# Supplementary material for: An open source extrusion bioprinter based on the E3D motion system and tool changer to enable FRESH and multimaterial bioprinting
Source: Sci Rep. 2021 Nov 3;11:21547. doi: 10.1038/s41598-021-00931-1 (PMC8566469; doi:10.1038/s41598-021-00931-1)
Supplement: Supplementary file 1 — Supplementary Information 1. [file 41598_2021_931_MOESM1_ESM.xlsx]

## Sheet: Sheet1
	Part	Description/Product name	Link
Syringe pump
	Blank tool plate	Kinematic tool plate	https://e3d-online.com/products/toolchanger-extra-blank-tool-plate
	Motor	Moons LN172S-E06008-155-S-200	https://www.moonsindustries.com/m/p/nema17-non-captive-hybrid-linear-stepper-motors/ln172s-e06008-155-s-200-000004611110031888
	Body	3D-printed	See supplementary materials
	Plunger	3D-printed	See supplementary materials
	Syringe mount	3D-printed	See supplementary materials
	M3 Threaded inserts	Tappex Trisert
	Screws	M3x10
Enclosure
	Polycarbonate	Milled or lasercut PC	See supplementary materials
	Corner brackets	3D-printed	https://www.thingiverse.com/thing:4211457
	Door handle	3D-printed	See supplementary materials
	Door panel holder	3D-printed	See supplementary materials
	Magnet	8x4mm round	https://www.supermagnete.de/eng/disc-magnets-neodymium/disc-magnet-8mm-4mm_S-08-04-N
HEPA filter assembly
	Filter holder	3D-printed	See supplementary materials
	Screws	M3x10
	HEPA-filter	Electrolux EAP150
	Fan	Noctua NF-A20	https://noctua.at/en/nf-a20-pwm
Calibration setup
	Camera and endstop mount	3D-printed	See supplementary materials
	Web camera	Logitech web camera
	5V microswich	Probe for tool Z-calibration	https://www.amazon.com/Genuine-E3D-Endstop-Microswitch-ENDSTOP-INC-CABLE/dp/B07CZ3RVR6
	RPi and screen mount and lid	3D-printed	See supplementary materials
	Raspberry Pi 4		https://www.raspberrypi.org/products/raspberry-pi-4-model-b/
	Raspberry Pi screen		https://www.raspberrypi.org/products/raspberry-pi-touch-display/
