# Supplementary material for: An open source extrusion bioprinter based on the E3D motion system and tool changer to enable FRESH and multimaterial bioprinting
Source: Sci Rep. 2021 Nov 3;11:21547. doi: 10.1038/s41598-021-00931-1 (PMC8566469; doi:10.1038/s41598-021-00931-1)
Supplement: Supplementary file 2 — Supplementary Information 2. [file 41598_2021_931_MOESM2_ESM.zip]

Archive with 49 entries (38 files):
- Printer components, STL and STEP files/
- Printer components, STL and STEP files/Tools/
- Printer components, STL and STEP files/Tools/PlungerHolder.stl
- __MACOSX/
- __MACOSX/Printer components, STL and STEP files/
- __MACOSX/Printer components, STL and STEP files/Tools/
- __MACOSX/Printer components, STL and STEP files/Tools/._PlungerHolder.stl
- Printer components, STL and STEP files/Tools/PlungerHolder.step
- Printer components, STL and STEP files/Tools/SyringeHolder_1725_TTL-SAL-250╬╝l-STEP.step
- Printer components, STL and STEP files/Tools/Main body.step
- Printer components, STL and STEP files/Tools/Main body.stl
- __MACOSX/Printer components, STL and STEP files/Tools/._Main body.stl
- Printer components, STL and STEP files/Tools/SyringeHolder for Hamilton 1005TLL v3.step
- Printer components, STL and STEP files/Tools/SyringeHolder_1005_TTL-5mL.stl
- Printer components, STL and STEP files/Tools/SyringeHolder_5mL_BD.stl
- __MACOSX/Printer components, STL and STEP files/Tools/._SyringeHolder_5mL_BD.stl
- Printer components, STL and STEP files/Tools/SyringeHolder_1001_TTL-1mL.stl
- Printer components, STL and STEP files/Tools/SyringeHolder_1725_TTL-SAL-250╬╝l.stl
- __MACOSX/Printer components, STL and STEP files/Tools/._SyringeHolder_1725_TTL-SAL-250╬╝l.stl
- Printer components, STL and STEP files/Tools/SyringeHolder for Hamilton 1001TLL.step
- Printer components, STL and STEP files/.DS_Store
- __MACOSX/Printer components, STL and STEP files/._.DS_Store
- Printer components, STL and STEP files/Modified Gregory Holloway's toolchanger enclosure/
- Printer components, STL and STEP files/Modified Gregory Holloway's toolchanger enclosure/Printed parts for enclosure/
- Printer components, STL and STEP files/Modified Gregory Holloway's toolchanger enclosure/Printed parts for enclosure/HEPA-filter and fan mount.stl
- __MACOSX/Printer components, STL and STEP files/Modified Gregory Holloway's toolchanger enclosure/
- __MACOSX/Printer components, STL and STEP files/Modified Gregory Holloway's toolchanger enclosure/Printed parts for enclosure/
- __MACOSX/Printer components, STL and STEP files/Modified Gregory Holloway's toolchanger enclosure/Printed parts for enclosure/._HEPA-filter and fan mount.stl
- Printer components, STL and STEP files/Modified Gregory Holloway's toolchanger enclosure/Printed parts for enclosure/Cover_Upper_Centre.stl
- Printer components, STL and STEP files/Modified Gregory Holloway's toolchanger enclosure/Printed parts for enclosure/HEPA-filter and fan mount.step
- Printer components, STL and STEP files/Modified Gregory Holloway's toolchanger enclosure/Printed parts for enclosure/DoorPanelHolder.step
- Printer components, STL and STEP files/Modified Gregory Holloway's toolchanger enclosure/Printed parts for enclosure/DoorHandle.stl
- __MACOSX/Printer components, STL and STEP files/Modified Gregory Holloway's toolchanger enclosure/Printed parts for enclosure/._DoorHandle.stl
- Printer components, STL and STEP files/Modified Gregory Holloway's toolchanger enclosure/Printed parts for enclosure/Cover_Lower_Rear_Base.stl
- Printer components, STL and STEP files/Modified Gregory Holloway's toolchanger enclosure/Printed parts for enclosure/DoorHandle.step
- Printer components, STL and STEP files/Modified Gregory Holloway's toolchanger enclosure/Printed parts for enclosure/Cover_Lower_Front_Base.stl
- Printer components, STL and STEP files/Modified Gregory Holloway's toolchanger enclosure/Printed parts for enclosure/Cover_Upper_Corner.stl
- Printer components, STL and STEP files/Modified Gregory Holloway's toolchanger enclosure/.DS_Store
- __MACOSX/Printer components, STL and STEP files/Modified Gregory Holloway's toolchanger enclosure/._.DS_Store
- Printer components, STL and STEP files/Modified Gregory Holloway's toolchanger enclosure/Enclosure panels /
- Printer components, STL and STEP files/Modified Gregory Holloway's toolchanger enclosure/Enclosure panels /Cover Side Panel.step
- Printer components, STL and STEP files/Modified Gregory Holloway's toolchanger enclosure/Enclosure panels /Cover Rear Panel.step
- Printer components, STL and STEP files/Modified Gregory Holloway's toolchanger enclosure/Enclosure panels /DoorPanel.step
- Printer components, STL and STEP files/Modified Gregory Holloway's toolchanger enclosure/Enclosure panels /Cover Top Panel.step
- Printer components, STL and STEP files/Calibration setup/
- Printer components, STL and STEP files/Calibration setup/RPi Lid.step
- Printer components, STL and STEP files/Calibration setup/CameraPCB-Mount Lid.step
- Printer components, STL and STEP files/Calibration setup/CameraPCB mount.step
- Printer components, STL and STEP files/Calibration setup/RPi Mount.step
