# Supplementary material for: An open source extrusion bioprinter based on the E3D motion system and tool changer to enable FRESH and multimaterial bioprinting
Source: Sci Rep. 2021 Nov 3;11:21547. doi: 10.1038/s41598-021-00931-1 (PMC8566469; doi:10.1038/s41598-021-00931-1)
Supplement: Supplementary file 2 — Supplementary Information 2. [file 41598_2021_931_MOESM2_ESM.zip › Printer components, STL and STEP files/Tools/PlungerHolder.step]

ISO-10303-21;
HEADER;
/* Generated by software containing ST-Developer
 * from STEP Tools, Inc. (www.steptools.com) 
 */

FILE_DESCRIPTION(
/* description */ (''),
/* implementation_level */ '2;1');

FILE_NAME(
/* name */ 
'//argos.storage.uu.se/MyGroups$/Bronze/UPRINT/Manuscripts/Engberg et 
al, April 21.docx.sb-6ca6f2c6-Cniny2/Supplementary material/PlungerHol
der.step',
/* time_stamp */ '2021-06-15T14:36:43+02:00',
/* author */ (''),
/* organization */ (''),
/* preprocessor_version */ 'ST-DEVELOPER v18.1',
/* originating_system */ 'Autodesk Translation Framework v10.9.0.1377',

/* authorisation */ '');

FILE_SCHEMA (('AUTOMOTIVE_DESIGN { 1 0 10303 214 3 1 1 }'));
ENDSEC;

DATA;
#10=MECHANICAL_DESIGN_GEOMETRIC_PRESENTATION_REPRESENTATION('',(#13),#7787);
#11=SHAPE_REPRESENTATION_RELATIONSHIP('SRR','None',#7794,#12);
#12=ADVANCED_BREP_SHAPE_REPRESENTATION('',(#14),#7786);
#13=STYLED_ITEM('',(#7804),#14);
#14=MANIFOLD_SOLID_BREP('Body1',#2347);
#15=B_SPLINE_SURFACE_WITH_KNOTS('',3,3,((#4441,#4442,#4443,#4444,#4445,
#4446,#4447,#4448,#4449,#4450,#4451,#4452,#4453,#4454,#4455,#4456,#4457),
(#4458,#4459,#4460,#4461,#4462,#4463,#4464,#4465,#4466,#4467,#4468,#4469,
#4470,#4471,#4472,#4473,#4474),(#4475,#4476,#4477,#4478,#4479,#4480,#4481,
#4482,#4483,#4484,#4485,#4486,#4487,#4488,#4489,#4490,#4491),(#4492,#4493,
#4494,#4495,#4496,#4497,#4498,#4499,#4500,#4501,#4502,#4503,#4504,#4505,
#4506,#4507,#4508)),.UNSPECIFIED.,.F.,.F.,.F.,(4,4),(4,1,1,1,1,1,1,1,1,
1,1,1,1,1,4),(0.,0.0448889834294937),(17.8920913318228,18.8875241574101,
19.8829569829974,20.8783898085846,21.8738226341719,22.8692554597591,23.8646882853464,
24.8601211109336,25.8555539365209,26.8509867621081,27.8464195876954,28.8418524132826,
29.8372852388699,30.8327180644571,31.8281508900444),.UNSPECIFIED.);
#16=B_SPLINE_SURFACE_WITH_KNOTS('',3,3,((#4905,#4906,#4907,#4908),(#4909,
#4910,#4911,#4912),(#4913,#4914,#4915,#4916),(#4917,#4918,#4919,#4920)),
 .UNSPECIFIED.,.F.,.F.,.F.,(4,4),(4,4),(0.00323157767635274,0.0321584099938622),
(134.390694176102,134.761524877577),.UNSPECIFIED.);
#17=B_SPLINE_SURFACE_WITH_KNOTS('',3,3,((#4931,#4932,#4933,#4934,#4935,
#4936,#4937,#4938,#4939,#4940,#4941,#4942,#4943,#4944,#4945,#4946,#4947,
#4948,#4949,#4950,#4951,#4952,#4953,#4954,#4955,#4956,#4957,#4958,#4959,
#4960,#4961,#4962,#4963,#4964,#4965,#4966,#4967,#4968,#4969,#4970,#4971,
#4972,#4973,#4974,#4975,#4976,#4977,#4978,#4979,#4980,#4981,#4982,#4983,
#4984,#4985,#4986,#4987,#4988,#4989,#4990,#4991,#4992,#4993,#4994,#4995,
#4996,#4997,#4998,#4999,#5000,#5001,#5002,#5003,#5004,#5005,#5006,#5007,
#5008,#5009,#5010,#5011,#5012,#5013,#5014,#5015,#5016,#5017,#5018,#5019,
#5020,#5021,#5022,#5023,#5024,#5025,#5026,#5027,#5028,#5029,#5030,#5031,
#5032),(#5033,#5034,#5035,#5036,#5037,#5038,#5039,#5040,#5041,#5042,#5043,
#5044,#5045,#5046,#5047,#5048,#5049,#5050,#5051,#5052,#5053,#5054,#5055,
#5056,#5057,#5058,#5059,#5060,#5061,#5062,#5063,#5064,#5065,#5066,#5067,
#5068,#5069,#5070,#5071,#5072,#5073,#5074,#5075,#5076,#5077,#5078,#5079,
#5080,#5081,#5082,#5083,#5084,#5085,#5086,#5087,#5088,#5089,#5090,#5091,
#5092,#5093,#5094,#5095,#5096,#5097,#5098,#5099,#5100,#5101,#5102,#5103,
#5104,#5105,#5106,#5107,#5108,#5109,#5110,#5111,#5112,#5113,#5114,#5115,
#5116,#5117,#5118,#5119,#5120,#5121,#5122,#5123,#5124,#5125,#5126,#5127,
#5128,#5129,#5130,#5131,#5132,#5133,#5134),(#5135,#5136,#5137,#5138,#5139,
#5140,#5141,#5142,#5143,#5144,#5145,#5146,#5147,#5148,#5149,#5150,#5151,
#5152,#5153,#5154,#5155,#5156,#5157,#5158,#5159,#5160,#5161,#5162,#5163,
#5164,#5165,#5166,#5167,#5168,#5169,#5170,#5171,#5172,#5173,#5174,#5175,
#5176,#5177,#5178,#5179,#5180,#5181,#5182,#5183,#5184,#5185,#5186,#5187,
#5188,#5189,#5190,#5191,#5192,#5193,#5194,#5195,#5196,#5197,#5198,#5199,
#5200,#5201,#5202,#5203,#5204,#5205,#5206,#5207,#5208,#5209,#5210,#5211,
#5212,#5213,#5214,#5215,#5216,#5217,#5218,#5219,#5220,#5221,#5222,#5223,
#5224,#5225,#5226,#5227,#5228,#5229,#5230,#5231,#5232,#5233,#5234,#5235,
#5236),(#5237,#5238,#5239,#5240,#5241,#5242,#5243,#5244,#5245,#5246,#5247,
#5248,#5249,#5250,#5251,#5252,#5253,#5254,#5255,#5256,#5257,#5258,#5259,
#5260,#5261,#5262,#5263,#5264,#5265,#5266,#5267,#5268,#5269,#5270,#5271,
#5272,#5273,#5274,#5275,#5276,#5277,#5278,#5279,#5280,#5281,#5282,#5283,
#5284,#5285,#5286,#5287,#5288,#5289,#5290,#5291,#5292,#5293,#5294,#5295,
#5296,#5297,#5298,#5299,#5300,#5301,#5302,#5303,#5304,#5305,#5306,#5307,
#5308,#5309,#5310,#5311,#5312,#5313,#5314,#5315,#5316,#5317,#5318,#5319,
#5320,#5321,#5322,#5323,#5324,#5325,#5326,#5327,#5328,#5329,#5330,#5331,
#5332,#5333,#5334,#5335,#5336,#5337,#5338)),.UNSPECIFIED.,.F.,.F.,.F.,(4,
4),(4,1,1,1,1,1,1,1,1,1,1,1,1,1,1,1,1,1,1,1,1,1,1,1,1,1,1,1,1,1,1,1,1,1,
1,1,1,1,1,1,1,1,1,1,1,1,1,1,1,1,1,1,1,1,1,1,1,1,1,1,1,1,1,1,1,1,1,1,1,1,
1,1,1,1,1,1,1,1,1,1,1,1,1,1,1,1,1,1,1,1,1,1,1,1,1,1,1,1,1,4),(0.,0.0321584099938622),
(11.8553612635792,12.8534254262922,13.8514895890051,14.8495537517181,15.847617914431,
16.845682077144,17.843746239857,18.8418104025699,19.8398745652829,20.8379387279958,
21.8360028907088,22.8340670534217,23.8321312161347,24.8301953788476,25.8282595415606,
26.8263237042736,27.8243878669865,28.8224520296995,29.8205161924124,30.8185803551254,
31.8166445178383,32.8147086805513,33.8127728432643,34.8108370059772,35.8089011686902,
36.8069653314031,37.8050294941161,38.803093656829,39.801157819542,40.799221982255,
41.7972861449679,42.7953503076809,43.7934144703938,44.7914786331068,45.7895427958197,
46.7876069585327,47.7856711212456,48.7837352839586,49.7817994466716,50.7798636093845,
51.7779277720975,52.7759919348104,53.7740560975234,54.7721202602363,55.7701844229493,
56.7682485856623,57.7663127483752,58.7643769110882,59.7624410738011,60.7605052365141,
61.758569399227,62.75663356194,63.754697724653,64.7527618873659,65.7508260500789,
66.7488902127918,67.7469543755048,68.7450185382177,69.7430827009307,70.7411468636436,
71.7392110263566,72.7372751890696,73.7353393517825,74.7334035144955,75.7314676772084,
76.7295318399214,77.7275960026343,78.7256601653473,79.7237243280603,80.7217884907732,
81.7198526534862,82.7179168161991,83.7159809789121,84.714045141625,85.712109304338,
86.710173467051,87.7082376297639,88.7063017924769,89.7043659551898,90.7024301179028,
91.7004942806157,92.6985584433287,93.6966226060417,94.6946867687546,95.6927509314676,
96.6908150941805,97.6888792568935,98.6869434196064,99.6850075823194,100.683071745032,
101.681135907745,102.679200070458,103.677264233171,104.675328395884,105.673392558597,
106.67145672131,107.669520884023,108.667585046736,109.665649209449,110.663713372162),
 .UNSPECIFIED.);
#18=B_SPLINE_SURFACE_WITH_KNOTS('',3,3,((#5454,#5455,#5456,#5457,#5458,
#5459,#5460),(#5461,#5462,#5463,#5464,#5465,#5466,#5467),(#5468,#5469,#5470,
#5471,#5472,#5473,#5474),(#5475,#5476,#5477,#5478,#5479,#5480,#5481)),
 .UNSPECIFIED.,.F.,.F.,.F.,(4,4),(4,1,1,1,4),(0.,0.0321584099938622),(113.097335529232,
113.88273369263,114.668131856027,115.453530019425,116.238928182822),
 .UNSPECIFIED.);
#19=B_SPLINE_SURFACE_WITH_KNOTS('',3,3,((#5511,#5512,#5513,#5514,#5515,
#5516,#5517),(#5518,#5519,#5520,#5521,#5522,#5523,#5524),(#5525,#5526,#5527,
#5528,#5529,#5530,#5531),(#5532,#5533,#5534,#5535,#5536,#5537,#5538)),
 .UNSPECIFIED.,.F.,.F.,.F.,(4,4),(4,1,1,1,4),(0.,0.0321584099938622),(119.380520836412,
120.165918999809,120.951317163207,121.736715326604,122.522113490002),
 .UNSPECIFIED.);
#20=B_SPLINE_SURFACE_WITH_KNOTS('',3,3,((#5568,#5569,#5570,#5571,#5572,
#5573,#5574),(#5575,#5576,#5577,#5578,#5579,#5580,#5581),(#5582,#5583,#5584,
#5585,#5586,#5587,#5588),(#5589,#5590,#5591,#5592,#5593,#5594,#5595)),
 .UNSPECIFIED.,.F.,.F.,.F.,(4,4),(4,1,1,1,4),(0.,0.0321584099938622),(125.663706143592,
126.449104306989,127.234502470387,128.019900633784,128.805298797181),
 .UNSPECIFIED.);
#21=B_SPLINE_SURFACE_WITH_KNOTS('',3,3,((#5648,#5649,#5650,#5651),(#5652,
#5653,#5654,#5655),(#5656,#5657,#5658,#5659),(#5660,#5661,#5662,#5663)),
 .UNSPECIFIED.,.F.,.F.,.F.,(4,4),(4,4),(0.,0.0321584099938622),(131.946891450771,
132.589988432262),.UNSPECIFIED.);
#22=B_SPLINE_SURFACE_WITH_KNOTS('',3,3,((#5717,#5718,#5719,#5720),(#5721,
#5722,#5723,#5724),(#5725,#5726,#5727,#5728),(#5729,#5730,#5731,#5732)),
 .UNSPECIFIED.,.F.,.F.,.F.,(4,4),(4,4),(0.0233508950786714,0.0321584099938622),
(132.756738011826,133.053665672559),.UNSPECIFIED.);
#23=B_SPLINE_SURFACE_WITH_KNOTS('',3,3,((#5733,#5734,#5735,#5736),(#5737,
#5738,#5739,#5740),(#5741,#5742,#5743,#5744),(#5745,#5746,#5747,#5748)),
 .UNSPECIFIED.,.F.,.F.,.F.,(4,4),(4,4),(0.,0.0321584099938622),(134.827892571793,
135.088484104361),.UNSPECIFIED.);
#24=B_SPLINE_SURFACE_WITH_KNOTS('',3,3,((#5774,#5775,#5776,#5777),(#5778,
#5779,#5780,#5781),(#5782,#5783,#5784,#5785),(#5786,#5787,#5788,#5789)),
 .UNSPECIFIED.,.F.,.F.,.F.,(4,4),(4,4),(0.0282580621325037,0.0321584099938622),
(138.230076757951,138.307844813673),.UNSPECIFIED.);
#25=B_SPLINE_SURFACE_WITH_KNOTS('',3,3,((#5804,#5805,#5806,#5807,#5808,
#5809,#5810,#5811,#5812,#5813,#5814,#5815,#5816,#5817,#5818,#5819,#5820,
#5821,#5822,#5823,#5824,#5825,#5826,#5827,#5828,#5829,#5830,#5831,#5832,
#5833,#5834,#5835,#5836,#5837,#5838,#5839,#5840,#5841,#5842,#5843,#5844,
#5845,#5846,#5847,#5848,#5849,#5850,#5851,#5852,#5853,#5854,#5855,#5856,
#5857,#5858,#5859,#5860,#5861,#5862,#5863,#5864,#5865,#5866,#5867,#5868,
#5869,#5870,#5871,#5872,#5873,#5874,#5875,#5876,#5877,#5878,#5879,#5880,
#5881,#5882,#5883,#5884,#5885,#5886,#5887,#5888,#5889,#5890,#5891,#5892,
#5893,#5894,#5895,#5896,#5897,#5898,#5899,#5900,#5901,#5902,#5903),(#5904,
#5905,#5906,#5907,#5908,#5909,#5910,#5911,#5912,#5913,#5914,#5915,#5916,
#5917,#5918,#5919,#5920,#5921,#5922,#5923,#5924,#5925,#5926,#5927,#5928,
#5929,#5930,#5931,#5932,#5933,#5934,#5935,#5936,#5937,#5938,#5939,#5940,
#5941,#5942,#5943,#5944,#5945,#5946,#5947,#5948,#5949,#5950,#5951,#5952,
#5953,#5954,#5955,#5956,#5957,#5958,#5959,#5960,#5961,#5962,#5963,#5964,
#5965,#5966,#5967,#5968,#5969,#5970,#5971,#5972,#5973,#5974,#5975,#5976,
#5977,#5978,#5979,#5980,#5981,#5982,#5983,#5984,#5985,#5986,#5987,#5988,
#5989,#5990,#5991,#5992,#5993,#5994,#5995,#5996,#5997,#5998,#5999,#6000,
#6001,#6002,#6003),(#6004,#6005,#6006,#6007,#6008,#6009,#6010,#6011,#6012,
#6013,#6014,#6015,#6016,#6017,#6018,#6019,#6020,#6021,#6022,#6023,#6024,
#6025,#6026,#6027,#6028,#6029,#6030,#6031,#6032,#6033,#6034,#6035,#6036,
#6037,#6038,#6039,#6040,#6041,#6042,#6043,#6044,#6045,#6046,#6047,#6048,
#6049,#6050,#6051,#6052,#6053,#6054,#6055,#6056,#6057,#6058,#6059,#6060,
#6061,#6062,#6063,#6064,#6065,#6066,#6067,#6068,#6069,#6070,#6071,#6072,
#6073,#6074,#6075,#6076,#6077,#6078,#6079,#6080,#6081,#6082,#6083,#6084,
#6085,#6086,#6087,#6088,#6089,#6090,#6091,#6092,#6093,#6094,#6095,#6096,
#6097,#6098,#6099,#6100,#6101,#6102,#6103),(#6104,#6105,#6106,#6107,#6108,
#6109,#6110,#6111,#6112,#6113,#6114,#6115,#6116,#6117,#6118,#6119,#6120,
#6121,#6122,#6123,#6124,#6125,#6126,#6127,#6128,#6129,#6130,#6131,#6132,
#6133,#6134,#6135,#6136,#6137,#6138,#6139,#6140,#6141,#6142,#6143,#6144,
#6145,#6146,#6147,#6148,#6149,#6150,#6151,#6152,#6153,#6154,#6155,#6156,
#6157,#6158,#6159,#6160,#6161,#6162,#6163,#6164,#6165,#6166,#6167,#6168,
#6169,#6170,#6171,#6172,#6173,#6174,#6175,#6176,#6177,#6178,#6179,#6180,
#6181,#6182,#6183,#6184,#6185,#6186,#6187,#6188,#6189,#6190,#6191,#6192,
#6193,#6194,#6195,#6196,#6197,#6198,#6199,#6200,#6201,#6202,#6203)),
 .UNSPECIFIED.,.F.,.F.,.F.,(4,4),(4,1,1,1,1,1,1,1,1,1,1,1,1,1,1,1,1,1,1,
1,1,1,1,1,1,1,1,1,1,1,1,1,1,1,1,1,1,1,1,1,1,1,1,1,1,1,1,1,1,1,1,1,1,1,1,
1,1,1,1,1,1,1,1,1,1,1,1,1,1,1,1,1,1,1,1,1,1,1,1,1,1,1,1,1,1,1,1,1,1,1,1,
1,1,1,1,1,1,4),(0.,0.0321584099938622),(14.3984001269717,15.3955230902487,
16.3926460535257,17.3897690168027,18.3868919800797,19.3840149433567,20.3811379066337,
21.3782608699106,22.3753838331876,23.3725067964646,24.3696297597416,25.3667527230186,
26.3638756862956,27.3609986495726,28.3581216128496,29.3552445761266,30.3523675394036,
31.3494905026805,32.3466134659575,33.3437364292345,34.3408593925115,35.3379823557885,
36.3351053190655,37.3322282823425,38.3293512456195,39.3264742088965,40.3235971721735,
41.3207201354504,42.3178430987274,43.3149660620044,44.3120890252814,45.3092119885584,
46.3063349518354,47.3034579151124,48.3005808783894,49.2977038416664,50.2948268049433,
51.2919497682203,52.2890727314973,53.2861956947743,54.2833186580513,55.2804416213283,
56.2775645846053,57.2746875478823,58.2718105111593,59.2689334744363,60.2660564377132,
61.2631794009902,62.2603023642672,63.2574253275442,64.2545482908212,65.2516712540982,
66.2487942173752,67.2459171806522,68.2430401439292,69.2401631072062,70.2372860704831,
71.2344090337601,72.2315319970371,73.2286549603141,74.2257779235911,75.2229008868681,
76.2200238501451,77.2171468134221,78.2142697766991,79.211392739976,80.208515703253,
81.20563866653,82.202761629807,83.199884593084,84.197007556361,85.194130519638,
86.191253482915,87.188376446192,88.185499409469,89.182622372746,90.1797453360229,
91.1768682992999,92.1739912625769,93.1711142258539,94.1682371891309,95.1653601524079,
96.1624831156849,97.1596060789619,98.1567290422389,99.1538520055158,100.150974968793,
101.14809793207,102.145220895347,103.142343858624,104.139466821901,105.136589785178,
106.133712748455,107.130835711732,108.127958675009,109.125081638286,110.122204601563,
111.11932756484),.UNSPECIFIED.);
#26=B_SPLINE_SURFACE_WITH_KNOTS('',3,3,((#6321,#6322,#6323,#6324),(#6325,
#6326,#6327,#6328),(#6329,#6330,#6331,#6332),(#6333,#6334,#6335,#6336)),
 .UNSPECIFIED.,.F.,.F.,.F.,(4,4),(4,4),(0.,0.0321584099938622),(138.480079502682,
138.789694178344),.UNSPECIFIED.);
#27=B_SPLINE_SURFACE_WITH_KNOTS('',3,3,((#6371,#6372,#6373,#6374,#6375,
#6376,#6377),(#6378,#6379,#6380,#6381,#6382,#6383,#6384),(#6385,#6386,#6387,
#6388,#6389,#6390,#6391),(#6392,#6393,#6394,#6395,#6396,#6397,#6398)),
 .UNSPECIFIED.,.F.,.F.,.F.,(4,4),(4,1,1,1,4),(0.,0.0321584099938622),(112.406658288491,
113.364725762074,114.322793235657,115.28086070924,116.238928182822),
 .UNSPECIFIED.);
#28=B_SPLINE_SURFACE_WITH_KNOTS('',3,3,((#6430,#6431,#6432,#6433,#6434,
#6435,#6436),(#6437,#6438,#6439,#6440,#6441,#6442,#6443),(#6444,#6445,#6446,
#6447,#6448,#6449,#6450),(#6451,#6452,#6453,#6454,#6455,#6456,#6457)),
 .UNSPECIFIED.,.F.,.F.,.F.,(4,4),(4,1,1,1,4),(0.,0.0321584099938622),(119.380520836412,
120.165918999809,120.951317163207,121.736715326604,122.522113490002),
 .UNSPECIFIED.);
#29=B_SPLINE_SURFACE_WITH_KNOTS('',3,3,((#6491,#6492,#6493,#6494,#6495,
#6496,#6497),(#6498,#6499,#6500,#6501,#6502,#6503,#6504),(#6505,#6506,#6507,
#6508,#6509,#6510,#6511),(#6512,#6513,#6514,#6515,#6516,#6517,#6518)),
 .UNSPECIFIED.,.F.,.F.,.F.,(4,4),(4,1,1,1,4),(0.,0.0321584099938622),(125.663706143592,
126.449104306989,127.234502470387,128.019900633784,128.805298797181),
 .UNSPECIFIED.);
#30=B_SPLINE_SURFACE_WITH_KNOTS('',3,3,((#6550,#6551,#6552,#6553),(#6554,
#6555,#6556,#6557),(#6558,#6559,#6560,#6561),(#6562,#6563,#6564,#6565)),
 .UNSPECIFIED.,.F.,.F.,.F.,(4,4),(4,4),(0.,0.0321584099938622),(134.802003210678,
135.088484104361),.UNSPECIFIED.);
#31=B_SPLINE_SURFACE_WITH_KNOTS('',3,3,((#6594,#6595,#6596,#6597),(#6598,
#6599,#6600,#6601),(#6602,#6603,#6604,#6605),(#6606,#6607,#6608,#6609)),
 .UNSPECIFIED.,.F.,.F.,.F.,(4,4),(4,4),(0.,0.0321584099938622),(134.245940485129,
134.775391716593),.UNSPECIFIED.);
#32=B_SPLINE_SURFACE_WITH_KNOTS('',3,3,((#6628,#6629,#6630,#6631),(#6632,
#6633,#6634,#6635),(#6636,#6637,#6638,#6639),(#6640,#6641,#6642,#6643)),
 .UNSPECIFIED.,.F.,.F.,.F.,(4,4),(4,4),(0.,0.0321584099938622),(131.946891450771,
132.749494632706),.UNSPECIFIED.);
#33=B_SPLINE_SURFACE_WITH_KNOTS('',3,3,((#6673,#6674,#6675,#6676),(#6677,
#6678,#6679,#6680),(#6681,#6682,#6683,#6684),(#6685,#6686,#6687,#6688)),
 .UNSPECIFIED.,.F.,.F.,.F.,(4,4),(4,4),(0.,0.0290009542486665),(132.727606287783,
133.466794890111),.UNSPECIFIED.);
#34=B_SPLINE_SURFACE_WITH_KNOTS('',3,3,((#6701,#6702,#6703,#6704),(#6705,
#6706,#6707,#6708),(#6709,#6710,#6711,#6712),(#6713,#6714,#6715,#6716)),
 .UNSPECIFIED.,.F.,.F.,.F.,(4,4),(4,4),(0.,0.0321584099938622),(138.230076757951,
138.317753926691),.UNSPECIFIED.);
#35=B_SPLINE_SURFACE_WITH_KNOTS('',3,3,((#6786,#6787,#6788,#6789,#6790,
#6791,#6792,#6793),(#6794,#6795,#6796,#6797,#6798,#6799,#6800,#6801),(#6802,
#6803,#6804,#6805,#6806,#6807,#6808,#6809),(#6810,#6811,#6812,#6813,#6814,
#6815,#6816,#6817)),.UNSPECIFIED.,.F.,.F.,.F.,(4,4),(4,1,1,1,1,4),(0.,0.0448889834294937),
(11.8615800042568,12.8049966789341,13.7484133536115,14.6918300282889,15.6352467029663,
16.5786633776437),.UNSPECIFIED.);
#36=B_SPLINE_SURFACE_WITH_KNOTS('',3,3,((#7111,#7112,#7113,#7114,#7115,
#7116,#7117,#7118,#7119,#7120,#7121,#7122,#7123,#7124,#7125,#7126,#7127,
#7128,#7129,#7130,#7131,#7132,#7133,#7134,#7135,#7136,#7137,#7138,#7139,
#7140,#7141,#7142,#7143,#7144,#7145,#7146,#7147,#7148,#7149,#7150,#7151,
#7152,#7153,#7154,#7155,#7156,#7157,#7158,#7159,#7160,#7161,#7162,#7163,
#7164,#7165,#7166,#7167,#7168,#7169,#7170,#7171,#7172,#7173,#7174,#7175,
#7176,#7177,#7178,#7179,#7180,#7181,#7182,#7183,#7184,#7185,#7186,#7187,
#7188,#7189,#7190,#7191,#7192,#7193,#7194,#7195,#7196,#7197,#7198,#7199,
#7200,#7201,#7202,#7203,#7204,#7205,#7206,#7207,#7208,#7209,#7210,#7211,
#7212,#7213,#7214),(#7215,#7216,#7217,#7218,#7219,#7220,#7221,#7222,#7223,
#7224,#7225,#7226,#7227,#7228,#7229,#7230,#7231,#7232,#7233,#7234,#7235,
#7236,#7237,#7238,#7239,#7240,#7241,#7242,#7243,#7244,#7245,#7246,#7247,
#7248,#7249,#7250,#7251,#7252,#7253,#7254,#7255,#7256,#7257,#7258,#7259,
#7260,#7261,#7262,#7263,#7264,#7265,#7266,#7267,#7268,#7269,#7270,#7271,
#7272,#7273,#7274,#7275,#7276,#7277,#7278,#7279,#7280,#7281,#7282,#7283,
#7284,#7285,#7286,#7287,#7288,#7289,#7290,#7291,#7292,#7293,#7294,#7295,
#7296,#7297,#7298,#7299,#7300,#7301,#7302,#7303,#7304,#7305,#7306,#7307,
#7308,#7309,#7310,#7311,#7312,#7313,#7314,#7315,#7316,#7317,#7318),(#7319,
#7320,#7321,#7322,#7323,#7324,#7325,#7326,#7327,#7328,#7329,#7330,#7331,
#7332,#7333,#7334,#7335,#7336,#7337,#7338,#7339,#7340,#7341,#7342,#7343,
#7344,#7345,#7346,#7347,#7348,#7349,#7350,#7351,#7352,#7353,#7354,#7355,
#7356,#7357,#7358,#7359,#7360,#7361,#7362,#7363,#7364,#7365,#7366,#7367,
#7368,#7369,#7370,#7371,#7372,#7373,#7374,#7375,#7376,#7377,#7378,#7379,
#7380,#7381,#7382,#7383,#7384,#7385,#7386,#7387,#7388,#7389,#7390,#7391,
#7392,#7393,#7394,#7395,#7396,#7397,#7398,#7399,#7400,#7401,#7402,#7403,
#7404,#7405,#7406,#7407,#7408,#7409,#7410,#7411,#7412,#7413,#7414,#7415,
#7416,#7417,#7418,#7419,#7420,#7421,#7422),(#7423,#7424,#7425,#7426,#7427,
#7428,#7429,#7430,#7431,#7432,#7433,#7434,#7435,#7436,#7437,#7438,#7439,
#7440,#7441,#7442,#7443,#7444,#7445,#7446,#7447,#7448,#7449,#7450,#7451,
#7452,#7453,#7454,#7455,#7456,#7457,#7458,#7459,#7460,#7461,#7462,#7463,
#7464,#7465,#7466,#7467,#7468,#7469,#7470,#7471,#7472,#7473,#7474,#7475,
#7476,#7477,#7478,#7479,#7480,#7481,#7482,#7483,#7484,#7485,#7486,#7487,
#7488,#7489,#7490,#7491,#7492,#7493,#7494,#7495,#7496,#7497,#7498,#7499,
#7500,#7501,#7502,#7503,#7504,#7505,#7506,#7507,#7508,#7509,#7510,#7511,
#7512,#7513,#7514,#7515,#7516,#7517,#7518,#7519,#7520,#7521,#7522,#7523,
#7524,#7525,#7526)),.UNSPECIFIED.,.F.,.F.,.F.,(4,4),(4,1,1,1,1,1,1,1,1,
1,1,1,1,1,1,1,1,1,1,1,1,1,1,1,1,1,1,1,1,1,1,1,1,1,1,1,1,1,1,1,1,1,1,1,1,
1,1,1,1,1,1,1,1,1,1,1,1,1,1,1,1,1,1,1,1,1,1,1,1,1,1,1,1,1,1,1,1,1,1,1,1,
1,1,1,1,1,1,1,1,1,1,1,1,1,1,1,1,1,1,1,1,4),(0.,0.0448889834294937),(0.,
0.995356088266073,1.99071217653215,2.98606826479822,3.98142435306429,4.97678044133036,
5.97213652959644,6.96749261786251,7.96284870612858,8.95820479439466,9.95356088266073,
10.9489169709268,11.9442730591929,12.9396291474589,13.934985235725,14.9303413239911,
15.9256974122572,16.9210535005232,17.9164095887893,18.9117656770554,19.9071217653215,
20.9024778535875,21.8978339418536,22.8931900301197,23.8885461183858,24.8839022066518,
25.8792582949179,26.874614383184,27.86997047145,28.8653265597161,29.8606826479822,
30.8560387362483,31.8513948245143,32.8467509127804,33.8421070010465,34.8374630893126,
35.8328191775786,36.8281752658447,37.8235313541108,38.8188874423768,39.8142435306429,
40.809599618909,41.8049557071751,42.8003117954411,43.7956678837072,44.7910239719733,
45.7863800602394,46.7817361485054,47.7770922367715,48.7724483250376,49.7678044133037,
50.7631605015697,51.7585165898358,52.7538726781019,53.7492287663679,54.744584854634,
55.7399409429001,56.7352970311662,57.7306531194322,58.7260092076983,59.7213652959644,
60.7167213842305,61.7120774724965,62.7074335607626,63.7027896490287,64.6981457372948,
65.6935018255608,66.6888579138269,67.684214002093,68.679570090359,69.6749261786251,
70.6702822668912,71.6656383551573,72.6609944434233,73.6563505316894,74.6517066199555,
75.6470627082216,76.6424187964876,77.6377748847537,78.6331309730198,79.6284870612858,
80.6238431495519,81.619199237818,82.6145553260841,83.6099114143501,84.6052675026162,
85.6006235908823,86.5959796791484,87.5913357674144,88.5866918556805,89.5820479439466,
90.5774040322126,91.5727601204787,92.5681162087448,93.5634722970109,94.5588283852769,
95.554184473543,96.5495405618091,97.5448966500752,98.5402527383412,99.5356088266073,
100.530964914873),.UNSPECIFIED.);
#37=B_SPLINE_SURFACE_WITH_KNOTS('',3,3,((#7527,#7528,#7529,#7530,#7531,
#7532,#7533,#7534,#7535),(#7536,#7537,#7538,#7539,#7540,#7541,#7542,#7543,
#7544),(#7545,#7546,#7547,#7548,#7549,#7550,#7551,#7552,#7553),(#7554,#7555,
#7556,#7557,#7558,#7559,#7560,#7561,#7562)),.UNSPECIFIED.,.F.,.F.,.F.,(4,
4),(4,1,1,1,1,1,4),(0.,0.0448889834294937),(17.9040216718235,18.7787801440346,
19.6535386162458,20.5282970884569,21.403055560668,22.2778140328791,23.1525725050903),
 .UNSPECIFIED.);
#38=B_SPLINE_SURFACE_WITH_KNOTS('',3,3,((#7563,#7564,#7565,#7566,#7567,
#7568,#7569,#7570,#7571,#7572,#7573,#7574,#7575,#7576),(#7577,#7578,#7579,
#7580,#7581,#7582,#7583,#7584,#7585,#7586,#7587,#7588,#7589,#7590),(#7591,
#7592,#7593,#7594,#7595,#7596,#7597,#7598,#7599,#7600,#7601,#7602,#7603,
#7604),(#7605,#7606,#7607,#7608,#7609,#7610,#7611,#7612,#7613,#7614,#7615,
#7616,#7617,#7618)),.UNSPECIFIED.,.F.,.F.,.F.,(4,4),(4,1,1,1,1,1,1,1,1,
1,1,4),(0.,0.0448889834294937),(23.9779245880838,24.9221779799457,25.8664313718076,
26.8106847636695,27.7549381555314,28.6991915473933,29.6434449392552,30.5876983311171,
31.531951722979,32.4762051148409,33.4204585067028,34.3647118985647),
 .UNSPECIFIED.);
#39=FACE_BOUND('',#281,.T.);
#40=FACE_BOUND('',#322,.T.);
#41=FACE_BOUND('',#337,.T.);
#42=FACE_BOUND('',#341,.T.);
#43=PLANE('',#2398);
#44=PLANE('',#2399);
#45=PLANE('',#2400);
#46=PLANE('',#2401);
#47=PLANE('',#2402);
#48=PLANE('',#2403);
#49=PLANE('',#2404);
#50=PLANE('',#2408);
#51=PLANE('',#2410);
#52=PLANE('',#2428);
#53=PLANE('',#2429);
#54=PLANE('',#2442);
#55=PLANE('',#2468);
#56=PLANE('',#2489);
#57=PLANE('',#2491);
#58=PLANE('',#2493);
#59=PLANE('',#2495);
#60=PLANE('',#2497);
#61=PLANE('',#2513);
#62=CIRCLE('',#2376,1.2645);
#63=CIRCLE('',#2394,1.543);
#64=CIRCLE('',#2396,1.666);
#65=CIRCLE('',#2405,2.05475);
#66=CIRCLE('',#2406,1.666);
#67=CIRCLE('',#2409,1.543);
#68=CIRCLE('',#2422,2.05475);
#69=CIRCLE('',#2427,1.666);
#70=CIRCLE('',#2430,3.5);
#71=CIRCLE('',#2431,3.5);
#72=CIRCLE('',#2432,1.666);
#73=CIRCLE('',#2443,1.);
#74=CIRCLE('',#2444,1.);
#75=CIRCLE('',#2445,1.);
#76=CIRCLE('',#2446,10.);
#77=CIRCLE('',#2447,1.);
#78=CIRCLE('',#2448,10.);
#79=CIRCLE('',#2449,1.);
#80=CIRCLE('',#2450,10.);
#81=CIRCLE('',#2451,1.);
#82=CIRCLE('',#2452,10.);
#83=CIRCLE('',#2453,1.);
#84=CIRCLE('',#2454,10.);
#85=CIRCLE('',#2455,1.);
#86=CIRCLE('',#2456,10.);
#87=CIRCLE('',#2457,1.);
#88=CIRCLE('',#2458,10.);
#89=CIRCLE('',#2459,1.);
#90=CIRCLE('',#2460,10.);
#91=CIRCLE('',#2461,1.);
#92=CIRCLE('',#2462,1.);
#93=CIRCLE('',#2463,1.);
#94=CIRCLE('',#2465,3.5);
#95=CIRCLE('',#2467,1.);
#96=CIRCLE('',#2469,1.);
#97=CIRCLE('',#2470,1.);
#98=CIRCLE('',#2471,1.);
#99=CIRCLE('',#2472,10.);
#100=CIRCLE('',#2473,1.);
#101=CIRCLE('',#2474,10.);
#102=CIRCLE('',#2475,1.);
#103=CIRCLE('',#2476,10.);
#104=CIRCLE('',#2477,1.);
#105=CIRCLE('',#2478,10.);
#106=CIRCLE('',#2479,1.);
#107=CIRCLE('',#2480,10.);
#108=CIRCLE('',#2481,1.);
#109=CIRCLE('',#2482,10.);
#110=CIRCLE('',#2483,1.);
#111=CIRCLE('',#2484,10.);
#112=CIRCLE('',#2485,1.);
#113=CIRCLE('',#2486,10.);
#114=CIRCLE('',#2487,1.);
#115=CIRCLE('',#2488,1.);
#116=FACE_OUTER_BOUND('',#240,.T.);
#117=FACE_OUTER_BOUND('',#241,.T.);
#118=FACE_OUTER_BOUND('',#242,.T.);
#119=FACE_OUTER_BOUND('',#243,.T.);
#120=FACE_OUTER_BOUND('',#244,.T.);
#121=FACE_OUTER_BOUND('',#245,.T.);
#122=FACE_OUTER_BOUND('',#246,.T.);
#123=FACE_OUTER_BOUND('',#247,.T.);
#124=FACE_OUTER_BOUND('',#248,.T.);
#125=FACE_OUTER_BOUND('',#249,.T.);
#126=FACE_OUTER_BOUND('',#250,.T.);
#127=FACE_OUTER_BOUND('',#251,.T.);
#128=FACE_OUTER_BOUND('',#252,.T.);
#129=FACE_OUTER_BOUND('',#253,.T.);
#130=FACE_OUTER_BOUND('',#254,.T.);
#131=FACE_OUTER_BOUND('',#255,.T.);
#132=FACE_OUTER_BOUND('',#256,.T.);
#133=FACE_OUTER_BOUND('',#257,.T.);
#134=FACE_OUTER_BOUND('',#258,.T.);
#135=FACE_OUTER_BOUND('',#259,.T.);
#136=FACE_OUTER_BOUND('',#260,.T.);
#137=FACE_OUTER_BOUND('',#261,.T.);
#138=FACE_OUTER_BOUND('',#262,.T.);
#139=FACE_OUTER_BOUND('',#263,.T.);
#140=FACE_OUTER_BOUND('',#264,.T.);
#141=FACE_OUTER_BOUND('',#265,.T.);
#142=FACE_OUTER_BOUND('',#266,.T.);
#143=FACE_OUTER_BOUND('',#267,.T.);
#144=FACE_OUTER_BOUND('',#268,.T.);
#145=FACE_OUTER_BOUND('',#269,.T.);
#146=FACE_OUTER_BOUND('',#270,.T.);
#147=FACE_OUTER_BOUND('',#271,.T.);
#148=FACE_OUTER_BOUND('',#272,.T.);
#149=FACE_OUTER_BOUND('',#273,.T.);
#150=FACE_OUTER_BOUND('',#274,.T.);
#151=FACE_OUTER_BOUND('',#275,.T.);
#152=FACE_OUTER_BOUND('',#276,.T.);
#153=FACE_OUTER_BOUND('',#277,.T.);
#154=FACE_OUTER_BOUND('',#278,.T.);
#155=FACE_OUTER_BOUND('',#279,.T.);
#156=FACE_OUTER_BOUND('',#280,.T.);
#157=FACE_OUTER_BOUND('',#282,.T.);
#158=FACE_OUTER_BOUND('',#283,.T.);
#159=FACE_OUTER_BOUND('',#284,.T.);
#160=FACE_OUTER_BOUND('',#285,.T.);
#161=FACE_OUTER_BOUND('',#286,.T.);
#162=FACE_OUTER_BOUND('',#287,.T.);
#163=FACE_OUTER_BOUND('',#288,.T.);
#164=FACE_OUTER_BOUND('',#289,.T.);
#165=FACE_OUTER_BOUND('',#290,.T.);
#166=FACE_OUTER_BOUND('',#291,.T.);
#167=FACE_OUTER_BOUND('',#292,.T.);
#168=FACE_OUTER_BOUND('',#293,.T.);
#169=FACE_OUTER_BOUND('',#294,.T.);
#170=FACE_OUTER_BOUND('',#295,.T.);
#171=FACE_OUTER_BOUND('',#296,.T.);
#172=FACE_OUTER_BOUND('',#297,.T.);
#173=FACE_OUTER_BOUND('',#298,.T.);
#174=FACE_OUTER_BOUND('',#299,.T.);
#175=FACE_OUTER_BOUND('',#300,.T.);
#176=FACE_OUTER_BOUND('',#301,.T.);
#177=FACE_OUTER_BOUND('',#302,.T.);
#178=FACE_OUTER_BOUND('',#303,.T.);
#179=FACE_OUTER_BOUND('',#304,.T.);
#180=FACE_OUTER_BOUND('',#305,.T.);
#181=FACE_OUTER_BOUND('',#306,.T.);
#182=FACE_OUTER_BOUND('',#307,.T.);
#183=FACE_OUTER_BOUND('',#308,.T.);
#184=FACE_OUTER_BOUND('',#309,.T.);
#185=FACE_OUTER_BOUND('',#310,.T.);
#186=FACE_OUTER_BOUND('',#311,.T.);
#187=FACE_OUTER_BOUND('',#312,.T.);
#188=FACE_OUTER_BOUND('',#313,.T.);
#189=FACE_OUTER_BOUND('',#314,.T.);
#190=FACE_OUTER_BOUND('',#315,.T.);
#191=FACE_OUTER_BOUND('',#316,.T.);
#192=FACE_OUTER_BOUND('',#317,.T.);
#193=FACE_OUTER_BOUND('',#318,.T.);
#194=FACE_OUTER_BOUND('',#319,.T.);
#195=FACE_OUTER_BOUND('',#320,.T.);
#196=FACE_OUTER_BOUND('',#321,.T.);
#197=FACE_OUTER_BOUND('',#323,.T.);
#198=FACE_OUTER_BOUND('',#324,.T.);
#199=FACE_OUTER_BOUND('',#325,.T.);
#200=FACE_OUTER_BOUND('',#326,.T.);
#201=FACE_OUTER_BOUND('',#327,.T.);
#202=FACE_OUTER_BOUND('',#328,.T.);
#203=FACE_OUTER_BOUND('',#329,.T.);
#204=FACE_OUTER_BOUND('',#330,.T.);
#205=FACE_OUTER_BOUND('',#331,.T.);
#206=FACE_OUTER_BOUND('',#332,.T.);
#207=FACE_OUTER_BOUND('',#333,.T.);
#208=FACE_OUTER_BOUND('',#334,.T.);
#209=FACE_OUTER_BOUND('',#335,.T.);
#210=FACE_OUTER_BOUND('',#336,.T.);
#211=FACE_OUTER_BOUND('',#338,.T.);
#212=FACE_OUTER_BOUND('',#339,.T.);
#213=FACE_OUTER_BOUND('',#340,.T.);
#214=FACE_OUTER_BOUND('',#342,.T.);
#215=FACE_OUTER_BOUND('',#343,.T.);
#216=FACE_OUTER_BOUND('',#344,.T.);
#217=FACE_OUTER_BOUND('',#345,.T.);
#218=FACE_OUTER_BOUND('',#346,.T.);
#219=FACE_OUTER_BOUND('',#347,.T.);
#220=FACE_OUTER_BOUND('',#348,.T.);
#221=FACE_OUTER_BOUND('',#349,.T.);
#222=FACE_OUTER_BOUND('',#350,.T.);
#223=FACE_OUTER_BOUND('',#351,.T.);
#224=FACE_OUTER_BOUND('',#352,.T.);
#225=FACE_OUTER_BOUND('',#353,.T.);
#226=FACE_OUTER_BOUND('',#354,.T.);
#227=FACE_OUTER_BOUND('',#355,.T.);
#228=FACE_OUTER_BOUND('',#356,.T.);
#229=FACE_OUTER_BOUND('',#357,.T.);
#230=FACE_OUTER_BOUND('',#358,.T.);
#231=FACE_OUTER_BOUND('',#359,.T.);
#232=FACE_OUTER_BOUND('',#360,.T.);
#233=FACE_OUTER_BOUND('',#361,.T.);
#234=FACE_OUTER_BOUND('',#362,.T.);
#235=FACE_OUTER_BOUND('',#363,.T.);
#236=FACE_OUTER_BOUND('',#364,.T.);
#237=FACE_OUTER_BOUND('',#365,.T.);
#238=FACE_OUTER_BOUND('',#366,.T.);
#239=FACE_OUTER_BOUND('',#367,.T.);
#240=EDGE_LOOP('',(#1408,#1409,#1410,#1411,#1412,#1413));
#241=EDGE_LOOP('',(#1414,#1415,#1416,#1417));
#242=EDGE_LOOP('',(#1418,#1419,#1420,#1421));
#243=EDGE_LOOP('',(#1422,#1423,#1424,#1425));
#244=EDGE_LOOP('',(#1426,#1427,#1428,#1429));
#245=EDGE_LOOP('',(#1430,#1431,#1432,#1433));
#246=EDGE_LOOP('',(#1434,#1435,#1436,#1437));
#247=EDGE_LOOP('',(#1438,#1439,#1440,#1441));
#248=EDGE_LOOP('',(#1442,#1443,#1444,#1445));
#249=EDGE_LOOP('',(#1446,#1447,#1448,#1449));
#250=EDGE_LOOP('',(#1450,#1451,#1452,#1453));
#251=EDGE_LOOP('',(#1454,#1455,#1456,#1457));
#252=EDGE_LOOP('',(#1458,#1459,#1460,#1461));
#253=EDGE_LOOP('',(#1462,#1463,#1464,#1465));
#254=EDGE_LOOP('',(#1466,#1467,#1468,#1469));
#255=EDGE_LOOP('',(#1470,#1471,#1472,#1473));
#256=EDGE_LOOP('',(#1474,#1475,#1476,#1477));
#257=EDGE_LOOP('',(#1478,#1479,#1480,#1481));
#258=EDGE_LOOP('',(#1482,#1483,#1484,#1485));
#259=EDGE_LOOP('',(#1486,#1487,#1488,#1489));
#260=EDGE_LOOP('',(#1490,#1491,#1492,#1493));
#261=EDGE_LOOP('',(#1494,#1495,#1496,#1497));
#262=EDGE_LOOP('',(#1498,#1499,#1500,#1501));
#263=EDGE_LOOP('',(#1502,#1503,#1504,#1505));
#264=EDGE_LOOP('',(#1506,#1507,#1508,#1509));
#265=EDGE_LOOP('',(#1510,#1511,#1512,#1513));
#266=EDGE_LOOP('',(#1514,#1515,#1516,#1517));
#267=EDGE_LOOP('',(#1518,#1519,#1520,#1521));
#268=EDGE_LOOP('',(#1522,#1523,#1524,#1525));
#269=EDGE_LOOP('',(#1526,#1527,#1528,#1529));
#270=EDGE_LOOP('',(#1530,#1531,#1532,#1533));
#271=EDGE_LOOP('',(#1534,#1535,#1536,#1537));
#272=EDGE_LOOP('',(#1538,#1539,#1540));
#273=EDGE_LOOP('',(#1541,#1542,#1543,#1544));
#274=EDGE_LOOP('',(#1545,#1546,#1547,#1548));
#275=EDGE_LOOP('',(#1549,#1550,#1551,#1552));
#276=EDGE_LOOP('',(#1553,#1554,#1555,#1556));
#277=EDGE_LOOP('',(#1557,#1558,#1559,#1560));
#278=EDGE_LOOP('',(#1561,#1562,#1563,#1564));
#279=EDGE_LOOP('',(#1565,#1566,#1567,#1568));
#280=EDGE_LOOP('',(#1569,#1570,#1571,#1572,#1573,#1574));
#281=EDGE_LOOP('',(#1575,#1576,#1577,#1578,#1579));
#282=EDGE_LOOP('',(#1580,#1581,#1582,#1583,#1584,#1585,#1586,#1587,#1588));
#283=EDGE_LOOP('',(#1589,#1590,#1591,#1592,#1593,#1594,#1595,#1596,#1597,
#1598,#1599,#1600,#1601,#1602,#1603,#1604,#1605,#1606));
#284=EDGE_LOOP('',(#1607,#1608,#1609,#1610));
#285=EDGE_LOOP('',(#1611,#1612,#1613));
#286=EDGE_LOOP('',(#1614,#1615,#1616,#1617,#1618));
#287=EDGE_LOOP('',(#1619,#1620,#1621,#1622));
#288=EDGE_LOOP('',(#1623,#1624,#1625,#1626));
#289=EDGE_LOOP('',(#1627,#1628,#1629,#1630));
#290=EDGE_LOOP('',(#1631,#1632,#1633,#1634));
#291=EDGE_LOOP('',(#1635,#1636,#1637,#1638));
#292=EDGE_LOOP('',(#1639,#1640,#1641,#1642));
#293=EDGE_LOOP('',(#1643,#1644,#1645,#1646));
#294=EDGE_LOOP('',(#1647,#1648,#1649,#1650));
#295=EDGE_LOOP('',(#1651,#1652,#1653,#1654));
#296=EDGE_LOOP('',(#1655,#1656,#1657,#1658,#1659,#1660,#1661,#1662,#1663,
#1664,#1665,#1666,#1667,#1668,#1669,#1670,#1671,#1672,#1673,#1674,#1675,
#1676,#1677,#1678,#1679,#1680,#1681,#1682,#1683,#1684,#1685,#1686,#1687,
#1688,#1689,#1690));
#297=EDGE_LOOP('',(#1691,#1692,#1693,#1694));
#298=EDGE_LOOP('',(#1695,#1696,#1697,#1698));
#299=EDGE_LOOP('',(#1699,#1700,#1701,#1702,#1703,#1704,#1705,#1706,#1707,
#1708,#1709,#1710));
#300=EDGE_LOOP('',(#1711,#1712,#1713,#1714,#1715,#1716,#1717,#1718));
#301=EDGE_LOOP('',(#1719,#1720,#1721));
#302=EDGE_LOOP('',(#1722,#1723,#1724,#1725));
#303=EDGE_LOOP('',(#1726,#1727,#1728,#1729));
#304=EDGE_LOOP('',(#1730,#1731,#1732,#1733,#1734,#1735,#1736,#1737,#1738,
#1739,#1740,#1741,#1742,#1743,#1744,#1745,#1746,#1747,#1748,#1749,#1750,
#1751,#1752,#1753,#1754,#1755,#1756,#1757,#1758,#1759,#1760,#1761,#1762,
#1763,#1764));
#305=EDGE_LOOP('',(#1765,#1766,#1767,#1768,#1769));
#306=EDGE_LOOP('',(#1770,#1771,#1772,#1773));
#307=EDGE_LOOP('',(#1774,#1775,#1776,#1777));
#308=EDGE_LOOP('',(#1778,#1779,#1780,#1781));
#309=EDGE_LOOP('',(#1782,#1783,#1784,#1785));
#310=EDGE_LOOP('',(#1786,#1787,#1788,#1789));
#311=EDGE_LOOP('',(#1790,#1791,#1792,#1793));
#312=EDGE_LOOP('',(#1794,#1795,#1796));
#313=EDGE_LOOP('',(#1797,#1798,#1799,#1800));
#314=EDGE_LOOP('',(#1801,#1802,#1803,#1804));
#315=EDGE_LOOP('',(#1805,#1806,#1807,#1808));
#316=EDGE_LOOP('',(#1809,#1810,#1811,#1812));
#317=EDGE_LOOP('',(#1813,#1814,#1815,#1816));
#318=EDGE_LOOP('',(#1817,#1818,#1819,#1820,#1821,#1822,#1823,#1824));
#319=EDGE_LOOP('',(#1825,#1826,#1827));
#320=EDGE_LOOP('',(#1828,#1829,#1830,#1831,#1832));
#321=EDGE_LOOP('',(#1833,#1834,#1835,#1836));
#322=EDGE_LOOP('',(#1837,#1838,#1839,#1840));
#323=EDGE_LOOP('',(#1841,#1842,#1843,#1844,#1845,#1846,#1847,#1848,#1849,
#1850,#1851,#1852,#1853,#1854,#1855,#1856,#1857,#1858,#1859,#1860,#1861,
#1862,#1863,#1864,#1865,#1866,#1867,#1868,#1869,#1870,#1871,#1872,#1873,
#1874,#1875,#1876,#1877,#1878,#1879,#1880,#1881,#1882,#1883,#1884));
#324=EDGE_LOOP('',(#1885,#1886,#1887,#1888));
#325=EDGE_LOOP('',(#1889,#1890));
#326=EDGE_LOOP('',(#1891,#1892,#1893,#1894));
#327=EDGE_LOOP('',(#1895,#1896,#1897,#1898,#1899));
#328=EDGE_LOOP('',(#1900,#1901,#1902,#1903));
#329=EDGE_LOOP('',(#1904,#1905,#1906,#1907));
#330=EDGE_LOOP('',(#1908,#1909,#1910,#1911));
#331=EDGE_LOOP('',(#1912,#1913,#1914,#1915,#1916,#1917,#1918,#1919));
#332=EDGE_LOOP('',(#1920,#1921,#1922,#1923));
#333=EDGE_LOOP('',(#1924,#1925,#1926,#1927,#1928,#1929,#1930,#1931,#1932));
#334=EDGE_LOOP('',(#1933,#1934,#1935,#1936,#1937,#1938,#1939,#1940,#1941,
#1942,#1943,#1944,#1945,#1946,#1947,#1948,#1949));
#335=EDGE_LOOP('',(#1950,#1951,#1952,#1953,#1954,#1955,#1956,#1957,#1958,
#1959));
#336=EDGE_LOOP('',(#1960,#1961,#1962,#1963,#1964,#1965,#1966,#1967,#1968,
#1969,#1970,#1971,#1972,#1973,#1974,#1975,#1976,#1977,#1978,#1979,#1980,
#1981,#1982,#1983,#1984,#1985,#1986,#1987));
#337=EDGE_LOOP('',(#1988,#1989,#1990,#1991,#1992,#1993));
#338=EDGE_LOOP('',(#1994,#1995,#1996,#1997,#1998,#1999,#2000,#2001,#2002,
#2003,#2004));
#339=EDGE_LOOP('',(#2005,#2006,#2007,#2008));
#340=EDGE_LOOP('',(#2009,#2010,#2011,#2012,#2013,#2014,#2015,#2016,#2017,
#2018,#2019,#2020,#2021,#2022,#2023,#2024,#2025,#2026,#2027,#2028,#2029,
#2030,#2031,#2032,#2033,#2034,#2035,#2036));
#341=EDGE_LOOP('',(#2037));
#342=EDGE_LOOP('',(#2038,#2039,#2040,#2041));
#343=EDGE_LOOP('',(#2042,#2043,#2044,#2045));
#344=EDGE_LOOP('',(#2046,#2047,#2048,#2049));
#345=EDGE_LOOP('',(#2050,#2051,#2052,#2053));
#346=EDGE_LOOP('',(#2054,#2055,#2056,#2057));
#347=EDGE_LOOP('',(#2058,#2059,#2060,#2061));
#348=EDGE_LOOP('',(#2062,#2063,#2064,#2065));
#349=EDGE_LOOP('',(#2066,#2067,#2068,#2069));
#350=EDGE_LOOP('',(#2070,#2071,#2072,#2073));
#351=EDGE_LOOP('',(#2074,#2075,#2076,#2077));
#352=EDGE_LOOP('',(#2078,#2079,#2080,#2081));
#353=EDGE_LOOP('',(#2082,#2083,#2084,#2085));
#354=EDGE_LOOP('',(#2086,#2087,#2088,#2089));
#355=EDGE_LOOP('',(#2090,#2091,#2092,#2093));
#356=EDGE_LOOP('',(#2094,#2095,#2096,#2097));
#357=EDGE_LOOP('',(#2098,#2099,#2100,#2101));
#358=EDGE_LOOP('',(#2102,#2103,#2104,#2105));
#359=EDGE_LOOP('',(#2106,#2107,#2108,#2109));
#360=EDGE_LOOP('',(#2110,#2111,#2112,#2113));
#361=EDGE_LOOP('',(#2114,#2115,#2116,#2117));
#362=EDGE_LOOP('',(#2118,#2119,#2120,#2121));
#363=EDGE_LOOP('',(#2122,#2123,#2124,#2125));
#364=EDGE_LOOP('',(#2126,#2127,#2128,#2129));
#365=EDGE_LOOP('',(#2130,#2131,#2132,#2133));
#366=EDGE_LOOP('',(#2134,#2135,#2136,#2137));
#367=EDGE_LOOP('',(#2138,#2139,#2140,#2141));
#368=B_SPLINE_CURVE_WITH_KNOTS('',3,(#2946,#2947,#2948,#2949,#2950,#2951,
#2952),.UNSPECIFIED.,.F.,.F.,(4,3,4),(95.5573427486709,95.723804474591,
96.720927437868),.UNSPECIFIED.);
#369=B_SPLINE_CURVE_WITH_KNOTS('',3,(#2954,#2955,#2956,#2957,#2958,#2959,
#2960,#2961,#2962,#2963,#2964,#2965),.UNSPECIFIED.,.F.,.F.,(4,2,2,2,2,4),
(0.527651330635108,0.529191130367683,0.577282277475952,0.625373424584221,
0.67346457169249,0.685461786908908),.UNSPECIFIED.);
#370=B_SPLINE_CURVE_WITH_KNOTS('',3,(#2967,#2968,#2969,#2970,#2971,#2972,
#2973,#2974,#2975,#2976,#2977,#2978,#2979),.UNSPECIFIED.,.F.,.F.,(4,3,3,
3,4),(98.0082581615197,98.9663256351024,99.9243931086851,100.882460582268,
101.840528055851),.UNSPECIFIED.);
#371=B_SPLINE_CURVE_WITH_KNOTS('',3,(#2982,#2983,#2984,#2985,#2986,#2987,
#2988,#2989,#2990,#2991,#2992,#2993,#2994,#2995,#2996,#2997,#2998,#2999,
#3000,#3001,#3002,#3003,#3004,#3005,#3006),.UNSPECIFIED.,.F.,.F.,(4,3,3,
3,3,3,3,3,4),(-98.1003816120634,-97.8102879458697,-96.8122237831568,-95.8141596204438,
-94.8160954577309,-93.8180312950179,-92.819967132305,-91.821902969592,-91.8171963048839),
 .UNSPECIFIED.);
#372=B_SPLINE_CURVE_WITH_KNOTS('',3,(#3011,#3012,#3013,#3014,#3015,#3016,
#3017,#3018,#3019,#3020,#3021,#3022,#3023,#3024,#3025,#3026,#3027,#3028,
#3029,#3030,#3031,#3032),.UNSPECIFIED.,.F.,.F.,(4,3,3,3,3,3,3,4),(89.2741574414913,
89.7410666949291,90.7381896582061,91.735312621483,92.73243558476,93.729558548037,
94.726681511314,95.5573427486709),.UNSPECIFIED.);
#373=B_SPLINE_CURVE_WITH_KNOTS('',3,(#3033,#3034,#3035,#3036,#3037,#3038,
#3039,#3040,#3041,#3042,#3043,#3044,#3045,#3046,#3047,#3048,#3049,#3050,
#3051,#3052,#3053,#3054),.UNSPECIFIED.,.F.,.F.,(4,3,3,3,3,3,3,4),(-91.8171963048839,
-90.8238388068791,-89.8257746441661,-88.8277104814531,-87.8296463187402,
-86.8315821560272,-85.8335179933143,-85.5340109977043),.UNSPECIFIED.);
#374=B_SPLINE_CURVE_WITH_KNOTS('',3,(#3059,#3060,#3061,#3062,#3063,#3064,
#3065,#3066,#3067,#3068,#3069,#3070,#3071,#3072,#3073,#3074,#3075,#3076,
#3077,#3078,#3079,#3080),.UNSPECIFIED.,.F.,.F.,(4,3,3,3,3,3,3,4),(82.9909721343117,
83.7583289152671,84.7554518785441,85.7525748418211,86.7496978050981,87.7468207683751,
88.7439437316521,89.2741574414913),.UNSPECIFIED.);
#375=B_SPLINE_CURVE_WITH_KNOTS('',3,(#3081,#3082,#3083,#3084,#3085,#3086,
#3087,#3088,#3089,#3090,#3091,#3092,#3093,#3094,#3095,#3096,#3097,#3098,
#3099,#3100,#3101,#3102),.UNSPECIFIED.,.F.,.F.,(4,3,3,3,3,3,3,4),(-85.5340109977043,
-84.8354538306013,-83.8373896678884,-82.8393255051754,-81.8412613424625,
-80.8431971797495,-79.8451330170365,-79.2508256905247),.UNSPECIFIED.);
#376=B_SPLINE_CURVE_WITH_KNOTS('',3,(#3107,#3108,#3109,#3110,#3111,#3112,
#3113,#3114,#3115,#3116,#3117,#3118,#3119,#3120,#3121,#3122,#3123,#3124,
#3125,#3126,#3127,#3128,#3129,#3130,#3131),.UNSPECIFIED.,.F.,.F.,(4,3,3,
3,3,3,3,3,4),(76.7077868271321,76.7784681723282,77.7755911356052,78.7727140988822,
79.7698370621592,80.7669600254362,81.7640829887132,82.7612059519902,82.9909721343117),
 .UNSPECIFIED.);
#377=B_SPLINE_CURVE_WITH_KNOTS('',3,(#3132,#3133,#3134,#3135,#3136,#3137,
#3138,#3139,#3140,#3141,#3142,#3143,#3144,#3145,#3146,#3147,#3148,#3149,
#3150,#3151,#3152,#3153),.UNSPECIFIED.,.F.,.F.,(4,3,3,3,3,3,3,4),(-79.2508256905247,
-78.8470688543236,-77.8490046916106,-76.8509405288977,-75.8528763661847,
-74.8548122034718,-73.8567480407588,-72.9676403833451),.UNSPECIFIED.);
#378=B_SPLINE_CURVE_WITH_KNOTS('',3,(#3158,#3159,#3160,#3161,#3162,#3163,
#3164,#3165,#3166,#3167,#3168,#3169,#3170,#3171,#3172,#3173,#3174,#3175,
#3176,#3177,#3178,#3179),.UNSPECIFIED.,.F.,.F.,(4,3,3,3,3,3,3,4),(70.4246015199526,
70.7957303926663,71.7928533559433,72.7899763192202,73.7870992824972,74.7842222457742,
75.7813452090512,76.7077868271321),.UNSPECIFIED.);
#379=B_SPLINE_CURVE_WITH_KNOTS('',3,(#3180,#3181,#3182,#3183,#3184,#3185,
#3186,#3187,#3188,#3189,#3190,#3191,#3192,#3193,#3194,#3195,#3196,#3197,
#3198,#3199,#3200,#3201,#3202,#3203,#3204),.UNSPECIFIED.,.F.,.F.,(4,3,3,
3,3,3,3,3,4),(-72.9676403833451,-72.8586838780458,-71.8606197153329,-70.8625555526199,
-69.8644913899069,-68.866427227194,-67.868363064481,-66.8702989017681,-66.6844550761655),
 .UNSPECIFIED.);
#380=B_SPLINE_CURVE_WITH_KNOTS('',3,(#3209,#3210,#3211,#3212,#3213,#3214,
#3215,#3216,#3217,#3218,#3219,#3220,#3221,#3222,#3223,#3224,#3225,#3226,
#3227,#3228,#3229,#3230),.UNSPECIFIED.,.F.,.F.,(4,3,3,3,3,3,3,4),(64.141416212773,
64.8129926130043,65.8101155762813,66.8072385395583,67.8043615028353,68.8014844661123,
69.7986074293893,70.4246015199526),.UNSPECIFIED.);
#381=B_SPLINE_CURVE_WITH_KNOTS('',3,(#3231,#3232,#3233,#3234,#3235,#3236,
#3237,#3238,#3239,#3240,#3241,#3242,#3243,#3244,#3245,#3246,#3247,#3248,
#3249,#3250,#3251,#3252),.UNSPECIFIED.,.F.,.F.,(4,3,3,3,3,3,3,4),(-66.6844550761655,
-65.8722347390551,-64.8741705763422,-63.8761064136292,-62.8780422509163,
-61.8799780882033,-60.8819139254904,-60.4012697689859),.UNSPECIFIED.);
#382=B_SPLINE_CURVE_WITH_KNOTS('',3,(#3257,#3258,#3259,#3260,#3261,#3262,
#3263,#3264,#3265,#3266,#3267,#3268,#3269,#3270,#3271,#3272,#3273,#3274,
#3275,#3276,#3277,#3278),.UNSPECIFIED.,.F.,.F.,(4,3,3,3,3,3,3,4),(57.8582309055934,
58.8302548333424,59.8273777966194,60.8245007598964,61.8216237231734,62.8187466864504,
63.8158696497273,64.141416212773),.UNSPECIFIED.);
#383=B_SPLINE_CURVE_WITH_KNOTS('',3,(#3279,#3280,#3281,#3282,#3283,#3284,
#3285,#3286,#3287,#3288,#3289,#3290,#3291,#3292,#3293,#3294,#3295,#3296,
#3297,#3298,#3299,#3300),.UNSPECIFIED.,.F.,.F.,(4,3,3,3,3,3,3,4),(-60.4012697689859,
-59.8838497627774,-58.8857856000644,-57.8877214373515,-56.8896572746385,
-55.8915931119256,-54.8935289492126,-54.1180844618063),.UNSPECIFIED.);
#384=B_SPLINE_CURVE_WITH_KNOTS('',3,(#3305,#3306,#3307,#3308,#3309,#3310,
#3311,#3312,#3313,#3314,#3315,#3316,#3317,#3318,#3319,#3320,#3321,#3322,
#3323,#3324,#3325,#3326,#3327,#3328,#3329),.UNSPECIFIED.,.F.,.F.,(4,3,3,
3,3,3,3,3,4),(51.5750455984138,51.8503940904034,52.8475170536804,53.8446400169574,
54.8417629802344,55.8388859435114,56.8360089067884,57.8331318700654,57.8582309055934),
 .UNSPECIFIED.);
#385=B_SPLINE_CURVE_WITH_KNOTS('',3,(#3330,#3331,#3332,#3333,#3334,#3335,
#3336,#3337,#3338,#3339,#3340,#3341,#3342,#3343,#3344,#3345,#3346,#3347,
#3348,#3349,#3350,#3351,#3352,#3353,#3354),.UNSPECIFIED.,.F.,.F.,(4,3,3,
3,3,3,3,3,4),(-54.1180844618063,-53.8954647864997,-52.8974006237867,-51.8993364610738,
-50.9012722983608,-49.9032081356478,-48.9051439729349,-47.9070798102219,
-47.8348991546267),.UNSPECIFIED.);
#386=B_SPLINE_CURVE_WITH_KNOTS('',3,(#3359,#3360,#3361,#3362,#3363,#3364,
#3365,#3366,#3367,#3368,#3369,#3370,#3371,#3372,#3373,#3374,#3375,#3376,
#3377,#3378,#3379,#3380),.UNSPECIFIED.,.F.,.F.,(4,3,3,3,3,3,3,4),(45.2918602912342,
45.8676563107415,46.8647792740185,47.8619022372955,48.8590252005725,49.8561481638495,
50.8532711271265,51.5750455984138),.UNSPECIFIED.);
#387=B_SPLINE_CURVE_WITH_KNOTS('',3,(#3381,#3382,#3383,#3384,#3385,#3386,
#3387,#3388,#3389,#3390,#3391,#3392,#3393,#3394,#3395,#3396,#3397,#3398,
#3399,#3400,#3401,#3402),.UNSPECIFIED.,.F.,.F.,(4,3,3,3,3,3,3,4),(-47.8348991546267,
-46.909015647509,-45.910951484796,-44.912887322083,-43.9148231593701,-42.9167589966571,
-41.9186948339442,-41.5517138474472),.UNSPECIFIED.);
#388=B_SPLINE_CURVE_WITH_KNOTS('',3,(#3407,#3408,#3409,#3410,#3411,#3412,
#3413,#3414,#3415,#3416,#3417,#3418,#3419,#3420,#3421,#3422,#3423,#3424,
#3425,#3426,#3427,#3428),.UNSPECIFIED.,.F.,.F.,(4,3,3,3,3,3,3,4),(39.0086749840546,
39.8849185310796,40.8820414943566,41.8791644576336,42.8762874209106,43.8734103841875,
44.8705333474645,45.2918602912342),.UNSPECIFIED.);
#389=B_SPLINE_CURVE_WITH_KNOTS('',3,(#3429,#3430,#3431,#3432,#3433,#3434,
#3435,#3436,#3437,#3438,#3439,#3440,#3441,#3442,#3443,#3444,#3445,#3446,
#3447,#3448,#3449,#3450),.UNSPECIFIED.,.F.,.F.,(4,3,3,3,3,3,3,4),(-41.5517138474472,
-40.9206306712312,-39.9225665085183,-38.9245023458053,-37.9264381830924,
-36.9283740203794,-35.9303098576664,-35.2685285402676),.UNSPECIFIED.);
#390=B_SPLINE_CURVE_WITH_KNOTS('',3,(#3455,#3456,#3457,#3458,#3459,#3460,
#3461,#3462,#3463,#3464,#3465,#3466,#3467,#3468,#3469,#3470,#3471,#3472,
#3473,#3474,#3475,#3476,#3477,#3478,#3479),.UNSPECIFIED.,.F.,.F.,(4,3,3,
3,3,3,3,3,4),(32.725489676875,32.9050577881407,33.9021807514176,34.8993037146946,
35.8964266779716,36.8935496412486,37.8906726045256,38.8877955678026,39.0086749840546),
 .UNSPECIFIED.);
#391=B_SPLINE_CURVE_WITH_KNOTS('',3,(#3480,#3481,#3482,#3483,#3484,#3485,
#3486,#3487,#3488,#3489,#3490,#3491,#3492,#3493,#3494,#3495,#3496,#3497,
#3498,#3499,#3500,#3501),.UNSPECIFIED.,.F.,.F.,(4,3,3,3,3,3,3,4),(-35.2685285402676,
-34.9322456949535,-33.9341815322405,-32.9361173695276,-31.9380532068146,
-30.9399890441017,-29.9419248813887,-28.985343233088),.UNSPECIFIED.);
#392=B_SPLINE_CURVE_WITH_KNOTS('',3,(#3506,#3507,#3508,#3509,#3510,#3511,
#3512,#3513,#3514,#3515,#3516,#3517,#3518,#3519,#3520,#3521,#3522,#3523,
#3524,#3525,#3526,#3527),.UNSPECIFIED.,.F.,.F.,(4,3,3,3,3,3,3,4),(26.4423043696954,
26.9223200084787,27.9194429717557,28.9165659350327,29.9136888983097,30.9108118615867,
31.9079348248637,32.725489676875),.UNSPECIFIED.);
#393=B_SPLINE_CURVE_WITH_KNOTS('',3,(#3528,#3529,#3530,#3531,#3532,#3533,
#3534,#3535,#3536,#3537,#3538,#3539,#3540,#3541,#3542,#3543,#3544,#3545,
#3546,#3547,#3548,#3549,#3550,#3551,#3552),.UNSPECIFIED.,.F.,.F.,(4,3,3,
3,3,3,3,3,4),(-28.985343233088,-28.9438607186757,-27.9457965559628,-26.9477323932498,
-25.9496682305369,-24.9516040678239,-23.953539905111,-22.955475742398,-22.7021579259084),
 .UNSPECIFIED.);
#394=B_SPLINE_CURVE_WITH_KNOTS('',3,(#3557,#3558,#3559,#3560,#3561,#3562,
#3563,#3564,#3565,#3566,#3567,#3568,#3569,#3570,#3571,#3572,#3573,#3574,
#3575,#3576,#3577,#3578),.UNSPECIFIED.,.F.,.F.,(4,3,3,3,3,3,3,4),(20.1591190625158,
20.9395822288168,21.9367051920938,22.9338281553708,23.9309511186478,24.9280740819247,
25.9251970452017,26.4423043696954),.UNSPECIFIED.);
#395=B_SPLINE_CURVE_WITH_KNOTS('',3,(#3579,#3580,#3581,#3582,#3583,#3584,
#3585,#3586,#3587,#3588,#3589,#3590,#3591,#3592,#3593,#3594,#3595,#3596,
#3597,#3598,#3599,#3600),.UNSPECIFIED.,.F.,.F.,(4,3,3,3,3,3,3,4),(-22.7021579259084,
-21.9574115796851,-20.9593474169721,-19.9612832542591,-18.9632190915462,
-17.9651549288332,-16.9670907661203,-16.4189726187288),.UNSPECIFIED.);
#396=B_SPLINE_CURVE_WITH_KNOTS('',3,(#3605,#3606,#3607,#3608,#3609,#3610,
#3611,#3612,#3613,#3614,#3615,#3616,#3617,#3618,#3619,#3620,#3621,#3622,
#3623,#3624,#3625,#3626,#3627,#3628,#3629),.UNSPECIFIED.,.F.,.F.,(4,3,3,
3,3,3,3,3,4),(13.8759337553362,13.9597214858779,14.9568444491548,15.9539674124318,
16.9510903757088,17.9482133389858,18.9453363022628,19.9424592655398,20.1591190625158),
 .UNSPECIFIED.);
#397=B_SPLINE_CURVE_WITH_KNOTS('',3,(#3630,#3631,#3632,#3633,#3634,#3635,
#3636,#3637,#3638,#3639,#3640,#3641,#3642,#3643,#3644,#3645,#3646,#3647,
#3648,#3649,#3650,#3651),.UNSPECIFIED.,.F.,.F.,(4,3,3,3,3,3,3,4),(-16.4189726187288,
-15.9690266034073,-14.9709624406944,-13.9728982779814,-12.9748341152684,
-11.9767699525555,-10.9787057898425,-10.1357873115492),.UNSPECIFIED.);
#398=B_SPLINE_CURVE_WITH_KNOTS('',3,(#3657,#3658,#3659,#3660,#3661,#3662,
#3663,#3664,#3665,#3666,#3667,#3668,#3669),.UNSPECIFIED.,.F.,.F.,(4,3,3,
3,4),(-3.85260200436963,-2.99419248813887,-1.99612832542591,-0.998064162712959,
0.),.UNSPECIFIED.);
#399=B_SPLINE_CURVE_WITH_KNOTS('',3,(#3672,#3673,#3674,#3675,#3676,#3677,
#3678,#3679,#3680,#3681,#3682,#3683,#3684,#3685,#3686,#3687,#3688,#3689,
#3690),.UNSPECIFIED.,.F.,.F.,(4,3,3,3,3,3,4),(2.02057249175693,2.99136888983097,
3.98849185310796,4.98561481638495,5.98273777966194,6.97986074293893,7.59274844815667),
 .UNSPECIFIED.);
#400=B_SPLINE_CURVE_WITH_KNOTS('',3,(#3696,#3697,#3698,#3699,#3700,#3701,
#3702,#3703),.UNSPECIFIED.,.F.,.F.,(4,1,1,1,1,4),(24.019499581324,24.9221779799457,
25.8664313718076,26.8106847636695,27.7549381555314,28.2743338823081),
 .UNSPECIFIED.);
#401=B_SPLINE_CURVE_WITH_KNOTS('',3,(#3705,#3706,#3707,#3708),
 .UNSPECIFIED.,.F.,.F.,(4,4),(0.00169849972380489,0.0084311250866925),
 .UNSPECIFIED.);
#402=B_SPLINE_CURVE_WITH_KNOTS('',3,(#3709,#3710,#3711,#3712,#3713,#3714,
#3715,#3716),.UNSPECIFIED.,.F.,.F.,(4,1,1,1,1,4),(24.0011827841933,24.8601211109336,
25.8555539365209,26.8509867621081,27.8464195876954,28.2743338823081),
 .UNSPECIFIED.);
#403=B_SPLINE_CURVE_WITH_KNOTS('',3,(#3722,#3723,#3724,#3725),
 .UNSPECIFIED.,.F.,.F.,(4,4),(109.955742875643,110.663713372162),
 .UNSPECIFIED.);
#404=B_SPLINE_CURVE_WITH_KNOTS('',3,(#3727,#3728,#3729,#3730,#3731,#3732),
 .UNSPECIFIED.,.F.,.F.,(4,2,4),(0.351230371405126,0.354009329855387,0.36611423071746),
 .UNSPECIFIED.);
#405=B_SPLINE_CURVE_WITH_KNOTS('',3,(#3733,#3734,#3735,#3736,#3737),
 .UNSPECIFIED.,.F.,.F.,(4,1,4),(109.955742875643,110.122204601563,110.758743085867),
 .UNSPECIFIED.);
#406=B_SPLINE_CURVE_WITH_KNOTS('',3,(#3742,#3743,#3744,#3745,#3746,#3747,
#3748,#3749,#3750,#3751,#3752),.UNSPECIFIED.,.F.,.F.,(4,1,1,1,1,1,1,1,4),
(103.672557568463,103.677264233171,104.675328395884,105.673392558597,106.67145672131,
107.669520884023,108.667585046736,109.665649209449,109.955742875643),
 .UNSPECIFIED.);
#407=B_SPLINE_CURVE_WITH_KNOTS('',3,(#3753,#3754,#3755,#3756,#3757,#3758,
#3759,#3760,#3761,#3762),.UNSPECIFIED.,.F.,.F.,(4,1,1,1,1,1,1,4),(103.672557568463,
104.139466821901,105.136589785178,106.133712748455,107.130835711732,108.127958675009,
109.125081638286,109.955742875643),.UNSPECIFIED.);
#408=B_SPLINE_CURVE_WITH_KNOTS('',3,(#3767,#3768,#3769,#3770,#3771,#3772,
#3773,#3774,#3775,#3776),.UNSPECIFIED.,.F.,.F.,(4,1,1,1,1,1,1,4),(97.3893722612836,
97.6888792568935,98.6869434196064,99.6850075823194,100.683071745032,101.681135907745,
102.679200070458,103.672557568463),.UNSPECIFIED.);
#409=B_SPLINE_CURVE_WITH_KNOTS('',3,(#3777,#3778,#3779,#3780,#3781,#3782,
#3783,#3784,#3785,#3786),.UNSPECIFIED.,.F.,.F.,(4,1,1,1,1,1,1,4),(97.3893722612836,
98.1567290422389,99.1538520055158,100.150974968793,101.14809793207,102.145220895347,
103.142343858624,103.672557568463),.UNSPECIFIED.);
#410=B_SPLINE_CURVE_WITH_KNOTS('',3,(#3791,#3792,#3793,#3794,#3795,#3796,
#3797,#3798,#3799,#3800),.UNSPECIFIED.,.F.,.F.,(4,1,1,1,1,1,1,4),(91.106186954104,
91.7004942806157,92.6985584433287,93.6966226060417,94.6946867687546,95.6927509314676,
96.6908150941805,97.3893722612836),.UNSPECIFIED.);
#411=B_SPLINE_CURVE_WITH_KNOTS('',3,(#3801,#3802,#3803,#3804,#3805,#3806,
#3807,#3808,#3809,#3810,#3811),.UNSPECIFIED.,.F.,.F.,(4,1,1,1,1,1,1,1,4),
(91.106186954104,91.1768682992999,92.1739912625769,93.1711142258539,94.1682371891309,
95.1653601524079,96.1624831156849,97.1596060789619,97.3893722612836),
 .UNSPECIFIED.);
#412=B_SPLINE_CURVE_WITH_KNOTS('',3,(#3816,#3817,#3818,#3819,#3820,#3821,
#3822,#3823,#3824,#3825),.UNSPECIFIED.,.F.,.F.,(4,1,1,1,1,1,1,4),(84.8230016469244,
85.712109304338,86.710173467051,87.7082376297639,88.7063017924769,89.7043659551898,
90.7024301179028,91.106186954104),.UNSPECIFIED.);
#413=B_SPLINE_CURVE_WITH_KNOTS('',3,(#3826,#3827,#3828,#3829,#3830,#3831,
#3832,#3833,#3834,#3835),.UNSPECIFIED.,.F.,.F.,(4,1,1,1,1,1,1,4),(84.8230016469244,
85.194130519638,86.191253482915,87.188376446192,88.185499409469,89.182622372746,
90.1797453360229,91.106186954104),.UNSPECIFIED.);
#414=B_SPLINE_CURVE_WITH_KNOTS('',3,(#3840,#3841,#3842,#3843,#3844,#3845,
#3846,#3847,#3848,#3849,#3850),.UNSPECIFIED.,.F.,.F.,(4,1,1,1,1,1,1,1,4),
(78.5398163397448,78.7256601653473,79.7237243280603,80.7217884907732,81.7198526534862,
82.7179168161991,83.7159809789121,84.714045141625,84.8230016469244),
 .UNSPECIFIED.);
#415=B_SPLINE_CURVE_WITH_KNOTS('',3,(#3851,#3852,#3853,#3854,#3855,#3856,
#3857,#3858,#3859,#3860),.UNSPECIFIED.,.F.,.F.,(4,1,1,1,1,1,1,4),(78.5398163397448,
79.211392739976,80.208515703253,81.20563866653,82.202761629807,83.199884593084,
84.197007556361,84.8230016469244),.UNSPECIFIED.);
#416=B_SPLINE_CURVE_WITH_KNOTS('',3,(#3865,#3866,#3867,#3868,#3869,#3870,
#3871,#3872,#3873,#3874),.UNSPECIFIED.,.F.,.F.,(4,1,1,1,1,1,1,4),(72.2566310325652,
72.7372751890696,73.7353393517825,74.7334035144955,75.7314676772084,76.7295318399214,
77.7275960026343,78.5398163397448),.UNSPECIFIED.);
#417=B_SPLINE_CURVE_WITH_KNOTS('',3,(#3875,#3876,#3877,#3878,#3879,#3880,
#3881,#3882,#3883,#3884),.UNSPECIFIED.,.F.,.F.,(4,1,1,1,1,1,1,4),(72.2566310325652,
73.2286549603141,74.2257779235911,75.2229008868681,76.2200238501451,77.2171468134221,
78.2142697766991,78.5398163397448),.UNSPECIFIED.);
#418=B_SPLINE_CURVE_WITH_KNOTS('',3,(#3889,#3890,#3891,#3892,#3893,#3894,
#3895,#3896,#3897,#3898),.UNSPECIFIED.,.F.,.F.,(4,1,1,1,1,1,1,4),(65.9734457253856,
66.7488902127918,67.7469543755048,68.7450185382177,69.7430827009307,70.7411468636436,
71.7392110263566,72.2566310325652),.UNSPECIFIED.);
#419=B_SPLINE_CURVE_WITH_KNOTS('',3,(#3899,#3900,#3901,#3902,#3903,#3904,
#3905,#3906,#3907,#3908,#3909),.UNSPECIFIED.,.F.,.F.,(4,1,1,1,1,1,1,1,4),
(65.9734457253856,66.2487942173752,67.2459171806522,68.2430401439292,69.2401631072062,
70.2372860704831,71.2344090337601,72.2315319970371,72.2566310325652),
 .UNSPECIFIED.);
#420=B_SPLINE_CURVE_WITH_KNOTS('',3,(#3914,#3915,#3916,#3917,#3918,#3919,
#3920,#3921,#3922,#3923,#3924),.UNSPECIFIED.,.F.,.F.,(4,1,1,1,1,1,1,1,4),
(59.690260418206,59.7624410738011,60.7605052365141,61.758569399227,62.75663356194,
63.754697724653,64.7527618873659,65.7508260500789,65.9734457253856),
 .UNSPECIFIED.);
#421=B_SPLINE_CURVE_WITH_KNOTS('',3,(#3925,#3926,#3927,#3928,#3929,#3930,
#3931,#3932,#3933,#3934),.UNSPECIFIED.,.F.,.F.,(4,1,1,1,1,1,1,4),(59.690260418206,
60.2660564377132,61.2631794009902,62.2603023642672,63.2574253275442,64.2545482908212,
65.2516712540982,65.9734457253856),.UNSPECIFIED.);
#422=B_SPLINE_CURVE_WITH_KNOTS('',3,(#3939,#3940,#3941,#3942,#3943,#3944,
#3945,#3946,#3947,#3948),.UNSPECIFIED.,.F.,.F.,(4,1,1,1,1,1,1,4),(53.4070751110264,
53.7740560975234,54.7721202602363,55.7701844229493,56.7682485856623,57.7663127483752,
58.7643769110882,59.690260418206),.UNSPECIFIED.);
#423=B_SPLINE_CURVE_WITH_KNOTS('',3,(#3949,#3950,#3951,#3952,#3953,#3954,
#3955,#3956,#3957,#3958),.UNSPECIFIED.,.F.,.F.,(4,1,1,1,1,1,1,4),(53.4070751110264,
54.2833186580513,55.2804416213283,56.2775645846053,57.2746875478823,58.2718105111593,
59.2689334744363,59.690260418206),.UNSPECIFIED.);
#424=B_SPLINE_CURVE_WITH_KNOTS('',3,(#3963,#3964,#3965,#3966,#3967,#3968,
#3969,#3970,#3971,#3972),.UNSPECIFIED.,.F.,.F.,(4,1,1,1,1,1,1,4),(47.1238898038468,
47.7856711212456,48.7837352839586,49.7817994466716,50.7798636093845,51.7779277720975,
52.7759919348104,53.4070751110264),.UNSPECIFIED.);
#425=B_SPLINE_CURVE_WITH_KNOTS('',3,(#3973,#3974,#3975,#3976,#3977,#3978,
#3979,#3980,#3981,#3982,#3983),.UNSPECIFIED.,.F.,.F.,(4,1,1,1,1,1,1,1,4),
(47.1238898038468,47.3034579151124,48.3005808783894,49.2977038416664,50.2948268049433,
51.2919497682203,52.2890727314973,53.2861956947743,53.4070751110264),
 .UNSPECIFIED.);
#426=B_SPLINE_CURVE_WITH_KNOTS('',3,(#3988,#3989,#3990,#3991,#3992,#3993,
#3994,#3995,#3996,#3997),.UNSPECIFIED.,.F.,.F.,(4,1,1,1,1,1,1,4),(40.8407044966673,
41.7972861449679,42.7953503076809,43.7934144703938,44.7914786331068,45.7895427958197,
46.7876069585327,47.1238898038468),.UNSPECIFIED.);
#427=B_SPLINE_CURVE_WITH_KNOTS('',3,(#3998,#3999,#4000,#4001,#4002,#4003,
#4004,#4005,#4006,#4007),.UNSPECIFIED.,.F.,.F.,(4,1,1,1,1,1,1,4),(40.8407044966673,
41.3207201354504,42.3178430987274,43.3149660620044,44.3120890252814,45.3092119885584,
46.3063349518354,47.1238898038468),.UNSPECIFIED.);
#428=B_SPLINE_CURVE_WITH_KNOTS('',3,(#4012,#4013,#4014,#4015,#4016,#4017,
#4018,#4019,#4020,#4021,#4022),.UNSPECIFIED.,.F.,.F.,(4,1,1,1,1,1,1,1,4),
(34.5575191894877,34.8108370059772,35.8089011686902,36.8069653314031,37.8050294941161,
38.803093656829,39.801157819542,40.799221982255,40.8407044966673),
 .UNSPECIFIED.);
#429=B_SPLINE_CURVE_WITH_KNOTS('',3,(#4023,#4024,#4025,#4026,#4027,#4028,
#4029,#4030,#4031,#4032),.UNSPECIFIED.,.F.,.F.,(4,1,1,1,1,1,1,4),(34.5575191894877,
35.3379823557885,36.3351053190655,37.3322282823425,38.3293512456195,39.3264742088965,
40.3235971721735,40.8407044966673),.UNSPECIFIED.);
#430=B_SPLINE_CURVE_WITH_KNOTS('',3,(#4037,#4038,#4039,#4040,#4041,#4042,
#4043,#4044,#4045,#4046),.UNSPECIFIED.,.F.,.F.,(4,1,1,1,1,1,1,4),(28.2743338823081,
28.8224520296995,29.8205161924124,30.8185803551254,31.8166445178383,32.8147086805513,
33.8127728432643,34.5575191894877),.UNSPECIFIED.);
#431=B_SPLINE_CURVE_WITH_KNOTS('',3,(#4047,#4048,#4049,#4050,#4051,#4052,
#4053,#4054,#4055,#4056,#4057),.UNSPECIFIED.,.F.,.F.,(4,1,1,1,1,1,1,1,4),
(28.2743338823081,28.3581216128496,29.3552445761266,30.3523675394036,31.3494905026805,
32.3466134659575,33.3437364292345,34.3408593925115,34.5575191894877),
 .UNSPECIFIED.);
#432=B_SPLINE_CURVE_WITH_KNOTS('',3,(#4062,#4063,#4064,#4065,#4066,#4067,
#4068,#4069,#4070,#4071),.UNSPECIFIED.,.F.,.F.,(4,1,1,1,1,1,1,4),(21.9911485751285,
22.8340670534217,23.8321312161347,24.8301953788476,25.8282595415606,26.8263237042736,
27.8243878669865,28.2743338823081),.UNSPECIFIED.);
#433=B_SPLINE_CURVE_WITH_KNOTS('',3,(#4072,#4073,#4074,#4075,#4076,#4077,
#4078,#4079,#4080,#4081),.UNSPECIFIED.,.F.,.F.,(4,1,1,1,1,1,1,4),(21.9911485751285,
22.3753838331876,23.3725067964646,24.3696297597416,25.3667527230186,26.3638756862956,
27.3609986495726,28.2743338823081),.UNSPECIFIED.);
#434=B_SPLINE_CURVE_WITH_KNOTS('',3,(#4087,#4088,#4089,#4090,#4091),
 .UNSPECIFIED.,.F.,.F.,(4,1,4),(14.3984001269717,15.3955230902487,15.7079632679489),
 .UNSPECIFIED.);
#435=B_SPLINE_CURVE_WITH_KNOTS('',3,(#4094,#4095,#4096,#4097,#4098),
 .UNSPECIFIED.,.F.,.F.,(4,1,4),(13.8759337553361,14.8495537517181,15.7079632679489),
 .UNSPECIFIED.);
#436=B_SPLINE_CURVE_WITH_KNOTS('',3,(#4105,#4106,#4107,#4108,#4109,#4110,
#4111),.UNSPECIFIED.,.F.,.F.,(4,3,4),(-17.9519580205131,-16.9802724090259,
-16.4127538780513),.UNSPECIFIED.);
#437=B_SPLINE_CURVE_WITH_KNOTS('',3,(#4117,#4118,#4119,#4120,#4121,#4122,
#4123,#4124,#4125,#4126,#4127,#4128,#4129,#4130,#4131,#4132),
 .UNSPECIFIED.,.F.,.F.,(4,3,3,3,3,4),(-10.1295685708717,-10.0122426299151,
-9.01680980432785,-8.0213769787406,-7.02594415315334,-6.13588818571891),
 .UNSPECIFIED.);
#438=B_SPLINE_CURVE_WITH_KNOTS('',3,(#4134,#4135,#4136,#4137,#4138,#4139,
#4140),.UNSPECIFIED.,.F.,.F.,(4,3,4),(0.000449985024192579,0.0134220500682222,
0.0207837732375468),.UNSPECIFIED.);
#439=B_SPLINE_CURVE_WITH_KNOTS('',3,(#4141,#4142,#4143,#4144,#4145,#4146,
#4147,#4148,#4149,#4150,#4151,#4152,#4153,#4154,#4155,#4156),
 .UNSPECIFIED.,.F.,.F.,(4,3,3,3,3,4),(9.83749573626511,10.5240369671687,
11.4682903590306,12.4125437508925,13.3567971427544,13.8761928695311),
 .UNSPECIFIED.);
#440=B_SPLINE_CURVE_WITH_KNOTS('',3,(#4197,#4198,#4199,#4200,#4201,#4202,
#4203,#4204,#4205,#4206,#4207,#4208,#4209,#4210,#4211,#4212,#4213,#4214,
#4215,#4216,#4217,#4218,#4219,#4220,#4221,#4222,#4223,#4224,#4225,#4226,
#4227,#4228,#4229,#4230,#4231,#4232,#4233,#4234,#4235,#4236,#4237,#4238,
#4239,#4240,#4241,#4242,#4243,#4244,#4245,#4246,#4247,#4248,#4249,#4250,
#4251,#4252,#4253,#4254,#4255,#4256,#4257,#4258,#4259,#4260,#4261,#4262,
#4263,#4264,#4265,#4266,#4267,#4268,#4269,#4270,#4271,#4272,#4273,#4274,
#4275,#4276,#4277,#4278,#4279,#4280,#4281),.UNSPECIFIED.,.F.,.F.,(4,3,3,
3,3,3,3,3,3,3,3,3,3,3,3,3,3,3,3,3,3,3,3,3,3,3,3,3,4),(-0.378621596831419,
-0.374616960258149,-0.355793962012725,-0.345454140944679,-0.339213239958112,
-0.334972289649889,-0.315161056226863,-0.30036098119726,-0.296407130668659,
-0.276145215431148,-0.255428254978166,-0.240761305231134,-0.229271690563296,
-0.224573322044311,-0.203251650119976,-0.196760455990039,-0.176174074884925,
-0.165031468259032,-0.15673673857273,-0.151720830752465,-0.130374108822547,
-0.108586099579551,-0.0866412223727623,-0.0787414176388634,-0.0750968820027972,
-0.0525683184868066,-0.0300163773950095,-0.00796935702043618,0.),
 .UNSPECIFIED.);
#441=B_SPLINE_CURVE_WITH_KNOTS('',3,(#4284,#4285,#4286,#4287,#4288,#4289,
#4290,#4291,#4292,#4293,#4294,#4295,#4296,#4297,#4298,#4299,#4300,#4301,
#4302,#4303,#4304,#4305,#4306,#4307,#4308,#4309,#4310,#4311,#4312,#4313,
#4314,#4315,#4316,#4317,#4318,#4319,#4320,#4321,#4322,#4323,#4324,#4325,
#4326,#4327,#4328,#4329,#4330,#4331,#4332,#4333,#4334,#4335,#4336,#4337,
#4338,#4339,#4340,#4341,#4342,#4343,#4344,#4345,#4346,#4347,#4348,#4349,
#4350,#4351,#4352,#4353,#4354,#4355,#4356,#4357,#4358,#4359,#4360,#4361,
#4362,#4363,#4364,#4365,#4366,#4367,#4368),.UNSPECIFIED.,.F.,.F.,(4,3,3,
3,3,3,3,3,3,3,3,3,3,3,3,3,3,3,3,3,3,3,3,3,3,3,3,3,4),(-0.376940817211676,
-0.355009489539532,-0.351135850512948,-0.33546106927794,-0.330110701426903,
-0.325463188870096,-0.303229099544368,-0.286231173014376,-0.281694014649207,
-0.277564529328613,-0.255865288217498,-0.233710387989231,-0.217094212818031,
-0.209547986061768,-0.204255920556722,-0.183675036110626,-0.16724568730443,
-0.146339976391377,-0.135620092705557,-0.13254594793164,-0.112149753941841,
-0.0917621558467355,-0.0717346772553801,-0.0673290652385444,-0.063831762231673,
-0.0442162550300481,-0.0249247103071317,-0.00624883993429227,0.),
 .UNSPECIFIED.);
#442=B_SPLINE_CURVE_WITH_KNOTS('',3,(#4370,#4371,#4372,#4373,#4374,#4375,
#4376,#4377,#4378,#4379,#4380,#4381,#4382,#4383,#4384,#4385,#4386,#4387,
#4388,#4389,#4390,#4391),.UNSPECIFIED.,.F.,.F.,(4,3,3,3,3,3,3,4),(13.8761928695311,
14.3010505346163,15.2453039264782,16.1895573183401,17.133810710202,18.0780641020639,
19.0223174939258,19.9665708857876),.UNSPECIFIED.);
#443=B_SPLINE_CURVE_WITH_KNOTS('',3,(#4393,#4394,#4395,#4396,#4397,#4398,
#4399,#4400,#4401,#4402,#4403,#4404,#4405,#4406,#4407,#4408,#4409,#4410,
#4411),.UNSPECIFIED.,.F.,.F.,(4,3,3,3,3,3,4),(-16.4127538780513,-15.9848395834386,
-14.9894067578514,-13.9939739322641,-12.9985411066769,-12.0031082810896,
-11.6606355053146),.UNSPECIFIED.);
#444=B_SPLINE_CURVE_WITH_KNOTS('',3,(#4413,#4414,#4415,#4416,#4417,#4418),
 .UNSPECIFIED.,.F.,.F.,(4,2,4),(0.087197378684971,0.106671558251473,0.143853648618792),
 .UNSPECIFIED.);
#445=B_SPLINE_CURVE_WITH_KNOTS('',3,(#4420,#4421,#4422,#4423,#4424,#4425),
 .UNSPECIFIED.,.F.,.F.,(4,2,4),(0.853388306271858,0.854298220848549,0.86317356485921),
 .UNSPECIFIED.);
#446=B_SPLINE_CURVE_WITH_KNOTS('',3,(#4427,#4428,#4429,#4430,#4431,#4432,
#4433),.UNSPECIFIED.,.F.,.F.,(4,3,4),(0.,0.013140456974051,0.0154554918075493),
 .UNSPECIFIED.);
#447=B_SPLINE_CURVE_WITH_KNOTS('',3,(#4434,#4435,#4436,#4437,#4438,#4439,
#4440),.UNSPECIFIED.,.F.,.F.,(4,3,4),(-11.2219644194159,-11.0076754555024,
-10.1295685708717),.UNSPECIFIED.);
#448=B_SPLINE_CURVE_WITH_KNOTS('',3,(#4509,#4510,#4511,#4512,#4513,#4514,
#4515),.UNSPECIFIED.,.F.,.F.,(4,1,1,1,4),(28.2743338823081,28.8418524132826,
29.8372852388699,30.8327180644571,31.8281508900444),.UNSPECIFIED.);
#449=B_SPLINE_CURVE_WITH_KNOTS('',3,(#4517,#4518,#4519,#4520,#4521,#4522,
#4523,#4524,#4525,#4526,#4527,#4528,#4529,#4530,#4531,#4532,#4533,#4534,
#4535),.UNSPECIFIED.,.F.,.F.,(4,3,3,3,3,3,4),(0.,0.0200207052151757,0.0368850534621889,
0.0400414104303514,0.0409955125129484,0.0493147212575591,0.0597074650955194),
 .UNSPECIFIED.);
#450=B_SPLINE_CURVE_WITH_KNOTS('',3,(#4537,#4538,#4539,#4540,#4541,#4542,
#4543,#4544,#4545,#4546,#4547,#4548,#4549,#4550,#4551,#4552,#4553,#4554,
#4555,#4556,#4557,#4558,#4559,#4560,#4561,#4562,#4563,#4564,#4565,#4566,
#4567,#4568,#4569,#4570,#4571,#4572,#4573,#4574,#4575,#4576,#4577,#4578,
#4579,#4580,#4581,#4582,#4583,#4584,#4585,#4586,#4587,#4588,#4589,#4590,
#4591,#4592,#4593,#4594,#4595,#4596,#4597,#4598,#4599,#4600,#4601,#4602,
#4603),.UNSPECIFIED.,.F.,.F.,(4,3,3,3,3,3,3,3,3,3,3,3,3,3,3,3,3,3,3,3,3,
3,4),(-0.13699728503692,-0.127240505918052,-0.118201351536166,-0.117483726799184,
-0.108952595931205,-0.100244566291173,-0.0957941581528815,-0.0866012207307843,
-0.0813282898891697,-0.0775007970298313,-0.0762829957265802,-0.0761171332492898,
-0.0760336476450699,-0.075973495710391,-0.0759097339146189,-0.0758199650695424,
-0.075634294957123,-0.0737945849532341,-0.0646374306855117,-0.0560012587052605,
-0.0537125571573701,-0.0448934250748311,-0.0374707792151925),
 .UNSPECIFIED.);
#451=B_SPLINE_CURVE_WITH_KNOTS('',3,(#4605,#4606,#4607,#4608,#4609,#4610,
#4611,#4612,#4613,#4614),.UNSPECIFIED.,.F.,.F.,(4,3,3,4),(0.,0.0127764188002784,
0.0145199735233416,0.0176149209790031),.UNSPECIFIED.);
#452=B_SPLINE_CURVE_WITH_KNOTS('',3,(#4616,#4617,#4618,#4619,#4620,#4621,
#4622,#4623,#4624),.UNSPECIFIED.,.F.,.F.,(4,1,1,1,1,1,4),(17.8920913318228,
18.8875241574101,19.8829569829974,20.8783898085846,21.8738226341719,22.8692554597591,
23.1641207518157),.UNSPECIFIED.);
#453=B_SPLINE_CURVE_WITH_KNOTS('',3,(#4626,#4627,#4628,#4629),
 .UNSPECIFIED.,.F.,.F.,(4,4),(-0.010698015858787,0.),.UNSPECIFIED.);
#454=B_SPLINE_CURVE_WITH_KNOTS('',3,(#4631,#4632,#4633,#4634,#4635,#4636,
#4637,#4638,#4639,#4640,#4641,#4642,#4643),.UNSPECIFIED.,.F.,.F.,(4,3,3,
3,4),(0.,0.0151781993137632,0.0175005065629897,0.0320266835408427,0.0350580098225167),
 .UNSPECIFIED.);
#455=B_SPLINE_CURVE_WITH_KNOTS('',3,(#4645,#4646,#4647,#4648),
 .UNSPECIFIED.,.F.,.F.,(4,4),(-0.038129461434571,-0.0335519166288771),
 .UNSPECIFIED.);
#456=B_SPLINE_CURVE_WITH_KNOTS('',3,(#4649,#4650,#4651,#4652),
 .UNSPECIFIED.,.F.,.F.,(4,4),(0.,0.042767870899012),.UNSPECIFIED.);
#457=B_SPLINE_CURVE_WITH_KNOTS('',3,(#4654,#4655,#4656,#4657,#4658,#4659,
#4660,#4661,#4662,#4663),.UNSPECIFIED.,.F.,.F.,(4,3,3,4),(0.,0.0135355842582426,
0.0282357451828053,0.0331283677882242),.UNSPECIFIED.);
#458=B_SPLINE_CURVE_WITH_KNOTS('',3,(#4665,#4666,#4667,#4668),
 .UNSPECIFIED.,.F.,.F.,(4,4),(-0.0210704404889138,-0.0148071308977364),
 .UNSPECIFIED.);
#459=B_SPLINE_CURVE_WITH_KNOTS('',3,(#4669,#4670,#4671,#4672,#4673,#4674,
#4675,#4676,#4677,#4678,#4679,#4680,#4681,#4682,#4683,#4684,#4685,#4686,
#4687,#4688,#4689,#4690,#4691,#4692,#4693,#4694,#4695,#4696),
 .UNSPECIFIED.,.F.,.F.,(4,2,2,2,2,2,2,2,2,2,2,2,2,4),(0.,0.000915421544625902,
0.0851062399022434,0.0857446555364975,0.103744029784666,0.105226049603303,
0.105499573585072,0.105666164684845,0.105795720711422,0.105936089670235,
0.106159344718875,0.106879635494321,0.117395547482459,0.126706995523472),
 .UNSPECIFIED.);
#460=B_SPLINE_CURVE_WITH_KNOTS('',3,(#4700,#4701,#4702,#4703),
 .UNSPECIFIED.,.F.,.F.,(4,4),(-0.00978868650588404,0.),.UNSPECIFIED.);
#461=B_SPLINE_CURVE_WITH_KNOTS('',3,(#4707,#4708,#4709,#4710,#4711,#4712,
#4713),.UNSPECIFIED.,.F.,.F.,(4,3,4),(-0.053562531345645,-0.0387987167313142,
-0.0284033570229431),.UNSPECIFIED.);
#462=B_SPLINE_CURVE_WITH_KNOTS('',3,(#4718,#4719,#4720,#4721,#4722,#4723,
#4724,#4725,#4726,#4727),.UNSPECIFIED.,.F.,.F.,(4,3,3,4),(-0.0270659580006597,
-0.0264812891980903,-0.00996949040782317,0.),.UNSPECIFIED.);
#463=B_SPLINE_CURVE_WITH_KNOTS('',3,(#4729,#4730,#4731,#4732,#4733,#4734,
#4735),.UNSPECIFIED.,.F.,.F.,(4,3,4),(-0.258137196457107,-0.248520475110918,
-0.24768197142723),.UNSPECIFIED.);
#464=B_SPLINE_CURVE_WITH_KNOTS('',3,(#4742,#4743,#4744,#4745,#4746,#4747,
#4748),.UNSPECIFIED.,.F.,.F.,(4,1,1,1,4),(112.837212894641,113.364725762074,
114.322793235657,115.28086070924,116.238928182822),.UNSPECIFIED.);
#465=B_SPLINE_CURVE_WITH_KNOTS('',3,(#4750,#4751,#4752,#4753),
 .UNSPECIFIED.,.F.,.F.,(4,4),(0.,0.039085822715213),.UNSPECIFIED.);
#466=B_SPLINE_CURVE_WITH_KNOTS('',3,(#4756,#4757,#4758,#4759,#4760,#4761,
#4762),.UNSPECIFIED.,.F.,.F.,(4,1,1,1,4),(113.097335529232,113.88273369263,
114.668131856027,115.453530019425,116.238928182822),.UNSPECIFIED.);
#467=B_SPLINE_CURVE_WITH_KNOTS('',3,(#4764,#4765,#4766,#4767,#4768,#4769,
#4770,#4771,#4772,#4773,#4774),.UNSPECIFIED.,.F.,.F.,(4,1,1,1,1,1,1,1,4),
(15.7079632679489,15.847617914431,16.845682077144,17.843746239857,18.8418104025699,
19.8398745652829,20.8379387279958,21.8360028907088,21.9911485751285),
 .UNSPECIFIED.);
#468=B_SPLINE_CURVE_WITH_KNOTS('',3,(#4775,#4776,#4777,#4778,#4779,#4780,
#4781,#4782,#4783,#4784),.UNSPECIFIED.,.F.,.F.,(4,1,1,1,1,1,1,4),(15.7079632679489,
16.3926460535257,17.3897690168027,18.3868919800797,19.3840149433567,20.3811379066337,
21.3782608699106,21.9911485751285),.UNSPECIFIED.);
#469=B_SPLINE_CURVE_WITH_KNOTS('',3,(#4787,#4788,#4789,#4790),
 .UNSPECIFIED.,.F.,.F.,(4,4),(-0.00225139300423394,0.),.UNSPECIFIED.);
#470=B_SPLINE_CURVE_WITH_KNOTS('',3,(#4792,#4793,#4794,#4795),
 .UNSPECIFIED.,.F.,.F.,(4,4),(138.480079502682,138.733391146216),
 .UNSPECIFIED.);
#471=B_SPLINE_CURVE_WITH_KNOTS('',3,(#4796,#4797,#4798,#4799),
 .UNSPECIFIED.,.F.,.F.,(4,4),(-0.0322365756949807,-0.0278517026183599),
 .UNSPECIFIED.);
#472=B_SPLINE_CURVE_WITH_KNOTS('',3,(#4805,#4806,#4807,#4808,#4809,#4810,
#4811),.UNSPECIFIED.,.F.,.F.,(4,1,1,1,4),(119.380520836412,120.165918999809,
120.951317163207,121.736715326604,122.522113490002),.UNSPECIFIED.);
#473=B_SPLINE_CURVE_WITH_KNOTS('',3,(#4814,#4815,#4816,#4817,#4818,#4819,
#4820),.UNSPECIFIED.,.F.,.F.,(4,1,1,1,4),(119.380520836412,120.165918999809,
120.951317163207,121.736715326604,122.522113490002),.UNSPECIFIED.);
#474=B_SPLINE_CURVE_WITH_KNOTS('',3,(#4826,#4827,#4828,#4829,#4830,#4831,
#4832),.UNSPECIFIED.,.F.,.F.,(4,1,1,1,4),(125.663706143592,126.449104306989,
127.234502470387,128.019900633784,128.805298797181),.UNSPECIFIED.);
#475=B_SPLINE_CURVE_WITH_KNOTS('',3,(#4835,#4836,#4837,#4838,#4839,#4840,
#4841),.UNSPECIFIED.,.F.,.F.,(4,1,1,1,4),(125.663706143592,126.449104306989,
127.234502470387,128.019900633784,128.805298797181),.UNSPECIFIED.);
#476=B_SPLINE_CURVE_WITH_KNOTS('',3,(#4844,#4845,#4846,#4847),
 .UNSPECIFIED.,.F.,.F.,(4,4),(134.390604485723,134.775391716593),
 .UNSPECIFIED.);
#477=B_SPLINE_CURVE_WITH_KNOTS('',3,(#4849,#4850,#4851,#4852,#4853,#4854,
#4855),.UNSPECIFIED.,.F.,.F.,(4,3,4),(-0.0356407762514852,-0.0331114975997455,
-0.0310837869595589),.UNSPECIFIED.);
#478=B_SPLINE_CURVE_WITH_KNOTS('',3,(#4856,#4857,#4858,#4859),
 .UNSPECIFIED.,.F.,.F.,(4,4),(134.401393388834,134.761524877577),
 .UNSPECIFIED.);
#479=B_SPLINE_CURVE_WITH_KNOTS('',3,(#4863,#4864,#4865,#4866),
 .UNSPECIFIED.,.F.,.F.,(4,4),(-0.00450554735329536,-5.85174143678656E-5),
 .UNSPECIFIED.);
#480=B_SPLINE_CURVE_WITH_KNOTS('',3,(#4868,#4869,#4870,#4871),
 .UNSPECIFIED.,.F.,.F.,(4,4),(134.827892571793,135.088484104361),
 .UNSPECIFIED.);
#481=B_SPLINE_CURVE_WITH_KNOTS('',3,(#4874,#4875,#4876,#4877),
 .UNSPECIFIED.,.F.,.F.,(4,4),(134.818925288891,135.088484104361),
 .UNSPECIFIED.);
#482=B_SPLINE_CURVE_WITH_KNOTS('',3,(#4881,#4882,#4883,#4884),
 .UNSPECIFIED.,.F.,.F.,(4,4),(-0.0553364808982748,-0.0508434077020083),
 .UNSPECIFIED.);
#483=B_SPLINE_CURVE_WITH_KNOTS('',3,(#4886,#4887,#4888,#4889),
 .UNSPECIFIED.,.F.,.F.,(4,4),(131.946891450771,132.59018263777),
 .UNSPECIFIED.);
#484=B_SPLINE_CURVE_WITH_KNOTS('',3,(#4892,#4893,#4894,#4895),
 .UNSPECIFIED.,.F.,.F.,(4,4),(131.946891450771,132.577239623818),
 .UNSPECIFIED.);
#485=B_SPLINE_CURVE_WITH_KNOTS('',3,(#4897,#4898,#4899,#4900),
 .UNSPECIFIED.,.F.,.F.,(4,4),(132.756738011826,133.053665672559),
 .UNSPECIFIED.);
#486=B_SPLINE_CURVE_WITH_KNOTS('',3,(#4901,#4902,#4903,#4904),
 .UNSPECIFIED.,.F.,.F.,(4,4),(132.727606287783,133.115705642394),
 .UNSPECIFIED.);
#487=B_SPLINE_CURVE_WITH_KNOTS('',3,(#4921,#4922,#4923,#4924,#4925,#4926,
#4927,#4928,#4929,#4930),.UNSPECIFIED.,.F.,.F.,(4,3,3,4),(0.,0.00290132616811995,
0.00603038732695236,0.0215208137764508),.UNSPECIFIED.);
#488=B_SPLINE_CURVE_WITH_KNOTS('',3,(#5340,#5341,#5342,#5343,#5344,#5345),
 .UNSPECIFIED.,.F.,.F.,(4,2,4),(0.,0.0367107067161645,0.10279851975216),
 .UNSPECIFIED.);
#489=B_SPLINE_CURVE_WITH_KNOTS('',3,(#5346,#5347,#5348,#5349,#5350,#5351,
#5352,#5353,#5354,#5355,#5356,#5357,#5358,#5359,#5360,#5361,#5362,#5363,
#5364,#5365,#5366,#5367,#5368,#5369,#5370,#5371,#5372,#5373,#5374,#5375,
#5376,#5377,#5378,#5379,#5380,#5381,#5382,#5383,#5384,#5385,#5386,#5387,
#5388,#5389,#5390,#5391,#5392,#5393,#5394,#5395,#5396,#5397,#5398,#5399,
#5400,#5401,#5402,#5403,#5404,#5405,#5406,#5407,#5408,#5409,#5410,#5411,
#5412,#5413,#5414,#5415,#5416,#5417,#5418,#5419,#5420,#5421,#5422,#5423,
#5424),.UNSPECIFIED.,.F.,.F.,(4,3,3,3,3,3,3,3,3,3,3,3,3,3,3,3,3,3,3,3,3,
3,3,3,3,3,4),(0.,0.0151360607568428,0.0309544969525111,0.0438426419216116,
0.0499914538297287,0.0529551344840588,0.0692815126964831,0.0858878521406856,
0.0979308032818429,0.101616272412959,0.104265406641997,0.121345102603359,
0.134059656705315,0.150706870558904,0.155519948920728,0.158536062611335,
0.175557535352667,0.192989312081336,0.204037248221185,0.212507866830575,
0.215894726118376,0.232264244888814,0.244688963322021,0.248869533759383,
0.267076941268887,0.281372801200129,0.285142803995198),.UNSPECIFIED.);
#490=B_SPLINE_CURVE_WITH_KNOTS('',3,(#5425,#5426,#5427,#5428,#5429,#5430,
#5431,#5432,#5433,#5434,#5435,#5436,#5437,#5438,#5439,#5440,#5441,#5442,
#5443,#5444,#5445,#5446,#5447,#5448,#5449),.UNSPECIFIED.,.F.,.F.,(4,3,3,
3,3,3,3,3,4),(-10.1357873115492,-9.98064162712957,-8.98257746441661,-7.98451330170365,
-6.9864491389907,-5.98838497627774,-4.99032081356478,-3.99225665085183,
-3.85260200436963),.UNSPECIFIED.);
#491=B_SPLINE_CURVE_WITH_KNOTS('',3,(#5450,#5451,#5452,#5453),
 .UNSPECIFIED.,.F.,.F.,(4,4),(0.02386952998833,0.0321584099938621),
 .UNSPECIFIED.);
#492=B_SPLINE_CURVE_WITH_KNOTS('',3,(#5483,#5484,#5485,#5486,#5487,#5488),
 .UNSPECIFIED.,.F.,.F.,(4,2,4),(0.,0.0160792049969311,0.0321584099938622),
 .UNSPECIFIED.);
#493=B_SPLINE_CURVE_WITH_KNOTS('',3,(#5490,#5491,#5492,#5493,#5494,#5495,
#5496,#5497),.UNSPECIFIED.,.F.,.F.,(4,2,2,4),(0.,0.000797889739886385,0.0168770947368175,
0.0321584099938623),.UNSPECIFIED.);
#494=B_SPLINE_CURVE_WITH_KNOTS('',3,(#5498,#5499,#5500,#5501,#5502,#5503,
#5504,#5505,#5506,#5507,#5508,#5509,#5510),.UNSPECIFIED.,.F.,.F.,(4,3,3,
3,4),(-104.383566919243,-103.598168755846,-102.812770592448,-102.027372429051,
-101.241974265653),.UNSPECIFIED.);
#495=B_SPLINE_CURVE_WITH_KNOTS('',3,(#5540,#5541,#5542,#5543,#5544,#5545,
#5546,#5547),.UNSPECIFIED.,.F.,.F.,(4,2,2,4),(0.,0.000797889739886385,0.0168770947368175,
0.0321584099938622),.UNSPECIFIED.);
#496=B_SPLINE_CURVE_WITH_KNOTS('',3,(#5549,#5550,#5551,#5552,#5553,#5554,
#5555,#5556,#5557,#5558,#5559,#5560,#5561),.UNSPECIFIED.,.F.,.F.,(4,3,3,
3,4),(-110.666752226423,-109.881354063025,-109.095955899628,-108.31055773623,
-107.525159572833),.UNSPECIFIED.);
#497=B_SPLINE_CURVE_WITH_KNOTS('',3,(#5562,#5563,#5564,#5565,#5566,#5567),
 .UNSPECIFIED.,.F.,.F.,(4,2,4),(0.,0.0160792049969311,0.0321584099938621),
 .UNSPECIFIED.);
#498=B_SPLINE_CURVE_WITH_KNOTS('',3,(#5597,#5598,#5599,#5600),
 .UNSPECIFIED.,.F.,.F.,(4,4),(0.,0.0167394189653676),.UNSPECIFIED.);
#499=B_SPLINE_CURVE_WITH_KNOTS('',3,(#5602,#5603,#5604,#5605,#5606,#5607,
#5608),.UNSPECIFIED.,.F.,.F.,(4,3,4),(-116.949937533602,-116.164539370205,
-116.043806063306),.UNSPECIFIED.);
#500=B_SPLINE_CURVE_WITH_KNOTS('',3,(#5609,#5610,#5611,#5612,#5613,#5614),
 .UNSPECIFIED.,.F.,.F.,(4,2,4),(0.,0.016079204996931,0.0321584099938622),
 .UNSPECIFIED.);
#501=B_SPLINE_CURVE_WITH_KNOTS('',3,(#5616,#5617,#5618,#5619,#5620,#5621,
#5622,#5623),.UNSPECIFIED.,.F.,.F.,(4,2,2,4),(0.,0.000797889739886385,0.0168770947368175,
0.0321584099938622),.UNSPECIFIED.);
#502=B_SPLINE_CURVE_WITH_KNOTS('',3,(#5625,#5626,#5627,#5628,#5629,#5630,
#5631),.UNSPECIFIED.,.F.,.F.,(4,3,4),(-114.680704076819,-114.59374304341,
-113.808344880012),.UNSPECIFIED.);
#503=B_SPLINE_CURVE_WITH_KNOTS('',3,(#5633,#5634,#5635,#5636),
 .UNSPECIFIED.,.F.,.F.,(4,4),(0.,0.00158222981576448),.UNSPECIFIED.);
#504=B_SPLINE_CURVE_WITH_KNOTS('',3,(#5637,#5638,#5639,#5640),
 .UNSPECIFIED.,.F.,.F.,(4,4),(0.000680358680345919,0.00746074950517334),
 .UNSPECIFIED.);
#505=B_SPLINE_CURVE_WITH_KNOTS('',3,(#5641,#5642,#5643,#5644,#5645,#5646,
#5647),.UNSPECIFIED.,.F.,.F.,(4,3,4),(-115.611380293235,-115.379141206807,
-114.854110184619),.UNSPECIFIED.);
#506=B_SPLINE_CURVE_WITH_KNOTS('',3,(#5665,#5666,#5667,#5668,#5669,#5670,
#5671),.UNSPECIFIED.,.F.,.F.,(4,3,4),(0.,0.0160966574264813,0.0322047813828373),
 .UNSPECIFIED.);
#507=B_SPLINE_CURVE_WITH_KNOTS('',3,(#5673,#5674,#5675,#5676,#5677,#5678,
#5679,#5680),.UNSPECIFIED.,.F.,.F.,(4,2,2,4),(0.,0.00079788973988644,0.0168770947368175,
0.0321584099938622),.UNSPECIFIED.);
#508=B_SPLINE_CURVE_WITH_KNOTS('',3,(#5682,#5683,#5684,#5685),
 .UNSPECIFIED.,.F.,.F.,(4,4),(-120.214080682221,-120.091530187192),
 .UNSPECIFIED.);
#509=B_SPLINE_CURVE_WITH_KNOTS('',3,(#5687,#5688,#5689,#5690,#5691,#5692,
#5693,#5694,#5695,#5696,#5697,#5698,#5699),.UNSPECIFIED.,.F.,.F.,(4,3,3,
3,4),(0.,0.00424330730102564,0.00644747150540966,0.00895255477203903,0.0177358678982094),
 .UNSPECIFIED.);
#510=B_SPLINE_CURVE_WITH_KNOTS('',3,(#5701,#5702,#5703,#5704),
 .UNSPECIFIED.,.F.,.F.,(4,4),(0.00128793060850743,0.00713105136139515),
 .UNSPECIFIED.);
#511=B_SPLINE_CURVE_WITH_KNOTS('',3,(#5706,#5707,#5708,#5709,#5710,#5711,
#5712),.UNSPECIFIED.,.F.,.F.,(4,3,4),(0.,0.0169688484573067,0.0248672533773081),
 .UNSPECIFIED.);
#512=B_SPLINE_CURVE_WITH_KNOTS('',3,(#5713,#5714,#5715,#5716),
 .UNSPECIFIED.,.F.,.F.,(4,4),(-120.734627168682,-120.428394893541),
 .UNSPECIFIED.);
#513=B_SPLINE_CURVE_WITH_KNOTS('',3,(#5750,#5751,#5752,#5753,#5754,#5755,
#5756,#5757,#5758,#5759,#5760,#5761,#5762),.UNSPECIFIED.,.F.,.F.,(4,3,3,
3,4),(0.,0.000640828390382817,0.017059830843849,0.0179254271359481,0.0343646670953108),
 .UNSPECIFIED.);
#514=B_SPLINE_CURVE_WITH_KNOTS('',3,(#5764,#5765,#5766,#5767),
 .UNSPECIFIED.,.F.,.F.,(4,4),(-123.233122840782,-123.054304258333),
 .UNSPECIFIED.);
#515=B_SPLINE_CURVE_WITH_KNOTS('',3,(#5768,#5769,#5770,#5771,#5772,#5773),
 .UNSPECIFIED.,.F.,.F.,(4,2,4),(0.,0.016079204996931,0.0321584099938622),
 .UNSPECIFIED.);
#516=B_SPLINE_CURVE_WITH_KNOTS('',3,(#5791,#5792,#5793,#5794),
 .UNSPECIFIED.,.F.,.F.,(4,4),(0.,0.00307443921452681),.UNSPECIFIED.);
#517=B_SPLINE_CURVE_WITH_KNOTS('',3,(#5796,#5797,#5798,#5799),
 .UNSPECIFIED.,.F.,.F.,(4,4),(138.230076757951,138.307844813673),
 .UNSPECIFIED.);
#518=B_SPLINE_CURVE_WITH_KNOTS('',3,(#5800,#5801,#5802,#5803),
 .UNSPECIFIED.,.F.,.F.,(4,4),(0.0282580621324916,0.0321584099938622),
 .UNSPECIFIED.);
#519=B_SPLINE_CURVE_WITH_KNOTS('',3,(#6204,#6205,#6206,#6207,#6208,#6209,
#6210,#6211,#6212,#6213,#6214,#6215,#6216,#6217,#6218,#6219),
 .UNSPECIFIED.,.F.,.F.,(4,3,3,3,3,4),(0.,0.0145926205182635,0.0305007504452909,
0.0333143774246332,0.0500535716459947,0.0592320077373769),.UNSPECIFIED.);
#520=B_SPLINE_CURVE_WITH_KNOTS('',3,(#6220,#6221,#6222,#6223,#6224,#6225,
#6226,#6227,#6228,#6229,#6230,#6231,#6232,#6233,#6234,#6235,#6236,#6237,
#6238,#6239,#6240,#6241),.UNSPECIFIED.,.F.,.F.,(4,3,3,3,3,3,3,4),(7.59274844815667,
7.97698370621591,8.9741066694929,9.97122963276989,10.9683525960469,11.9654755593239,
12.9625985226009,13.8759337553362),.UNSPECIFIED.);
#521=B_SPLINE_CURVE_WITH_KNOTS('',3,(#6242,#6243,#6244,#6245,#6246,#6247,
#6248,#6249,#6250,#6251,#6252,#6253,#6254,#6255,#6256,#6257,#6258,#6259,
#6260,#6261,#6262,#6263,#6264,#6265,#6266,#6267,#6268,#6269,#6270,#6271,
#6272,#6273,#6274,#6275,#6276,#6277,#6278,#6279,#6280,#6281,#6282,#6283,
#6284,#6285,#6286,#6287,#6288,#6289,#6290,#6291,#6292,#6293,#6294,#6295,
#6296,#6297,#6298,#6299,#6300,#6301,#6302,#6303,#6304,#6305,#6306,#6307,
#6308,#6309,#6310,#6311,#6312,#6313,#6314,#6315,#6316,#6317,#6318,#6319,
#6320),.UNSPECIFIED.,.F.,.F.,(4,3,3,3,3,3,3,3,3,3,3,3,3,3,3,3,3,3,3,3,3,
3,3,3,3,3,4),(0.,0.0185338853473384,0.0367766238904221,0.0507134312514577,
0.0582555125305757,0.0613196967729067,0.079075801063735,0.0964627021326579,
0.10941479729417,0.113745698948323,0.118156531448838,0.135003234395904,
0.148271082778707,0.165109770168028,0.169864596160288,0.172975359326668,
0.189743825077376,0.206506111910266,0.216755413328856,0.222032146544932,
0.226258182950583,0.242352155979584,0.253572143060389,0.258160619943255,
0.273616516505666,0.282980581893276,0.286347380332201),.UNSPECIFIED.);
#522=B_SPLINE_CURVE_WITH_KNOTS('',3,(#6338,#6339,#6340,#6341,#6342,#6343,
#6344),.UNSPECIFIED.,.F.,.F.,(4,3,4),(0.,0.0180036194268285,0.0243270281658491),
 .UNSPECIFIED.);
#523=B_SPLINE_CURVE_WITH_KNOTS('',3,(#6346,#6347,#6348,#6349,#6350,#6351,
#6352),.UNSPECIFIED.,.F.,.F.,(4,3,4),(0.,0.00770271414808465,0.00949593019194555),
 .UNSPECIFIED.);
#524=B_SPLINE_CURVE_WITH_KNOTS('',3,(#6354,#6355,#6356,#6357),
 .UNSPECIFIED.,.F.,.F.,(4,4),(124.224719072496,124.370091801232),
 .UNSPECIFIED.);
#525=B_SPLINE_CURVE_WITH_KNOTS('',3,(#6358,#6359,#6360,#6361,#6362,#6363,
#6364,#6365,#6366,#6367,#6368,#6369,#6370),.UNSPECIFIED.,.F.,.F.,(4,3,3,
3,4),(0.,0.0138988552387941,0.0185178006269539,0.0307131697042342,0.0373836779304158),
 .UNSPECIFIED.);
#526=B_SPLINE_CURVE_WITH_KNOTS('',3,(#6399,#6400,#6401,#6402,#6403,#6404),
 .UNSPECIFIED.,.F.,.F.,(4,2,4),(0.,0.0160792049969311,0.0321584099938622),
 .UNSPECIFIED.);
#527=B_SPLINE_CURVE_WITH_KNOTS('',3,(#6405,#6406,#6407,#6408,#6409,#6410,
#6411,#6412,#6413,#6414,#6415,#6416,#6417,#6418,#6419,#6420,#6421,#6422,
#6423,#6424,#6425,#6426,#6427,#6428,#6429),.UNSPECIFIED.,.F.,.F.,(4,3,3,
3,3,3,3,3,4),(0.,0.000974739437449557,0.0110239998796028,0.0213093484144862,
0.0310512535064731,0.0315946969493695,0.0456596792166703,0.0589492916576188,
0.0672315415020224),.UNSPECIFIED.);
#528=B_SPLINE_CURVE_WITH_KNOTS('',3,(#6459,#6460,#6461,#6462,#6463,#6464,
#6465,#6466,#6467,#6468,#6469,#6470),.UNSPECIFIED.,.F.,.F.,(4,2,2,2,2,4),
(0.,0.000797889739886385,0.012290750261227,0.018147448438566,0.0244317260786076,
0.0321584099938622),.UNSPECIFIED.);
#529=B_SPLINE_CURVE_WITH_KNOTS('',3,(#6472,#6473,#6474,#6475,#6476,#6477),
 .UNSPECIFIED.,.F.,.F.,(4,2,4),(0.,0.0160792049969311,0.0321584099938622),
 .UNSPECIFIED.);
#530=B_SPLINE_CURVE_WITH_KNOTS('',3,(#6478,#6479,#6480,#6481,#6482,#6483,
#6484,#6485,#6486,#6487,#6488,#6489,#6490),.UNSPECIFIED.,.F.,.F.,(4,3,3,
3,4),(104.98212070944,105.767518872838,106.552917036235,107.338315199633,
108.12371336303),.UNSPECIFIED.);
#531=B_SPLINE_CURVE_WITH_KNOTS('',3,(#6520,#6521,#6522,#6523,#6524,#6525),
 .UNSPECIFIED.,.F.,.F.,(4,2,4),(0.,0.016079204996931,0.0321584099938622),
 .UNSPECIFIED.);
#532=B_SPLINE_CURVE_WITH_KNOTS('',3,(#6527,#6528,#6529,#6530,#6531,#6532,
#6533,#6534,#6535,#6536,#6537,#6538,#6539),.UNSPECIFIED.,.F.,.F.,(4,3,3,
3,4),(111.26530601662,112.050704180017,112.836102343415,113.621500506812,
114.40689867021),.UNSPECIFIED.);
#533=B_SPLINE_CURVE_WITH_KNOTS('',3,(#6540,#6541,#6542,#6543,#6544,#6545,
#6546,#6547,#6548,#6549),.UNSPECIFIED.,.F.,.F.,(4,2,2,2,4),(0.,0.000797889739886385,
0.0124284092101452,0.0245466712432677,0.0321584099938622),.UNSPECIFIED.);
#534=B_SPLINE_CURVE_WITH_KNOTS('',3,(#6567,#6568,#6569,#6570,#6571,#6572,
#6573,#6574,#6575,#6576,#6577,#6578,#6579,#6580,#6581,#6582),
 .UNSPECIFIED.,.F.,.F.,(4,3,3,3,3,4),(0.,0.000566704159587789,0.0125511930078696,
0.0166923636489294,0.0276630406739358,0.0323282039963492),.UNSPECIFIED.);
#535=B_SPLINE_CURVE_WITH_KNOTS('',3,(#6584,#6585,#6586,#6587,#6588,#6589),
 .UNSPECIFIED.,.F.,.F.,(4,2,4),(0.,0.016079204996931,0.0321584099938622),
 .UNSPECIFIED.);
#536=B_SPLINE_CURVE_WITH_KNOTS('',3,(#6590,#6591,#6592,#6593),
 .UNSPECIFIED.,.F.,.F.,(4,4),(120.403603083706,120.690083977389),
 .UNSPECIFIED.);
#537=B_SPLINE_CURVE_WITH_KNOTS('',3,(#6611,#6612,#6613,#6614),
 .UNSPECIFIED.,.F.,.F.,(4,4),(119.847540358157,120.284146667503),
 .UNSPECIFIED.);
#538=B_SPLINE_CURVE_WITH_KNOTS('',3,(#6615,#6616,#6617,#6618,#6619,#6620,
#6621,#6622,#6623,#6624,#6625,#6626,#6627),.UNSPECIFIED.,.F.,.F.,(4,3,3,
3,4),(0.,0.0115419856658984,0.0185519035594705,0.0301727598870243,0.038534815336697),
 .UNSPECIFIED.);
#539=B_SPLINE_CURVE_WITH_KNOTS('',3,(#6645,#6646,#6647,#6648,#6649,#6650,
#6651,#6652,#6653,#6654,#6655,#6656,#6657),.UNSPECIFIED.,.F.,.F.,(4,3,3,
3,4),(0.,0.0123674503589262,0.0199905171174942,0.0321768989864128,0.0385627325644751),
 .UNSPECIFIED.);
#540=B_SPLINE_CURVE_WITH_KNOTS('',3,(#6659,#6660,#6661,#6662),
 .UNSPECIFIED.,.F.,.F.,(4,4),(117.548491323799,118.351094505734),
 .UNSPECIFIED.);
#541=B_SPLINE_CURVE_WITH_KNOTS('',3,(#6663,#6664,#6665,#6666,#6667,#6668,
#6669,#6670,#6671,#6672),.UNSPECIFIED.,.F.,.F.,(4,2,2,2,4),(0.,0.00079788973988644,
0.0126184387714323,0.0252866250606981,0.0321584099938622),.UNSPECIFIED.);
#542=B_SPLINE_CURVE_WITH_KNOTS('',3,(#6691,#6692,#6693,#6694),
 .UNSPECIFIED.,.F.,.F.,(4,4),(-0.00577241737307592,-0.00141973802341932),
 .UNSPECIFIED.);
#543=B_SPLINE_CURVE_WITH_KNOTS('',3,(#6696,#6697,#6698,#6699),
 .UNSPECIFIED.,.F.,.F.,(4,4),(138.230076757951,138.317753926691),
 .UNSPECIFIED.);
#544=B_SPLINE_CURVE_WITH_KNOTS('',3,(#6718,#6719,#6720,#6721,#6722,#6723,
#6724,#6725,#6726,#6727,#6728,#6729,#6730),.UNSPECIFIED.,.F.,.F.,(4,3,3,
3,4),(0.,0.0119953957549341,0.0161184669660976,0.0292127367088139,0.0322858160941863),
 .UNSPECIFIED.);
#545=B_SPLINE_CURVE_WITH_KNOTS('',3,(#6732,#6733,#6734,#6735),
 .UNSPECIFIED.,.F.,.F.,(4,4),(123.831676630979,123.906652610652),
 .UNSPECIFIED.);
#546=B_SPLINE_CURVE_WITH_KNOTS('',3,(#6736,#6737,#6738,#6739,#6740,#6741,
#6742,#6743,#6744,#6745),.UNSPECIFIED.,.F.,.F.,(4,2,2,2,4),(0.,0.00079788973988644,
0.0128583636833235,0.0262078337379832,0.0321584099938622),.UNSPECIFIED.);
#547=B_SPLINE_CURVE_WITH_KNOTS('',3,(#6748,#6749,#6750,#6751,#6752,#6753),
 .UNSPECIFIED.,.F.,.F.,(4,1,1,4),(14.398141012777,14.9303413239911,15.9256974122572,
16.5361511162352),.UNSPECIFIED.);
#548=B_SPLINE_CURVE_WITH_KNOTS('',3,(#6756,#6757,#6758,#6759,#6760,#6761),
 .UNSPECIFIED.,.F.,.F.,(4,1,1,4),(13.8761928695313,14.6918300282889,15.6352467029663,
16.5375393535933),.UNSPECIFIED.);
#549=B_SPLINE_CURVE_WITH_KNOTS('',3,(#6763,#6764,#6765,#6766,#6767,#6768,
#6769,#6770),.UNSPECIFIED.,.F.,.F.,(4,1,1,1,1,4),(28.2743338823081,28.6991915473933,
29.6434449392552,30.5876983311171,31.531951722979,32.3500990332901),
 .UNSPECIFIED.);
#550=B_SPLINE_CURVE_WITH_KNOTS('',3,(#6773,#6774,#6775,#6776,#6777,#6778,
#6779,#6780,#6781),.UNSPECIFIED.,.F.,.F.,(4,1,1,1,1,1,4),(17.9040216718235,
18.7787801440346,19.6535386162458,20.5282970884569,21.403055560668,22.2778140328791,
23.1486176884482),.UNSPECIFIED.);
#551=B_SPLINE_CURVE_WITH_KNOTS('',3,(#6782,#6783,#6784,#6785),
 .UNSPECIFIED.,.F.,.F.,(4,4),(0.349017093724352,0.354909646712233),
 .UNSPECIFIED.);
#552=B_SPLINE_CURVE_WITH_KNOTS('',3,(#6819,#6820,#6821,#6822,#6823,#6824,
#6825,#6826,#6827,#6828,#6829,#6830,#6831,#6832,#6833,#6834,#6835,#6836,
#6837,#6838,#6839,#6840,#6841,#6842,#6843,#6844,#6845,#6846,#6847,#6848,
#6849,#6850,#6851,#6852,#6853,#6854,#6855,#6856,#6857,#6858,#6859,#6860,
#6861,#6862,#6863,#6864,#6865,#6866,#6867,#6868,#6869,#6870,#6871,#6872,
#6873,#6874,#6875,#6876,#6877,#6878,#6879,#6880,#6881,#6882,#6883,#6884,
#6885,#6886,#6887,#6888,#6889,#6890,#6891,#6892,#6893,#6894,#6895,#6896,
#6897,#6898,#6899,#6900,#6901,#6902,#6903,#6904,#6905,#6906),
 .UNSPECIFIED.,.F.,.F.,(4,3,3,3,3,3,3,3,3,3,3,3,3,3,3,3,3,3,3,3,3,3,3,3,
3,3,3,3,3,4),(0.,0.0186070373447161,0.037998391282439,0.0541348203154158,
0.0615761417266749,0.0655186329558932,0.0686953121981147,0.0887387930746554,
0.109180477212802,0.123657813796165,0.131816881260567,0.135390673118995,
0.156437181031126,0.167089823546254,0.187490265274284,0.197810518780782,
0.203602278682572,0.20689181614586,0.227916831970047,0.249416522402545,
0.271116649930019,0.277529497600028,0.28165206095496,0.303883984087341,
0.318358118346633,0.325642433869954,0.331809082245862,0.350795264558911,
0.372729146301418,0.376940817211645),.UNSPECIFIED.);
#553=B_SPLINE_CURVE_WITH_KNOTS('',3,(#6907,#6908,#6909,#6910,#6911,#6912,
#6913,#6914,#6915,#6916,#6917,#6918,#6919,#6920,#6921,#6922),
 .UNSPECIFIED.,.F.,.F.,(4,3,3,3,3,4),(-4.55539820658724,-3.77366669870954,
-2.83025002403215,-1.88683334935477,-0.943416674677387,0.),
 .UNSPECIFIED.);
#554=B_SPLINE_CURVE_WITH_KNOTS('',3,(#6923,#6924,#6925,#6926,#6927,#6928,
#6929),.UNSPECIFIED.,.F.,.F.,(4,3,4),(-0.0240221991495618,-0.00985342042015638,
-0.00819895515846614),.UNSPECIFIED.);
#555=B_SPLINE_CURVE_WITH_KNOTS('',3,(#6932,#6933,#6934,#6935),
 .UNSPECIFIED.,.F.,.F.,(4,4),(8.41202108308292,8.49081842689746),
 .UNSPECIFIED.);
#556=B_SPLINE_CURVE_WITH_KNOTS('',3,(#6936,#6937,#6938,#6939),
 .UNSPECIFIED.,.F.,.F.,(4,4),(0.068971372528883,0.0780597485589569),
 .UNSPECIFIED.);
#557=B_SPLINE_CURVE_WITH_KNOTS('',3,(#6944,#6945,#6946,#6947),
 .UNSPECIFIED.,.F.,.F.,(4,4),(0.384941776581705,0.404119587097185),
 .UNSPECIFIED.);
#558=B_SPLINE_CURVE_WITH_KNOTS('',3,(#6948,#6949,#6950,#6951,#6952,#6953,
#6954,#6955,#6956,#6957,#6958,#6959,#6960,#6961,#6962,#6963,#6964,#6965,
#6966),.UNSPECIFIED.,.F.,.F.,(4,3,3,3,3,3,4),(3.7291254262065,4.38063913125765,
5.25539760346877,6.13015607567989,7.00491454789102,7.87967302010214,8.30202250524655),
 .UNSPECIFIED.);
#559=B_SPLINE_CURVE_WITH_KNOTS('',3,(#6989,#6990,#6991,#6992,#6993,#6994,
#6995,#6996,#6997,#6998,#6999,#7000,#7001,#7002,#7003,#7004,#7005,#7006,
#7007,#7008,#7009,#7010,#7011,#7012,#7013,#7014,#7015,#7016,#7017,#7018,
#7019,#7020,#7021,#7022,#7023,#7024,#7025,#7026,#7027,#7028,#7029,#7030,
#7031,#7032,#7033,#7034,#7035,#7036,#7037,#7038,#7039,#7040,#7041,#7042,
#7043,#7044,#7045,#7046,#7047,#7048,#7049,#7050,#7051,#7052,#7053,#7054,
#7055,#7056,#7057,#7058,#7059,#7060,#7061,#7062,#7063,#7064,#7065,#7066,
#7067,#7068,#7069,#7070),.UNSPECIFIED.,.F.,.F.,(4,3,3,3,3,3,3,3,3,3,3,3,
3,3,3,3,3,3,3,3,3,3,3,3,3,3,3,4),(0.,0.0225752783336014,0.0447143077094108,
0.0663662830212364,0.0728349515398095,0.0783947178459604,0.0820728970872555,
0.103486721152977,0.107503900234192,0.129342662601182,0.149957639309911,
0.153846722038668,0.157692286174323,0.179015390500268,0.200260406219835,
0.221074945174465,0.225494211920973,0.229267930203268,0.249725407960746,
0.269814352656503,0.289249310487694,0.294262476271013,0.299596935249919,
0.319353100645299,0.334170224691833,0.338703580807735,0.358662588819586,
0.378621596831437),.UNSPECIFIED.);
#560=B_SPLINE_CURVE_WITH_KNOTS('',3,(#7076,#7077,#7078,#7079),
 .UNSPECIFIED.,.F.,.F.,(4,4),(-0.0681298304730473,-0.0581237158042229),
 .UNSPECIFIED.);
#561=B_SPLINE_CURVE_WITH_KNOTS('',3,(#7082,#7083,#7084,#7085),
 .UNSPECIFIED.,.F.,.F.,(4,4),(-0.0178341435206668,-0.00208594576937307),
 .UNSPECIFIED.);
#562=B_SPLINE_CURVE_WITH_KNOTS('',3,(#7087,#7088,#7089,#7090),
 .UNSPECIFIED.,.F.,.F.,(4,4),(-0.0111476580387213,0.),.UNSPECIFIED.);
#563=B_SPLINE_CURVE_WITH_KNOTS('',3,(#7092,#7093,#7094,#7095,#7096,#7097,
#7098),.UNSPECIFIED.,.F.,.F.,(4,3,4),(-0.042729633845693,-0.031535943734069,
-0.0264529251030391),.UNSPECIFIED.);
#564=B_SPLINE_CURVE_WITH_KNOTS('',3,(#7099,#7100,#7101,#7102),
 .UNSPECIFIED.,.F.,.F.,(4,4),(-0.0599026952550072,-0.0506028923575597),
 .UNSPECIFIED.);
#565=B_SPLINE_CURVE_WITH_KNOTS('',3,(#7104,#7105,#7106,#7107,#7108,#7109,
#7110),.UNSPECIFIED.,.F.,.F.,(4,3,4),(-0.0372019231093615,-0.0303193295440371,
-0.0225986969675533),.UNSPECIFIED.);
#566=LINE('',#2944,#681);
#567=LINE('',#2981,#682);
#568=LINE('',#3010,#683);
#569=LINE('',#3058,#684);
#570=LINE('',#3106,#685);
#571=LINE('',#3157,#686);
#572=LINE('',#3208,#687);
#573=LINE('',#3256,#688);
#574=LINE('',#3304,#689);
#575=LINE('',#3358,#690);
#576=LINE('',#3406,#691);
#577=LINE('',#3454,#692);
#578=LINE('',#3505,#693);
#579=LINE('',#3556,#694);
#580=LINE('',#3604,#695);
#581=LINE('',#3655,#696);
#582=LINE('',#3694,#697);
#583=LINE('',#3720,#698);
#584=LINE('',#3741,#699);
#585=LINE('',#3766,#700);
#586=LINE('',#3790,#701);
#587=LINE('',#3815,#702);
#588=LINE('',#3839,#703);
#589=LINE('',#3864,#704);
#590=LINE('',#3888,#705);
#591=LINE('',#3913,#706);
#592=LINE('',#3938,#707);
#593=LINE('',#3962,#708);
#594=LINE('',#3987,#709);
#595=LINE('',#4011,#710);
#596=LINE('',#4036,#711);
#597=LINE('',#4061,#712);
#598=LINE('',#4085,#713);
#599=LINE('',#4102,#714);
#600=LINE('',#4115,#715);
#601=LINE('',#4160,#716);
#602=LINE('',#4162,#717);
#603=LINE('',#4164,#718);
#604=LINE('',#4165,#719);
#605=LINE('',#4168,#720);
#606=LINE('',#4170,#721);
#607=LINE('',#4171,#722);
#608=LINE('',#4174,#723);
#609=LINE('',#4176,#724);
#610=LINE('',#4177,#725);
#611=LINE('',#4180,#726);
#612=LINE('',#4182,#727);
#613=LINE('',#4183,#728);
#614=LINE('',#4186,#729);
#615=LINE('',#4188,#730);
#616=LINE('',#4189,#731);
#617=LINE('',#4191,#732);
#618=LINE('',#4192,#733);
#619=LINE('',#4714,#734);
#620=LINE('',#4736,#735);
#621=LINE('',#4740,#736);
#622=LINE('',#4755,#737);
#623=LINE('',#4803,#738);
#624=LINE('',#4813,#739);
#625=LINE('',#4824,#740);
#626=LINE('',#4834,#741);
#627=LINE('',#4873,#742);
#628=LINE('',#4891,#743);
#629=LINE('',#6700,#744);
#630=LINE('',#6970,#745);
#631=LINE('',#6972,#746);
#632=LINE('',#6974,#747);
#633=LINE('',#6975,#748);
#634=LINE('',#6977,#749);
#635=LINE('',#6978,#750);
#636=LINE('',#6979,#751);
#637=LINE('',#6980,#752);
#638=LINE('',#6984,#753);
#639=LINE('',#6985,#754);
#640=LINE('',#6986,#755);
#641=LINE('',#6987,#756);
#642=LINE('',#7624,#757);
#643=LINE('',#7628,#758);
#644=LINE('',#7664,#759);
#645=LINE('',#7668,#760);
#646=LINE('',#7671,#761);
#647=LINE('',#7672,#762);
#648=LINE('',#7676,#763);
#649=LINE('',#7679,#764);
#650=LINE('',#7681,#765);
#651=LINE('',#7684,#766);
#652=LINE('',#7686,#767);
#653=LINE('',#7690,#768);
#654=LINE('',#7694,#769);
#655=LINE('',#7730,#770);
#656=LINE('',#7733,#771);
#657=LINE('',#7736,#772);
#658=LINE('',#7737,#773);
#659=LINE('',#7740,#774);
#660=LINE('',#7741,#775);
#661=LINE('',#7743,#776);
#662=LINE('',#7745,#777);
#663=LINE('',#7747,#778);
#664=LINE('',#7749,#779);
#665=LINE('',#7750,#780);
#666=LINE('',#7753,#781);
#667=LINE('',#7754,#782);
#668=LINE('',#7757,#783);
#669=LINE('',#7758,#784);
#670=LINE('',#7761,#785);
#671=LINE('',#7762,#786);
#672=LINE('',#7765,#787);
#673=LINE('',#7766,#788);
#674=LINE('',#7768,#789);
#675=LINE('',#7770,#790);
#676=LINE('',#7771,#791);
#677=LINE('',#7773,#792);
#678=LINE('',#7775,#793);
#679=LINE('',#7777,#794);
#680=LINE('',#7779,#795);
#681=VECTOR('',#2519,1.25);
#682=VECTOR('',#2520,10.);
#683=VECTOR('',#2523,1.25);
#684=VECTOR('',#2526,1.25);
#685=VECTOR('',#2529,1.25);
#686=VECTOR('',#2532,1.25);
#687=VECTOR('',#2535,1.25);
#688=VECTOR('',#2538,1.25);
#689=VECTOR('',#2541,1.25);
#690=VECTOR('',#2544,1.25);
#691=VECTOR('',#2547,1.25);
#692=VECTOR('',#2550,1.25);
#693=VECTOR('',#2553,1.25);
#694=VECTOR('',#2556,1.25);
#695=VECTOR('',#2559,1.25);
#696=VECTOR('',#2562,1.25);
#697=VECTOR('',#2567,2.05475);
#698=VECTOR('',#2570,1.543);
#699=VECTOR('',#2573,1.543);
#700=VECTOR('',#2576,1.543);
#701=VECTOR('',#2579,1.543);
#702=VECTOR('',#2582,1.543);
#703=VECTOR('',#2585,1.543);
#704=VECTOR('',#2588,1.543);
#705=VECTOR('',#2591,1.543);
#706=VECTOR('',#2594,1.543);
#707=VECTOR('',#2597,1.543);
#708=VECTOR('',#2600,1.543);
#709=VECTOR('',#2603,1.543);
#710=VECTOR('',#2606,1.543);
#711=VECTOR('',#2609,1.543);
#712=VECTOR('',#2612,1.543);
#713=VECTOR('',#2615,1.543);
#714=VECTOR('',#2620,2.);
#715=VECTOR('',#2625,2.);
#716=VECTOR('',#2628,10.);
#717=VECTOR('',#2629,10.);
#718=VECTOR('',#2630,10.);
#719=VECTOR('',#2631,10.);
#720=VECTOR('',#2634,10.);
#721=VECTOR('',#2635,10.);
#722=VECTOR('',#2636,10.);
#723=VECTOR('',#2639,10.);
#724=VECTOR('',#2640,10.);
#725=VECTOR('',#2641,10.);
#726=VECTOR('',#2644,10.);
#727=VECTOR('',#2645,10.);
#728=VECTOR('',#2646,10.);
#729=VECTOR('',#2649,10.);
#730=VECTOR('',#2650,10.);
#731=VECTOR('',#2651,10.);
#732=VECTOR('',#2654,10.);
#733=VECTOR('',#2655,10.);
#734=VECTOR('',#2668,10.);
#735=VECTOR('',#2671,10.);
#736=VECTOR('',#2674,10.);
#737=VECTOR('',#2675,10.);
#738=VECTOR('',#2682,10.);
#739=VECTOR('',#2683,10.);
#740=VECTOR('',#2686,10.);
#741=VECTOR('',#2687,10.);
#742=VECTOR('',#2692,10.);
#743=VECTOR('',#2695,10.);
#744=VECTOR('',#2700,10.);
#745=VECTOR('',#2717,10.);
#746=VECTOR('',#2718,10.);
#747=VECTOR('',#2719,10.);
#748=VECTOR('',#2720,10.);
#749=VECTOR('',#2723,10.);
#750=VECTOR('',#2724,10.);
#751=VECTOR('',#2725,10.);
#752=VECTOR('',#2726,10.);
#753=VECTOR('',#2731,10.);
#754=VECTOR('',#2732,10.);
#755=VECTOR('',#2733,10.);
#756=VECTOR('',#2734,10.);
#757=VECTOR('',#2759,10.);
#758=VECTOR('',#2762,10.);
#759=VECTOR('',#2797,10.);
#760=VECTOR('',#2800,10.);
#761=VECTOR('',#2803,10.);
#762=VECTOR('',#2804,10.);
#763=VECTOR('',#2809,3.5);
#764=VECTOR('',#2812,10.);
#765=VECTOR('',#2813,10.);
#766=VECTOR('',#2818,10.);
#767=VECTOR('',#2819,10.);
#768=VECTOR('',#2822,10.);
#769=VECTOR('',#2825,10.);
#770=VECTOR('',#2860,10.);
#771=VECTOR('',#2863,10.);
#772=VECTOR('',#2868,10.);
#773=VECTOR('',#2869,10.);
#774=VECTOR('',#2874,10.);
#775=VECTOR('',#2875,10.);
#776=VECTOR('',#2878,10.);
#777=VECTOR('',#2881,10.);
#778=VECTOR('',#2884,10.);
#779=VECTOR('',#2887,10.);
#780=VECTOR('',#2888,10.);
#781=VECTOR('',#2893,10.);
#782=VECTOR('',#2894,10.);
#783=VECTOR('',#2899,10.);
#784=VECTOR('',#2900,10.);
#785=VECTOR('',#2905,10.);
#786=VECTOR('',#2906,10.);
#787=VECTOR('',#2911,10.);
#788=VECTOR('',#2912,10.);
#789=VECTOR('',#2915,10.);
#790=VECTOR('',#2918,10.);
#791=VECTOR('',#2919,10.);
#792=VECTOR('',#2922,10.);
#793=VECTOR('',#2925,10.);
#794=VECTOR('',#2928,10.);
#795=VECTOR('',#2931,10.);
#796=VERTEX_POINT('',#2942);
#797=VERTEX_POINT('',#2943);
#798=VERTEX_POINT('',#2945);
#799=VERTEX_POINT('',#2953);
#800=VERTEX_POINT('',#2966);
#801=VERTEX_POINT('',#2980);
#802=VERTEX_POINT('',#3008);
#803=VERTEX_POINT('',#3009);
#804=VERTEX_POINT('',#3056);
#805=VERTEX_POINT('',#3057);
#806=VERTEX_POINT('',#3104);
#807=VERTEX_POINT('',#3105);
#808=VERTEX_POINT('',#3155);
#809=VERTEX_POINT('',#3156);
#810=VERTEX_POINT('',#3206);
#811=VERTEX_POINT('',#3207);
#812=VERTEX_POINT('',#3254);
#813=VERTEX_POINT('',#3255);
#814=VERTEX_POINT('',#3302);
#815=VERTEX_POINT('',#3303);
#816=VERTEX_POINT('',#3356);
#817=VERTEX_POINT('',#3357);
#818=VERTEX_POINT('',#3404);
#819=VERTEX_POINT('',#3405);
#820=VERTEX_POINT('',#3452);
#821=VERTEX_POINT('',#3453);
#822=VERTEX_POINT('',#3503);
#823=VERTEX_POINT('',#3504);
#824=VERTEX_POINT('',#3554);
#825=VERTEX_POINT('',#3555);
#826=VERTEX_POINT('',#3602);
#827=VERTEX_POINT('',#3603);
#828=VERTEX_POINT('',#3653);
#829=VERTEX_POINT('',#3654);
#830=VERTEX_POINT('',#3656);
#831=VERTEX_POINT('',#3670);
#832=VERTEX_POINT('',#3692);
#833=VERTEX_POINT('',#3693);
#834=VERTEX_POINT('',#3695);
#835=VERTEX_POINT('',#3704);
#836=VERTEX_POINT('',#3718);
#837=VERTEX_POINT('',#3719);
#838=VERTEX_POINT('',#3721);
#839=VERTEX_POINT('',#3726);
#840=VERTEX_POINT('',#3739);
#841=VERTEX_POINT('',#3740);
#842=VERTEX_POINT('',#3764);
#843=VERTEX_POINT('',#3765);
#844=VERTEX_POINT('',#3788);
#845=VERTEX_POINT('',#3789);
#846=VERTEX_POINT('',#3813);
#847=VERTEX_POINT('',#3814);
#848=VERTEX_POINT('',#3837);
#849=VERTEX_POINT('',#3838);
#850=VERTEX_POINT('',#3862);
#851=VERTEX_POINT('',#3863);
#852=VERTEX_POINT('',#3886);
#853=VERTEX_POINT('',#3887);
#854=VERTEX_POINT('',#3911);
#855=VERTEX_POINT('',#3912);
#856=VERTEX_POINT('',#3936);
#857=VERTEX_POINT('',#3937);
#858=VERTEX_POINT('',#3960);
#859=VERTEX_POINT('',#3961);
#860=VERTEX_POINT('',#3985);
#861=VERTEX_POINT('',#3986);
#862=VERTEX_POINT('',#4009);
#863=VERTEX_POINT('',#4010);
#864=VERTEX_POINT('',#4034);
#865=VERTEX_POINT('',#4035);
#866=VERTEX_POINT('',#4059);
#867=VERTEX_POINT('',#4060);
#868=VERTEX_POINT('',#4083);
#869=VERTEX_POINT('',#4084);
#870=VERTEX_POINT('',#4086);
#871=VERTEX_POINT('',#4092);
#872=VERTEX_POINT('',#4100);
#873=VERTEX_POINT('',#4101);
#874=VERTEX_POINT('',#4103);
#875=VERTEX_POINT('',#4113);
#876=VERTEX_POINT('',#4114);
#877=VERTEX_POINT('',#4116);
#878=VERTEX_POINT('',#4133);
#879=VERTEX_POINT('',#4158);
#880=VERTEX_POINT('',#4159);
#881=VERTEX_POINT('',#4161);
#882=VERTEX_POINT('',#4163);
#883=VERTEX_POINT('',#4167);
#884=VERTEX_POINT('',#4169);
#885=VERTEX_POINT('',#4173);
#886=VERTEX_POINT('',#4175);
#887=VERTEX_POINT('',#4179);
#888=VERTEX_POINT('',#4181);
#889=VERTEX_POINT('',#4185);
#890=VERTEX_POINT('',#4187);
#891=VERTEX_POINT('',#4194);
#892=VERTEX_POINT('',#4195);
#893=VERTEX_POINT('',#4282);
#894=VERTEX_POINT('',#4392);
#895=VERTEX_POINT('',#4412);
#896=VERTEX_POINT('',#4419);
#897=VERTEX_POINT('',#4426);
#898=VERTEX_POINT('',#4516);
#899=VERTEX_POINT('',#4536);
#900=VERTEX_POINT('',#4604);
#901=VERTEX_POINT('',#4615);
#902=VERTEX_POINT('',#4625);
#903=VERTEX_POINT('',#4630);
#904=VERTEX_POINT('',#4644);
#905=VERTEX_POINT('',#4653);
#906=VERTEX_POINT('',#4664);
#907=VERTEX_POINT('',#4698);
#908=VERTEX_POINT('',#4699);
#909=VERTEX_POINT('',#4704);
#910=VERTEX_POINT('',#4706);
#911=VERTEX_POINT('',#4716);
#912=VERTEX_POINT('',#4717);
#913=VERTEX_POINT('',#4728);
#914=VERTEX_POINT('',#4738);
#915=VERTEX_POINT('',#4739);
#916=VERTEX_POINT('',#4741);
#917=VERTEX_POINT('',#4749);
#918=VERTEX_POINT('',#4754);
#919=VERTEX_POINT('',#4786);
#920=VERTEX_POINT('',#4791);
#921=VERTEX_POINT('',#4801);
#922=VERTEX_POINT('',#4802);
#923=VERTEX_POINT('',#4804);
#924=VERTEX_POINT('',#4812);
#925=VERTEX_POINT('',#4822);
#926=VERTEX_POINT('',#4823);
#927=VERTEX_POINT('',#4825);
#928=VERTEX_POINT('',#4833);
#929=VERTEX_POINT('',#4843);
#930=VERTEX_POINT('',#4848);
#931=VERTEX_POINT('',#4861);
#932=VERTEX_POINT('',#4862);
#933=VERTEX_POINT('',#4867);
#934=VERTEX_POINT('',#4872);
#935=VERTEX_POINT('',#4879);
#936=VERTEX_POINT('',#4880);
#937=VERTEX_POINT('',#4885);
#938=VERTEX_POINT('',#4890);
#939=VERTEX_POINT('',#5339);
#940=VERTEX_POINT('',#5482);
#941=VERTEX_POINT('',#5489);
#942=VERTEX_POINT('',#5539);
#943=VERTEX_POINT('',#5548);
#944=VERTEX_POINT('',#5596);
#945=VERTEX_POINT('',#5601);
#946=VERTEX_POINT('',#5615);
#947=VERTEX_POINT('',#5624);
#948=VERTEX_POINT('',#5632);
#949=VERTEX_POINT('',#5664);
#950=VERTEX_POINT('',#5672);
#951=VERTEX_POINT('',#5681);
#952=VERTEX_POINT('',#5686);
#953=VERTEX_POINT('',#5700);
#954=VERTEX_POINT('',#5705);
#955=VERTEX_POINT('',#5749);
#956=VERTEX_POINT('',#5763);
#957=VERTEX_POINT('',#5790);
#958=VERTEX_POINT('',#5795);
#959=VERTEX_POINT('',#6337);
#960=VERTEX_POINT('',#6345);
#961=VERTEX_POINT('',#6353);
#962=VERTEX_POINT('',#6458);
#963=VERTEX_POINT('',#6471);
#964=VERTEX_POINT('',#6519);
#965=VERTEX_POINT('',#6526);
#966=VERTEX_POINT('',#6566);
#967=VERTEX_POINT('',#6583);
#968=VERTEX_POINT('',#6610);
#969=VERTEX_POINT('',#6644);
#970=VERTEX_POINT('',#6658);
#971=VERTEX_POINT('',#6690);
#972=VERTEX_POINT('',#6695);
#973=VERTEX_POINT('',#6717);
#974=VERTEX_POINT('',#6731);
#975=VERTEX_POINT('',#6747);
#976=VERTEX_POINT('',#6754);
#977=VERTEX_POINT('',#6772);
#978=VERTEX_POINT('',#6818);
#979=VERTEX_POINT('',#6931);
#980=VERTEX_POINT('',#6941);
#981=VERTEX_POINT('',#6943);
#982=VERTEX_POINT('',#6968);
#983=VERTEX_POINT('',#6969);
#984=VERTEX_POINT('',#6971);
#985=VERTEX_POINT('',#6973);
#986=VERTEX_POINT('',#6981);
#987=VERTEX_POINT('',#6988);
#988=VERTEX_POINT('',#7620);
#989=VERTEX_POINT('',#7621);
#990=VERTEX_POINT('',#7623);
#991=VERTEX_POINT('',#7625);
#992=VERTEX_POINT('',#7627);
#993=VERTEX_POINT('',#7629);
#994=VERTEX_POINT('',#7631);
#995=VERTEX_POINT('',#7633);
#996=VERTEX_POINT('',#7635);
#997=VERTEX_POINT('',#7637);
#998=VERTEX_POINT('',#7639);
#999=VERTEX_POINT('',#7641);
#1000=VERTEX_POINT('',#7643);
#1001=VERTEX_POINT('',#7645);
#1002=VERTEX_POINT('',#7647);
#1003=VERTEX_POINT('',#7649);
#1004=VERTEX_POINT('',#7651);
#1005=VERTEX_POINT('',#7653);
#1006=VERTEX_POINT('',#7655);
#1007=VERTEX_POINT('',#7657);
#1008=VERTEX_POINT('',#7659);
#1009=VERTEX_POINT('',#7661);
#1010=VERTEX_POINT('',#7663);
#1011=VERTEX_POINT('',#7665);
#1012=VERTEX_POINT('',#7667);
#1013=VERTEX_POINT('',#7669);
#1014=VERTEX_POINT('',#7674);
#1015=VERTEX_POINT('',#7678);
#1016=VERTEX_POINT('',#7680);
#1017=VERTEX_POINT('',#7685);
#1018=VERTEX_POINT('',#7687);
#1019=VERTEX_POINT('',#7689);
#1020=VERTEX_POINT('',#7691);
#1021=VERTEX_POINT('',#7693);
#1022=VERTEX_POINT('',#7695);
#1023=VERTEX_POINT('',#7697);
#1024=VERTEX_POINT('',#7699);
#1025=VERTEX_POINT('',#7701);
#1026=VERTEX_POINT('',#7703);
#1027=VERTEX_POINT('',#7705);
#1028=VERTEX_POINT('',#7707);
#1029=VERTEX_POINT('',#7709);
#1030=VERTEX_POINT('',#7711);
#1031=VERTEX_POINT('',#7713);
#1032=VERTEX_POINT('',#7715);
#1033=VERTEX_POINT('',#7717);
#1034=VERTEX_POINT('',#7719);
#1035=VERTEX_POINT('',#7721);
#1036=VERTEX_POINT('',#7723);
#1037=VERTEX_POINT('',#7725);
#1038=VERTEX_POINT('',#7727);
#1039=VERTEX_POINT('',#7729);
#1040=VERTEX_POINT('',#7731);
#1041=EDGE_CURVE('',#796,#797,#566,.T.);
#1042=EDGE_CURVE('',#797,#798,#368,.T.);
#1043=EDGE_CURVE('',#799,#798,#369,.F.);
#1044=EDGE_CURVE('',#799,#800,#370,.T.);
#1045=EDGE_CURVE('',#801,#800,#567,.T.);
#1046=EDGE_CURVE('',#801,#796,#371,.T.);
#1047=EDGE_CURVE('',#802,#803,#568,.T.);
#1048=EDGE_CURVE('',#803,#797,#372,.T.);
#1049=EDGE_CURVE('',#796,#802,#373,.T.);
#1050=EDGE_CURVE('',#804,#805,#569,.T.);
#1051=EDGE_CURVE('',#805,#803,#374,.T.);
#1052=EDGE_CURVE('',#802,#804,#375,.T.);
#1053=EDGE_CURVE('',#806,#807,#570,.T.);
#1054=EDGE_CURVE('',#807,#805,#376,.T.);
#1055=EDGE_CURVE('',#804,#806,#377,.T.);
#1056=EDGE_CURVE('',#808,#809,#571,.T.);
#1057=EDGE_CURVE('',#809,#807,#378,.T.);
#1058=EDGE_CURVE('',#806,#808,#379,.T.);
#1059=EDGE_CURVE('',#810,#811,#572,.T.);
#1060=EDGE_CURVE('',#811,#809,#380,.T.);
#1061=EDGE_CURVE('',#808,#810,#381,.T.);
#1062=EDGE_CURVE('',#812,#813,#573,.T.);
#1063=EDGE_CURVE('',#813,#811,#382,.T.);
#1064=EDGE_CURVE('',#810,#812,#383,.T.);
#1065=EDGE_CURVE('',#814,#815,#574,.T.);
#1066=EDGE_CURVE('',#815,#813,#384,.T.);
#1067=EDGE_CURVE('',#812,#814,#385,.T.);
#1068=EDGE_CURVE('',#816,#817,#575,.T.);
#1069=EDGE_CURVE('',#817,#815,#386,.T.);
#1070=EDGE_CURVE('',#814,#816,#387,.T.);
#1071=EDGE_CURVE('',#818,#819,#576,.T.);
#1072=EDGE_CURVE('',#819,#817,#388,.T.);
#1073=EDGE_CURVE('',#816,#818,#389,.T.);
#1074=EDGE_CURVE('',#820,#821,#577,.T.);
#1075=EDGE_CURVE('',#821,#819,#390,.T.);
#1076=EDGE_CURVE('',#818,#820,#391,.T.);
#1077=EDGE_CURVE('',#822,#823,#578,.T.);
#1078=EDGE_CURVE('',#823,#821,#392,.T.);
#1079=EDGE_CURVE('',#820,#822,#393,.T.);
#1080=EDGE_CURVE('',#824,#825,#579,.T.);
#1081=EDGE_CURVE('',#825,#823,#394,.T.);
#1082=EDGE_CURVE('',#822,#824,#395,.T.);
#1083=EDGE_CURVE('',#826,#827,#580,.T.);
#1084=EDGE_CURVE('',#827,#825,#396,.T.);
#1085=EDGE_CURVE('',#824,#826,#397,.T.);
#1086=EDGE_CURVE('',#828,#829,#581,.T.);
#1087=EDGE_CURVE('',#828,#830,#398,.T.);
#1088=EDGE_CURVE('',#831,#830,#62,.T.);
#1089=EDGE_CURVE('',#831,#829,#399,.T.);
#1090=EDGE_CURVE('',#832,#833,#582,.T.);
#1091=EDGE_CURVE('',#834,#832,#400,.T.);
#1092=EDGE_CURVE('',#834,#835,#401,.T.);
#1093=EDGE_CURVE('',#835,#833,#402,.T.);
#1094=EDGE_CURVE('',#836,#837,#583,.T.);
#1095=EDGE_CURVE('',#837,#838,#403,.T.);
#1096=EDGE_CURVE('',#839,#838,#404,.T.);
#1097=EDGE_CURVE('',#836,#839,#405,.T.);
#1098=EDGE_CURVE('',#840,#841,#584,.T.);
#1099=EDGE_CURVE('',#841,#837,#406,.T.);
#1100=EDGE_CURVE('',#840,#836,#407,.T.);
#1101=EDGE_CURVE('',#842,#843,#585,.T.);
#1102=EDGE_CURVE('',#843,#841,#408,.T.);
#1103=EDGE_CURVE('',#842,#840,#409,.T.);
#1104=EDGE_CURVE('',#844,#845,#586,.T.);
#1105=EDGE_CURVE('',#845,#843,#410,.T.);
#1106=EDGE_CURVE('',#844,#842,#411,.T.);
#1107=EDGE_CURVE('',#846,#847,#587,.T.);
#1108=EDGE_CURVE('',#847,#845,#412,.T.);
#1109=EDGE_CURVE('',#846,#844,#413,.T.);
#1110=EDGE_CURVE('',#848,#849,#588,.T.);
#1111=EDGE_CURVE('',#849,#847,#414,.T.);
#1112=EDGE_CURVE('',#848,#846,#415,.T.);
#1113=EDGE_CURVE('',#850,#851,#589,.T.);
#1114=EDGE_CURVE('',#851,#849,#416,.T.);
#1115=EDGE_CURVE('',#850,#848,#417,.T.);
#1116=EDGE_CURVE('',#852,#853,#590,.T.);
#1117=EDGE_CURVE('',#853,#851,#418,.T.);
#1118=EDGE_CURVE('',#852,#850,#419,.T.);
#1119=EDGE_CURVE('',#854,#855,#591,.T.);
#1120=EDGE_CURVE('',#855,#853,#420,.T.);
#1121=EDGE_CURVE('',#854,#852,#421,.T.);
#1122=EDGE_CURVE('',#856,#857,#592,.T.);
#1123=EDGE_CURVE('',#857,#855,#422,.T.);
#1124=EDGE_CURVE('',#856,#854,#423,.T.);
#1125=EDGE_CURVE('',#858,#859,#593,.T.);
#1126=EDGE_CURVE('',#859,#857,#424,.T.);
#1127=EDGE_CURVE('',#858,#856,#425,.T.);
#1128=EDGE_CURVE('',#860,#861,#594,.T.);
#1129=EDGE_CURVE('',#861,#859,#426,.T.);
#1130=EDGE_CURVE('',#860,#858,#427,.T.);
#1131=EDGE_CURVE('',#862,#863,#595,.T.);
#1132=EDGE_CURVE('',#863,#861,#428,.T.);
#1133=EDGE_CURVE('',#862,#860,#429,.T.);
#1134=EDGE_CURVE('',#864,#865,#596,.T.);
#1135=EDGE_CURVE('',#865,#863,#430,.T.);
#1136=EDGE_CURVE('',#864,#862,#431,.T.);
#1137=EDGE_CURVE('',#866,#867,#597,.T.);
#1138=EDGE_CURVE('',#867,#865,#432,.T.);
#1139=EDGE_CURVE('',#866,#864,#433,.T.);
#1140=EDGE_CURVE('',#868,#869,#598,.T.);
#1141=EDGE_CURVE('',#870,#868,#434,.T.);
#1142=EDGE_CURVE('',#871,#870,#63,.T.);
#1143=EDGE_CURVE('',#871,#869,#435,.T.);
#1144=EDGE_CURVE('',#872,#873,#599,.T.);
#1145=EDGE_CURVE('',#873,#874,#64,.T.);
#1146=EDGE_CURVE('',#874,#872,#436,.T.);
#1147=EDGE_CURVE('',#875,#876,#600,.T.);
#1148=EDGE_CURVE('',#875,#877,#437,.T.);
#1149=EDGE_CURVE('',#877,#878,#438,.T.);
#1150=EDGE_CURVE('',#878,#876,#439,.T.);
#1151=EDGE_CURVE('',#879,#880,#601,.T.);
#1152=EDGE_CURVE('',#879,#881,#602,.T.);
#1153=EDGE_CURVE('',#881,#882,#603,.T.);
#1154=EDGE_CURVE('',#880,#882,#604,.T.);
#1155=EDGE_CURVE('',#883,#879,#605,.T.);
#1156=EDGE_CURVE('',#883,#884,#606,.T.);
#1157=EDGE_CURVE('',#884,#881,#607,.T.);
#1158=EDGE_CURVE('',#885,#883,#608,.T.);
#1159=EDGE_CURVE('',#885,#886,#609,.T.);
#1160=EDGE_CURVE('',#886,#884,#610,.T.);
#1161=EDGE_CURVE('',#887,#885,#611,.T.);
#1162=EDGE_CURVE('',#887,#888,#612,.T.);
#1163=EDGE_CURVE('',#888,#886,#613,.T.);
#1164=EDGE_CURVE('',#889,#887,#614,.T.);
#1165=EDGE_CURVE('',#889,#890,#615,.T.);
#1166=EDGE_CURVE('',#890,#888,#616,.T.);
#1167=EDGE_CURVE('',#880,#889,#617,.T.);
#1168=EDGE_CURVE('',#882,#890,#618,.T.);
#1169=EDGE_CURVE('',#891,#892,#65,.T.);
#1170=EDGE_CURVE('',#874,#891,#440,.T.);
#1171=EDGE_CURVE('',#893,#873,#66,.T.);
#1172=EDGE_CURVE('',#892,#893,#441,.T.);
#1173=EDGE_CURVE('',#876,#893,#442,.T.);
#1174=EDGE_CURVE('',#872,#894,#443,.T.);
#1175=EDGE_CURVE('',#894,#895,#444,.T.);
#1176=EDGE_CURVE('',#895,#896,#445,.T.);
#1177=EDGE_CURVE('',#896,#897,#446,.T.);
#1178=EDGE_CURVE('',#897,#875,#447,.T.);
#1179=EDGE_CURVE('',#833,#891,#448,.T.);
#1180=EDGE_CURVE('',#835,#898,#449,.T.);
#1181=EDGE_CURVE('',#898,#899,#450,.F.);
#1182=EDGE_CURVE('',#899,#900,#451,.T.);
#1183=EDGE_CURVE('',#901,#900,#452,.T.);
#1184=EDGE_CURVE('',#901,#902,#453,.F.);
#1185=EDGE_CURVE('',#902,#903,#454,.T.);
#1186=EDGE_CURVE('',#903,#904,#455,.T.);
#1187=EDGE_CURVE('',#904,#877,#456,.T.);
#1188=EDGE_CURVE('',#897,#905,#457,.T.);
#1189=EDGE_CURVE('',#905,#906,#458,.T.);
#1190=EDGE_CURVE('',#906,#894,#459,.T.);
#1191=EDGE_CURVE('',#907,#908,#460,.T.);
#1192=EDGE_CURVE('',#907,#909,#67,.T.);
#1193=EDGE_CURVE('',#910,#909,#461,.T.);
#1194=EDGE_CURVE('',#908,#910,#619,.T.);
#1195=EDGE_CURVE('',#911,#912,#462,.T.);
#1196=EDGE_CURVE('',#911,#913,#463,.T.);
#1197=EDGE_CURVE('',#912,#913,#620,.T.);
#1198=EDGE_CURVE('',#914,#915,#621,.T.);
#1199=EDGE_CURVE('',#916,#914,#464,.T.);
#1200=EDGE_CURVE('',#917,#916,#465,.T.);
#1201=EDGE_CURVE('',#918,#917,#622,.T.);
#1202=EDGE_CURVE('',#918,#915,#466,.T.);
#1203=EDGE_CURVE('',#869,#867,#467,.T.);
#1204=EDGE_CURVE('',#868,#866,#468,.T.);
#1205=EDGE_CURVE('',#919,#907,#469,.T.);
#1206=EDGE_CURVE('',#920,#919,#470,.T.);
#1207=EDGE_CURVE('',#909,#920,#471,.T.);
#1208=EDGE_CURVE('',#921,#922,#623,.T.);
#1209=EDGE_CURVE('',#921,#923,#472,.T.);
#1210=EDGE_CURVE('',#924,#923,#624,.T.);
#1211=EDGE_CURVE('',#922,#924,#473,.T.);
#1212=EDGE_CURVE('',#925,#926,#625,.T.);
#1213=EDGE_CURVE('',#927,#925,#474,.T.);
#1214=EDGE_CURVE('',#928,#927,#626,.T.);
#1215=EDGE_CURVE('',#928,#926,#475,.T.);
#1216=EDGE_CURVE('',#929,#903,#476,.T.);
#1217=EDGE_CURVE('',#930,#929,#477,.T.);
#1218=EDGE_CURVE('',#930,#904,#478,.T.);
#1219=EDGE_CURVE('',#931,#932,#479,.T.);
#1220=EDGE_CURVE('',#931,#933,#480,.T.);
#1221=EDGE_CURVE('',#934,#933,#627,.T.);
#1222=EDGE_CURVE('',#932,#934,#481,.T.);
#1223=EDGE_CURVE('',#935,#936,#482,.T.);
#1224=EDGE_CURVE('',#937,#935,#483,.T.);
#1225=EDGE_CURVE('',#938,#937,#628,.T.);
#1226=EDGE_CURVE('',#938,#936,#484,.T.);
#1227=EDGE_CURVE('',#905,#896,#485,.T.);
#1228=EDGE_CURVE('',#906,#895,#486,.T.);
#1229=EDGE_CURVE('',#878,#930,#487,.T.);
#1230=EDGE_CURVE('',#838,#939,#488,.T.);
#1231=EDGE_CURVE('',#830,#871,#489,.T.);
#1232=EDGE_CURVE('',#826,#828,#490,.T.);
#1233=EDGE_CURVE('',#939,#801,#491,.T.);
#1234=EDGE_CURVE('',#915,#940,#492,.T.);
#1235=EDGE_CURVE('',#941,#918,#493,.T.);
#1236=EDGE_CURVE('',#940,#941,#494,.T.);
#1237=EDGE_CURVE('',#942,#921,#495,.T.);
#1238=EDGE_CURVE('',#943,#942,#496,.T.);
#1239=EDGE_CURVE('',#923,#943,#497,.T.);
#1240=EDGE_CURVE('',#944,#834,#498,.T.);
#1241=EDGE_CURVE('',#945,#944,#499,.T.);
#1242=EDGE_CURVE('',#926,#945,#500,.T.);
#1243=EDGE_CURVE('',#946,#928,#501,.T.);
#1244=EDGE_CURVE('',#947,#946,#502,.T.);
#1245=EDGE_CURVE('',#948,#947,#503,.T.);
#1246=EDGE_CURVE('',#900,#948,#504,.T.);
#1247=EDGE_CURVE('',#898,#899,#505,.T.);
#1248=EDGE_CURVE('',#936,#949,#506,.T.);
#1249=EDGE_CURVE('',#950,#938,#507,.T.);
#1250=EDGE_CURVE('',#951,#950,#508,.T.);
#1251=EDGE_CURVE('',#952,#951,#509,.T.);
#1252=EDGE_CURVE('',#953,#952,#510,.T.);
#1253=EDGE_CURVE('',#954,#953,#511,.T.);
#1254=EDGE_CURVE('',#949,#954,#512,.T.);
#1255=EDGE_CURVE('',#955,#931,#513,.T.);
#1256=EDGE_CURVE('',#956,#955,#514,.T.);
#1257=EDGE_CURVE('',#933,#956,#515,.T.);
#1258=EDGE_CURVE('',#957,#911,#516,.T.);
#1259=EDGE_CURVE('',#958,#957,#517,.T.);
#1260=EDGE_CURVE('',#913,#958,#518,.T.);
#1261=EDGE_CURVE('',#798,#839,#519,.T.);
#1262=EDGE_CURVE('',#829,#827,#520,.T.);
#1263=EDGE_CURVE('',#870,#831,#521,.T.);
#1264=EDGE_CURVE('',#959,#919,#522,.T.);
#1265=EDGE_CURVE('',#960,#959,#523,.T.);
#1266=EDGE_CURVE('',#961,#960,#524,.T.);
#1267=EDGE_CURVE('',#920,#961,#525,.T.);
#1268=EDGE_CURVE('',#800,#914,#526,.T.);
#1269=EDGE_CURVE('',#916,#799,#527,.T.);
#1270=EDGE_CURVE('',#922,#962,#528,.T.);
#1271=EDGE_CURVE('',#963,#924,#529,.T.);
#1272=EDGE_CURVE('',#962,#963,#530,.T.);
#1273=EDGE_CURVE('',#964,#925,#531,.T.);
#1274=EDGE_CURVE('',#965,#964,#532,.T.);
#1275=EDGE_CURVE('',#927,#965,#533,.T.);
#1276=EDGE_CURVE('',#932,#966,#534,.T.);
#1277=EDGE_CURVE('',#967,#934,#535,.T.);
#1278=EDGE_CURVE('',#966,#967,#536,.T.);
#1279=EDGE_CURVE('',#968,#902,#537,.T.);
#1280=EDGE_CURVE('',#929,#968,#538,.T.);
#1281=EDGE_CURVE('',#969,#935,#539,.T.);
#1282=EDGE_CURVE('',#970,#969,#540,.T.);
#1283=EDGE_CURVE('',#937,#970,#541,.T.);
#1284=EDGE_CURVE('',#971,#957,#542,.T.);
#1285=EDGE_CURVE('',#972,#971,#543,.T.);
#1286=EDGE_CURVE('',#958,#972,#629,.T.);
#1287=EDGE_CURVE('',#973,#971,#544,.T.);
#1288=EDGE_CURVE('',#974,#973,#545,.T.);
#1289=EDGE_CURVE('',#972,#974,#546,.T.);
#1290=EDGE_CURVE('',#975,#952,#547,.T.);
#1291=EDGE_CURVE('',#976,#975,#68,.T.);
#1292=EDGE_CURVE('',#976,#953,#548,.T.);
#1293=EDGE_CURVE('',#832,#892,#549,.T.);
#1294=EDGE_CURVE('',#977,#948,#550,.T.);
#1295=EDGE_CURVE('',#977,#901,#551,.F.);
#1296=EDGE_CURVE('',#978,#976,#552,.T.);
#1297=EDGE_CURVE('',#910,#978,#553,.T.);
#1298=EDGE_CURVE('',#961,#954,#554,.F.);
#1299=EDGE_CURVE('',#959,#979,#555,.T.);
#1300=EDGE_CURVE('',#979,#960,#556,.F.);
#1301=EDGE_CURVE('',#978,#980,#69,.F.);
#1302=EDGE_CURVE('',#980,#981,#557,.F.);
#1303=EDGE_CURVE('',#981,#908,#558,.T.);
#1304=EDGE_CURVE('',#982,#983,#630,.T.);
#1305=EDGE_CURVE('',#984,#982,#631,.T.);
#1306=EDGE_CURVE('',#984,#985,#632,.T.);
#1307=EDGE_CURVE('',#983,#985,#633,.T.);
#1308=EDGE_CURVE('',#974,#950,#634,.T.);
#1309=EDGE_CURVE('',#970,#946,#635,.T.);
#1310=EDGE_CURVE('',#965,#942,#636,.T.);
#1311=EDGE_CURVE('',#962,#941,#637,.T.);
#1312=EDGE_CURVE('',#986,#917,#70,.T.);
#1313=EDGE_CURVE('',#939,#986,#71,.T.);
#1314=EDGE_CURVE('',#940,#963,#638,.T.);
#1315=EDGE_CURVE('',#943,#964,#639,.T.);
#1316=EDGE_CURVE('',#945,#967,#640,.T.);
#1317=EDGE_CURVE('',#956,#980,#641,.T.);
#1318=EDGE_CURVE('',#975,#987,#559,.T.);
#1319=EDGE_CURVE('',#912,#987,#72,.F.);
#1320=EDGE_CURVE('',#949,#979,#560,.F.);
#1321=EDGE_CURVE('',#947,#969,#561,.F.);
#1322=EDGE_CURVE('',#981,#955,#562,.F.);
#1323=EDGE_CURVE('',#968,#944,#563,.F.);
#1324=EDGE_CURVE('',#966,#977,#564,.F.);
#1325=EDGE_CURVE('',#951,#973,#565,.F.);
#1326=EDGE_CURVE('',#988,#989,#73,.T.);
#1327=EDGE_CURVE('',#989,#990,#642,.T.);
#1328=EDGE_CURVE('',#990,#991,#74,.T.);
#1329=EDGE_CURVE('',#991,#992,#643,.T.);
#1330=EDGE_CURVE('',#992,#993,#75,.T.);
#1331=EDGE_CURVE('',#993,#994,#76,.T.);
#1332=EDGE_CURVE('',#994,#995,#77,.T.);
#1333=EDGE_CURVE('',#995,#996,#78,.T.);
#1334=EDGE_CURVE('',#996,#997,#79,.T.);
#1335=EDGE_CURVE('',#997,#998,#80,.T.);
#1336=EDGE_CURVE('',#998,#999,#81,.T.);
#1337=EDGE_CURVE('',#999,#1000,#82,.T.);
#1338=EDGE_CURVE('',#1000,#1001,#83,.T.);
#1339=EDGE_CURVE('',#1001,#1002,#84,.T.);
#1340=EDGE_CURVE('',#1002,#1003,#85,.T.);
#1341=EDGE_CURVE('',#1003,#1004,#86,.T.);
#1342=EDGE_CURVE('',#1004,#1005,#87,.T.);
#1343=EDGE_CURVE('',#1005,#1006,#88,.T.);
#1344=EDGE_CURVE('',#1006,#1007,#89,.T.);
#1345=EDGE_CURVE('',#1007,#1008,#90,.T.);
#1346=EDGE_CURVE('',#1008,#1009,#91,.T.);
#1347=EDGE_CURVE('',#1009,#1010,#644,.T.);
#1348=EDGE_CURVE('',#1010,#1011,#92,.T.);
#1349=EDGE_CURVE('',#1011,#1012,#645,.T.);
#1350=EDGE_CURVE('',#1012,#1013,#93,.T.);
#1351=EDGE_CURVE('',#1013,#983,#646,.T.);
#1352=EDGE_CURVE('',#985,#988,#647,.T.);
#1353=EDGE_CURVE('',#1014,#1014,#94,.T.);
#1354=EDGE_CURVE('',#1014,#986,#648,.T.);
#1355=EDGE_CURVE('',#989,#1015,#649,.T.);
#1356=EDGE_CURVE('',#1016,#988,#650,.T.);
#1357=EDGE_CURVE('',#1016,#1015,#95,.T.);
#1358=EDGE_CURVE('',#1016,#984,#651,.T.);
#1359=EDGE_CURVE('',#982,#1017,#652,.T.);
#1360=EDGE_CURVE('',#1017,#1018,#96,.T.);
#1361=EDGE_CURVE('',#1018,#1019,#653,.T.);
#1362=EDGE_CURVE('',#1019,#1020,#97,.T.);
#1363=EDGE_CURVE('',#1020,#1021,#654,.T.);
#1364=EDGE_CURVE('',#1021,#1022,#98,.T.);
#1365=EDGE_CURVE('',#1022,#1023,#99,.T.);
#1366=EDGE_CURVE('',#1023,#1024,#100,.T.);
#1367=EDGE_CURVE('',#1024,#1025,#101,.T.);
#1368=EDGE_CURVE('',#1025,#1026,#102,.T.);
#1369=EDGE_CURVE('',#1026,#1027,#103,.T.);
#1370=EDGE_CURVE('',#1027,#1028,#104,.T.);
#1371=EDGE_CURVE('',#1028,#1029,#105,.T.);
#1372=EDGE_CURVE('',#1029,#1030,#106,.T.);
#1373=EDGE_CURVE('',#1030,#1031,#107,.T.);
#1374=EDGE_CURVE('',#1031,#1032,#108,.T.);
#1375=EDGE_CURVE('',#1032,#1033,#109,.T.);
#1376=EDGE_CURVE('',#1033,#1034,#110,.T.);
#1377=EDGE_CURVE('',#1034,#1035,#111,.T.);
#1378=EDGE_CURVE('',#1035,#1036,#112,.T.);
#1379=EDGE_CURVE('',#1036,#1037,#113,.T.);
#1380=EDGE_CURVE('',#1038,#1037,#114,.T.);
#1381=EDGE_CURVE('',#1038,#1039,#655,.T.);
#1382=EDGE_CURVE('',#1040,#1039,#115,.T.);
#1383=EDGE_CURVE('',#1040,#1015,#656,.T.);
#1384=EDGE_CURVE('',#991,#1039,#657,.T.);
#1385=EDGE_CURVE('',#1040,#990,#658,.T.);
#1386=EDGE_CURVE('',#1018,#1012,#659,.T.);
#1387=EDGE_CURVE('',#1013,#1017,#660,.T.);
#1388=EDGE_CURVE('',#1011,#1019,#661,.T.);
#1389=EDGE_CURVE('',#1020,#1010,#662,.T.);
#1390=EDGE_CURVE('',#1021,#1009,#663,.T.);
#1391=EDGE_CURVE('',#1038,#992,#664,.T.);
#1392=EDGE_CURVE('',#993,#1037,#665,.T.);
#1393=EDGE_CURVE('',#1036,#994,#666,.T.);
#1394=EDGE_CURVE('',#995,#1035,#667,.T.);
#1395=EDGE_CURVE('',#1034,#996,#668,.T.);
#1396=EDGE_CURVE('',#997,#1033,#669,.T.);
#1397=EDGE_CURVE('',#1032,#998,#670,.T.);
#1398=EDGE_CURVE('',#999,#1031,#671,.T.);
#1399=EDGE_CURVE('',#1024,#1006,#672,.T.);
#1400=EDGE_CURVE('',#1007,#1023,#673,.T.);
#1401=EDGE_CURVE('',#1005,#1025,#674,.T.);
#1402=EDGE_CURVE('',#1028,#1002,#675,.T.);
#1403=EDGE_CURVE('',#1003,#1027,#676,.T.);
#1404=EDGE_CURVE('',#1029,#1001,#677,.T.);
#1405=EDGE_CURVE('',#1026,#1004,#678,.T.);
#1406=EDGE_CURVE('',#1022,#1008,#679,.T.);
#1407=EDGE_CURVE('',#1030,#1000,#680,.T.);
#1408=ORIENTED_EDGE('',*,*,#1041,.T.);
#1409=ORIENTED_EDGE('',*,*,#1042,.T.);
#1410=ORIENTED_EDGE('',*,*,#1043,.F.);
#1411=ORIENTED_EDGE('',*,*,#1044,.T.);
#1412=ORIENTED_EDGE('',*,*,#1045,.F.);
#1413=ORIENTED_EDGE('',*,*,#1046,.T.);
#1414=ORIENTED_EDGE('',*,*,#1047,.T.);
#1415=ORIENTED_EDGE('',*,*,#1048,.T.);
#1416=ORIENTED_EDGE('',*,*,#1041,.F.);
#1417=ORIENTED_EDGE('',*,*,#1049,.T.);
#1418=ORIENTED_EDGE('',*,*,#1050,.T.);
#1419=ORIENTED_EDGE('',*,*,#1051,.T.);
#1420=ORIENTED_EDGE('',*,*,#1047,.F.);
#1421=ORIENTED_EDGE('',*,*,#1052,.T.);
#1422=ORIENTED_EDGE('',*,*,#1053,.T.);
#1423=ORIENTED_EDGE('',*,*,#1054,.T.);
#1424=ORIENTED_EDGE('',*,*,#1050,.F.);
#1425=ORIENTED_EDGE('',*,*,#1055,.T.);
#1426=ORIENTED_EDGE('',*,*,#1056,.T.);
#1427=ORIENTED_EDGE('',*,*,#1057,.T.);
#1428=ORIENTED_EDGE('',*,*,#1053,.F.);
#1429=ORIENTED_EDGE('',*,*,#1058,.T.);
#1430=ORIENTED_EDGE('',*,*,#1059,.T.);
#1431=ORIENTED_EDGE('',*,*,#1060,.T.);
#1432=ORIENTED_EDGE('',*,*,#1056,.F.);
#1433=ORIENTED_EDGE('',*,*,#1061,.T.);
#1434=ORIENTED_EDGE('',*,*,#1062,.T.);
#1435=ORIENTED_EDGE('',*,*,#1063,.T.);
#1436=ORIENTED_EDGE('',*,*,#1059,.F.);
#1437=ORIENTED_EDGE('',*,*,#1064,.T.);
#1438=ORIENTED_EDGE('',*,*,#1065,.T.);
#1439=ORIENTED_EDGE('',*,*,#1066,.T.);
#1440=ORIENTED_EDGE('',*,*,#1062,.F.);
#1441=ORIENTED_EDGE('',*,*,#1067,.T.);
#1442=ORIENTED_EDGE('',*,*,#1068,.T.);
#1443=ORIENTED_EDGE('',*,*,#1069,.T.);
#1444=ORIENTED_EDGE('',*,*,#1065,.F.);
#1445=ORIENTED_EDGE('',*,*,#1070,.T.);
#1446=ORIENTED_EDGE('',*,*,#1071,.T.);
#1447=ORIENTED_EDGE('',*,*,#1072,.T.);
#1448=ORIENTED_EDGE('',*,*,#1068,.F.);
#1449=ORIENTED_EDGE('',*,*,#1073,.T.);
#1450=ORIENTED_EDGE('',*,*,#1074,.T.);
#1451=ORIENTED_EDGE('',*,*,#1075,.T.);
#1452=ORIENTED_EDGE('',*,*,#1071,.F.);
#1453=ORIENTED_EDGE('',*,*,#1076,.T.);
#1454=ORIENTED_EDGE('',*,*,#1077,.T.);
#1455=ORIENTED_EDGE('',*,*,#1078,.T.);
#1456=ORIENTED_EDGE('',*,*,#1074,.F.);
#1457=ORIENTED_EDGE('',*,*,#1079,.T.);
#1458=ORIENTED_EDGE('',*,*,#1080,.T.);
#1459=ORIENTED_EDGE('',*,*,#1081,.T.);
#1460=ORIENTED_EDGE('',*,*,#1077,.F.);
#1461=ORIENTED_EDGE('',*,*,#1082,.T.);
#1462=ORIENTED_EDGE('',*,*,#1083,.T.);
#1463=ORIENTED_EDGE('',*,*,#1084,.T.);
#1464=ORIENTED_EDGE('',*,*,#1080,.F.);
#1465=ORIENTED_EDGE('',*,*,#1085,.T.);
#1466=ORIENTED_EDGE('',*,*,#1086,.F.);
#1467=ORIENTED_EDGE('',*,*,#1087,.T.);
#1468=ORIENTED_EDGE('',*,*,#1088,.F.);
#1469=ORIENTED_EDGE('',*,*,#1089,.T.);
#1470=ORIENTED_EDGE('',*,*,#1090,.F.);
#1471=ORIENTED_EDGE('',*,*,#1091,.F.);
#1472=ORIENTED_EDGE('',*,*,#1092,.T.);
#1473=ORIENTED_EDGE('',*,*,#1093,.T.);
#1474=ORIENTED_EDGE('',*,*,#1094,.T.);
#1475=ORIENTED_EDGE('',*,*,#1095,.T.);
#1476=ORIENTED_EDGE('',*,*,#1096,.F.);
#1477=ORIENTED_EDGE('',*,*,#1097,.F.);
#1478=ORIENTED_EDGE('',*,*,#1098,.T.);
#1479=ORIENTED_EDGE('',*,*,#1099,.T.);
#1480=ORIENTED_EDGE('',*,*,#1094,.F.);
#1481=ORIENTED_EDGE('',*,*,#1100,.F.);
#1482=ORIENTED_EDGE('',*,*,#1101,.T.);
#1483=ORIENTED_EDGE('',*,*,#1102,.T.);
#1484=ORIENTED_EDGE('',*,*,#1098,.F.);
#1485=ORIENTED_EDGE('',*,*,#1103,.F.);
#1486=ORIENTED_EDGE('',*,*,#1104,.T.);
#1487=ORIENTED_EDGE('',*,*,#1105,.T.);
#1488=ORIENTED_EDGE('',*,*,#1101,.F.);
#1489=ORIENTED_EDGE('',*,*,#1106,.F.);
#1490=ORIENTED_EDGE('',*,*,#1107,.T.);
#1491=ORIENTED_EDGE('',*,*,#1108,.T.);
#1492=ORIENTED_EDGE('',*,*,#1104,.F.);
#1493=ORIENTED_EDGE('',*,*,#1109,.F.);
#1494=ORIENTED_EDGE('',*,*,#1110,.T.);
#1495=ORIENTED_EDGE('',*,*,#1111,.T.);
#1496=ORIENTED_EDGE('',*,*,#1107,.F.);
#1497=ORIENTED_EDGE('',*,*,#1112,.F.);
#1498=ORIENTED_EDGE('',*,*,#1113,.T.);
#1499=ORIENTED_EDGE('',*,*,#1114,.T.);
#1500=ORIENTED_EDGE('',*,*,#1110,.F.);
#1501=ORIENTED_EDGE('',*,*,#1115,.F.);
#1502=ORIENTED_EDGE('',*,*,#1116,.T.);
#1503=ORIENTED_EDGE('',*,*,#1117,.T.);
#1504=ORIENTED_EDGE('',*,*,#1113,.F.);
#1505=ORIENTED_EDGE('',*,*,#1118,.F.);
#1506=ORIENTED_EDGE('',*,*,#1119,.T.);
#1507=ORIENTED_EDGE('',*,*,#1120,.T.);
#1508=ORIENTED_EDGE('',*,*,#1116,.F.);
#1509=ORIENTED_EDGE('',*,*,#1121,.F.);
#1510=ORIENTED_EDGE('',*,*,#1122,.T.);
#1511=ORIENTED_EDGE('',*,*,#1123,.T.);
#1512=ORIENTED_EDGE('',*,*,#1119,.F.);
#1513=ORIENTED_EDGE('',*,*,#1124,.F.);
#1514=ORIENTED_EDGE('',*,*,#1125,.T.);
#1515=ORIENTED_EDGE('',*,*,#1126,.T.);
#1516=ORIENTED_EDGE('',*,*,#1122,.F.);
#1517=ORIENTED_EDGE('',*,*,#1127,.F.);
#1518=ORIENTED_EDGE('',*,*,#1128,.T.);
#1519=ORIENTED_EDGE('',*,*,#1129,.T.);
#1520=ORIENTED_EDGE('',*,*,#1125,.F.);
#1521=ORIENTED_EDGE('',*,*,#1130,.F.);
#1522=ORIENTED_EDGE('',*,*,#1131,.T.);
#1523=ORIENTED_EDGE('',*,*,#1132,.T.);
#1524=ORIENTED_EDGE('',*,*,#1128,.F.);
#1525=ORIENTED_EDGE('',*,*,#1133,.F.);
#1526=ORIENTED_EDGE('',*,*,#1134,.T.);
#1527=ORIENTED_EDGE('',*,*,#1135,.T.);
#1528=ORIENTED_EDGE('',*,*,#1131,.F.);
#1529=ORIENTED_EDGE('',*,*,#1136,.F.);
#1530=ORIENTED_EDGE('',*,*,#1137,.T.);
#1531=ORIENTED_EDGE('',*,*,#1138,.T.);
#1532=ORIENTED_EDGE('',*,*,#1134,.F.);
#1533=ORIENTED_EDGE('',*,*,#1139,.F.);
#1534=ORIENTED_EDGE('',*,*,#1140,.F.);
#1535=ORIENTED_EDGE('',*,*,#1141,.F.);
#1536=ORIENTED_EDGE('',*,*,#1142,.F.);
#1537=ORIENTED_EDGE('',*,*,#1143,.T.);
#1538=ORIENTED_EDGE('',*,*,#1144,.T.);
#1539=ORIENTED_EDGE('',*,*,#1145,.T.);
#1540=ORIENTED_EDGE('',*,*,#1146,.T.);
#1541=ORIENTED_EDGE('',*,*,#1147,.F.);
#1542=ORIENTED_EDGE('',*,*,#1148,.T.);
#1543=ORIENTED_EDGE('',*,*,#1149,.T.);
#1544=ORIENTED_EDGE('',*,*,#1150,.T.);
#1545=ORIENTED_EDGE('',*,*,#1151,.F.);
#1546=ORIENTED_EDGE('',*,*,#1152,.T.);
#1547=ORIENTED_EDGE('',*,*,#1153,.T.);
#1548=ORIENTED_EDGE('',*,*,#1154,.F.);
#1549=ORIENTED_EDGE('',*,*,#1155,.F.);
#1550=ORIENTED_EDGE('',*,*,#1156,.T.);
#1551=ORIENTED_EDGE('',*,*,#1157,.T.);
#1552=ORIENTED_EDGE('',*,*,#1152,.F.);
#1553=ORIENTED_EDGE('',*,*,#1158,.F.);
#1554=ORIENTED_EDGE('',*,*,#1159,.T.);
#1555=ORIENTED_EDGE('',*,*,#1160,.T.);
#1556=ORIENTED_EDGE('',*,*,#1156,.F.);
#1557=ORIENTED_EDGE('',*,*,#1161,.F.);
#1558=ORIENTED_EDGE('',*,*,#1162,.T.);
#1559=ORIENTED_EDGE('',*,*,#1163,.T.);
#1560=ORIENTED_EDGE('',*,*,#1159,.F.);
#1561=ORIENTED_EDGE('',*,*,#1164,.F.);
#1562=ORIENTED_EDGE('',*,*,#1165,.T.);
#1563=ORIENTED_EDGE('',*,*,#1166,.T.);
#1564=ORIENTED_EDGE('',*,*,#1162,.F.);
#1565=ORIENTED_EDGE('',*,*,#1167,.F.);
#1566=ORIENTED_EDGE('',*,*,#1154,.T.);
#1567=ORIENTED_EDGE('',*,*,#1168,.T.);
#1568=ORIENTED_EDGE('',*,*,#1165,.F.);
#1569=ORIENTED_EDGE('',*,*,#1168,.F.);
#1570=ORIENTED_EDGE('',*,*,#1153,.F.);
#1571=ORIENTED_EDGE('',*,*,#1157,.F.);
#1572=ORIENTED_EDGE('',*,*,#1160,.F.);
#1573=ORIENTED_EDGE('',*,*,#1163,.F.);
#1574=ORIENTED_EDGE('',*,*,#1166,.F.);
#1575=ORIENTED_EDGE('',*,*,#1169,.F.);
#1576=ORIENTED_EDGE('',*,*,#1170,.F.);
#1577=ORIENTED_EDGE('',*,*,#1145,.F.);
#1578=ORIENTED_EDGE('',*,*,#1171,.F.);
#1579=ORIENTED_EDGE('',*,*,#1172,.F.);
#1580=ORIENTED_EDGE('',*,*,#1147,.T.);
#1581=ORIENTED_EDGE('',*,*,#1173,.T.);
#1582=ORIENTED_EDGE('',*,*,#1171,.T.);
#1583=ORIENTED_EDGE('',*,*,#1144,.F.);
#1584=ORIENTED_EDGE('',*,*,#1174,.T.);
#1585=ORIENTED_EDGE('',*,*,#1175,.T.);
#1586=ORIENTED_EDGE('',*,*,#1176,.T.);
#1587=ORIENTED_EDGE('',*,*,#1177,.T.);
#1588=ORIENTED_EDGE('',*,*,#1178,.T.);
#1589=ORIENTED_EDGE('',*,*,#1170,.T.);
#1590=ORIENTED_EDGE('',*,*,#1179,.F.);
#1591=ORIENTED_EDGE('',*,*,#1093,.F.);
#1592=ORIENTED_EDGE('',*,*,#1180,.T.);
#1593=ORIENTED_EDGE('',*,*,#1181,.T.);
#1594=ORIENTED_EDGE('',*,*,#1182,.T.);
#1595=ORIENTED_EDGE('',*,*,#1183,.F.);
#1596=ORIENTED_EDGE('',*,*,#1184,.T.);
#1597=ORIENTED_EDGE('',*,*,#1185,.T.);
#1598=ORIENTED_EDGE('',*,*,#1186,.T.);
#1599=ORIENTED_EDGE('',*,*,#1187,.T.);
#1600=ORIENTED_EDGE('',*,*,#1148,.F.);
#1601=ORIENTED_EDGE('',*,*,#1178,.F.);
#1602=ORIENTED_EDGE('',*,*,#1188,.T.);
#1603=ORIENTED_EDGE('',*,*,#1189,.T.);
#1604=ORIENTED_EDGE('',*,*,#1190,.T.);
#1605=ORIENTED_EDGE('',*,*,#1174,.F.);
#1606=ORIENTED_EDGE('',*,*,#1146,.F.);
#1607=ORIENTED_EDGE('',*,*,#1191,.F.);
#1608=ORIENTED_EDGE('',*,*,#1192,.T.);
#1609=ORIENTED_EDGE('',*,*,#1193,.F.);
#1610=ORIENTED_EDGE('',*,*,#1194,.F.);
#1611=ORIENTED_EDGE('',*,*,#1195,.F.);
#1612=ORIENTED_EDGE('',*,*,#1196,.T.);
#1613=ORIENTED_EDGE('',*,*,#1197,.F.);
#1614=ORIENTED_EDGE('',*,*,#1198,.F.);
#1615=ORIENTED_EDGE('',*,*,#1199,.F.);
#1616=ORIENTED_EDGE('',*,*,#1200,.F.);
#1617=ORIENTED_EDGE('',*,*,#1201,.F.);
#1618=ORIENTED_EDGE('',*,*,#1202,.T.);
#1619=ORIENTED_EDGE('',*,*,#1140,.T.);
#1620=ORIENTED_EDGE('',*,*,#1203,.T.);
#1621=ORIENTED_EDGE('',*,*,#1137,.F.);
#1622=ORIENTED_EDGE('',*,*,#1204,.F.);
#1623=ORIENTED_EDGE('',*,*,#1205,.F.);
#1624=ORIENTED_EDGE('',*,*,#1206,.F.);
#1625=ORIENTED_EDGE('',*,*,#1207,.F.);
#1626=ORIENTED_EDGE('',*,*,#1192,.F.);
#1627=ORIENTED_EDGE('',*,*,#1208,.F.);
#1628=ORIENTED_EDGE('',*,*,#1209,.T.);
#1629=ORIENTED_EDGE('',*,*,#1210,.F.);
#1630=ORIENTED_EDGE('',*,*,#1211,.F.);
#1631=ORIENTED_EDGE('',*,*,#1212,.F.);
#1632=ORIENTED_EDGE('',*,*,#1213,.F.);
#1633=ORIENTED_EDGE('',*,*,#1214,.F.);
#1634=ORIENTED_EDGE('',*,*,#1215,.T.);
#1635=ORIENTED_EDGE('',*,*,#1186,.F.);
#1636=ORIENTED_EDGE('',*,*,#1216,.F.);
#1637=ORIENTED_EDGE('',*,*,#1217,.F.);
#1638=ORIENTED_EDGE('',*,*,#1218,.T.);
#1639=ORIENTED_EDGE('',*,*,#1219,.F.);
#1640=ORIENTED_EDGE('',*,*,#1220,.T.);
#1641=ORIENTED_EDGE('',*,*,#1221,.F.);
#1642=ORIENTED_EDGE('',*,*,#1222,.F.);
#1643=ORIENTED_EDGE('',*,*,#1223,.F.);
#1644=ORIENTED_EDGE('',*,*,#1224,.F.);
#1645=ORIENTED_EDGE('',*,*,#1225,.F.);
#1646=ORIENTED_EDGE('',*,*,#1226,.T.);
#1647=ORIENTED_EDGE('',*,*,#1189,.F.);
#1648=ORIENTED_EDGE('',*,*,#1227,.T.);
#1649=ORIENTED_EDGE('',*,*,#1176,.F.);
#1650=ORIENTED_EDGE('',*,*,#1228,.F.);
#1651=ORIENTED_EDGE('',*,*,#1187,.F.);
#1652=ORIENTED_EDGE('',*,*,#1218,.F.);
#1653=ORIENTED_EDGE('',*,*,#1229,.F.);
#1654=ORIENTED_EDGE('',*,*,#1149,.F.);
#1655=ORIENTED_EDGE('',*,*,#1230,.F.);
#1656=ORIENTED_EDGE('',*,*,#1095,.F.);
#1657=ORIENTED_EDGE('',*,*,#1099,.F.);
#1658=ORIENTED_EDGE('',*,*,#1102,.F.);
#1659=ORIENTED_EDGE('',*,*,#1105,.F.);
#1660=ORIENTED_EDGE('',*,*,#1108,.F.);
#1661=ORIENTED_EDGE('',*,*,#1111,.F.);
#1662=ORIENTED_EDGE('',*,*,#1114,.F.);
#1663=ORIENTED_EDGE('',*,*,#1117,.F.);
#1664=ORIENTED_EDGE('',*,*,#1120,.F.);
#1665=ORIENTED_EDGE('',*,*,#1123,.F.);
#1666=ORIENTED_EDGE('',*,*,#1126,.F.);
#1667=ORIENTED_EDGE('',*,*,#1129,.F.);
#1668=ORIENTED_EDGE('',*,*,#1132,.F.);
#1669=ORIENTED_EDGE('',*,*,#1135,.F.);
#1670=ORIENTED_EDGE('',*,*,#1138,.F.);
#1671=ORIENTED_EDGE('',*,*,#1203,.F.);
#1672=ORIENTED_EDGE('',*,*,#1143,.F.);
#1673=ORIENTED_EDGE('',*,*,#1231,.F.);
#1674=ORIENTED_EDGE('',*,*,#1087,.F.);
#1675=ORIENTED_EDGE('',*,*,#1232,.F.);
#1676=ORIENTED_EDGE('',*,*,#1085,.F.);
#1677=ORIENTED_EDGE('',*,*,#1082,.F.);
#1678=ORIENTED_EDGE('',*,*,#1079,.F.);
#1679=ORIENTED_EDGE('',*,*,#1076,.F.);
#1680=ORIENTED_EDGE('',*,*,#1073,.F.);
#1681=ORIENTED_EDGE('',*,*,#1070,.F.);
#1682=ORIENTED_EDGE('',*,*,#1067,.F.);
#1683=ORIENTED_EDGE('',*,*,#1064,.F.);
#1684=ORIENTED_EDGE('',*,*,#1061,.F.);
#1685=ORIENTED_EDGE('',*,*,#1058,.F.);
#1686=ORIENTED_EDGE('',*,*,#1055,.F.);
#1687=ORIENTED_EDGE('',*,*,#1052,.F.);
#1688=ORIENTED_EDGE('',*,*,#1049,.F.);
#1689=ORIENTED_EDGE('',*,*,#1046,.F.);
#1690=ORIENTED_EDGE('',*,*,#1233,.F.);
#1691=ORIENTED_EDGE('',*,*,#1234,.F.);
#1692=ORIENTED_EDGE('',*,*,#1202,.F.);
#1693=ORIENTED_EDGE('',*,*,#1235,.F.);
#1694=ORIENTED_EDGE('',*,*,#1236,.F.);
#1695=ORIENTED_EDGE('',*,*,#1237,.F.);
#1696=ORIENTED_EDGE('',*,*,#1238,.F.);
#1697=ORIENTED_EDGE('',*,*,#1239,.F.);
#1698=ORIENTED_EDGE('',*,*,#1209,.F.);
#1699=ORIENTED_EDGE('',*,*,#1240,.F.);
#1700=ORIENTED_EDGE('',*,*,#1241,.F.);
#1701=ORIENTED_EDGE('',*,*,#1242,.F.);
#1702=ORIENTED_EDGE('',*,*,#1215,.F.);
#1703=ORIENTED_EDGE('',*,*,#1243,.F.);
#1704=ORIENTED_EDGE('',*,*,#1244,.F.);
#1705=ORIENTED_EDGE('',*,*,#1245,.F.);
#1706=ORIENTED_EDGE('',*,*,#1246,.F.);
#1707=ORIENTED_EDGE('',*,*,#1182,.F.);
#1708=ORIENTED_EDGE('',*,*,#1247,.F.);
#1709=ORIENTED_EDGE('',*,*,#1180,.F.);
#1710=ORIENTED_EDGE('',*,*,#1092,.F.);
#1711=ORIENTED_EDGE('',*,*,#1248,.F.);
#1712=ORIENTED_EDGE('',*,*,#1226,.F.);
#1713=ORIENTED_EDGE('',*,*,#1249,.F.);
#1714=ORIENTED_EDGE('',*,*,#1250,.F.);
#1715=ORIENTED_EDGE('',*,*,#1251,.F.);
#1716=ORIENTED_EDGE('',*,*,#1252,.F.);
#1717=ORIENTED_EDGE('',*,*,#1253,.F.);
#1718=ORIENTED_EDGE('',*,*,#1254,.F.);
#1719=ORIENTED_EDGE('',*,*,#1188,.F.);
#1720=ORIENTED_EDGE('',*,*,#1177,.F.);
#1721=ORIENTED_EDGE('',*,*,#1227,.F.);
#1722=ORIENTED_EDGE('',*,*,#1255,.F.);
#1723=ORIENTED_EDGE('',*,*,#1256,.F.);
#1724=ORIENTED_EDGE('',*,*,#1257,.F.);
#1725=ORIENTED_EDGE('',*,*,#1220,.F.);
#1726=ORIENTED_EDGE('',*,*,#1258,.F.);
#1727=ORIENTED_EDGE('',*,*,#1259,.F.);
#1728=ORIENTED_EDGE('',*,*,#1260,.F.);
#1729=ORIENTED_EDGE('',*,*,#1196,.F.);
#1730=ORIENTED_EDGE('',*,*,#1261,.F.);
#1731=ORIENTED_EDGE('',*,*,#1042,.F.);
#1732=ORIENTED_EDGE('',*,*,#1048,.F.);
#1733=ORIENTED_EDGE('',*,*,#1051,.F.);
#1734=ORIENTED_EDGE('',*,*,#1054,.F.);
#1735=ORIENTED_EDGE('',*,*,#1057,.F.);
#1736=ORIENTED_EDGE('',*,*,#1060,.F.);
#1737=ORIENTED_EDGE('',*,*,#1063,.F.);
#1738=ORIENTED_EDGE('',*,*,#1066,.F.);
#1739=ORIENTED_EDGE('',*,*,#1069,.F.);
#1740=ORIENTED_EDGE('',*,*,#1072,.F.);
#1741=ORIENTED_EDGE('',*,*,#1075,.F.);
#1742=ORIENTED_EDGE('',*,*,#1078,.F.);
#1743=ORIENTED_EDGE('',*,*,#1081,.F.);
#1744=ORIENTED_EDGE('',*,*,#1084,.F.);
#1745=ORIENTED_EDGE('',*,*,#1262,.F.);
#1746=ORIENTED_EDGE('',*,*,#1089,.F.);
#1747=ORIENTED_EDGE('',*,*,#1263,.F.);
#1748=ORIENTED_EDGE('',*,*,#1141,.T.);
#1749=ORIENTED_EDGE('',*,*,#1204,.T.);
#1750=ORIENTED_EDGE('',*,*,#1139,.T.);
#1751=ORIENTED_EDGE('',*,*,#1136,.T.);
#1752=ORIENTED_EDGE('',*,*,#1133,.T.);
#1753=ORIENTED_EDGE('',*,*,#1130,.T.);
#1754=ORIENTED_EDGE('',*,*,#1127,.T.);
#1755=ORIENTED_EDGE('',*,*,#1124,.T.);
#1756=ORIENTED_EDGE('',*,*,#1121,.T.);
#1757=ORIENTED_EDGE('',*,*,#1118,.T.);
#1758=ORIENTED_EDGE('',*,*,#1115,.T.);
#1759=ORIENTED_EDGE('',*,*,#1112,.T.);
#1760=ORIENTED_EDGE('',*,*,#1109,.T.);
#1761=ORIENTED_EDGE('',*,*,#1106,.T.);
#1762=ORIENTED_EDGE('',*,*,#1103,.T.);
#1763=ORIENTED_EDGE('',*,*,#1100,.T.);
#1764=ORIENTED_EDGE('',*,*,#1097,.T.);
#1765=ORIENTED_EDGE('',*,*,#1264,.F.);
#1766=ORIENTED_EDGE('',*,*,#1265,.F.);
#1767=ORIENTED_EDGE('',*,*,#1266,.F.);
#1768=ORIENTED_EDGE('',*,*,#1267,.F.);
#1769=ORIENTED_EDGE('',*,*,#1206,.T.);
#1770=ORIENTED_EDGE('',*,*,#1268,.F.);
#1771=ORIENTED_EDGE('',*,*,#1044,.F.);
#1772=ORIENTED_EDGE('',*,*,#1269,.F.);
#1773=ORIENTED_EDGE('',*,*,#1199,.T.);
#1774=ORIENTED_EDGE('',*,*,#1270,.F.);
#1775=ORIENTED_EDGE('',*,*,#1211,.T.);
#1776=ORIENTED_EDGE('',*,*,#1271,.F.);
#1777=ORIENTED_EDGE('',*,*,#1272,.F.);
#1778=ORIENTED_EDGE('',*,*,#1273,.F.);
#1779=ORIENTED_EDGE('',*,*,#1274,.F.);
#1780=ORIENTED_EDGE('',*,*,#1275,.F.);
#1781=ORIENTED_EDGE('',*,*,#1213,.T.);
#1782=ORIENTED_EDGE('',*,*,#1276,.F.);
#1783=ORIENTED_EDGE('',*,*,#1222,.T.);
#1784=ORIENTED_EDGE('',*,*,#1277,.F.);
#1785=ORIENTED_EDGE('',*,*,#1278,.F.);
#1786=ORIENTED_EDGE('',*,*,#1185,.F.);
#1787=ORIENTED_EDGE('',*,*,#1279,.F.);
#1788=ORIENTED_EDGE('',*,*,#1280,.F.);
#1789=ORIENTED_EDGE('',*,*,#1216,.T.);
#1790=ORIENTED_EDGE('',*,*,#1281,.F.);
#1791=ORIENTED_EDGE('',*,*,#1282,.F.);
#1792=ORIENTED_EDGE('',*,*,#1283,.F.);
#1793=ORIENTED_EDGE('',*,*,#1224,.T.);
#1794=ORIENTED_EDGE('',*,*,#1190,.F.);
#1795=ORIENTED_EDGE('',*,*,#1228,.T.);
#1796=ORIENTED_EDGE('',*,*,#1175,.F.);
#1797=ORIENTED_EDGE('',*,*,#1284,.F.);
#1798=ORIENTED_EDGE('',*,*,#1285,.F.);
#1799=ORIENTED_EDGE('',*,*,#1286,.F.);
#1800=ORIENTED_EDGE('',*,*,#1259,.T.);
#1801=ORIENTED_EDGE('',*,*,#1287,.F.);
#1802=ORIENTED_EDGE('',*,*,#1288,.F.);
#1803=ORIENTED_EDGE('',*,*,#1289,.F.);
#1804=ORIENTED_EDGE('',*,*,#1285,.T.);
#1805=ORIENTED_EDGE('',*,*,#1252,.T.);
#1806=ORIENTED_EDGE('',*,*,#1290,.F.);
#1807=ORIENTED_EDGE('',*,*,#1291,.F.);
#1808=ORIENTED_EDGE('',*,*,#1292,.T.);
#1809=ORIENTED_EDGE('',*,*,#1090,.T.);
#1810=ORIENTED_EDGE('',*,*,#1179,.T.);
#1811=ORIENTED_EDGE('',*,*,#1169,.T.);
#1812=ORIENTED_EDGE('',*,*,#1293,.F.);
#1813=ORIENTED_EDGE('',*,*,#1246,.T.);
#1814=ORIENTED_EDGE('',*,*,#1294,.F.);
#1815=ORIENTED_EDGE('',*,*,#1295,.T.);
#1816=ORIENTED_EDGE('',*,*,#1183,.T.);
#1817=ORIENTED_EDGE('',*,*,#1253,.T.);
#1818=ORIENTED_EDGE('',*,*,#1292,.F.);
#1819=ORIENTED_EDGE('',*,*,#1296,.F.);
#1820=ORIENTED_EDGE('',*,*,#1297,.F.);
#1821=ORIENTED_EDGE('',*,*,#1193,.T.);
#1822=ORIENTED_EDGE('',*,*,#1207,.T.);
#1823=ORIENTED_EDGE('',*,*,#1267,.T.);
#1824=ORIENTED_EDGE('',*,*,#1298,.T.);
#1825=ORIENTED_EDGE('',*,*,#1265,.T.);
#1826=ORIENTED_EDGE('',*,*,#1299,.T.);
#1827=ORIENTED_EDGE('',*,*,#1300,.T.);
#1828=ORIENTED_EDGE('',*,*,#1194,.T.);
#1829=ORIENTED_EDGE('',*,*,#1297,.T.);
#1830=ORIENTED_EDGE('',*,*,#1301,.T.);
#1831=ORIENTED_EDGE('',*,*,#1302,.T.);
#1832=ORIENTED_EDGE('',*,*,#1303,.T.);
#1833=ORIENTED_EDGE('',*,*,#1304,.F.);
#1834=ORIENTED_EDGE('',*,*,#1305,.F.);
#1835=ORIENTED_EDGE('',*,*,#1306,.T.);
#1836=ORIENTED_EDGE('',*,*,#1307,.F.);
#1837=ORIENTED_EDGE('',*,*,#1231,.T.);
#1838=ORIENTED_EDGE('',*,*,#1142,.T.);
#1839=ORIENTED_EDGE('',*,*,#1263,.T.);
#1840=ORIENTED_EDGE('',*,*,#1088,.T.);
#1841=ORIENTED_EDGE('',*,*,#1197,.T.);
#1842=ORIENTED_EDGE('',*,*,#1260,.T.);
#1843=ORIENTED_EDGE('',*,*,#1286,.T.);
#1844=ORIENTED_EDGE('',*,*,#1289,.T.);
#1845=ORIENTED_EDGE('',*,*,#1308,.T.);
#1846=ORIENTED_EDGE('',*,*,#1249,.T.);
#1847=ORIENTED_EDGE('',*,*,#1225,.T.);
#1848=ORIENTED_EDGE('',*,*,#1283,.T.);
#1849=ORIENTED_EDGE('',*,*,#1309,.T.);
#1850=ORIENTED_EDGE('',*,*,#1243,.T.);
#1851=ORIENTED_EDGE('',*,*,#1214,.T.);
#1852=ORIENTED_EDGE('',*,*,#1275,.T.);
#1853=ORIENTED_EDGE('',*,*,#1310,.T.);
#1854=ORIENTED_EDGE('',*,*,#1237,.T.);
#1855=ORIENTED_EDGE('',*,*,#1208,.T.);
#1856=ORIENTED_EDGE('',*,*,#1270,.T.);
#1857=ORIENTED_EDGE('',*,*,#1311,.T.);
#1858=ORIENTED_EDGE('',*,*,#1235,.T.);
#1859=ORIENTED_EDGE('',*,*,#1201,.T.);
#1860=ORIENTED_EDGE('',*,*,#1312,.F.);
#1861=ORIENTED_EDGE('',*,*,#1313,.F.);
#1862=ORIENTED_EDGE('',*,*,#1233,.T.);
#1863=ORIENTED_EDGE('',*,*,#1045,.T.);
#1864=ORIENTED_EDGE('',*,*,#1268,.T.);
#1865=ORIENTED_EDGE('',*,*,#1198,.T.);
#1866=ORIENTED_EDGE('',*,*,#1234,.T.);
#1867=ORIENTED_EDGE('',*,*,#1314,.T.);
#1868=ORIENTED_EDGE('',*,*,#1271,.T.);
#1869=ORIENTED_EDGE('',*,*,#1210,.T.);
#1870=ORIENTED_EDGE('',*,*,#1239,.T.);
#1871=ORIENTED_EDGE('',*,*,#1315,.T.);
#1872=ORIENTED_EDGE('',*,*,#1273,.T.);
#1873=ORIENTED_EDGE('',*,*,#1212,.T.);
#1874=ORIENTED_EDGE('',*,*,#1242,.T.);
#1875=ORIENTED_EDGE('',*,*,#1316,.T.);
#1876=ORIENTED_EDGE('',*,*,#1277,.T.);
#1877=ORIENTED_EDGE('',*,*,#1221,.T.);
#1878=ORIENTED_EDGE('',*,*,#1257,.T.);
#1879=ORIENTED_EDGE('',*,*,#1317,.T.);
#1880=ORIENTED_EDGE('',*,*,#1301,.F.);
#1881=ORIENTED_EDGE('',*,*,#1296,.T.);
#1882=ORIENTED_EDGE('',*,*,#1291,.T.);
#1883=ORIENTED_EDGE('',*,*,#1318,.T.);
#1884=ORIENTED_EDGE('',*,*,#1319,.F.);
#1885=ORIENTED_EDGE('',*,*,#1086,.T.);
#1886=ORIENTED_EDGE('',*,*,#1262,.T.);
#1887=ORIENTED_EDGE('',*,*,#1083,.F.);
#1888=ORIENTED_EDGE('',*,*,#1232,.T.);
#1889=ORIENTED_EDGE('',*,*,#1247,.T.);
#1890=ORIENTED_EDGE('',*,*,#1181,.F.);
#1891=ORIENTED_EDGE('',*,*,#1272,.T.);
#1892=ORIENTED_EDGE('',*,*,#1314,.F.);
#1893=ORIENTED_EDGE('',*,*,#1236,.T.);
#1894=ORIENTED_EDGE('',*,*,#1311,.F.);
#1895=ORIENTED_EDGE('',*,*,#1254,.T.);
#1896=ORIENTED_EDGE('',*,*,#1298,.F.);
#1897=ORIENTED_EDGE('',*,*,#1266,.T.);
#1898=ORIENTED_EDGE('',*,*,#1300,.F.);
#1899=ORIENTED_EDGE('',*,*,#1320,.F.);
#1900=ORIENTED_EDGE('',*,*,#1274,.T.);
#1901=ORIENTED_EDGE('',*,*,#1315,.F.);
#1902=ORIENTED_EDGE('',*,*,#1238,.T.);
#1903=ORIENTED_EDGE('',*,*,#1310,.F.);
#1904=ORIENTED_EDGE('',*,*,#1282,.T.);
#1905=ORIENTED_EDGE('',*,*,#1321,.F.);
#1906=ORIENTED_EDGE('',*,*,#1244,.T.);
#1907=ORIENTED_EDGE('',*,*,#1309,.F.);
#1908=ORIENTED_EDGE('',*,*,#1256,.T.);
#1909=ORIENTED_EDGE('',*,*,#1322,.F.);
#1910=ORIENTED_EDGE('',*,*,#1302,.F.);
#1911=ORIENTED_EDGE('',*,*,#1317,.F.);
#1912=ORIENTED_EDGE('',*,*,#1278,.T.);
#1913=ORIENTED_EDGE('',*,*,#1316,.F.);
#1914=ORIENTED_EDGE('',*,*,#1241,.T.);
#1915=ORIENTED_EDGE('',*,*,#1323,.F.);
#1916=ORIENTED_EDGE('',*,*,#1279,.T.);
#1917=ORIENTED_EDGE('',*,*,#1184,.F.);
#1918=ORIENTED_EDGE('',*,*,#1295,.F.);
#1919=ORIENTED_EDGE('',*,*,#1324,.F.);
#1920=ORIENTED_EDGE('',*,*,#1288,.T.);
#1921=ORIENTED_EDGE('',*,*,#1325,.F.);
#1922=ORIENTED_EDGE('',*,*,#1250,.T.);
#1923=ORIENTED_EDGE('',*,*,#1308,.F.);
#1924=ORIENTED_EDGE('',*,*,#1195,.T.);
#1925=ORIENTED_EDGE('',*,*,#1319,.T.);
#1926=ORIENTED_EDGE('',*,*,#1318,.F.);
#1927=ORIENTED_EDGE('',*,*,#1290,.T.);
#1928=ORIENTED_EDGE('',*,*,#1251,.T.);
#1929=ORIENTED_EDGE('',*,*,#1325,.T.);
#1930=ORIENTED_EDGE('',*,*,#1287,.T.);
#1931=ORIENTED_EDGE('',*,*,#1284,.T.);
#1932=ORIENTED_EDGE('',*,*,#1258,.T.);
#1933=ORIENTED_EDGE('',*,*,#1276,.T.);
#1934=ORIENTED_EDGE('',*,*,#1324,.T.);
#1935=ORIENTED_EDGE('',*,*,#1294,.T.);
#1936=ORIENTED_EDGE('',*,*,#1245,.T.);
#1937=ORIENTED_EDGE('',*,*,#1321,.T.);
#1938=ORIENTED_EDGE('',*,*,#1281,.T.);
#1939=ORIENTED_EDGE('',*,*,#1223,.T.);
#1940=ORIENTED_EDGE('',*,*,#1248,.T.);
#1941=ORIENTED_EDGE('',*,*,#1320,.T.);
#1942=ORIENTED_EDGE('',*,*,#1299,.F.);
#1943=ORIENTED_EDGE('',*,*,#1264,.T.);
#1944=ORIENTED_EDGE('',*,*,#1205,.T.);
#1945=ORIENTED_EDGE('',*,*,#1191,.T.);
#1946=ORIENTED_EDGE('',*,*,#1303,.F.);
#1947=ORIENTED_EDGE('',*,*,#1322,.T.);
#1948=ORIENTED_EDGE('',*,*,#1255,.T.);
#1949=ORIENTED_EDGE('',*,*,#1219,.T.);
#1950=ORIENTED_EDGE('',*,*,#1172,.T.);
#1951=ORIENTED_EDGE('',*,*,#1173,.F.);
#1952=ORIENTED_EDGE('',*,*,#1150,.F.);
#1953=ORIENTED_EDGE('',*,*,#1229,.T.);
#1954=ORIENTED_EDGE('',*,*,#1217,.T.);
#1955=ORIENTED_EDGE('',*,*,#1280,.T.);
#1956=ORIENTED_EDGE('',*,*,#1323,.T.);
#1957=ORIENTED_EDGE('',*,*,#1240,.T.);
#1958=ORIENTED_EDGE('',*,*,#1091,.T.);
#1959=ORIENTED_EDGE('',*,*,#1293,.T.);
#1960=ORIENTED_EDGE('',*,*,#1326,.T.);
#1961=ORIENTED_EDGE('',*,*,#1327,.T.);
#1962=ORIENTED_EDGE('',*,*,#1328,.T.);
#1963=ORIENTED_EDGE('',*,*,#1329,.T.);
#1964=ORIENTED_EDGE('',*,*,#1330,.T.);
#1965=ORIENTED_EDGE('',*,*,#1331,.T.);
#1966=ORIENTED_EDGE('',*,*,#1332,.T.);
#1967=ORIENTED_EDGE('',*,*,#1333,.T.);
#1968=ORIENTED_EDGE('',*,*,#1334,.T.);
#1969=ORIENTED_EDGE('',*,*,#1335,.T.);
#1970=ORIENTED_EDGE('',*,*,#1336,.T.);
#1971=ORIENTED_EDGE('',*,*,#1337,.T.);
#1972=ORIENTED_EDGE('',*,*,#1338,.T.);
#1973=ORIENTED_EDGE('',*,*,#1339,.T.);
#1974=ORIENTED_EDGE('',*,*,#1340,.T.);
#1975=ORIENTED_EDGE('',*,*,#1341,.T.);
#1976=ORIENTED_EDGE('',*,*,#1342,.T.);
#1977=ORIENTED_EDGE('',*,*,#1343,.T.);
#1978=ORIENTED_EDGE('',*,*,#1344,.T.);
#1979=ORIENTED_EDGE('',*,*,#1345,.T.);
#1980=ORIENTED_EDGE('',*,*,#1346,.T.);
#1981=ORIENTED_EDGE('',*,*,#1347,.T.);
#1982=ORIENTED_EDGE('',*,*,#1348,.T.);
#1983=ORIENTED_EDGE('',*,*,#1349,.T.);
#1984=ORIENTED_EDGE('',*,*,#1350,.T.);
#1985=ORIENTED_EDGE('',*,*,#1351,.T.);
#1986=ORIENTED_EDGE('',*,*,#1307,.T.);
#1987=ORIENTED_EDGE('',*,*,#1352,.T.);
#1988=ORIENTED_EDGE('',*,*,#1151,.T.);
#1989=ORIENTED_EDGE('',*,*,#1167,.T.);
#1990=ORIENTED_EDGE('',*,*,#1164,.T.);
#1991=ORIENTED_EDGE('',*,*,#1161,.T.);
#1992=ORIENTED_EDGE('',*,*,#1158,.T.);
#1993=ORIENTED_EDGE('',*,*,#1155,.T.);
#1994=ORIENTED_EDGE('',*,*,#1353,.F.);
#1995=ORIENTED_EDGE('',*,*,#1354,.T.);
#1996=ORIENTED_EDGE('',*,*,#1312,.T.);
#1997=ORIENTED_EDGE('',*,*,#1200,.T.);
#1998=ORIENTED_EDGE('',*,*,#1269,.T.);
#1999=ORIENTED_EDGE('',*,*,#1043,.T.);
#2000=ORIENTED_EDGE('',*,*,#1261,.T.);
#2001=ORIENTED_EDGE('',*,*,#1096,.T.);
#2002=ORIENTED_EDGE('',*,*,#1230,.T.);
#2003=ORIENTED_EDGE('',*,*,#1313,.T.);
#2004=ORIENTED_EDGE('',*,*,#1354,.F.);
#2005=ORIENTED_EDGE('',*,*,#1355,.F.);
#2006=ORIENTED_EDGE('',*,*,#1326,.F.);
#2007=ORIENTED_EDGE('',*,*,#1356,.F.);
#2008=ORIENTED_EDGE('',*,*,#1357,.T.);
#2009=ORIENTED_EDGE('',*,*,#1357,.F.);
#2010=ORIENTED_EDGE('',*,*,#1358,.T.);
#2011=ORIENTED_EDGE('',*,*,#1305,.T.);
#2012=ORIENTED_EDGE('',*,*,#1359,.T.);
#2013=ORIENTED_EDGE('',*,*,#1360,.T.);
#2014=ORIENTED_EDGE('',*,*,#1361,.T.);
#2015=ORIENTED_EDGE('',*,*,#1362,.T.);
#2016=ORIENTED_EDGE('',*,*,#1363,.T.);
#2017=ORIENTED_EDGE('',*,*,#1364,.T.);
#2018=ORIENTED_EDGE('',*,*,#1365,.T.);
#2019=ORIENTED_EDGE('',*,*,#1366,.T.);
#2020=ORIENTED_EDGE('',*,*,#1367,.T.);
#2021=ORIENTED_EDGE('',*,*,#1368,.T.);
#2022=ORIENTED_EDGE('',*,*,#1369,.T.);
#2023=ORIENTED_EDGE('',*,*,#1370,.T.);
#2024=ORIENTED_EDGE('',*,*,#1371,.T.);
#2025=ORIENTED_EDGE('',*,*,#1372,.T.);
#2026=ORIENTED_EDGE('',*,*,#1373,.T.);
#2027=ORIENTED_EDGE('',*,*,#1374,.T.);
#2028=ORIENTED_EDGE('',*,*,#1375,.T.);
#2029=ORIENTED_EDGE('',*,*,#1376,.T.);
#2030=ORIENTED_EDGE('',*,*,#1377,.T.);
#2031=ORIENTED_EDGE('',*,*,#1378,.T.);
#2032=ORIENTED_EDGE('',*,*,#1379,.T.);
#2033=ORIENTED_EDGE('',*,*,#1380,.F.);
#2034=ORIENTED_EDGE('',*,*,#1381,.T.);
#2035=ORIENTED_EDGE('',*,*,#1382,.F.);
#2036=ORIENTED_EDGE('',*,*,#1383,.T.);
#2037=ORIENTED_EDGE('',*,*,#1353,.T.);
#2038=ORIENTED_EDGE('',*,*,#1356,.T.);
#2039=ORIENTED_EDGE('',*,*,#1352,.F.);
#2040=ORIENTED_EDGE('',*,*,#1306,.F.);
#2041=ORIENTED_EDGE('',*,*,#1358,.F.);
#2042=ORIENTED_EDGE('',*,*,#1384,.F.);
#2043=ORIENTED_EDGE('',*,*,#1328,.F.);
#2044=ORIENTED_EDGE('',*,*,#1385,.F.);
#2045=ORIENTED_EDGE('',*,*,#1382,.T.);
#2046=ORIENTED_EDGE('',*,*,#1355,.T.);
#2047=ORIENTED_EDGE('',*,*,#1383,.F.);
#2048=ORIENTED_EDGE('',*,*,#1385,.T.);
#2049=ORIENTED_EDGE('',*,*,#1327,.F.);
#2050=ORIENTED_EDGE('',*,*,#1386,.F.);
#2051=ORIENTED_EDGE('',*,*,#1360,.F.);
#2052=ORIENTED_EDGE('',*,*,#1387,.F.);
#2053=ORIENTED_EDGE('',*,*,#1350,.F.);
#2054=ORIENTED_EDGE('',*,*,#1386,.T.);
#2055=ORIENTED_EDGE('',*,*,#1349,.F.);
#2056=ORIENTED_EDGE('',*,*,#1388,.T.);
#2057=ORIENTED_EDGE('',*,*,#1361,.F.);
#2058=ORIENTED_EDGE('',*,*,#1389,.F.);
#2059=ORIENTED_EDGE('',*,*,#1362,.F.);
#2060=ORIENTED_EDGE('',*,*,#1388,.F.);
#2061=ORIENTED_EDGE('',*,*,#1348,.F.);
#2062=ORIENTED_EDGE('',*,*,#1389,.T.);
#2063=ORIENTED_EDGE('',*,*,#1347,.F.);
#2064=ORIENTED_EDGE('',*,*,#1390,.F.);
#2065=ORIENTED_EDGE('',*,*,#1363,.F.);
#2066=ORIENTED_EDGE('',*,*,#1391,.F.);
#2067=ORIENTED_EDGE('',*,*,#1380,.T.);
#2068=ORIENTED_EDGE('',*,*,#1392,.F.);
#2069=ORIENTED_EDGE('',*,*,#1330,.F.);
#2070=ORIENTED_EDGE('',*,*,#1384,.T.);
#2071=ORIENTED_EDGE('',*,*,#1381,.F.);
#2072=ORIENTED_EDGE('',*,*,#1391,.T.);
#2073=ORIENTED_EDGE('',*,*,#1329,.F.);
#2074=ORIENTED_EDGE('',*,*,#1393,.F.);
#2075=ORIENTED_EDGE('',*,*,#1378,.F.);
#2076=ORIENTED_EDGE('',*,*,#1394,.F.);
#2077=ORIENTED_EDGE('',*,*,#1332,.F.);
#2078=ORIENTED_EDGE('',*,*,#1392,.T.);
#2079=ORIENTED_EDGE('',*,*,#1379,.F.);
#2080=ORIENTED_EDGE('',*,*,#1393,.T.);
#2081=ORIENTED_EDGE('',*,*,#1331,.F.);
#2082=ORIENTED_EDGE('',*,*,#1395,.F.);
#2083=ORIENTED_EDGE('',*,*,#1376,.F.);
#2084=ORIENTED_EDGE('',*,*,#1396,.F.);
#2085=ORIENTED_EDGE('',*,*,#1334,.F.);
#2086=ORIENTED_EDGE('',*,*,#1394,.T.);
#2087=ORIENTED_EDGE('',*,*,#1377,.F.);
#2088=ORIENTED_EDGE('',*,*,#1395,.T.);
#2089=ORIENTED_EDGE('',*,*,#1333,.F.);
#2090=ORIENTED_EDGE('',*,*,#1397,.F.);
#2091=ORIENTED_EDGE('',*,*,#1374,.F.);
#2092=ORIENTED_EDGE('',*,*,#1398,.F.);
#2093=ORIENTED_EDGE('',*,*,#1336,.F.);
#2094=ORIENTED_EDGE('',*,*,#1396,.T.);
#2095=ORIENTED_EDGE('',*,*,#1375,.F.);
#2096=ORIENTED_EDGE('',*,*,#1397,.T.);
#2097=ORIENTED_EDGE('',*,*,#1335,.F.);
#2098=ORIENTED_EDGE('',*,*,#1399,.F.);
#2099=ORIENTED_EDGE('',*,*,#1366,.F.);
#2100=ORIENTED_EDGE('',*,*,#1400,.F.);
#2101=ORIENTED_EDGE('',*,*,#1344,.F.);
#2102=ORIENTED_EDGE('',*,*,#1399,.T.);
#2103=ORIENTED_EDGE('',*,*,#1343,.F.);
#2104=ORIENTED_EDGE('',*,*,#1401,.T.);
#2105=ORIENTED_EDGE('',*,*,#1367,.F.);
#2106=ORIENTED_EDGE('',*,*,#1402,.F.);
#2107=ORIENTED_EDGE('',*,*,#1370,.F.);
#2108=ORIENTED_EDGE('',*,*,#1403,.F.);
#2109=ORIENTED_EDGE('',*,*,#1340,.F.);
#2110=ORIENTED_EDGE('',*,*,#1402,.T.);
#2111=ORIENTED_EDGE('',*,*,#1339,.F.);
#2112=ORIENTED_EDGE('',*,*,#1404,.F.);
#2113=ORIENTED_EDGE('',*,*,#1371,.F.);
#2114=ORIENTED_EDGE('',*,*,#1405,.F.);
#2115=ORIENTED_EDGE('',*,*,#1368,.F.);
#2116=ORIENTED_EDGE('',*,*,#1401,.F.);
#2117=ORIENTED_EDGE('',*,*,#1342,.F.);
#2118=ORIENTED_EDGE('',*,*,#1400,.T.);
#2119=ORIENTED_EDGE('',*,*,#1365,.F.);
#2120=ORIENTED_EDGE('',*,*,#1406,.T.);
#2121=ORIENTED_EDGE('',*,*,#1345,.F.);
#2122=ORIENTED_EDGE('',*,*,#1407,.F.);
#2123=ORIENTED_EDGE('',*,*,#1372,.F.);
#2124=ORIENTED_EDGE('',*,*,#1404,.T.);
#2125=ORIENTED_EDGE('',*,*,#1338,.F.);
#2126=ORIENTED_EDGE('',*,*,#1403,.T.);
#2127=ORIENTED_EDGE('',*,*,#1369,.F.);
#2128=ORIENTED_EDGE('',*,*,#1405,.T.);
#2129=ORIENTED_EDGE('',*,*,#1341,.F.);
#2130=ORIENTED_EDGE('',*,*,#1406,.F.);
#2131=ORIENTED_EDGE('',*,*,#1364,.F.);
#2132=ORIENTED_EDGE('',*,*,#1390,.T.);
#2133=ORIENTED_EDGE('',*,*,#1346,.F.);
#2134=ORIENTED_EDGE('',*,*,#1387,.T.);
#2135=ORIENTED_EDGE('',*,*,#1359,.F.);
#2136=ORIENTED_EDGE('',*,*,#1304,.T.);
#2137=ORIENTED_EDGE('',*,*,#1351,.F.);
#2138=ORIENTED_EDGE('',*,*,#1398,.T.);
#2139=ORIENTED_EDGE('',*,*,#1373,.F.);
#2140=ORIENTED_EDGE('',*,*,#1407,.T.);
#2141=ORIENTED_EDGE('',*,*,#1337,.F.);
#2142=CYLINDRICAL_SURFACE('',#2361,1.2645);
#2143=CYLINDRICAL_SURFACE('',#2362,1.2645);
#2144=CYLINDRICAL_SURFACE('',#2363,1.2645);
#2145=CYLINDRICAL_SURFACE('',#2364,1.2645);
#2146=CYLINDRICAL_SURFACE('',#2365,1.2645);
#2147=CYLINDRICAL_SURFACE('',#2366,1.2645);
#2148=CYLINDRICAL_SURFACE('',#2367,1.2645);
#2149=CYLINDRICAL_SURFACE('',#2368,1.2645);
#2150=CYLINDRICAL_SURFACE('',#2369,1.2645);
#2151=CYLINDRICAL_SURFACE('',#2370,1.2645);
#2152=CYLINDRICAL_SURFACE('',#2371,1.2645);
#2153=CYLINDRICAL_SURFACE('',#2372,1.2645);
#2154=CYLINDRICAL_SURFACE('',#2373,1.2645);
#2155=CYLINDRICAL_SURFACE('',#2374,1.2645);
#2156=CYLINDRICAL_SURFACE('',#2375,1.2645);
#2157=CYLINDRICAL_SURFACE('',#2377,2.05475);
#2158=CYLINDRICAL_SURFACE('',#2378,1.543);
#2159=CYLINDRICAL_SURFACE('',#2379,1.543);
#2160=CYLINDRICAL_SURFACE('',#2380,1.543);
#2161=CYLINDRICAL_SURFACE('',#2381,1.543);
#2162=CYLINDRICAL_SURFACE('',#2382,1.543);
#2163=CYLINDRICAL_SURFACE('',#2383,1.543);
#2164=CYLINDRICAL_SURFACE('',#2384,1.543);
#2165=CYLINDRICAL_SURFACE('',#2385,1.543);
#2166=CYLINDRICAL_SURFACE('',#2386,1.543);
#2167=CYLINDRICAL_SURFACE('',#2387,1.543);
#2168=CYLINDRICAL_SURFACE('',#2388,1.543);
#2169=CYLINDRICAL_SURFACE('',#2389,1.543);
#2170=CYLINDRICAL_SURFACE('',#2390,1.543);
#2171=CYLINDRICAL_SURFACE('',#2391,1.543);
#2172=CYLINDRICAL_SURFACE('',#2392,1.543);
#2173=CYLINDRICAL_SURFACE('',#2393,1.543);
#2174=CYLINDRICAL_SURFACE('',#2395,1.666);
#2175=CYLINDRICAL_SURFACE('',#2397,1.666);
#2176=CYLINDRICAL_SURFACE('',#2407,1.666);
#2177=CYLINDRICAL_SURFACE('',#2411,1.543);
#2178=CYLINDRICAL_SURFACE('',#2412,1.543);
#2179=CYLINDRICAL_SURFACE('',#2413,1.543);
#2180=CYLINDRICAL_SURFACE('',#2414,1.543);
#2181=CYLINDRICAL_SURFACE('',#2415,1.543);
#2182=CYLINDRICAL_SURFACE('',#2416,1.543);
#2183=CYLINDRICAL_SURFACE('',#2417,1.543);
#2184=CYLINDRICAL_SURFACE('',#2418,1.543);
#2185=CYLINDRICAL_SURFACE('',#2419,1.543);
#2186=CYLINDRICAL_SURFACE('',#2420,1.543);
#2187=CYLINDRICAL_SURFACE('',#2421,2.05475);
#2188=CYLINDRICAL_SURFACE('',#2423,2.05475);
#2189=CYLINDRICAL_SURFACE('',#2424,2.05475);
#2190=CYLINDRICAL_SURFACE('',#2425,1.666);
#2191=CYLINDRICAL_SURFACE('',#2426,1.666);
#2192=CYLINDRICAL_SURFACE('',#2433,1.2645);
#2193=CYLINDRICAL_SURFACE('',#2434,1.2645);
#2194=CYLINDRICAL_SURFACE('',#2435,1.2645);
#2195=CYLINDRICAL_SURFACE('',#2436,1.2645);
#2196=CYLINDRICAL_SURFACE('',#2437,1.2645);
#2197=CYLINDRICAL_SURFACE('',#2438,1.2645);
#2198=CYLINDRICAL_SURFACE('',#2439,1.2645);
#2199=CYLINDRICAL_SURFACE('',#2440,1.2645);
#2200=CYLINDRICAL_SURFACE('',#2441,1.2645);
#2201=CYLINDRICAL_SURFACE('',#2464,3.5);
#2202=CYLINDRICAL_SURFACE('',#2466,1.);
#2203=CYLINDRICAL_SURFACE('',#2490,1.);
#2204=CYLINDRICAL_SURFACE('',#2492,1.);
#2205=CYLINDRICAL_SURFACE('',#2494,1.);
#2206=CYLINDRICAL_SURFACE('',#2496,1.);
#2207=CYLINDRICAL_SURFACE('',#2498,1.);
#2208=CYLINDRICAL_SURFACE('',#2499,10.);
#2209=CYLINDRICAL_SURFACE('',#2500,1.);
#2210=CYLINDRICAL_SURFACE('',#2501,10.);
#2211=CYLINDRICAL_SURFACE('',#2502,1.);
#2212=CYLINDRICAL_SURFACE('',#2503,10.);
#2213=CYLINDRICAL_SURFACE('',#2504,1.);
#2214=CYLINDRICAL_SURFACE('',#2505,10.);
#2215=CYLINDRICAL_SURFACE('',#2506,1.);
#2216=CYLINDRICAL_SURFACE('',#2507,10.);
#2217=CYLINDRICAL_SURFACE('',#2508,1.);
#2218=CYLINDRICAL_SURFACE('',#2509,10.);
#2219=CYLINDRICAL_SURFACE('',#2510,1.);
#2220=CYLINDRICAL_SURFACE('',#2511,10.);
#2221=CYLINDRICAL_SURFACE('',#2512,1.);
#2222=CYLINDRICAL_SURFACE('',#2514,10.);
#2223=ADVANCED_FACE('',(#116),#2142,.F.);
#2224=ADVANCED_FACE('',(#117),#2143,.F.);
#2225=ADVANCED_FACE('',(#118),#2144,.F.);
#2226=ADVANCED_FACE('',(#119),#2145,.F.);
#2227=ADVANCED_FACE('',(#120),#2146,.F.);
#2228=ADVANCED_FACE('',(#121),#2147,.F.);
#2229=ADVANCED_FACE('',(#122),#2148,.F.);
#2230=ADVANCED_FACE('',(#123),#2149,.F.);
#2231=ADVANCED_FACE('',(#124),#2150,.F.);
#2232=ADVANCED_FACE('',(#125),#2151,.F.);
#2233=ADVANCED_FACE('',(#126),#2152,.F.);
#2234=ADVANCED_FACE('',(#127),#2153,.F.);
#2235=ADVANCED_FACE('',(#128),#2154,.F.);
#2236=ADVANCED_FACE('',(#129),#2155,.F.);
#2237=ADVANCED_FACE('',(#130),#2156,.F.);
#2238=ADVANCED_FACE('',(#131),#2157,.F.);
#2239=ADVANCED_FACE('',(#132),#2158,.F.);
#2240=ADVANCED_FACE('',(#133),#2159,.F.);
#2241=ADVANCED_FACE('',(#134),#2160,.F.);
#2242=ADVANCED_FACE('',(#135),#2161,.F.);
#2243=ADVANCED_FACE('',(#136),#2162,.F.);
#2244=ADVANCED_FACE('',(#137),#2163,.F.);
#2245=ADVANCED_FACE('',(#138),#2164,.F.);
#2246=ADVANCED_FACE('',(#139),#2165,.F.);
#2247=ADVANCED_FACE('',(#140),#2166,.F.);
#2248=ADVANCED_FACE('',(#141),#2167,.F.);
#2249=ADVANCED_FACE('',(#142),#2168,.F.);
#2250=ADVANCED_FACE('',(#143),#2169,.F.);
#2251=ADVANCED_FACE('',(#144),#2170,.F.);
#2252=ADVANCED_FACE('',(#145),#2171,.F.);
#2253=ADVANCED_FACE('',(#146),#2172,.F.);
#2254=ADVANCED_FACE('',(#147),#2173,.F.);
#2255=ADVANCED_FACE('',(#148),#2174,.F.);
#2256=ADVANCED_FACE('',(#149),#2175,.F.);
#2257=ADVANCED_FACE('',(#150),#43,.F.);
#2258=ADVANCED_FACE('',(#151),#44,.F.);
#2259=ADVANCED_FACE('',(#152),#45,.F.);
#2260=ADVANCED_FACE('',(#153),#46,.F.);
#2261=ADVANCED_FACE('',(#154),#47,.F.);
#2262=ADVANCED_FACE('',(#155),#48,.F.);
#2263=ADVANCED_FACE('',(#156,#39),#49,.F.);
#2264=ADVANCED_FACE('',(#157),#2176,.F.);
#2265=ADVANCED_FACE('',(#158),#15,.F.);
#2266=ADVANCED_FACE('',(#159),#50,.T.);
#2267=ADVANCED_FACE('',(#160),#51,.T.);
#2268=ADVANCED_FACE('',(#161),#2177,.F.);
#2269=ADVANCED_FACE('',(#162),#2178,.F.);
#2270=ADVANCED_FACE('',(#163),#2179,.F.);
#2271=ADVANCED_FACE('',(#164),#2180,.F.);
#2272=ADVANCED_FACE('',(#165),#2181,.F.);
#2273=ADVANCED_FACE('',(#166),#2182,.F.);
#2274=ADVANCED_FACE('',(#167),#2183,.F.);
#2275=ADVANCED_FACE('',(#168),#2184,.F.);
#2276=ADVANCED_FACE('',(#169),#2185,.F.);
#2277=ADVANCED_FACE('',(#170),#16,.F.);
#2278=ADVANCED_FACE('',(#171),#17,.F.);
#2279=ADVANCED_FACE('',(#172),#18,.F.);
#2280=ADVANCED_FACE('',(#173),#19,.F.);
#2281=ADVANCED_FACE('',(#174),#20,.F.);
#2282=ADVANCED_FACE('',(#175),#21,.F.);
#2283=ADVANCED_FACE('',(#176),#22,.F.);
#2284=ADVANCED_FACE('',(#177),#23,.F.);
#2285=ADVANCED_FACE('',(#178),#24,.F.);
#2286=ADVANCED_FACE('',(#179),#25,.F.);
#2287=ADVANCED_FACE('',(#180),#26,.F.);
#2288=ADVANCED_FACE('',(#181),#27,.F.);
#2289=ADVANCED_FACE('',(#182),#28,.F.);
#2290=ADVANCED_FACE('',(#183),#29,.F.);
#2291=ADVANCED_FACE('',(#184),#30,.F.);
#2292=ADVANCED_FACE('',(#185),#31,.F.);
#2293=ADVANCED_FACE('',(#186),#32,.F.);
#2294=ADVANCED_FACE('',(#187),#33,.F.);
#2295=ADVANCED_FACE('',(#188),#2186,.F.);
#2296=ADVANCED_FACE('',(#189),#34,.F.);
#2297=ADVANCED_FACE('',(#190),#2187,.F.);
#2298=ADVANCED_FACE('',(#191),#2188,.F.);
#2299=ADVANCED_FACE('',(#192),#2189,.F.);
#2300=ADVANCED_FACE('',(#193),#35,.F.);
#2301=ADVANCED_FACE('',(#194),#2190,.F.);
#2302=ADVANCED_FACE('',(#195),#2191,.F.);
#2303=ADVANCED_FACE('',(#196,#40),#52,.T.);
#2304=ADVANCED_FACE('',(#197),#53,.T.);
#2305=ADVANCED_FACE('',(#198),#2192,.F.);
#2306=ADVANCED_FACE('',(#199),#2193,.F.);
#2307=ADVANCED_FACE('',(#200),#2194,.F.);
#2308=ADVANCED_FACE('',(#201),#2195,.F.);
#2309=ADVANCED_FACE('',(#202),#2196,.F.);
#2310=ADVANCED_FACE('',(#203),#2197,.F.);
#2311=ADVANCED_FACE('',(#204),#2198,.F.);
#2312=ADVANCED_FACE('',(#205),#2199,.F.);
#2313=ADVANCED_FACE('',(#206),#2200,.F.);
#2314=ADVANCED_FACE('',(#207),#36,.F.);
#2315=ADVANCED_FACE('',(#208),#37,.F.);
#2316=ADVANCED_FACE('',(#209),#38,.F.);
#2317=ADVANCED_FACE('',(#210,#41),#54,.T.);
#2318=ADVANCED_FACE('',(#211),#2201,.F.);
#2319=ADVANCED_FACE('',(#212),#2202,.T.);
#2320=ADVANCED_FACE('',(#213,#42),#55,.F.);
#2321=ADVANCED_FACE('',(#214),#56,.T.);
#2322=ADVANCED_FACE('',(#215),#2203,.T.);
#2323=ADVANCED_FACE('',(#216),#57,.T.);
#2324=ADVANCED_FACE('',(#217),#2204,.T.);
#2325=ADVANCED_FACE('',(#218),#58,.T.);
#2326=ADVANCED_FACE('',(#219),#2205,.T.);
#2327=ADVANCED_FACE('',(#220),#59,.T.);
#2328=ADVANCED_FACE('',(#221),#2206,.T.);
#2329=ADVANCED_FACE('',(#222),#60,.T.);
#2330=ADVANCED_FACE('',(#223),#2207,.T.);
#2331=ADVANCED_FACE('',(#224),#2208,.T.);
#2332=ADVANCED_FACE('',(#225),#2209,.T.);
#2333=ADVANCED_FACE('',(#226),#2210,.T.);
#2334=ADVANCED_FACE('',(#227),#2211,.T.);
#2335=ADVANCED_FACE('',(#228),#2212,.T.);
#2336=ADVANCED_FACE('',(#229),#2213,.T.);
#2337=ADVANCED_FACE('',(#230),#2214,.T.);
#2338=ADVANCED_FACE('',(#231),#2215,.T.);
#2339=ADVANCED_FACE('',(#232),#2216,.T.);
#2340=ADVANCED_FACE('',(#233),#2217,.T.);
#2341=ADVANCED_FACE('',(#234),#2218,.T.);
#2342=ADVANCED_FACE('',(#235),#2219,.T.);
#2343=ADVANCED_FACE('',(#236),#2220,.T.);
#2344=ADVANCED_FACE('',(#237),#2221,.T.);
#2345=ADVANCED_FACE('',(#238),#61,.T.);
#2346=ADVANCED_FACE('',(#239),#2222,.T.);
#2347=CLOSED_SHELL('',(#2223,#2224,#2225,#2226,#2227,#2228,#2229,#2230,
#2231,#2232,#2233,#2234,#2235,#2236,#2237,#2238,#2239,#2240,#2241,#2242,
#2243,#2244,#2245,#2246,#2247,#2248,#2249,#2250,#2251,#2252,#2253,#2254,
#2255,#2256,#2257,#2258,#2259,#2260,#2261,#2262,#2263,#2264,#2265,#2266,
#2267,#2268,#2269,#2270,#2271,#2272,#2273,#2274,#2275,#2276,#2277,#2278,
#2279,#2280,#2281,#2282,#2283,#2284,#2285,#2286,#2287,#2288,#2289,#2290,
#2291,#2292,#2293,#2294,#2295,#2296,#2297,#2298,#2299,#2300,#2301,#2302,
#2303,#2304,#2305,#2306,#2307,#2308,#2309,#2310,#2311,#2312,#2313,#2314,
#2315,#2316,#2317,#2318,#2319,#2320,#2321,#2322,#2323,#2324,#2325,#2326,
#2327,#2328,#2329,#2330,#2331,#2332,#2333,#2334,#2335,#2336,#2337,#2338,
#2339,#2340,#2341,#2342,#2343,#2344,#2345,#2346));
#2348=DERIVED_UNIT_ELEMENT(#2350,1.);
#2349=DERIVED_UNIT_ELEMENT(#7789,-3.);
#2350=(
MASS_UNIT()
NAMED_UNIT(*)
SI_UNIT(.KILO.,.GRAM.)
);
#2351=DERIVED_UNIT((#2348,#2349));
#2352=MEASURE_REPRESENTATION_ITEM('density measure',
POSITIVE_RATIO_MEASURE(7850.),#2351);
#2353=PROPERTY_DEFINITION_REPRESENTATION(#2358,#2355);
#2354=PROPERTY_DEFINITION_REPRESENTATION(#2359,#2356);
#2355=REPRESENTATION('material name',(#2357),#7786);
#2356=REPRESENTATION('density',(#2352),#7786);
#2357=DESCRIPTIVE_REPRESENTATION_ITEM('Steel','Steel');
#2358=PROPERTY_DEFINITION('material property','material name',#7796);
#2359=PROPERTY_DEFINITION('material property','density of part',#7796);
#2360=AXIS2_PLACEMENT_3D('placement',#2940,#2515,#2516);
#2361=AXIS2_PLACEMENT_3D('',#2941,#2517,#2518);
#2362=AXIS2_PLACEMENT_3D('',#3007,#2521,#2522);
#2363=AXIS2_PLACEMENT_3D('',#3055,#2524,#2525);
#2364=AXIS2_PLACEMENT_3D('',#3103,#2527,#2528);
#2365=AXIS2_PLACEMENT_3D('',#3154,#2530,#2531);
#2366=AXIS2_PLACEMENT_3D('',#3205,#2533,#2534);
#2367=AXIS2_PLACEMENT_3D('',#3253,#2536,#2537);
#2368=AXIS2_PLACEMENT_3D('',#3301,#2539,#2540);
#2369=AXIS2_PLACEMENT_3D('',#3355,#2542,#2543);
#2370=AXIS2_PLACEMENT_3D('',#3403,#2545,#2546);
#2371=AXIS2_PLACEMENT_3D('',#3451,#2548,#2549);
#2372=AXIS2_PLACEMENT_3D('',#3502,#2551,#2552);
#2373=AXIS2_PLACEMENT_3D('',#3553,#2554,#2555);
#2374=AXIS2_PLACEMENT_3D('',#3601,#2557,#2558);
#2375=AXIS2_PLACEMENT_3D('',#3652,#2560,#2561);
#2376=AXIS2_PLACEMENT_3D('',#3671,#2563,#2564);
#2377=AXIS2_PLACEMENT_3D('',#3691,#2565,#2566);
#2378=AXIS2_PLACEMENT_3D('',#3717,#2568,#2569);
#2379=AXIS2_PLACEMENT_3D('',#3738,#2571,#2572);
#2380=AXIS2_PLACEMENT_3D('',#3763,#2574,#2575);
#2381=AXIS2_PLACEMENT_3D('',#3787,#2577,#2578);
#2382=AXIS2_PLACEMENT_3D('',#3812,#2580,#2581);
#2383=AXIS2_PLACEMENT_3D('',#3836,#2583,#2584);
#2384=AXIS2_PLACEMENT_3D('',#3861,#2586,#2587);
#2385=AXIS2_PLACEMENT_3D('',#3885,#2589,#2590);
#2386=AXIS2_PLACEMENT_3D('',#3910,#2592,#2593);
#2387=AXIS2_PLACEMENT_3D('',#3935,#2595,#2596);
#2388=AXIS2_PLACEMENT_3D('',#3959,#2598,#2599);
#2389=AXIS2_PLACEMENT_3D('',#3984,#2601,#2602);
#2390=AXIS2_PLACEMENT_3D('',#4008,#2604,#2605);
#2391=AXIS2_PLACEMENT_3D('',#4033,#2607,#2608);
#2392=AXIS2_PLACEMENT_3D('',#4058,#2610,#2611);
#2393=AXIS2_PLACEMENT_3D('',#4082,#2613,#2614);
#2394=AXIS2_PLACEMENT_3D('',#4093,#2616,#2617);
#2395=AXIS2_PLACEMENT_3D('',#4099,#2618,#2619);
#2396=AXIS2_PLACEMENT_3D('',#4104,#2621,#2622);
#2397=AXIS2_PLACEMENT_3D('',#4112,#2623,#2624);
#2398=AXIS2_PLACEMENT_3D('',#4157,#2626,#2627);
#2399=AXIS2_PLACEMENT_3D('',#4166,#2632,#2633);
#2400=AXIS2_PLACEMENT_3D('',#4172,#2637,#2638);
#2401=AXIS2_PLACEMENT_3D('',#4178,#2642,#2643);
#2402=AXIS2_PLACEMENT_3D('',#4184,#2647,#2648);
#2403=AXIS2_PLACEMENT_3D('',#4190,#2652,#2653);
#2404=AXIS2_PLACEMENT_3D('',#4193,#2656,#2657);
#2405=AXIS2_PLACEMENT_3D('',#4196,#2658,#2659);
#2406=AXIS2_PLACEMENT_3D('',#4283,#2660,#2661);
#2407=AXIS2_PLACEMENT_3D('',#4369,#2662,#2663);
#2408=AXIS2_PLACEMENT_3D('',#4697,#2664,#2665);
#2409=AXIS2_PLACEMENT_3D('',#4705,#2666,#2667);
#2410=AXIS2_PLACEMENT_3D('',#4715,#2669,#2670);
#2411=AXIS2_PLACEMENT_3D('',#4737,#2672,#2673);
#2412=AXIS2_PLACEMENT_3D('',#4763,#2676,#2677);
#2413=AXIS2_PLACEMENT_3D('',#4785,#2678,#2679);
#2414=AXIS2_PLACEMENT_3D('',#4800,#2680,#2681);
#2415=AXIS2_PLACEMENT_3D('',#4821,#2684,#2685);
#2416=AXIS2_PLACEMENT_3D('',#4842,#2688,#2689);
#2417=AXIS2_PLACEMENT_3D('',#4860,#2690,#2691);
#2418=AXIS2_PLACEMENT_3D('',#4878,#2693,#2694);
#2419=AXIS2_PLACEMENT_3D('',#4896,#2696,#2697);
#2420=AXIS2_PLACEMENT_3D('',#6689,#2698,#2699);
#2421=AXIS2_PLACEMENT_3D('',#6746,#2701,#2702);
#2422=AXIS2_PLACEMENT_3D('',#6755,#2703,#2704);
#2423=AXIS2_PLACEMENT_3D('',#6762,#2705,#2706);
#2424=AXIS2_PLACEMENT_3D('',#6771,#2707,#2708);
#2425=AXIS2_PLACEMENT_3D('',#6930,#2709,#2710);
#2426=AXIS2_PLACEMENT_3D('',#6940,#2711,#2712);
#2427=AXIS2_PLACEMENT_3D('',#6942,#2713,#2714);
#2428=AXIS2_PLACEMENT_3D('',#6967,#2715,#2716);
#2429=AXIS2_PLACEMENT_3D('',#6976,#2721,#2722);
#2430=AXIS2_PLACEMENT_3D('',#6982,#2727,#2728);
#2431=AXIS2_PLACEMENT_3D('',#6983,#2729,#2730);
#2432=AXIS2_PLACEMENT_3D('',#7071,#2735,#2736);
#2433=AXIS2_PLACEMENT_3D('',#7072,#2737,#2738);
#2434=AXIS2_PLACEMENT_3D('',#7073,#2739,#2740);
#2435=AXIS2_PLACEMENT_3D('',#7074,#2741,#2742);
#2436=AXIS2_PLACEMENT_3D('',#7075,#2743,#2744);
#2437=AXIS2_PLACEMENT_3D('',#7080,#2745,#2746);
#2438=AXIS2_PLACEMENT_3D('',#7081,#2747,#2748);
#2439=AXIS2_PLACEMENT_3D('',#7086,#2749,#2750);
#2440=AXIS2_PLACEMENT_3D('',#7091,#2751,#2752);
#2441=AXIS2_PLACEMENT_3D('',#7103,#2753,#2754);
#2442=AXIS2_PLACEMENT_3D('',#7619,#2755,#2756);
#2443=AXIS2_PLACEMENT_3D('',#7622,#2757,#2758);
#2444=AXIS2_PLACEMENT_3D('',#7626,#2760,#2761);
#2445=AXIS2_PLACEMENT_3D('',#7630,#2763,#2764);
#2446=AXIS2_PLACEMENT_3D('',#7632,#2765,#2766);
#2447=AXIS2_PLACEMENT_3D('',#7634,#2767,#2768);
#2448=AXIS2_PLACEMENT_3D('',#7636,#2769,#2770);
#2449=AXIS2_PLACEMENT_3D('',#7638,#2771,#2772);
#2450=AXIS2_PLACEMENT_3D('',#7640,#2773,#2774);
#2451=AXIS2_PLACEMENT_3D('',#7642,#2775,#2776);
#2452=AXIS2_PLACEMENT_3D('',#7644,#2777,#2778);
#2453=AXIS2_PLACEMENT_3D('',#7646,#2779,#2780);
#2454=AXIS2_PLACEMENT_3D('',#7648,#2781,#2782);
#2455=AXIS2_PLACEMENT_3D('',#7650,#2783,#2784);
#2456=AXIS2_PLACEMENT_3D('',#7652,#2785,#2786);
#2457=AXIS2_PLACEMENT_3D('',#7654,#2787,#2788);
#2458=AXIS2_PLACEMENT_3D('',#7656,#2789,#2790);
#2459=AXIS2_PLACEMENT_3D('',#7658,#2791,#2792);
#2460=AXIS2_PLACEMENT_3D('',#7660,#2793,#2794);
#2461=AXIS2_PLACEMENT_3D('',#7662,#2795,#2796);
#2462=AXIS2_PLACEMENT_3D('',#7666,#2798,#2799);
#2463=AXIS2_PLACEMENT_3D('',#7670,#2801,#2802);
#2464=AXIS2_PLACEMENT_3D('',#7673,#2805,#2806);
#2465=AXIS2_PLACEMENT_3D('',#7675,#2807,#2808);
#2466=AXIS2_PLACEMENT_3D('',#7677,#2810,#2811);
#2467=AXIS2_PLACEMENT_3D('',#7682,#2814,#2815);
#2468=AXIS2_PLACEMENT_3D('',#7683,#2816,#2817);
#2469=AXIS2_PLACEMENT_3D('',#7688,#2820,#2821);
#2470=AXIS2_PLACEMENT_3D('',#7692,#2823,#2824);
#2471=AXIS2_PLACEMENT_3D('',#7696,#2826,#2827);
#2472=AXIS2_PLACEMENT_3D('',#7698,#2828,#2829);
#2473=AXIS2_PLACEMENT_3D('',#7700,#2830,#2831);
#2474=AXIS2_PLACEMENT_3D('',#7702,#2832,#2833);
#2475=AXIS2_PLACEMENT_3D('',#7704,#2834,#2835);
#2476=AXIS2_PLACEMENT_3D('',#7706,#2836,#2837);
#2477=AXIS2_PLACEMENT_3D('',#7708,#2838,#2839);
#2478=AXIS2_PLACEMENT_3D('',#7710,#2840,#2841);
#2479=AXIS2_PLACEMENT_3D('',#7712,#2842,#2843);
#2480=AXIS2_PLACEMENT_3D('',#7714,#2844,#2845);
#2481=AXIS2_PLACEMENT_3D('',#7716,#2846,#2847);
#2482=AXIS2_PLACEMENT_3D('',#7718,#2848,#2849);
#2483=AXIS2_PLACEMENT_3D('',#7720,#2850,#2851);
#2484=AXIS2_PLACEMENT_3D('',#7722,#2852,#2853);
#2485=AXIS2_PLACEMENT_3D('',#7724,#2854,#2855);
#2486=AXIS2_PLACEMENT_3D('',#7726,#2856,#2857);
#2487=AXIS2_PLACEMENT_3D('',#7728,#2858,#2859);
#2488=AXIS2_PLACEMENT_3D('',#7732,#2861,#2862);
#2489=AXIS2_PLACEMENT_3D('',#7734,#2864,#2865);
#2490=AXIS2_PLACEMENT_3D('',#7735,#2866,#2867);
#2491=AXIS2_PLACEMENT_3D('',#7738,#2870,#2871);
#2492=AXIS2_PLACEMENT_3D('',#7739,#2872,#2873);
#2493=AXIS2_PLACEMENT_3D('',#7742,#2876,#2877);
#2494=AXIS2_PLACEMENT_3D('',#7744,#2879,#2880);
#2495=AXIS2_PLACEMENT_3D('',#7746,#2882,#2883);
#2496=AXIS2_PLACEMENT_3D('',#7748,#2885,#2886);
#2497=AXIS2_PLACEMENT_3D('',#7751,#2889,#2890);
#2498=AXIS2_PLACEMENT_3D('',#7752,#2891,#2892);
#2499=AXIS2_PLACEMENT_3D('',#7755,#2895,#2896);
#2500=AXIS2_PLACEMENT_3D('',#7756,#2897,#2898);
#2501=AXIS2_PLACEMENT_3D('',#7759,#2901,#2902);
#2502=AXIS2_PLACEMENT_3D('',#7760,#2903,#2904);
#2503=AXIS2_PLACEMENT_3D('',#7763,#2907,#2908);
#2504=AXIS2_PLACEMENT_3D('',#7764,#2909,#2910);
#2505=AXIS2_PLACEMENT_3D('',#7767,#2913,#2914);
#2506=AXIS2_PLACEMENT_3D('',#7769,#2916,#2917);
#2507=AXIS2_PLACEMENT_3D('',#7772,#2920,#2921);
#2508=AXIS2_PLACEMENT_3D('',#7774,#2923,#2924);
#2509=AXIS2_PLACEMENT_3D('',#7776,#2926,#2927);
#2510=AXIS2_PLACEMENT_3D('',#7778,#2929,#2930);
#2511=AXIS2_PLACEMENT_3D('',#7780,#2932,#2933);
#2512=AXIS2_PLACEMENT_3D('',#7781,#2934,#2935);
#2513=AXIS2_PLACEMENT_3D('',#7782,#2936,#2937);
#2514=AXIS2_PLACEMENT_3D('',#7783,#2938,#2939);
#2515=DIRECTION('axis',(0.,0.,1.));
#2516=DIRECTION('refdir',(1.,0.,0.));
#2517=DIRECTION('center_axis',(0.,0.,-1.));
#2518=DIRECTION('ref_axis',(1.,0.,0.));
#2519=DIRECTION('',(0.,0.,-1.));
#2520=DIRECTION('',(0.,0.,-1.));
#2521=DIRECTION('center_axis',(0.,0.,-1.));
#2522=DIRECTION('ref_axis',(1.,0.,0.));
#2523=DIRECTION('',(0.,0.,-1.));
#2524=DIRECTION('center_axis',(0.,0.,-1.));
#2525=DIRECTION('ref_axis',(1.,0.,0.));
#2526=DIRECTION('',(0.,0.,-1.));
#2527=DIRECTION('center_axis',(0.,0.,-1.));
#2528=DIRECTION('ref_axis',(1.,0.,0.));
#2529=DIRECTION('',(0.,0.,-1.));
#2530=DIRECTION('center_axis',(0.,0.,-1.));
#2531=DIRECTION('ref_axis',(1.,0.,0.));
#2532=DIRECTION('',(0.,0.,-1.));
#2533=DIRECTION('center_axis',(0.,0.,-1.));
#2534=DIRECTION('ref_axis',(1.,0.,0.));
#2535=DIRECTION('',(0.,0.,-1.));
#2536=DIRECTION('center_axis',(0.,0.,-1.));
#2537=DIRECTION('ref_axis',(1.,0.,0.));
#2538=DIRECTION('',(0.,0.,-1.));
#2539=DIRECTION('center_axis',(0.,0.,-1.));
#2540=DIRECTION('ref_axis',(1.,0.,0.));
#2541=DIRECTION('',(0.,0.,-1.));
#2542=DIRECTION('center_axis',(0.,0.,-1.));
#2543=DIRECTION('ref_axis',(1.,0.,0.));
#2544=DIRECTION('',(0.,0.,-1.));
#2545=DIRECTION('center_axis',(0.,0.,-1.));
#2546=DIRECTION('ref_axis',(1.,0.,0.));
#2547=DIRECTION('',(0.,0.,-1.));
#2548=DIRECTION('center_axis',(0.,0.,-1.));
#2549=DIRECTION('ref_axis',(1.,0.,0.));
#2550=DIRECTION('',(0.,0.,-1.));
#2551=DIRECTION('center_axis',(0.,0.,-1.));
#2552=DIRECTION('ref_axis',(1.,0.,0.));
#2553=DIRECTION('',(0.,0.,-1.));
#2554=DIRECTION('center_axis',(0.,0.,-1.));
#2555=DIRECTION('ref_axis',(1.,0.,0.));
#2556=DIRECTION('',(0.,0.,-1.));
#2557=DIRECTION('center_axis',(0.,0.,-1.));
#2558=DIRECTION('ref_axis',(1.,0.,0.));
#2559=DIRECTION('',(0.,0.,-1.));
#2560=DIRECTION('center_axis',(0.,0.,-1.));
#2561=DIRECTION('ref_axis',(0.937367981033217,-0.348340735679465,0.));
#2562=DIRECTION('',(0.,0.,-1.));
#2563=DIRECTION('center_axis',(0.,0.,-1.));
#2564=DIRECTION('ref_axis',(1.,0.,0.));
#2565=DIRECTION('center_axis',(0.,-1.,0.));
#2566=DIRECTION('ref_axis',(-0.536293659092662,0.,-0.844031463404655));
#2567=DIRECTION('',(-1.22464679914735E-16,-1.,-7.23884245910606E-30));
#2568=DIRECTION('center_axis',(0.,0.,-1.));
#2569=DIRECTION('ref_axis',(-0.920740968235341,0.390174408967383,0.));
#2570=DIRECTION('',(1.22464679914735E-16,-1.34086413544E-29,-1.));
#2571=DIRECTION('center_axis',(0.,0.,-1.));
#2572=DIRECTION('ref_axis',(1.,-1.09367401000015E-13,0.));
#2573=DIRECTION('',(1.22464679914735E-16,-1.34086413544E-29,-1.));
#2574=DIRECTION('center_axis',(0.,0.,-1.));
#2575=DIRECTION('ref_axis',(1.,-1.09367401000015E-13,0.));
#2576=DIRECTION('',(1.22464679914735E-16,-1.34086413544E-29,-1.));
#2577=DIRECTION('center_axis',(0.,0.,-1.));
#2578=DIRECTION('ref_axis',(1.,-1.09367401000015E-13,0.));
#2579=DIRECTION('',(1.22464679914735E-16,-1.34086413544E-29,-1.));
#2580=DIRECTION('center_axis',(0.,0.,-1.));
#2581=DIRECTION('ref_axis',(1.,-1.09367401000015E-13,0.));
#2582=DIRECTION('',(1.22464679914735E-16,-1.34086413544E-29,-1.));
#2583=DIRECTION('center_axis',(0.,0.,-1.));
#2584=DIRECTION('ref_axis',(1.,-1.09367401000015E-13,0.));
#2585=DIRECTION('',(1.22464679914735E-16,-1.34086413544E-29,-1.));
#2586=DIRECTION('center_axis',(0.,0.,-1.));
#2587=DIRECTION('ref_axis',(1.,-1.09367401000015E-13,0.));
#2588=DIRECTION('',(1.22464679914735E-16,-1.34086413544E-29,-1.));
#2589=DIRECTION('center_axis',(0.,0.,-1.));
#2590=DIRECTION('ref_axis',(1.,-1.09367401000015E-13,0.));
#2591=DIRECTION('',(1.22464679914735E-16,-1.34086413544E-29,-1.));
#2592=DIRECTION('center_axis',(0.,0.,-1.));
#2593=DIRECTION('ref_axis',(1.,-1.09367401000015E-13,0.));
#2594=DIRECTION('',(1.22464679914735E-16,-1.34086413544E-29,-1.));
#2595=DIRECTION('center_axis',(0.,0.,-1.));
#2596=DIRECTION('ref_axis',(1.,-1.09367401000015E-13,0.));
#2597=DIRECTION('',(1.22464679914735E-16,-1.34086413544E-29,-1.));
#2598=DIRECTION('center_axis',(0.,0.,-1.));
#2599=DIRECTION('ref_axis',(1.,-1.09367401000015E-13,0.));
#2600=DIRECTION('',(1.22464679914735E-16,-1.34086413544E-29,-1.));
#2601=DIRECTION('center_axis',(0.,0.,-1.));
#2602=DIRECTION('ref_axis',(1.,-1.09367401000015E-13,0.));
#2603=DIRECTION('',(1.22464679914735E-16,-1.34086413544E-29,-1.));
#2604=DIRECTION('center_axis',(0.,0.,-1.));
#2605=DIRECTION('ref_axis',(1.,-1.09367401000015E-13,0.));
#2606=DIRECTION('',(1.22464679914735E-16,-1.34086413544E-29,-1.));
#2607=DIRECTION('center_axis',(0.,0.,-1.));
#2608=DIRECTION('ref_axis',(1.,-1.09367401000015E-13,0.));
#2609=DIRECTION('',(1.22464679914735E-16,-1.34086413544E-29,-1.));
#2610=DIRECTION('center_axis',(0.,0.,-1.));
#2611=DIRECTION('ref_axis',(1.,-1.09367401000015E-13,0.));
#2612=DIRECTION('',(1.22464679914735E-16,-1.34086413544E-29,-1.));
#2613=DIRECTION('center_axis',(0.,0.,-1.));
#2614=DIRECTION('ref_axis',(-0.609224929793505,-0.792997468418468,0.));
#2615=DIRECTION('',(1.22464679914735E-16,-1.34086413544E-29,-1.));
#2616=DIRECTION('center_axis',(0.,0.,-1.));
#2617=DIRECTION('ref_axis',(1.,-1.09367401000015E-13,0.));
#2618=DIRECTION('center_axis',(0.,-1.,0.));
#2619=DIRECTION('ref_axis',(0.718291624259147,0.,0.695742152323083));
#2620=DIRECTION('',(0.,-1.,0.));
#2621=DIRECTION('center_axis',(0.,-1.,0.));
#2622=DIRECTION('ref_axis',(-1.,0.,0.));
#2623=DIRECTION('center_axis',(0.,-1.,0.));
#2624=DIRECTION('ref_axis',(-0.433578088396894,0.,-0.901115997672938));
#2625=DIRECTION('',(0.,-1.,0.));
#2626=DIRECTION('center_axis',(0.5,0.,0.866025403784439));
#2627=DIRECTION('ref_axis',(0.866025403784438,0.,-0.5));
#2628=DIRECTION('',(0.866025403784438,0.,-0.5));
#2629=DIRECTION('',(0.,1.,0.));
#2630=DIRECTION('',(0.866025403784438,0.,-0.5));
#2631=DIRECTION('',(0.,1.,0.));
#2632=DIRECTION('center_axis',(-0.499999999999999,0.,0.866025403784439));
#2633=DIRECTION('ref_axis',(0.866025403784439,0.,0.499999999999999));
#2634=DIRECTION('',(0.866025403784439,0.,0.499999999999999));
#2635=DIRECTION('',(0.,1.,0.));
#2636=DIRECTION('',(0.866025403784439,0.,0.499999999999999));
#2637=DIRECTION('center_axis',(-1.,0.,8.24126865592956E-16));
#2638=DIRECTION('ref_axis',(8.24126865592956E-16,0.,1.));
#2639=DIRECTION('',(8.24126865592956E-16,0.,1.));
#2640=DIRECTION('',(0.,1.,0.));
#2641=DIRECTION('',(8.24126865592956E-16,0.,1.));
#2642=DIRECTION('center_axis',(-0.500000000000001,0.,-0.866025403784438));
#2643=DIRECTION('ref_axis',(-0.866025403784438,0.,0.500000000000001));
#2644=DIRECTION('',(-0.866025403784438,0.,0.500000000000001));
#2645=DIRECTION('',(0.,1.,0.));
#2646=DIRECTION('',(-0.866025403784438,0.,0.500000000000001));
#2647=DIRECTION('center_axis',(0.499999999999999,0.,-0.866025403784439));
#2648=DIRECTION('ref_axis',(-0.866025403784439,0.,-0.499999999999999));
#2649=DIRECTION('',(-0.866025403784439,0.,-0.499999999999999));
#2650=DIRECTION('',(0.,1.,0.));
#2651=DIRECTION('',(-0.866025403784439,0.,-0.499999999999999));
#2652=DIRECTION('center_axis',(1.,0.,-5.49417910395303E-16));
#2653=DIRECTION('ref_axis',(-5.49417910395303E-16,0.,-1.));
#2654=DIRECTION('',(-5.49417910395303E-16,0.,-1.));
#2655=DIRECTION('',(-5.49417910395303E-16,0.,-1.));
#2656=DIRECTION('center_axis',(0.,1.,0.));
#2657=DIRECTION('ref_axis',(0.,0.,1.));
#2658=DIRECTION('center_axis',(0.,-1.,0.));
#2659=DIRECTION('ref_axis',(-1.,0.,-5.89871697399525E-14));
#2660=DIRECTION('center_axis',(0.,-1.,0.));
#2661=DIRECTION('ref_axis',(-1.,0.,0.));
#2662=DIRECTION('center_axis',(0.,-1.,0.));
#2663=DIRECTION('ref_axis',(-1.,0.,0.));
#2664=DIRECTION('center_axis',(0.,0.,1.));
#2665=DIRECTION('ref_axis',(1.,0.,0.));
#2666=DIRECTION('center_axis',(0.,0.,1.));
#2667=DIRECTION('ref_axis',(1.,-1.09367401000015E-13,0.));
#2668=DIRECTION('',(0.,1.,0.));
#2669=DIRECTION('center_axis',(0.,0.,1.));
#2670=DIRECTION('ref_axis',(1.,0.,0.));
#2671=DIRECTION('',(1.,0.,0.));
#2672=DIRECTION('center_axis',(0.,0.,-1.));
#2673=DIRECTION('ref_axis',(1.,-1.09367401000015E-13,0.));
#2674=DIRECTION('',(1.22464679914735E-16,0.,-1.));
#2675=DIRECTION('',(1.22464679914735E-16,0.,1.));
#2676=DIRECTION('center_axis',(0.,0.,-1.));
#2677=DIRECTION('ref_axis',(1.,-1.09367401000015E-13,0.));
#2678=DIRECTION('center_axis',(0.,0.,-1.));
#2679=DIRECTION('ref_axis',(1.,-1.09367401000015E-13,0.));
#2680=DIRECTION('center_axis',(0.,0.,-1.));
#2681=DIRECTION('ref_axis',(1.,-1.09367401000015E-13,0.));
#2682=DIRECTION('',(1.22464679914735E-16,0.,1.));
#2683=DIRECTION('',(1.22464679914735E-16,0.,-1.));
#2684=DIRECTION('center_axis',(0.,0.,-1.));
#2685=DIRECTION('ref_axis',(1.,-1.09367401000015E-13,0.));
#2686=DIRECTION('',(1.22464679914735E-16,0.,-1.));
#2687=DIRECTION('',(1.22464679914735E-16,0.,1.));
#2688=DIRECTION('center_axis',(0.,0.,-1.));
#2689=DIRECTION('ref_axis',(1.,-1.09367401000015E-13,0.));
#2690=DIRECTION('center_axis',(0.,0.,-1.));
#2691=DIRECTION('ref_axis',(1.,-1.09367401000015E-13,0.));
#2692=DIRECTION('',(1.22464679914735E-16,0.,-1.));
#2693=DIRECTION('center_axis',(0.,0.,-1.));
#2694=DIRECTION('ref_axis',(1.,-1.09367401000015E-13,0.));
#2695=DIRECTION('',(1.22464679914735E-16,0.,1.));
#2696=DIRECTION('center_axis',(0.,0.,-1.));
#2697=DIRECTION('ref_axis',(1.,-1.09367401000015E-13,0.));
#2698=DIRECTION('center_axis',(0.,0.,-1.));
#2699=DIRECTION('ref_axis',(1.,-1.09367401000015E-13,0.));
#2700=DIRECTION('',(1.22464679914735E-16,0.,1.));
#2701=DIRECTION('center_axis',(0.,-1.,0.));
#2702=DIRECTION('ref_axis',(0.877056029008419,0.,-0.480388095168878));
#2703=DIRECTION('center_axis',(0.,-1.,0.));
#2704=DIRECTION('ref_axis',(-1.,0.,-5.89871697399525E-14));
#2705=DIRECTION('center_axis',(0.,-1.,0.));
#2706=DIRECTION('ref_axis',(-0.450325030979689,0.,0.892864696621578));
#2707=DIRECTION('center_axis',(0.,-1.,0.));
#2708=DIRECTION('ref_axis',(0.107545395112421,0.,-0.9942001750101));
#2709=DIRECTION('center_axis',(0.,-1.,0.));
#2710=DIRECTION('ref_axis',(-1.,0.,0.));
#2711=DIRECTION('center_axis',(0.,-1.,0.));
#2712=DIRECTION('ref_axis',(-0.00663722109783077,0.,-0.999977973405464));
#2713=DIRECTION('center_axis',(0.,-1.,0.));
#2714=DIRECTION('ref_axis',(-1.,0.,0.));
#2715=DIRECTION('center_axis',(0.,0.,1.));
#2716=DIRECTION('ref_axis',(1.,0.,0.));
#2717=DIRECTION('',(0.,-1.,0.));
#2718=DIRECTION('',(1.,0.,0.));
#2719=DIRECTION('',(0.,-1.,0.));
#2720=DIRECTION('',(-1.,0.,0.));
#2721=DIRECTION('center_axis',(0.,1.,0.));
#2722=DIRECTION('ref_axis',(-1.,0.,0.));
#2723=DIRECTION('',(0.,0.,1.));
#2724=DIRECTION('',(0.,0.,1.));
#2725=DIRECTION('',(0.,0.,1.));
#2726=DIRECTION('',(0.,0.,1.));
#2727=DIRECTION('center_axis',(0.,-1.,0.));
#2728=DIRECTION('ref_axis',(-1.,0.,0.));
#2729=DIRECTION('center_axis',(0.,-1.,0.));
#2730=DIRECTION('ref_axis',(-1.,0.,0.));
#2731=DIRECTION('',(0.,0.,-1.));
#2732=DIRECTION('',(0.,0.,-1.));
#2733=DIRECTION('',(0.,0.,-1.));
#2734=DIRECTION('',(0.,0.,-1.));
#2735=DIRECTION('center_axis',(0.,-1.,0.));
#2736=DIRECTION('ref_axis',(-1.,0.,0.));
#2737=DIRECTION('center_axis',(0.,0.,-1.));
#2738=DIRECTION('ref_axis',(1.,0.,0.));
#2739=DIRECTION('center_axis',(0.,0.,-1.));
#2740=DIRECTION('ref_axis',(1.,0.,0.));
#2741=DIRECTION('center_axis',(0.,0.,-1.));
#2742=DIRECTION('ref_axis',(1.,0.,0.));
#2743=DIRECTION('center_axis',(0.,0.,-1.));
#2744=DIRECTION('ref_axis',(1.,0.,0.));
#2745=DIRECTION('center_axis',(0.,0.,-1.));
#2746=DIRECTION('ref_axis',(1.,0.,0.));
#2747=DIRECTION('center_axis',(0.,0.,-1.));
#2748=DIRECTION('ref_axis',(1.,0.,0.));
#2749=DIRECTION('center_axis',(0.,0.,-1.));
#2750=DIRECTION('ref_axis',(1.,0.,0.));
#2751=DIRECTION('center_axis',(0.,0.,-1.));
#2752=DIRECTION('ref_axis',(1.,0.,0.));
#2753=DIRECTION('center_axis',(0.,0.,-1.));
#2754=DIRECTION('ref_axis',(1.,0.,0.));
#2755=DIRECTION('center_axis',(0.,-1.,0.));
#2756=DIRECTION('ref_axis',(0.422618261740699,0.,-0.90630778703665));
#2757=DIRECTION('center_axis',(0.,-1.,0.));
#2758=DIRECTION('ref_axis',(-1.,0.,0.));
#2759=DIRECTION('',(1.00929365875014E-16,0.,-1.));
#2760=DIRECTION('center_axis',(0.,-1.,0.));
#2761=DIRECTION('ref_axis',(-1.,0.,0.));
#2762=DIRECTION('',(1.00929365875014E-16,0.,-1.));
#2763=DIRECTION('center_axis',(0.,-1.,0.));
#2764=DIRECTION('ref_axis',(-1.,0.,0.));
#2765=DIRECTION('center_axis',(0.,-1.,0.));
#2766=DIRECTION('ref_axis',(1.,0.,0.));
#2767=DIRECTION('center_axis',(0.,-1.,0.));
#2768=DIRECTION('ref_axis',(0.422618261740699,0.,-0.90630778703665));
#2769=DIRECTION('center_axis',(0.,-1.,0.));
#2770=DIRECTION('ref_axis',(1.,0.,0.));
#2771=DIRECTION('center_axis',(0.,-1.,0.));
#2772=DIRECTION('ref_axis',(0.727373641573049,0.,-0.686241637868733));
#2773=DIRECTION('center_axis',(0.,-1.,0.));
#2774=DIRECTION('ref_axis',(1.,0.,0.));
#2775=DIRECTION('center_axis',(0.,-1.,0.));
#2776=DIRECTION('ref_axis',(0.929347524226823,0.,-0.369206147312684));
#2777=DIRECTION('center_axis',(0.,-1.,0.));
#2778=DIRECTION('ref_axis',(1.,0.,0.));
#2779=DIRECTION('center_axis',(0.,-1.,0.));
#2780=DIRECTION('ref_axis',(1.,0.,0.));
#2781=DIRECTION('center_axis',(0.,-1.,0.));
#2782=DIRECTION('ref_axis',(1.,0.,0.));
#2783=DIRECTION('center_axis',(0.,-1.,0.));
#2784=DIRECTION('ref_axis',(0.929347524226823,0.,0.369206147312685));
#2785=DIRECTION('center_axis',(0.,-1.,0.));
#2786=DIRECTION('ref_axis',(1.,0.,0.));
#2787=DIRECTION('center_axis',(0.,-1.,0.));
#2788=DIRECTION('ref_axis',(0.727373641573049,0.,0.686241637868734));
#2789=DIRECTION('center_axis',(0.,-1.,0.));
#2790=DIRECTION('ref_axis',(1.,0.,0.));
#2791=DIRECTION('center_axis',(0.,-1.,0.));
#2792=DIRECTION('ref_axis',(0.422618261740699,0.,0.90630778703665));
#2793=DIRECTION('center_axis',(0.,-1.,0.));
#2794=DIRECTION('ref_axis',(1.,0.,0.));
#2795=DIRECTION('center_axis',(0.,-1.,0.));
#2796=DIRECTION('ref_axis',(1.,0.,0.));
#2797=DIRECTION('',(1.00929365875014E-16,0.,1.));
#2798=DIRECTION('center_axis',(0.,-1.,0.));
#2799=DIRECTION('ref_axis',(1.,0.,0.));
#2800=DIRECTION('',(1.00929365875014E-16,0.,1.));
#2801=DIRECTION('center_axis',(0.,-1.,0.));
#2802=DIRECTION('ref_axis',(1.,0.,0.));
#2803=DIRECTION('',(1.00929365875014E-16,0.,1.));
#2804=DIRECTION('',(1.00929365875014E-16,0.,-1.));
#2805=DIRECTION('center_axis',(0.,-1.,0.));
#2806=DIRECTION('ref_axis',(-1.,0.,0.));
#2807=DIRECTION('center_axis',(0.,-1.,0.));
#2808=DIRECTION('ref_axis',(-1.,0.,0.));
#2809=DIRECTION('',(0.,-1.,0.));
#2810=DIRECTION('center_axis',(0.,-1.,0.));
#2811=DIRECTION('ref_axis',(-1.,0.,0.));
#2812=DIRECTION('',(0.,1.,0.));
#2813=DIRECTION('',(0.,-1.,0.));
#2814=DIRECTION('center_axis',(0.,-1.,0.));
#2815=DIRECTION('ref_axis',(-1.,0.,0.));
#2816=DIRECTION('center_axis',(0.,-1.,0.));
#2817=DIRECTION('ref_axis',(0.422618261740699,0.,-0.90630778703665));
#2818=DIRECTION('',(-1.00929365875014E-16,0.,1.));
#2819=DIRECTION('',(-1.00929365875014E-16,0.,-1.));
#2820=DIRECTION('center_axis',(0.,1.,0.));
#2821=DIRECTION('ref_axis',(1.,0.,0.));
#2822=DIRECTION('',(-1.00929365875014E-16,0.,-1.));
#2823=DIRECTION('center_axis',(0.,1.,0.));
#2824=DIRECTION('ref_axis',(1.,0.,0.));
#2825=DIRECTION('',(-1.00929365875014E-16,0.,-1.));
#2826=DIRECTION('center_axis',(0.,1.,0.));
#2827=DIRECTION('ref_axis',(1.,0.,0.));
#2828=DIRECTION('center_axis',(0.,1.,0.));
#2829=DIRECTION('ref_axis',(1.,0.,0.));
#2830=DIRECTION('center_axis',(0.,1.,0.));
#2831=DIRECTION('ref_axis',(0.422618261740699,0.,0.90630778703665));
#2832=DIRECTION('center_axis',(0.,1.,0.));
#2833=DIRECTION('ref_axis',(1.,0.,0.));
#2834=DIRECTION('center_axis',(0.,1.,0.));
#2835=DIRECTION('ref_axis',(0.727373641573049,0.,0.686241637868734));
#2836=DIRECTION('center_axis',(0.,1.,0.));
#2837=DIRECTION('ref_axis',(1.,0.,0.));
#2838=DIRECTION('center_axis',(0.,1.,0.));
#2839=DIRECTION('ref_axis',(0.929347524226823,0.,0.369206147312685));
#2840=DIRECTION('center_axis',(0.,1.,0.));
#2841=DIRECTION('ref_axis',(1.,0.,0.));
#2842=DIRECTION('center_axis',(0.,1.,0.));
#2843=DIRECTION('ref_axis',(1.,0.,0.));
#2844=DIRECTION('center_axis',(0.,1.,0.));
#2845=DIRECTION('ref_axis',(1.,0.,0.));
#2846=DIRECTION('center_axis',(0.,1.,0.));
#2847=DIRECTION('ref_axis',(0.929347524226823,0.,-0.369206147312684));
#2848=DIRECTION('center_axis',(0.,1.,0.));
#2849=DIRECTION('ref_axis',(1.,0.,0.));
#2850=DIRECTION('center_axis',(0.,1.,0.));
#2851=DIRECTION('ref_axis',(0.727373641573049,0.,-0.686241637868733));
#2852=DIRECTION('center_axis',(0.,1.,0.));
#2853=DIRECTION('ref_axis',(1.,0.,0.));
#2854=DIRECTION('center_axis',(0.,1.,0.));
#2855=DIRECTION('ref_axis',(0.422618261740699,0.,-0.90630778703665));
#2856=DIRECTION('center_axis',(0.,1.,0.));
#2857=DIRECTION('ref_axis',(1.,0.,0.));
#2858=DIRECTION('center_axis',(0.,-1.,0.));
#2859=DIRECTION('ref_axis',(-1.,0.,0.));
#2860=DIRECTION('',(-1.00929365875014E-16,0.,1.));
#2861=DIRECTION('center_axis',(0.,-1.,0.));
#2862=DIRECTION('ref_axis',(-1.,0.,0.));
#2863=DIRECTION('',(-1.00929365875014E-16,0.,1.));
#2864=DIRECTION('center_axis',(-1.,0.,-1.00929365875014E-16));
#2865=DIRECTION('ref_axis',(-1.00929365875014E-16,0.,1.));
#2866=DIRECTION('center_axis',(0.,-1.,0.));
#2867=DIRECTION('ref_axis',(-1.,0.,0.));
#2868=DIRECTION('',(0.,1.,0.));
#2869=DIRECTION('',(0.,-1.,0.));
#2870=DIRECTION('center_axis',(-1.,0.,-1.00929365875014E-16));
#2871=DIRECTION('ref_axis',(-1.00929365875014E-16,0.,1.));
#2872=DIRECTION('center_axis',(0.,1.,0.));
#2873=DIRECTION('ref_axis',(1.,0.,0.));
#2874=DIRECTION('',(0.,-1.,0.));
#2875=DIRECTION('',(0.,1.,0.));
#2876=DIRECTION('center_axis',(1.,0.,-1.00929365875014E-16));
#2877=DIRECTION('ref_axis',(-1.00929365875014E-16,0.,-1.));
#2878=DIRECTION('',(0.,1.,0.));
#2879=DIRECTION('center_axis',(0.,1.,0.));
#2880=DIRECTION('ref_axis',(1.,0.,0.));
#2881=DIRECTION('',(0.,-1.,0.));
#2882=DIRECTION('center_axis',(1.,0.,-1.00929365875014E-16));
#2883=DIRECTION('ref_axis',(-1.00929365875014E-16,0.,-1.));
#2884=DIRECTION('',(0.,-1.,0.));
#2885=DIRECTION('center_axis',(0.,-1.,0.));
#2886=DIRECTION('ref_axis',(-1.,0.,0.));
#2887=DIRECTION('',(0.,-1.,0.));
#2888=DIRECTION('',(0.,1.,0.));
#2889=DIRECTION('center_axis',(-1.,0.,-1.00929365875014E-16));
#2890=DIRECTION('ref_axis',(-1.00929365875014E-16,0.,1.));
#2891=DIRECTION('center_axis',(0.,1.,0.));
#2892=DIRECTION('ref_axis',(-0.90630778703665,0.,-0.422618261740699));
#2893=DIRECTION('',(0.,-1.,0.));
#2894=DIRECTION('',(0.,1.,0.));
#2895=DIRECTION('center_axis',(0.,1.,0.));
#2896=DIRECTION('ref_axis',(1.,0.,0.));
#2897=DIRECTION('center_axis',(0.,1.,0.));
#2898=DIRECTION('ref_axis',(-0.686241637868734,0.,-0.727373641573049));
#2899=DIRECTION('',(0.,-1.,0.));
#2900=DIRECTION('',(0.,1.,0.));
#2901=DIRECTION('center_axis',(0.,1.,0.));
#2902=DIRECTION('ref_axis',(1.,0.,0.));
#2903=DIRECTION('center_axis',(0.,1.,0.));
#2904=DIRECTION('ref_axis',(-0.369206147312685,0.,-0.929347524226823));
#2905=DIRECTION('',(0.,-1.,0.));
#2906=DIRECTION('',(0.,1.,0.));
#2907=DIRECTION('center_axis',(0.,1.,0.));
#2908=DIRECTION('ref_axis',(1.,0.,0.));
#2909=DIRECTION('center_axis',(0.,1.,0.));
#2910=DIRECTION('ref_axis',(0.90630778703665,0.,-0.4226182617407));
#2911=DIRECTION('',(0.,-1.,0.));
#2912=DIRECTION('',(0.,1.,0.));
#2913=DIRECTION('center_axis',(0.,1.,0.));
#2914=DIRECTION('ref_axis',(1.,0.,0.));
#2915=DIRECTION('',(0.,1.,0.));
#2916=DIRECTION('center_axis',(0.,1.,0.));
#2917=DIRECTION('ref_axis',(0.369206147312684,0.,-0.929347524226823));
#2918=DIRECTION('',(0.,-1.,0.));
#2919=DIRECTION('',(0.,1.,0.));
#2920=DIRECTION('center_axis',(0.,1.,0.));
#2921=DIRECTION('ref_axis',(1.,0.,0.));
#2922=DIRECTION('',(0.,-1.,0.));
#2923=DIRECTION('center_axis',(0.,1.,0.));
#2924=DIRECTION('ref_axis',(0.686241637868733,0.,-0.727373641573049));
#2925=DIRECTION('',(0.,-1.,0.));
#2926=DIRECTION('center_axis',(0.,1.,0.));
#2927=DIRECTION('ref_axis',(1.,0.,0.));
#2928=DIRECTION('',(0.,-1.,0.));
#2929=DIRECTION('center_axis',(0.,1.,0.));
#2930=DIRECTION('ref_axis',(-1.83697019872103E-16,0.,-1.));
#2931=DIRECTION('',(0.,-1.,0.));
#2932=DIRECTION('center_axis',(0.,1.,0.));
#2933=DIRECTION('ref_axis',(1.,0.,0.));
#2934=DIRECTION('center_axis',(0.,1.,0.));
#2935=DIRECTION('ref_axis',(1.,0.,0.));
#2936=DIRECTION('center_axis',(1.,0.,-1.00929365875014E-16));
#2937=DIRECTION('ref_axis',(-1.00929365875014E-16,0.,-1.));
#2938=DIRECTION('center_axis',(0.,1.,0.));
#2939=DIRECTION('ref_axis',(1.,0.,0.));
#2940=CARTESIAN_POINT('',(0.,0.,0.));
#2941=CARTESIAN_POINT('Origin',(0.,62.,11.));
#2942=CARTESIAN_POINT('',(-1.26658936461766,62.0000454376183,3.69341967361941));
#2943=CARTESIAN_POINT('',(-1.26507610040075,62.0014824731976,3.55658032638058));
#2944=CARTESIAN_POINT('',(-1.2645,62.,11.));
#2945=CARTESIAN_POINT('',(-0.500805878103962,63.1611002206771,3.4639851988847));
#2946=CARTESIAN_POINT('Ctrl Pts',(-1.26507610040075,62.0014824731976,3.55658032638058));
#2947=CARTESIAN_POINT('Ctrl Pts',(-1.26569980839219,62.0714713906038,3.55216479196129));
#2948=CARTESIAN_POINT('Ctrl Pts',(-1.26040748141223,62.1413335031564,3.54774925754199));
#2949=CARTESIAN_POINT('Ctrl Pts',(-1.24887330931393,62.2101004196062,3.54333372312269));
#2950=CARTESIAN_POINT('Ctrl Pts',(-1.17978242491971,62.6220213649579,3.51688421504336));
#2951=CARTESIAN_POINT('Ctrl Pts',(-0.886725775671688,62.9946452069433,3.49043470696403));
#2952=CARTESIAN_POINT('Ctrl Pts',(-0.500805878103979,63.1611002206771,3.4639851988847));
#2953=CARTESIAN_POINT('',(0.974695250425575,62.8055615549403,3.36154267485308));
#2954=CARTESIAN_POINT('Ctrl Pts',(-0.500805878102056,63.161100220678,3.46398519888498));
#2955=CARTESIAN_POINT('Ctrl Pts',(-0.495853185147692,63.1632364167615,3.46470123478008));
#2956=CARTESIAN_POINT('Ctrl Pts',(-0.490885881689277,63.1653413286021,3.46540853831821));
#2957=CARTESIAN_POINT('Ctrl Pts',(-0.330329256413373,63.2321686690873,3.48791655912089));
#2958=CARTESIAN_POINT('Ctrl Pts',(-0.160303823694231,63.2645,3.49999999792663));
#2959=CARTESIAN_POINT('Ctrl Pts',(0.16030382369423,63.2645,3.49999999792663));
#2960=CARTESIAN_POINT('Ctrl Pts',(0.330329256413371,63.2321686690873,3.48791655912089));
#2961=CARTESIAN_POINT('Ctrl Pts',(0.641479970910579,63.1026606235352,3.44429713984973));
#2962=CARTESIAN_POINT('Ctrl Pts',(0.782712831981225,63.0055602176396,3.41330377860881));
#2963=CARTESIAN_POINT('Ctrl Pts',(0.921933200570066,62.8663398490507,3.37651680907693));
#2964=CARTESIAN_POINT('Ctrl Pts',(0.948909834565523,62.8367608124209,3.36901927853911));
#2965=CARTESIAN_POINT('Ctrl Pts',(0.974695250425577,62.8055615549403,3.36154267485308));
#2966=CARTESIAN_POINT('',(-1.2645,62.,3.05658032638058));
#2967=CARTESIAN_POINT('Ctrl Pts',(0.974695250425586,62.8055615549403,3.36154267485308));
#2968=CARTESIAN_POINT('Ctrl Pts',(1.23195602501124,62.4942869495775,3.33612914581371));
#2969=CARTESIAN_POINT('Ctrl Pts',(1.32694949370826,62.0528344582925,3.31071561677433));
#2970=CARTESIAN_POINT('Ctrl Pts',(1.22075890561572,61.6653225624926,3.28530208773496));
#2971=CARTESIAN_POINT('Ctrl Pts',(1.11456831752319,61.2778106666927,3.25988855869558));
#2972=CARTESIAN_POINT('Ctrl Pts',(0.807193672641076,60.944239366378,3.23447502965621));
#2973=CARTESIAN_POINT('Ctrl Pts',(0.428789536505758,60.8081066087531,3.20906150061683));
#2974=CARTESIAN_POINT('Ctrl Pts',(0.0503854003704455,60.6719738511282,3.18364797157746));
#2975=CARTESIAN_POINT('Ctrl Pts',(-0.399048227018079,60.7332796361931,3.15823444253808));
#2976=CARTESIAN_POINT('Ctrl Pts',(-0.727769577110692,60.9643298133823,3.13282091349871));
#2977=CARTESIAN_POINT('Ctrl Pts',(-1.0564909272033,61.1953799905715,3.10740738445933));
#2978=CARTESIAN_POINT('Ctrl Pts',(-1.2645,61.5961745598849,3.08199385541996));
#2979=CARTESIAN_POINT('Ctrl Pts',(-1.2645,62.,3.05658032638058));
#2980=CARTESIAN_POINT('',(-1.26360000078493,61.9982837834688,3.19341967361942));
#2981=CARTESIAN_POINT('',(-1.2645,62.,11.));
#2982=CARTESIAN_POINT('Ctrl Pts',(-1.26360000078493,61.9982837834688,3.19341967361942));
#2983=CARTESIAN_POINT('Ctrl Pts',(-1.2646895712886,61.8762260868132,3.20111464710848));
#2984=CARTESIAN_POINT('Ctrl Pts',(-1.24838342909737,61.7544293688118,3.20880962059754));
#2985=CARTESIAN_POINT('Ctrl Pts',(-1.2135930237406,61.6380047306132,3.2165045940866));
#2986=CARTESIAN_POINT('Ctrl Pts',(-1.09389700538749,61.2374470053534,3.24297906825638));
#2987=CARTESIAN_POINT('Ctrl Pts',(-0.755403377300965,60.9004784104608,3.26945354242615));
#2988=CARTESIAN_POINT('Ctrl Pts',(-0.35324980853142,60.7834360782287,3.29592801659592));
#2989=CARTESIAN_POINT('Ctrl Pts',(0.0489037602381477,60.6663937459965,3.3224024907657));
#2990=CARTESIAN_POINT('Ctrl Pts',(0.51471726969074,60.7692776764249,3.34887696493547));
#2991=CARTESIAN_POINT('Ctrl Pts',(0.830808909571157,61.0440815612286,3.37535143910524));
#2992=CARTESIAN_POINT('Ctrl Pts',(1.14690054945155,61.3188854460324,3.40182591327502));
#2993=CARTESIAN_POINT('Ctrl Pts',(1.31327031975979,61.7656092852115,3.42830038744479));
#2994=CARTESIAN_POINT('Ctrl Pts',(1.25371669939724,62.1800586967865,3.45477486161456));
#2995=CARTESIAN_POINT('Ctrl Pts',(1.19416307903468,62.5945081083616,3.48124933578434));
#2996=CARTESIAN_POINT('Ctrl Pts',(0.908686068001303,62.9766830923327,3.50772380995411));
#2997=CARTESIAN_POINT('Ctrl Pts',(0.528049891751221,63.1512994339485,3.53419828412388));
#2998=CARTESIAN_POINT('Ctrl Pts',(0.147413715501145,63.3259157755643,3.56067275829366));
#2999=CARTESIAN_POINT('Ctrl Pts',(-0.328381625965628,63.2929734748249,3.58714723246343));
#3000=CARTESIAN_POINT('Ctrl Pts',(-0.681386522222283,63.0676752035215,3.61362170663321));
#3001=CARTESIAN_POINT('Ctrl Pts',(-1.03439141847893,62.8423769322181,3.64009618080298));
#3002=CARTESIAN_POINT('Ctrl Pts',(-1.26460586952547,62.4247226903506,3.66657065497275));
#3003=CARTESIAN_POINT('Ctrl Pts',(-1.26657669920053,62.0059697482278,3.69304512914253));
#3004=CARTESIAN_POINT('Ctrl Pts',(-1.26658599322673,62.0039949957342,3.69316997730149));
#3005=CARTESIAN_POINT('Ctrl Pts',(-1.26659021140914,62.0020202188069,3.69329482546045));
#3006=CARTESIAN_POINT('Ctrl Pts',(-1.26658936461766,62.0000454376183,3.69341967361941));
#3007=CARTESIAN_POINT('Origin',(0.,62.,11.));
#3008=CARTESIAN_POINT('',(-1.26369078126388,62.0010837389429,4.19341967361941));
#3009=CARTESIAN_POINT('',(-1.26247380813439,62.000224493386,4.05658032638058));
#3010=CARTESIAN_POINT('',(-1.2645,62.,11.));
#3011=CARTESIAN_POINT('Ctrl Pts',(-1.26247380813439,62.000224493386,4.05658032638058));
#3012=CARTESIAN_POINT('Ctrl Pts',(-1.2627770554729,62.1977747806656,4.04419517377059));
#3013=CARTESIAN_POINT('Ctrl Pts',(-1.21919060501588,62.3951964595735,4.0318100211606));
#3014=CARTESIAN_POINT('Ctrl Pts',(-1.13100838653655,62.5701321918195,4.0194248685506));
#3015=CARTESIAN_POINT('Ctrl Pts',(-0.942688034453033,62.9437217800227,3.99297536047127));
#3016=CARTESIAN_POINT('Ctrl Pts',(-0.550979309712938,63.2147594826542,3.96652585239194));
#3017=CARTESIAN_POINT('Ctrl Pts',(-0.134976230259329,63.2593561689363,3.94007634431262));
#3018=CARTESIAN_POINT('Ctrl Pts',(0.281026849194274,63.3039528552184,3.91362683623329));
#3019=CARTESIAN_POINT('Ctrl Pts',(0.721324283361391,63.1221085251511,3.88717732815396));
#3020=CARTESIAN_POINT('Ctrl Pts',(0.984525985815264,62.7968772337461,3.86072782007463));
#3021=CARTESIAN_POINT('Ctrl Pts',(1.24772768826914,62.4716459423411,3.8342783119953));
#3022=CARTESIAN_POINT('Ctrl Pts',(1.33383365900977,62.0030276895983,3.80782880391598));
#3023=CARTESIAN_POINT('Ctrl Pts',(1.2035701737474,61.6055072680027,3.78137929583665));
#3024=CARTESIAN_POINT('Ctrl Pts',(1.07330668848504,61.2079868464071,3.75492978775732));
#3025=CARTESIAN_POINT('Ctrl Pts',(0.726673747219688,60.8815642559588,3.72848027967799));
#3026=CARTESIAN_POINT('Ctrl Pts',(0.321981403463135,60.7751199126192,3.70203077159866));
#3027=CARTESIAN_POINT('Ctrl Pts',(-0.0827109402934361,60.6686755692796,
3.67558126351933));
#3028=CARTESIAN_POINT('Ctrl Pts',(-0.545462686541198,60.7822094730489,3.64913175544));
#3029=CARTESIAN_POINT('Ctrl Pts',(-0.854275999894884,61.0645854492927,3.62268224736068));
#3030=CARTESIAN_POINT('Ctrl Pts',(-1.11153539360056,61.2998210084614,3.60064827370065));
#3031=CARTESIAN_POINT('Ctrl Pts',(-1.26196373298383,61.6522305330741,3.57861430004061));
#3032=CARTESIAN_POINT('Ctrl Pts',(-1.26507610040075,62.0014824731976,3.55658032638058));
#3033=CARTESIAN_POINT('Ctrl Pts',(-1.26658936461766,62.0000454376183,3.69341967361941));
#3034=CARTESIAN_POINT('Ctrl Pts',(-1.26641064641422,61.5832611918271,3.71976929963022));
#3035=CARTESIAN_POINT('Ctrl Pts',(-1.04062011487931,61.1662871347829,3.74611892564103));
#3036=CARTESIAN_POINT('Ctrl Pts',(-0.691406484869783,60.9387654818093,3.77246855165185));
#3037=CARTESIAN_POINT('Ctrl Pts',(-0.340538232560377,60.710165799892,3.79894302582162));
#3038=CARTESIAN_POINT('Ctrl Pts',(0.134925480362021,60.6728180784356,3.82541749999139));
#3039=CARTESIAN_POINT('Ctrl Pts',(0.51718882012395,60.8438152287622,3.85189197416117));
#3040=CARTESIAN_POINT('Ctrl Pts',(0.899452159885873,61.0148123790889,3.87836644833094));
#3041=CARTESIAN_POINT('Ctrl Pts',(1.18851512648732,61.3941544011985,3.90484092250071));
#3042=CARTESIAN_POINT('Ctrl Pts',(1.25196686325949,61.8080838103285,3.93131539667049));
#3043=CARTESIAN_POINT('Ctrl Pts',(1.31541860003166,62.2220132194584,3.95778987084026));
#3044=CARTESIAN_POINT('Ctrl Pts',(1.15325910697454,62.6705300156087,3.98426434501003));
#3045=CARTESIAN_POINT('Ctrl Pts',(0.839768669116833,62.9481783322686,4.01073881917981));
#3046=CARTESIAN_POINT('Ctrl Pts',(0.526278231259118,63.2258266489285,4.03721329334958));
#3047=CARTESIAN_POINT('Ctrl Pts',(0.0614568486008085,63.332606486098,4.06368776751935));
#3048=CARTESIAN_POINT('Ctrl Pts',(-0.341774823249191,63.2196072116094,4.09016224168913));
#3049=CARTESIAN_POINT('Ctrl Pts',(-0.745006495099184,63.1066079371209,4.1166367158589));
#3050=CARTESIAN_POINT('Ctrl Pts',(-1.08664845614086,62.7738295509743,4.14311119002868));
#3051=CARTESIAN_POINT('Ctrl Pts',(-1.21020487579399,62.3737067569986,4.16958566419845));
#3052=CARTESIAN_POINT('Ctrl Pts',(-1.24728266439833,62.2536347412146,4.17753033400544));
#3053=CARTESIAN_POINT('Ctrl Pts',(-1.26472124853752,62.1274981757749,4.18547500381243));
#3054=CARTESIAN_POINT('Ctrl Pts',(-1.26369078126388,62.0010837389429,4.19341967361941));
#3055=CARTESIAN_POINT('Origin',(0.,62.,11.));
#3056=CARTESIAN_POINT('',(-1.26274145362504,61.9993714662269,4.69341967361941));
#3057=CARTESIAN_POINT('',(-1.26454349698659,61.9988489399227,4.55658032638058));
#3058=CARTESIAN_POINT('',(-1.2645,62.,11.));
#3059=CARTESIAN_POINT('Ctrl Pts',(-1.26454349698659,61.9988489399227,4.55658032638058));
#3060=CARTESIAN_POINT('Ctrl Pts',(-1.26157415557673,62.3221765081691,4.5362255555799));
#3061=CARTESIAN_POINT('Ctrl Pts',(-1.13514432950774,62.647567769356,4.51587078477921));
#3062=CARTESIAN_POINT('Ctrl Pts',(-0.911620305523496,62.8793062056971,4.49551601397852));
#3063=CARTESIAN_POINT('Ctrl Pts',(-0.621167490496216,63.1804330375496,4.46906650589919));
#3064=CARTESIAN_POINT('Ctrl Pts',(-0.166770480356354,63.3234264554697,4.44261699781986));
#3065=CARTESIAN_POINT('Ctrl Pts',(0.243784976820714,63.2428994619668,4.41616748974053));
#3066=CARTESIAN_POINT('Ctrl Pts',(0.654340433997782,63.1623724684639,4.3897179816612));
#3067=CARTESIAN_POINT('Ctrl Pts',(1.02105433821205,62.8583250635379,4.36326847358187));
#3068=CARTESIAN_POINT('Ctrl Pts',(1.17623522658127,62.4697899944864,4.33681896550255));
#3069=CARTESIAN_POINT('Ctrl Pts',(1.33141611495049,62.081254925435,4.31036945742322));
#3070=CARTESIAN_POINT('Ctrl Pts',(1.27506398747465,61.6082321922581,4.28391994934389));
#3071=CARTESIAN_POINT('Ctrl Pts',(1.0329492520071,61.267028573479,4.25747044126456));
#3072=CARTESIAN_POINT('Ctrl Pts',(0.790834516539545,60.9258249546998,4.23102093318523));
#3073=CARTESIAN_POINT('Ctrl Pts',(0.362957173080291,60.7164404503185,4.2045714251059));
#3074=CARTESIAN_POINT('Ctrl Pts',(-0.0550269198318295,60.7346154831493,
4.17812191702657));
#3075=CARTESIAN_POINT('Ctrl Pts',(-0.473011012743962,60.7527905159801,4.15167240894725));
#3076=CARTESIAN_POINT('Ctrl Pts',(-0.881101855108954,60.998525086023,4.12522290086792));
#3077=CARTESIAN_POINT('Ctrl Pts',(-1.09268128657798,61.359463107932,4.09877339278859));
#3078=CARTESIAN_POINT('Ctrl Pts',(-1.20518728575404,61.5513895750444,4.08470903731926));
#3079=CARTESIAN_POINT('Ctrl Pts',(-1.26212944593732,61.775889957441,4.07064468184992));
#3080=CARTESIAN_POINT('Ctrl Pts',(-1.26247380813439,62.000224493386,4.05658032638058));
#3081=CARTESIAN_POINT('Ctrl Pts',(-1.26369078126388,62.0010837389429,4.19341967361941));
#3082=CARTESIAN_POINT('Ctrl Pts',(-1.26128736394802,61.7062401721194,4.2119494779822));
#3083=CARTESIAN_POINT('Ctrl Pts',(-1.158414374095,61.4098850160228,4.23047928234498));
#3084=CARTESIAN_POINT('Ctrl Pts',(-0.96991843250021,61.1854382541962,4.24900908670777));
#3085=CARTESIAN_POINT('Ctrl Pts',(-0.700604691288738,60.8647597471744,4.27548356087754));
#3086=CARTESIAN_POINT('Ctrl Pts',(-0.256506330601223,60.6908699349354,4.30195803504732));
#3087=CARTESIAN_POINT('Ctrl Pts',(0.158948616530661,60.7434222187305,4.32843250921709));
#3088=CARTESIAN_POINT('Ctrl Pts',(0.574403563662557,60.7959745025257,4.35490698338686));
#3089=CARTESIAN_POINT('Ctrl Pts',(0.961215097238828,61.074968882355,4.38138145755664));
#3090=CARTESIAN_POINT('Ctrl Pts',(1.14219655478251,61.4526066045086,4.40785593172641));
#3091=CARTESIAN_POINT('Ctrl Pts',(1.32317801232618,61.8302443266621,4.43433040589618));
#3092=CARTESIAN_POINT('Ctrl Pts',(1.29832939383729,62.3065253911398,4.46080488006596));
#3093=CARTESIAN_POINT('Ctrl Pts',(1.07903309863045,62.663279778349,4.48727935423573));
#3094=CARTESIAN_POINT('Ctrl Pts',(0.859736803423599,63.0200341655584,4.5137538284055));
#3095=CARTESIAN_POINT('Ctrl Pts',(0.445992831498797,63.2572618754992,4.54022830257528));
#3096=CARTESIAN_POINT('Ctrl Pts',(0.0273247840472372,63.2662961036418,4.56670277674505));
#3097=CARTESIAN_POINT('Ctrl Pts',(-0.391343263404305,63.2753303317844,4.59317725091482));
#3098=CARTESIAN_POINT('Ctrl Pts',(-0.814935386382596,63.0561710781287,4.6196517250846));
#3099=CARTESIAN_POINT('Ctrl Pts',(-1.04941684454793,62.7092085509006,4.64612619925437));
#3100=CARTESIAN_POINT('Ctrl Pts',(-1.18904118306746,62.5026062304684,4.66189069070938));
#3101=CARTESIAN_POINT('Ctrl Pts',(-1.26161205021549,62.2506883634268,4.6776551821644));
#3102=CARTESIAN_POINT('Ctrl Pts',(-1.26274145362504,61.9993714662269,4.69341967361941));
#3103=CARTESIAN_POINT('Origin',(0.,62.,11.));
#3104=CARTESIAN_POINT('',(-1.2659896761286,61.9992279780912,5.19341967361942));
#3105=CARTESIAN_POINT('',(-1.26631034501602,62.0005289005721,5.05658032638059));
#3106=CARTESIAN_POINT('',(-1.2645,62.,11.));
#3107=CARTESIAN_POINT('Ctrl Pts',(-1.26631034501602,62.0005289005721,5.05658032638059));
#3108=CARTESIAN_POINT('Ctrl Pts',(-1.26646705865333,62.0302027755953,5.05470544546853));
#3109=CARTESIAN_POINT('Ctrl Pts',(-1.26551429174525,62.0598664133525,5.05283056455647));
#3110=CARTESIAN_POINT('Ctrl Pts',(-1.26341985004281,62.0894492213675,5.05095568364442));
#3111=CARTESIAN_POINT('Ctrl Pts',(-1.23387293195633,62.5067827781667,5.02450617556509));
#3112=CARTESIAN_POINT('Ctrl Pts',(-0.977114551875362,62.908029929307,4.99805666748576));
#3113=CARTESIAN_POINT('Ctrl Pts',(-0.610554926780736,63.1097087745727,4.97160715940643));
#3114=CARTESIAN_POINT('Ctrl Pts',(-0.243995301686105,63.3113876198384,4.9451576513271));
#3115=CARTESIAN_POINT('Ctrl Pts',(0.232365568422191,63.3134981592294,4.91870814324777));
#3116=CARTESIAN_POINT('Ctrl Pts',(0.600697873686297,63.1150753029836,4.89225863516844));
#3117=CARTESIAN_POINT('Ctrl Pts',(0.969030178950393,62.9166524467377,4.86580912708911));
#3118=CARTESIAN_POINT('Ctrl Pts',(1.22933391937031,62.5176961948549,4.83935961900979));
#3119=CARTESIAN_POINT('Ctrl Pts',(1.26257764751165,62.1006408289876,4.81291011093046));
#3120=CARTESIAN_POINT('Ctrl Pts',(1.29582137565299,61.6835854631203,4.78646060285113));
#3121=CARTESIAN_POINT('Ctrl Pts',(1.10200509151576,61.2484309832684,4.7600110947718));
#3122=CARTESIAN_POINT('Ctrl Pts',(0.769756940783928,60.9941644506829,4.73356158669248));
#3123=CARTESIAN_POINT('Ctrl Pts',(0.437508790052093,60.7398979180975,4.70711207861315));
#3124=CARTESIAN_POINT('Ctrl Pts',(-0.0331712272743414,60.6665193327784,
4.68066257053382));
#3125=CARTESIAN_POINT('Ctrl Pts',(-0.427051088567459,60.8075830625882,4.65421306245449));
#3126=CARTESIAN_POINT('Ctrl Pts',(-0.820930949860564,60.9486467923979,4.62776355437516));
#3127=CARTESIAN_POINT('Ctrl Pts',(-1.13801065512036,61.3041528373365,4.60131404629583));
#3128=CARTESIAN_POINT('Ctrl Pts',(-1.23329619779292,61.7115359826981,4.5748645382165));
#3129=CARTESIAN_POINT('Ctrl Pts',(-1.25525276300766,61.8054089286629,4.56876980093786));
#3130=CARTESIAN_POINT('Ctrl Pts',(-1.26543259350165,61.9020364234518,4.56267506365922));
#3131=CARTESIAN_POINT('Ctrl Pts',(-1.26454349698659,61.9988489399227,4.55658032638058));
#3132=CARTESIAN_POINT('Ctrl Pts',(-1.26274145362504,61.9993714662269,4.69341967361941));
#3133=CARTESIAN_POINT('Ctrl Pts',(-1.26350874072902,61.8286333467882,4.70412965633417));
#3134=CARTESIAN_POINT('Ctrl Pts',(-1.23130230728412,61.6581726042478,4.71483963904893));
#3135=CARTESIAN_POINT('Ctrl Pts',(-1.16474623616283,61.5023870123791,4.72554962176369));
#3136=CARTESIAN_POINT('Ctrl Pts',(-1.00022337626001,61.1172938018863,4.75202409593346));
#3137=CARTESIAN_POINT('Ctrl Pts',(-0.625806863102003,60.8218731817011,4.77849857010324));
#3138=CARTESIAN_POINT('Ctrl Pts',(-0.213005577835146,60.7514483987963,4.80497304427301));
#3139=CARTESIAN_POINT('Ctrl Pts',(0.199795707431718,60.6810236158916,4.83144751844279));
#3140=CARTESIAN_POINT('Ctrl Pts',(0.65098176480743,60.8355946702673,4.85792199261256));
#3141=CARTESIAN_POINT('Ctrl Pts',(0.933877906843383,61.1443572390187,4.88439646678233));
#3142=CARTESIAN_POINT('Ctrl Pts',(1.21677404887933,61.4531198077701,4.91087094095211));
#3143=CARTESIAN_POINT('Ctrl Pts',(1.33138027557553,61.9160738908972,4.93734541512188));
#3144=CARTESIAN_POINT('Ctrl Pts',(1.22519894053878,62.3211542230141,4.96381988929165));
#3145=CARTESIAN_POINT('Ctrl Pts',(1.11901760550203,62.726234555131,4.99029436346143));
#3146=CARTESIAN_POINT('Ctrl Pts',(0.79204870873233,63.0734411362378,5.0167688376312));
#3147=CARTESIAN_POINT('Ctrl Pts',(0.394066813207953,63.2037291328409,5.04324331180097));
#3148=CARTESIAN_POINT('Ctrl Pts',(-0.00391508231642947,63.334017129444,
5.06971778597075));
#3149=CARTESIAN_POINT('Ctrl Pts',(-0.472909976595494,63.2473865415435,5.09619226014052));
#3150=CARTESIAN_POINT('Ctrl Pts',(-0.798085492555447,62.983520221143,5.12266673431029));
#3151=CARTESIAN_POINT('Ctrl Pts',(-1.08776230096579,62.7484596160574,5.14625104741333));
#3152=CARTESIAN_POINT('Ctrl Pts',(-1.26330664760465,62.372747933902,5.16983536051637));
#3153=CARTESIAN_POINT('Ctrl Pts',(-1.2659896761286,61.9992279780912,5.19341967361942));
#3154=CARTESIAN_POINT('Origin',(0.,62.,11.));
#3155=CARTESIAN_POINT('',(-1.2651073064448,62.0010907480007,5.69341967361941));
#3156=CARTESIAN_POINT('',(-1.26298306745807,62.0008015590839,5.55658032638059));
#3157=CARTESIAN_POINT('',(-1.2645,62.,11.));
#3158=CARTESIAN_POINT('Ctrl Pts',(-1.26298306745807,62.0008015590839,5.55658032638059));
#3159=CARTESIAN_POINT('Ctrl Pts',(-1.26389429725508,62.1576673532566,5.54673582727784));
#3160=CARTESIAN_POINT('Ctrl Pts',(-1.23682627662902,62.3142299072959,5.53689132817508));
#3161=CARTESIAN_POINT('Ctrl Pts',(-1.18035157767101,62.4593484869774,5.52704682907233));
#3162=CARTESIAN_POINT('Ctrl Pts',(-1.02861932692094,62.8492428844155,5.500597320993));
#3163=CARTESIAN_POINT('Ctrl Pts',(-0.664614484652939,63.156528764606,5.47414781291367));
#3164=CARTESIAN_POINT('Ctrl Pts',(-0.254788817813046,63.2406907502669,5.44769830483434));
#3165=CARTESIAN_POINT('Ctrl Pts',(0.15503684902684,63.3248527359278,5.42124879675501));
#3166=CARTESIAN_POINT('Ctrl Pts',(0.610683340438617,63.1858908270591,5.39479928867569));
#3167=CARTESIAN_POINT('Ctrl Pts',(0.90379308886385,62.8873493853634,5.36834978059636));
#3168=CARTESIAN_POINT('Ctrl Pts',(1.19690283728909,62.5888079436678,5.34190027251704));
#3169=CARTESIAN_POINT('Ctrl Pts',(1.32747584272777,62.1306869691452,5.3154507644377));
#3170=CARTESIAN_POINT('Ctrl Pts',(1.23580381276725,61.7224755580994,5.28900125635837));
#3171=CARTESIAN_POINT('Ctrl Pts',(1.14413178280672,61.3142641470535,5.26255174827904));
#3172=CARTESIAN_POINT('Ctrl Pts',(0.830214717446973,60.9559622994843,5.23610224019972));
#3173=CARTESIAN_POINT('Ctrl Pts',(0.43760029603368,60.8114139236558,5.20965273212039));
#3174=CARTESIAN_POINT('Ctrl Pts',(0.0449858746203926,60.6668655478274,5.18320322404106));
#3175=CARTESIAN_POINT('Ctrl Pts',(-0.426325902846442,60.7360706437399,5.15675371596173));
#3176=CARTESIAN_POINT('Ctrl Pts',(-0.760814063533862,60.9873831729251,5.13030420788241));
#3177=CARTESIAN_POINT('Ctrl Pts',(-1.07159193570096,61.2208813419144,5.10572958071513));
#3178=CARTESIAN_POINT('Ctrl Pts',(-1.26425625230846,61.6115845091633,5.08115495354786));
#3179=CARTESIAN_POINT('Ctrl Pts',(-1.26631034501602,62.0005289005721,5.05658032638059));
#3180=CARTESIAN_POINT('Ctrl Pts',(-1.2659896761286,61.9992279780912,5.19341967361942));
#3181=CARTESIAN_POINT('Ctrl Pts',(-1.2663184702956,61.9534546359033,5.19630983468615));
#3182=CARTESIAN_POINT('Ctrl Pts',(-1.26405131968723,61.9077142079648,5.19919999575288));
#3183=CARTESIAN_POINT('Ctrl Pts',(-1.25908014364372,61.8622695726189,5.20209015681962));
#3184=CARTESIAN_POINT('Ctrl Pts',(-1.2135431411312,61.4459872973955,5.22856463098939));
#3185=CARTESIAN_POINT('Ctrl Pts',(-0.941112998465316,61.0545247998492,5.25503910515916));
#3186=CARTESIAN_POINT('Ctrl Pts',(-0.566581724795316,60.8671992108768,5.28151357932893));
#3187=CARTESIAN_POINT('Ctrl Pts',(-0.192050451125322,60.6798736219045,5.30798805349871));
#3188=CARTESIAN_POINT('Ctrl Pts',(0.284581953548787,60.6966849415062,5.33446252766849));
#3189=CARTESIAN_POINT('Ctrl Pts',(0.64498459962017,60.9099324126447,5.36093700183826));
#3190=CARTESIAN_POINT('Ctrl Pts',(1.00538724569156,61.1231798837832,5.38741147600803));
#3191=CARTESIAN_POINT('Ctrl Pts',(1.24956013316022,61.5328635064585,5.4138859501778));
#3192=CARTESIAN_POINT('Ctrl Pts',(1.26565504688907,61.9513196033184,5.44036042434757));
#3193=CARTESIAN_POINT('Ctrl Pts',(1.28174996061792,62.3697757001783,5.46683489851735));
#3194=CARTESIAN_POINT('Ctrl Pts',(1.06976690060698,62.7970042712228,5.49330937268712));
#3195=CARTESIAN_POINT('Ctrl Pts',(0.726808895563832,63.0373048289018,5.5197838468569));
#3196=CARTESIAN_POINT('Ctrl Pts',(0.383850890520675,63.2776053865809,5.54625832102667));
#3197=CARTESIAN_POINT('Ctrl Pts',(-0.0900820595546972,63.3309779308945,
5.57273279519644));
#3198=CARTESIAN_POINT('Ctrl Pts',(-0.47789560356581,63.1729741134532,5.59920726936622));
#3199=CARTESIAN_POINT('Ctrl Pts',(-0.865709147576916,63.0149702960119,5.62568174353599));
#3200=CARTESIAN_POINT('Ctrl Pts',(-1.16740328552377,62.6455901168156,5.65215621770576));
#3201=CARTESIAN_POINT('Ctrl Pts',(-1.24478105706245,62.2340354646529,5.67863069187554));
#3202=CARTESIAN_POINT('Ctrl Pts',(-1.25918912982629,62.1574022241661,5.68356035245683));
#3203=CARTESIAN_POINT('Ctrl Pts',(-1.26581969736349,62.0793067088165,5.68849001303812));
#3204=CARTESIAN_POINT('Ctrl Pts',(-1.2651073064448,62.0010907480007,5.69341967361941));
#3205=CARTESIAN_POINT('Origin',(0.,62.,11.));
#3206=CARTESIAN_POINT('',(-1.26244530979024,62.000127730311,6.19341967361942));
#3207=CARTESIAN_POINT('',(-1.26340776120948,61.9990017691675,6.05658032638059));
#3208=CARTESIAN_POINT('',(-1.2645,62.,11.));
#3209=CARTESIAN_POINT('Ctrl Pts',(-1.26340776120948,61.9990017691675,6.05658032638059));
#3210=CARTESIAN_POINT('Ctrl Pts',(-1.26130899626349,62.2826183889068,6.03876620908714));
#3211=CARTESIAN_POINT('Ctrl Pts',(-1.16686522025135,62.5675019376694,6.02095209179369));
#3212=CARTESIAN_POINT('Ctrl Pts',(-0.991533577913288,62.7880939304823,6.00313797450025));
#3213=CARTESIAN_POINT('Ctrl Pts',(-0.731209947267356,63.1156178599608,5.97668846642092));
#3214=CARTESIAN_POINT('Ctrl Pts',(-0.292570460469219,63.3014122029973,5.95023895834159));
#3215=CARTESIAN_POINT('Ctrl Pts',(0.123804260685056,63.2605171099318,5.92378945026226));
#3216=CARTESIAN_POINT('Ctrl Pts',(0.540178981839326,63.2196220168664,5.89733994218293));
#3217=CARTESIAN_POINT('Ctrl Pts',(0.934288937349736,62.9520374876991,5.8708904341036));
#3218=CARTESIAN_POINT('Ctrl Pts',(1.12591592454659,62.5801243058535,5.84444092602427));
#3219=CARTESIAN_POINT('Ctrl Pts',(1.31754291174344,62.2082111240079,5.81799141794494));
#3220=CARTESIAN_POINT('Ctrl Pts',(1.30668693062673,61.7319692894841,5.79154190986561));
#3221=CARTESIAN_POINT('Ctrl Pts',(1.09831219327952,61.3691741876825,5.76509240178629));
#3222=CARTESIAN_POINT('Ctrl Pts',(0.889937455932298,61.006379085881,5.73864289370696));
#3223=CARTESIAN_POINT('Ctrl Pts',(0.484043962354558,60.7570307168017,5.71219338562763));
#3224=CARTESIAN_POINT('Ctrl Pts',(0.0662382796219927,60.735150851003,5.68574387754831));
#3225=CARTESIAN_POINT('Ctrl Pts',(-0.351567403110573,60.7132709852043,5.65929436946898));
#3226=CARTESIAN_POINT('Ctrl Pts',(-0.781285274997964,60.9188596226862,5.63284486138964));
#3227=CARTESIAN_POINT('Ctrl Pts',(-1.02641438132559,61.25790539877,5.60639535331032));
#3228=CARTESIAN_POINT('Ctrl Pts',(-1.18030650660756,61.4707584370365,5.58979034433374));
#3229=CARTESIAN_POINT('Ctrl Pts',(-1.2614460690998,61.7362113658025,5.57318533535716));
#3230=CARTESIAN_POINT('Ctrl Pts',(-1.26298306745807,62.0008015590839,5.55658032638059));
#3231=CARTESIAN_POINT('Ctrl Pts',(-1.2651073064448,62.0010907480007,5.69341967361941));
#3232=CARTESIAN_POINT('Ctrl Pts',(-1.26199384066105,61.6592521431657,5.7149644872079));
#3233=CARTESIAN_POINT('Ctrl Pts',(-1.11862403011515,61.3151129341647,5.73650930079638));
#3234=CARTESIAN_POINT('Ctrl Pts',(-0.87127339884439,61.0806876791847,5.75805411438486));
#3235=CARTESIAN_POINT('Ctrl Pts',(-0.567326563957139,60.7926236710084,5.78452858855463));
#3236=CARTESIAN_POINT('Ctrl Pts',(-0.106371489052124,60.6702247797847,5.8110030627244));
#3237=CARTESIAN_POINT('Ctrl Pts',(0.300442246894867,60.7695582358283,5.83747753689418));
#3238=CARTESIAN_POINT('Ctrl Pts',(0.707255982841871,60.8688916918718,5.86395201106395));
#3239=CARTESIAN_POINT('Ctrl Pts',(1.05992837983084,61.1899574951826,5.89042648523372));
#3240=CARTESIAN_POINT('Ctrl Pts',(1.19691087880544,61.5856851113777,5.9169009594035));
#3241=CARTESIAN_POINT('Ctrl Pts',(1.33389337778004,61.9814127275728,5.94337543357327));
#3242=CARTESIAN_POINT('Ctrl Pts',(1.25518597874026,62.4518021566522,5.96984990774304));
#3243=CARTESIAN_POINT('Ctrl Pts',(0.996842160808686,62.7813822273198,5.99632438191282));
#3244=CARTESIAN_POINT('Ctrl Pts',(0.73849834287711,63.1109622979874,6.02279885608259));
#3245=CARTESIAN_POINT('Ctrl Pts',(0.300518106053737,63.2997330102431,6.04927333025236));
#3246=CARTESIAN_POINT('Ctrl Pts',(-0.116473049174136,63.2612242098664,6.07574780442214));
#3247=CARTESIAN_POINT('Ctrl Pts',(-0.533464204402014,63.2227154094897,6.10222227859191));
#3248=CARTESIAN_POINT('Ctrl Pts',(-0.929466278034389,62.9569270964805,6.12869675276169));
#3249=CARTESIAN_POINT('Ctrl Pts',(-1.12308269658033,62.5856088586923,6.15517122693146));
#3250=CARTESIAN_POINT('Ctrl Pts',(-1.21632379635538,62.4067907547426,6.16792070916078));
#3251=CARTESIAN_POINT('Ctrl Pts',(-1.26262845718185,62.2034985897755,6.1806701913901));
#3252=CARTESIAN_POINT('Ctrl Pts',(-1.26244530979024,62.000127730311,6.19341967361942));
#3253=CARTESIAN_POINT('Origin',(0.,62.,11.));
#3254=CARTESIAN_POINT('',(-1.26463787115151,61.9988480536212,6.69341967361942));
#3255=CARTESIAN_POINT('',(-1.26654507282395,61.9998047286807,6.55658032638059));
#3256=CARTESIAN_POINT('',(-1.2645,62.,11.));
#3257=CARTESIAN_POINT('Ctrl Pts',(-1.26654507282395,61.9998047286807,6.55658032638059));
#3258=CARTESIAN_POINT('Ctrl Pts',(-1.26566695990025,62.407684077558,6.53079659089644));
#3259=CARTESIAN_POINT('Ctrl Pts',(-1.05077549067235,62.8163583353738,6.5050128554123));
#3260=CARTESIAN_POINT('Ctrl Pts',(-0.713882379557344,63.0462326832738,6.47922911992815));
#3261=CARTESIAN_POINT('Ctrl Pts',(-0.368290210812584,63.2820427126526,6.45277961184883));
#3262=CARTESIAN_POINT('Ctrl Pts',(0.105685454505522,63.3296998838656,6.4263301037695));
#3263=CARTESIAN_POINT('Ctrl Pts',(0.491305502554099,63.1674115737618,6.39988059569018));
#3264=CARTESIAN_POINT('Ctrl Pts',(0.876925550602689,63.0051232636579,6.37343108761085));
#3265=CARTESIAN_POINT('Ctrl Pts',(1.17418998138175,62.6328894722373,6.34698157953152));
#3266=CARTESIAN_POINT('Ctrl Pts',(1.24716601602004,62.2209248919372,6.32053207145219));
#3267=CARTESIAN_POINT('Ctrl Pts',(1.32014205065833,61.8089603116372,6.29408256337286));
#3268=CARTESIAN_POINT('Ctrl Pts',(1.16882968915587,61.3572649424576,6.26763305529353));
#3269=CARTESIAN_POINT('Ctrl Pts',(0.862420895457597,61.0723895869111,6.2411835472142));
#3270=CARTESIAN_POINT('Ctrl Pts',(0.556012101759319,60.7875142313646,6.21473403913487));
#3271=CARTESIAN_POINT('Ctrl Pts',(0.0945068758652175,60.6694588894511,6.18828453105554));
#3272=CARTESIAN_POINT('Ctrl Pts',(-0.311058138334803,60.7722077887653,6.16183502297621));
#3273=CARTESIAN_POINT('Ctrl Pts',(-0.716623152534808,60.8749566880795,6.13538551489689));
#3274=CARTESIAN_POINT('Ctrl Pts',(-1.06624795504074,61.1985098286213,6.10893600681756));
#3275=CARTESIAN_POINT('Ctrl Pts',(-1.20005646904684,61.5949131568524,6.08248649873823));
#3276=CARTESIAN_POINT('Ctrl Pts',(-1.24374305881083,61.7243332442822,6.07385110795235));
#3277=CARTESIAN_POINT('Ctrl Pts',(-1.26442513721402,61.8615186536993,6.06521571716647));
#3278=CARTESIAN_POINT('Ctrl Pts',(-1.26340776120948,61.9990017691675,6.05658032638059));
#3279=CARTESIAN_POINT('Ctrl Pts',(-1.26244530979024,62.000127730311,6.19341967361942));
#3280=CARTESIAN_POINT('Ctrl Pts',(-1.26224814911904,61.781196219457,6.20714466555987));
#3281=CARTESIAN_POINT('Ctrl Pts',(-1.20817711880556,61.562173510991,6.22086965750032));
#3282=CARTESIAN_POINT('Ctrl Pts',(-1.10079190900675,61.3734940927635,6.23459464944078));
#3283=CARTESIAN_POINT('Ctrl Pts',(-0.893653939427701,61.0095457271903,6.26106912361055));
#3284=CARTESIAN_POINT('Ctrl Pts',(-0.488147236810082,60.7584971586112,6.28754359778033));
#3285=CARTESIAN_POINT('Ctrl Pts',(-0.0700221577308889,60.7353461437359,
6.3140180719501));
#3286=CARTESIAN_POINT('Ctrl Pts',(0.348102921348293,60.7121951288605,6.34049254611987));
#3287=CARTESIAN_POINT('Ctrl Pts',(0.778846376889049,60.9169416676889,6.36696702028964));
#3288=CARTESIAN_POINT('Ctrl Pts',(1.02489765904494,61.2557975630105,6.39344149445942));
#3289=CARTESIAN_POINT('Ctrl Pts',(1.27094894120083,61.594653458332,6.41991596862919));
#3290=CARTESIAN_POINT('Ctrl Pts',(1.33230804997186,62.0676187101468,6.44639044279897));
#3291=CARTESIAN_POINT('Ctrl Pts',(1.18086823333668,62.4580422406649,6.47286491696874));
#3292=CARTESIAN_POINT('Ctrl Pts',(1.0294284167015,62.848465771183,6.49933939113852));
#3293=CARTESIAN_POINT('Ctrl Pts',(0.665189674660113,63.1563475804044,6.52581386530829));
#3294=CARTESIAN_POINT('Ctrl Pts',(0.254998759132029,63.2406563229106,6.55228833947806));
#3295=CARTESIAN_POINT('Ctrl Pts',(-0.155192156396049,63.3249650654167,6.57876281364783));
#3296=CARTESIAN_POINT('Ctrl Pts',(-0.61133524541082,63.1857007412076,6.60523728781761));
#3297=CARTESIAN_POINT('Ctrl Pts',(-0.904485154142092,62.8866561253799,6.63171176198738));
#3298=CARTESIAN_POINT('Ctrl Pts',(-1.13224754578174,62.6543138497071,6.65228106586473));
#3299=CARTESIAN_POINT('Ctrl Pts',(-1.2616192633109,62.3255203570289,6.67285036974207));
#3300=CARTESIAN_POINT('Ctrl Pts',(-1.26463787115151,61.9988480536212,6.69341967361942));
#3301=CARTESIAN_POINT('Origin',(0.,62.,11.));
#3302=CARTESIAN_POINT('',(-1.26630734615671,62.0005413248103,7.19341967361941));
#3303=CARTESIAN_POINT('',(-1.26397450607145,62.0011267559023,7.05658032638059));
#3304=CARTESIAN_POINT('',(-1.2645,62.,11.));
#3305=CARTESIAN_POINT('Ctrl Pts',(-1.26397450607145,62.0011267559023,7.05658032638059));
#3306=CARTESIAN_POINT('Ctrl Pts',(-1.26497809966741,62.1172786107802,7.04927648078508));
#3307=CARTESIAN_POINT('Ctrl Pts',(-1.25028200813958,62.2331811911973,7.04197263518957));
#3308=CARTESIAN_POINT('Ctrl Pts',(-1.21887084677725,62.3443613483963,7.03466878959406));
#3309=CARTESIAN_POINT('Ctrl Pts',(-1.10512121237302,62.746979452468,7.00821928151473));
#3310=CARTESIAN_POINT('Ctrl Pts',(-0.77217174104665,63.087668147357,6.9817697734354));
#3311=CARTESIAN_POINT('Ctrl Pts',(-0.372273230993199,63.2106376505291,6.95532026535607));
#3312=CARTESIAN_POINT('Ctrl Pts',(0.0276252790602492,63.3336071537012,6.92887075727674));
#3313=CARTESIAN_POINT('Ctrl Pts',(0.494472827840775,63.2388574651562,6.90242124919742));
#3314=CARTESIAN_POINT('Ctrl Pts',(0.814789839441265,62.9697156268392,6.87597174111809));
#3315=CARTESIAN_POINT('Ctrl Pts',(1.13510685104176,62.7005737885221,6.84952223303876));
#3316=CARTESIAN_POINT('Ctrl Pts',(1.30889332546222,62.2570398004329,6.82307272495943));
#3317=CARTESIAN_POINT('Ctrl Pts',(1.25668035908608,61.8419324369767,6.7966232168801));
#3318=CARTESIAN_POINT('Ctrl Pts',(1.20446739270994,61.4268250735206,6.77017370880077));
#3319=CARTESIAN_POINT('Ctrl Pts',(0.926254985537201,61.0401443346973,6.74372420072145));
#3320=CARTESIAN_POINT('Ctrl Pts',(0.549263826314065,60.8587111984709,6.71727469264212));
#3321=CARTESIAN_POINT('Ctrl Pts',(0.172272667090921,60.6772780622446,6.69082518456279));
#3322=CARTESIAN_POINT('Ctrl Pts',(-0.303497244182627,60.701092528615,6.66437567648346));
#3323=CARTESIAN_POINT('Ctrl Pts',(-0.660486322684199,60.9192647424369,6.63792616840413));
#3324=CARTESIAN_POINT('Ctrl Pts',(-1.01747540118577,61.1374369562588,6.6114766603248));
#3325=CARTESIAN_POINT('Ctrl Pts',(-1.25568364691537,61.5499669175322,6.58502715224547));
#3326=CARTESIAN_POINT('Ctrl Pts',(-1.26618343369445,61.9682133419413,6.55857764416614));
#3327=CARTESIAN_POINT('Ctrl Pts',(-1.26644772860201,61.9787412128782,6.55791187157096));
#3328=CARTESIAN_POINT('Ctrl Pts',(-1.26656774694425,61.9892727057784,6.55724609897577));
#3329=CARTESIAN_POINT('Ctrl Pts',(-1.26654507282395,61.9998047286807,6.55658032638059));
#3330=CARTESIAN_POINT('Ctrl Pts',(-1.26463787115151,61.9988480536212,6.69341967361942));
#3331=CARTESIAN_POINT('Ctrl Pts',(-1.26550447283386,61.9050648321303,6.69932484391184));
#3332=CARTESIAN_POINT('Ctrl Pts',(-1.2559572177761,61.8114564362629,6.70523001420427));
#3333=CARTESIAN_POINT('Ctrl Pts',(-1.23533447856251,61.7203552167272,6.7111351844967));
#3334=CARTESIAN_POINT('Ctrl Pts',(-1.14287716580388,61.3119238313487,6.73760965866648));
#3335=CARTESIAN_POINT('Ctrl Pts',(-0.82780581183885,60.9538859680381,6.76408413283625));
#3336=CARTESIAN_POINT('Ctrl Pts',(-0.434445075097013,60.8102479437038,6.79055860700602));
#3337=CARTESIAN_POINT('Ctrl Pts',(-0.0410843383551818,60.6666099193696,
6.81703308117579));
#3338=CARTESIAN_POINT('Ctrl Pts',(0.430565781163453,60.7373717340116,6.84350755534557));
#3339=CARTESIAN_POINT('Ctrl Pts',(0.76445662799985,60.9901195404187,6.86998202951534));
#3340=CARTESIAN_POINT('Ctrl Pts',(1.09834747483625,61.2428673468258,6.89645650368511));
#3341=CARTESIAN_POINT('Ctrl Pts',(1.29447904899041,61.677601144998,6.92293097785489));
#3342=CARTESIAN_POINT('Ctrl Pts',(1.26300940802348,62.0951825298107,6.94940545202466));
#3343=CARTESIAN_POINT('Ctrl Pts',(1.23153976705655,62.5127639146235,6.97587992619443));
#3344=CARTESIAN_POINT('Ctrl Pts',(0.972468910968529,62.9131928860769,7.00235440036421));
#3345=CARTESIAN_POINT('Ctrl Pts',(0.604469363755727,63.1130450426725,7.02882887453398));
#3346=CARTESIAN_POINT('Ctrl Pts',(0.23646981654293,63.3128971992681,7.05530334870375));
#3347=CARTESIAN_POINT('Ctrl Pts',(-0.240458421794645,63.3121725410059,7.08177782287353));
#3348=CARTESIAN_POINT('Ctrl Pts',(-0.607848949195136,63.1112030119197,7.1082522970433));
#3349=CARTESIAN_POINT('Ctrl Pts',(-0.97523947659563,62.9102334828335,7.13472677121307));
#3350=CARTESIAN_POINT('Ctrl Pts',(-1.23309229305904,62.5090190829233,7.16120124538285));
#3351=CARTESIAN_POINT('Ctrl Pts',(-1.26329282170346,62.0913439947096,7.18767571955262));
#3352=CARTESIAN_POINT('Ctrl Pts',(-1.26547694376526,62.0611374580767,7.18959037090822));
#3353=CARTESIAN_POINT('Ctrl Pts',(-1.26647038121699,62.0308448274781,7.19150502226382));
#3354=CARTESIAN_POINT('Ctrl Pts',(-1.26630734615671,62.0005413248103,7.19341967361941));
#3355=CARTESIAN_POINT('Origin',(0.,62.,11.));
#3356=CARTESIAN_POINT('',(-1.2630138316345,62.0008279848947,7.69341967361942));
#3357=CARTESIAN_POINT('',(-1.26264579751925,61.9994830590618,7.55658032638059));
#3358=CARTESIAN_POINT('',(-1.2645,62.,11.));
#3359=CARTESIAN_POINT('Ctrl Pts',(-1.26264579751925,61.9994830590618,7.55658032638059));
#3360=CARTESIAN_POINT('Ctrl Pts',(-1.26174850890923,62.2430187810434,7.54130686259438));
#3361=CARTESIAN_POINT('Ctrl Pts',(-1.19390695387225,62.4870169294058,7.52603339880818));
#3362=CARTESIAN_POINT('Ctrl Pts',(-1.06235752433132,62.6896574293731,7.51075993502197));
#3363=CARTESIAN_POINT('Ctrl Pts',(-0.834549494130852,63.0405759646908,7.48431042694265));
#3364=CARTESIAN_POINT('Ctrl Pts',(-0.415688739433641,63.2674675807903,7.45786091886331));
#3365=CARTESIAN_POINT('Ctrl Pts',(0.00268851661752403,63.2665795084681,
7.43141141078399));
#3366=CARTESIAN_POINT('Ctrl Pts',(0.421065772668692,63.2656914361459,7.40496190270466));
#3367=CARTESIAN_POINT('Ctrl Pts',(0.838959530073812,63.0370236754021,7.37851239462533));
#3368=CARTESIAN_POINT('Ctrl Pts',(1.06527575323581,62.6851411890703,7.352062886546));
#3369=CARTESIAN_POINT('Ctrl Pts',(1.29159197639781,62.3332587027385,7.32561337846667));
#3370=CARTESIAN_POINT('Ctrl Pts',(1.32633066531668,61.8581614908187,7.29916387038734));
#3371=CARTESIAN_POINT('Ctrl Pts',(1.15360654738612,61.4771015268518,7.27271436230801));
#3372=CARTESIAN_POINT('Ctrl Pts',(0.98088242945556,61.0960415628849,7.24626485422868));
#3373=CARTESIAN_POINT('Ctrl Pts',(0.600695504675566,60.8090188468709,7.21981534614936));
#3374=CARTESIAN_POINT('Ctrl Pts',(0.186897266278703,60.7472828366904,7.19336583807003));
#3375=CARTESIAN_POINT('Ctrl Pts',(-0.226900972118166,60.68554682651,7.1669163299907));
#3376=CARTESIAN_POINT('Ctrl Pts',(-0.674310524131901,60.8490975221631,7.14046682191137));
#3377=CARTESIAN_POINT('Ctrl Pts',(-0.950740401397729,61.1631466266168,7.11401731383204));
#3378=CARTESIAN_POINT('Ctrl Pts',(-1.15083611261859,61.3904732800722,7.09487165134822));
#3379=CARTESIAN_POINT('Ctrl Pts',(-1.26134377353368,61.6966564352635,7.07572598886441));
#3380=CARTESIAN_POINT('Ctrl Pts',(-1.26397450607145,62.0011267559023,7.05658032638059));
#3381=CARTESIAN_POINT('Ctrl Pts',(-1.26630734615671,62.0005413248103,7.19341967361941));
#3382=CARTESIAN_POINT('Ctrl Pts',(-1.2642160452098,61.6118289600266,7.21797949643359));
#3383=CARTESIAN_POINT('Ctrl Pts',(-1.07183895059716,61.2213277067844,7.24253931924777));
#3384=CARTESIAN_POINT('Ctrl Pts',(-0.761384223449559,60.9878011346484,7.26709914206194));
#3385=CARTESIAN_POINT('Ctrl Pts',(-0.426726855725835,60.7360691393181,7.29357361623172));
#3386=CARTESIAN_POINT('Ctrl Pts',(0.0451361205470197,60.6667409251748,7.32004809040149));
#3387=CARTESIAN_POINT('Ctrl Pts',(0.438058546668376,60.8115736503982,7.34652256457127));
#3388=CARTESIAN_POINT('Ctrl Pts',(0.830980972789732,60.9564063756216,7.37299703874104));
#3389=CARTESIAN_POINT('Ctrl Pts',(1.14496284875958,61.3154000402117,7.39947151291081));
#3390=CARTESIAN_POINT('Ctrl Pts',(1.23617857306843,61.7241105036006,7.42594598708058));
#3391=CARTESIAN_POINT('Ctrl Pts',(1.32739429737727,62.1328209669895,7.45242046125036));
#3392=CARTESIAN_POINT('Ctrl Pts',(1.19584387002512,62.5912482291772,7.47889493542013));
#3393=CARTESIAN_POINT('Ctrl Pts',(0.901786563252793,62.889400625744,7.50536940958991));
#3394=CARTESIAN_POINT('Ctrl Pts',(0.60772925648047,63.1875530223108,7.53184388375968));
#3395=CARTESIAN_POINT('Ctrl Pts',(0.151165070287982,63.3254305532567,7.55831835792945));
#3396=CARTESIAN_POINT('Ctrl Pts',(-0.25876774967277,63.2398756915378,7.58479283209922));
#3397=CARTESIAN_POINT('Ctrl Pts',(-0.668700569633527,63.1543208298188,7.61126730626899));
#3398=CARTESIAN_POINT('Ctrl Pts',(-1.03200202336255,62.8453335754348,7.63774178043877));
#3399=CARTESIAN_POINT('Ctrl Pts',(-1.18225470236944,62.454451644801,7.66421625460855));
#3400=CARTESIAN_POINT('Ctrl Pts',(-1.23750152759948,62.3107271811173,7.67395072761217));
#3401=CARTESIAN_POINT('Ctrl Pts',(-1.26394458876389,62.1559307226005,7.68368520061579));
#3402=CARTESIAN_POINT('Ctrl Pts',(-1.2630138316345,62.0008279848947,7.69341967361942));
#3403=CARTESIAN_POINT('Origin',(0.,62.,11.));
#3404=CARTESIAN_POINT('',(-1.26329673034313,61.9990358001488,8.19341967361942));
#3405=CARTESIAN_POINT('',(-1.26586188772733,61.9991664941656,8.05658032638059));
#3406=CARTESIAN_POINT('',(-1.2645,62.,11.));
#3407=CARTESIAN_POINT('Ctrl Pts',(-1.26586188772733,61.9991664941656,8.05658032638059));
#3408=CARTESIAN_POINT('Ctrl Pts',(-1.26305597565358,62.3673798954664,8.03333724440369));
#3409=CARTESIAN_POINT('Ctrl Pts',(-1.09315286005699,62.7378487775555,8.01009416242679));
#3410=CARTESIAN_POINT('Ctrl Pts',(-0.810665764105738,62.9731659150935,7.98685108044989));
#3411=CARTESIAN_POINT('Ctrl Pts',(-0.489209051347321,63.2409454865247,7.96040157237056));
#3412=CARTESIAN_POINT('Ctrl Pts',(-0.0219634687015073,63.3337124137117,
7.93395206429123));
#3413=CARTESIAN_POINT('Ctrl Pts',(0.377409395400421,63.2090463298221,7.9075025562119));
#3414=CARTESIAN_POINT('Ctrl Pts',(0.776782259502352,63.0843802459324,7.88105304813258));
#3415=CARTESIAN_POINT('Ctrl Pts',(1.1082824050604,62.7422811509662,7.85460354005325));
#3416=CARTESIAN_POINT('Ctrl Pts',(1.22032178010398,62.3391837737815,7.82815403197392));
#3417=CARTESIAN_POINT('Ctrl Pts',(1.33236115514757,61.9360863965968,7.80170452389459));
#3418=CARTESIAN_POINT('Ctrl Pts',(1.22493975967671,61.4719907371936,7.77525501581526));
#3419=CARTESIAN_POINT('Ctrl Pts',(0.947179140989584,61.1591179902822,7.74880550773593));
#3420=CARTESIAN_POINT('Ctrl Pts',(0.669418522302463,60.8462452433708,7.7223559996566));
#3421=CARTESIAN_POINT('Ctrl Pts',(0.22131868039909,60.6845954089511,7.69590649157728));
#3422=CARTESIAN_POINT('Ctrl Pts',(-0.192213741291756,60.7480875601499,7.66945698349795));
#3423=CARTESIAN_POINT('Ctrl Pts',(-0.60574616298261,60.8115797113487,7.64300747541862));
#3424=CARTESIAN_POINT('Ctrl Pts',(-0.984711164460935,61.100213848166,7.61655796733928));
#3425=CARTESIAN_POINT('Ctrl Pts',(-1.15581601234823,61.4820036438427,7.59010845925995));
#3426=CARTESIAN_POINT('Ctrl Pts',(-1.22811510210904,61.6433261022547,7.57893241496683));
#3427=CARTESIAN_POINT('Ctrl Pts',(-1.26330237008128,61.8212807826219,7.56775637067371));
#3428=CARTESIAN_POINT('Ctrl Pts',(-1.26264579751925,61.9994830590618,7.55658032638059));
#3429=CARTESIAN_POINT('Ctrl Pts',(-1.2630138316345,62.0008279848947,7.69341967361942));
#3430=CARTESIAN_POINT('Ctrl Pts',(-1.26141324417326,61.7341037349942,7.71015967478557));
#3431=CARTESIAN_POINT('Ctrl Pts',(-1.17886179840686,61.4664737450556,7.72689967595171));
#3432=CARTESIAN_POINT('Ctrl Pts',(-1.02263140750492,61.2526864894025,7.74363967711786));
#3433=CARTESIAN_POINT('Ctrl Pts',(-0.775551529348718,60.9145798715213,7.77011415128764));
#3434=CARTESIAN_POINT('Ctrl Pts',(-0.34418786875154,60.7111432426425,7.79658862545741));
#3435=CARTESIAN_POINT('Ctrl Pts',(0.0738649272609263,60.7355647698448,7.82306309962719));
#3436=CARTESIAN_POINT('Ctrl Pts',(0.491917723273398,60.759986297047,7.84953757379696));
#3437=CARTESIAN_POINT('Ctrl Pts',(0.896659654701159,61.0122659803303,7.87601204796673));
#3438=CARTESIAN_POINT('Ctrl Pts',(1.10269068352003,61.3768421265721,7.9024865221365));
#3439=CARTESIAN_POINT('Ctrl Pts',(1.30872171233889,61.741418272814,7.92896099630628));
#3440=CARTESIAN_POINT('Ctrl Pts',(1.31604183854887,62.2182908820144,7.95543547047606));
#3441=CARTESIAN_POINT('Ctrl Pts',(1.1212979337185,62.5890190341369,7.98190994464583));
#3442=CARTESIAN_POINT('Ctrl Pts',(0.926554028888131,62.9597471862594,8.00838441881561));
#3443=CARTESIAN_POINT('Ctrl Pts',(0.529746093017422,63.224330881304,8.03485889298537));
#3444=CARTESIAN_POINT('Ctrl Pts',(0.112639840716685,63.2615723304751,8.06133336715514));
#3445=CARTESIAN_POINT('Ctrl Pts',(-0.304466411584052,63.2988137796462,8.08780784132492));
#3446=CARTESIAN_POINT('Ctrl Pts',(-0.741870980314817,63.1087129829439,8.1142823154947));
#3447=CARTESIAN_POINT('Ctrl Pts',(-0.999212061131386,62.7783493660475,8.14075678966447));
#3448=CARTESIAN_POINT('Ctrl Pts',(-1.16984589996266,62.5592968464018,8.15831108431612));
#3449=CARTESIAN_POINT('Ctrl Pts',(-1.26131391416587,62.2785770673136,8.17586537896777));
#3450=CARTESIAN_POINT('Ctrl Pts',(-1.26329673034313,61.9990358001488,8.19341967361942));
#3451=CARTESIAN_POINT('Origin',(0.,62.,11.));
#3452=CARTESIAN_POINT('',(-1.26649174814215,61.9996791746887,8.69341967361942));
#3453=CARTESIAN_POINT('',(-1.26518119728166,62.0010693376458,8.55658032638059));
#3454=CARTESIAN_POINT('',(-1.2645,62.,11.));
#3455=CARTESIAN_POINT('Ctrl Pts',(-1.26518119728166,62.0010693376458,8.55658032638059));
#3456=CARTESIAN_POINT('Ctrl Pts',(-1.26586214360331,62.0766327419434,8.55181713429232));
#3457=CARTESIAN_POINT('Ctrl Pts',(-1.25967370049327,62.1520848077174,8.54705394220405));
#3458=CARTESIAN_POINT('Ctrl Pts',(-1.24621688513076,62.2262174940349,8.54229075011578));
#3459=CARTESIAN_POINT('Ctrl Pts',(-1.1714925951888,62.6378685568854,8.51584124203645));
#3460=CARTESIAN_POINT('Ctrl Pts',(-0.872650599328968,63.0088370175291,8.48939173395713));
#3461=CARTESIAN_POINT('Ctrl Pts',(-0.48634506378999,63.1694867927088,8.4629422258778));
#3462=CARTESIAN_POINT('Ctrl Pts',(-0.100039528251009,63.3301365678884,8.43649271779847));
#3463=CARTESIAN_POINT('Ctrl Pts',(0.373729546967121,63.280467657604,8.41004320971915));
#3464=CARTESIAN_POINT('Ctrl Pts',(0.71831751733374,63.0431926110188,8.38359370163982));
#3465=CARTESIAN_POINT('Ctrl Pts',(1.06290548770035,62.8059175644336,8.35714419356049));
#3466=CARTESIAN_POINT('Ctrl Pts',(1.27831235321546,62.3810363815477,8.33069468548116));
#3467=CARTESIAN_POINT('Ctrl Pts',(1.26603707983119,61.9628383008291,8.30424517740183));
#3468=CARTESIAN_POINT('Ctrl Pts',(1.25376180644693,61.5446402201106,8.2777956693225));
#3469=CARTESIAN_POINT('Ctrl Pts',(1.01380439416328,61.1331252415594,8.25134616124317));
#3470=CARTESIAN_POINT('Ctrl Pts',(0.655892326275096,60.9164705192168,8.22489665316384));
#3471=CARTESIAN_POINT('Ctrl Pts',(0.297980258386917,60.6998157968741,8.19844714508451));
#3472=CARTESIAN_POINT('Ctrl Pts',(-0.177886465105795,60.6780213307401,8.17199763700519));
#3473=CARTESIAN_POINT('Ctrl Pts',(-0.554103989186766,60.8610532722906,8.14554812892586));
#3474=CARTESIAN_POINT('Ctrl Pts',(-0.93032151326774,61.0440852138411,8.11909862084653));
#3475=CARTESIAN_POINT('Ctrl Pts',(-1.20688983793697,61.4319435630761,8.0926491127672));
#3476=CARTESIAN_POINT('Ctrl Pts',(-1.25734007883607,61.8472688455314,8.06619960468787));
#3477=CARTESIAN_POINT('Ctrl Pts',(-1.26345607043817,61.8976179795368,8.06299317858544));
#3478=CARTESIAN_POINT('Ctrl Pts',(-1.26624896848208,61.9483707751482,8.05978675248302));
#3479=CARTESIAN_POINT('Ctrl Pts',(-1.26586188772733,61.9991664941656,8.05658032638059));
#3480=CARTESIAN_POINT('Ctrl Pts',(-1.26329673034313,61.9990358001488,8.19341967361942));
#3481=CARTESIAN_POINT('Ctrl Pts',(-1.26430429439531,61.8569874675148,8.20233985313754));
#3482=CARTESIAN_POINT('Ctrl Pts',(-1.24220549367264,61.7152434436043,8.21126003265566));
#3483=CARTESIAN_POINT('Ctrl Pts',(-1.19564631166531,61.5820497922741,8.22018021217379));
#3484=CARTESIAN_POINT('Ctrl Pts',(-1.05746188848029,61.1867402724877,8.24665468634356));
#3485=CARTESIAN_POINT('Ctrl Pts',(-0.703815449207879,60.8667476700052,8.27312916051333));
#3486=CARTESIAN_POINT('Ctrl Pts',(-0.29670173221614,60.7686509183675,8.29960363468311));
#3487=CARTESIAN_POINT('Ctrl Pts',(0.110411984775599,60.6705541667297,8.32607810885288));
#3488=CARTESIAN_POINT('Ctrl Pts',(0.570992979486668,60.7943532659366,8.35255258302266));
#3489=CARTESIAN_POINT('Ctrl Pts',(0.874063027764672,61.0833395927436,8.37902705719243));
#3490=CARTESIAN_POINT('Ctrl Pts',(1.17713307604267,61.3723259195506,8.40550153136221));
#3491=CARTESIAN_POINT('Ctrl Pts',(1.32269217788761,61.8264994739577,8.43197600553197));
#3492=CARTESIAN_POINT('Ctrl Pts',(1.24406411094311,62.2378170864345,8.45845047970175));
#3493=CARTESIAN_POINT('Ctrl Pts',(1.1654360439986,62.6491346989113,8.48492495387152));
#3494=CARTESIAN_POINT('Ctrl Pts',(0.862620808264637,63.0175963694578,8.5113994280413));
#3495=CARTESIAN_POINT('Ctrl Pts',(0.474328905075636,63.1744209503192,8.53787390221107));
#3496=CARTESIAN_POINT('Ctrl Pts',(0.0860370018866365,63.3312455311805,8.56434837638085));
#3497=CARTESIAN_POINT('Ctrl Pts',(-0.387731568757404,63.2764330223567,8.59082285055062));
#3498=CARTESIAN_POINT('Ctrl Pts',(-0.729957753006133,63.0350913764301,8.61729732472039));
#3499=CARTESIAN_POINT('Ctrl Pts',(-1.05795999940526,62.8037806069535,8.64267144102006));
#3500=CARTESIAN_POINT('Ctrl Pts',(-1.26512720792309,62.4011238860658,8.66804555731975));
#3501=CARTESIAN_POINT('Ctrl Pts',(-1.26649174814215,61.9996791746887,8.69341967361942));
#3502=CARTESIAN_POINT('Origin',(0.,62.,11.));
#3503=CARTESIAN_POINT('',(-1.26424722032795,62.0011558646226,9.19341967361942));
#3504=CARTESIAN_POINT('',(-1.26245443725358,62.0001283051089,9.05658032638059));
#3505=CARTESIAN_POINT('',(-1.2645,62.,11.));
#3506=CARTESIAN_POINT('Ctrl Pts',(-1.26245443725358,62.0001283051089,9.05658032638059));
#3507=CARTESIAN_POINT('Ctrl Pts',(-1.26263850500934,62.2032301147453,9.04384751610163));
#3508=CARTESIAN_POINT('Ctrl Pts',(-1.21645157661849,62.406252921622,9.03111470582266));
#3509=CARTESIAN_POINT('Ctrl Pts',(-1.123442977281,62.5848989281617,9.0183818955437));
#3510=CARTESIAN_POINT('Ctrl Pts',(-0.930238834147835,62.9559952446691,8.99193238746437));
#3511=CARTESIAN_POINT('Ctrl Pts',(-0.534996453706833,63.2219042478722,8.96548287938505));
#3512=CARTESIAN_POINT('Ctrl Pts',(-0.118451872735776,63.2610313371408,8.93903337130572));
#3513=CARTESIAN_POINT('Ctrl Pts',(0.298092708235285,63.3001584264094,8.91258386322639));
#3514=CARTESIAN_POINT('Ctrl Pts',(0.735939489736404,63.1125036017436,8.88613435514705));
#3515=CARTESIAN_POINT('Ctrl Pts',(0.994870337438847,62.7838774719794,8.85968484706772));
#3516=CARTESIAN_POINT('Ctrl Pts',(1.25380118514129,62.4552513422151,8.83323533898839));
#3517=CARTESIAN_POINT('Ctrl Pts',(1.33381609904506,61.9856539073524,8.80678583090907));
#3518=CARTESIAN_POINT('Ctrl Pts',(1.19832594008716,61.5898222084219,8.78033632282975));
#3519=CARTESIAN_POINT('Ctrl Pts',(1.06283578112926,61.1939905094914,8.75388681475042));
#3520=CARTESIAN_POINT('Ctrl Pts',(0.711840549309674,60.8719245464931,8.72743730667108));
#3521=CARTESIAN_POINT('Ctrl Pts',(0.30584298996472,60.7708983179231,8.70098779859176));
#3522=CARTESIAN_POINT('Ctrl Pts',(-0.100154569380231,60.6698720893532,8.67453829051243));
#3523=CARTESIAN_POINT('Ctrl Pts',(-0.561154456250552,60.7898855952117,8.64808878243311));
#3524=CARTESIAN_POINT('Ctrl Pts',(-0.866351107673672,61.0760591806695,8.62163927435378));
#3525=CARTESIAN_POINT('Ctrl Pts',(-1.11658604596912,61.3106968451553,8.59995295836272));
#3526=CARTESIAN_POINT('Ctrl Pts',(-1.2620809198142,61.6570370516093,8.57826664237165));
#3527=CARTESIAN_POINT('Ctrl Pts',(-1.26518119728166,62.0010693376458,8.55658032638059));
#3528=CARTESIAN_POINT('Ctrl Pts',(-1.26649174814215,61.9996791746887,8.69341967361942));
#3529=CARTESIAN_POINT('Ctrl Pts',(-1.26655092192978,61.982270377379,8.69452003148952));
#3530=CARTESIAN_POINT('Ctrl Pts',(-1.26622307246605,61.9648638593199,8.69562038935961));
#3531=CARTESIAN_POINT('Ctrl Pts',(-1.26550127055905,61.9474736927791,8.69672074722971));
#3532=CARTESIAN_POINT('Ctrl Pts',(-1.24813480600983,61.5290684380843,8.72319522139949));
#3533=CARTESIAN_POINT('Ctrl Pts',(-1.00271807905796,61.1201287117242,8.74966969556925));
#3534=CARTESIAN_POINT('Ctrl Pts',(-0.641669070089933,60.9079774346471,8.77614416973903));
#3535=CARTESIAN_POINT('Ctrl Pts',(-0.280620061121907,60.6958261575701,8.8026186439088));
#3536=CARTESIAN_POINT('Ctrl Pts',(0.196061229862272,60.680463329776,8.82909311807858));
#3537=CARTESIAN_POINT('Ctrl Pts',(0.570021519915734,60.8689261980123,8.85556759224836));
#3538=CARTESIAN_POINT('Ctrl Pts',(0.943981809969194,61.0573890662485,8.88204206641813));
#3539=CARTESIAN_POINT('Ctrl Pts',(1.21522109909194,61.4496776305151,8.90851654058789));
#3540=CARTESIAN_POINT('Ctrl Pts',(1.25949287212715,61.8660963637335,8.93499101475767));
#3541=CARTESIAN_POINT('Ctrl Pts',(1.30376464516236,62.282515096952,8.96146548892744));
#3542=CARTESIAN_POINT('Ctrl Pts',(1.12106890211004,62.7230639991224,8.98793996309722));
#3543=CARTESIAN_POINT('Ctrl Pts',(0.795093037529732,62.985940941688,9.01441443726699));
#3544=CARTESIAN_POINT('Ctrl Pts',(0.469117172949422,63.2488178842535,9.04088891143677));
#3545=CARTESIAN_POINT('Ctrl Pts',(-0.000138813158877746,63.3340228672142,
9.06736338560654));
#3546=CARTESIAN_POINT('Ctrl Pts',(-0.39772294545165,63.2025260650742,9.09383785977631));
#3547=CARTESIAN_POINT('Ctrl Pts',(-0.795307077744423,63.0710292629342,9.12031233394608));
#3548=CARTESIAN_POINT('Ctrl Pts',(-1.12121935622167,62.7228306756936,9.14678680811586));
#3549=CARTESIAN_POINT('Ctrl Pts',(-1.22616922278732,62.3174295448541,9.17326128228564));
#3550=CARTESIAN_POINT('Ctrl Pts',(-1.25280645918205,62.2145350285461,9.17998074606357));
#3551=CARTESIAN_POINT('Ctrl Pts',(-1.26520949929822,62.1079555767499,9.18670020984149));
#3552=CARTESIAN_POINT('Ctrl Pts',(-1.26424722032795,62.0011558646226,9.19341967361942));
#3553=CARTESIAN_POINT('Origin',(0.,62.,11.));
#3554=CARTESIAN_POINT('',(-1.26251655871125,61.9996631094533,9.69341967361942));
#3555=CARTESIAN_POINT('',(-1.26471103782777,61.9988592274589,9.55658032638059));
#3556=CARTESIAN_POINT('',(-1.2645,62.,11.));
#3557=CARTESIAN_POINT('Ctrl Pts',(-1.26471103782777,61.9988592274589,9.55658032638059));
#3558=CARTESIAN_POINT('Ctrl Pts',(-1.26167956440861,62.327597513335,9.53587789791093));
#3559=CARTESIAN_POINT('Ctrl Pts',(-1.13042924083791,62.6584814450906,9.51517546944127));
#3560=CARTESIAN_POINT('Ctrl Pts',(-0.900017880487959,62.8911782608144,9.49447304097161));
#3561=CARTESIAN_POINT('Ctrl Pts',(-0.605643375290319,63.1884726732327,9.46802353289228));
#3562=CARTESIAN_POINT('Ctrl Pts',(-0.149411055652899,63.3254989750782,9.44157402481296));
#3563=CARTESIAN_POINT('Ctrl Pts',(0.260053625135814,63.2395979154636,9.41512451673363));
#3564=CARTESIAN_POINT('Ctrl Pts',(0.66951830592453,63.1536968558489,9.3886750086543));
#3565=CARTESIAN_POINT('Ctrl Pts',(1.03221534786454,62.8448684347741,9.36222550057497));
#3566=CARTESIAN_POINT('Ctrl Pts',(1.18229101300733,62.4543334018806,9.33577599249564));
#3567=CARTESIAN_POINT('Ctrl Pts',(1.33236667815011,62.0637983689872,9.30932648441631));
#3568=CARTESIAN_POINT('Ctrl Pts',(1.26982096649568,61.5915567242751,9.28287697633699));
#3569=CARTESIAN_POINT('Ctrl Pts',(1.0232547182913,61.2535546499057,9.25642746825766));
#3570=CARTESIAN_POINT('Ctrl Pts',(0.776688470086917,60.9155525755362,9.22997796017833));
#3571=CARTESIAN_POINT('Ctrl Pts',(0.346101685332587,60.7117900715095,9.203528452099));
#3572=CARTESIAN_POINT('Ctrl Pts',(-0.0716073458184193,60.7354434502541,
9.17707894401967));
#3573=CARTESIAN_POINT('Ctrl Pts',(-0.489316376969423,60.7590968289987,9.15062943594034));
#3574=CARTESIAN_POINT('Ctrl Pts',(-0.894147654517102,61.0101660905146,9.12417992786101));
#3575=CARTESIAN_POINT('Ctrl Pts',(-1.10098034037829,61.3738425361785,9.09773041978169));
#3576=CARTESIAN_POINT('Ctrl Pts',(-1.20824363762702,61.5624449059209,9.08401372198132));
#3577=CARTESIAN_POINT('Ctrl Pts',(-1.26225614624592,61.7813324474426,9.07029702418096));
#3578=CARTESIAN_POINT('Ctrl Pts',(-1.26245443725358,62.0001283051089,9.05658032638059));
#3579=CARTESIAN_POINT('Ctrl Pts',(-1.26424722032795,62.0011558646226,9.19341967361942));
#3580=CARTESIAN_POINT('Ctrl Pts',(-1.26141815067509,61.6871680982399,9.21317468401126));
#3581=CARTESIAN_POINT('Ctrl Pts',(-1.14306710146135,61.3712765307356,9.23292969440311));
#3582=CARTESIAN_POINT('Ctrl Pts',(-0.931273425187992,61.1415232753019,9.25268470479495));
#3583=CARTESIAN_POINT('Ctrl Pts',(-0.647440306368933,60.8336218110276,9.27915917896473));
#3584=CARTESIAN_POINT('Ctrl Pts',(-0.195786614076745,60.6804225569174,9.3056336531345));
#3585=CARTESIAN_POINT('Ctrl Pts',(0.216798754834744,60.7521014556627,9.33210812730428));
#3586=CARTESIAN_POINT('Ctrl Pts',(0.629384123746232,60.8237803544078,9.35858260147405));
#3587=CARTESIAN_POINT('Ctrl Pts',(1.00290116927702,61.1203374060084,9.38505707564382));
#3588=CARTESIAN_POINT('Ctrl Pts',(1.16625302918383,61.5059287986292,9.41153154981359));
#3589=CARTESIAN_POINT('Ctrl Pts',(1.32960488909063,61.89152019125,9.43800602398336));
#3590=CARTESIAN_POINT('Ctrl Pts',(1.28279156337345,62.3661459248912,9.46448049815314));
#3591=CARTESIAN_POINT('Ctrl Pts',(1.0472568209513,62.7123942962029,9.49095497232292));
#3592=CARTESIAN_POINT('Ctrl Pts',(0.811722078529156,63.0586426675145,9.51742944649269));
#3593=CARTESIAN_POINT('Ctrl Pts',(0.387465919402038,63.2765136764967,9.54390392066246));
#3594=CARTESIAN_POINT('Ctrl Pts',(-0.0311727412672261,63.2662072208464,
9.57037839483223));
#3595=CARTESIAN_POINT('Ctrl Pts',(-0.44981140193649,63.2559007651961,9.59685286900201));
#3596=CARTESIAN_POINT('Ctrl Pts',(-0.862832564147901,63.0174168449133,9.62332734317178));
#3597=CARTESIAN_POINT('Ctrl Pts',(-1.08104372387391,62.6599976964957,9.64980181734156));
#3598=CARTESIAN_POINT('Ctrl Pts',(-1.20088120635004,62.4637097935813,9.66434110276751));
#3599=CARTESIAN_POINT('Ctrl Pts',(-1.26196397832518,62.2315510174661,9.67888038819346));
#3600=CARTESIAN_POINT('Ctrl Pts',(-1.26251655871125,61.9996631094533,9.69341967361942));
#3601=CARTESIAN_POINT('Origin',(0.,62.,11.));
#3602=CARTESIAN_POINT('',(-1.26548399351816,61.999005500498,10.1934196736194));
#3603=CARTESIAN_POINT('',(-1.26620963384758,62.0006161382552,10.0565803263806));
#3604=CARTESIAN_POINT('',(-1.2645,62.,11.));
#3605=CARTESIAN_POINT('Ctrl Pts',(-1.26620963384758,62.0006161382552,10.0565803263806));
#3606=CARTESIAN_POINT('Ctrl Pts',(-1.2664207568095,62.035799835115,10.0543577877996));
#3607=CARTESIAN_POINT('Ctrl Pts',(-1.26508125962063,62.0709672158377,10.0521352492185));
#3608=CARTESIAN_POINT('Ctrl Pts',(-1.2621390581813,62.1059999933093,10.0499127106375));
#3609=CARTESIAN_POINT('Ctrl Pts',(-1.22712514148043,62.5229105201666,10.0234632025582));
#3610=CARTESIAN_POINT('Ctrl Pts',(-0.965129981811481,62.9207580082642,9.99701369447886));
#3611=CARTESIAN_POINT('Ctrl Pts',(-0.595958612611601,63.1176153707458,9.97056418639953));
#3612=CARTESIAN_POINT('Ctrl Pts',(-0.226787243411721,63.3144727332274,9.9441146783202));
#3613=CARTESIAN_POINT('Ctrl Pts',(0.249560335319088,63.310339970093,9.91766517024088));
#3614=CARTESIAN_POINT('Ctrl Pts',(0.61526046065124,63.1071067995971,9.89121566216155));
#3615=CARTESIAN_POINT('Ctrl Pts',(0.980960585983389,62.9038736291012,9.86476615408222));
#3616=CARTESIAN_POINT('Ctrl Pts',(1.23601325791688,62.5015400512439,9.83831664600288));
#3617=CARTESIAN_POINT('Ctrl Pts',(1.2637882087768,62.0840848132073,9.81186713792355));
#3618=CARTESIAN_POINT('Ctrl Pts',(1.29156315963671,61.6666295751707,9.78541762984422));
#3619=CARTESIAN_POINT('Ctrl Pts',(1.09206038942305,61.2340526769548,9.7589681217649));
#3620=CARTESIAN_POINT('Ctrl Pts',(0.756508343555969,60.9841624180483,9.73251861368557));
#3621=CARTESIAN_POINT('Ctrl Pts',(0.420956297688886,60.7342721591419,9.70606910560624));
#3622=CARTESIAN_POINT('Ctrl Pts',(-0.0506450238316183,60.6670685395448,
9.67961959752691));
#3623=CARTESIAN_POINT('Ctrl Pts',(-0.442642254900071,60.8132823768239,9.65317008944758));
#3624=CARTESIAN_POINT('Ctrl Pts',(-0.834639485968521,60.959496214103,9.62672058136825));
#3625=CARTESIAN_POINT('Ctrl Pts',(-1.14703262658492,61.3191275082583,9.60027107328893));
#3626=CARTESIAN_POINT('Ctrl Pts',(-1.23697085151419,61.7277244168315,9.5738215652096));
#3627=CARTESIAN_POINT('Ctrl Pts',(-1.25651307275591,61.8165063690249,9.56807448559993));
#3628=CARTESIAN_POINT('Ctrl Pts',(-1.26555258736385,61.907600122159,9.56232740599026));
#3629=CARTESIAN_POINT('Ctrl Pts',(-1.26471103782777,61.9988592274589,9.55658032638059));
#3630=CARTESIAN_POINT('Ctrl Pts',(-1.26251655871125,61.9996631094533,9.69341967361942));
#3631=CARTESIAN_POINT('Ctrl Pts',(-1.26297016774434,61.8093080907258,9.70535486236324));
#3632=CARTESIAN_POINT('Ctrl Pts',(-1.22263464075297,61.6191356003464,9.71729005110706));
#3633=CARTESIAN_POINT('Ctrl Pts',(-1.14052783471041,61.4491381684711,9.72922523985088));
#3634=CARTESIAN_POINT('Ctrl Pts',(-0.958399628580285,61.0720521654164,9.75569971402065));
#3635=CARTESIAN_POINT('Ctrl Pts',(-0.570742059079424,60.7942345358594,9.78217418819043));
#3636=CARTESIAN_POINT('Ctrl Pts',(-0.155129331747783,60.7429449998076,9.8086486623602));
#3637=CARTESIAN_POINT('Ctrl Pts',(0.260483395583859,60.6916554637559,9.83512313652997));
#3638=CARTESIAN_POINT('Ctrl Pts',(0.704051280746282,60.8668940212094,9.86159761069974));
#3639=CARTESIAN_POINT('Ctrl Pts',(0.972389284704144,61.1883894515083,9.88807208486951));
#3640=CARTESIAN_POINT('Ctrl Pts',(1.24072728866201,61.5098848818071,9.91454655903929));
#3641=CARTESIAN_POINT('Ctrl Pts',(1.33383541141531,61.9776371849511,9.94102103320906));
#3642=CARTESIAN_POINT('Ctrl Pts',(1.20906364927517,62.3773826620598,9.96749550737884));
#3643=CARTESIAN_POINT('Ctrl Pts',(1.08429188713503,62.7771281391685,9.99396998154861));
#3644=CARTESIAN_POINT('Ctrl Pts',(0.741640240101442,63.1088667902418,10.0204444557184));
#3645=CARTESIAN_POINT('Ctrl Pts',(0.338067042300501,63.2206401825792,10.0469189298882));
#3646=CARTESIAN_POINT('Ctrl Pts',(-0.0655061555004367,63.3324135749166,
10.0733934040579));
#3647=CARTESIAN_POINT('Ctrl Pts',(-0.530000904068732,63.2242217085181,10.0998678782277));
#3648=CARTESIAN_POINT('Ctrl Pts',(-0.842646162971208,62.9456220235611,10.1263423523975));
#3649=CARTESIAN_POINT('Ctrl Pts',(-1.10669177819834,62.7103297134369,10.1487014594715));
#3650=CARTESIAN_POINT('Ctrl Pts',(-1.26242764125212,62.3534905437409,10.1710605665454));
#3651=CARTESIAN_POINT('Ctrl Pts',(-1.26548399351816,61.999005500498,10.1934196736194));
#3652=CARTESIAN_POINT('Origin',(0.,62.,11.));
#3653=CARTESIAN_POINT('',(-1.26566309128982,62.0009000914208,10.6934196736194));
#3654=CARTESIAN_POINT('',(-1.26287853654361,62.0007300921396,10.5565803263806));
#3655=CARTESIAN_POINT('',(-1.2645,62.,11.));
#3656=CARTESIAN_POINT('',(0.958116152722369,62.8252112989365,11.));
#3657=CARTESIAN_POINT('Ctrl Pts',(-1.26566309128982,62.0009000914208,10.6934196736194));
#3658=CARTESIAN_POINT('Ctrl Pts',(-1.26269234987747,61.6401204076033,10.716189693237));
#3659=CARTESIAN_POINT('Ctrl Pts',(-1.10047951639094,61.2770858400433,10.7389597128545));
#3660=CARTESIAN_POINT('Ctrl Pts',(-0.827900181115998,61.0415612716955,10.761729732472));
#3661=CARTESIAN_POINT('Ctrl Pts',(-0.510974913059088,60.7677192106958,10.7882042066418));
#3662=CARTESIAN_POINT('Ctrl Pts',(-0.0448509056246531,60.666251292504,10.8146786808116));
#3663=CARTESIAN_POINT('Ctrl Pts',(0.356945132233026,60.7845151685199,10.8411531549814));
#3664=CARTESIAN_POINT('Ctrl Pts',(0.758741170090704,60.9027790445358,10.8676276291511));
#3665=CARTESIAN_POINT('Ctrl Pts',(1.09620923837163,61.2407747147593,10.8941021033209));
#3666=CARTESIAN_POINT('Ctrl Pts',(1.21468746937407,61.6416943287137,10.9205765774907));
#3667=CARTESIAN_POINT('Ctrl Pts',(1.33316570037652,62.0426139426682,10.9470510516605));
#3668=CARTESIAN_POINT('Ctrl Pts',(1.23265409410048,62.5064575003537,10.9735255258302));
#3669=CARTESIAN_POINT('Ctrl Pts',(0.958116152722364,62.8252112989365,11.));
#3670=CARTESIAN_POINT('',(-0.959940943661536,62.8265830040071,11.));
#3671=CARTESIAN_POINT('Origin',(0.,62.,11.));
#3672=CARTESIAN_POINT('Ctrl Pts',(-0.959942953940346,62.8265845151444,11.));
#3673=CARTESIAN_POINT('Ctrl Pts',(-0.693515709541046,63.1348230906296,10.9742488257518));
#3674=CARTESIAN_POINT('Ctrl Pts',(-0.264506348904333,63.3039070798202,10.9484976515036));
#3675=CARTESIAN_POINT('Ctrl Pts',(0.140385102340514,63.2586879183018,10.9227464772554));
#3676=CARTESIAN_POINT('Ctrl Pts',(0.556256612032694,63.2122424798766,10.896296969176));
#3677=CARTESIAN_POINT('Ctrl Pts',(0.94668439147824,62.9397131189583,10.8698474610967));
#3678=CARTESIAN_POINT('Ctrl Pts',(1.13338593811996,62.5653689008117,10.8433979530174));
#3679=CARTESIAN_POINT('Ctrl Pts',(1.32008748476168,62.191024682665,10.816948444938));
#3680=CARTESIAN_POINT('Ctrl Pts',(1.30306279859958,61.71486560729,10.7904989368587));
#3681=CARTESIAN_POINT('Ctrl Pts',(1.08996881604895,61.3548079956717,10.7640494287794));
#3682=CARTESIAN_POINT('Ctrl Pts',(0.876874833498325,60.9947503840533,10.7375999207001));
#3683=CARTESIAN_POINT('Ctrl Pts',(0.467711554559169,60.7507942361916,10.7111504126207));
#3684=CARTESIAN_POINT('Ctrl Pts',(0.049646003404652,60.7344045601699,10.6847009045414));
#3685=CARTESIAN_POINT('Ctrl Pts',(-0.368419547749862,60.7180148841481,10.6582513964621));
#3686=CARTESIAN_POINT('Ctrl Pts',(-0.795387371119737,60.9291916799663,10.6318018883827));
#3687=CARTESIAN_POINT('Ctrl Pts',(-1.03604730279646,61.271414608345,10.6053523803034));
#3688=CARTESIAN_POINT('Ctrl Pts',(-1.18397039623165,61.4817640165641,10.5890950289958));
#3689=CARTESIAN_POINT('Ctrl Pts',(-1.26150597449474,61.7416229305804,10.5728376776882));
#3690=CARTESIAN_POINT('Ctrl Pts',(-1.26287853654361,62.0007300921396,10.5565803263806));
#3691=CARTESIAN_POINT('Origin',(1.11022302462516E-15,63.5459252805377,-2.22044604925031E-15));
#3692=CARTESIAN_POINT('',(2.05230604913576,60.4540747194623,0.000379710816855172));
#3693=CARTESIAN_POINT('',(2.0518009324062,60.3959252805377,-0.000856011220380115));
#3694=CARTESIAN_POINT('',(2.05475,63.5459252805377,1.19235075274972E-13));
#3695=CARTESIAN_POINT('',(-0.90762879682378,60.9280992571893,1.84329065639152));
#3696=CARTESIAN_POINT('Ctrl Pts',(-0.90762879682378,60.9280992571893,1.84329065639152));
#3697=CARTESIAN_POINT('Ctrl Pts',(-1.46134545872051,60.894577253718,1.56881294490605));
#3698=CARTESIAN_POINT('Ctrl Pts',(-2.3241800252685,60.8259893114492,0.46911138339442));
#3699=CARTESIAN_POINT('Ctrl Pts',(-1.77314141898848,60.722335430383,-1.59880911448091));
#3700=CARTESIAN_POINT('Ctrl Pts',(0.255520858835099,60.6171376139907,-2.37260038095099));
#3701=CARTESIAN_POINT('Ctrl Pts',(1.79931761453051,60.5277173770172,-1.36288115417055));
#3702=CARTESIAN_POINT('Ctrl Pts',(2.05157102550564,60.473363078841,-0.356440259588142));
#3703=CARTESIAN_POINT('Ctrl Pts',(2.05230604913576,60.4540747194623,0.000379710816855137));
#3704=CARTESIAN_POINT('',(-0.873322493735165,60.8719904644282,1.86214149959729));
#3705=CARTESIAN_POINT('Ctrl Pts',(-0.908049678928916,60.9279153714576,1.84338898961813));
#3706=CARTESIAN_POINT('Ctrl Pts',(-0.897084935322547,60.9091022480217,1.84878675217595));
#3707=CARTESIAN_POINT('Ctrl Pts',(-0.885755207624434,60.8904697139137,1.8542261163346));
#3708=CARTESIAN_POINT('Ctrl Pts',(-0.874071718613785,60.8720244561585,1.85970494481369));
#3709=CARTESIAN_POINT('Ctrl Pts',(-0.873322493735165,60.8719904644282,1.86214149959729));
#3710=CARTESIAN_POINT('Ctrl Pts',(-1.40236878113634,60.8400927989754,1.60831798905212));
#3711=CARTESIAN_POINT('Ctrl Pts',(-2.31371189183478,60.7712285874241,0.55023290756515));
#3712=CARTESIAN_POINT('Ctrl Pts',(-1.82012925363144,60.6653978297742,-1.60540084346952));
#3713=CARTESIAN_POINT('Ctrl Pts',(0.356564408222701,60.5544981914785,-2.40079157029675));
#3714=CARTESIAN_POINT('Ctrl Pts',(1.85628890790249,60.4646740083997,-1.27176647415499));
#3715=CARTESIAN_POINT('Ctrl Pts',(2.05278143778343,60.4118163714194,-0.294922826348636));
#3716=CARTESIAN_POINT('Ctrl Pts',(2.0518009324062,60.3959252805377,-0.000856011220380232));
#3717=CARTESIAN_POINT('Origin',(0.,62.,12.1042117235887));
#3718=CARTESIAN_POINT('',(-1.5437029837235,62.0018089807388,3.39578827641126));
#3719=CARTESIAN_POINT('',(-1.54190178031723,61.997905795091,3.35421172358872));
#3720=CARTESIAN_POINT('',(-1.543,62.0000000000002,12.1042117235887));
#3721=CARTESIAN_POINT('',(-1.17219119640547,63.0034026106551,3.29787322154659));
#3722=CARTESIAN_POINT('Ctrl Pts',(-1.54190178031723,61.997905795091,3.35421172358872));
#3723=CARTESIAN_POINT('Ctrl Pts',(-1.53865704449846,62.361393039795,3.33543222290801));
#3724=CARTESIAN_POINT('Ctrl Pts',(-1.40898434456351,62.7267770162103,3.3166527222273));
#3725=CARTESIAN_POINT('Ctrl Pts',(-1.17219119640547,63.0034026106551,3.29787322154659));
#3726=CARTESIAN_POINT('',(-1.0699704815656,63.107403210256,3.33188755003074));
#3727=CARTESIAN_POINT('Ctrl Pts',(-1.07169274520906,63.1101007431158,3.33188755003074));
#3728=CARTESIAN_POINT('Ctrl Pts',(-1.07822711985585,63.1037924490741,3.32978578585235));
#3729=CARTESIAN_POINT('Ctrl Pts',(-1.08468514389199,63.0974463828497,3.32768736802221));
#3730=CARTESIAN_POINT('Ctrl Pts',(-1.11885918583919,63.0632723409025,3.31647549817728));
#3731=CARTESIAN_POINT('Ctrl Pts',(-1.14598519660998,63.0340168844542,3.30718784347726));
#3732=CARTESIAN_POINT('Ctrl Pts',(-1.17219119640547,63.0034026106551,3.2978732215466));
#3733=CARTESIAN_POINT('Ctrl Pts',(-1.5437029837235,62.0018089807388,3.39578827641126));
#3734=CARTESIAN_POINT('Ctrl Pts',(-1.54446406037892,62.0872126181905,3.39137274199197));
#3735=CARTESIAN_POINT('Ctrl Pts',(-1.51331140815302,62.4984476201769,3.37007249986513));
#3736=CARTESIAN_POINT('Ctrl Pts',(-1.30491840058788,62.8785839738095,3.34877225773829));
#3737=CARTESIAN_POINT('Ctrl Pts',(-1.0699704815656,63.107403210256,3.33188755003074));
#3738=CARTESIAN_POINT('Origin',(0.,62.,12.1042117235887));
#3739=CARTESIAN_POINT('',(-1.54052754919048,62.000273936967,3.89578827641126));
#3740=CARTESIAN_POINT('',(-1.54554953705421,62.0000554450338,3.85421172358872));
#3741=CARTESIAN_POINT('',(-1.543,62.0000000000002,12.1042117235887));
#3742=CARTESIAN_POINT('Ctrl Pts',(-1.54554953705421,62.0000554450337,3.85421172358872));
#3743=CARTESIAN_POINT('Ctrl Pts',(-1.54555057034741,62.0024651622136,3.85408687542976));
#3744=CARTESIAN_POINT('Ctrl Pts',(-1.54445393843946,62.5158624458462,3.82748755310102));
#3745=CARTESIAN_POINT('Ctrl Pts',(-0.981293049227501,63.537546936824,3.77441375660252));
#3746=CARTESIAN_POINT('Ctrl Pts',(0.760467833057732,63.6581399855569,3.69499033409319));
#3747=CARTESIAN_POINT('Ctrl Pts',(1.80552365280743,62.2590984665359,3.61556691158388));
#3748=CARTESIAN_POINT('Ctrl Pts',(1.19648793374307,60.6237606637996,3.53614348907455));
#3749=CARTESIAN_POINT('Ctrl Pts',(-0.508732102046531,60.2471298105351,3.45672006656524));
#3750=CARTESIAN_POINT('Ctrl Pts',(-1.45487672689273,61.1890117201058,3.39607614473662));
#3751=CARTESIAN_POINT('Ctrl Pts',(-1.54323132344668,61.8489654819715,3.36190669707778));
#3752=CARTESIAN_POINT('Ctrl Pts',(-1.54190178031723,61.997905795091,3.35421172358872));
#3753=CARTESIAN_POINT('Ctrl Pts',(-1.54052754919048,62.000273936967,3.89578827641126));
#3754=CARTESIAN_POINT('Ctrl Pts',(-1.54089758528639,62.2413337181236,3.88340312380127));
#3755=CARTESIAN_POINT('Ctrl Pts',(-1.3741280387489,62.9967043326819,3.84456846311196));
#3756=CARTESIAN_POINT('Ctrl Pts',(-0.194349159836382,63.8130368184228,3.7792842943433));
#3757=CARTESIAN_POINT('Ctrl Pts',(1.41746327413721,63.1473528295883,3.69993577010532));
#3758=CARTESIAN_POINT('Ctrl Pts',(1.73267445528261,61.431865370556,3.62058724586733));
#3759=CARTESIAN_POINT('Ctrl Pts',(0.463742952619623,60.2369186159608,3.54123872162935));
#3760=CARTESIAN_POINT('Ctrl Pts',(-1.13600152886915,60.6294081905319,3.46630573181066));
#3761=CARTESIAN_POINT('Ctrl Pts',(-1.53990513245878,61.5756359925136,3.4178222500713));
#3762=CARTESIAN_POINT('Ctrl Pts',(-1.5437029837235,62.0018089807388,3.39578827641126));
#3763=CARTESIAN_POINT('Origin',(0.,62.,12.1042117235887));
#3764=CARTESIAN_POINT('',(-1.5430530769872,61.9985954245164,4.39578827641126));
#3765=CARTESIAN_POINT('',(-1.54201255475695,62.0013224271958,4.35421172358872));
#3766=CARTESIAN_POINT('',(-1.543,62.0000000000002,12.1042117235887));
#3767=CARTESIAN_POINT('Ctrl Pts',(-1.54201255475695,62.0013224271958,4.35421172358872));
#3768=CARTESIAN_POINT('Ctrl Pts',(-1.54326997745622,62.1555790314122,4.34626705378173));
#3769=CARTESIAN_POINT('Ctrl Pts',(-1.45108025096406,62.8224046965994,4.31184790980497));
#3770=CARTESIAN_POINT('Ctrl Pts',(-0.49220361886178,63.7564041888507,4.25095429165844));
#3771=CARTESIAN_POINT('Ctrl Pts',(1.20938450318275,63.3655114515968,4.17153086914912));
#3772=CARTESIAN_POINT('Ctrl Pts',(1.8030075109814,61.7236101076825,4.0921074466398));
#3773=CARTESIAN_POINT('Ctrl Pts',(0.744824456494944,60.3349393126286,4.01268402413047));
#3774=CARTESIAN_POINT('Ctrl Pts',(-0.992986401404974,60.471444526593,3.93338544978012));
#3775=CARTESIAN_POINT('Ctrl Pts',(-1.54533145703217,61.4914764879315,3.88056134959953));
#3776=CARTESIAN_POINT('Ctrl Pts',(-1.54554953705421,62.0000554450337,3.85421172358872));
#3777=CARTESIAN_POINT('Ctrl Pts',(-1.5430530769872,61.9985954245164,4.39578827641126));
#3778=CARTESIAN_POINT('Ctrl Pts',(-1.5394297525147,62.3931343235311,4.37543350561058));
#3779=CARTESIAN_POINT('Ctrl Pts',(-1.18468500425245,63.3061375651355,4.32862922673057));
#3780=CARTESIAN_POINT('Ctrl Pts',(0.350974879759559,63.7893917474421,4.25537543977121));
#3781=CARTESIAN_POINT('Ctrl Pts',(1.69341747573255,62.6763546281045,4.17602691553323));
#3782=CARTESIAN_POINT('Ctrl Pts',(1.4871272439527,60.9447435313264,4.09667839129525));
#3783=CARTESIAN_POINT('Ctrl Pts',(-0.0792185234438569,60.1782422495698,
4.01732986705726));
#3784=CARTESIAN_POINT('Ctrl Pts',(-1.33995307374939,60.937401805472,3.95036649542926));
#3785=CARTESIAN_POINT('Ctrl Pts',(-1.54010734288756,61.7265308061144,3.9098526318806));
#3786=CARTESIAN_POINT('Ctrl Pts',(-1.54052754919048,62.000273936967,3.89578827641126));
#3787=CARTESIAN_POINT('Origin',(0.,62.,12.1042117235887));
#3788=CARTESIAN_POINT('',(-1.54520906473683,62.0006453883614,4.89578827641126));
#3789=CARTESIAN_POINT('',(-1.54085414230402,61.999233034708,4.85421172358872));
#3790=CARTESIAN_POINT('',(-1.543,62.0000000000002,12.1042117235887));
#3791=CARTESIAN_POINT('Ctrl Pts',(-1.54085414230402,61.999233034708,4.85421172358872));
#3792=CARTESIAN_POINT('Ctrl Pts',(-1.53947599326413,62.3059012611843,4.83844723213371));
#3793=CARTESIAN_POINT('Ctrl Pts',(-1.30220605689554,63.1295449440018,4.79620826650893));
#3794=CARTESIAN_POINT('Ctrl Pts',(0.039351514687751,63.8236436776071,4.72749482671435));
#3795=CARTESIAN_POINT('Ctrl Pts',(1.55395874761771,62.9552157857,4.64807140420505));
#3796=CARTESIAN_POINT('Ctrl Pts',(1.64492296666481,61.2116767999608,4.56864798169571));
#3797=CARTESIAN_POINT('Ctrl Pts',(0.228908266052317,60.1903521781894,4.48922455918641));
#3798=CARTESIAN_POINT('Ctrl Pts',(-1.23419804940139,60.7632416661985,4.41774580648406));
#3799=CARTESIAN_POINT('Ctrl Pts',(-1.53907979641899,61.6415409929461,4.37274152795151));
#3800=CARTESIAN_POINT('Ctrl Pts',(-1.54201255475695,62.0013224271958,4.35421172358872));
#3801=CARTESIAN_POINT('Ctrl Pts',(-1.54520906473683,62.0006453883614,4.89578827641126));
#3802=CARTESIAN_POINT('Ctrl Pts',(-1.54540029379367,62.0368547906237,4.89391339549921));
#3803=CARTESIAN_POINT('Ctrl Pts',(-1.52783640739256,62.5836923847838,4.86558900650783));
#3804=CARTESIAN_POINT('Ctrl Pts',(-0.879011129362398,63.5976390155242,4.81081510943712));
#3805=CARTESIAN_POINT('Ctrl Pts',(0.864820003679317,63.6053651419308,4.73146658519913));
#3806=CARTESIAN_POINT('Ctrl Pts',(1.81772313883458,62.1448918402579,4.65211806096115));
#3807=CARTESIAN_POINT('Ctrl Pts',(1.10821299310799,60.5519064015593,4.57276953672316));
#3808=CARTESIAN_POINT('Ctrl Pts',(-0.614822040663472,60.2832868116487,4.49342101248518));
#3809=CARTESIAN_POINT('Ctrl Pts',(-1.47780847264382,61.2508570729418,4.43442725904788));
#3810=CARTESIAN_POINT('Ctrl Pts',(-1.54413799270309,61.8804604202344,4.40188301368991));
#3811=CARTESIAN_POINT('Ctrl Pts',(-1.5430530769872,61.9985954245164,4.39578827641126));
#3812=CARTESIAN_POINT('Origin',(0.,62.,12.1042117235887));
#3813=CARTESIAN_POINT('',(-1.54114897041345,62.0009780985897,5.39578827641126));
#3814=CARTESIAN_POINT('',(-1.54481777008022,61.9990579440053,5.35421172358872));
#3815=CARTESIAN_POINT('',(-1.543,62.0000000000002,12.1042117235887));
#3816=CARTESIAN_POINT('Ctrl Pts',(-1.54481777008022,61.9990579440053,5.35421172358872));
#3817=CARTESIAN_POINT('Ctrl Pts',(-1.54154381751993,62.4548438608231,5.33062741048568));
#3818=CARTESIAN_POINT('Ctrl Pts',(-1.08687933181849,63.4279470225594,5.28056862321286));
#3819=CARTESIAN_POINT('Ctrl Pts',(0.567511387788322,63.7335384957394,5.20403536177029));
#3820=CARTESIAN_POINT('Ctrl Pts',(1.76445802531061,62.462507049363,5.12461193926096));
#3821=CARTESIAN_POINT('Ctrl Pts',(1.34491494632549,60.7677546169429,5.04518851675164));
#3822=CARTESIAN_POINT('Ctrl Pts',(-0.306757856831609,60.2019108757762,4.96576509424233));
#3823=CARTESIAN_POINT('Ctrl Pts',(-1.40534392113647,61.0687128597656,4.90210616318801));
#3824=CARTESIAN_POINT('Ctrl Pts',(-1.54179042067607,61.7908906714862,4.86492170630348));
#3825=CARTESIAN_POINT('Ctrl Pts',(-1.54085414230402,61.999233034708,4.85421172358872));
#3826=CARTESIAN_POINT('Ctrl Pts',(-1.54114897041345,62.0009780985897,5.39578827641126));
#3827=CARTESIAN_POINT('Ctrl Pts',(-1.5422608941594,62.1923928241005,5.38594377730852));
#3828=CARTESIAN_POINT('Ctrl Pts',(-1.4204896093702,62.8967229861987,5.34964977012643));
#3829=CARTESIAN_POINT('Ctrl Pts',(-0.366817460023711,63.7862127298705,5.28690625486503));
#3830=CARTESIAN_POINT('Ctrl Pts',(1.30118381221445,63.277509941295,5.20755773062704));
#3831=CARTESIAN_POINT('Ctrl Pts',(1.77917704446094,61.6004502409672,5.12820920638906));
#3832=CARTESIAN_POINT('Ctrl Pts',(0.630009709110796,60.288801959118,5.04886068215107));
#3833=CARTESIAN_POINT('Ctrl Pts',(-1.05457077611335,60.5361574457108,4.97138703882515));
#3834=CARTESIAN_POINT('Ctrl Pts',(-1.54270256806013,61.5260378787182,4.92036290357854));
#3835=CARTESIAN_POINT('Ctrl Pts',(-1.54520906473683,62.0006453883614,4.89578827641126));
#3836=CARTESIAN_POINT('Origin',(0.,62.,12.1042117235887));
#3837=CARTESIAN_POINT('',(-1.54166720090647,61.9987819136621,5.89578827641126));
#3838=CARTESIAN_POINT('',(-1.54374106274759,62.0013309799646,5.85421172358872));
#3839=CARTESIAN_POINT('',(-1.543,62.0000000000002,12.1042117235887));
#3840=CARTESIAN_POINT('Ctrl Pts',(-1.54374106274759,62.0013309799646,5.85421172358872));
#3841=CARTESIAN_POINT('Ctrl Pts',(-1.54461035431543,62.0967736272866,5.84928206300743));
#3842=CARTESIAN_POINT('Ctrl Pts',(-1.49306760153743,62.7038495401937,5.81787792825637));
#3843=CARTESIAN_POINT('Ctrl Pts',(-0.688236583518536,63.6892469618395,5.75999931933552));
#3844=CARTESIAN_POINT('Ctrl Pts',(1.04670657654384,63.4938641958232,5.68057589682621));
#3845=CARTESIAN_POINT('Ctrl Pts',(1.82272048306077,61.9298934126164,5.60115247431688));
#3846=CARTESIAN_POINT('Ctrl Pts',(0.928868133442419,60.4301500441988,5.52172905180757));
#3847=CARTESIAN_POINT('Ctrl Pts',(-0.815957015815364,60.3686082502596,5.44230562929824));
#3848=CARTESIAN_POINT('Ctrl Pts',(-1.51711097418656,61.3761159989345,5.38646651989197));
#3849=CARTESIAN_POINT('Ctrl Pts',(-1.54521897956988,61.9432032449179,5.35710188465546));
#3850=CARTESIAN_POINT('Ctrl Pts',(-1.54481777008022,61.9990579440053,5.35421172358872));
#3851=CARTESIAN_POINT('Ctrl Pts',(-1.54166720090647,61.9987819136621,5.89578827641126));
#3852=CARTESIAN_POINT('Ctrl Pts',(-1.53910619314711,62.3448637201134,5.87797415911782));
#3853=CARTESIAN_POINT('Ctrl Pts',(-1.25275228880268,63.2086317725595,5.83371053374505));
#3854=CARTESIAN_POINT('Ctrl Pts',(0.17824002184699,63.8147565840491,5.76299740029295));
#3855=CARTESIAN_POINT('Ctrl Pts',(1.62097231449838,62.8352004072871,5.68364887605496));
#3856=CARTESIAN_POINT('Ctrl Pts',(1.58123143937839,61.0918050320314,5.60430035181698));
#3857=CARTESIAN_POINT('Ctrl Pts',(0.0953627309787518,60.1790066133141,5.52495182757898));
#3858=CARTESIAN_POINT('Ctrl Pts',(-1.2825536581752,60.838239034265,5.45544780244376));
#3859=CARTESIAN_POINT('Ctrl Pts',(-1.53927345561173,61.6781131968632,5.41239328538785));
#3860=CARTESIAN_POINT('Ctrl Pts',(-1.54114897041345,62.0009780985897,5.39578827641126));
#3861=CARTESIAN_POINT('Origin',(0.,62.,12.1042117235887));
#3862=CARTESIAN_POINT('',(-1.54549549020748,61.9997617211186,6.39578827641127));
#3863=CARTESIAN_POINT('',(-1.54049277422407,62.0001558622934,6.35421172358872));
#3864=CARTESIAN_POINT('',(-1.543,62.0000000000002,12.1042117235887));
#3865=CARTESIAN_POINT('Ctrl Pts',(-1.54049277422407,62.0001558622934,6.35421172358872));
#3866=CARTESIAN_POINT('Ctrl Pts',(-1.54071625894154,62.2483181684647,6.34146224135941));
#3867=CARTESIAN_POINT('Ctrl Pts',(-1.3668838897285,63.0114974693802,6.30223828496031));
#3868=CARTESIAN_POINT('Ctrl Pts',(-0.167737499230972,63.8163394573473,6.23653985439145));
#3869=CARTESIAN_POINT('Ctrl Pts',(1.43559228823872,63.1252998155666,6.15711643188212));
#3870=CARTESIAN_POINT('Ctrl Pts',(1.72371925554209,61.4033285484975,6.07769300937281));
#3871=CARTESIAN_POINT('Ctrl Pts',(0.43267890310087,60.2279915745749,5.99826958686349));
#3872=CARTESIAN_POINT('Ctrl Pts',(-1.15001983743421,60.6482506877268,5.92377582493545));
#3873=CARTESIAN_POINT('Ctrl Pts',(-1.53994187120603,61.5842040782165,5.87575653717721));
#3874=CARTESIAN_POINT('Ctrl Pts',(-1.54374106274759,62.0013309799646,5.85421172358872));
#3875=CARTESIAN_POINT('Ctrl Pts',(-1.54549549020748,61.9997617211187,6.39578827641127));
#3876=CARTESIAN_POINT('Ctrl Pts',(-1.54442397716568,62.4974745208953,6.37000454092713));
#3877=CARTESIAN_POINT('Ctrl Pts',(-1.01321252915478,63.5077167842997,6.31777129736365));
#3878=CARTESIAN_POINT('Ctrl Pts',(0.707328673695425,63.6807132748013,6.23908854572087));
#3879=CARTESIAN_POINT('Ctrl Pts',(1.79553511899099,62.3180638319494,6.15974002148287));
#3880=CARTESIAN_POINT('Ctrl Pts',(1.24162059040665,60.6645265730077,6.08039149724489));
#3881=CARTESIAN_POINT('Ctrl Pts',(-0.447827958951773,60.2323571956112,6.00104297300691));
#3882=CARTESIAN_POINT('Ctrl Pts',(-1.44037190904366,61.1508867446486,5.93950856606236));
#3883=CARTESIAN_POINT('Ctrl Pts',(-1.54290864904804,61.8310188079543,5.90442366719714));
#3884=CARTESIAN_POINT('Ctrl Pts',(-1.54166720090647,61.9987819136621,5.89578827641126));
#3885=CARTESIAN_POINT('Origin',(0.,62.,12.1042117235887));
#3886=CARTESIAN_POINT('',(-1.54235876857909,62.0013749184321,6.89578827641127));
#3887=CARTESIAN_POINT('',(-1.54316823660481,61.9985943430111,6.85421172358872));
#3888=CARTESIAN_POINT('',(-1.543,62.0000000000002,12.1042117235887));
#3889=CARTESIAN_POINT('Ctrl Pts',(-1.54316823660481,61.9985943430111,6.85421172358872));
#3890=CARTESIAN_POINT('Ctrl Pts',(-1.53948479500885,62.3972146389052,6.83364241971138));
#3891=CARTESIAN_POINT('Ctrl Pts',(-1.17843339418814,63.3148135807714,6.78659864166427));
#3892=CARTESIAN_POINT('Ctrl Pts',(0.367233917778328,63.7867188202395,6.71308038944736));
#3893=CARTESIAN_POINT('Ctrl Pts',(1.7006155997946,62.6596449610965,6.63365696693806));
#3894=CARTESIAN_POINT('Ctrl Pts',(1.47599613399699,60.9282442883797,6.55423354442872));
#3895=CARTESIAN_POINT('Ctrl Pts',(-0.100841711553165,60.1787213716248,6.47481012191941));
#3896=CARTESIAN_POINT('Ctrl Pts',(-1.34700200209015,60.9502172683385,6.40813618163941));
#3897=CARTESIAN_POINT('Ctrl Pts',(-1.54025218987006,61.7330057466367,6.36793671552918));
#3898=CARTESIAN_POINT('Ctrl Pts',(-1.54049277422407,62.0001558622934,6.35421172358872));
#3899=CARTESIAN_POINT('Ctrl Pts',(-1.54235876857909,62.0013749184321,6.89578827641127));
#3900=CARTESIAN_POINT('Ctrl Pts',(-1.54358339880332,62.1431086567291,6.88848443081576));
#3901=CARTESIAN_POINT('Ctrl Pts',(-1.46071016477692,62.7966988751205,6.85473107714093));
#3902=CARTESIAN_POINT('Ctrl Pts',(-0.535958847116158,63.7429455180592,6.79452821538675));
#3903=CARTESIAN_POINT('Ctrl Pts',(1.17304653311717,63.3960919725671,6.71517969114879));
#3904=CARTESIAN_POINT('Ctrl Pts',(1.80923284398495,61.7724313708553,6.63583116691078));
#3905=CARTESIAN_POINT('Ctrl Pts',(0.790770817252963,60.3568954752343,6.55648264267282));
#3906=CARTESIAN_POINT('Ctrl Pts',(-0.950896971821977,60.4440739369415,6.4771341184348));
#3907=CARTESIAN_POINT('Ctrl Pts',(-1.53955853647076,61.4635203113687,6.42356932968097));
#3908=CARTESIAN_POINT('Ctrl Pts',(-1.54552315819295,61.9869100711873,6.39645404900646));
#3909=CARTESIAN_POINT('Ctrl Pts',(-1.54549549020748,61.9997617211187,6.39578827641127));
#3910=CARTESIAN_POINT('Origin',(0.,62.,12.1042117235887));
#3911=CARTESIAN_POINT('',(-1.54073741840427,61.9993692053243,7.39578827641127));
#3912=CARTESIAN_POINT('',(-1.54520540539328,62.0006605489777,7.35421172358872));
#3913=CARTESIAN_POINT('',(-1.543,62.0000000000002,12.1042117235887));
#3914=CARTESIAN_POINT('Ctrl Pts',(-1.54520540539328,62.0006605489777,7.35421172358871));
#3915=CARTESIAN_POINT('Ctrl Pts',(-1.54540434813587,62.0376382513236,7.35229707223312));
#3916=CARTESIAN_POINT('Ctrl Pts',(-1.52743013312888,62.5857213284781,7.32390794670775));
#3917=CARTESIAN_POINT('Ctrl Pts',(-0.875387597140396,63.6002879265114,7.26904434701263));
#3918=CARTESIAN_POINT('Ctrl Pts',(0.870520520902028,63.6029407087141,7.18962092450328));
#3919=CARTESIAN_POINT('Ctrl Pts',(1.81891039265486,62.1370761702741,7.11019750199398));
#3920=CARTESIAN_POINT('Ctrl Pts',(1.10092458264331,60.5456307359213,7.03077407948464));
#3921=CARTESIAN_POINT('Ctrl Pts',(-0.625661738631331,60.2865904512413,6.95135065697535));
#3922=CARTESIAN_POINT('Ctrl Pts',(-1.48034565023769,61.2578282285463,6.89249653834335));
#3923=CARTESIAN_POINT('Ctrl Pts',(-1.54422570311005,61.8841558212551,6.86011689388115));
#3924=CARTESIAN_POINT('Ctrl Pts',(-1.54316823660481,61.9985943430111,6.85421172358872));
#3925=CARTESIAN_POINT('Ctrl Pts',(-1.54073741840427,61.9993692053243,7.39578827641127));
#3926=CARTESIAN_POINT('Ctrl Pts',(-1.53964250632417,62.2965424904311,7.38051481262507));
#3927=CARTESIAN_POINT('Ctrl Pts',(-1.31350084311648,63.1098809680084,7.33879184075954));
#3928=CARTESIAN_POINT('Ctrl Pts',(0.00387063626072698,63.8234845716099,
7.27061936081466));
#3929=CARTESIAN_POINT('Ctrl Pts',(1.5336691360854,62.986392389338,7.1912708365767));
#3930=CARTESIAN_POINT('Ctrl Pts',(1.66083828674218,61.2471871746469,7.11192231233869));
#3931=CARTESIAN_POINT('Ctrl Pts',(0.269074526515507,60.1964729378507,7.03257378810073));
#3932=CARTESIAN_POINT('Ctrl Pts',(-1.21801342015242,60.7400783818565,6.96052910945823));
#3933=CARTESIAN_POINT('Ctrl Pts',(-1.53914862994267,61.6298464844695,6.91493393889509));
#3934=CARTESIAN_POINT('Ctrl Pts',(-1.54235876857909,62.0013749184321,6.89578827641127));
#3935=CARTESIAN_POINT('Origin',(0.,62.,12.1042117235887));
#3936=CARTESIAN_POINT('',(-1.54466183690255,61.998982918543,7.89578827641127));
#3937=CARTESIAN_POINT('',(-1.54118651025072,62.0010103445573,7.85421172358872));
#3938=CARTESIAN_POINT('',(-1.543,62.0000000000002,12.1042117235887));
#3939=CARTESIAN_POINT('Ctrl Pts',(-1.54118651025072,62.0010103445573,7.85421172358872));
#3940=CARTESIAN_POINT('Ctrl Pts',(-1.54232226212943,62.1902737089543,7.8444772505851));
#3941=CARTESIAN_POINT('Ctrl Pts',(-1.42229987114351,62.8928792413405,7.80826830341171));
#3942=CARTESIAN_POINT('Ctrl Pts',(-0.372661791886639,63.7855946017594,7.74558488206853));
#3943=CARTESIAN_POINT('Ctrl Pts',(1.29869891818456,63.2808614339074,7.66616145955922));
#3944=CARTESIAN_POINT('Ctrl Pts',(1.78027023349744,61.6026804954601,7.58673803704991));
#3945=CARTESIAN_POINT('Ctrl Pts',(0.630865643648145,60.288499654505,7.50731461454056));
#3946=CARTESIAN_POINT('Ctrl Pts',(-1.05485848669419,60.5361737662102,7.42980584338687));
#3947=CARTESIAN_POINT('Ctrl Pts',(-1.54265350554272,61.5263361686999,7.37877154640289));
#3948=CARTESIAN_POINT('Ctrl Pts',(-1.54520540539328,62.0006605489777,7.35421172358871));
#3949=CARTESIAN_POINT('Ctrl Pts',(-1.54466183690255,61.998982918543,7.89578827641127));
#3950=CARTESIAN_POINT('Ctrl Pts',(-1.54123793628581,62.4482935379239,7.87254519443437));
#3951=CARTESIAN_POINT('Ctrl Pts',(-1.09799037512518,63.4147821623101,7.82285260437815));
#3952=CARTESIAN_POINT('Ctrl Pts',(0.543353342677801,63.7406545061342,7.74671050624258));
#3953=CARTESIAN_POINT('Ctrl Pts',(1.75688768335647,62.4883202154274,7.66736198200461));
#3954=CARTESIAN_POINT('Ctrl Pts',(1.36364637087356,60.7893887742433,7.58801345776661));
#3955=CARTESIAN_POINT('Ctrl Pts',(-0.276728613840359,60.1976314918956,7.50866493352864));
#3956=CARTESIAN_POINT('Ctrl Pts',(-1.39698549749282,61.0508616777052,7.44458987307684));
#3957=CARTESIAN_POINT('Ctrl Pts',(-1.54153859789281,61.7819187406768,7.40696432070439));
#3958=CARTESIAN_POINT('Ctrl Pts',(-1.54073741840427,61.9993692053243,7.39578827641127));
#3959=CARTESIAN_POINT('Origin',(0.,62.,12.1042117235887));
#3960=CARTESIAN_POINT('',(-1.54383122768335,62.0013048540828,8.39578827641127));
#3961=CARTESIAN_POINT('',(-1.54153171602961,61.9988234398021,8.35421172358872));
#3962=CARTESIAN_POINT('',(-1.543,62.0000000000002,12.1042117235887));
#3963=CARTESIAN_POINT('Ctrl Pts',(-1.54153171602961,61.9988234398021,8.35421172358872));
#3964=CARTESIAN_POINT('Ctrl Pts',(-1.53911219419368,62.3399323170146,8.33665742893708));
#3965=CARTESIAN_POINT('Ctrl Pts',(-1.25916926628097,63.1990907623522,8.29262866011566));
#3966=CARTESIAN_POINT('Ctrl Pts',(0.162217142330862,63.8168407997673,8.22212541712445));
#3967=CARTESIAN_POINT('Ctrl Pts',(1.6148260273807,62.848269882914,8.14270199461515));
#3968=CARTESIAN_POINT('Ctrl Pts',(1.58802898172947,61.1025654084267,8.06327857210581));
#3969=CARTESIAN_POINT('Ctrl Pts',(0.106375837736527,60.1790362238335,7.9838551495965));
#3970=CARTESIAN_POINT('Ctrl Pts',(-1.27919018012859,60.8324869094412,7.91416620009079));
#3971=CARTESIAN_POINT('Ctrl Pts',(-1.53923340115411,61.6755413705783,7.87095172475487));
#3972=CARTESIAN_POINT('Ctrl Pts',(-1.54118651025072,62.0010103445573,7.85421172358872));
#3973=CARTESIAN_POINT('Ctrl Pts',(-1.54383122768335,62.0013048540828,8.39578827641127));
#3974=CARTESIAN_POINT('Ctrl Pts',(-1.54466214913397,62.093510732162,8.391025084323));
#3975=CARTESIAN_POINT('Ctrl Pts',(-1.49517849761214,62.6968359406143,8.3598123841554));
#3976=CARTESIAN_POINT('Ctrl Pts',(-0.700187168962336,63.6837009512224,8.30215017590849));
#3977=CARTESIAN_POINT('Ctrl Pts',(1.03415608859774,63.5018762096592,8.2228016516705));
#3978=CARTESIAN_POINT('Ctrl Pts',(1.82270364136123,61.9464985935429,8.14345312743252));
#3979=CARTESIAN_POINT('Ctrl Pts',(0.944283031269492,60.4400511157151,8.06410460319452));
#3980=CARTESIAN_POINT('Ctrl Pts',(-0.797739161729937,60.3602673405196,7.98475607895655));
#3981=CARTESIAN_POINT('Ctrl Pts',(-1.51361371022715,61.3642070395853,7.92865063669546));
#3982=CARTESIAN_POINT('Ctrl Pts',(-1.54513417031859,61.936999688457,7.8989947025137));
#3983=CARTESIAN_POINT('Ctrl Pts',(-1.54466183690255,61.998982918543,7.89578827641127));
#3984=CARTESIAN_POINT('Origin',(0.,62.,12.1042117235887));
#3985=CARTESIAN_POINT('',(-1.540503911967,62.0001565636879,8.89578827641127));
#3986=CARTESIAN_POINT('',(-1.5454304210228,61.9996085144679,8.85421172358872));
#3987=CARTESIAN_POINT('',(-1.543,62.0000000000002,12.1042117235887));
#3988=CARTESIAN_POINT('Ctrl Pts',(-1.5454304210228,61.9996085144679,8.85421172358872));
#3989=CARTESIAN_POINT('Ctrl Pts',(-1.54376534743005,62.4894694790033,8.82883760728905));
#3990=CARTESIAN_POINT('Ctrl Pts',(-1.02721324342764,63.49345644129,8.7769890168196));
#3991=CARTESIAN_POINT('Ctrl Pts',(0.683100038287727,63.691330609511,8.69866595218038));
#3992=CARTESIAN_POINT('Ctrl Pts',(1.7916265121608,62.3424899033348,8.61924252967106));
#3993=CARTESIAN_POINT('Ctrl Pts',(1.25877314526461,60.6798806638327,8.53981910716174));
#3994=CARTESIAN_POINT('Ctrl Pts',(-0.42729203822098,60.2266849103897,8.46039568465242));
#3995=CARTESIAN_POINT('Ctrl Pts',(-1.43576215373771,61.1391866096967,8.39852655679474));
#3996=CARTESIAN_POINT('Ctrl Pts',(-1.54276119118385,61.8254896499607,8.36313190310685));
#3997=CARTESIAN_POINT('Ctrl Pts',(-1.54153171602961,61.9988234398021,8.35421172358872));
#3998=CARTESIAN_POINT('Ctrl Pts',(-1.540503911967,62.0001565636879,8.89578827641127));
#3999=CARTESIAN_POINT('Ctrl Pts',(-1.54072851975435,62.2479905631097,8.88305546613231));
#4000=CARTESIAN_POINT('Ctrl Pts',(-1.36729540084825,63.0103464900449,8.84387314777402));
#4001=CARTESIAN_POINT('Ctrl Pts',(-0.170534230960198,63.8154969129372,8.77824132133641));
#4002=CARTESIAN_POINT('Ctrl Pts',(1.43230701187781,63.1285422404357,8.69889279709841));
#4003=CARTESIAN_POINT('Ctrl Pts',(1.7252204452195,61.409470254687,8.61954427286044));
#4004=CARTESIAN_POINT('Ctrl Pts',(0.440319750800487,60.2304719607216,8.54019574862244));
#4005=CARTESIAN_POINT('Ctrl Pts',(-1.14597446292536,60.6434367690313,8.46561041647273));
#4006=CARTESIAN_POINT('Ctrl Pts',(-1.54004812912089,61.5815011234743,8.41747459240233));
#4007=CARTESIAN_POINT('Ctrl Pts',(-1.54383122768335,62.0013048540828,8.39578827641127));
#4008=CARTESIAN_POINT('Origin',(0.,62.,12.1042117235887));
#4009=CARTESIAN_POINT('',(-1.54325751788711,61.9986079778326,9.39578827641127));
#4010=CARTESIAN_POINT('',(-1.54269154682959,62.001410438207,9.35421172358872));
#4011=CARTESIAN_POINT('',(-1.543,62.0000000000002,12.1042117235887));
#4012=CARTESIAN_POINT('Ctrl Pts',(-1.54269154682959,62.001410438207,9.35421172358872));
#4013=CARTESIAN_POINT('Ctrl Pts',(-1.54386576308197,62.1317322696126,9.3474922598108));
#4014=CARTESIAN_POINT('Ctrl Pts',(-1.46910057995594,62.7741902602647,9.3142983218631));
#4015=CARTESIAN_POINT('Ctrl Pts',(-0.572776730145716,63.7318059097033,9.25462990974563));
#4016=CARTESIAN_POINT('Ctrl Pts',(1.14504530203722,63.4198930064807,9.1752064872363));
#4017=CARTESIAN_POINT('Ctrl Pts',(1.81384608858462,61.8071600146682,9.09578306472698));
#4018=CARTESIAN_POINT('Ctrl Pts',(0.820910802424735,60.3710953535454,9.01635964221766));
#4019=CARTESIAN_POINT('Ctrl Pts',(-0.924093306682238,60.4273346021485,8.93693621970834));
#4020=CARTESIAN_POINT('Ctrl Pts',(-1.53547725565829,61.4460882457999,8.88288691349869));
#4021=CARTESIAN_POINT('Ctrl Pts',(-1.54550262755053,61.9783655138757,8.85531208145882));
#4022=CARTESIAN_POINT('Ctrl Pts',(-1.5454304210228,61.9996085144679,8.85421172358872));
#4023=CARTESIAN_POINT('Ctrl Pts',(-1.54325751788711,61.9986079778326,9.39578827641127));
#4024=CARTESIAN_POINT('Ctrl Pts',(-1.53955837713122,62.3997492788265,9.37508584794161));
#4025=CARTESIAN_POINT('Ctrl Pts',(-1.17478283090499,63.3193536170101,9.32793391139263));
#4026=CARTESIAN_POINT('Ctrl Pts',(0.374397161192663,63.7846393849691,9.25433246676432));
#4027=CARTESIAN_POINT('Ctrl Pts',(1.70213508696593,62.6541002302395,9.17498394252633));
#4028=CARTESIAN_POINT('Ctrl Pts',(1.47317178190593,60.9253484917087,9.09563541828835));
#4029=CARTESIAN_POINT('Ctrl Pts',(-0.10309253333946,60.1794278660544,9.01628689405036));
#4030=CARTESIAN_POINT('Ctrl Pts',(-1.3472640052551,60.9510412022209,8.94967118009134));
#4031=CARTESIAN_POINT('Ctrl Pts',(-1.54026194832542,61.7331719781764,8.90950497421164));
#4032=CARTESIAN_POINT('Ctrl Pts',(-1.540503911967,62.0001565636879,8.89578827641127));
#4033=CARTESIAN_POINT('Origin',(0.,62.,12.1042117235887));
#4034=CARTESIAN_POINT('',(-1.54508617242137,62.0007518397216,9.89578827641127));
#4035=CARTESIAN_POINT('',(-1.54057971537482,61.9995889109423,9.85421172358872));
#4036=CARTESIAN_POINT('',(-1.543,62.0000000000002,12.1042117235887));
#4037=CARTESIAN_POINT('Ctrl Pts',(-1.54057971537482,61.9995889109423,9.85421172358872));
#4038=CARTESIAN_POINT('Ctrl Pts',(-1.53990543183531,62.2825490074735,9.83967243816277));
#4039=CARTESIAN_POINT('Ctrl Pts',(-1.32964751909279,63.0816813669334,9.79865867856704));
#4040=CARTESIAN_POINT('Ctrl Pts',(-0.0448931118195337,63.8235156739375,
9.73117044480155));
#4041=CARTESIAN_POINT('Ctrl Pts',(1.50819645765411,63.0259475437845,9.65174702229221));
#4042=CARTESIAN_POINT('Ctrl Pts',(1.67956765950846,61.2884682863507,9.57232359978292));
#4043=CARTESIAN_POINT('Ctrl Pts',(0.312220562820428,60.2028513691038,9.49290017727358));
#4044=CARTESIAN_POINT('Ctrl Pts',(-1.20128274055222,60.7162260655291,9.42019621854219));
#4045=CARTESIAN_POINT('Ctrl Pts',(-1.53923938828919,61.6182683871761,9.37396673398057));
#4046=CARTESIAN_POINT('Ctrl Pts',(-1.54269154682959,62.001410438207,9.35421172358872));
#4047=CARTESIAN_POINT('Ctrl Pts',(-1.54508617242137,62.0007518397216,9.89578827641127));
#4048=CARTESIAN_POINT('Ctrl Pts',(-1.54534379419301,62.0436845753916,9.89356573783024));
#4049=CARTESIAN_POINT('Ctrl Pts',(-1.52425759596068,62.5972851110169,9.86489369116989));
#4050=CARTESIAN_POINT('Ctrl Pts',(-0.857996860866678,63.6090219698587,9.80977213643022));
#4051=CARTESIAN_POINT('Ctrl Pts',(0.885785615958081,63.5938930172694,9.73042361219223));
#4052=CARTESIAN_POINT('Ctrl Pts',(1.8194659784572,62.1210562186124,9.65107508795424));
#4053=CARTESIAN_POINT('Ctrl Pts',(1.08913911145914,60.537506624432,9.57172656371626));
#4054=CARTESIAN_POINT('Ctrl Pts',(-0.637268573252925,60.2914919505568,9.49237803947827));
#4055=CARTESIAN_POINT('Ctrl Pts',(-1.48248920124827,61.2645216006093,9.43373194370994));
#4056=CARTESIAN_POINT('Ctrl Pts',(-1.54428441463222,61.8872494966323,9.40153535602094));
#4057=CARTESIAN_POINT('Ctrl Pts',(-1.54325751788711,61.9986079778326,9.39578827641127));
#4058=CARTESIAN_POINT('Origin',(0.,62.,12.1042117235887));
#4059=CARTESIAN_POINT('',(-1.54102141707141,62.000890891397,10.3957882764113));
#4060=CARTESIAN_POINT('',(-1.54420071332425,61.9987864667999,10.3542117235887));
#4061=CARTESIAN_POINT('',(-1.543,62.0000000000002,12.1042117235887));
#4062=CARTESIAN_POINT('Ctrl Pts',(-1.54420071332425,61.9987864667999,10.3542117235887));
#4063=CARTESIAN_POINT('Ctrl Pts',(-1.54047121427599,62.4313451237583,10.3318526165147));
#4064=CARTESIAN_POINT('Ctrl Pts',(-1.12542176171817,63.3823521630448,10.283019035271));
#4065=CARTESIAN_POINT('Ctrl Pts',(0.486863898065408,63.7578918117432,10.2077109798575));
#4066=CARTESIAN_POINT('Ctrl Pts',(1.74122093572334,62.5434843654653,10.1282875573482));
#4067=CARTESIAN_POINT('Ctrl Pts',(1.40037672834886,60.831166918843,10.0488641348388));
#4068=CARTESIAN_POINT('Ctrl Pts',(-0.223407961581432,60.1896649161128,9.96944071232951));
#4069=CARTESIAN_POINT('Ctrl Pts',(-1.38273656501411,61.0205062302601,9.90455657524614));
#4070=CARTESIAN_POINT('Ctrl Pts',(-1.54113322960025,61.7673091213839,9.86614691233255));
#4071=CARTESIAN_POINT('Ctrl Pts',(-1.54057971537482,61.9995889109423,9.85421172358872));
#4072=CARTESIAN_POINT('Ctrl Pts',(-1.54102141707141,62.000890891397,10.3957882764113));
#4073=CARTESIAN_POINT('Ctrl Pts',(-1.54207143178202,62.1991087654015,10.3855961196395));
#4074=CARTESIAN_POINT('Ctrl Pts',(-1.4145256989547,62.9104225971773,10.3489544547885));
#4075=CARTESIAN_POINT('Ctrl Pts',(-0.343369833242522,63.7908584626733,10.2858632818581));
#4076=CARTESIAN_POINT('Ctrl Pts',(1.31781205772922,63.2603511553876,10.2065147576201));
#4077=CARTESIAN_POINT('Ctrl Pts',(1.77378929009984,61.5771644712164,10.1271662333822));
#4078=CARTESIAN_POINT('Ctrl Pts',(0.607527827044814,60.2806931247148,10.0478177091442));
#4079=CARTESIAN_POINT('Ctrl Pts',(-1.06612072463764,60.5488948969156,9.97069172348721));
#4080=CARTESIAN_POINT('Ctrl Pts',(-1.54227794454318,61.532759928834,9.92001524590957));
#4081=CARTESIAN_POINT('Ctrl Pts',(-1.54508617242137,62.0007518397216,9.89578827641127));
#4082=CARTESIAN_POINT('Origin',(0.,62.,12.1042117235887));
#4083=CARTESIAN_POINT('',(-1.54144606905027,61.9981962214081,10.8957882764113));
#4084=CARTESIAN_POINT('',(-1.54441925651261,62.0010983321963,10.8542117235887));
#4085=CARTESIAN_POINT('',(-1.543,62.0000000000002,12.1042117235887));
#4086=CARTESIAN_POINT('',(-0.398513841857179,60.5093505717815,11.));
#4087=CARTESIAN_POINT('Ctrl Pts',(-0.398513841857179,60.5093505717815,11.));
#4088=CARTESIAN_POINT('Ctrl Pts',(-0.893967433547983,60.6418063394147,10.9735504919207));
#4089=CARTESIAN_POINT('Ctrl Pts',(-1.445488644345,61.1643055654999,10.9388132507244));
#4090=CARTESIAN_POINT('Ctrl Pts',(-1.5426606193373,61.8372052941944,10.9040760095282));
#4091=CARTESIAN_POINT('Ctrl Pts',(-1.54144606905027,61.9981962214081,10.8957882764113));
#4092=CARTESIAN_POINT('',(0.399398446343925,60.5066913465404,11.));
#4093=CARTESIAN_POINT('Origin',(0.,62.,11.));
#4094=CARTESIAN_POINT('Ctrl Pts',(0.399399239048169,60.5066889635781,11.));
#4095=CARTESIAN_POINT('Ctrl Pts',(-0.082480806492572,60.3786906546376,10.9741739274805));
#4096=CARTESIAN_POINT('Ctrl Pts',(-1.11834915495697,60.6154207569909,10.9255778353434));
#4097=CARTESIAN_POINT('Ctrl Pts',(-1.54079422369392,61.5608586705669,10.8769817432063));
#4098=CARTESIAN_POINT('Ctrl Pts',(-1.54441925651261,62.0010983321963,10.8542117235887));
#4099=CARTESIAN_POINT('Origin',(1.11022302462516E-15,65.,-2.22044604925031E-15));
#4100=CARTESIAN_POINT('',(1.66360888350833,60.1714803633902,-0.000694057521938435));
#4101=CARTESIAN_POINT('',(1.666,60.,-2.01641989251236E-15));
#4102=CARTESIAN_POINT('',(1.666,65.,-2.01641989251236E-15));
#4103=CARTESIAN_POINT('',(0.052522698220831,60.,1.66821122063975));
#4104=CARTESIAN_POINT('Origin',(1.11022302462516E-15,60.,-2.22044604925031E-15));
#4105=CARTESIAN_POINT('Ctrl Pts',(0.0525225921253467,60.,1.66821441268958));
#4106=CARTESIAN_POINT('Ctrl Pts',(0.589435208964346,60.0360846659132,1.65037158034234));
#4107=CARTESIAN_POINT('Ctrl Pts',(1.11844144071804,60.0721693318264,1.35005971966891));
#4108=CARTESIAN_POINT('Ctrl Pts',(1.40720234944373,60.1082539977396,0.896941311393221));
#4109=CARTESIAN_POINT('Ctrl Pts',(1.57585480738438,60.1293294529565,0.632294917145859));
#4110=CARTESIAN_POINT('Ctrl Pts',(1.66255452273449,60.1504049081733,0.31552298928162));
#4111=CARTESIAN_POINT('Ctrl Pts',(1.66360888350833,60.1714803633902,-0.000694057521938435));
#4112=CARTESIAN_POINT('Origin',(1.11022302462516E-15,65.,-2.22044604925031E-15));
#4113=CARTESIAN_POINT('',(1.66787311837371,60.8714803633902,-0.00112542222539976));
#4114=CARTESIAN_POINT('',(1.66401843429136,60.6785196366098,0.000307871138042168));
#4115=CARTESIAN_POINT('',(1.666,65.,-2.01641989251236E-15));
#4116=CARTESIAN_POINT('',(-1.0964742575375,61.3164101454886,1.25351036811274));
#4117=CARTESIAN_POINT('Ctrl Pts',(1.66787311837371,60.8714803633902,-0.00112542222539976));
#4118=CARTESIAN_POINT('Ctrl Pts',(1.66835896993169,60.87583739753,-0.066079617663071));
#4119=CARTESIAN_POINT('Ctrl Pts',(1.66489401160589,60.8801944316698,-0.130979933333853));
#4120=CARTESIAN_POINT('Ctrl Pts',(1.65730488228097,60.8845514658095,-0.195391941550096));
#4121=CARTESIAN_POINT('Ctrl Pts',(1.59291615131441,60.9215180119081,-0.741885128117915));
#4122=CARTESIAN_POINT('Ctrl Pts',(1.23165319882832,60.9584845580067,-1.2532280031542));
#4123=CARTESIAN_POINT('Ctrl Pts',(0.737986992520601,60.9954511041052,-1.49669548246601));
#4124=CARTESIAN_POINT('Ctrl Pts',(0.244320786212876,61.0324176502038,-1.74016296177782));
#4125=CARTESIAN_POINT('Ctrl Pts',(-0.381748673916492,61.0693841963024,-1.71575504536517));
#4126=CARTESIAN_POINT('Ctrl Pts',(-0.854349747558666,61.1063507424009,-1.43383018828634));
#4127=CARTESIAN_POINT('Ctrl Pts',(-1.32695082120084,61.1433172884995,-1.15190533120751));
#4128=CARTESIAN_POINT('Ctrl Pts',(-1.64608350835582,61.1802838345981,-0.612463533462508));
#4129=CARTESIAN_POINT('Ctrl Pts',(-1.6670915194712,61.2172503806966,-0.06344746371476));
#4130=CARTESIAN_POINT('Ctrl Pts',(-1.68587561537053,61.2503036356273,0.427449577788871));
#4131=CARTESIAN_POINT('Ctrl Pts',(-1.46631328696539,61.2833568905579,0.926001113135438));
#4132=CARTESIAN_POINT('Ctrl Pts',(-1.0964742575375,61.3164101454886,1.25351036811274));
#4133=CARTESIAN_POINT('',(-1.03819947650797,61.128464665297,1.30022475053458));
#4134=CARTESIAN_POINT('Ctrl Pts',(-1.09686766246213,61.316438169414,1.25392595309471));
#4135=CARTESIAN_POINT('Ctrl Pts',(-1.08592800651031,61.2756416380382,1.26350587390321));
#4136=CARTESIAN_POINT('Ctrl Pts',(-1.07417989445074,61.235361632779,1.27354751908465));
#4137=CARTESIAN_POINT('Ctrl Pts',(-1.06160045056128,61.1956124291884,1.28395725818552));
#4138=CARTESIAN_POINT('Ctrl Pts',(-1.05446154220521,61.1730545224833,1.28986484631936));
#4139=CARTESIAN_POINT('Ctrl Pts',(-1.04705480236258,61.1506686338043,1.29589098385654));
#4140=CARTESIAN_POINT('Ctrl Pts',(-1.03937658015013,61.1284646652971,1.30201855771546));
#4141=CARTESIAN_POINT('Ctrl Pts',(-1.03819947650797,61.128464665297,1.30022475053458));
#4142=CARTESIAN_POINT('Ctrl Pts',(-1.33497459276047,61.102969164839,1.06032824360042));
#4143=CARTESIAN_POINT('Ctrl Pts',(-1.55173313799159,61.0774736643808,0.7194117389002));
#4144=CARTESIAN_POINT('Ctrl Pts',(-1.63097541386595,61.0519781639227,0.348398041220307));
#4145=CARTESIAN_POINT('Ctrl Pts',(-1.73996346062133,61.0169122251253,-0.161885867002325));
#4146=CARTESIAN_POINT('Ctrl Pts',(-1.58881701539031,60.9818462863279,-0.729103533263954));
#4147=CARTESIAN_POINT('Ctrl Pts',(-1.23910246537455,60.9467803475305,-1.11727790558763));
#4148=CARTESIAN_POINT('Ctrl Pts',(-0.889387915358779,60.9117144087331,-1.5054522779113));
#4149=CARTESIAN_POINT('Ctrl Pts',(-0.34110526055826,60.8766484699356,-1.71458335629702));
#4150=CARTESIAN_POINT('Ctrl Pts',(0.178465017317964,60.8415825311382,-1.65862625597151));
#4151=CARTESIAN_POINT('Ctrl Pts',(0.698035295194186,60.8065165923408,-1.60266915564599));
#4152=CARTESIAN_POINT('Ctrl Pts',(1.18889319614611,60.7714506535434,-1.28162387660925));
#4153=CARTESIAN_POINT('Ctrl Pts',(1.44820559590174,60.7363847147459,-0.8280655181194));
#4154=CARTESIAN_POINT('Ctrl Pts',(1.59084289378606,60.7170963553672,-0.578581348643477));
#4155=CARTESIAN_POINT('Ctrl Pts',(1.6634224740199,60.6978079959885,-0.289003271674822));
#4156=CARTESIAN_POINT('Ctrl Pts',(1.66401843429136,60.6785196366098,0.000307871138042168));
#4157=CARTESIAN_POINT('Origin',(2.77555756156289E-15,53.,4.04145188432738));
#4158=CARTESIAN_POINT('',(2.77771552960359E-15,53.,4.04145188432738));
#4159=CARTESIAN_POINT('',(3.5,53.,2.02072594216369));
#4160=CARTESIAN_POINT('',(-0.460534402705909,53.,4.30734154570072));
#4161=CARTESIAN_POINT('',(2.77555756156289E-15,60.,4.04145188432738));
#4162=CARTESIAN_POINT('',(2.77771552960359E-15,53.,4.04145188432738));
#4163=CARTESIAN_POINT('',(3.5,60.,2.02072594216369));
#4164=CARTESIAN_POINT('',(3.5,60.,2.02072594216369));
#4165=CARTESIAN_POINT('',(3.5,53.,2.02072594216369));
#4166=CARTESIAN_POINT('Origin',(-3.5,53.,2.02072594216369));
#4167=CARTESIAN_POINT('',(-3.5,53.,2.02072594216369));
#4168=CARTESIAN_POINT('',(-1.14005292774062,53.,3.38324201960591));
#4169=CARTESIAN_POINT('',(-3.5,60.,2.02072594216369));
#4170=CARTESIAN_POINT('',(-3.5,53.,2.02072594216369));
#4171=CARTESIAN_POINT('',(2.77771552960359E-15,60.,4.04145188432738));
#4172=CARTESIAN_POINT('Origin',(-3.5,53.,-2.02072594216369));
#4173=CARTESIAN_POINT('',(-3.5,53.,-2.02072594216369));
#4174=CARTESIAN_POINT('',(-3.5,53.,2.24644850654928));
#4175=CARTESIAN_POINT('',(-3.5,60.,-2.02072594216369));
#4176=CARTESIAN_POINT('',(-3.5,53.,-2.02072594216369));
#4177=CARTESIAN_POINT('',(-3.5,60.,2.02072594216369));
#4178=CARTESIAN_POINT('Origin',(-3.88578058618805E-15,53.,-4.04145188432738));
#4179=CARTESIAN_POINT('',(-4.16333634234434E-15,53.,-4.04145188432738));
#4180=CARTESIAN_POINT('',(-2.21053440270591,53.,-2.76519925187219));
#4181=CARTESIAN_POINT('',(-3.88578058618805E-15,60.,-4.04145188432738));
#4182=CARTESIAN_POINT('',(-4.16333634234434E-15,53.,-4.04145188432738));
#4183=CARTESIAN_POINT('',(-3.5,60.,-2.02072594216369));
#4184=CARTESIAN_POINT('Origin',(3.5,53.,-2.02072594216369));
#4185=CARTESIAN_POINT('',(3.5,53.,-2.02072594216369));
#4186=CARTESIAN_POINT('',(4.10994707225937,53.,-1.66857283580332));
#4187=CARTESIAN_POINT('',(3.5,60.,-2.02072594216369));
#4188=CARTESIAN_POINT('',(3.5,53.,-2.02072594216369));
#4189=CARTESIAN_POINT('',(-4.16333634234434E-15,60.,-4.04145188432738));
#4190=CARTESIAN_POINT('Origin',(3.5,53.,2.02072594216369));
#4191=CARTESIAN_POINT('',(3.5,53.,4.26717444871296));
#4192=CARTESIAN_POINT('',(3.5,60.,-2.02072594216369));
#4193=CARTESIAN_POINT('Origin',(-5.55111512312578E-16,60.,0.));
#4194=CARTESIAN_POINT('',(-1.88262750966359,60.,-0.823232180103452));
#4195=CARTESIAN_POINT('',(-1.22186383057886,60.,-1.65445164285548));
#4196=CARTESIAN_POINT('Origin',(1.11022302462516E-15,60.,-2.22044604925031E-15));
#4197=CARTESIAN_POINT('Ctrl Pts',(0.0525225921253643,60.,1.66821441268958));
#4198=CARTESIAN_POINT('Ctrl Pts',(0.0394272190902975,60.,1.67018324863865));
#4199=CARTESIAN_POINT('Ctrl Pts',(0.0263130617405317,60.,1.67198068678486));
#4200=CARTESIAN_POINT('Ctrl Pts',(0.0131828406990401,60.,1.67360525451599));
#4201=CARTESIAN_POINT('Ctrl Pts',(-0.0485331535251756,60.,1.68124121223477));
#4202=CARTESIAN_POINT('Ctrl Pts',(-0.11060234026913,60.,1.68506191568314));
#4203=CARTESIAN_POINT('Ctrl Pts',(-0.172752940229472,60.,1.68527512832546));
#4204=CARTESIAN_POINT('Ctrl Pts',(-0.206893414264628,60.,1.68539224997326));
#4205=CARTESIAN_POINT('Ctrl Pts',(-0.241058848606331,60.,1.68441994790596));
#4206=CARTESIAN_POINT('Ctrl Pts',(-0.275206284715633,60.,1.68238653545793));
#4207=CARTESIAN_POINT('Ctrl Pts',(-0.295816967076649,60.,1.68115920998784));
#4208=CARTESIAN_POINT('Ctrl Pts',(-0.31642111586435,60.,1.67954523096914));
#4209=CARTESIAN_POINT('Ctrl Pts',(-0.337009430640488,60.,1.67755008316872));
#4210=CARTESIAN_POINT('Ctrl Pts',(-0.351000041945429,60.,1.67619429773047));
#4211=CARTESIAN_POINT('Ctrl Pts',(-0.364980476442723,60.,1.67466267601021));
#4212=CARTESIAN_POINT('Ctrl Pts',(-0.378937323917049,60.,1.67295855829009));
#4213=CARTESIAN_POINT('Ctrl Pts',(-0.444135532589118,60.,1.66499791940497));
#4214=CARTESIAN_POINT('Ctrl Pts',(-0.508883173341677,60.,1.65327122179357));
#4215=CARTESIAN_POINT('Ctrl Pts',(-0.572882141273345,60.,1.63798732932796));
#4216=CARTESIAN_POINT('Ctrl Pts',(-0.620692871023517,60.,1.62656942563638));
#4217=CARTESIAN_POINT('Ctrl Pts',(-0.668086262578673,60.,1.61316513998372));
#4218=CARTESIAN_POINT('Ctrl Pts',(-0.71494044971329,60.,1.59784282480399));
#4219=CARTESIAN_POINT('Ctrl Pts',(-0.72745757899803,60.,1.59374945744932));
#4220=CARTESIAN_POINT('Ctrl Pts',(-0.73993844560651,60.,1.58951833192659));
#4221=CARTESIAN_POINT('Ctrl Pts',(-0.752373515112196,60.,1.58515310743359));
#4222=CARTESIAN_POINT('Ctrl Pts',(-0.816098312616337,60.,1.56278306384444));
#4223=CARTESIAN_POINT('Ctrl Pts',(-0.878471707658182,60.,1.53694900137616));
#4224=CARTESIAN_POINT('Ctrl Pts',(-0.93919387467557,60.,1.50787017327427));
#4225=CARTESIAN_POINT('Ctrl Pts',(-1.00127974947924,60.,1.47813828836881));
#4226=CARTESIAN_POINT('Ctrl Pts',(-1.06164044339672,60.,1.44501415281221));
#4227=CARTESIAN_POINT('Ctrl Pts',(-1.11995690562974,60.,1.40867807624365));
#4228=CARTESIAN_POINT('Ctrl Pts',(-1.16124310796321,60.,1.38295328856329));
#4229=CARTESIAN_POINT('Ctrl Pts',(-1.20150476937439,60.,1.35561746643236));
#4230=CARTESIAN_POINT('Ctrl Pts',(-1.24062458631812,60.,1.32671933293316));
#4231=CARTESIAN_POINT('Ctrl Pts',(-1.27126978728438,60.,1.30408146860198));
#4232=CARTESIAN_POINT('Ctrl Pts',(-1.30121423732558,60.,1.2804846114713));
#4233=CARTESIAN_POINT('Ctrl Pts',(-1.33039872289743,60.,1.25594715011397));
#4234=CARTESIAN_POINT('Ctrl Pts',(-1.34233293237423,60.,1.24591321605177));
#4235=CARTESIAN_POINT('Ctrl Pts',(-1.35414345219025,60.,1.23571872969205));
#4236=CARTESIAN_POINT('Ctrl Pts',(-1.36580414375816,60.,1.22538472585153));
#4237=CARTESIAN_POINT('Ctrl Pts',(-1.41872154242908,60.,1.17848797037948));
#4238=CARTESIAN_POINT('Ctrl Pts',(-1.46863673552313,60.,1.12865590802289));
#4239=CARTESIAN_POINT('Ctrl Pts',(-1.51522413184964,60.,1.07608235063585));
#4240=CARTESIAN_POINT('Ctrl Pts',(-1.52940725194627,60.,1.0600767968354));
#4241=CARTESIAN_POINT('Ctrl Pts',(-1.54328183800055,60.,1.04381679727119));
#4242=CARTESIAN_POINT('Ctrl Pts',(-1.55683836560435,60.,1.02730692174385));
#4243=CARTESIAN_POINT('Ctrl Pts',(-1.59983197173095,60.,0.974946973358338));
#4244=CARTESIAN_POINT('Ctrl Pts',(-1.639629212452,60.,0.920076853712842));
#4245=CARTESIAN_POINT('Ctrl Pts',(-1.67624234864313,60.,0.863022496715572));
#4246=CARTESIAN_POINT('Ctrl Pts',(-1.69605961384555,60.,0.832141194505739));
#4247=CARTESIAN_POINT('Ctrl Pts',(-1.7149434683521,60.,0.800619272180684));
#4248=CARTESIAN_POINT('Ctrl Pts',(-1.73289145607981,60.,0.76850404978044));
#4249=CARTESIAN_POINT('Ctrl Pts',(-1.74625221731035,60.,0.744596978700098));
#4250=CARTESIAN_POINT('Ctrl Pts',(-1.75909430025464,60.,0.720361064291538));
#4251=CARTESIAN_POINT('Ctrl Pts',(-1.77141549606078,60.,0.695814951032981));
#4252=CARTESIAN_POINT('Ctrl Pts',(-1.77886624909751,60.,0.680971665464071));
#4253=CARTESIAN_POINT('Ctrl Pts',(-1.78612877376193,60.,0.666009780182931));
#4254=CARTESIAN_POINT('Ctrl Pts',(-1.79318895759203,60.,0.650962909783669));
#4255=CARTESIAN_POINT('Ctrl Pts',(-1.82323571809792,60.,0.586926374456832));
#4256=CARTESIAN_POINT('Ctrl Pts',(-1.84966460783504,60.,0.521272059188318));
#4257=CARTESIAN_POINT('Ctrl Pts',(-1.87250695659404,60.,0.45436760133849));
#4258=CARTESIAN_POINT('Ctrl Pts',(-1.89582151081584,60.,0.386080069846983));
#4259=CARTESIAN_POINT('Ctrl Pts',(-1.91540012899193,60.,0.316489390859033));
#4260=CARTESIAN_POINT('Ctrl Pts',(-1.93123540448859,60.,0.245949110946999));
#4261=CARTESIAN_POINT('Ctrl Pts',(-1.94718468982412,60.,0.174900959482694));
#4262=CARTESIAN_POINT('Ctrl Pts',(-1.9593369061226,60.,0.102888529640579));
#4263=CARTESIAN_POINT('Ctrl Pts',(-1.9676377156135,60.,0.0302488707921813));
#4264=CARTESIAN_POINT('Ctrl Pts',(-1.97062587423902,60.,0.00409975565100096));
#4265=CARTESIAN_POINT('Ctrl Pts',(-1.97311447041151,60.,-0.0221307966448765));
#4266=CARTESIAN_POINT('Ctrl Pts',(-1.97509935575171,60.,-0.0484274469874922));
#4267=CARTESIAN_POINT('Ctrl Pts',(-1.97601507273454,60.,-0.0605592758758163));
#4268=CARTESIAN_POINT('Ctrl Pts',(-1.97682290639364,60.,-0.0726967155011024));
#4269=CARTESIAN_POINT('Ctrl Pts',(-1.97752268183237,60.,-0.084834362001384));
#4270=CARTESIAN_POINT('Ctrl Pts',(-1.98184831807046,60.,-0.159862779177567));
#4271=CARTESIAN_POINT('Ctrl Pts',(-1.98205224820872,60.,-0.234943047959348));
#4272=CARTESIAN_POINT('Ctrl Pts',(-1.97813402962892,60.,-0.309700233447788));
#4273=CARTESIAN_POINT('Ctrl Pts',(-1.9742117451684,60.,-0.384534993423815));
#4274=CARTESIAN_POINT('Ctrl Pts',(-1.96615904988522,60.,-0.459047042213513));
#4275=CARTESIAN_POINT('Ctrl Pts',(-1.95392671231995,60.,-0.532878318337212));
#4276=CARTESIAN_POINT('Ctrl Pts',(-1.94196824743958,60.,-0.605056568641883));
#4277=CARTESIAN_POINT('Ctrl Pts',(-1.92601529862991,60.,-0.676585188612332));
#4278=CARTESIAN_POINT('Ctrl Pts',(-1.90597267936455,60.,-0.747131733728224));
#4279=CARTESIAN_POINT('Ctrl Pts',(-1.89872785508278,60.,-0.772632259197654));
#4280=CARTESIAN_POINT('Ctrl Pts',(-1.89094818849326,60.,-0.798004413508713));
#4281=CARTESIAN_POINT('Ctrl Pts',(-1.88262750966358,60.,-0.823232180103472));
#4282=CARTESIAN_POINT('',(1.63512932725151,60.,-0.319230454628026));
#4283=CARTESIAN_POINT('Origin',(1.11022302462516E-15,60.,-2.22044604925031E-15));
#4284=CARTESIAN_POINT('Ctrl Pts',(-1.22186383057886,60.,-1.65445164285548));
#4285=CARTESIAN_POINT('Ctrl Pts',(-1.15944504775165,60.,-1.69265643820033));
#4286=CARTESIAN_POINT('Ctrl Pts',(-1.09506865504506,60.,-1.72730562514779));
#4287=CARTESIAN_POINT('Ctrl Pts',(-1.02889770850793,60.,-1.75810312574847));
#4288=CARTESIAN_POINT('Ctrl Pts',(-1.01721020993219,60.,-1.76354275995719));
#4289=CARTESIAN_POINT('Ctrl Pts',(-1.00546668863193,60.,-1.76886210887635));
#4290=CARTESIAN_POINT('Ctrl Pts',(-0.993667998347889,60.,-1.77405937497687));
#4291=CARTESIAN_POINT('Ctrl Pts',(-0.945924290740451,60.,-1.79509024764899));
#4292=CARTESIAN_POINT('Ctrl Pts',(-0.897277245906856,60.,-1.81412303792514));
#4293=CARTESIAN_POINT('Ctrl Pts',(-0.84785516997709,60.,-1.83115953575249));
#4294=CARTESIAN_POINT('Ctrl Pts',(-0.830985633986656,60.,-1.83697470656113));
#4295=CARTESIAN_POINT('Ctrl Pts',(-0.814025798417504,60.,-1.84255718425211));
#4296=CARTESIAN_POINT('Ctrl Pts',(-0.79698078442202,60.,-1.84790671782819));
#4297=CARTESIAN_POINT('Ctrl Pts',(-0.782174902138692,60.,-1.85255350570523));
#4298=CARTESIAN_POINT('Ctrl Pts',(-0.767304893301348,60.,-1.85702436571607));
#4299=CARTESIAN_POINT('Ctrl Pts',(-0.752387824735729,60.,-1.86131546167323));
#4300=CARTESIAN_POINT('Ctrl Pts',(-0.681023319333747,60.,-1.88184442413444));
#4301=CARTESIAN_POINT('Ctrl Pts',(-0.608503222315347,60.,-1.89828863001003));
#4302=CARTESIAN_POINT('Ctrl Pts',(-0.535203535918307,60.,-1.91067269472354));
#4303=CARTESIAN_POINT('Ctrl Pts',(-0.479166040260385,60.,-1.92014029283646));
#4304=CARTESIAN_POINT('Ctrl Pts',(-0.422672590701514,60.,-1.92723379232263));
#4305=CARTESIAN_POINT('Ctrl Pts',(-0.365893754994987,60.,-1.93194381511744));
#4306=CARTESIAN_POINT('Ctrl Pts',(-0.350738108279144,60.,-1.93320103430154));
#4307=CARTESIAN_POINT('Ctrl Pts',(-0.335562156170323,60.,-1.93428833934779));
#4308=CARTESIAN_POINT('Ctrl Pts',(-0.320369214970025,60.,-1.93520534632969));
#4309=CARTESIAN_POINT('Ctrl Pts',(-0.306541390897386,60.,-1.9360399583414));
#4310=CARTESIAN_POINT('Ctrl Pts',(-0.292707457970884,60.,-1.93673297990222));
#4311=CARTESIAN_POINT('Ctrl Pts',(-0.278875697934736,60.,-1.93728443781285));
#4312=CARTESIAN_POINT('Ctrl Pts',(-0.20619383258975,60.,-1.94018218831598));
#4313=CARTESIAN_POINT('Ctrl Pts',(-0.133520099012643,60.,-1.9391784264194));
#4314=CARTESIAN_POINT('Ctrl Pts',(-0.0612048312044531,60.,-1.93429808002702));
#4315=CARTESIAN_POINT('Ctrl Pts',(0.0126289740916303,60.,-1.92931525197101));
#4316=CARTESIAN_POINT('Ctrl Pts',(0.0860902988559462,60.,-1.92029129068976));
#4317=CARTESIAN_POINT('Ctrl Pts',(0.158790232848021,60.,-1.90719871825653));
#4318=CARTESIAN_POINT('Ctrl Pts',(0.213315183342078,60.,-1.89737928893161));
#4319=CARTESIAN_POINT('Ctrl Pts',(0.267411623510044,60.,-1.88527012851975));
#4320=CARTESIAN_POINT('Ctrl Pts',(0.32090357925122,60.,-1.87084060493196));
#4321=CARTESIAN_POINT('Ctrl Pts',(0.345196921341074,60.,-1.8642874447819));
#4322=CARTESIAN_POINT('Ctrl Pts',(0.369365417694969,60.,-1.85725548869486));
#4323=CARTESIAN_POINT('Ctrl Pts',(0.393391630574993,60.,-1.84974080329889));
#4324=CARTESIAN_POINT('Ctrl Pts',(0.410240884712995,60.,-1.84447085731797));
#4325=CARTESIAN_POINT('Ctrl Pts',(0.42702655844173,60.,-1.83896112776119));
#4326=CARTESIAN_POINT('Ctrl Pts',(0.443708284277761,60.,-1.83322229015209));
#4327=CARTESIAN_POINT('Ctrl Pts',(0.508583647491889,60.,-1.81090390547313));
#4328=CARTESIAN_POINT('Ctrl Pts',(0.571965023344071,60.,-1.78510308973784));
#4329=CARTESIAN_POINT('Ctrl Pts',(0.633539151512797,60.,-1.75580740284209));
#4330=CARTESIAN_POINT('Ctrl Pts',(0.682692667328453,60.,-1.73242118444181));
#4331=CARTESIAN_POINT('Ctrl Pts',(0.730694315069101,60.,-1.70680693575475));
#4332=CARTESIAN_POINT('Ctrl Pts',(0.77737067941758,60.,-1.67893895092828));
#4333=CARTESIAN_POINT('Ctrl Pts',(0.836764547735337,60.,-1.64347801809497));
#4334=CARTESIAN_POINT('Ctrl Pts',(0.894014090165866,60.,-1.60436797636019));
#4335=CARTESIAN_POINT('Ctrl Pts',(0.948905209416559,60.,-1.56188678724454));
#4336=CARTESIAN_POINT('Ctrl Pts',(0.977051892215299,60.,-1.54010358130388));
#4337=CARTESIAN_POINT('Ctrl Pts',(1.00457776815567,60.,-1.51743353386186));
#4338=CARTESIAN_POINT('Ctrl Pts',(1.03144923515586,60.,-1.49391201985048));
#4339=CARTESIAN_POINT('Ctrl Pts',(1.0391551750958,60.,-1.48716674709455));
#4340=CARTESIAN_POINT('Ctrl Pts',(1.04680544699767,60.,-1.48035298208307));
#4341=CARTESIAN_POINT('Ctrl Pts',(1.05439300446869,60.,-1.47347753011446));
#4342=CARTESIAN_POINT('Ctrl Pts',(1.10473458089694,60.,-1.42786059843673));
#4343=CARTESIAN_POINT('Ctrl Pts',(1.15240192130745,60.,-1.37945865330382));
#4344=CARTESIAN_POINT('Ctrl Pts',(1.19723076284652,60.,-1.32856838525326));
#4345=CARTESIAN_POINT('Ctrl Pts',(1.24204071144894,60.,-1.27769956470341));
#4346=CARTESIAN_POINT('Ctrl Pts',(1.28401501711767,60.,-1.22434350515154));
#4347=CARTESIAN_POINT('Ctrl Pts',(1.32294440857353,60.,-1.1687714099668));
#4348=CARTESIAN_POINT('Ctrl Pts',(1.36118616468035,60.,-1.11418092111189));
#4349=CARTESIAN_POINT('Ctrl Pts',(1.39648990639901,60.,-1.05745104452567));
#4350=CARTESIAN_POINT('Ctrl Pts',(1.42860832158787,60.,-0.998829192724765));
#4351=CARTESIAN_POINT('Ctrl Pts',(1.43567367808156,60.,-0.985933653550167));
#4352=CARTESIAN_POINT('Ctrl Pts',(1.44258469511495,60.,-0.972946553744972));
#4353=CARTESIAN_POINT('Ctrl Pts',(1.44933839408179,60.,-0.959870531463998));
#4354=CARTESIAN_POINT('Ctrl Pts',(1.4546996768307,60.,-0.949490404510828));
#4355=CARTESIAN_POINT('Ctrl Pts',(1.45996203732078,60.,-0.939053595473194));
#4356=CARTESIAN_POINT('Ctrl Pts',(1.46511711264981,60.,-0.928575899774734));
#4357=CARTESIAN_POINT('Ctrl Pts',(1.49403065461133,60.,-0.869809097176916));
#4358=CARTESIAN_POINT('Ctrl Pts',(1.5196294720548,60.,-0.809650256771421));
#4359=CARTESIAN_POINT('Ctrl Pts',(1.54173247135671,60.,-0.748350388466855));
#4360=CARTESIAN_POINT('Ctrl Pts',(1.56347042567828,60.,-0.688062926167208));
#4361=CARTESIAN_POINT('Ctrl Pts',(1.58182729291118,60.,-0.626670936012517));
#4362=CARTESIAN_POINT('Ctrl Pts',(1.59658125469214,60.,-0.564407958939683));
#4363=CARTESIAN_POINT('Ctrl Pts',(1.61086435548396,60.,-0.504132055400554));
#4364=CARTESIAN_POINT('Ctrl Pts',(1.62177087849923,60.,-0.443039177883205));
#4365=CARTESIAN_POINT('Ctrl Pts',(1.62905121022962,60.,-0.381347619734483));
#4366=CARTESIAN_POINT('Ctrl Pts',(1.63148716779109,60.,-0.360705975491273));
#4367=CARTESIAN_POINT('Ctrl Pts',(1.63351674805034,60.,-0.339997405795937));
#4368=CARTESIAN_POINT('Ctrl Pts',(1.63512932725153,60.,-0.319230454627957));
#4369=CARTESIAN_POINT('Origin',(1.11022302462516E-15,65.,-2.22044604925031E-15));
#4370=CARTESIAN_POINT('Ctrl Pts',(1.66401843429136,60.6785196366098,0.000307871138042168));
#4371=CARTESIAN_POINT('Ctrl Pts',(1.6645059205689,60.6627420571911,0.236959907883513));
#4372=CARTESIAN_POINT('Ctrl Pts',(1.61682926192316,60.6469644777724,0.473433339338347));
#4373=CARTESIAN_POINT('Ctrl Pts',(1.51993438821146,60.6311868983536,0.687638177940974));
#4374=CARTESIAN_POINT('Ctrl Pts',(1.30458388220621,60.5961209595562,1.16371207756852));
#4375=CARTESIAN_POINT('Ctrl Pts',(0.846115971636403,60.5610550207588,1.52978843888064));
#4376=CARTESIAN_POINT('Ctrl Pts',(0.334186262876649,60.5259890819614,1.63443150665124));
#4377=CARTESIAN_POINT('Ctrl Pts',(-0.177743445883107,60.490923143164,1.73907457442185));
#4378=CARTESIAN_POINT('Ctrl Pts',(-0.743134952832804,60.4558572043665,1.58228434865094));
#4379=CARTESIAN_POINT('Ctrl Pts',(-1.12805299313444,60.4207912655691,1.22901928177709));
#4380=CARTESIAN_POINT('Ctrl Pts',(-1.51297103343607,60.3857253267717,0.875754214903249));
#4381=CARTESIAN_POINT('Ctrl Pts',(-1.71741560708965,60.3506593879742,0.326014306926472));
#4382=CARTESIAN_POINT('Ctrl Pts',(-1.65699137703425,60.3155934491768,-0.193055421675979));
#4383=CARTESIAN_POINT('Ctrl Pts',(-1.59656714697885,60.2805275103794,-0.71212515027844));
#4384=CARTESIAN_POINT('Ctrl Pts',(-1.27127411321446,60.245461571582,-1.20052469950658));
#4385=CARTESIAN_POINT('Ctrl Pts',(-0.815325995189146,60.2103956327846,-1.45565392850787));
#4386=CARTESIAN_POINT('Ctrl Pts',(-0.359377877163841,60.1753296939871,-1.71078315750915));
#4387=CARTESIAN_POINT('Ctrl Pts',(0.227225325122378,60.1402637551897,-1.7326420662836));
#4388=CARTESIAN_POINT('Ctrl Pts',(0.700732589595549,60.1051978163923,-1.51341859167914));
#4389=CARTESIAN_POINT('Ctrl Pts',(1.1742398540687,60.0701318775948,-1.29419511707469));
#4390=CARTESIAN_POINT('Ctrl Pts',(1.53465118072881,60.0350659387974,-0.833889259091367));
#4391=CARTESIAN_POINT('Ctrl Pts',(1.63512932725151,60.,-0.319230454628026));
#4392=CARTESIAN_POINT('',(0.0650067343292143,60.7009065538154,1.66329874424065));
#4393=CARTESIAN_POINT('Ctrl Pts',(1.66360888350833,60.1714803633902,-0.000694057521938435));
#4394=CARTESIAN_POINT('Ctrl Pts',(1.66440388141973,60.1873714542719,-0.239124676333793));
#4395=CARTESIAN_POINT('Ctrl Pts',(1.61650691370692,60.2032625451536,-0.47723982853726));
#4396=CARTESIAN_POINT('Ctrl Pts',(1.51833504232369,60.2191536360353,-0.692456628899579));
#4397=CARTESIAN_POINT('Ctrl Pts',(1.28996336941044,60.2561201821339,-1.19310330136564));
#4398=CARTESIAN_POINT('Ctrl Pts',(0.789533650661909,60.2930867282325,-1.569837635867));
#4399=CARTESIAN_POINT('Ctrl Pts',(0.245173385062314,60.330053274331,-1.65072044160621));
#4400=CARTESIAN_POINT('Ctrl Pts',(-0.299186880537282,60.3670198204296,-1.73160324734542));
#4401=CARTESIAN_POINT('Ctrl Pts',(-0.887477692987944,60.4039863665282,-1.51663452432248));
#4402=CARTESIAN_POINT('Ctrl Pts',(-1.25151757579358,60.4409529126267,-1.103898557374));
#4403=CARTESIAN_POINT('Ctrl Pts',(-1.61555745859921,60.4779194587253,-0.691162590425527));
#4404=CARTESIAN_POINT('Ctrl Pts',(-1.75534641175982,60.5148860048239,-0.0806593795515165));
#4405=CARTESIAN_POINT('Ctrl Pts',(-1.60717026220431,60.5518525509224,0.449334261328432));
#4406=CARTESIAN_POINT('Ctrl Pts',(-1.45899411264879,60.588819097021,0.97932790220838));
#4407=CARTESIAN_POINT('Ctrl Pts',(-1.02285286037716,60.6257856431196,1.42881197309427));
#4408=CARTESIAN_POINT('Ctrl Pts',(-0.497543194200157,60.6627521892181,1.59290270807659));
#4409=CARTESIAN_POINT('Ctrl Pts',(-0.316813510696968,60.6754703107506,1.64935715486983));
#4410=CARTESIAN_POINT('Ctrl Pts',(-0.125529289064578,60.688188432283,1.672030639171));
#4411=CARTESIAN_POINT('Ctrl Pts',(0.0649002569858384,60.7009065538154,1.66317201568458));
#4412=CARTESIAN_POINT('',(0.603688324752083,60.5799966878355,1.55277699833493));
#4413=CARTESIAN_POINT('Ctrl Pts',(0.0661717565974054,60.7009065538154,1.66468534523159));
#4414=CARTESIAN_POINT('Ctrl Pts',(0.130655109804944,60.692955894112,1.66212211202643));
#4415=CARTESIAN_POINT('Ctrl Pts',(0.194861697678456,60.6834864065061,1.65579738853715));
#4416=CARTESIAN_POINT('Ctrl Pts',(0.378453387737724,60.6503306776282,1.62702264008817));
#4417=CARTESIAN_POINT('Ctrl Pts',(0.49459876230607,60.6216060716417,1.59518881617586));
#4418=CARTESIAN_POINT('Ctrl Pts',(0.603688324752081,60.5799966878355,1.55277699833492));
#4419=CARTESIAN_POINT('',(0.690567371826258,60.6201573622442,1.5161374294466));
#4420=CARTESIAN_POINT('Ctrl Pts',(0.603688324752082,60.5799966878355,1.55277699833492));
#4421=CARTESIAN_POINT('Ctrl Pts',(0.606435934738654,60.5811647837517,1.55170878308467));
#4422=CARTESIAN_POINT('Ctrl Pts',(0.609178571380384,60.5823401807137,1.55063410685708));
#4423=CARTESIAN_POINT('Ctrl Pts',(0.638618760477839,60.5950583088852,1.53900821333589));
#4424=CARTESIAN_POINT('Ctrl Pts',(0.664855110075332,60.6072891926898,1.52784880117069));
#4425=CARTESIAN_POINT('Ctrl Pts',(0.690567371826261,60.6201573622442,1.51613742944661));
#4426=CARTESIAN_POINT('',(0.76847629658246,60.749778224014,1.47865421187551));
#4427=CARTESIAN_POINT('Ctrl Pts',(0.690567371826259,60.6201573622442,1.5161374294466));
#4428=CARTESIAN_POINT('Ctrl Pts',(0.713707998813147,60.6558142013493,1.50559738099823));
#4429=CARTESIAN_POINT('Ctrl Pts',(0.7355781638508,60.6925059735153,1.49499897270411));
#4430=CARTESIAN_POINT('Ctrl Pts',(0.756178163910696,60.729941311119,1.48450066650621));
#4431=CARTESIAN_POINT('Ctrl Pts',(0.759807392163785,60.7365365239588,1.48265111556679));
#4432=CARTESIAN_POINT('Ctrl Pts',(0.76339731389306,60.743154873811,1.48080467159904));
#4433=CARTESIAN_POINT('Ctrl Pts',(0.766948081747999,60.7497948490083,1.47896220109818));
#4434=CARTESIAN_POINT('Ctrl Pts',(0.76847629658246,60.749778224014,1.47865421187551));
#4435=CARTESIAN_POINT('Ctrl Pts',(0.874547500026036,60.7577360918473,1.42487592869939));
#4436=CARTESIAN_POINT('Ctrl Pts',(0.974562503234217,60.7656939596805,1.35988015143967));
#4437=CARTESIAN_POINT('Ctrl Pts',(1.06572633737688,60.7736518275138,1.28421779262739));
#4438=CARTESIAN_POINT('Ctrl Pts',(1.43929476072453,60.8062613394726,0.974170849625437));
#4439=CARTESIAN_POINT('Ctrl Pts',(1.66423684156662,60.8388708514314,0.485013668025396));
#4440=CARTESIAN_POINT('Ctrl Pts',(1.66787311837371,60.8714803633902,-0.00112542222539976));
#4441=CARTESIAN_POINT('Ctrl Pts',(-0.958941481905811,61.3281500189923,1.3623462240856));
#4442=CARTESIAN_POINT('Ctrl Pts',(-1.41098286566236,61.2911834728938,1.04415894778348));
#4443=CARTESIAN_POINT('Ctrl Pts',(-1.9652161955108,61.2172503806966,-0.0730217357175018));
#4444=CARTESIAN_POINT('Ctrl Pts',(-1.00781813404586,61.106350742401,-1.69134712895252));
#4445=CARTESIAN_POINT('Ctrl Pts',(0.870390246342241,60.9954511041052,-1.76457087819048));
#4446=CARTESIAN_POINT('Ctrl Pts',(1.95417910380049,60.8845514658095,-0.230542253081633));
#4447=CARTESIAN_POINT('Ctrl Pts',(1.25672263214159,60.7736518275138,1.51438824121644));
#4448=CARTESIAN_POINT('Ctrl Pts',(-0.586711608105523,60.6627521892181,1.87829604398015));
#4449=CARTESIAN_POINT('Ctrl Pts',(-1.89513536492043,60.5518525509224,0.529843831322495));
#4450=CARTESIAN_POINT('Ctrl Pts',(-1.4757685054386,60.4409529126267,-1.30166580129954));
#4451=CARTESIAN_POINT('Ctrl Pts',(0.28910393191338,60.330053274331,-1.94657197036836));
#4452=CARTESIAN_POINT('Ctrl Pts',(1.79039308815897,60.2191536360353,-0.81636896686428));
#4453=CARTESIAN_POINT('Ctrl Pts',(1.65933396939288,60.1082539977396,1.057308064428));
#4454=CARTESIAN_POINT('Ctrl Pts',(0.0154851309319119,59.9973543594439,1.96878457751162));
#4455=CARTESIAN_POINT('Ctrl Pts',(-1.64239441100023,59.8864547211482,1.08164109930251));
#4456=CARTESIAN_POINT('Ctrl Pts',(-1.74791956907432,59.8125216289511,-0.160989861407897));
#4457=CARTESIAN_POINT('Ctrl Pts',(-1.52644235605281,59.7755550828525,-0.667480137268468));
#4458=CARTESIAN_POINT('Ctrl Pts',(-1.03352901713808,61.4029649913748,1.46831102893019));
#4459=CARTESIAN_POINT('Ctrl Pts',(-1.52073068259438,61.3659984452763,1.12537479231146));
#4460=CARTESIAN_POINT('Ctrl Pts',(-2.11807289739252,61.2920653530791,-0.0787014475542729));
#4461=CARTESIAN_POINT('Ctrl Pts',(-1.08620734965417,61.1811657147835,-1.82290199017306));
#4462=CARTESIAN_POINT('Ctrl Pts',(0.938090167963998,61.0702660764876,-1.90182116408414));
#4463=CARTESIAN_POINT('Ctrl Pts',(2.10617732841082,60.959366438192,-0.248474085991893));
#4464=CARTESIAN_POINT('Ctrl Pts',(1.35447191650434,60.8484667998963,1.63217904329185));
#4465=CARTESIAN_POINT('Ctrl Pts',(-0.632346689668354,60.7375671616007,2.02439199978193));
#4466=CARTESIAN_POINT('Ctrl Pts',(-2.04254110183776,60.6266675233049,0.571055673944869));
#4467=CARTESIAN_POINT('Ctrl Pts',(-1.59055542150288,60.5157678850092,-1.4029108153562));
#4468=CARTESIAN_POINT('Ctrl Pts',(0.311590757349821,60.4048682467135,-2.09797850367782));
#4469=CARTESIAN_POINT('Ctrl Pts',(1.92965185426977,60.2939686084178,-0.879867053272542));
#4470=CARTESIAN_POINT('Ctrl Pts',(1.78839881145,60.1830689701222,1.13954666187626));
#4471=CARTESIAN_POINT('Ctrl Pts',(0.0166895816421527,60.0721693318264,2.12191883211499));
#4472=CARTESIAN_POINT('Ctrl Pts',(-1.77014167536125,59.9612696935308,1.16577234727246));
#4473=CARTESIAN_POINT('Ctrl Pts',(-1.88387469762127,59.8873366013336,-0.173511831920566));
#4474=CARTESIAN_POINT('Ctrl Pts',(-1.64517074058974,59.850370055235,-0.719397484880136));
#4475=CARTESIAN_POINT('Ctrl Pts',(-1.10811655237035,61.4777799637573,1.57427583377478));
#4476=CARTESIAN_POINT('Ctrl Pts',(-1.6304784995264,61.4408134176588,1.20659063683944));
#4477=CARTESIAN_POINT('Ctrl Pts',(-2.27092959927423,61.3668803254616,-0.0843811593910431));
#4478=CARTESIAN_POINT('Ctrl Pts',(-1.16459656526248,61.2559806871659,-1.95445685139361));
#4479=CARTESIAN_POINT('Ctrl Pts',(1.00579008958576,61.1450810488702,-2.03907144997781));
#4480=CARTESIAN_POINT('Ctrl Pts',(2.25817555302115,61.0341814105745,-0.266405918902155));
#4481=CARTESIAN_POINT('Ctrl Pts',(1.4522212008671,60.9232817722788,1.74996984536726));
#4482=CARTESIAN_POINT('Ctrl Pts',(-0.677981771231182,60.8123821339832,2.17048795558371));
#4483=CARTESIAN_POINT('Ctrl Pts',(-2.18994683875509,60.7014824956874,0.612267516567241));
#4484=CARTESIAN_POINT('Ctrl Pts',(-1.70534233756716,60.5905828573918,-1.50415582941286));
#4485=CARTESIAN_POINT('Ctrl Pts',(0.334077582786262,60.479683219096,-2.24938503698729));
#4486=CARTESIAN_POINT('Ctrl Pts',(2.06891062038057,60.3687835808003,-0.943365139680803));
#4487=CARTESIAN_POINT('Ctrl Pts',(1.91746365350712,60.2578839425046,1.22178525932451));
#4488=CARTESIAN_POINT('Ctrl Pts',(0.0178940323523909,60.1469843042089,2.27505308671836));
#4489=CARTESIAN_POINT('Ctrl Pts',(-1.89788893972226,60.0360846659132,1.24990359524242));
#4490=CARTESIAN_POINT('Ctrl Pts',(-2.01982982616821,59.9621515737161,-0.186033802433234));
#4491=CARTESIAN_POINT('Ctrl Pts',(-1.76389912512666,59.9251850276175,-0.771314832491804));
#4492=CARTESIAN_POINT('Ctrl Pts',(-1.18270408760262,61.5525949361398,1.68024063861937));
#4493=CARTESIAN_POINT('Ctrl Pts',(-1.74022631645843,61.5156283900412,1.28780648136742));
#4494=CARTESIAN_POINT('Ctrl Pts',(-2.42378630115595,61.4416952978441,-0.0900608712278134));
#4495=CARTESIAN_POINT('Ctrl Pts',(-1.24298578087078,61.3307956595484,-2.08601171261416));
#4496=CARTESIAN_POINT('Ctrl Pts',(1.07349001120751,61.2198960212527,-2.17632173587148));
#4497=CARTESIAN_POINT('Ctrl Pts',(2.41017377763148,61.108996382957,-0.284337751812415));
#4498=CARTESIAN_POINT('Ctrl Pts',(1.54997048522985,60.9980967446613,1.86776064744267));
#4499=CARTESIAN_POINT('Ctrl Pts',(-0.723616852794013,60.8871971063656,2.31658391138549));
#4500=CARTESIAN_POINT('Ctrl Pts',(-2.33735257567242,60.7762974680699,0.653479359189614));
#4501=CARTESIAN_POINT('Ctrl Pts',(-1.82012925363144,60.6653978297742,-1.60540084346952));
#4502=CARTESIAN_POINT('Ctrl Pts',(0.356564408222701,60.5544981914785,-2.40079157029675));
#4503=CARTESIAN_POINT('Ctrl Pts',(2.20816938649137,60.4435985531828,-1.00686322608906));
#4504=CARTESIAN_POINT('Ctrl Pts',(2.04652849556424,60.3326989148871,1.30402385677277));
#4505=CARTESIAN_POINT('Ctrl Pts',(0.0190984830626313,60.2217992765914,2.42818734132173));
#4506=CARTESIAN_POINT('Ctrl Pts',(-2.02563620408327,60.1108996382957,1.33403484321238));
#4507=CARTESIAN_POINT('Ctrl Pts',(-2.15578495471516,60.0369665460986,-0.198555772945904));
#4508=CARTESIAN_POINT('Ctrl Pts',(-1.88262750966358,60.,-0.823232180103472));
#4509=CARTESIAN_POINT('Ctrl Pts',(2.0518009324062,60.3959252805377,-0.000856011220380232));
#4510=CARTESIAN_POINT('Ctrl Pts',(2.05050054357064,60.3748498253208,0.389148176606508));
#4511=CARTESIAN_POINT('Ctrl Pts',(1.7560128989394,60.3168078240054,1.46510809810479));
#4512=CARTESIAN_POINT('Ctrl Pts',(0.0190984830626313,60.2217992765914,2.42818734132173));
#4513=CARTESIAN_POINT('Ctrl Pts',(-2.02563620408327,60.1108996382957,1.33403484321238));
#4514=CARTESIAN_POINT('Ctrl Pts',(-2.15578495471516,60.0369665460986,-0.198555772945904));
#4515=CARTESIAN_POINT('Ctrl Pts',(-1.88262750966358,60.,-0.823232180103472));
#4516=CARTESIAN_POINT('',(-0.291033619365981,60.7694474077071,1.79993867432732));
#4517=CARTESIAN_POINT('Ctrl Pts',(-0.874071718613786,60.8720244561585,1.85970494481369));
#4518=CARTESIAN_POINT('Ctrl Pts',(-0.810672857941926,60.8540049983033,1.84906307632465));
#4519=CARTESIAN_POINT('Ctrl Pts',(-0.746617189890006,60.8379092556414,1.83973961716346));
#4520=CARTESIAN_POINT('Ctrl Pts',(-0.681929165492578,60.823999127719,1.83174191312517));
#4521=CARTESIAN_POINT('Ctrl Pts',(-0.627439507954311,60.8122819959335,1.82500508419589));
#4522=CARTESIAN_POINT('Ctrl Pts',(-0.572500987535458,60.8021137144573,1.81920893913234));
#4523=CARTESIAN_POINT('Ctrl Pts',(-0.517110998570009,60.7936802917305,1.81435786838802));
#4524=CARTESIAN_POINT('Ctrl Pts',(-0.506744124316893,60.792101879556,1.81344993463792));
#4525=CARTESIAN_POINT('Ctrl Pts',(-0.496361386598637,60.790584375757,1.8125751063051));
#4526=CARTESIAN_POINT('Ctrl Pts',(-0.48596270236,60.7891292145952,1.81173341217407));
#4527=CARTESIAN_POINT('Ctrl Pts',(-0.482819393035858,60.7886893491715,1.81147898527261));
#4528=CARTESIAN_POINT('Ctrl Pts',(-0.479675125370454,60.7882552390657,1.81122763274025));
#4529=CARTESIAN_POINT('Ctrl Pts',(-0.47652989303234,60.7878269160503,1.81097935395967));
#4530=CARTESIAN_POINT('Ctrl Pts',(-0.449105317771108,60.7840921913912,1.80881450908598));
#4531=CARTESIAN_POINT('Ctrl Pts',(-0.421620413643426,60.7807990219889,1.80688423292324));
#4532=CARTESIAN_POINT('Ctrl Pts',(-0.394069949870301,60.7779683860916,1.80518833190593));
#4533=CARTESIAN_POINT('Ctrl Pts',(-0.359652624689415,60.7744322236172,1.80306973320399));
#4534=CARTESIAN_POINT('Ctrl Pts',(-0.325178198467233,60.7716223255206,1.80131944261115));
#4535=CARTESIAN_POINT('Ctrl Pts',(-0.29063200261543,60.7695789263104,1.79993867432732));
#4536=CARTESIAN_POINT('',(0.633817788649284,60.905817537706,1.86020031484834));
#4537=CARTESIAN_POINT('Ctrl Pts',(0.634351400125061,60.905817537706,1.85777103274824));
#4538=CARTESIAN_POINT('Ctrl Pts',(0.609940686804031,60.8917312266572,1.84208937533525));
#4539=CARTESIAN_POINT('Ctrl Pts',(0.584563544030485,60.8781651765439,1.82763106636183));
#4540=CARTESIAN_POINT('Ctrl Pts',(0.558159312458161,60.8652305851345,1.81448399097494));
#4541=CARTESIAN_POINT('Ctrl Pts',(0.533697149011644,60.8532473509962,1.80230390135268));
#4542=CARTESIAN_POINT('Ctrl Pts',(0.508353723602093,60.841806102292,1.79124929531574));
#4543=CARTESIAN_POINT('Ctrl Pts',(0.48203935927265,60.8309952609668,1.78136808656589));
#4544=CARTESIAN_POINT('Ctrl Pts',(0.479950243633845,60.8301369807743,1.78058361054849));
#4545=CARTESIAN_POINT('Ctrl Pts',(0.477854983791047,60.8292826739653,1.77980651760158));
#4546=CARTESIAN_POINT('Ctrl Pts',(0.475753521804276,60.8284323847853,1.77903682488322));
#4547=CARTESIAN_POINT('Ctrl Pts',(0.450779122309313,60.8183272951848,1.76988956761286));
#4548=CARTESIAN_POINT('Ctrl Pts',(0.425236233598264,60.8089248662335,1.76192012319419));
#4549=CARTESIAN_POINT('Ctrl Pts',(0.399196757039284,60.8002861695558,1.75508993394231));
#4550=CARTESIAN_POINT('Ctrl Pts',(0.372617334311448,60.7914683436561,1.74811811609391));
#4551=CARTESIAN_POINT('Ctrl Pts',(0.345520522688685,60.7834462514218,1.74233353419187));
#4552=CARTESIAN_POINT('Ctrl Pts',(0.317930566009797,60.7762848428824,1.73771125362868));
#4553=CARTESIAN_POINT('Ctrl Pts',(0.303830181328701,60.7726248655784,1.73534894712696));
#4554=CARTESIAN_POINT('Ctrl Pts',(0.289600158022183,60.7691896919774,1.73329045840419));
#4555=CARTESIAN_POINT('Ctrl Pts',(0.275238651865156,60.765987992081,1.7315336418131));
#4556=CARTESIAN_POINT('Ctrl Pts',(0.245572962048379,60.7593744353292,1.72790469262861));
#4557=CARTESIAN_POINT('Ctrl Pts',(0.215574605203902,60.7538055685631,1.72558354785371));
#4558=CARTESIAN_POINT('Ctrl Pts',(0.185363551897481,60.7493148230965,1.72448273510696));
#4559=CARTESIAN_POINT('Ctrl Pts',(0.168034945444208,60.7467389989409,1.72385132544793));
#4560=CARTESIAN_POINT('Ctrl Pts',(0.150635671833773,60.744517876403,1.72362223024447));
#4561=CARTESIAN_POINT('Ctrl Pts',(0.133184240255717,60.7426577642825,1.72378529795144));
#4562=CARTESIAN_POINT('Ctrl Pts',(0.120516668509265,60.7413075539208,1.72390366485266));
#4563=CARTESIAN_POINT('Ctrl Pts',(0.107832272130702,60.7401480996762,1.72422757721662));
#4564=CARTESIAN_POINT('Ctrl Pts',(0.0951403190596559,60.7391798926087,1.72475153658621));
#4565=CARTESIAN_POINT('Ctrl Pts',(0.0911020941540226,60.7388718361675,1.72491824582032));
#4566=CARTESIAN_POINT('Ctrl Pts',(0.0870632741196486,60.7385831489005,1.72510520280471));
#4567=CARTESIAN_POINT('Ctrl Pts',(0.0830241622020799,60.7383138296633,1.72531223467821));
#4568=CARTESIAN_POINT('Ctrl Pts',(0.0824740419920627,60.7382771488388,1.72534043206913));
#4569=CARTESIAN_POINT('Ctrl Pts',(0.0819239171272641,60.7382408273322,1.72536900181712));
#4570=CARTESIAN_POINT('Ctrl Pts',(0.0813737883776082,60.7382048651292,1.72539794348904));
#4571=CARTESIAN_POINT('Ctrl Pts',(0.0810968852961259,60.7381867638304,1.72541251105735));
#4572=CARTESIAN_POINT('Ctrl Pts',(0.0808199812634544,60.7381687535645,1.725427172852));
#4573=CARTESIAN_POINT('Ctrl Pts',(0.0805430760485374,60.7381508343083,1.7254419288358));
#4574=CARTESIAN_POINT('Ctrl Pts',(0.0803435639942691,60.7381379233647,1.72545256062056));
#4575=CARTESIAN_POINT('Ctrl Pts',(0.0801440515069258,60.7381250596787,1.72546324129223));
#4576=CARTESIAN_POINT('Ctrl Pts',(0.0799445390352748,60.7381122432757,1.72547397080769));
#4577=CARTESIAN_POINT('Ctrl Pts',(0.0797330533442573,60.7380986577299,1.72548534422696));
#4578=CARTESIAN_POINT('Ctrl Pts',(0.0795215672174778,60.7380851252833,1.72549677255277));
#4579=CARTESIAN_POINT('Ctrl Pts',(0.0793100806158415,60.7380716459296,1.72550825576515));
#4580=CARTESIAN_POINT('Ctrl Pts',(0.0790123332304697,60.7380526686409,1.72552442273004));
#4581=CARTESIAN_POINT('Ctrl Pts',(0.0787145850913849,60.7380337966007,1.72554069847636));
#4582=CARTESIAN_POINT('Ctrl Pts',(0.0784168358995953,60.7380150297796,1.72555708295948));
#4583=CARTESIAN_POINT('Ctrl Pts',(0.0778009972323463,60.7379762141107,1.72559097120679));
#4584=CARTESIAN_POINT('Ctrl Pts',(0.0771851560401397,60.7379378486866,1.72562532451265));
#4585=CARTESIAN_POINT('Ctrl Pts',(0.0765693136607995,60.737899933491,1.72566014225805));
#4586=CARTESIAN_POINT('Ctrl Pts',(0.070467247090516,60.7375242512467,1.72600513345609));
#4587=CARTESIAN_POINT('Ctrl Pts',(0.0643651614794123,60.7371927802561,1.72639571481468));
#4588=CARTESIAN_POINT('Ctrl Pts',(0.0582641074360866,60.7369054669528,1.72683130769001));
#4589=CARTESIAN_POINT('Ctrl Pts',(0.0278961184854775,60.7354753653416,1.72899947068794));
#4590=CARTESIAN_POINT('Ctrl Pts',(-0.00240325447189521,60.7351473886449,
1.73228678034908));
#4591=CARTESIAN_POINT('Ctrl Pts',(-0.0325400497115085,60.7358876032932,
1.7366134547664));
#4592=CARTESIAN_POINT('Ctrl Pts',(-0.0609622580759908,60.7365857045612,
1.74069396965978));
#4593=CARTESIAN_POINT('Ctrl Pts',(-0.0892402582191243,60.7382339085418,
1.74569898204052));
#4594=CARTESIAN_POINT('Ctrl Pts',(-0.117263324559527,60.7408037501948,1.75159621607377));
#4595=CARTESIAN_POINT('Ctrl Pts',(-0.124689813454906,60.7414847927427,1.75315906228516));
#4596=CARTESIAN_POINT('Ctrl Pts',(-0.132098199097228,60.7422305638558,1.75478476837856));
#4597=CARTESIAN_POINT('Ctrl Pts',(-0.1394859682159,60.7430405337299,1.75647317292582));
#4598=CARTESIAN_POINT('Ctrl Pts',(-0.167958226863314,60.7461621353096,1.76298023753477));
#4599=CARTESIAN_POINT('Ctrl Pts',(-0.196032565186353,60.7502227669232,1.7703888892369));
#4600=CARTESIAN_POINT('Ctrl Pts',(-0.223695233342256,60.7551592673531,1.77866576398806));
#4601=CARTESIAN_POINT('Ctrl Pts',(-0.24697759121288,60.7593140860057,1.78563201752951));
#4602=CARTESIAN_POINT('Ctrl Pts',(-0.269967524862915,60.7640893518903,1.79321337703131));
#4603=CARTESIAN_POINT('Ctrl Pts',(-0.292629666250382,60.7694474077071,1.80139917619834));
#4604=CARTESIAN_POINT('',(0.796037543125003,60.9652462565174,1.89428661834357));
#4605=CARTESIAN_POINT('Ctrl Pts',(0.634351400125055,60.905817537706,1.85777103274824));
#4606=CARTESIAN_POINT('Ctrl Pts',(0.67425243003145,60.9192461725301,1.86529557068092));
#4607=CARTESIAN_POINT('Ctrl Pts',(0.713761618444091,60.9334013115329,1.8734835761471));
#4608=CARTESIAN_POINT('Ctrl Pts',(0.752913358642989,60.9481856175533,1.88230779536299));
#4609=CARTESIAN_POINT('Ctrl Pts',(0.758256264398274,60.9502031818639,1.88351200675679));
#4610=CARTESIAN_POINT('Ctrl Pts',(0.763592434271588,60.9522324632395,1.88472806865995));
#4611=CARTESIAN_POINT('Ctrl Pts',(0.768921882504439,60.9542732143036,1.88595591543622));
#4612=CARTESIAN_POINT('Ctrl Pts',(0.778382074392972,60.9578957087571,1.88813544052132));
#4613=CARTESIAN_POINT('Ctrl Pts',(0.787819969992064,60.9615538447374,1.8903517097546));
#4614=CARTESIAN_POINT('Ctrl Pts',(0.797235936347593,60.9652462565174,1.89260421064634));
#4615=CARTESIAN_POINT('',(-1.18270408760275,61.5525949361398,1.68024063861928));
#4616=CARTESIAN_POINT('Ctrl Pts',(-1.18270408760262,61.5525949361398,1.68024063861937));
#4617=CARTESIAN_POINT('Ctrl Pts',(-1.74022631645843,61.5156283900412,1.28780648136742));
#4618=CARTESIAN_POINT('Ctrl Pts',(-2.42378630115595,61.4416952978441,-0.0900608712278134));
#4619=CARTESIAN_POINT('Ctrl Pts',(-1.24298578087078,61.3307956595484,-2.08601171261416));
#4620=CARTESIAN_POINT('Ctrl Pts',(1.07349001120751,61.2198960212527,-2.17632173587148));
#4621=CARTESIAN_POINT('Ctrl Pts',(2.41017377763148,61.108996382957,-0.284337751812415));
#4622=CARTESIAN_POINT('Ctrl Pts',(1.75176896705685,61.0241131280452,1.36289139903573));
#4623=CARTESIAN_POINT('Ctrl Pts',(0.984308287929973,60.976196419232,1.81578584072537));
#4624=CARTESIAN_POINT('Ctrl Pts',(0.79723593634764,60.9652462565174,1.89260421064632));
#4625=CARTESIAN_POINT('',(-1.16173746855156,61.5006741503152,1.58888379110746));
#4626=CARTESIAN_POINT('Ctrl Pts',(-1.16171896589876,61.5006741503152,1.58886655308498));
#4627=CARTESIAN_POINT('Ctrl Pts',(-1.16919336297777,61.5180342076813,1.61922611585645));
#4628=CARTESIAN_POINT('Ctrl Pts',(-1.17618215360404,61.5353543668606,1.64971906695828));
#4629=CARTESIAN_POINT('Ctrl Pts',(-1.18270408760275,61.5525949361398,1.68024063861929));
#4630=CARTESIAN_POINT('',(-1.46798807072581,61.5247526704896,1.4207033769901));
#4631=CARTESIAN_POINT('Ctrl Pts',(-1.16171896589874,61.5006741503152,1.58886655308498));
#4632=CARTESIAN_POINT('Ctrl Pts',(-1.20595523524068,61.5015323647678,1.56437247117568));
#4633=CARTESIAN_POINT('Ctrl Pts',(-1.25002928231674,61.5035658405648,1.53989837261077));
#4634=CARTESIAN_POINT('Ctrl Pts',(-1.29406492478699,61.5067255251902,1.51541173937531));
#4635=CARTESIAN_POINT('Ctrl Pts',(-1.30080250212532,61.5072089658381,1.51166521551591));
#4636=CARTESIAN_POINT('Ctrl Pts',(-1.3075390849822,61.5077187708792,1.50791842603479));
#4637=CARTESIAN_POINT('Ctrl Pts',(-1.31427501493455,61.5082547646185,1.50417128959341));
#4638=CARTESIAN_POINT('Ctrl Pts',(-1.35640867775233,61.511607438955,1.48073271697311));
#4639=CARTESIAN_POINT('Ctrl Pts',(-1.39840569463377,61.5159757719808,1.45734320623631));
#4640=CARTESIAN_POINT('Ctrl Pts',(-1.4403367170667,61.5212972530323,1.43397818913585));
#4641=CARTESIAN_POINT('Ctrl Pts',(-1.44908689342158,61.5224077410425,1.42910237146431));
#4642=CARTESIAN_POINT('Ctrl Pts',(-1.4578340332175,61.5235597362167,1.42422770043081));
#4643=CARTESIAN_POINT('Ctrl Pts',(-1.46657852966699,61.5247526704896,1.41935409112982));
#4644=CARTESIAN_POINT('',(-1.46125696683377,61.5044426603512,1.38023031215481));
#4645=CARTESIAN_POINT('Ctrl Pts',(-1.46657852966699,61.5247526704896,1.41935409112982));
#4646=CARTESIAN_POINT('Ctrl Pts',(-1.46434693128615,61.5179773421331,1.40581961485018));
#4647=CARTESIAN_POINT('Ctrl Pts',(-1.46206794778624,61.5112086649708,1.39229276437385));
#4648=CARTESIAN_POINT('Ctrl Pts',(-1.45973591807649,61.5044426603512,1.37876884988548));
#4649=CARTESIAN_POINT('Ctrl Pts',(-1.46125696683379,61.5044426603513,1.38023031215482));
#4650=CARTESIAN_POINT('Ctrl Pts',(-1.34365081241471,61.4390180553978,1.33320218852607));
#4651=CARTESIAN_POINT('Ctrl Pts',(-1.22174781292968,61.3748974366325,1.29011137413721));
#4652=CARTESIAN_POINT('Ctrl Pts',(-1.09691645267792,61.3164101454886,1.25392595309471));
#4653=CARTESIAN_POINT('',(1.06406754906653,60.8825881461952,1.53976618191984));
#4654=CARTESIAN_POINT('Ctrl Pts',(0.768476296582444,60.749778224014,1.47865421187552));
#4655=CARTESIAN_POINT('Ctrl Pts',(0.810009875198094,60.7664525804213,1.4856107430113));
#4656=CARTESIAN_POINT('Ctrl Pts',(0.851087006770436,60.7837816119054,1.49321711863591));
#4657=CARTESIAN_POINT('Ctrl Pts',(0.891790625998953,60.8016707377336,1.50147373171719));
#4658=CARTESIAN_POINT('Ctrl Pts',(0.935996309437181,60.8210990109029,1.51044072853616));
#4659=CARTESIAN_POINT('Ctrl Pts',(0.979760922425517,60.841187903516,1.5201747919283));
#4660=CARTESIAN_POINT('Ctrl Pts',(1.02313446193813,60.8618162615272,1.5306511128357));
#4661=CARTESIAN_POINT('Ctrl Pts',(1.03757038280902,60.8686819530823,1.53413792394996));
#4662=CARTESIAN_POINT('Ctrl Pts',(1.05196258983556,60.8756074035727,1.53770675132403));
#4663=CARTESIAN_POINT('Ctrl Pts',(1.06631187423279,60.8825881461952,1.54135604725497));
#4664=CARTESIAN_POINT('',(1.09616359632069,60.9140560004764,1.58366096368345));
#4665=CARTESIAN_POINT('Ctrl Pts',(1.06631187423279,60.8825881461952,1.54135604725497));
#4666=CARTESIAN_POINT('Ctrl Pts',(1.07734256614891,60.8930691779866,1.55572408587421));
#4667=CARTESIAN_POINT('Ctrl Pts',(1.08806163007847,60.9035673038972,1.57039698351135));
#4668=CARTESIAN_POINT('Ctrl Pts',(1.09847383733396,60.9140560004764,1.58530727429984));
#4669=CARTESIAN_POINT('Ctrl Pts',(1.09616359632069,60.9140560004764,1.58366096368345));
#4670=CARTESIAN_POINT('Ctrl Pts',(1.09329965650126,60.9133047429953,1.58439888935024));
#4671=CARTESIAN_POINT('Ctrl Pts',(1.09043456127243,60.9125549538832,1.58513386487939));
#4672=CARTESIAN_POINT('Ctrl Pts',(0.82396255616946,60.8429840589704,1.65318631208042));
#4673=CARTESIAN_POINT('Ctrl Pts',(0.59629322011683,60.7970703379109,1.68356782519278));
#4674=CARTESIAN_POINT('Ctrl Pts',(0.380970569211086,60.7564442761057,1.68439318227201));
#4675=CARTESIAN_POINT('Ctrl Pts',(0.379350025892868,60.7561387920148,1.68439771866017));
#4676=CARTESIAN_POINT('Ctrl Pts',(0.332038430230351,60.7472281723898,1.68448122705471));
#4677=CARTESIAN_POINT('Ctrl Pts',(0.286476888166468,60.7388585885398,1.68322848074648));
#4678=CARTESIAN_POINT('Ctrl Pts',(0.237014833753546,60.7300341745351,1.68045055711789));
#4679=CARTESIAN_POINT('Ctrl Pts',(0.233252359493247,60.7293645904836,1.6802303986218));
#4680=CARTESIAN_POINT('Ctrl Pts',(0.228795638031676,60.728573472954,1.6799591835975));
#4681=CARTESIAN_POINT('Ctrl Pts',(0.22810126303607,60.7284502717059,1.6799166271915));
#4682=CARTESIAN_POINT('Ctrl Pts',(0.22698398734446,60.7282521299297,1.67984766999753));
#4683=CARTESIAN_POINT('Ctrl Pts',(0.226561082405511,60.7281771520163,1.67982145751168));
#4684=CARTESIAN_POINT('Ctrl Pts',(0.225809294194465,60.7280439040233,1.67977466262794));
#4685=CARTESIAN_POINT('Ctrl Pts',(0.225480409885438,60.7279856252035,1.67975412408589));
#4686=CARTESIAN_POINT('Ctrl Pts',(0.224795195698744,60.7278642314958,1.67971119307193));
#4687=CARTESIAN_POINT('Ctrl Pts',(0.224438866311773,60.7278011189759,1.67968878894795));
#4688=CARTESIAN_POINT('Ctrl Pts',(0.223515805056623,60.727637667735,1.67963054748381));
#4689=CARTESIAN_POINT('Ctrl Pts',(0.222949076844529,60.7275373532614,1.67959458978952));
#4690=CARTESIAN_POINT('Ctrl Pts',(0.220553928115267,60.7271135622585,1.67944178056141));
#4691=CARTESIAN_POINT('Ctrl Pts',(0.218725570569193,60.7267904652112,1.67932305811669));
#4692=CARTESIAN_POINT('Ctrl Pts',(0.190204846936353,60.7217568643891,1.67743881997911));
#4693=CARTESIAN_POINT('Ctrl Pts',(0.163554105644474,60.7171404248637,1.67523694684853));
#4694=CARTESIAN_POINT('Ctrl Pts',(0.113298962881943,60.7086297576655,1.67029197082905));
#4695=CARTESIAN_POINT('Ctrl Pts',(0.089730592810102,60.7047195102656,1.6676432308903));
#4696=CARTESIAN_POINT('Ctrl Pts',(0.066171756597367,60.7009065538154,1.66468534523159));
#4697=CARTESIAN_POINT('Origin',(-1.70916393953233E-16,62.,1.08470998428151));
#4698=CARTESIAN_POINT('',(1.35553312107641,61.2628575730126,1.08470998428151));
#4699=CARTESIAN_POINT('',(1.2645,61.2995293735884,1.08470998428151));
#4700=CARTESIAN_POINT('Ctrl Pts',(1.35456503573301,61.2628575730126,1.08236727055401));
#4701=CARTESIAN_POINT('Ctrl Pts',(1.3242190655368,61.2753071849998,1.08238721044763));
#4702=CARTESIAN_POINT('Ctrl Pts',(1.2938271392331,61.2875499041407,1.08241363300843));
#4703=CARTESIAN_POINT('Ctrl Pts',(1.26345602698576,61.2995293735884,1.08244871375851));
#4704=CARTESIAN_POINT('',(1.49139141740542,61.6042720125017,1.08470998428151));
#4705=CARTESIAN_POINT('Origin',(0.,62.,1.08470998428151));
#4706=CARTESIAN_POINT('',(1.2645,61.4924901003688,1.08470998428151));
#4707=CARTESIAN_POINT('Ctrl Pts',(1.26364122094884,61.4924901003688,1.08399735486566));
#4708=CARTESIAN_POINT('Ctrl Pts',(1.30788188699993,61.5138809642515,1.08385958619288));
#4709=CARTESIAN_POINT('Ctrl Pts',(1.35226211591985,61.5356617889087,1.08372357045886));
#4710=CARTESIAN_POINT('Ctrl Pts',(1.39651567657216,61.5576360353248,1.0835771695393));
#4711=CARTESIAN_POINT('Ctrl Pts',(1.42767508173771,61.5731083371508,1.08347408708668));
#4712=CARTESIAN_POINT('Ctrl Pts',(1.45877075165593,61.588676532043,1.08336696787101));
#4713=CARTESIAN_POINT('Ctrl Pts',(1.4897007698868,61.6042720125017,1.0832637885914));
#4714=CARTESIAN_POINT('',(1.2645,65.,1.08470998428151));
#4715=CARTESIAN_POINT('Origin',(-1.70916393953233E-16,62.,1.08470998428151));
#4716=CARTESIAN_POINT('',(1.51511741159582,61.8953417023609,1.08470998428151));
#4717=CARTESIAN_POINT('',(1.2645,61.999999508182,1.08470998428151));
#4718=CARTESIAN_POINT('Ctrl Pts',(1.51355313041869,61.8953417023609,1.08247700619551));
#4719=CARTESIAN_POINT('Ctrl Pts',(1.5117620170913,61.8961182480561,1.08247879423487));
#4720=CARTESIAN_POINT('Ctrl Pts',(1.50997100345667,61.8968941081857,1.08248061858811));
#4721=CARTESIAN_POINT('Ctrl Pts',(1.50818008093903,61.8976692890315,1.08248246224107));
#4722=CARTESIAN_POINT('Ctrl Pts',(1.4576024652173,61.9195612461353,1.08253452902216));
#4723=CARTESIAN_POINT('Ctrl Pts',(1.40652442560185,61.9411557115914,1.08261237399098));
#4724=CARTESIAN_POINT('Ctrl Pts',(1.35531708374134,61.962168084323,1.08270965638582));
#4725=CARTESIAN_POINT('Ctrl Pts',(1.32439912562103,61.9748549303204,1.08276839352976));
#4726=CARTESIAN_POINT('Ctrl Pts',(1.29343362226134,61.9873295743948,1.08283469469469));
#4727=CARTESIAN_POINT('Ctrl Pts',(1.26249571759408,61.9995293735884,1.08291426697397));
#4728=CARTESIAN_POINT('',(1.50922199668478,61.9999999999954,1.08470998428151));
#4729=CARTESIAN_POINT('Ctrl Pts',(1.51511738830532,61.8953417034073,1.08470998428151));
#4730=CARTESIAN_POINT('Ctrl Pts',(1.51442535950512,61.927458897587,1.08470998428151));
#4731=CARTESIAN_POINT('Ctrl Pts',(1.51271000502651,61.9595681211529,1.0847099842815));
#4732=CARTESIAN_POINT('Ctrl Pts',(1.50996377188427,61.9916187743936,1.08470998428151));
#4733=CARTESIAN_POINT('Ctrl Pts',(1.50972431292682,61.9944134446249,1.0847099842815));
#4734=CARTESIAN_POINT('Ctrl Pts',(1.50947705407449,61.9972071971742,1.08470998428151));
#4735=CARTESIAN_POINT('Ctrl Pts',(1.50922199668478,61.9999999999908,1.08470998428151));
#4736=CARTESIAN_POINT('',(-8.54581969766163E-17,62.,1.08470998428151));
#4737=CARTESIAN_POINT('Origin',(0.,62.,12.1042117235887));
#4738=CARTESIAN_POINT('',(-1.543,62.,2.89578827641127));
#4739=CARTESIAN_POINT('',(-1.543,62.,2.85421172358873));
#4740=CARTESIAN_POINT('',(-1.543,62.,12.1042117235887));
#4741=CARTESIAN_POINT('',(1.48924577511578,62.3956506166103,3.16648817796393));
#4742=CARTESIAN_POINT('Ctrl Pts',(1.48831729576148,62.3950430345799,3.16648817796393));
#4743=CARTESIAN_POINT('Ctrl Pts',(1.55789302059501,62.1322795909864,3.15249546456451));
#4744=CARTESIAN_POINT('Ctrl Pts',(1.56656182479614,61.3428678967075,3.1130892221257));
#4745=CARTESIAN_POINT('Ctrl Pts',(0.609901747593612,60.3046744372761,3.04826945064752));
#4746=CARTESIAN_POINT('Ctrl Pts',(-1.03535587295325,60.5290986990915,2.97202886352939));
#4747=CARTESIAN_POINT('Ctrl Pts',(-1.54300000000001,61.507233962754,2.92120180545064));
#4748=CARTESIAN_POINT('Ctrl Pts',(-1.543,62.,2.89578827641127));
#4749=CARTESIAN_POINT('',(1.543,62.,3.14152048966308));
#4750=CARTESIAN_POINT('Ctrl Pts',(1.543,62.,3.14152048966308));
#4751=CARTESIAN_POINT('Ctrl Pts',(1.543,62.1302860757174,3.14152048966308));
#4752=CARTESIAN_POINT('Ctrl Pts',(1.52604242695722,62.2655375731863,3.15002967874735));
#4753=CARTESIAN_POINT('Ctrl Pts',(1.49109107893652,62.3968581538988,3.16648817796393));
#4754=CARTESIAN_POINT('',(1.543,62.,3.10421172358873));
#4755=CARTESIAN_POINT('',(1.543,62.,12.1042117235887));
#4756=CARTESIAN_POINT('Ctrl Pts',(1.543,62.0000000000001,3.10421172358873));
#4757=CARTESIAN_POINT('Ctrl Pts',(1.54300000000001,61.596043544626,3.0833783902554));
#4758=CARTESIAN_POINT('Ctrl Pts',(1.20968716227906,60.7907962906095,3.04171172358873));
#4759=CARTESIAN_POINT('Ctrl Pts',(3.74963357390274E-14,60.2885375715446,
2.97921172358873));
#4760=CARTESIAN_POINT('Ctrl Pts',(-1.20968716227901,60.7907962906095,2.91671172358873));
#4761=CARTESIAN_POINT('Ctrl Pts',(-1.543,61.5960435446259,2.87504505692206));
#4762=CARTESIAN_POINT('Ctrl Pts',(-1.543,62.,2.85421172358873));
#4763=CARTESIAN_POINT('Origin',(0.,62.,12.1042117235887));
#4764=CARTESIAN_POINT('Ctrl Pts',(-1.54441925651261,62.0010983321963,10.8542117235887));
#4765=CARTESIAN_POINT('Ctrl Pts',(-1.54500901311154,62.0727209239195,10.8505072690365));
#4766=CARTESIAN_POINT('Ctrl Pts',(-1.50791430925939,62.6556124714812,10.8203283403145));
#4767=CARTESIAN_POINT('Ctrl Pts',(-0.765503159743355,63.6558213820463,10.7636749374227));
#4768=CARTESIAN_POINT('Ctrl Pts',(0.976616144420782,63.5405218394607,10.6842515149134));
#4769=CARTESIAN_POINT('Ctrl Pts',(1.82401262254363,62.0141682054407,10.6048280924041));
#4770=CARTESIAN_POINT('Ctrl Pts',(1.00036222092278,60.474692348728,10.5254046698947));
#4771=CARTESIAN_POINT('Ctrl Pts',(-0.739761148430242,60.3326835912474,10.4459812473854));
#4772=CARTESIAN_POINT('Ctrl Pts',(-1.50307529561359,61.3281038401796,10.3889169319501));
#4773=CARTESIAN_POINT('Ctrl Pts',(-1.54488715655368,61.919170690644,10.3583270906845));
#4774=CARTESIAN_POINT('Ctrl Pts',(-1.54420071332425,61.9987864667999,10.3542117235887));
#4775=CARTESIAN_POINT('Ctrl Pts',(-1.54144606905027,61.9981962214081,10.8957882764113));
#4776=CARTESIAN_POINT('Ctrl Pts',(-1.53878449818613,62.3509924504611,10.8776265014489));
#4777=CARTESIAN_POINT('Ctrl Pts',(-1.24444802519802,63.2228621083008,10.8330152184071));
#4778=CARTESIAN_POINT('Ctrl Pts',(0.202351829720815,63.8117856467746,10.761954427286));
#4779=CARTESIAN_POINT('Ctrl Pts',(1.63160464985006,62.8141277490358,10.6826059030481));
#4780=CARTESIAN_POINT('Ctrl Pts',(1.56928177737527,61.0710353331316,10.6032573788101));
#4781=CARTESIAN_POINT('Ctrl Pts',(0.0714432497284993,60.1779764098799,10.5239088545721));
#4782=CARTESIAN_POINT('Ctrl Pts',(-1.29080674194868,60.8517405030971,10.4547524871058));
#4783=CARTESIAN_POINT('Ctrl Pts',(-1.53934655487973,61.6847166325706,10.4120456277189));
#4784=CARTESIAN_POINT('Ctrl Pts',(-1.54102141707141,62.000890891397,10.3957882764113));
#4785=CARTESIAN_POINT('Origin',(0.,62.,12.1042117235887));
#4786=CARTESIAN_POINT('',(1.35165062925791,61.2557624193668,1.10573579000041));
#4787=CARTESIAN_POINT('Ctrl Pts',(1.35063399421923,61.2557624193669,1.10336949006005));
#4788=CARTESIAN_POINT('Ctrl Pts',(1.35195722754902,61.2581381557316,1.09637010615896));
#4789=CARTESIAN_POINT('Ctrl Pts',(1.35326779733995,61.2605031097952,1.08936954583401));
#4790=CARTESIAN_POINT('Ctrl Pts',(1.354565035733,61.2628575730126,1.08236727055402));
#4791=CARTESIAN_POINT('',(1.4950308189082,61.6182515874104,1.12589369010598));
#4792=CARTESIAN_POINT('Ctrl Pts',(1.49503081890822,61.6182515874105,1.12589369010598));
#4793=CARTESIAN_POINT('Ctrl Pts',(1.46279704630506,61.4920153494534,1.11917439007079));
#4794=CARTESIAN_POINT('Ctrl Pts',(1.41445223722141,61.3699097542343,1.1124550900356));
#4795=CARTESIAN_POINT('Ctrl Pts',(1.35163873301977,61.2557677965143,1.10573579000041));
#4796=CARTESIAN_POINT('Ctrl Pts',(1.48970076988681,61.6042720125017,1.0832637885914));
#4797=CARTESIAN_POINT('Ctrl Pts',(1.49096375520823,61.6088764931998,1.09702879761187));
#4798=CARTESIAN_POINT('Ctrl Pts',(1.49222019331588,61.6135379416841,1.11079711673227));
#4799=CARTESIAN_POINT('Ctrl Pts',(1.49346642065186,61.6182515874104,1.12456564329068));
#4800=CARTESIAN_POINT('Origin',(0.,62.,12.1042117235887));
#4801=CARTESIAN_POINT('',(1.543,62.,2.60421172358873));
#4802=CARTESIAN_POINT('',(1.543,62.,2.64578827641127));
#4803=CARTESIAN_POINT('',(1.543,62.,12.1042117235887));
#4804=CARTESIAN_POINT('',(-1.543,62.,2.35421172358873));
#4805=CARTESIAN_POINT('Ctrl Pts',(1.543,62.,2.60421172358873));
#4806=CARTESIAN_POINT('Ctrl Pts',(1.54300000000001,61.5960435446259,2.58337839025539));
#4807=CARTESIAN_POINT('Ctrl Pts',(1.20968871003838,60.7907963369082,2.54171172358873));
#4808=CARTESIAN_POINT('Ctrl Pts',(-7.96070796302094E-15,60.2885375031398,
2.47921172358873));
#4809=CARTESIAN_POINT('Ctrl Pts',(-1.20968871003838,60.7907963369082,2.41671172358873));
#4810=CARTESIAN_POINT('Ctrl Pts',(-1.54300000000001,61.5960435446259,2.37504505692206));
#4811=CARTESIAN_POINT('Ctrl Pts',(-1.543,62.,2.35421172358873));
#4812=CARTESIAN_POINT('',(-1.543,62.,2.39578827641127));
#4813=CARTESIAN_POINT('',(-1.543,62.,12.1042117235887));
#4814=CARTESIAN_POINT('Ctrl Pts',(1.543,62.,2.64578827641127));
#4815=CARTESIAN_POINT('Ctrl Pts',(1.543,61.5960435446259,2.62495494307794));
#4816=CARTESIAN_POINT('Ctrl Pts',(1.20968858071225,60.7907963330344,2.58328827641127));
#4817=CARTESIAN_POINT('Ctrl Pts',(-9.49449082986441E-15,60.2885375088595,
2.52078827641127));
#4818=CARTESIAN_POINT('Ctrl Pts',(-1.20968858071227,60.7907963330344,2.45828827641127));
#4819=CARTESIAN_POINT('Ctrl Pts',(-1.54300000000001,61.5960435446259,2.4166216097446));
#4820=CARTESIAN_POINT('Ctrl Pts',(-1.543,62.,2.39578827641127));
#4821=CARTESIAN_POINT('Origin',(0.,62.,12.1042117235887));
#4822=CARTESIAN_POINT('',(-1.543,62.,1.89578827641127));
#4823=CARTESIAN_POINT('',(-1.543,62.,1.85421172358873));
#4824=CARTESIAN_POINT('',(-1.543,62.,12.1042117235887));
#4825=CARTESIAN_POINT('',(1.543,62.,2.14578827641127));
#4826=CARTESIAN_POINT('Ctrl Pts',(1.543,62.,2.14578827641127));
#4827=CARTESIAN_POINT('Ctrl Pts',(1.54300000000001,61.5960435446259,2.12495494307794));
#4828=CARTESIAN_POINT('Ctrl Pts',(1.20969014358379,60.7907963799119,2.08328827641127));
#4829=CARTESIAN_POINT('Ctrl Pts',(-3.80641314246965E-14,60.28853743969,
2.02078827641127));
#4830=CARTESIAN_POINT('Ctrl Pts',(-1.20969014358385,60.790796379912,1.95828827641127));
#4831=CARTESIAN_POINT('Ctrl Pts',(-1.54300000000002,61.596043544626,1.9166216097446));
#4832=CARTESIAN_POINT('Ctrl Pts',(-1.543,62.0000000000001,1.89578827641127));
#4833=CARTESIAN_POINT('',(1.543,62.,2.10421172358873));
#4834=CARTESIAN_POINT('',(1.543,62.,12.1042117235887));
#4835=CARTESIAN_POINT('Ctrl Pts',(1.543,62.,2.10421172358873));
#4836=CARTESIAN_POINT('Ctrl Pts',(1.543,61.5960435446259,2.08337839025539));
#4837=CARTESIAN_POINT('Ctrl Pts',(1.20969027429145,60.7907963838387,2.04171172358873));
#4838=CARTESIAN_POINT('Ctrl Pts',(-2.83509871632452E-15,60.2885374339003,
1.97921172358873));
#4839=CARTESIAN_POINT('Ctrl Pts',(-1.20969027429146,60.7907963838387,1.91671172358873));
#4840=CARTESIAN_POINT('Ctrl Pts',(-1.543,61.5960435446259,1.87504505692206));
#4841=CARTESIAN_POINT('Ctrl Pts',(-1.543,62.,1.85421172358873));
#4842=CARTESIAN_POINT('Origin',(0.,62.,12.1042117235887));
#4843=CARTESIAN_POINT('',(-1.18225655862521,61.0084767125338,1.45132377190593));
#4844=CARTESIAN_POINT('Ctrl Pts',(-1.18209314814389,61.0085889546987,1.45132377190593));
#4845=CARTESIAN_POINT('Ctrl Pts',(-1.30908453837398,61.1603480846751,1.44111697360065));
#4846=CARTESIAN_POINT('Ctrl Pts',(-1.40703170275886,61.3364649822612,1.43091017529537));
#4847=CARTESIAN_POINT('Ctrl Pts',(-1.46798807072581,61.5247526704896,1.4207033769901));
#4848=CARTESIAN_POINT('',(-1.1928849928573,61.0212894228548,1.40888866545305));
#4849=CARTESIAN_POINT('Ctrl Pts',(-1.19142518751813,61.0212894228548,1.40662462358198));
#4850=CARTESIAN_POINT('Ctrl Pts',(-1.1895094902766,61.0189376845497,1.41452079129247));
#4851=CARTESIAN_POINT('Ctrl Pts',(-1.18757441769893,61.0165754876699,1.42240649334346));
#4852=CARTESIAN_POINT('Ctrl Pts',(-1.18561971789739,61.0142036407933,1.43028079386169));
#4853=CARTESIAN_POINT('Ctrl Pts',(-1.18405253784404,61.0123020131819,1.43659401223746));
#4854=CARTESIAN_POINT('Ctrl Pts',(-1.18247179148866,61.0103929689012,1.44290387916997));
#4855=CARTESIAN_POINT('Ctrl Pts',(-1.18087745235163,61.0084767125339,1.44921019432024));
#4856=CARTESIAN_POINT('Ctrl Pts',(-1.19288417998564,61.0212899182567,1.40888866545305));
#4857=CARTESIAN_POINT('Ctrl Pts',(-1.31035463464263,61.1644991682317,1.39933588102031));
#4858=CARTESIAN_POINT('Ctrl Pts',(-1.40176836600538,61.3290277780506,1.38978309658756));
#4859=CARTESIAN_POINT('Ctrl Pts',(-1.46125696683378,61.5044426603513,1.38023031215481));
#4860=CARTESIAN_POINT('Origin',(0.,62.,12.1042117235887));
#4861=CARTESIAN_POINT('',(-1.49090482903842,61.6024427201649,1.37494893885677));
#4862=CARTESIAN_POINT('',(-1.48727992517925,61.5890895180714,1.41723908537933));
#4863=CARTESIAN_POINT('Ctrl Pts',(-1.48982598336843,61.6024427201648,1.37385702065872));
#4864=CARTESIAN_POINT('Ctrl Pts',(-1.48868454368042,61.5980295981316,1.3880154645178));
#4865=CARTESIAN_POINT('Ctrl Pts',(-1.48751256495427,61.593577268881,1.40215194248635));
#4866=CARTESIAN_POINT('Ctrl Pts',(-1.48630890975991,61.5890895180714,1.41626268162631));
#4867=CARTESIAN_POINT('',(-1.543,62.,1.35421172358873));
#4868=CARTESIAN_POINT('Ctrl Pts',(-1.49090482903842,61.6024427201649,1.37494893885677));
#4869=CARTESIAN_POINT('Ctrl Pts',(-1.52543818265036,61.7319484449356,1.36803653376743));
#4870=CARTESIAN_POINT('Ctrl Pts',(-1.543,61.8659690884158,1.36112412867808));
#4871=CARTESIAN_POINT('Ctrl Pts',(-1.543,62.,1.35421172358873));
#4872=CARTESIAN_POINT('',(-1.543,62.,1.39578827641127));
#4873=CARTESIAN_POINT('',(-1.543,62.,12.1042117235887));
#4874=CARTESIAN_POINT('Ctrl Pts',(-1.48727860847881,61.5890897420761,1.41723908537933));
#4875=CARTESIAN_POINT('Ctrl Pts',(-1.52418701326626,61.7227284196188,1.41008881572331));
#4876=CARTESIAN_POINT('Ctrl Pts',(-1.543,61.8613569159097,1.40293854606729));
#4877=CARTESIAN_POINT('Ctrl Pts',(-1.543,62.,1.39578827641127));
#4878=CARTESIAN_POINT('Origin',(0.,62.,12.1042117235887));
#4879=CARTESIAN_POINT('',(1.23459431839796,61.0744591478603,1.59459679028214));
#4880=CARTESIAN_POINT('',(1.24646986292758,61.0905155961682,1.55405020978406));
#4881=CARTESIAN_POINT('Ctrl Pts',(1.23353222692238,61.0744591478603,1.59286972091613));
#4882=CARTESIAN_POINT('Ctrl Pts',(1.23753373558809,61.079820353685,1.57935282191811));
#4883=CARTESIAN_POINT('Ctrl Pts',(1.24146904195048,61.0851759184341,1.56579234454439));
#4884=CARTESIAN_POINT('Ctrl Pts',(1.2453466250155,61.0905155961682,1.55220204444807));
#4885=CARTESIAN_POINT('',(1.543,62.,1.64578827641127));
#4886=CARTESIAN_POINT('Ctrl Pts',(1.543,62.,1.64578827641127));
#4887=CARTESIAN_POINT('Ctrl Pts',(1.543,61.6691338994871,1.62872444770156));
#4888=CARTESIAN_POINT('Ctrl Pts',(1.43122657737948,61.3400463392579,1.61166061899185));
#4889=CARTESIAN_POINT('Ctrl Pts',(1.2339932120617,61.0747493950527,1.59459679028214));
#4890=CARTESIAN_POINT('',(1.543,62.,1.60421172358873));
#4891=CARTESIAN_POINT('',(1.543,62.,12.1042117235887));
#4892=CARTESIAN_POINT('Ctrl Pts',(1.543,62.,1.60421172358873));
#4893=CARTESIAN_POINT('Ctrl Pts',(1.54300000000001,61.6757909229964,1.58749121898717));
#4894=CARTESIAN_POINT('Ctrl Pts',(1.43743990611211,61.3524700654647,1.57077071438562));
#4895=CARTESIAN_POINT('Ctrl Pts',(1.24646604374096,61.0905171367124,1.55405020978406));
#4896=CARTESIAN_POINT('Origin',(0.,62.,12.1042117235887));
#4897=CARTESIAN_POINT('Ctrl Pts',(1.06406754906656,60.8825881461952,1.53976618191984));
#4898=CARTESIAN_POINT('Ctrl Pts',(0.953470719791093,60.7772711167929,1.53188993109543));
#4899=CARTESIAN_POINT('Ctrl Pts',(0.827138520696092,60.6885068803426,1.52401368027101));
#4900=CARTESIAN_POINT('Ctrl Pts',(0.690567371826259,60.6201573622442,1.5161374294466));
#4901=CARTESIAN_POINT('Ctrl Pts',(1.09616359632069,60.9140560004764,1.58366096368345));
#4902=CARTESIAN_POINT('Ctrl Pts',(0.955678874534554,60.7722492057165,1.57336630856728));
#4903=CARTESIAN_POINT('Ctrl Pts',(0.786848558092131,60.6592389210889,1.5630716534511));
#4904=CARTESIAN_POINT('Ctrl Pts',(0.603209505403955,60.58107824787,1.55277699833493));
#4905=CARTESIAN_POINT('Ctrl Pts',(-0.990385820175505,61.1695442693667,1.26510592016224));
#4906=CARTESIAN_POINT('Ctrl Pts',(-1.09303864722037,61.2919660921755,1.25526933029725));
#4907=CARTESIAN_POINT('Ctrl Pts',(-1.17270388863314,61.433598121003,1.24543274043226));
#4908=CARTESIAN_POINT('Ctrl Pts',(-1.22401463802799,61.5848988566148,1.23559615056726));
#4909=CARTESIAN_POINT('Ctrl Pts',(-1.05437237477348,61.1158904307647,1.31331730735809));
#4910=CARTESIAN_POINT('Ctrl Pts',(-1.16365736535354,61.246221646549,1.3034807174931));
#4911=CARTESIAN_POINT('Ctrl Pts',(-1.24846959515747,61.3970041956695,1.2936441276281));
#4912=CARTESIAN_POINT('Ctrl Pts',(-1.30309541429659,61.558080124527,1.28380753776311));
#4913=CARTESIAN_POINT('Ctrl Pts',(-1.11835892937144,61.0622365921627,1.36152869455394));
#4914=CARTESIAN_POINT('Ctrl Pts',(-1.2342760834867,61.2004772009226,1.35169210468895));
#4915=CARTESIAN_POINT('Ctrl Pts',(-1.3242353016818,61.3604102703361,1.34185551482395));
#4916=CARTESIAN_POINT('Ctrl Pts',(-1.38217619056518,61.5312613924391,1.33201892495896));
#4917=CARTESIAN_POINT('Ctrl Pts',(-1.18234548396941,61.0085827535608,1.40974008174979));
#4918=CARTESIAN_POINT('Ctrl Pts',(-1.30489480161987,61.1547327552961,1.3999034918848));
#4919=CARTESIAN_POINT('Ctrl Pts',(-1.40000100820613,61.3238163450026,1.3900669020198));
#4920=CARTESIAN_POINT('Ctrl Pts',(-1.46125696683378,61.5044426603513,1.38023031215481));
#4921=CARTESIAN_POINT('Ctrl Pts',(-1.0393765801501,61.128464665297,1.30201855771546));
#4922=CARTESIAN_POINT('Ctrl Pts',(-1.04627040575083,61.123660571836,1.30680664530421));
#4923=CARTESIAN_POINT('Ctrl Pts',(-1.0531651854824,61.1188544272539,1.31159714613269));
#4924=CARTESIAN_POINT('Ctrl Pts',(-1.06005682993707,61.1140491616216,1.31638711611326));
#4925=CARTESIAN_POINT('Ctrl Pts',(-1.06748942308033,61.1088667142934,1.32155306718173));
#4926=CARTESIAN_POINT('Ctrl Pts',(-1.07492328431719,61.1036818623551,1.32672181684627));
#4927=CARTESIAN_POINT('Ctrl Pts',(-1.08235348747013,61.0984981335923,1.33188982125694));
#4928=CARTESIAN_POINT('Ctrl Pts',(-1.1191367299838,61.0728360691396,1.35747404225827));
#4929=CARTESIAN_POINT('Ctrl Pts',(-1.15616222223874,61.0469699549052,1.38327086257738));
#4930=CARTESIAN_POINT('Ctrl Pts',(-1.19288417998564,61.0212899182568,1.40888866545305));
#4931=CARTESIAN_POINT('Ctrl Pts',(0.958116152722363,62.8252112989365,11.));
#4932=CARTESIAN_POINT('Ctrl Pts',(1.23265409410048,62.5064575003537,10.9735255258302));
#4933=CARTESIAN_POINT('Ctrl Pts',(1.43367730665255,61.5787703849828,10.9205765774907));
#4934=CARTESIAN_POINT('Ctrl Pts',(0.421273101809781,60.5647833743123,10.8411531549814));
#4935=CARTESIAN_POINT('Ctrl Pts',(-0.977098920493523,60.8691871288875,10.761729732472));
#4936=CARTESIAN_POINT('Ctrl Pts',(-1.48027850653167,62.2078357403105,10.6823063099627));
#4937=CARTESIAN_POINT('Ctrl Pts',(-0.627335544715146,63.3569579634462,10.6028828874534));
#4938=CARTESIAN_POINT('Ctrl Pts',(0.800344209086248,63.2624691289682,10.5234594649441));
#4939=CARTESIAN_POINT('Ctrl Pts',(1.4947919385654,62.0116109499546,10.4440360424348));
#4940=CARTESIAN_POINT('Ctrl Pts',(0.819804295759467,60.7499990116438,10.3646126199254));
#4941=CARTESIAN_POINT('Ctrl Pts',(-0.606239774588491,60.6336217764954,10.2851891974161));
#4942=CARTESIAN_POINT('Ctrl Pts',(-1.476882960347,61.7690073315735,10.2057657749068));
#4943=CARTESIAN_POINT('Ctrl Pts',(-0.994495652637034,63.1160298421196,10.1263423523975));
#4944=CARTESIAN_POINT('Ctrl Pts',(0.398988593067861,63.4406054413151,10.0469189298882));
#4945=CARTESIAN_POINT('Ctrl Pts',(1.42694353416861,62.4453894880952,9.96749550737884));
#4946=CARTESIAN_POINT('Ctrl Pts',(1.1476191659087,61.042132578663,9.88807208486951));
#4947=CARTESIAN_POINT('Ctrl Pts',(-0.183084489578563,60.5164169063023,9.8086486623602));
#4948=CARTESIAN_POINT('Ctrl Pts',(-1.34605719808115,61.3498697949734,9.72922523985088));
#4949=CARTESIAN_POINT('Ctrl Pts',(-1.27585372635931,62.7789329246304,9.64980181734156));
#4950=CARTESIAN_POINT('Ctrl Pts',(-0.0367902397250798,63.4943846854789,
9.57037839483223));
#4951=CARTESIAN_POINT('Ctrl Pts',(1.23597823765627,62.8407716585323,9.49095497232292));
#4952=CARTESIAN_POINT('Ctrl Pts',(1.37641821480781,61.4168944576089,9.41153154981358));
#4953=CARTESIAN_POINT('Ctrl Pts',(0.255867078215442,60.5272233028073,9.33210812730428));
#4954=CARTESIAN_POINT('Ctrl Pts',(-1.09909399866112,60.9868210651377,9.25268470479495));
#4955=CARTESIAN_POINT('Ctrl Pts',(-1.44713163469891,62.374632088453,9.17326128228564));
#4956=CARTESIAN_POINT('Ctrl Pts',(-0.469394799267177,63.4192278501748,9.0938378597763));
#4957=CARTESIAN_POINT('Ctrl Pts',(0.938373159057721,63.1636129012928,9.014414437267));
#4958=CARTESIAN_POINT('Ctrl Pts',(1.48646038821468,61.8419661947816,8.93499101475766));
#4959=CARTESIAN_POINT('Ctrl Pts',(0.672742520846451,60.665100501982,8.85556759224836));
#4960=CARTESIAN_POINT('Ctrl Pts',(-0.757301352106087,60.7111889853641,8.77614416973902));
#4961=CARTESIAN_POINT('Ctrl Pts',(-1.4935515329617,61.9380081644444,8.69672074722972));
#4962=CARTESIAN_POINT('Ctrl Pts',(-0.861500139401443,63.2216205135329,8.61729732472038));
#4963=CARTESIAN_POINT('Ctrl Pts',(0.559805572530676,63.3860580400044,8.53787390221107));
#4964=CARTESIAN_POINT('Ctrl Pts',(1.46825127973255,62.2806730283647,8.45845047970174));
#4965=CARTESIAN_POINT('Ctrl Pts',(1.03157397419773,60.9181523651435,8.37902705719243));
#4966=CARTESIAN_POINT('Ctrl Pts',(-0.350169009935469,60.5467550675228,8.29960363468311));
#4967=CARTESIAN_POINT('Ctrl Pts',(-1.4111083277527,61.5067328749701,8.22018021217378));
#4968=CARTESIAN_POINT('Ctrl Pts',(-1.17927554904558,62.9186121862416,8.14075678966448));
#4969=CARTESIAN_POINT('Ctrl Pts',(0.132938157146713,63.4889145763485,8.06133336715513));
#4970=CARTESIAN_POINT('Ctrl Pts',(1.32336196475884,62.6951634912149,7.98190994464584));
#4971=CARTESIAN_POINT('Ctrl Pts',(1.30140158612891,61.2645456636135,7.9024865221365));
#4972=CARTESIAN_POINT('Ctrl Pts',(0.0871757918456485,60.5077066137638,7.82306309962719));
#4973=CARTESIAN_POINT('Ctrl Pts',(-1.2069151899459,61.1180165004001,7.74363967711786));
#4974=CARTESIAN_POINT('Ctrl Pts',(-1.39530347709156,62.5363463210509,7.66421625460855));
#4975=CARTESIAN_POINT('Ctrl Pts',(-0.305399115904507,63.4633080842027,7.58479283209922));
#4976=CARTESIAN_POINT('Ctrl Pts',(1.06429344267296,63.0496754913648,7.50536940958991));
#4977=CARTESIAN_POINT('Ctrl Pts',(1.45894472472943,61.6743937048019,7.42594598708058));
#4978=CARTESIAN_POINT('Ctrl Pts',(0.516999096819882,60.5974127110315,7.34652256457127));
#4979=CARTESIAN_POINT('Ctrl Pts',(-0.898589831998705,60.8053973534614,7.26709914206194));
#4980=CARTESIAN_POINT('Ctrl Pts',(-1.49094510952245,62.1078046830131,7.18767571955262));
#4981=CARTESIAN_POINT('Ctrl Pts',(-0.717386660132228,63.3114478827437,7.1082522970433));
#4982=CARTESIAN_POINT('Ctrl Pts',(0.713398054880503,63.3136218575302,7.02882887453398));
#4983=CARTESIAN_POINT('Ctrl Pts',(1.49061062314457,62.1123349431701,6.94940545202466));
#4984=CARTESIAN_POINT('Ctrl Pts',(0.902215900682086,60.8081335486536,6.86998202951534));
#4985=CARTESIAN_POINT('Ctrl Pts',(-0.51273445787383,60.5958481047276,6.79055860700602));
#4986=CARTESIAN_POINT('Ctrl Pts',(-1.45794851976891,61.6699616946593,6.7111351844967));
#4987=CARTESIAN_POINT('Ctrl Pts',(-1.0674783344256,63.0464364169985,6.63171176198738));
#4988=CARTESIAN_POINT('Ctrl Pts',(0.300950932618728,63.4642293896259,6.55228833947806));
#4989=CARTESIAN_POINT('Ctrl Pts',(1.39366715874289,62.5405839619616,6.47286491696874));
#4990=CARTESIAN_POINT('Ctrl Pts',(1.2095898324298,61.1216882065172,6.39344149445941));
#4991=CARTESIAN_POINT('Ctrl Pts',(-0.0826405341924696,60.5074485900322,
6.3140180719501));
#4992=CARTESIAN_POINT('Ctrl Pts',(-1.29916064204529,61.2605942957693,6.23459464944078));
#4993=CARTESIAN_POINT('Ctrl Pts',(-1.32546835166676,62.6911387834714,6.15517122693146));
#4994=CARTESIAN_POINT('Ctrl Pts',(-0.137462130769644,63.4885037224988,6.07574780442213));
#4995=CARTESIAN_POINT('Ctrl Pts',(1.17647857970049,62.9221915857316,5.99632438191282));
#4996=CARTESIAN_POINT('Ctrl Pts',(1.41260077681982,61.5110232984933,5.9169009594035));
#4997=CARTESIAN_POINT('Ctrl Pts',(0.354583585852914,60.5478258885611,5.83747753689417));
#4998=CARTESIAN_POINT('Ctrl Pts',(-1.02828163886216,60.915022562232,5.75805411438486));
#4999=CARTESIAN_POINT('Ctrl Pts',(-1.46909742347062,62.2762099376194,5.67863069187553));
#5000=CARTESIAN_POINT('Ctrl Pts',(-0.564015009630062,63.3843504752081,5.59920726936622));
#5001=CARTESIAN_POINT('Ctrl Pts',(0.857783840596039,63.2242328422672,5.5197838468569));
#5002=CARTESIAN_POINT('Ctrl Pts',(1.49373302062887,61.9425471291338,5.44036042434757));
#5003=CARTESIAN_POINT('Ctrl Pts',(0.761214358222902,60.7134962611078,5.36093700183826));
#5004=CARTESIAN_POINT('Ctrl Pts',(-0.668682855799437,60.6630623023028,5.28151357932893));
#5005=CARTESIAN_POINT('Ctrl Pts',(-1.48597328379708,61.8374497949418,5.20209015681962));
#5006=CARTESIAN_POINT('Ctrl Pts',(-0.941904870874551,63.1607559536429,5.12266673431028));
#5007=CARTESIAN_POINT('Ctrl Pts',(0.465079811962628,63.4206477173445,5.04324331180098));
#5008=CARTESIAN_POINT('Ctrl Pts',(1.44598650227172,62.3790279740243,4.96381988929165));
#5009=CARTESIAN_POINT('Ctrl Pts',(1.10216782218313,60.9901657246431,4.88439646678233));
#5010=CARTESIAN_POINT('Ctrl Pts',(-0.251390349943987,60.5264525615159,4.80497304427301));
#5011=CARTESIAN_POINT('Ctrl Pts',(-1.37463988941803,61.4127144220715,4.72554962176369));
#5012=CARTESIAN_POINT('Ctrl Pts',(-1.23852750936091,62.8370118244729,4.64612619925437));
#5013=CARTESIAN_POINT('Ctrl Pts',(0.032248859573989,63.4944895854401,4.56670277674505));
#5014=CARTESIAN_POINT('Ctrl Pts',(1.2734807753484,62.7828064556175,4.48727935423573));
#5015=CARTESIAN_POINT('Ctrl Pts',(1.34802663081507,61.3539632621843,4.40785593172641));
#5016=CARTESIAN_POINT('Ctrl Pts',(0.187592030086295,60.5169801226964,4.32843250921709));
#5017=CARTESIAN_POINT('Ctrl Pts',(-1.14470305197626,61.0386495594134,4.24900908670777));
#5018=CARTESIAN_POINT('Ctrl Pts',(-1.42829041718255,62.4410511648277,4.16958566419845));
#5019=CARTESIAN_POINT('Ctrl Pts',(-0.403364534057497,63.4393863232675,4.09016224168913));
#5020=CARTESIAN_POINT('Ctrl Pts',(0.991099613917423,63.119046811759,4.01073881917981));
#5021=CARTESIAN_POINT('Ctrl Pts',(1.47757809308877,61.7734964233081,3.93131539667049));
#5022=CARTESIAN_POINT('Ctrl Pts',(0.610389193284415,60.6354703569792,3.85189197416117));
#5023=CARTESIAN_POINT('Ctrl Pts',(-0.81600194548277,60.7475135213484,3.77246855165185));
#5024=CARTESIAN_POINT('Ctrl Pts',(-1.49482032057201,62.0070684484832,3.69304512914252));
#5025=CARTESIAN_POINT('Ctrl Pts',(-0.804176967432386,63.2600311740855,3.61362170663321));
#5026=CARTESIAN_POINT('Ctrl Pts',(0.623209056967922,63.3588580763037,3.53419828412388));
#5027=CARTESIAN_POINT('Ctrl Pts',(1.47964009006805,62.2123331243906,3.45477486161457));
#5028=CARTESIAN_POINT('Ctrl Pts',(0.9805307791433,60.8721616068532,3.37535143910524));
#5029=CARTESIAN_POINT('Ctrl Pts',(-0.416909749214414,60.5635098155682,3.29592801659592));
#5030=CARTESIAN_POINT('Ctrl Pts',(-1.43239063347403,61.574415600246,3.2165045940866));
#5031=CARTESIAN_POINT('Ctrl Pts',(-1.2341874507134,62.5027093114999,3.16355564574706));
#5032=CARTESIAN_POINT('Ctrl Pts',(-0.960619421811224,62.8222959178052,3.13708117157728));
#5033=CARTESIAN_POINT('Ctrl Pts',(1.02845629995663,62.8857942294107,11.0535973499898));
#5034=CARTESIAN_POINT('Ctrl Pts',(1.32314945859421,62.5436391041097,11.02712287582));
#5035=CARTESIAN_POINT('Ctrl Pts',(1.53893080076161,61.5478457908659,10.9741739274805));
#5036=CARTESIAN_POINT('Ctrl Pts',(0.452200888511777,60.4594168710161,10.8947505049711));
#5037=CARTESIAN_POINT('Ctrl Pts',(-1.048832688612,60.7861684430816,10.8153270824618));
#5038=CARTESIAN_POINT('Ctrl Pts',(-1.58895323015605,62.2230940120059,10.7359036599525));
#5039=CARTESIAN_POINT('Ctrl Pts',(-0.673391416391216,63.4565791029795,10.6564802374432));
#5040=CARTESIAN_POINT('Ctrl Pts',(0.859101520864426,63.3551533657991,10.5770568149338));
#5041=CARTESIAN_POINT('Ctrl Pts',(1.60453216655814,62.0124633684499,10.4976333924245));
#5042=CARTESIAN_POINT('Ctrl Pts',(0.879990270813905,60.6582301240053,10.4182099699152));
#5043=CARTESIAN_POINT('Ctrl Pts',(-0.650746899202407,60.5333090480794,10.3387865474059));
#5044=CARTESIAN_POINT('Ctrl Pts',(-1.58530839977144,61.7520489927949,10.2593631248966));
#5045=CARTESIAN_POINT('Ctrl Pts',(-1.06750660275155,63.1979632310823,10.1799397023872));
#5046=CARTESIAN_POINT('Ctrl Pts',(0.428280361400376,63.5463675647912,10.1005162798779));
#5047=CARTESIAN_POINT('Ctrl Pts',(1.53170266802018,62.4780877805519,10.0210928573686));
#5048=CARTESIAN_POINT('Ctrl Pts',(1.23187168672209,60.9718106920564,9.94166943485929));
#5049=CARTESIAN_POINT('Ctrl Pts',(-0.196525646912852,60.4074995762391,9.86224601234997));
#5050=CARTESIAN_POINT('Ctrl Pts',(-1.4448780573577,61.3021404521238,9.78282258984064));
#5051=CARTESIAN_POINT('Ctrl Pts',(-1.36952059410442,62.8361183258455,9.70339916733133));
#5052=CARTESIAN_POINT('Ctrl Pts',(-0.0394911970898986,63.6040950149651,
9.623975744822));
#5053=CARTESIAN_POINT('Ctrl Pts',(1.32671764432222,62.9024969536164,9.54455232231268));
#5054=CARTESIAN_POINT('Ctrl Pts',(1.47746802970803,61.3740857338562,9.46512889980337));
#5055=CARTESIAN_POINT('Ctrl Pts',(0.274651573083772,60.4190993249061,9.38570547729404));
#5056=CARTESIAN_POINT('Ctrl Pts',(-1.17978404179467,60.9124384808859,9.30628205478472));
#5057=CARTESIAN_POINT('Ctrl Pts',(-1.55337287900197,62.4021357227312,9.22685863227541));
#5058=CARTESIAN_POINT('Ctrl Pts',(-0.503855442893357,63.5234205366843,9.14743520976607));
#5059=CARTESIAN_POINT('Ctrl Pts',(1.00726387338422,63.249039603022,9.06801178725677));
#5060=CARTESIAN_POINT('Ctrl Pts',(1.59558895500466,61.8303641347439,8.98858836474743));
#5061=CARTESIAN_POINT('Ctrl Pts',(0.722131948039213,60.5670987858364,8.90916494223813));
#5062=CARTESIAN_POINT('Ctrl Pts',(-0.812898670298137,60.6165708576256,8.82974151972879));
#5063=CARTESIAN_POINT('Ctrl Pts',(-1.60320069651246,61.9334570306095,8.75031809721948));
#5064=CARTESIAN_POINT('Ctrl Pts',(-0.924747216987657,63.3113058471349,8.67089467471015));
#5065=CARTESIAN_POINT('Ctrl Pts',(0.600903727783026,63.4878155631732,8.59147125220084));
#5066=CARTESIAN_POINT('Ctrl Pts',(1.5760430238753,62.3012786533547,8.51204782969151));
#5067=CARTESIAN_POINT('Ctrl Pts',(1.10730703122003,60.8387284647065,8.4326244071822));
#5068=CARTESIAN_POINT('Ctrl Pts',(-0.375876686030639,60.4400650151452,8.35320098467288));
#5069=CARTESIAN_POINT('Ctrl Pts',(-1.51470491910083,61.4705196433051,8.27377756216355));
#5070=CARTESIAN_POINT('Ctrl Pts',(-1.26585212487508,62.98605214772,8.19435413965424));
#5071=CARTESIAN_POINT('Ctrl Pts',(0.142697818874763,63.5982233174881,8.11493071714491));
#5072=CARTESIAN_POINT('Ctrl Pts',(1.42051665229946,62.7461989551145,8.0355072946356));
#5073=CARTESIAN_POINT('Ctrl Pts',(1.3969440513291,61.210552245218,7.95608387212627));
#5074=CARTESIAN_POINT('Ctrl Pts',(0.0935758071426086,60.3981498171203,7.87666044961696));
#5075=CARTESIAN_POINT('Ctrl Pts',(-1.29552093145109,61.0532656358586,7.79723702710763));
#5076=CARTESIAN_POINT('Ctrl Pts',(-1.49773975450555,62.5757222141344,7.71781360459832));
#5077=CARTESIAN_POINT('Ctrl Pts',(-0.327820007898551,63.5707369233883,7.63839018208899));
#5078=CARTESIAN_POINT('Ctrl Pts',(1.14242860117683,63.1267374722124,7.55896675957968));
#5079=CARTESIAN_POINT('Ctrl Pts',(1.5660532276521,61.6504893016879,7.47954333707035));
#5080=CARTESIAN_POINT('Ctrl Pts',(0.554954612429303,60.4944416921893,7.40011991456103));
#5081=CARTESIAN_POINT('Ctrl Pts',(-0.964559851297937,60.7176955379715,7.32069649205171));
#5082=CARTESIAN_POINT('Ctrl Pts',(-1.60040292236073,62.1157191694291,7.24127306954239));
#5083=CARTESIAN_POINT('Ctrl Pts',(-0.77005363913495,63.4077278973329,7.16184964703308));
#5084=CARTESIAN_POINT('Ctrl Pts',(0.76577221022101,63.4100614745915,7.08242622452375));
#5085=CARTESIAN_POINT('Ctrl Pts',(1.600043879648,62.1205820188715,7.00300280201443));
#5086=CARTESIAN_POINT('Ctrl Pts',(0.968452128002492,60.7206326110762,6.92357937950511));
#5087=CARTESIAN_POINT('Ctrl Pts',(-0.550376884792997,60.4927622202322,6.84415595699579));
#5088=CARTESIAN_POINT('Ctrl Pts',(-1.56498388625254,61.64573191529,6.76473253448647));
#5089=CARTESIAN_POINT('Ctrl Pts',(-1.1458473119233,63.1232606010327,6.68530911197715));
#5090=CARTESIAN_POINT('Ctrl Pts',(0.323045261005261,63.5717258664972,6.60588568946783));
#5091=CARTESIAN_POINT('Ctrl Pts',(1.49598330576012,62.5802709616732,6.5264622669585));
#5092=CARTESIAN_POINT('Ctrl Pts',(1.2983919329522,61.0572069004714,6.44703884444919));
#5093=CARTESIAN_POINT('Ctrl Pts',(-0.0887075933127013,60.3978728505631,
6.36761542193986));
#5094=CARTESIAN_POINT('Ctrl Pts',(-1.39453858821891,61.2063107874977,6.28819199943056));
#5095=CARTESIAN_POINT('Ctrl Pts',(-1.42277767971188,62.7418787732424,6.20876857692122));
#5096=CARTESIAN_POINT('Ctrl Pts',(-0.147553920256754,63.5977823007817,6.12934515441192));
#5097=CARTESIAN_POINT('Ctrl Pts',(1.2628498158799,62.9898943290099,6.04992173190258));
#5098=CARTESIAN_POINT('Ctrl Pts',(1.51630693639391,61.4751250484947,5.97049830939327));
#5099=CARTESIAN_POINT('Ctrl Pts',(0.3806153582689,60.4412144505657,5.89107488688394));
#5100=CARTESIAN_POINT('Ctrl Pts',(-1.10377298891439,60.8353688871513,5.81165146437463));
#5101=CARTESIAN_POINT('Ctrl Pts',(-1.57695128729995,62.29648790457,5.7322280418653));
#5102=CARTESIAN_POINT('Ctrl Pts',(-0.605422200926221,63.4859826374186,5.65280461935598));
#5103=CARTESIAN_POINT('Ctrl Pts',(0.920758085911975,63.3141099601192,5.57338119684667));
#5104=CARTESIAN_POINT('Ctrl Pts',(1.60339550810617,61.938329223628,5.49395777433734));
#5105=CARTESIAN_POINT('Ctrl Pts',(0.817098949962741,60.6190475221381,5.41453435182803));
#5106=CARTESIAN_POINT('Ctrl Pts',(-0.717774242471412,60.5649109516218,5.3351109293187));
#5107=CARTESIAN_POINT('Ctrl Pts',(-1.59506608979088,61.8255161631746,5.25568750680939));
#5108=CARTESIAN_POINT('Ctrl Pts',(-1.01105486600795,63.2459729124119,5.17626408430005));
#5109=CARTESIAN_POINT('Ctrl Pts',(0.499223670571192,63.524944643476,5.09684066179075));
#5110=CARTESIAN_POINT('Ctrl Pts',(1.55214367661802,62.4068543324706,5.01741723928142));
#5111=CARTESIAN_POINT('Ctrl Pts',(1.18308353023058,60.916028688743,4.9379938167721));
#5112=CARTESIAN_POINT('Ctrl Pts',(-0.269846185573194,60.4182719996027,4.85857039426278));
#5113=CARTESIAN_POINT('Ctrl Pts',(-1.47555914846717,61.3695988207921,4.77914697175346));
#5114=CARTESIAN_POINT('Ctrl Pts',(-1.32945407094177,62.8984610911438,4.69972354924414));
#5115=CARTESIAN_POINT('Ctrl Pts',(0.0346164112785755,63.6042076161623,4.62030012673482));
#5116=CARTESIAN_POINT('Ctrl Pts',(1.36697343277151,62.8402762323117,4.54087670422551));
#5117=CARTESIAN_POINT('Ctrl Pts',(1.44699207609832,61.3065344414431,4.46145328171617));
#5118=CARTESIAN_POINT('Ctrl Pts',(0.201364108741635,60.4081041411941,4.38202985920686));
#5119=CARTESIAN_POINT('Ctrl Pts',(-1.22874148613347,60.9680719667671,4.30260643669753));
#5120=CARTESIAN_POINT('Ctrl Pts',(-1.53314843252072,62.4734309590558,4.22318301418822));
#5121=CARTESIAN_POINT('Ctrl Pts',(-0.432977562325592,63.5450589451286,4.14375959167889));
#5122=CARTESIAN_POINT('Ctrl Pts',(1.06386124367253,63.201201691705,4.06433616916958));
#5123=CARTESIAN_POINT('Ctrl Pts',(1.58605456571965,61.7568676514329,3.98491274666025));
#5124=CARTESIAN_POINT('Ctrl Pts',(0.655200947687925,60.5352933421957,3.90548932415094));
#5125=CARTESIAN_POINT('Ctrl Pts',(-0.875908770793684,60.6555621613103,3.82606590164162));
#5126=CARTESIAN_POINT('Ctrl Pts',(-1.60456263223124,62.0075873789965,3.74664247913229));
#5127=CARTESIAN_POINT('Ctrl Pts',(-0.863215661364091,63.3525364283316,3.66721905662298));
#5128=CARTESIAN_POINT('Ctrl Pts',(0.668961982331192,63.4586187127215,3.58779563411365));
#5129=CARTESIAN_POINT('Ctrl Pts',(1.58826794431451,62.2279215717724,3.50837221160434));
#5130=CARTESIAN_POINT('Ctrl Pts',(1.05251649734322,60.789361292502,3.42894878909501));
#5131=CARTESIAN_POINT('Ctrl Pts',(-0.447517200158453,60.4580498138905,3.3495253665857));
#5132=CARTESIAN_POINT('Ctrl Pts',(-1.53754966640471,61.5431712993811,3.27010194407637));
#5133=CARTESIAN_POINT('Ctrl Pts',(-1.3247953866627,62.5396157417761,3.21715299573683));
#5134=CARTESIAN_POINT('Ctrl Pts',(-1.03114334667597,62.8826648154218,3.19067852156705));
#5135=CARTESIAN_POINT('Ctrl Pts',(1.09879644719089,62.9463771598849,11.1071946999795));
#5136=CARTESIAN_POINT('Ctrl Pts',(1.41364482308795,62.5808207078657,11.0807202258098));
#5137=CARTESIAN_POINT('Ctrl Pts',(1.64418429487068,61.5169211967491,11.0277712774702));
#5138=CARTESIAN_POINT('Ctrl Pts',(0.483128675213775,60.3540503677198,10.9483478549609));
#5139=CARTESIAN_POINT('Ctrl Pts',(-1.12056645673048,60.7031497572758,10.8689244324516));
#5140=CARTESIAN_POINT('Ctrl Pts',(-1.69762795378043,62.2383522837012,10.7895010099422));
#5141=CARTESIAN_POINT('Ctrl Pts',(-0.719447288067286,63.5562002425129,10.710077587433));
#5142=CARTESIAN_POINT('Ctrl Pts',(0.917858832642605,63.4478376026299,10.6306541649236));
#5143=CARTESIAN_POINT('Ctrl Pts',(1.71427239455088,62.0133157869454,10.5512307424143));
#5144=CARTESIAN_POINT('Ctrl Pts',(0.940176245868345,60.5664612363666,10.471807319905));
#5145=CARTESIAN_POINT('Ctrl Pts',(-0.695254023816326,60.4329963196634,10.3923838973957));
#5146=CARTESIAN_POINT('Ctrl Pts',(-1.69373383919589,61.7350906540163,10.3129604748863));
#5147=CARTESIAN_POINT('Ctrl Pts',(-1.14051755286607,63.2798966200451,10.233537052377));
#5148=CARTESIAN_POINT('Ctrl Pts',(0.457572129732892,63.6521296882672,10.1541136298677));
#5149=CARTESIAN_POINT('Ctrl Pts',(1.63646180187176,62.5107860730086,10.0746902073584));
#5150=CARTESIAN_POINT('Ctrl Pts',(1.31612420753547,60.9014888054497,9.99526678484905));
#5151=CARTESIAN_POINT('Ctrl Pts',(-0.209966804247142,60.2985822461759,9.91584336233974));
#5152=CARTESIAN_POINT('Ctrl Pts',(-1.54369891663425,61.2544111092743,9.83641993983041));
#5153=CARTESIAN_POINT('Ctrl Pts',(-1.46318746184953,62.8933037270605,9.7569965173211));
#5154=CARTESIAN_POINT('Ctrl Pts',(-0.0421921544547165,63.7138053444514,
9.67757309481178));
#5155=CARTESIAN_POINT('Ctrl Pts',(1.41745705098817,62.9642222487003,9.59814967230244));
#5156=CARTESIAN_POINT('Ctrl Pts',(1.57851784460824,61.3312770101035,9.51872624979315));
#5157=CARTESIAN_POINT('Ctrl Pts',(0.2934360679521,60.3109753470049,9.43930282728381));
#5158=CARTESIAN_POINT('Ctrl Pts',(-1.26047408492822,60.8380558966341,9.35987940477449));
#5159=CARTESIAN_POINT('Ctrl Pts',(-1.65961412330502,62.4296393570093,9.28045598226518));
#5160=CARTESIAN_POINT('Ctrl Pts',(-0.538316086519537,63.6276132231938,9.20103255975584));
#5161=CARTESIAN_POINT('Ctrl Pts',(1.07615458771072,63.3344663047514,9.12160913724654));
#5162=CARTESIAN_POINT('Ctrl Pts',(1.70471752179464,61.8187620747061,9.04218571473721));
#5163=CARTESIAN_POINT('Ctrl Pts',(0.771521375231974,60.4690970696909,8.96276229222789));
#5164=CARTESIAN_POINT('Ctrl Pts',(-0.868495988490188,60.521952729887,8.88333886971858));
#5165=CARTESIAN_POINT('Ctrl Pts',(-1.71284986006323,61.9289058967748,8.80391544720924));
#5166=CARTESIAN_POINT('Ctrl Pts',(-0.987994294573872,63.4009911807368,8.72449202469993));
#5167=CARTESIAN_POINT('Ctrl Pts',(0.642001883035377,63.5895730863422,8.6450686021906));
#5168=CARTESIAN_POINT('Ctrl Pts',(1.68383476801805,62.3218842783447,8.56564517968129));
#5169=CARTESIAN_POINT('Ctrl Pts',(1.18304008824232,60.7593045642696,8.48622175717197));
#5170=CARTESIAN_POINT('Ctrl Pts',(-0.40158436212581,60.3333749627674,8.40679833466265));
#5171=CARTESIAN_POINT('Ctrl Pts',(-1.61830151044895,61.4343064116403,8.32737491215333));
#5172=CARTESIAN_POINT('Ctrl Pts',(-1.35242870070458,63.0534921091983,8.247951489644));
#5173=CARTESIAN_POINT('Ctrl Pts',(0.152457480602812,63.7075320586277,8.1685280671347));
#5174=CARTESIAN_POINT('Ctrl Pts',(1.51767133984008,62.7972344190142,8.08910464462537));
#5175=CARTESIAN_POINT('Ctrl Pts',(1.49248651652928,61.1565588268223,8.00968122211605));
#5176=CARTESIAN_POINT('Ctrl Pts',(0.0999758224395686,60.288593020477,7.93025779960673));
#5177=CARTESIAN_POINT('Ctrl Pts',(-1.38412667295628,60.9885147713169,7.8508343770974));
#5178=CARTESIAN_POINT('Ctrl Pts',(-1.60017603191955,62.6150981072181,7.7714109545881));
#5179=CARTESIAN_POINT('Ctrl Pts',(-0.350240899892597,63.6781657625738,7.69198753207876));
#5180=CARTESIAN_POINT('Ctrl Pts',(1.2205637596807,63.2037994530599,7.61256410956944));
#5181=CARTESIAN_POINT('Ctrl Pts',(1.67316173057476,61.626584898574,7.53314068706013));
#5182=CARTESIAN_POINT('Ctrl Pts',(0.592910128038725,60.3914706733471,7.45371726455079));
#5183=CARTESIAN_POINT('Ctrl Pts',(-1.03052987059717,60.6299937224816,7.3742938420415));
#5184=CARTESIAN_POINT('Ctrl Pts',(-1.70986073519901,62.1236336558451,7.29487041953215));
#5185=CARTESIAN_POINT('Ctrl Pts',(-0.822720618137672,63.5040079119222,7.21544699702286));
#5186=CARTESIAN_POINT('Ctrl Pts',(0.818146365561519,63.5065010916528,7.13602357451351));
#5187=CARTESIAN_POINT('Ctrl Pts',(1.70947713615143,62.1288290945728,7.05660015200421));
#5188=CARTESIAN_POINT('Ctrl Pts',(1.0346883553229,60.6331316734988,6.97717672949487));
#5189=CARTESIAN_POINT('Ctrl Pts',(-0.588019311712164,60.3896763357367,6.89775330698557));
#5190=CARTESIAN_POINT('Ctrl Pts',(-1.67201925273616,61.6215021359207,6.81832988447623));
#5191=CARTESIAN_POINT('Ctrl Pts',(-1.224216289421,63.2000847850671,6.73890646196693));
#5192=CARTESIAN_POINT('Ctrl Pts',(0.345139589391795,63.6792223433682,6.65948303945759));
#5193=CARTESIAN_POINT('Ctrl Pts',(1.59829945277736,62.619957961385,6.58005961694829));
#5194=CARTESIAN_POINT('Ctrl Pts',(1.38719403347459,60.9927255944255,6.50063619443895));
#5195=CARTESIAN_POINT('Ctrl Pts',(-0.0947746524329336,60.288297111094,6.42121277192964));
#5196=CARTESIAN_POINT('Ctrl Pts',(-1.48991653439253,61.1520272792261,6.34178934942032));
#5197=CARTESIAN_POINT('Ctrl Pts',(-1.52008700775701,62.7926187630136,6.26236592691099));
#5198=CARTESIAN_POINT('Ctrl Pts',(-0.157645709743862,63.7070608790645,6.18294250440168));
#5199=CARTESIAN_POINT('Ctrl Pts',(1.34922105205931,63.0575970722882,6.10351908189235));
#5200=CARTESIAN_POINT('Ctrl Pts',(1.620013095968,61.4392267984961,6.02409565938304));
#5201=CARTESIAN_POINT('Ctrl Pts',(0.406647130684884,60.3346030125702,5.94467223687372));
#5202=CARTESIAN_POINT('Ctrl Pts',(-1.17926433896661,60.7557152120707,5.8652488143644));
#5203=CARTESIAN_POINT('Ctrl Pts',(-1.68480515112928,62.3167658715205,5.78582539185508));
#5204=CARTESIAN_POINT('Ctrl Pts',(-0.646829392222378,63.5876147996291,5.70640196934576));
#5205=CARTESIAN_POINT('Ctrl Pts',(0.983732331227909,63.4039870779711,5.62697854683644));
#5206=CARTESIAN_POINT('Ctrl Pts',(1.71305799558347,61.9341113181223,5.54755512432711));
#5207=CARTESIAN_POINT('Ctrl Pts',(0.872983541702582,60.5245987831684,5.4681317018178));
#5208=CARTESIAN_POINT('Ctrl Pts',(-0.766865629143389,60.4667596009407,5.38870827930847));
#5209=CARTESIAN_POINT('Ctrl Pts',(-1.70415889578468,61.8135825314075,5.30928485679916));
#5210=CARTESIAN_POINT('Ctrl Pts',(-1.08020486114136,63.3311898711807,5.22986143428982));
#5211=CARTESIAN_POINT('Ctrl Pts',(0.533367529179757,63.6292415696077,5.15043801178052));
#5212=CARTESIAN_POINT('Ctrl Pts',(1.65830085096431,62.4346806909168,5.07101458927119));
#5213=CARTESIAN_POINT('Ctrl Pts',(1.26399923827804,60.841891652843,4.99159116676187));
#5214=CARTESIAN_POINT('Ctrl Pts',(-0.288302021202402,60.3100914376893,4.91216774425255));
#5215=CARTESIAN_POINT('Ctrl Pts',(-1.57647840751631,61.3264832195129,4.83274432174323));
#5216=CARTESIAN_POINT('Ctrl Pts',(-1.42038063252264,62.9599103578145,4.75332089923391));
#5217=CARTESIAN_POINT('Ctrl Pts',(0.0369839629831635,63.7139256468847,4.67389747672459));
#5218=CARTESIAN_POINT('Ctrl Pts',(1.4604660901946,62.8977460090059,4.59447405421527));
#5219=CARTESIAN_POINT('Ctrl Pts',(1.54595752138157,61.259105620702,4.51505063170595));
#5220=CARTESIAN_POINT('Ctrl Pts',(0.215136187396976,60.2992281596917,4.43562720919663));
#5221=CARTESIAN_POINT('Ctrl Pts',(-1.31277992029068,60.897494374121,4.3562037866873));
#5222=CARTESIAN_POINT('Ctrl Pts',(-1.63800644785888,62.5058107532839,4.276780364178));
#5223=CARTESIAN_POINT('Ctrl Pts',(-0.462590590593686,63.6507315669897,4.19735694166866));
#5224=CARTESIAN_POINT('Ctrl Pts',(1.13662287342764,63.2833565716509,4.11793351915935));
#5225=CARTESIAN_POINT('Ctrl Pts',(1.69453103835052,61.7402388795577,4.03851009665003));
#5226=CARTESIAN_POINT('Ctrl Pts',(0.700012702091435,60.4351163274122,3.95908667414071));
#5227=CARTESIAN_POINT('Ctrl Pts',(-0.935815596104598,60.5636108012722,3.87966325163139));
#5228=CARTESIAN_POINT('Ctrl Pts',(-1.71430494389047,62.00810630951,3.80023982912206));
#5229=CARTESIAN_POINT('Ctrl Pts',(-0.922254355295798,63.4450416825777,3.72081640661275));
#5230=CARTESIAN_POINT('Ctrl Pts',(0.714714907694464,63.5583793491393,3.64139298410342));
#5231=CARTESIAN_POINT('Ctrl Pts',(1.69689579856097,62.2435100191541,3.56196956159411));
#5232=CARTESIAN_POINT('Ctrl Pts',(1.12450221554315,60.7065609781508,3.48254613908478));
#5233=CARTESIAN_POINT('Ctrl Pts',(-0.478124651102493,60.3525898122128,3.40312271657547));
#5234=CARTESIAN_POINT('Ctrl Pts',(-1.64270869933538,61.511926998516,3.32369929406614));
#5235=CARTESIAN_POINT('Ctrl Pts',(-1.415403322612,62.5765221720523,3.2707503457266));
#5236=CARTESIAN_POINT('Ctrl Pts',(-1.10166727154072,62.9430337130385,3.24427587155682));
#5237=CARTESIAN_POINT('Ctrl Pts',(1.16913659442515,63.0069600903591,11.1607920499693));
#5238=CARTESIAN_POINT('Ctrl Pts',(1.50414018758168,62.6180023116217,11.1343175757995));
#5239=CARTESIAN_POINT('Ctrl Pts',(1.74943778897974,61.4859966026323,11.08136862746));
#5240=CARTESIAN_POINT('Ctrl Pts',(0.514056461915771,60.2486838644237,11.0019452049507));
#5241=CARTESIAN_POINT('Ctrl Pts',(-1.19230022484895,60.6201310714698,10.9225217824413));
#5242=CARTESIAN_POINT('Ctrl Pts',(-1.80630267740481,62.2536105553966,10.843098359932));
#5243=CARTESIAN_POINT('Ctrl Pts',(-0.765503159743355,63.6558213820463,10.7636749374227));
#5244=CARTESIAN_POINT('Ctrl Pts',(0.976616144420782,63.5405218394607,10.6842515149134));
#5245=CARTESIAN_POINT('Ctrl Pts',(1.82401262254363,62.0141682054407,10.6048280924041));
#5246=CARTESIAN_POINT('Ctrl Pts',(1.00036222092278,60.474692348728,10.5254046698947));
#5247=CARTESIAN_POINT('Ctrl Pts',(-0.739761148430242,60.3326835912474,10.4459812473854));
#5248=CARTESIAN_POINT('Ctrl Pts',(-1.80215927862033,61.7181323152377,10.3665578248761));
#5249=CARTESIAN_POINT('Ctrl Pts',(-1.21352850298058,63.3618300090078,10.2871344023668));
#5250=CARTESIAN_POINT('Ctrl Pts',(0.486863898065408,63.7578918117432,10.2077109798575));
#5251=CARTESIAN_POINT('Ctrl Pts',(1.74122093572334,62.5434843654653,10.1282875573482));
#5252=CARTESIAN_POINT('Ctrl Pts',(1.40037672834886,60.831166918843,10.0488641348388));
#5253=CARTESIAN_POINT('Ctrl Pts',(-0.223407961581432,60.1896649161128,9.96944071232951));
#5254=CARTESIAN_POINT('Ctrl Pts',(-1.6425197759108,61.2066817664245,9.89001728982019));
#5255=CARTESIAN_POINT('Ctrl Pts',(-1.55685432959464,62.9504891282759,9.81059386731086));
#5256=CARTESIAN_POINT('Ctrl Pts',(-0.0448931118195337,63.8235156739375,
9.73117044480155));
#5257=CARTESIAN_POINT('Ctrl Pts',(1.50819645765411,63.0259475437845,9.65174702229221));
#5258=CARTESIAN_POINT('Ctrl Pts',(1.67956765950846,61.2884682863507,9.57232359978292));
#5259=CARTESIAN_POINT('Ctrl Pts',(0.312220562820428,60.2028513691038,9.49290017727358));
#5260=CARTESIAN_POINT('Ctrl Pts',(-1.34116412806177,60.7636733123824,9.41347675476427));
#5261=CARTESIAN_POINT('Ctrl Pts',(-1.76585536760808,62.4571429912875,9.33405333225494));
#5262=CARTESIAN_POINT('Ctrl Pts',(-0.572776730145716,63.7318059097033,9.25462990974563));
#5263=CARTESIAN_POINT('Ctrl Pts',(1.14504530203722,63.4198930064807,9.1752064872363));
#5264=CARTESIAN_POINT('Ctrl Pts',(1.81384608858462,61.8071600146682,9.09578306472698));
#5265=CARTESIAN_POINT('Ctrl Pts',(0.820910802424735,60.3710953535454,9.01635964221766));
#5266=CARTESIAN_POINT('Ctrl Pts',(-0.924093306682238,60.4273346021485,8.93693621970834));
#5267=CARTESIAN_POINT('Ctrl Pts',(-1.822499023614,61.9243547629399,8.85751279719902));
#5268=CARTESIAN_POINT('Ctrl Pts',(-1.05124137216009,63.4906765143388,8.7780893746897));
#5269=CARTESIAN_POINT('Ctrl Pts',(0.683100038287727,63.691330609511,8.69866595218038));
#5270=CARTESIAN_POINT('Ctrl Pts',(1.7916265121608,62.3424899033348,8.61924252967106));
#5271=CARTESIAN_POINT('Ctrl Pts',(1.25877314526461,60.6798806638327,8.53981910716174));
#5272=CARTESIAN_POINT('Ctrl Pts',(-0.42729203822098,60.2266849103897,8.46039568465242));
#5273=CARTESIAN_POINT('Ctrl Pts',(-1.72189810179708,61.3980931799754,8.38097226214309));
#5274=CARTESIAN_POINT('Ctrl Pts',(-1.43900527653407,63.1209320706767,8.30154883963379));
#5275=CARTESIAN_POINT('Ctrl Pts',(0.162217142330862,63.8168407997673,8.22212541712445));
#5276=CARTESIAN_POINT('Ctrl Pts',(1.6148260273807,62.848269882914,8.14270199461515));
#5277=CARTESIAN_POINT('Ctrl Pts',(1.58802898172947,61.1025654084267,8.06327857210581));
#5278=CARTESIAN_POINT('Ctrl Pts',(0.106375837736527,60.1790362238335,7.9838551495965));
#5279=CARTESIAN_POINT('Ctrl Pts',(-1.47273241446146,60.9237639067753,7.90443172708717));
#5280=CARTESIAN_POINT('Ctrl Pts',(-1.70261230933355,62.6544740003017,7.82500830457787));
#5281=CARTESIAN_POINT('Ctrl Pts',(-0.372661791886639,63.7855946017594,7.74558488206853));
#5282=CARTESIAN_POINT('Ctrl Pts',(1.29869891818456,63.2808614339074,7.66616145955922));
#5283=CARTESIAN_POINT('Ctrl Pts',(1.78027023349744,61.6026804954601,7.58673803704991));
#5284=CARTESIAN_POINT('Ctrl Pts',(0.630865643648145,60.288499654505,7.50731461454056));
#5285=CARTESIAN_POINT('Ctrl Pts',(-1.0964998898964,60.5422919069917,7.42789119203127));
#5286=CARTESIAN_POINT('Ctrl Pts',(-1.81931854803728,62.1315481422611,7.34846776952192));
#5287=CARTESIAN_POINT('Ctrl Pts',(-0.875387597140396,63.6002879265114,7.26904434701263));
#5288=CARTESIAN_POINT('Ctrl Pts',(0.870520520902028,63.6029407087141,7.18962092450328));
#5289=CARTESIAN_POINT('Ctrl Pts',(1.81891039265486,62.1370761702741,7.11019750199398));
#5290=CARTESIAN_POINT('Ctrl Pts',(1.10092458264331,60.5456307359213,7.03077407948464));
#5291=CARTESIAN_POINT('Ctrl Pts',(-0.625661738631331,60.2865904512413,6.95135065697535));
#5292=CARTESIAN_POINT('Ctrl Pts',(-1.77905461921979,61.5972723565515,6.871927234466));
#5293=CARTESIAN_POINT('Ctrl Pts',(-1.3025852669187,63.2769089691013,6.7925038119567));
#5294=CARTESIAN_POINT('Ctrl Pts',(0.367233917778328,63.7867188202395,6.71308038944736));
#5295=CARTESIAN_POINT('Ctrl Pts',(1.7006155997946,62.6596449610965,6.63365696693806));
#5296=CARTESIAN_POINT('Ctrl Pts',(1.47599613399699,60.9282442883797,6.55423354442872));
#5297=CARTESIAN_POINT('Ctrl Pts',(-0.100841711553165,60.1787213716248,6.47481012191941));
#5298=CARTESIAN_POINT('Ctrl Pts',(-1.58529448056614,61.0977437709546,6.39538669941009));
#5299=CARTESIAN_POINT('Ctrl Pts',(-1.61739633580214,62.8433587527847,6.31596327690077));
#5300=CARTESIAN_POINT('Ctrl Pts',(-0.167737499230972,63.8163394573473,6.23653985439145));
#5301=CARTESIAN_POINT('Ctrl Pts',(1.43559228823872,63.1252998155666,6.15711643188212));
#5302=CARTESIAN_POINT('Ctrl Pts',(1.72371925554209,61.4033285484975,6.07769300937281));
#5303=CARTESIAN_POINT('Ctrl Pts',(0.43267890310087,60.2279915745749,5.99826958686349));
#5304=CARTESIAN_POINT('Ctrl Pts',(-1.25475568901884,60.67606153699,5.91884616435416));
#5305=CARTESIAN_POINT('Ctrl Pts',(-1.79265901495861,62.3370438384712,5.83942274184486));
#5306=CARTESIAN_POINT('Ctrl Pts',(-0.688236583518536,63.6892469618395,5.75999931933552));
#5307=CARTESIAN_POINT('Ctrl Pts',(1.04670657654384,63.4938641958232,5.68057589682621));
#5308=CARTESIAN_POINT('Ctrl Pts',(1.82272048306077,61.9298934126164,5.60115247431688));
#5309=CARTESIAN_POINT('Ctrl Pts',(0.928868133442419,60.4301500441988,5.52172905180757));
#5310=CARTESIAN_POINT('Ctrl Pts',(-0.815957015815364,60.3686082502596,5.44230562929824));
#5311=CARTESIAN_POINT('Ctrl Pts',(-1.81325170177848,61.8016488996403,5.36288220678893));
#5312=CARTESIAN_POINT('Ctrl Pts',(-1.14935485627476,63.4164068299495,5.2834587842796));
#5313=CARTESIAN_POINT('Ctrl Pts',(0.567511387788322,63.7335384957394,5.20403536177029));
#5314=CARTESIAN_POINT('Ctrl Pts',(1.76445802531061,62.462507049363,5.12461193926096));
#5315=CARTESIAN_POINT('Ctrl Pts',(1.34491494632549,60.7677546169429,5.04518851675164));
#5316=CARTESIAN_POINT('Ctrl Pts',(-0.306757856831609,60.2019108757762,4.96576509424233));
#5317=CARTESIAN_POINT('Ctrl Pts',(-1.67739766656545,61.2833676182335,4.886341671733));
#5318=CARTESIAN_POINT('Ctrl Pts',(-1.5113071941035,63.0213596244854,4.80691824922369));
#5319=CARTESIAN_POINT('Ctrl Pts',(0.039351514687751,63.8236436776071,4.72749482671435));
#5320=CARTESIAN_POINT('Ctrl Pts',(1.55395874761771,62.9552157857,4.64807140420505));
#5321=CARTESIAN_POINT('Ctrl Pts',(1.64492296666481,61.2116767999608,4.56864798169571));
#5322=CARTESIAN_POINT('Ctrl Pts',(0.228908266052317,60.1903521781894,4.48922455918641));
#5323=CARTESIAN_POINT('Ctrl Pts',(-1.39681835444789,60.8269167814748,4.40980113667707));
#5324=CARTESIAN_POINT('Ctrl Pts',(-1.74286446319705,62.5381905475121,4.33037771416776));
#5325=CARTESIAN_POINT('Ctrl Pts',(-0.49220361886178,63.7564041888507,4.25095429165844));
#5326=CARTESIAN_POINT('Ctrl Pts',(1.20938450318275,63.3655114515968,4.17153086914912));
#5327=CARTESIAN_POINT('Ctrl Pts',(1.8030075109814,61.7236101076825,4.0921074466398));
#5328=CARTESIAN_POINT('Ctrl Pts',(0.744824456494944,60.3349393126286,4.01268402413047));
#5329=CARTESIAN_POINT('Ctrl Pts',(-0.995722421415511,60.4716594412342,3.93326060162116));
#5330=CARTESIAN_POINT('Ctrl Pts',(-1.82404725554971,62.0086252400233,3.85383717911184));
#5331=CARTESIAN_POINT('Ctrl Pts',(-0.981293049227501,63.537546936824,3.77441375660252));
#5332=CARTESIAN_POINT('Ctrl Pts',(0.760467833057732,63.6581399855569,3.69499033409319));
#5333=CARTESIAN_POINT('Ctrl Pts',(1.80552365280743,62.2590984665359,3.61556691158388));
#5334=CARTESIAN_POINT('Ctrl Pts',(1.19648793374307,60.6237606637996,3.53614348907455));
#5335=CARTESIAN_POINT('Ctrl Pts',(-0.508732102046531,60.2471298105351,3.45672006656524));
#5336=CARTESIAN_POINT('Ctrl Pts',(-1.74786773226606,61.480682697651,3.37729664405592));
#5337=CARTESIAN_POINT('Ctrl Pts',(-1.50601125856131,62.6134286023285,3.32434769571637));
#5338=CARTESIAN_POINT('Ctrl Pts',(-1.17219119640547,63.0034026106551,3.29787322154659));
#5339=CARTESIAN_POINT('',(-1.33628380653712,62.,3.23486407364708));
#5340=CARTESIAN_POINT('Ctrl Pts',(-1.17219119640547,63.0034026106551,3.29787322154659));
#5341=CARTESIAN_POINT('Ctrl Pts',(-1.21784867688223,62.8910361999449,3.28164479400075));
#5342=CARTESIAN_POINT('Ctrl Pts',(-1.25442563409265,62.7744734834829,3.26760974864611));
#5343=CARTESIAN_POINT('Ctrl Pts',(-1.33071403903175,62.4415091324078,3.23758830479291));
#5344=CARTESIAN_POINT('Ctrl Pts',(-1.34952848929389,62.2202812740867,3.22939285300957));
#5345=CARTESIAN_POINT('Ctrl Pts',(-1.33628380653712,62.,3.23486407364708));
#5346=CARTESIAN_POINT('Ctrl Pts',(0.958116152722363,62.8252112989365,11.));
#5347=CARTESIAN_POINT('Ctrl Pts',(0.994990656595576,62.7907754129382,11.));
#5348=CARTESIAN_POINT('Ctrl Pts',(1.02948340076423,62.7541004421942,11.));
#5349=CARTESIAN_POINT('Ctrl Pts',(1.06159408517555,62.7155064856589,11.));
#5350=CARTESIAN_POINT('Ctrl Pts',(1.09515240795978,62.6751726069305,11.));
#5351=CARTESIAN_POINT('Ctrl Pts',(1.12610966805319,62.6327423602556,11.));
#5352=CARTESIAN_POINT('Ctrl Pts',(1.15443738354158,62.5885313669649,11.));
#5353=CARTESIAN_POINT('Ctrl Pts',(1.17751752239613,62.5525102531385,11.));
#5354=CARTESIAN_POINT('Ctrl Pts',(1.19885167783179,62.5153058758526,11.));
#5355=CARTESIAN_POINT('Ctrl Pts',(1.21840725198979,62.4770700100923,11.));
#5356=CARTESIAN_POINT('Ctrl Pts',(1.22773703122031,62.4588280406492,11.));
#5357=CARTESIAN_POINT('Ctrl Pts',(1.23666173409492,62.4403510742186,11.));
#5358=CARTESIAN_POINT('Ctrl Pts',(1.24517640009921,62.4216545844123,11.));
#5359=CARTESIAN_POINT('Ctrl Pts',(1.24928040446494,62.4126430182803,11.));
#5360=CARTESIAN_POINT('Ctrl Pts',(1.25328527911052,62.4035888678062,11.));
#5361=CARTESIAN_POINT('Ctrl Pts',(1.25718991923885,62.3944965869797,11.));
#5362=CARTESIAN_POINT('Ctrl Pts',(1.27869987221756,62.3444088640091,11.));
#5363=CARTESIAN_POINT('Ctrl Pts',(1.29718129754291,62.2931442628355,11.));
#5364=CARTESIAN_POINT('Ctrl Pts',(1.31260649701485,62.2410339430063,11.));
#5365=CARTESIAN_POINT('Ctrl Pts',(1.32829620449882,62.1880300465897,11.));
#5366=CARTESIAN_POINT('Ctrl Pts',(1.34082455930408,62.1341502392238,11.));
#5367=CARTESIAN_POINT('Ctrl Pts',(1.35012121485494,62.0797092157943,11.));
#5368=CARTESIAN_POINT('Ctrl Pts',(1.35686316836922,62.0402284748736,11.));
#5369=CARTESIAN_POINT('Ctrl Pts',(1.36190467980441,62.0004518098903,11.));
#5370=CARTESIAN_POINT('Ctrl Pts',(1.36520303312815,61.9604928651121,11.));
#5371=CARTESIAN_POINT('Ctrl Pts',(1.36621241855334,61.9482643460584,11.));
#5372=CARTESIAN_POINT('Ctrl Pts',(1.36705845113303,61.9360187334736,11.));
#5373=CARTESIAN_POINT('Ctrl Pts',(1.36773963049933,61.9237592402449,11.));
#5374=CARTESIAN_POINT('Ctrl Pts',(1.36822926574281,61.9149470532512,11.));
#5375=CARTESIAN_POINT('Ctrl Pts',(1.36863356635439,61.9061293924932,11.));
#5376=CARTESIAN_POINT('Ctrl Pts',(1.36895187454773,61.8973168424393,11.));
#5377=CARTESIAN_POINT('Ctrl Pts',(1.37100409489382,61.8404999118684,11.));
#5378=CARTESIAN_POINT('Ctrl Pts',(1.36949197368745,61.7837895863305,11.));
#5379=CARTESIAN_POINT('Ctrl Pts',(1.36435927855001,61.7275194621322,11.));
#5380=CARTESIAN_POINT('Ctrl Pts',(1.36053837154081,61.6856305701951,11.));
#5381=CARTESIAN_POINT('Ctrl Pts',(1.3547102086544,61.6439848698964,11.));
#5382=CARTESIAN_POINT('Ctrl Pts',(1.34683374961251,61.6027141277628,11.));
#5383=CARTESIAN_POINT('Ctrl Pts',(1.33652107194973,61.5486781887368,11.));
#5384=CARTESIAN_POINT('Ctrl Pts',(1.3226991130025,61.4952843515596,11.));
#5385=CARTESIAN_POINT('Ctrl Pts',(1.3055950463793,61.44273432955,11.));
#5386=CARTESIAN_POINT('Ctrl Pts',(1.30064988175973,61.4275409538853,11.));
#5387=CARTESIAN_POINT('Ctrl Pts',(1.29543002998789,61.4124181534995,11.));
#5388=CARTESIAN_POINT('Ctrl Pts',(1.28994020111203,61.3973709443066,11.));
#5389=CARTESIAN_POINT('Ctrl Pts',(1.28650000197401,61.3879416164959,11.));
#5390=CARTESIAN_POINT('Ctrl Pts',(1.28295386511865,61.378542496385,11.));
#5391=CARTESIAN_POINT('Ctrl Pts',(1.27930811865911,61.369187367874,11.));
#5392=CARTESIAN_POINT('Ctrl Pts',(1.25873330605308,61.3163915911638,11.));
#5393=CARTESIAN_POINT('Ctrl Pts',(1.23495324410186,61.2648928936135,11.));
#5394=CARTESIAN_POINT('Ctrl Pts',(1.20825624122646,61.2148969152097,11.));
#5395=CARTESIAN_POINT('Ctrl Pts',(1.18091570492148,61.1636957796728,11.));
#5396=CARTESIAN_POINT('Ctrl Pts',(1.15051555622046,61.114069788911,11.));
#5397=CARTESIAN_POINT('Ctrl Pts',(1.11730985530688,61.0662455017977,11.));
#5398=CARTESIAN_POINT('Ctrl Pts',(1.09626469916001,61.035935357388,11.));
#5399=CARTESIAN_POINT('Ctrl Pts',(1.07409151169729,61.0063490739596,11.));
#5400=CARTESIAN_POINT('Ctrl Pts',(1.05084489898208,60.9775480407577,11.));
#5401=CARTESIAN_POINT('Ctrl Pts',(1.03302137178404,60.9554658559295,11.));
#5402=CARTESIAN_POINT('Ctrl Pts',(1.01456666712665,60.9338453325582,11.));
#5403=CARTESIAN_POINT('Ctrl Pts',(0.995502689419664,60.9127159200801,11.));
#5404=CARTESIAN_POINT('Ctrl Pts',(0.98788022252123,60.9042676177544,11.));
#5405=CARTESIAN_POINT('Ctrl Pts',(0.980166118740623,60.8959043026831,11.));
#5406=CARTESIAN_POINT('Ctrl Pts',(0.972364349132446,60.8876298350937,11.));
#5407=CARTESIAN_POINT('Ctrl Pts',(0.934656489669937,60.8476373107488,11.));
#5408=CARTESIAN_POINT('Ctrl Pts',(0.894887861551502,60.8097018998198,11.));
#5409=CARTESIAN_POINT('Ctrl Pts',(0.853254885208605,60.7740106798667,11.));
#5410=CARTESIAN_POINT('Ctrl Pts',(0.821654810957735,60.7469204907979,11.));
#5411=CARTESIAN_POINT('Ctrl Pts',(0.788979899943176,60.7211233377813,11.));
#5412=CARTESIAN_POINT('Ctrl Pts',(0.755304497029468,60.6967084256714,11.));
#5413=CARTESIAN_POINT('Ctrl Pts',(0.743973665297214,60.6884934902307,11.));
#5414=CARTESIAN_POINT('Ctrl Pts',(0.732528068964883,60.6804341406387,11.));
#5415=CARTESIAN_POINT('Ctrl Pts',(0.720974788043157,60.6725370354323,11.));
#5416=CARTESIAN_POINT('Ctrl Pts',(0.670657421797227,60.6381432093285,11.));
#5417=CARTESIAN_POINT('Ctrl Pts',(0.618428005738775,60.6069103596662,11.));
#5418=CARTESIAN_POINT('Ctrl Pts',(0.564534042779611,60.5790969606752,11.));
#5419=CARTESIAN_POINT('Ctrl Pts',(0.522218268543133,60.5572587909094,11.));
#5420=CARTESIAN_POINT('Ctrl Pts',(0.478875307598234,60.5375289826723,11.));
#5421=CARTESIAN_POINT('Ctrl Pts',(0.434609507083486,60.5200491174309,11.));
#5422=CARTESIAN_POINT('Ctrl Pts',(0.422936044104051,60.5154394513363,11.));
#5423=CARTESIAN_POINT('Ctrl Pts',(0.411198340391789,60.5109863501885,11.));
#5424=CARTESIAN_POINT('Ctrl Pts',(0.399399239048111,60.5066889635781,11.));
#5425=CARTESIAN_POINT('Ctrl Pts',(-1.26548399351816,61.999005500498,10.1934196736194));
#5426=CARTESIAN_POINT('Ctrl Pts',(-1.26604653886075,61.9337597785608,10.1975350407152));
#5427=CARTESIAN_POINT('Ctrl Pts',(-1.26143672104044,61.8685938079725,10.201650407811));
#5428=CARTESIAN_POINT('Ctrl Pts',(-1.25137787810225,61.8042801574848,10.2057657749068));
#5429=CARTESIAN_POINT('Ctrl Pts',(-1.18666856509416,61.3905454798808,10.2322402490766));
#5430=CARTESIAN_POINT('Ctrl Pts',(-0.896454169841327,61.0120836281881,10.2587147232463));
#5431=CARTESIAN_POINT('Ctrl Pts',(-0.513672960490249,60.8422489081999,10.2851891974161));
#5432=CARTESIAN_POINT('Ctrl Pts',(-0.130891751139171,60.6724141882116,10.3116636715859));
#5433=CARTESIAN_POINT('Ctrl Pts',(0.344456272310149,60.7112065999277,10.3381381457557));
#5434=CARTESIAN_POINT('Ctrl Pts',(0.694628224502465,60.9408714621709,10.3646126199254));
#5435=CARTESIAN_POINT('Ctrl Pts',(1.04480017669478,61.1705363244141,10.3910870940952));
#5436=CARTESIAN_POINT('Ctrl Pts',(1.26979605763009,61.5910736371843,10.417561568265));
#5437=CARTESIAN_POINT('Ctrl Pts',(1.26655270985122,62.0098186567384,10.4440360424348));
#5438=CARTESIAN_POINT('Ctrl Pts',(1.26330936207235,62.4285636762925,10.4705105166045));
#5439=CARTESIAN_POINT('Ctrl Pts',(1.0318267855793,62.8455164026303,10.4969849907743));
#5440=CARTESIAN_POINT('Ctrl Pts',(0.678138871699209,63.0697409048789,10.5234594649441));
#5441=CARTESIAN_POINT('Ctrl Pts',(0.324450957819117,63.2939654071275,10.5499339391139));
#5442=CARTESIAN_POINT('Ctrl Pts',(-0.151442293448015,63.3254616852869,10.5764084132836));
#5443=CARTESIAN_POINT('Ctrl Pts',(-0.531546079384336,63.1496894538439,10.6028828874534));
#5444=CARTESIAN_POINT('Ctrl Pts',(-0.911649865320656,62.973917222401,10.6293573616232));
#5445=CARTESIAN_POINT('Ctrl Pts',(-1.19596418592617,62.5908764813557,10.655831835793));
#5446=CARTESIAN_POINT('Ctrl Pts',(-1.25425808188923,62.1762480089293,10.6823063099627));
#5447=CARTESIAN_POINT('Ctrl Pts',(-1.26241488556672,62.1182309045171,10.686010764515));
#5448=CARTESIAN_POINT('Ctrl Pts',(-1.26614640121811,62.0595953391421,10.6897152190672));
#5449=CARTESIAN_POINT('Ctrl Pts',(-1.26566309128982,62.0009000914208,10.6934196736194));
#5450=CARTESIAN_POINT('Ctrl Pts',(-1.33628380653712,62.,3.23486407364708));
#5451=CARTESIAN_POINT('Ctrl Pts',(-1.31235587102475,62.,3.22104927363786));
#5452=CARTESIAN_POINT('Ctrl Pts',(-1.28842793551237,62.,3.20723447362864));
#5453=CARTESIAN_POINT('Ctrl Pts',(-1.2645,62.,3.19341967361942));
#5454=CARTESIAN_POINT('Ctrl Pts',(1.2645,62.,2.94341967361942));
#5455=CARTESIAN_POINT('Ctrl Pts',(1.26450000000001,61.668954674128,2.92258634028608));
#5456=CARTESIAN_POINT('Ctrl Pts',(0.991347645302573,61.0090485479428,2.88091967361942));
#5457=CARTESIAN_POINT('Ctrl Pts',(2.95535635448463E-14,60.597443784328,
2.81841967361942));
#5458=CARTESIAN_POINT('Ctrl Pts',(-0.991347645302535,61.0090485479428,2.75591967361942));
#5459=CARTESIAN_POINT('Ctrl Pts',(-1.2645,61.668954674128,2.71425300695275));
#5460=CARTESIAN_POINT('Ctrl Pts',(-1.2645,62.,2.69341967361941));
#5461=CARTESIAN_POINT('Ctrl Pts',(1.35733333333333,62.,2.99701702360919));
#5462=CARTESIAN_POINT('Ctrl Pts',(1.35733333333335,61.644650964294,2.97618369027586));
#5463=CARTESIAN_POINT('Ctrl Pts',(1.06412748429474,60.9362977954984,2.93451702360919));
#5464=CARTESIAN_POINT('Ctrl Pts',(3.23355497448387E-14,60.4944750467335,
2.87201702360919));
#5465=CARTESIAN_POINT('Ctrl Pts',(-1.06412748429469,60.9362977954983,2.80951702360919));
#5466=CARTESIAN_POINT('Ctrl Pts',(-1.35733333333333,61.644650964294,2.76785035694252));
#5467=CARTESIAN_POINT('Ctrl Pts',(-1.35733333333333,62.,2.74701702360919));
#5468=CARTESIAN_POINT('Ctrl Pts',(1.45016666666667,62.0000000000001,3.05061437359896));
#5469=CARTESIAN_POINT('Ctrl Pts',(1.45016666666668,61.62034725446,3.02978104026563));
#5470=CARTESIAN_POINT('Ctrl Pts',(1.1369073232869,60.863547043054,2.98811437359896));
[truncated: 195,115 more chars]
