# Supplementary material for: An open source extrusion bioprinter based on the E3D motion system and tool changer to enable FRESH and multimaterial bioprinting
Source: Sci Rep. 2021 Nov 3;11:21547. doi: 10.1038/s41598-021-00931-1 (PMC8566469; doi:10.1038/s41598-021-00931-1)
Supplement: Supplementary file 2 — Supplementary Information 2. [file 41598_2021_931_MOESM2_ESM.zip › Printer components, STL and STEP files/Tools/SyringeHolder_1725_TTL-SAL-250╬╝l-STEP.step]

ISO-10303-21;
HEADER;
/* Generated by software containing ST-Developer
 * from STEP Tools, Inc. (www.steptools.com) 
 */

FILE_DESCRIPTION(
/* description */ (''),
/* implementation_level */ '2;1');

FILE_NAME(
/* name */ 
'//argos.storage.uu.se/MyGroups$/Bronze/UPRINT/Manuscripts/Engberg et 
al, April 21.docx.sb-6ca6f2c6-Cniny2/Supplementary material/SyringeHol
der_1725_TTL-SAL-250\X2\03BC\X0\l-STEP.step',
/* time_stamp */ '2021-06-15T13:59:42+02:00',
/* author */ (''),
/* organization */ (''),
/* preprocessor_version */ 'ST-DEVELOPER v18.1',
/* originating_system */ 'Autodesk Translation Framework v10.9.0.1377',

/* authorisation */ '');

FILE_SCHEMA (('AUTOMOTIVE_DESIGN { 1 0 10303 214 3 1 1 }'));
ENDSEC;

DATA;
#10=MECHANICAL_DESIGN_GEOMETRIC_PRESENTATION_REPRESENTATION('',(#13),#10815);
#11=SHAPE_REPRESENTATION_RELATIONSHIP('SRR','None',#10822,#12);
#12=ADVANCED_BREP_SHAPE_REPRESENTATION('',(#14),#10814);
#13=STYLED_ITEM('',(#10832),#14);
#14=MANIFOLD_SOLID_BREP('Body1',#4184);
#15=CONICAL_SURFACE('',#4355,7.75,0.785398163397442);
#16=TOROIDAL_SURFACE('',#4255,2.,0.5);
#17=TOROIDAL_SURFACE('',#4261,2.,0.5);
#18=TOROIDAL_SURFACE('',#4277,2.,0.5);
#19=TOROIDAL_SURFACE('',#4283,2.,0.5);
#20=TOROIDAL_SURFACE('',#4292,2.,0.5);
#21=TOROIDAL_SURFACE('',#4298,2.,0.5);
#22=FACE_BOUND('',#484,.T.);
#23=FACE_BOUND('',#485,.T.);
#24=FACE_BOUND('',#486,.T.);
#25=FACE_BOUND('',#487,.T.);
#26=FACE_BOUND('',#488,.T.);
#27=FACE_BOUND('',#489,.T.);
#28=FACE_BOUND('',#496,.T.);
#29=FACE_BOUND('',#509,.T.);
#30=FACE_BOUND('',#519,.T.);
#31=FACE_BOUND('',#570,.T.);
#32=FACE_BOUND('',#621,.T.);
#33=FACE_BOUND('',#622,.T.);
#34=FACE_BOUND('',#623,.T.);
#35=FACE_BOUND('',#624,.T.);
#36=FACE_BOUND('',#625,.T.);
#37=FACE_BOUND('',#626,.T.);
#38=FACE_BOUND('',#647,.T.);
#39=FACE_BOUND('',#655,.T.);
#40=FACE_BOUND('',#657,.T.);
#41=FACE_BOUND('',#658,.T.);
#42=FACE_BOUND('',#659,.T.);
#43=FACE_BOUND('',#660,.T.);
#44=FACE_BOUND('',#661,.T.);
#45=FACE_BOUND('',#663,.T.);
#46=FACE_BOUND('',#686,.T.);
#47=FACE_BOUND('',#698,.T.);
#48=FACE_BOUND('',#700,.T.);
#49=FACE_BOUND('',#701,.T.);
#50=FACE_BOUND('',#702,.T.);
#51=FACE_BOUND('',#703,.T.);
#52=FACE_BOUND('',#704,.T.);
#53=FACE_BOUND('',#705,.T.);
#54=FACE_BOUND('',#706,.T.);
#55=FACE_BOUND('',#707,.T.);
#56=PLANE('',#4248);
#57=PLANE('',#4264);
#58=PLANE('',#4273);
#59=PLANE('',#4286);
#60=PLANE('',#4287);
#61=PLANE('',#4288);
#62=PLANE('',#4302);
#63=PLANE('',#4303);
#64=PLANE('',#4311);
#65=PLANE('',#4312);
#66=PLANE('',#4313);
#67=PLANE('',#4314);
#68=PLANE('',#4315);
#69=PLANE('',#4316);
#70=PLANE('',#4317);
#71=PLANE('',#4318);
#72=PLANE('',#4319);
#73=PLANE('',#4320);
#74=PLANE('',#4321);
#75=PLANE('',#4322);
#76=PLANE('',#4323);
#77=PLANE('',#4324);
#78=PLANE('',#4325);
#79=PLANE('',#4326);
#80=PLANE('',#4327);
#81=PLANE('',#4328);
#82=PLANE('',#4329);
#83=PLANE('',#4330);
#84=PLANE('',#4331);
#85=PLANE('',#4332);
#86=PLANE('',#4333);
#87=PLANE('',#4334);
#88=PLANE('',#4335);
#89=PLANE('',#4336);
#90=PLANE('',#4337);
#91=PLANE('',#4338);
#92=PLANE('',#4339);
#93=PLANE('',#4340);
#94=PLANE('',#4341);
#95=PLANE('',#4342);
#96=PLANE('',#4344);
#97=PLANE('',#4345);
#98=PLANE('',#4348);
#99=PLANE('',#4349);
#100=PLANE('',#4352);
#101=PLANE('',#4353);
#102=PLANE('',#4357);
#103=PLANE('',#4358);
#104=PLANE('',#4359);
#105=PLANE('',#4360);
#106=PLANE('',#4361);
#107=PLANE('',#4362);
#108=PLANE('',#4363);
#109=PLANE('',#4364);
#110=PLANE('',#4365);
#111=PLANE('',#4370);
#112=PLANE('',#4371);
#113=PLANE('',#4372);
#114=PLANE('',#4373);
#115=PLANE('',#4374);
#116=PLANE('',#4375);
#117=PLANE('',#4376);
#118=PLANE('',#4377);
#119=PLANE('',#4378);
#120=PLANE('',#4379);
#121=PLANE('',#4380);
#122=PLANE('',#4381);
#123=PLANE('',#4382);
#124=PLANE('',#4383);
#125=PLANE('',#4384);
#126=PLANE('',#4385);
#127=PLANE('',#4386);
#128=PLANE('',#4390);
#129=PLANE('',#4394);
#130=PLANE('',#4398);
#131=PLANE('',#4407);
#132=PLANE('',#4408);
#133=PLANE('',#4409);
#134=PLANE('',#4410);
#135=PLANE('',#4411);
#136=PLANE('',#4412);
#137=PLANE('',#4413);
#138=PLANE('',#4414);
#139=B_SPLINE_SURFACE_WITH_KNOTS('',3,3,((#6235,#6236,#6237,#6238,#6239,
#6240,#6241,#6242,#6243,#6244),(#6245,#6246,#6247,#6248,#6249,#6250,#6251,
#6252,#6253,#6254),(#6255,#6256,#6257,#6258,#6259,#6260,#6261,#6262,#6263,
#6264),(#6265,#6266,#6267,#6268,#6269,#6270,#6271,#6272,#6273,#6274),(#6275,
#6276,#6277,#6278,#6279,#6280,#6281,#6282,#6283,#6284)),.UNSPECIFIED.,.F.,
 .F.,.F.,(4,1,4),(4,1,1,1,1,1,1,4),(0.,0.5,1.),(0.,0.0901182898567936,0.180236579713587,
0.270354869570381,0.360473159427175,0.450591449283968,0.540709739140762,
0.630828028997556),.UNSPECIFIED.);
#140=B_SPLINE_SURFACE_WITH_KNOTS('',3,3,((#6314,#6315,#6316,#6317,#6318,
#6319,#6320,#6321,#6322),(#6323,#6324,#6325,#6326,#6327,#6328,#6329,#6330,
#6331),(#6332,#6333,#6334,#6335,#6336,#6337,#6338,#6339,#6340),(#6341,#6342,
#6343,#6344,#6345,#6346,#6347,#6348,#6349),(#6350,#6351,#6352,#6353,#6354,
#6355,#6356,#6357,#6358)),.UNSPECIFIED.,.F.,.F.,.F.,(4,1,4),(4,1,1,1,1,
1,4),(0.,0.5,1.),(4.71012858487596E-16,0.0901182898567944,0.270354869570382,
0.360473159427176,0.45059144928397,0.540709739140764,0.630828028997558),
 .UNSPECIFIED.);
#141=B_SPLINE_SURFACE_WITH_KNOTS('',3,3,((#6874,#6875,#6876,#6877,#6878,
#6879,#6880,#6881,#6882,#6883),(#6884,#6885,#6886,#6887,#6888,#6889,#6890,
#6891,#6892,#6893),(#6894,#6895,#6896,#6897,#6898,#6899,#6900,#6901,#6902,
#6903),(#6904,#6905,#6906,#6907,#6908,#6909,#6910,#6911,#6912,#6913),(#6914,
#6915,#6916,#6917,#6918,#6919,#6920,#6921,#6922,#6923)),.UNSPECIFIED.,.F.,
 .F.,.F.,(4,1,4),(4,1,1,1,1,1,1,4),(0.,0.5,1.),(0.,0.0901181334447881,0.180236266889576,
0.270354400334364,0.360472533779152,0.45059066722394,0.540708800668728,
0.630826934113516),.UNSPECIFIED.);
#142=B_SPLINE_SURFACE_WITH_KNOTS('',3,3,((#6940,#6941,#6942,#6943,#6944,
#6945,#6946,#6947,#6948),(#6949,#6950,#6951,#6952,#6953,#6954,#6955,#6956,
#6957),(#6958,#6959,#6960,#6961,#6962,#6963,#6964,#6965,#6966),(#6967,#6968,
#6969,#6970,#6971,#6972,#6973,#6974,#6975),(#6976,#6977,#6978,#6979,#6980,
#6981,#6982,#6983,#6984)),.UNSPECIFIED.,.F.,.F.,.F.,(4,1,4),(4,1,1,1,1,
1,4),(0.,0.5,1.),(1.45040208899179E-15,0.090118133444789,0.270354400334364,
0.360472533779152,0.450590667223939,0.540708800668727,0.630826934113514),
 .UNSPECIFIED.);
#143=B_SPLINE_SURFACE_WITH_KNOTS('',3,3,((#7090,#7091,#7092,#7093,#7094,
#7095,#7096,#7097,#7098,#7099),(#7100,#7101,#7102,#7103,#7104,#7105,#7106,
#7107,#7108,#7109),(#7110,#7111,#7112,#7113,#7114,#7115,#7116,#7117,#7118,
#7119),(#7120,#7121,#7122,#7123,#7124,#7125,#7126,#7127,#7128,#7129),(#7130,
#7131,#7132,#7133,#7134,#7135,#7136,#7137,#7138,#7139)),.UNSPECIFIED.,.F.,
 .F.,.F.,(4,1,4),(4,1,1,1,1,1,1,4),(0.,0.5,1.),(4.24636666889308E-16,0.0901181515067158,
0.180236303013431,0.270354454520147,0.360472606026862,0.450590757533577,
0.540708909040293,0.630827060547008),.UNSPECIFIED.);
#144=B_SPLINE_SURFACE_WITH_KNOTS('',3,3,((#7155,#7156,#7157,#7158,#7159,
#7160,#7161,#7162,#7163),(#7164,#7165,#7166,#7167,#7168,#7169,#7170,#7171,
#7172),(#7173,#7174,#7175,#7176,#7177,#7178,#7179,#7180,#7181),(#7182,#7183,
#7184,#7185,#7186,#7187,#7188,#7189,#7190),(#7191,#7192,#7193,#7194,#7195,
#7196,#7197,#7198,#7199)),.UNSPECIFIED.,.F.,.F.,.F.,(4,1,4),(4,1,1,1,1,
1,4),(0.,0.5,1.),(0.,0.0901181515067154,0.270354454520146,0.360472606026862,
0.450590757533577,0.540708909040292,0.630827060547008),.UNSPECIFIED.);
#145=B_SPLINE_SURFACE_WITH_KNOTS('',3,1,((#7203,#7204),(#7205,#7206),(#7207,
#7208),(#7209,#7210),(#7211,#7212)),.UNSPECIFIED.,.F.,.F.,.F.,(4,1,4),(2,
2),(0.,0.0877485495278113,0.167711711370225),(0.,0.03),.UNSPECIFIED.);
#146=B_SPLINE_SURFACE_WITH_KNOTS('',3,1,((#7229,#7230),(#7231,#7232),(#7233,
#7234),(#7235,#7236),(#7237,#7238)),.UNSPECIFIED.,.F.,.F.,.F.,(4,1,4),(2,
2),(0.,0.10199502632379,0.208351348596016),(0.,0.03),.UNSPECIFIED.);
#147=B_SPLINE_SURFACE_WITH_KNOTS('',3,1,((#7252,#7253),(#7254,#7255),(#7256,
#7257),(#7258,#7259),(#7260,#7261)),.UNSPECIFIED.,.F.,.F.,.F.,(4,1,4),(2,
2),(0.,0.0896502163244712,0.175983775147455),(0.,0.03),.UNSPECIFIED.);
#148=B_SPLINE_SURFACE_WITH_KNOTS('',3,1,((#7275,#7276),(#7277,#7278),(#7279,
#7280),(#7281,#7282),(#7283,#7284)),.UNSPECIFIED.,.F.,.F.,.F.,(4,1,4),(2,
2),(0.,0.0866153698992036,0.178696633045927),(0.,0.03),.UNSPECIFIED.);
#149=B_SPLINE_SURFACE_WITH_KNOTS('',3,1,((#7298,#7299),(#7300,#7301),(#7302,
#7303),(#7304,#7305),(#7306,#7307)),.UNSPECIFIED.,.F.,.F.,.F.,(4,1,4),(2,
2),(0.,0.0859940006064793,0.170819360374874),(0.,0.03),.UNSPECIFIED.);
#150=B_SPLINE_SURFACE_WITH_KNOTS('',3,1,((#7321,#7322),(#7323,#7324),(#7325,
#7326),(#7327,#7328),(#7329,#7330)),.UNSPECIFIED.,.F.,.F.,.F.,(4,1,4),(2,
2),(0.,0.0724992279057848,0.141068592188412),(0.,0.03),.UNSPECIFIED.);
#151=B_SPLINE_SURFACE_WITH_KNOTS('',3,1,((#7380,#7381),(#7382,#7383),(#7384,
#7385),(#7386,#7387),(#7388,#7389)),.UNSPECIFIED.,.F.,.F.,.F.,(4,1,4),(2,
2),(0.,0.0368785905582624,0.0723529710956979),(0.,0.03),.UNSPECIFIED.);
#152=B_SPLINE_SURFACE_WITH_KNOTS('',3,1,((#7403,#7404),(#7405,#7406),(#7407,
#7408),(#7409,#7410),(#7411,#7412)),.UNSPECIFIED.,.F.,.F.,.F.,(4,1,4),(2,
2),(0.,0.03979262691805,0.077964102977164),(0.,0.03),.UNSPECIFIED.);
#153=B_SPLINE_SURFACE_WITH_KNOTS('',3,1,((#7426,#7427),(#7428,#7429),(#7430,
#7431),(#7432,#7433),(#7434,#7435)),.UNSPECIFIED.,.F.,.F.,.F.,(4,1,4),(2,
2),(0.,0.0573595717094112,0.118748012073636),(0.,0.03),.UNSPECIFIED.);
#154=B_SPLINE_SURFACE_WITH_KNOTS('',3,1,((#7449,#7450),(#7451,#7452),(#7453,
#7454),(#7455,#7456),(#7457,#7458)),.UNSPECIFIED.,.F.,.F.,.F.,(4,1,4),(2,
2),(0.,0.0665798242804111,0.125615736417257),(0.,0.03),.UNSPECIFIED.);
#155=B_SPLINE_SURFACE_WITH_KNOTS('',3,1,((#7472,#7473),(#7474,#7475),(#7476,
#7477),(#7478,#7479),(#7480,#7481)),.UNSPECIFIED.,.F.,.F.,.F.,(4,1,4),(2,
2),(0.,0.0632602057322809,0.133796658215036),(0.,0.03),.UNSPECIFIED.);
#156=B_SPLINE_SURFACE_WITH_KNOTS('',3,1,((#7495,#7496),(#7497,#7498),(#7499,
#7500),(#7501,#7502),(#7503,#7504)),.UNSPECIFIED.,.F.,.F.,.F.,(4,1,4),(2,
2),(0.,0.0584808059837832,0.117740153498134),(0.,0.03),.UNSPECIFIED.);
#157=B_SPLINE_SURFACE_WITH_KNOTS('',3,1,((#7518,#7519),(#7520,#7521),(#7522,
#7523),(#7524,#7525),(#7526,#7527)),.UNSPECIFIED.,.F.,.F.,.F.,(4,1,4),(2,
2),(0.,0.0473562420849369,0.0958793964181179),(0.,0.03),.UNSPECIFIED.);
#158=B_SPLINE_SURFACE_WITH_KNOTS('',3,1,((#7541,#7542),(#7543,#7544),(#7545,
#7546),(#7547,#7548),(#7549,#7550)),.UNSPECIFIED.,.F.,.F.,.F.,(4,1,4),(2,
2),(0.,0.0600709197608368,0.111110410930581),(0.,0.03),.UNSPECIFIED.);
#159=B_SPLINE_SURFACE_WITH_KNOTS('',3,1,((#7570,#7571),(#7572,#7573),(#7574,
#7575),(#7576,#7577),(#7578,#7579)),.UNSPECIFIED.,.F.,.F.,.F.,(4,1,4),(2,
2),(0.,0.0782274102573325,0.160712766482182),(0.,0.03),.UNSPECIFIED.);
#160=B_SPLINE_SURFACE_WITH_KNOTS('',3,1,((#7591,#7592),(#7593,#7594),(#7595,
#7596),(#7597,#7598),(#7599,#7600)),.UNSPECIFIED.,.F.,.F.,.F.,(4,1,4),(2,
2),(0.,0.0546957034698803,0.110551402887705),(0.,0.03),.UNSPECIFIED.);
#161=B_SPLINE_SURFACE_WITH_KNOTS('',3,1,((#7617,#7618),(#7619,#7620),(#7621,
#7622),(#7623,#7624),(#7625,#7626)),.UNSPECIFIED.,.F.,.F.,.F.,(4,1,4),(2,
2),(0.,0.0621962364964204,0.119204207284302),(0.,0.03),.UNSPECIFIED.);
#162=B_SPLINE_SURFACE_WITH_KNOTS('',3,1,((#7640,#7641),(#7642,#7643),(#7644,
#7645),(#7646,#7647),(#7648,#7649)),.UNSPECIFIED.,.F.,.F.,.F.,(4,1,4),(2,
2),(0.,0.144197011105723,0.235204170059852),(0.,0.03),.UNSPECIFIED.);
#163=B_SPLINE_SURFACE_WITH_KNOTS('',3,1,((#7663,#7664),(#7665,#7666),(#7667,
#7668),(#7669,#7670),(#7671,#7672)),.UNSPECIFIED.,.F.,.F.,.F.,(4,1,4),(2,
2),(0.,0.0911197624296064,0.234721420336151),(0.,0.03),.UNSPECIFIED.);
#164=B_SPLINE_SURFACE_WITH_KNOTS('',3,1,((#7686,#7687),(#7688,#7689),(#7690,
#7691),(#7692,#7693),(#7694,#7695)),.UNSPECIFIED.,.F.,.F.,.F.,(4,1,4),(2,
2),(0.,0.0563448545828871,0.118614029728198),(0.,0.03),.UNSPECIFIED.);
#165=B_SPLINE_SURFACE_WITH_KNOTS('',3,1,((#7709,#7710),(#7711,#7712),(#7713,
#7714),(#7715,#7716),(#7717,#7718)),.UNSPECIFIED.,.F.,.F.,.F.,(4,1,4),(2,
2),(0.,0.0621457853979747,0.118475516069569),(0.,0.03),.UNSPECIFIED.);
#166=B_SPLINE_SURFACE_WITH_KNOTS('',3,1,((#7732,#7733),(#7734,#7735),(#7736,
#7737),(#7738,#7739),(#7740,#7741)),.UNSPECIFIED.,.F.,.F.,.F.,(4,1,4),(2,
2),(0.,0.143899303256751,0.234962750282913),(0.,0.03),.UNSPECIFIED.);
#167=B_SPLINE_SURFACE_WITH_KNOTS('',3,1,((#7755,#7756),(#7757,#7758),(#7759,
#7760),(#7761,#7762),(#7763,#7764)),.UNSPECIFIED.,.F.,.F.,.F.,(4,1,4),(2,
2),(0.,0.0969793423883636,0.242679150094556),(0.,0.03),.UNSPECIFIED.);
#168=B_SPLINE_SURFACE_WITH_KNOTS('',3,1,((#7775,#7776),(#7777,#7778),(#7779,
#7780),(#7781,#7782),(#7783,#7784)),.UNSPECIFIED.,.F.,.F.,.F.,(4,1,4),(2,
2),(0.,0.0921685841354489,0.179772095608167),(0.,0.03),.UNSPECIFIED.);
#169=B_SPLINE_SURFACE_WITH_KNOTS('',3,1,((#7801,#7802),(#7803,#7804),(#7805,
#7806),(#7807,#7808),(#7809,#7810)),.UNSPECIFIED.,.F.,.F.,.F.,(4,1,4),(2,
2),(0.,0.0648739964027984,0.135879422495182),(0.,0.03),.UNSPECIFIED.);
#170=B_SPLINE_SURFACE_WITH_KNOTS('',3,1,((#7824,#7825),(#7826,#7827),(#7828,
#7829),(#7830,#7831),(#7832,#7833)),.UNSPECIFIED.,.F.,.F.,.F.,(4,1,4),(2,
2),(0.,0.0741459066383832,0.140744004607311),(0.,0.03),.UNSPECIFIED.);
#171=B_SPLINE_SURFACE_WITH_KNOTS('',3,1,((#7847,#7848),(#7849,#7850),(#7851,
#7852),(#7853,#7854),(#7855,#7856)),.UNSPECIFIED.,.F.,.F.,.F.,(4,1,4),(2,
2),(0.,0.111494426510193,0.201087682466943),(0.,0.03),.UNSPECIFIED.);
#172=B_SPLINE_SURFACE_WITH_KNOTS('',3,1,((#7870,#7871),(#7872,#7873),(#7874,
#7875),(#7876,#7877),(#7878,#7879)),.UNSPECIFIED.,.F.,.F.,.F.,(4,1,4),(2,
2),(0.,0.0730041092278073,0.166496078631305),(0.,0.03),.UNSPECIFIED.);
#173=B_SPLINE_SURFACE_WITH_KNOTS('',3,1,((#7893,#7894),(#7895,#7896),(#7897,
#7898),(#7899,#7900),(#7901,#7902)),.UNSPECIFIED.,.F.,.F.,.F.,(4,1,4),(2,
2),(0.,0.0534460696459762,0.1131649836646),(0.,0.03),.UNSPECIFIED.);
#174=B_SPLINE_SURFACE_WITH_KNOTS('',3,1,((#7916,#7917),(#7918,#7919),(#7920,
#7921),(#7922,#7923),(#7924,#7925)),.UNSPECIFIED.,.F.,.F.,.F.,(4,1,4),(2,
2),(0.,0.0476667059169683,0.0967438857531172),(0.,0.03),.UNSPECIFIED.);
#175=B_SPLINE_SURFACE_WITH_KNOTS('',3,1,((#7939,#7940),(#7941,#7942),(#7943,
#7944),(#7945,#7946),(#7947,#7948)),.UNSPECIFIED.,.F.,.F.,.F.,(4,1,4),(2,
2),(0.,0.0531850762341401,0.102190524776535),(0.,0.03),.UNSPECIFIED.);
#176=B_SPLINE_SURFACE_WITH_KNOTS('',3,1,((#7962,#7963),(#7964,#7965),(#7966,
#7967),(#7968,#7969),(#7970,#7971)),.UNSPECIFIED.,.F.,.F.,.F.,(4,1,4),(2,
2),(0.,0.0646835694846156,0.135326139424247),(0.,0.03),.UNSPECIFIED.);
#177=B_SPLINE_SURFACE_WITH_KNOTS('',3,1,((#7985,#7986),(#7987,#7988),(#7989,
#7990),(#7991,#7992),(#7993,#7994)),.UNSPECIFIED.,.F.,.F.,.F.,(4,1,4),(2,
2),(0.,0.0741684568705107,0.140672079150386),(0.,0.03),.UNSPECIFIED.);
#178=B_SPLINE_SURFACE_WITH_KNOTS('',3,1,((#8008,#8009),(#8010,#8011),(#8012,
#8013),(#8014,#8015),(#8016,#8017)),.UNSPECIFIED.,.F.,.F.,.F.,(4,1,4),(2,
2),(0.,0.112212984771807,0.202077499026202),(0.,0.03),.UNSPECIFIED.);
#179=B_SPLINE_SURFACE_WITH_KNOTS('',3,1,((#8031,#8032),(#8033,#8034),(#8035,
#8036),(#8037,#8038),(#8039,#8040)),.UNSPECIFIED.,.F.,.F.,.F.,(4,1,4),(2,
2),(0.,0.126030925337798,0.29665873241572),(0.,0.03),.UNSPECIFIED.);
#180=B_SPLINE_SURFACE_WITH_KNOTS('',3,1,((#8061,#8062),(#8063,#8064),(#8065,
#8066),(#8067,#8068),(#8069,#8070)),.UNSPECIFIED.,.F.,.F.,.F.,(4,1,4),(2,
2),(0.,0.0548127036836976,0.150540050685394),(0.,0.03),.UNSPECIFIED.);
#181=B_SPLINE_SURFACE_WITH_KNOTS('',3,1,((#8084,#8085),(#8086,#8087),(#8088,
#8089),(#8090,#8091),(#8092,#8093)),.UNSPECIFIED.,.F.,.F.,.F.,(4,1,4),(2,
2),(0.,0.035174659758656,0.0696972311529268),(0.,0.03),.UNSPECIFIED.);
#182=B_SPLINE_SURFACE_WITH_KNOTS('',3,1,((#8107,#8108),(#8109,#8110),(#8111,
#8112),(#8113,#8114),(#8115,#8116)),.UNSPECIFIED.,.F.,.F.,.F.,(4,1,4),(2,
2),(0.,0.0365491535302986,0.0723182478584723),(0.,0.03),.UNSPECIFIED.);
#183=B_SPLINE_SURFACE_WITH_KNOTS('',3,1,((#8130,#8131),(#8132,#8133),(#8134,
#8135),(#8136,#8137),(#8138,#8139)),.UNSPECIFIED.,.F.,.F.,.F.,(4,1,4),(2,
2),(0.,0.0335791697429493,0.068144891693278),(0.,0.03),.UNSPECIFIED.);
#184=B_SPLINE_SURFACE_WITH_KNOTS('',3,1,((#8153,#8154),(#8155,#8156),(#8157,
#8158),(#8159,#8160),(#8161,#8162)),.UNSPECIFIED.,.F.,.F.,.F.,(4,1,4),(2,
2),(0.,0.0350013233611034,0.0687659446361622),(0.,0.03),.UNSPECIFIED.);
#185=B_SPLINE_SURFACE_WITH_KNOTS('',3,1,((#8176,#8177),(#8178,#8179),(#8180,
#8181),(#8182,#8183),(#8184,#8185)),.UNSPECIFIED.,.F.,.F.,.F.,(4,1,4),(2,
2),(0.,0.0964432422342188,0.152432586729067),(0.,0.03),.UNSPECIFIED.);
#186=B_SPLINE_SURFACE_WITH_KNOTS('',3,1,((#8229,#8230),(#8231,#8232),(#8233,
#8234),(#8235,#8236),(#8237,#8238)),.UNSPECIFIED.,.F.,.F.,.F.,(4,1,4),(2,
2),(0.,0.029963395146083,0.0696074574389227),(0.,0.03),.UNSPECIFIED.);
#187=B_SPLINE_SURFACE_WITH_KNOTS('',3,1,((#8252,#8253),(#8254,#8255),(#8256,
#8257),(#8258,#8259),(#8260,#8261)),.UNSPECIFIED.,.F.,.F.,.F.,(4,1,4),(2,
2),(0.,0.0375706157851759,0.0724604455564644),(0.,0.03),.UNSPECIFIED.);
#188=B_SPLINE_SURFACE_WITH_KNOTS('',3,1,((#8275,#8276),(#8277,#8278),(#8279,
#8280),(#8281,#8282),(#8283,#8284)),.UNSPECIFIED.,.F.,.F.,.F.,(4,1,4),(2,
2),(0.,0.0390366052364749,0.0809838913304369),(0.,0.03),.UNSPECIFIED.);
#189=B_SPLINE_SURFACE_WITH_KNOTS('',3,1,((#8298,#8299),(#8300,#8301),(#8302,
#8303),(#8304,#8305),(#8306,#8307)),.UNSPECIFIED.,.F.,.F.,.F.,(4,1,4),(2,
2),(0.,0.0406128735539941,0.0724037387204692),(0.,0.03),.UNSPECIFIED.);
#190=B_SPLINE_SURFACE_WITH_KNOTS('',3,1,((#8368,#8369),(#8370,#8371),(#8372,
#8373),(#8374,#8375),(#8376,#8377)),.UNSPECIFIED.,.F.,.F.,.F.,(4,1,4),(2,
2),(0.,0.0306800148591741,0.0591087049383684),(0.,0.03),.UNSPECIFIED.);
#191=B_SPLINE_SURFACE_WITH_KNOTS('',3,1,((#8394,#8395),(#8396,#8397),(#8398,
#8399),(#8400,#8401),(#8402,#8403)),.UNSPECIFIED.,.F.,.F.,.F.,(4,1,4),(2,
2),(0.,0.0836813880108806,0.132790106217796),(0.,0.03),.UNSPECIFIED.);
#192=B_SPLINE_SURFACE_WITH_KNOTS('',3,1,((#8417,#8418),(#8419,#8420),(#8421,
#8422),(#8423,#8424),(#8425,#8426)),.UNSPECIFIED.,.F.,.F.,.F.,(4,1,4),(2,
2),(0.,0.0751663978438927,0.18101723524739),(0.,0.03),.UNSPECIFIED.);
#193=B_SPLINE_SURFACE_WITH_KNOTS('',3,1,((#8440,#8441),(#8442,#8443),(#8444,
#8445),(#8446,#8447),(#8448,#8449)),.UNSPECIFIED.,.F.,.F.,.F.,(4,1,4),(2,
2),(0.,0.0475205950814912,0.103098816856118),(0.,0.03),.UNSPECIFIED.);
#194=B_SPLINE_SURFACE_WITH_KNOTS('',3,1,((#8463,#8464),(#8465,#8466),(#8467,
#8468),(#8469,#8470),(#8471,#8472)),.UNSPECIFIED.,.F.,.F.,.F.,(4,1,4),(2,
2),(0.,0.0418820176194857,0.0848085579252231),(0.,0.03),.UNSPECIFIED.);
#195=B_SPLINE_SURFACE_WITH_KNOTS('',3,1,((#8486,#8487),(#8488,#8489),(#8490,
#8491),(#8492,#8493),(#8494,#8495)),.UNSPECIFIED.,.F.,.F.,.F.,(4,1,4),(2,
2),(0.,0.076504308832743,0.153831947643753),(0.,0.03),.UNSPECIFIED.);
#196=B_SPLINE_SURFACE_WITH_KNOTS('',3,1,((#8509,#8510),(#8511,#8512),(#8513,
#8514),(#8515,#8516),(#8517,#8518)),.UNSPECIFIED.,.F.,.F.,.F.,(4,1,4),(2,
2),(0.,0.0913199536940655,0.172247189660972),(0.,0.03),.UNSPECIFIED.);
#197=B_SPLINE_SURFACE_WITH_KNOTS('',3,1,((#8532,#8533),(#8534,#8535),(#8536,
#8537),(#8538,#8539),(#8540,#8541)),.UNSPECIFIED.,.F.,.F.,.F.,(4,1,4),(2,
2),(0.,0.0794980190006157,0.170077458952813),(0.,0.03),.UNSPECIFIED.);
#198=B_SPLINE_SURFACE_WITH_KNOTS('',3,1,((#8555,#8556),(#8557,#8558),(#8559,
#8560),(#8561,#8562),(#8563,#8564)),.UNSPECIFIED.,.F.,.F.,.F.,(4,1,4),(2,
2),(0.,0.0897225663329373,0.168584068103512),(0.,0.03),.UNSPECIFIED.);
#199=B_SPLINE_SURFACE_WITH_KNOTS('',3,1,((#8584,#8585),(#8586,#8587),(#8588,
#8589),(#8590,#8591),(#8592,#8593)),.UNSPECIFIED.,.F.,.F.,.F.,(4,1,4),(2,
2),(0.,0.052525090369114,0.112047025738518),(0.,0.03),.UNSPECIFIED.);
#200=B_SPLINE_SURFACE_WITH_KNOTS('',3,1,((#8607,#8608),(#8609,#8610),(#8611,
#8612),(#8613,#8614),(#8615,#8616)),.UNSPECIFIED.,.F.,.F.,.F.,(4,1,4),(2,
2),(0.,0.0566369071320737,0.108292476912398),(0.,0.03),.UNSPECIFIED.);
#201=B_SPLINE_SURFACE_WITH_KNOTS('',3,1,((#8630,#8631),(#8632,#8633),(#8634,
#8635),(#8636,#8637),(#8638,#8639)),.UNSPECIFIED.,.F.,.F.,.F.,(4,1,4),(2,
2),(0.,0.0496331793326124,0.103532490816051),(0.,0.03),.UNSPECIFIED.);
#202=B_SPLINE_SURFACE_WITH_KNOTS('',3,1,((#8653,#8654),(#8655,#8656),(#8657,
#8658),(#8659,#8660),(#8661,#8662)),.UNSPECIFIED.,.F.,.F.,.F.,(4,1,4),(2,
2),(0.,0.0479696363066886,0.0957076647242806),(0.,0.03),.UNSPECIFIED.);
#203=B_SPLINE_SURFACE_WITH_KNOTS('',3,1,((#8676,#8677),(#8678,#8679),(#8680,
#8681),(#8682,#8683),(#8684,#8685)),.UNSPECIFIED.,.F.,.F.,.F.,(4,1,4),(2,
2),(0.,0.061098881909928,0.112286791578091),(0.,0.03),.UNSPECIFIED.);
#204=B_SPLINE_SURFACE_WITH_KNOTS('',3,1,((#8699,#8700),(#8701,#8702),(#8703,
#8704),(#8705,#8706),(#8707,#8708)),.UNSPECIFIED.,.F.,.F.,.F.,(4,1,4),(2,
2),(0.,0.127181070450116,0.214260909955564),(0.,0.03),.UNSPECIFIED.);
#205=B_SPLINE_SURFACE_WITH_KNOTS('',3,1,((#8722,#8723),(#8724,#8725),(#8726,
#8727),(#8728,#8729),(#8730,#8731)),.UNSPECIFIED.,.F.,.F.,.F.,(4,1,4),(2,
2),(0.,0.0685947985549827,0.154681174756346),(0.,0.03),.UNSPECIFIED.);
#206=B_SPLINE_SURFACE_WITH_KNOTS('',3,1,((#8745,#8746),(#8747,#8748),(#8749,
#8750),(#8751,#8752),(#8753,#8754)),.UNSPECIFIED.,.F.,.F.,.F.,(4,1,4),(2,
2),(0.,0.0522389639663931,0.109364803573045),(0.,0.03),.UNSPECIFIED.);
#207=B_SPLINE_SURFACE_WITH_KNOTS('',3,1,((#8768,#8769),(#8770,#8771),(#8772,
#8773),(#8774,#8775),(#8776,#8777)),.UNSPECIFIED.,.F.,.F.,.F.,(4,1,4),(2,
2),(0.,0.0305075441180807,0.0608276322772155),(0.,0.03),.UNSPECIFIED.);
#208=B_SPLINE_SURFACE_WITH_KNOTS('',3,3,((#8994,#8995,#8996,#8997,#8998,
#8999,#9000,#9001,#9002,#9003,#9004,#9005,#9006,#9007,#9008,#9009,#9010,
#9011,#9012,#9013,#9014,#9015,#9016,#9017,#9018,#9019,#9020,#9021,#9022,
#9023,#9024,#9025,#9026,#9027,#9028,#9029,#9030,#9031),(#9032,#9033,#9034,
#9035,#9036,#9037,#9038,#9039,#9040,#9041,#9042,#9043,#9044,#9045,#9046,
#9047,#9048,#9049,#9050,#9051,#9052,#9053,#9054,#9055,#9056,#9057,#9058,
#9059,#9060,#9061,#9062,#9063,#9064,#9065,#9066,#9067,#9068,#9069),(#9070,
#9071,#9072,#9073,#9074,#9075,#9076,#9077,#9078,#9079,#9080,#9081,#9082,
#9083,#9084,#9085,#9086,#9087,#9088,#9089,#9090,#9091,#9092,#9093,#9094,
#9095,#9096,#9097,#9098,#9099,#9100,#9101,#9102,#9103,#9104,#9105,#9106,
#9107),(#9108,#9109,#9110,#9111,#9112,#9113,#9114,#9115,#9116,#9117,#9118,
#9119,#9120,#9121,#9122,#9123,#9124,#9125,#9126,#9127,#9128,#9129,#9130,
#9131,#9132,#9133,#9134,#9135,#9136,#9137,#9138,#9139,#9140,#9141,#9142,
#9143,#9144,#9145)),.UNSPECIFIED.,.F.,.F.,.F.,(4,4),(4,1,1,1,1,1,1,1,1,
1,1,1,1,1,1,1,1,1,1,1,1,1,1,1,1,1,1,1,1,1,1,1,1,1,1,4),(0.,0.0321584099938621),
(14.8635675597302,15.8441541481363,16.8247407365424,17.8053273249484,18.7859139133545,
19.7665005017605,20.7470870901666,21.7276736785726,22.7082602669787,23.6888468553847,
24.6694334437908,25.6500200321969,26.6306066206029,27.611193209009,28.591779797415,
29.5723663858211,30.5529529742271,31.5335395626332,32.5141261510392,33.4947127394453,
34.4752993278514,35.4558859162574,36.4364725046635,37.4170590930695,38.3976456814756,
39.3782322698816,40.3588188582877,41.3394054466937,42.3199920350998,43.3005786235059,
44.2811652119119,45.261751800318,46.242338388724,47.2229249771301,48.2035115655361,
49.1840981539422),.UNSPECIFIED.);
#209=B_SPLINE_SURFACE_WITH_KNOTS('',3,3,((#9314,#9315,#9316,#9317,#9318,
#9319,#9320,#9321,#9322,#9323,#9324,#9325,#9326,#9327,#9328,#9329,#9330,
#9331,#9332,#9333,#9334,#9335,#9336,#9337,#9338,#9339,#9340,#9341,#9342,
#9343,#9344,#9345,#9346,#9347,#9348,#9349,#9350,#9351),(#9352,#9353,#9354,
#9355,#9356,#9357,#9358,#9359,#9360,#9361,#9362,#9363,#9364,#9365,#9366,
#9367,#9368,#9369,#9370,#9371,#9372,#9373,#9374,#9375,#9376,#9377,#9378,
#9379,#9380,#9381,#9382,#9383,#9384,#9385,#9386,#9387,#9388,#9389),(#9390,
#9391,#9392,#9393,#9394,#9395,#9396,#9397,#9398,#9399,#9400,#9401,#9402,
#9403,#9404,#9405,#9406,#9407,#9408,#9409,#9410,#9411,#9412,#9413,#9414,
#9415,#9416,#9417,#9418,#9419,#9420,#9421,#9422,#9423,#9424,#9425,#9426,
#9427),(#9428,#9429,#9430,#9431,#9432,#9433,#9434,#9435,#9436,#9437,#9438,
#9439,#9440,#9441,#9442,#9443,#9444,#9445,#9446,#9447,#9448,#9449,#9450,
#9451,#9452,#9453,#9454,#9455,#9456,#9457,#9458,#9459,#9460,#9461,#9462,
#9463,#9464,#9465)),.UNSPECIFIED.,.F.,.F.,.F.,(4,4),(4,1,1,1,1,1,1,1,1,
1,1,1,1,1,1,1,1,1,1,1,1,1,1,1,1,1,1,1,1,1,1,1,1,1,1,4),(0.,0.0321584099938622),
(12.1143114007195,13.1007899118575,14.0872684229955,15.0737469341335,16.0602254452716,
17.0467039564096,18.0331824675476,19.0196609786856,20.0061394898236,20.9926180009616,
21.9790965120996,22.9655750232376,23.9520535343756,24.9385320455136,25.9250105566516,
26.9114890677896,27.8979675789276,28.8844460900656,29.8709246012036,30.8574031123416,
31.8438816234796,32.8303601346176,33.8168386457556,34.8033171568936,35.7897956680316,
36.7762741791696,37.7627526903077,38.7492312014457,39.7357097125837,40.7221882237217,
41.7086667348597,42.6951452459977,43.6816237571357,44.6681022682737,45.6545807794117,
46.6410592905497),.UNSPECIFIED.);
#210=B_SPLINE_SURFACE_WITH_KNOTS('',3,3,((#9594,#9595,#9596,#9597,#9598,
#9599,#9600,#9601,#9602,#9603,#9604,#9605,#9606,#9607,#9608,#9609,#9610,
#9611,#9612,#9613,#9614,#9615,#9616,#9617,#9618,#9619,#9620,#9621,#9622,
#9623,#9624,#9625,#9626,#9627,#9628,#9629,#9630,#9631),(#9632,#9633,#9634,
#9635,#9636,#9637,#9638,#9639,#9640,#9641,#9642,#9643,#9644,#9645,#9646,
#9647,#9648,#9649,#9650,#9651,#9652,#9653,#9654,#9655,#9656,#9657,#9658,
#9659,#9660,#9661,#9662,#9663,#9664,#9665,#9666,#9667,#9668,#9669),(#9670,
#9671,#9672,#9673,#9674,#9675,#9676,#9677,#9678,#9679,#9680,#9681,#9682,
#9683,#9684,#9685,#9686,#9687,#9688,#9689,#9690,#9691,#9692,#9693,#9694,
#9695,#9696,#9697,#9698,#9699,#9700,#9701,#9702,#9703,#9704,#9705,#9706,
#9707),(#9708,#9709,#9710,#9711,#9712,#9713,#9714,#9715,#9716,#9717,#9718,
#9719,#9720,#9721,#9722,#9723,#9724,#9725,#9726,#9727,#9728,#9729,#9730,
#9731,#9732,#9733,#9734,#9735,#9736,#9737,#9738,#9739,#9740,#9741,#9742,
#9743,#9744,#9745)),.UNSPECIFIED.,.F.,.F.,.F.,(4,4),(4,1,1,1,1,1,1,1,1,
1,1,1,1,1,1,1,1,1,1,1,1,1,1,1,1,1,1,1,1,1,1,1,1,1,1,4),(0.,0.0321584099938622),
(14.8635675597302,15.8441541481363,16.8247407365424,17.8053273249484,18.7859139133545,
19.7665005017605,20.7470870901666,21.7276736785726,22.7082602669787,23.6888468553847,
24.6694334437908,25.6500200321969,26.6306066206029,27.611193209009,28.591779797415,
29.5723663858211,30.5529529742271,31.5335395626332,32.5141261510392,33.4947127394453,
34.4752993278514,35.4558859162574,36.4364725046635,37.4170590930695,38.3976456814756,
39.3782322698816,40.3588188582877,41.3394054466937,42.3199920350998,43.3005786235059,
44.2811652119119,45.261751800318,46.242338388724,47.2229249771301,48.2035115655361,
49.1840981539422),.UNSPECIFIED.);
#211=B_SPLINE_SURFACE_WITH_KNOTS('',3,3,((#9911,#9912,#9913,#9914,#9915,
#9916,#9917,#9918,#9919,#9920,#9921,#9922,#9923,#9924,#9925,#9926,#9927,
#9928,#9929,#9930,#9931,#9932,#9933,#9934,#9935,#9936,#9937,#9938,#9939,
#9940,#9941,#9942,#9943,#9944,#9945,#9946,#9947,#9948),(#9949,#9950,#9951,
#9952,#9953,#9954,#9955,#9956,#9957,#9958,#9959,#9960,#9961,#9962,#9963,
#9964,#9965,#9966,#9967,#9968,#9969,#9970,#9971,#9972,#9973,#9974,#9975,
#9976,#9977,#9978,#9979,#9980,#9981,#9982,#9983,#9984,#9985,#9986),(#9987,
#9988,#9989,#9990,#9991,#9992,#9993,#9994,#9995,#9996,#9997,#9998,#9999,
#10000,#10001,#10002,#10003,#10004,#10005,#10006,#10007,#10008,#10009,#10010,
#10011,#10012,#10013,#10014,#10015,#10016,#10017,#10018,#10019,#10020,#10021,
#10022,#10023,#10024),(#10025,#10026,#10027,#10028,#10029,#10030,#10031,
#10032,#10033,#10034,#10035,#10036,#10037,#10038,#10039,#10040,#10041,#10042,
#10043,#10044,#10045,#10046,#10047,#10048,#10049,#10050,#10051,#10052,#10053,
#10054,#10055,#10056,#10057,#10058,#10059,#10060,#10061,#10062)),
 .UNSPECIFIED.,.F.,.F.,.F.,(4,4),(4,1,1,1,1,1,1,1,1,1,1,1,1,1,1,1,1,1,1,
1,1,1,1,1,1,1,1,1,1,1,1,1,1,1,1,4),(0.,0.0321584099938621),(12.1143114007196,
13.1007899118576,14.0872684229956,15.0737469341336,16.0602254452716,17.0467039564096,
18.0331824675476,19.0196609786856,20.0061394898236,20.9926180009616,21.9790965120996,
22.9655750232376,23.9520535343756,24.9385320455136,25.9250105566516,26.9114890677896,
27.8979675789276,28.8844460900656,29.8709246012036,30.8574031123416,31.8438816234796,
32.8303601346176,33.8168386457557,34.8033171568937,35.7897956680317,36.7762741791697,
37.7627526903077,38.7492312014457,39.7357097125837,40.7221882237217,41.7086667348597,
42.6951452459977,43.6816237571357,44.6681022682737,45.6545807794117,46.6410592905497),
 .UNSPECIFIED.);
#212=B_SPLINE_SURFACE_WITH_KNOTS('',3,3,((#10191,#10192,#10193,#10194,#10195,
#10196,#10197,#10198,#10199,#10200,#10201,#10202,#10203,#10204,#10205,#10206,
#10207,#10208,#10209,#10210,#10211,#10212,#10213,#10214,#10215,#10216,#10217,
#10218,#10219,#10220,#10221,#10222,#10223,#10224,#10225,#10226,#10227,#10228),
(#10229,#10230,#10231,#10232,#10233,#10234,#10235,#10236,#10237,#10238,
#10239,#10240,#10241,#10242,#10243,#10244,#10245,#10246,#10247,#10248,#10249,
#10250,#10251,#10252,#10253,#10254,#10255,#10256,#10257,#10258,#10259,#10260,
#10261,#10262,#10263,#10264,#10265,#10266),(#10267,#10268,#10269,#10270,
#10271,#10272,#10273,#10274,#10275,#10276,#10277,#10278,#10279,#10280,#10281,
#10282,#10283,#10284,#10285,#10286,#10287,#10288,#10289,#10290,#10291,#10292,
#10293,#10294,#10295,#10296,#10297,#10298,#10299,#10300,#10301,#10302,#10303,
#10304),(#10305,#10306,#10307,#10308,#10309,#10310,#10311,#10312,#10313,
#10314,#10315,#10316,#10317,#10318,#10319,#10320,#10321,#10322,#10323,#10324,
#10325,#10326,#10327,#10328,#10329,#10330,#10331,#10332,#10333,#10334,#10335,
#10336,#10337,#10338,#10339,#10340,#10341,#10342)),.UNSPECIFIED.,.F.,.F.,
 .F.,(4,4),(4,1,1,1,1,1,1,1,1,1,1,1,1,1,1,1,1,1,1,1,1,1,1,1,1,1,1,1,1,1,
1,1,1,1,1,4),(0.,0.0321584099938621),(14.8635675597303,15.8441541481363,
16.8247407365424,17.8053273249484,18.7859139133545,19.7665005017605,20.7470870901666,
21.7276736785727,22.7082602669787,23.6888468553848,24.6694334437908,25.6500200321969,
26.6306066206029,27.611193209009,28.591779797415,29.5723663858211,30.5529529742272,
31.5335395626332,32.5141261510393,33.4947127394453,34.4752993278514,35.4558859162574,
36.4364725046635,37.4170590930695,38.3976456814756,39.3782322698817,40.3588188582877,
41.3394054466938,42.3199920350998,43.3005786235059,44.2811652119119,45.261751800318,
46.2423383887241,47.2229249771301,48.2035115655362,49.1840981539422),
 .UNSPECIFIED.);
#213=B_SPLINE_SURFACE_WITH_KNOTS('',3,3,((#10429,#10430,#10431,#10432,#10433,
#10434,#10435,#10436,#10437,#10438,#10439,#10440,#10441,#10442,#10443,#10444,
#10445,#10446,#10447,#10448,#10449,#10450,#10451,#10452,#10453,#10454,#10455,
#10456,#10457,#10458,#10459,#10460,#10461,#10462,#10463,#10464,#10465,#10466),
(#10467,#10468,#10469,#10470,#10471,#10472,#10473,#10474,#10475,#10476,
#10477,#10478,#10479,#10480,#10481,#10482,#10483,#10484,#10485,#10486,#10487,
#10488,#10489,#10490,#10491,#10492,#10493,#10494,#10495,#10496,#10497,#10498,
#10499,#10500,#10501,#10502,#10503,#10504),(#10505,#10506,#10507,#10508,
#10509,#10510,#10511,#10512,#10513,#10514,#10515,#10516,#10517,#10518,#10519,
#10520,#10521,#10522,#10523,#10524,#10525,#10526,#10527,#10528,#10529,#10530,
#10531,#10532,#10533,#10534,#10535,#10536,#10537,#10538,#10539,#10540,#10541,
#10542),(#10543,#10544,#10545,#10546,#10547,#10548,#10549,#10550,#10551,
#10552,#10553,#10554,#10555,#10556,#10557,#10558,#10559,#10560,#10561,#10562,
#10563,#10564,#10565,#10566,#10567,#10568,#10569,#10570,#10571,#10572,#10573,
#10574,#10575,#10576,#10577,#10578,#10579,#10580)),.UNSPECIFIED.,.F.,.F.,
 .F.,(4,4),(4,1,1,1,1,1,1,1,1,1,1,1,1,1,1,1,1,1,1,1,1,1,1,1,1,1,1,1,1,1,
1,1,1,1,1,4),(0.,0.0321584099938621),(12.1143114007196,13.1007899118576,
14.0872684229956,15.0737469341336,16.0602254452716,17.0467039564096,18.0331824675476,
19.0196609786856,20.0061394898236,20.9926180009616,21.9790965120996,22.9655750232376,
23.9520535343756,24.9385320455136,25.9250105566516,26.9114890677896,27.8979675789276,
28.8844460900656,29.8709246012036,30.8574031123417,31.8438816234797,32.8303601346177,
33.8168386457557,34.8033171568937,35.7897956680317,36.7762741791697,37.7627526903077,
38.7492312014457,39.7357097125837,40.7221882237217,41.7086667348597,42.6951452459977,
43.6816237571357,44.6681022682737,45.6545807794117,46.6410592905497),
 .UNSPECIFIED.);
#214=FACE_OUTER_BOUND('',#444,.T.);
#215=FACE_OUTER_BOUND('',#445,.T.);
#216=FACE_OUTER_BOUND('',#446,.T.);
#217=FACE_OUTER_BOUND('',#447,.T.);
#218=FACE_OUTER_BOUND('',#448,.T.);
#219=FACE_OUTER_BOUND('',#449,.T.);
#220=FACE_OUTER_BOUND('',#450,.T.);
#221=FACE_OUTER_BOUND('',#451,.T.);
#222=FACE_OUTER_BOUND('',#452,.T.);
#223=FACE_OUTER_BOUND('',#453,.T.);
#224=FACE_OUTER_BOUND('',#454,.T.);
#225=FACE_OUTER_BOUND('',#455,.T.);
#226=FACE_OUTER_BOUND('',#456,.T.);
#227=FACE_OUTER_BOUND('',#457,.T.);
#228=FACE_OUTER_BOUND('',#458,.T.);
#229=FACE_OUTER_BOUND('',#459,.T.);
#230=FACE_OUTER_BOUND('',#460,.T.);
#231=FACE_OUTER_BOUND('',#461,.T.);
#232=FACE_OUTER_BOUND('',#462,.T.);
#233=FACE_OUTER_BOUND('',#463,.T.);
#234=FACE_OUTER_BOUND('',#464,.T.);
#235=FACE_OUTER_BOUND('',#465,.T.);
#236=FACE_OUTER_BOUND('',#466,.T.);
#237=FACE_OUTER_BOUND('',#467,.T.);
#238=FACE_OUTER_BOUND('',#468,.T.);
#239=FACE_OUTER_BOUND('',#469,.T.);
#240=FACE_OUTER_BOUND('',#470,.T.);
#241=FACE_OUTER_BOUND('',#471,.T.);
#242=FACE_OUTER_BOUND('',#472,.T.);
#243=FACE_OUTER_BOUND('',#473,.T.);
#244=FACE_OUTER_BOUND('',#474,.T.);
#245=FACE_OUTER_BOUND('',#475,.T.);
#246=FACE_OUTER_BOUND('',#476,.T.);
#247=FACE_OUTER_BOUND('',#477,.T.);
#248=FACE_OUTER_BOUND('',#478,.T.);
#249=FACE_OUTER_BOUND('',#479,.T.);
#250=FACE_OUTER_BOUND('',#480,.T.);
#251=FACE_OUTER_BOUND('',#481,.T.);
#252=FACE_OUTER_BOUND('',#482,.T.);
#253=FACE_OUTER_BOUND('',#483,.T.);
#254=FACE_OUTER_BOUND('',#490,.T.);
#255=FACE_OUTER_BOUND('',#491,.T.);
#256=FACE_OUTER_BOUND('',#492,.T.);
#257=FACE_OUTER_BOUND('',#493,.T.);
#258=FACE_OUTER_BOUND('',#494,.T.);
#259=FACE_OUTER_BOUND('',#495,.T.);
#260=FACE_OUTER_BOUND('',#497,.T.);
#261=FACE_OUTER_BOUND('',#498,.T.);
#262=FACE_OUTER_BOUND('',#499,.T.);
#263=FACE_OUTER_BOUND('',#500,.T.);
#264=FACE_OUTER_BOUND('',#501,.T.);
#265=FACE_OUTER_BOUND('',#502,.T.);
#266=FACE_OUTER_BOUND('',#503,.T.);
#267=FACE_OUTER_BOUND('',#504,.T.);
#268=FACE_OUTER_BOUND('',#505,.T.);
#269=FACE_OUTER_BOUND('',#506,.T.);
#270=FACE_OUTER_BOUND('',#507,.T.);
#271=FACE_OUTER_BOUND('',#508,.T.);
#272=FACE_OUTER_BOUND('',#510,.T.);
#273=FACE_OUTER_BOUND('',#511,.T.);
#274=FACE_OUTER_BOUND('',#512,.T.);
#275=FACE_OUTER_BOUND('',#513,.T.);
#276=FACE_OUTER_BOUND('',#514,.T.);
#277=FACE_OUTER_BOUND('',#515,.T.);
#278=FACE_OUTER_BOUND('',#516,.T.);
#279=FACE_OUTER_BOUND('',#517,.T.);
#280=FACE_OUTER_BOUND('',#518,.T.);
#281=FACE_OUTER_BOUND('',#520,.T.);
#282=FACE_OUTER_BOUND('',#521,.T.);
#283=FACE_OUTER_BOUND('',#522,.T.);
#284=FACE_OUTER_BOUND('',#523,.T.);
#285=FACE_OUTER_BOUND('',#524,.T.);
#286=FACE_OUTER_BOUND('',#525,.T.);
#287=FACE_OUTER_BOUND('',#526,.T.);
#288=FACE_OUTER_BOUND('',#527,.T.);
#289=FACE_OUTER_BOUND('',#528,.T.);
#290=FACE_OUTER_BOUND('',#529,.T.);
#291=FACE_OUTER_BOUND('',#530,.T.);
#292=FACE_OUTER_BOUND('',#531,.T.);
#293=FACE_OUTER_BOUND('',#532,.T.);
#294=FACE_OUTER_BOUND('',#533,.T.);
#295=FACE_OUTER_BOUND('',#534,.T.);
#296=FACE_OUTER_BOUND('',#535,.T.);
#297=FACE_OUTER_BOUND('',#536,.T.);
#298=FACE_OUTER_BOUND('',#537,.T.);
#299=FACE_OUTER_BOUND('',#538,.T.);
#300=FACE_OUTER_BOUND('',#539,.T.);
#301=FACE_OUTER_BOUND('',#540,.T.);
#302=FACE_OUTER_BOUND('',#541,.T.);
#303=FACE_OUTER_BOUND('',#542,.T.);
#304=FACE_OUTER_BOUND('',#543,.T.);
#305=FACE_OUTER_BOUND('',#544,.T.);
#306=FACE_OUTER_BOUND('',#545,.T.);
#307=FACE_OUTER_BOUND('',#546,.T.);
#308=FACE_OUTER_BOUND('',#547,.T.);
#309=FACE_OUTER_BOUND('',#548,.T.);
#310=FACE_OUTER_BOUND('',#549,.T.);
#311=FACE_OUTER_BOUND('',#550,.T.);
#312=FACE_OUTER_BOUND('',#551,.T.);
#313=FACE_OUTER_BOUND('',#552,.T.);
#314=FACE_OUTER_BOUND('',#553,.T.);
#315=FACE_OUTER_BOUND('',#554,.T.);
#316=FACE_OUTER_BOUND('',#555,.T.);
#317=FACE_OUTER_BOUND('',#556,.T.);
#318=FACE_OUTER_BOUND('',#557,.T.);
#319=FACE_OUTER_BOUND('',#558,.T.);
#320=FACE_OUTER_BOUND('',#559,.T.);
#321=FACE_OUTER_BOUND('',#560,.T.);
#322=FACE_OUTER_BOUND('',#561,.T.);
#323=FACE_OUTER_BOUND('',#562,.T.);
#324=FACE_OUTER_BOUND('',#563,.T.);
#325=FACE_OUTER_BOUND('',#564,.T.);
#326=FACE_OUTER_BOUND('',#565,.T.);
#327=FACE_OUTER_BOUND('',#566,.T.);
#328=FACE_OUTER_BOUND('',#567,.T.);
#329=FACE_OUTER_BOUND('',#568,.T.);
#330=FACE_OUTER_BOUND('',#569,.T.);
#331=FACE_OUTER_BOUND('',#571,.T.);
#332=FACE_OUTER_BOUND('',#572,.T.);
#333=FACE_OUTER_BOUND('',#573,.T.);
#334=FACE_OUTER_BOUND('',#574,.T.);
#335=FACE_OUTER_BOUND('',#575,.T.);
#336=FACE_OUTER_BOUND('',#576,.T.);
#337=FACE_OUTER_BOUND('',#577,.T.);
#338=FACE_OUTER_BOUND('',#578,.T.);
#339=FACE_OUTER_BOUND('',#579,.T.);
#340=FACE_OUTER_BOUND('',#580,.T.);
#341=FACE_OUTER_BOUND('',#581,.T.);
#342=FACE_OUTER_BOUND('',#582,.T.);
#343=FACE_OUTER_BOUND('',#583,.T.);
#344=FACE_OUTER_BOUND('',#584,.T.);
#345=FACE_OUTER_BOUND('',#585,.T.);
#346=FACE_OUTER_BOUND('',#586,.T.);
#347=FACE_OUTER_BOUND('',#587,.T.);
#348=FACE_OUTER_BOUND('',#588,.T.);
#349=FACE_OUTER_BOUND('',#589,.T.);
#350=FACE_OUTER_BOUND('',#590,.T.);
#351=FACE_OUTER_BOUND('',#591,.T.);
#352=FACE_OUTER_BOUND('',#592,.T.);
#353=FACE_OUTER_BOUND('',#593,.T.);
#354=FACE_OUTER_BOUND('',#594,.T.);
#355=FACE_OUTER_BOUND('',#595,.T.);
#356=FACE_OUTER_BOUND('',#596,.T.);
#357=FACE_OUTER_BOUND('',#597,.T.);
#358=FACE_OUTER_BOUND('',#598,.T.);
#359=FACE_OUTER_BOUND('',#599,.T.);
#360=FACE_OUTER_BOUND('',#600,.T.);
#361=FACE_OUTER_BOUND('',#601,.T.);
#362=FACE_OUTER_BOUND('',#602,.T.);
#363=FACE_OUTER_BOUND('',#603,.T.);
#364=FACE_OUTER_BOUND('',#604,.T.);
#365=FACE_OUTER_BOUND('',#605,.T.);
#366=FACE_OUTER_BOUND('',#606,.T.);
#367=FACE_OUTER_BOUND('',#607,.T.);
#368=FACE_OUTER_BOUND('',#608,.T.);
#369=FACE_OUTER_BOUND('',#609,.T.);
#370=FACE_OUTER_BOUND('',#610,.T.);
#371=FACE_OUTER_BOUND('',#611,.T.);
#372=FACE_OUTER_BOUND('',#612,.T.);
#373=FACE_OUTER_BOUND('',#613,.T.);
#374=FACE_OUTER_BOUND('',#614,.T.);
#375=FACE_OUTER_BOUND('',#615,.T.);
#376=FACE_OUTER_BOUND('',#616,.T.);
#377=FACE_OUTER_BOUND('',#617,.T.);
#378=FACE_OUTER_BOUND('',#618,.T.);
#379=FACE_OUTER_BOUND('',#619,.T.);
#380=FACE_OUTER_BOUND('',#620,.T.);
#381=FACE_OUTER_BOUND('',#627,.T.);
#382=FACE_OUTER_BOUND('',#628,.T.);
#383=FACE_OUTER_BOUND('',#629,.T.);
#384=FACE_OUTER_BOUND('',#630,.T.);
#385=FACE_OUTER_BOUND('',#631,.T.);
#386=FACE_OUTER_BOUND('',#632,.T.);
#387=FACE_OUTER_BOUND('',#633,.T.);
#388=FACE_OUTER_BOUND('',#634,.T.);
#389=FACE_OUTER_BOUND('',#635,.T.);
#390=FACE_OUTER_BOUND('',#636,.T.);
#391=FACE_OUTER_BOUND('',#637,.T.);
#392=FACE_OUTER_BOUND('',#638,.T.);
#393=FACE_OUTER_BOUND('',#639,.T.);
#394=FACE_OUTER_BOUND('',#640,.T.);
#395=FACE_OUTER_BOUND('',#641,.T.);
#396=FACE_OUTER_BOUND('',#642,.T.);
#397=FACE_OUTER_BOUND('',#643,.T.);
#398=FACE_OUTER_BOUND('',#644,.T.);
#399=FACE_OUTER_BOUND('',#645,.T.);
#400=FACE_OUTER_BOUND('',#646,.T.);
#401=FACE_OUTER_BOUND('',#648,.T.);
#402=FACE_OUTER_BOUND('',#649,.T.);
#403=FACE_OUTER_BOUND('',#650,.T.);
#404=FACE_OUTER_BOUND('',#651,.T.);
#405=FACE_OUTER_BOUND('',#652,.T.);
#406=FACE_OUTER_BOUND('',#653,.T.);
#407=FACE_OUTER_BOUND('',#654,.T.);
#408=FACE_OUTER_BOUND('',#656,.T.);
#409=FACE_OUTER_BOUND('',#662,.T.);
#410=FACE_OUTER_BOUND('',#664,.T.);
#411=FACE_OUTER_BOUND('',#665,.T.);
#412=FACE_OUTER_BOUND('',#666,.T.);
#413=FACE_OUTER_BOUND('',#667,.T.);
#414=FACE_OUTER_BOUND('',#668,.T.);
#415=FACE_OUTER_BOUND('',#669,.T.);
#416=FACE_OUTER_BOUND('',#670,.T.);
#417=FACE_OUTER_BOUND('',#671,.T.);
#418=FACE_OUTER_BOUND('',#672,.T.);
#419=FACE_OUTER_BOUND('',#673,.T.);
#420=FACE_OUTER_BOUND('',#674,.T.);
#421=FACE_OUTER_BOUND('',#675,.T.);
#422=FACE_OUTER_BOUND('',#676,.T.);
#423=FACE_OUTER_BOUND('',#677,.T.);
#424=FACE_OUTER_BOUND('',#678,.T.);
#425=FACE_OUTER_BOUND('',#679,.T.);
#426=FACE_OUTER_BOUND('',#680,.T.);
#427=FACE_OUTER_BOUND('',#681,.T.);
#428=FACE_OUTER_BOUND('',#682,.T.);
#429=FACE_OUTER_BOUND('',#683,.T.);
#430=FACE_OUTER_BOUND('',#684,.T.);
#431=FACE_OUTER_BOUND('',#685,.T.);
#432=FACE_OUTER_BOUND('',#687,.T.);
#433=FACE_OUTER_BOUND('',#688,.T.);
#434=FACE_OUTER_BOUND('',#689,.T.);
#435=FACE_OUTER_BOUND('',#690,.T.);
#436=FACE_OUTER_BOUND('',#691,.T.);
#437=FACE_OUTER_BOUND('',#692,.T.);
#438=FACE_OUTER_BOUND('',#693,.T.);
#439=FACE_OUTER_BOUND('',#694,.T.);
#440=FACE_OUTER_BOUND('',#695,.T.);
#441=FACE_OUTER_BOUND('',#696,.T.);
#442=FACE_OUTER_BOUND('',#697,.T.);
#443=FACE_OUTER_BOUND('',#699,.T.);
#444=EDGE_LOOP('',(#2655,#2656,#2657,#2658));
#445=EDGE_LOOP('',(#2659,#2660,#2661,#2662));
#446=EDGE_LOOP('',(#2663,#2664,#2665,#2666));
#447=EDGE_LOOP('',(#2667,#2668,#2669,#2670));
#448=EDGE_LOOP('',(#2671,#2672,#2673,#2674));
#449=EDGE_LOOP('',(#2675,#2676,#2677));
#450=EDGE_LOOP('',(#2678,#2679,#2680,#2681,#2682));
#451=EDGE_LOOP('',(#2683,#2684,#2685,#2686));
#452=EDGE_LOOP('',(#2687,#2688,#2689,#2690));
#453=EDGE_LOOP('',(#2691,#2692,#2693,#2694));
#454=EDGE_LOOP('',(#2695,#2696,#2697,#2698));
#455=EDGE_LOOP('',(#2699,#2700,#2701,#2702));
#456=EDGE_LOOP('',(#2703,#2704,#2705,#2706));
#457=EDGE_LOOP('',(#2707,#2708,#2709,#2710));
#458=EDGE_LOOP('',(#2711,#2712,#2713,#2714));
#459=EDGE_LOOP('',(#2715,#2716,#2717,#2718));
#460=EDGE_LOOP('',(#2719,#2720,#2721));
#461=EDGE_LOOP('',(#2722,#2723,#2724,#2725,#2726));
#462=EDGE_LOOP('',(#2727,#2728,#2729,#2730));
#463=EDGE_LOOP('',(#2731,#2732,#2733,#2734));
#464=EDGE_LOOP('',(#2735,#2736,#2737,#2738));
#465=EDGE_LOOP('',(#2739,#2740,#2741,#2742));
#466=EDGE_LOOP('',(#2743,#2744,#2745,#2746));
#467=EDGE_LOOP('',(#2747,#2748,#2749,#2750));
#468=EDGE_LOOP('',(#2751,#2752,#2753,#2754));
#469=EDGE_LOOP('',(#2755,#2756,#2757,#2758));
#470=EDGE_LOOP('',(#2759,#2760,#2761,#2762));
#471=EDGE_LOOP('',(#2763,#2764,#2765));
#472=EDGE_LOOP('',(#2766,#2767,#2768,#2769,#2770));
#473=EDGE_LOOP('',(#2771,#2772,#2773,#2774));
#474=EDGE_LOOP('',(#2775,#2776,#2777,#2778));
#475=EDGE_LOOP('',(#2779,#2780,#2781,#2782));
#476=EDGE_LOOP('',(#2783,#2784,#2785,#2786));
#477=EDGE_LOOP('',(#2787,#2788,#2789,#2790));
#478=EDGE_LOOP('',(#2791,#2792,#2793,#2794));
#479=EDGE_LOOP('',(#2795,#2796,#2797,#2798));
#480=EDGE_LOOP('',(#2799,#2800,#2801,#2802));
#481=EDGE_LOOP('',(#2803,#2804,#2805,#2806));
#482=EDGE_LOOP('',(#2807,#2808,#2809,#2810));
#483=EDGE_LOOP('',(#2811,#2812,#2813,#2814));
#484=EDGE_LOOP('',(#2815,#2816,#2817,#2818));
#485=EDGE_LOOP('',(#2819,#2820,#2821,#2822,#2823,#2824,#2825,#2826));
#486=EDGE_LOOP('',(#2827,#2828,#2829,#2830,#2831,#2832,#2833,#2834));
#487=EDGE_LOOP('',(#2835,#2836,#2837,#2838,#2839,#2840,#2841,#2842));
#488=EDGE_LOOP('',(#2843,#2844,#2845,#2846));
#489=EDGE_LOOP('',(#2847,#2848,#2849,#2850));
#490=EDGE_LOOP('',(#2851,#2852,#2853,#2854));
#491=EDGE_LOOP('',(#2855,#2856,#2857,#2858));
#492=EDGE_LOOP('',(#2859,#2860,#2861,#2862));
#493=EDGE_LOOP('',(#2863,#2864,#2865,#2866));
#494=EDGE_LOOP('',(#2867,#2868,#2869,#2870));
#495=EDGE_LOOP('',(#2871,#2872,#2873,#2874));
#496=EDGE_LOOP('',(#2875,#2876,#2877,#2878));
#497=EDGE_LOOP('',(#2879,#2880,#2881,#2882));
#498=EDGE_LOOP('',(#2883,#2884,#2885,#2886));
#499=EDGE_LOOP('',(#2887,#2888,#2889,#2890));
#500=EDGE_LOOP('',(#2891,#2892,#2893,#2894));
#501=EDGE_LOOP('',(#2895,#2896,#2897,#2898));
#502=EDGE_LOOP('',(#2899,#2900,#2901,#2902));
#503=EDGE_LOOP('',(#2903,#2904,#2905,#2906));
#504=EDGE_LOOP('',(#2907,#2908,#2909,#2910));
#505=EDGE_LOOP('',(#2911,#2912,#2913,#2914));
#506=EDGE_LOOP('',(#2915,#2916,#2917,#2918));
#507=EDGE_LOOP('',(#2919,#2920,#2921,#2922));
#508=EDGE_LOOP('',(#2923,#2924,#2925,#2926));
#509=EDGE_LOOP('',(#2927,#2928,#2929,#2930));
#510=EDGE_LOOP('',(#2931,#2932,#2933,#2934));
#511=EDGE_LOOP('',(#2935,#2936,#2937,#2938));
#512=EDGE_LOOP('',(#2939,#2940,#2941,#2942));
#513=EDGE_LOOP('',(#2943,#2944,#2945,#2946));
#514=EDGE_LOOP('',(#2947,#2948,#2949,#2950));
#515=EDGE_LOOP('',(#2951,#2952,#2953,#2954));
#516=EDGE_LOOP('',(#2955,#2956,#2957,#2958));
#517=EDGE_LOOP('',(#2959,#2960,#2961,#2962));
#518=EDGE_LOOP('',(#2963,#2964,#2965,#2966));
#519=EDGE_LOOP('',(#2967,#2968,#2969,#2970));
#520=EDGE_LOOP('',(#2971,#2972,#2973,#2974));
#521=EDGE_LOOP('',(#2975,#2976,#2977,#2978));
#522=EDGE_LOOP('',(#2979,#2980,#2981,#2982));
#523=EDGE_LOOP('',(#2983,#2984,#2985,#2986));
#524=EDGE_LOOP('',(#2987,#2988,#2989,#2990));
#525=EDGE_LOOP('',(#2991,#2992,#2993,#2994));
#526=EDGE_LOOP('',(#2995,#2996,#2997,#2998));
#527=EDGE_LOOP('',(#2999,#3000,#3001,#3002));
#528=EDGE_LOOP('',(#3003,#3004,#3005,#3006));
#529=EDGE_LOOP('',(#3007,#3008,#3009,#3010));
#530=EDGE_LOOP('',(#3011,#3012,#3013,#3014));
#531=EDGE_LOOP('',(#3015,#3016,#3017,#3018));
#532=EDGE_LOOP('',(#3019,#3020,#3021,#3022));
#533=EDGE_LOOP('',(#3023,#3024,#3025,#3026));
#534=EDGE_LOOP('',(#3027,#3028,#3029,#3030));
#535=EDGE_LOOP('',(#3031,#3032,#3033,#3034));
#536=EDGE_LOOP('',(#3035,#3036,#3037,#3038));
#537=EDGE_LOOP('',(#3039,#3040,#3041,#3042));
#538=EDGE_LOOP('',(#3043,#3044,#3045,#3046));
#539=EDGE_LOOP('',(#3047,#3048,#3049,#3050));
#540=EDGE_LOOP('',(#3051,#3052,#3053,#3054));
#541=EDGE_LOOP('',(#3055,#3056,#3057,#3058));
#542=EDGE_LOOP('',(#3059,#3060,#3061,#3062));
#543=EDGE_LOOP('',(#3063,#3064,#3065,#3066));
#544=EDGE_LOOP('',(#3067,#3068,#3069,#3070));
#545=EDGE_LOOP('',(#3071,#3072,#3073,#3074));
#546=EDGE_LOOP('',(#3075,#3076,#3077,#3078));
#547=EDGE_LOOP('',(#3079,#3080,#3081,#3082));
#548=EDGE_LOOP('',(#3083,#3084,#3085,#3086,#3087,#3088,#3089,#3090,#3091,
#3092,#3093,#3094,#3095,#3096,#3097,#3098,#3099,#3100,#3101,#3102,#3103,
#3104));
#549=EDGE_LOOP('',(#3105,#3106,#3107,#3108));
#550=EDGE_LOOP('',(#3109,#3110,#3111,#3112));
#551=EDGE_LOOP('',(#3113,#3114,#3115,#3116));
#552=EDGE_LOOP('',(#3117,#3118,#3119,#3120));
#553=EDGE_LOOP('',(#3121,#3122,#3123,#3124));
#554=EDGE_LOOP('',(#3125,#3126,#3127,#3128));
#555=EDGE_LOOP('',(#3129,#3130,#3131,#3132));
#556=EDGE_LOOP('',(#3133,#3134,#3135,#3136));
#557=EDGE_LOOP('',(#3137,#3138,#3139,#3140));
#558=EDGE_LOOP('',(#3141,#3142,#3143,#3144));
#559=EDGE_LOOP('',(#3145,#3146,#3147,#3148));
#560=EDGE_LOOP('',(#3149,#3150,#3151,#3152));
#561=EDGE_LOOP('',(#3153,#3154,#3155,#3156));
#562=EDGE_LOOP('',(#3157,#3158,#3159,#3160));
#563=EDGE_LOOP('',(#3161,#3162,#3163,#3164));
#564=EDGE_LOOP('',(#3165,#3166,#3167,#3168));
#565=EDGE_LOOP('',(#3169,#3170,#3171,#3172));
#566=EDGE_LOOP('',(#3173,#3174,#3175,#3176));
#567=EDGE_LOOP('',(#3177,#3178,#3179,#3180));
#568=EDGE_LOOP('',(#3181,#3182,#3183,#3184));
#569=EDGE_LOOP('',(#3185,#3186,#3187,#3188,#3189,#3190,#3191,#3192,#3193,
#3194,#3195,#3196));
#570=EDGE_LOOP('',(#3197,#3198,#3199,#3200,#3201,#3202,#3203,#3204));
#571=EDGE_LOOP('',(#3205,#3206,#3207,#3208));
#572=EDGE_LOOP('',(#3209,#3210,#3211,#3212));
#573=EDGE_LOOP('',(#3213,#3214,#3215,#3216));
#574=EDGE_LOOP('',(#3217,#3218,#3219,#3220));
#575=EDGE_LOOP('',(#3221,#3222,#3223,#3224));
#576=EDGE_LOOP('',(#3225,#3226,#3227,#3228));
#577=EDGE_LOOP('',(#3229,#3230,#3231,#3232));
#578=EDGE_LOOP('',(#3233,#3234,#3235,#3236));
#579=EDGE_LOOP('',(#3237,#3238,#3239,#3240));
#580=EDGE_LOOP('',(#3241,#3242,#3243,#3244));
#581=EDGE_LOOP('',(#3245,#3246,#3247,#3248));
#582=EDGE_LOOP('',(#3249,#3250,#3251,#3252));
#583=EDGE_LOOP('',(#3253,#3254,#3255,#3256));
#584=EDGE_LOOP('',(#3257,#3258,#3259,#3260));
#585=EDGE_LOOP('',(#3261,#3262,#3263,#3264));
#586=EDGE_LOOP('',(#3265,#3266,#3267,#3268));
#587=EDGE_LOOP('',(#3269,#3270,#3271,#3272));
#588=EDGE_LOOP('',(#3273,#3274,#3275,#3276));
#589=EDGE_LOOP('',(#3277,#3278,#3279,#3280));
#590=EDGE_LOOP('',(#3281,#3282,#3283,#3284));
#591=EDGE_LOOP('',(#3285,#3286,#3287,#3288,#3289,#3290,#3291,#3292,#3293,
#3294,#3295,#3296,#3297,#3298,#3299,#3300,#3301,#3302,#3303,#3304));
#592=EDGE_LOOP('',(#3305,#3306,#3307,#3308));
#593=EDGE_LOOP('',(#3309,#3310,#3311,#3312));
#594=EDGE_LOOP('',(#3313,#3314,#3315,#3316));
#595=EDGE_LOOP('',(#3317,#3318,#3319,#3320));
#596=EDGE_LOOP('',(#3321,#3322,#3323,#3324));
#597=EDGE_LOOP('',(#3325,#3326,#3327,#3328));
#598=EDGE_LOOP('',(#3329,#3330,#3331,#3332));
#599=EDGE_LOOP('',(#3333,#3334,#3335,#3336));
#600=EDGE_LOOP('',(#3337,#3338,#3339,#3340));
#601=EDGE_LOOP('',(#3341,#3342,#3343,#3344));
#602=EDGE_LOOP('',(#3345,#3346,#3347,#3348));
#603=EDGE_LOOP('',(#3349,#3350,#3351,#3352));
#604=EDGE_LOOP('',(#3353,#3354,#3355,#3356));
#605=EDGE_LOOP('',(#3357,#3358,#3359,#3360));
#606=EDGE_LOOP('',(#3361,#3362,#3363,#3364));
#607=EDGE_LOOP('',(#3365,#3366,#3367,#3368));
#608=EDGE_LOOP('',(#3369,#3370,#3371,#3372));
#609=EDGE_LOOP('',(#3373,#3374,#3375,#3376));
#610=EDGE_LOOP('',(#3377,#3378,#3379,#3380));
#611=EDGE_LOOP('',(#3381,#3382,#3383,#3384));
#612=EDGE_LOOP('',(#3385,#3386,#3387,#3388));
#613=EDGE_LOOP('',(#3389,#3390,#3391,#3392));
#614=EDGE_LOOP('',(#3393,#3394,#3395,#3396));
#615=EDGE_LOOP('',(#3397,#3398,#3399,#3400));
#616=EDGE_LOOP('',(#3401,#3402,#3403,#3404));
#617=EDGE_LOOP('',(#3405,#3406,#3407,#3408));
#618=EDGE_LOOP('',(#3409,#3410,#3411,#3412));
#619=EDGE_LOOP('',(#3413,#3414,#3415,#3416,#3417,#3418,#3419,#3420,#3421,
#3422,#3423,#3424,#3425,#3426,#3427,#3428,#3429,#3430,#3431,#3432,#3433,
#3434));
#620=EDGE_LOOP('',(#3435,#3436,#3437,#3438));
#621=EDGE_LOOP('',(#3439,#3440,#3441,#3442,#3443));
#622=EDGE_LOOP('',(#3444,#3445,#3446,#3447,#3448,#3449,#3450,#3451,#3452,
#3453,#3454,#3455,#3456,#3457,#3458,#3459,#3460,#3461,#3462,#3463,#3464,
#3465));
#623=EDGE_LOOP('',(#3466,#3467,#3468,#3469));
#624=EDGE_LOOP('',(#3470,#3471,#3472,#3473,#3474,#3475,#3476,#3477,#3478,
#3479,#3480,#3481,#3482,#3483,#3484,#3485,#3486,#3487,#3488,#3489));
#625=EDGE_LOOP('',(#3490,#3491,#3492,#3493,#3494,#3495,#3496,#3497,#3498,
#3499,#3500,#3501));
#626=EDGE_LOOP('',(#3502,#3503,#3504,#3505,#3506,#3507,#3508,#3509,#3510,
#3511,#3512,#3513,#3514,#3515,#3516,#3517,#3518,#3519,#3520,#3521,#3522,
#3523));
#627=EDGE_LOOP('',(#3524,#3525,#3526,#3527));
#628=EDGE_LOOP('',(#3528,#3529,#3530,#3531,#3532,#3533,#3534,#3535,#3536,
#3537,#3538,#3539,#3540,#3541,#3542,#3543,#3544));
#629=EDGE_LOOP('',(#3545,#3546));
#630=EDGE_LOOP('',(#3547,#3548));
#631=EDGE_LOOP('',(#3549,#3550,#3551,#3552,#3553,#3554,#3555,#3556,#3557,
#3558,#3559,#3560,#3561,#3562,#3563,#3564));
#632=EDGE_LOOP('',(#3565,#3566,#3567,#3568));
#633=EDGE_LOOP('',(#3569,#3570,#3571,#3572));
#634=EDGE_LOOP('',(#3573,#3574,#3575,#3576,#3577,#3578,#3579,#3580,#3581,
#3582,#3583,#3584,#3585,#3586,#3587,#3588,#3589));
#635=EDGE_LOOP('',(#3590,#3591));
#636=EDGE_LOOP('',(#3592,#3593));
#637=EDGE_LOOP('',(#3594,#3595,#3596,#3597,#3598,#3599,#3600,#3601,#3602,
#3603,#3604,#3605,#3606,#3607,#3608,#3609));
#638=EDGE_LOOP('',(#3610,#3611,#3612,#3613));
#639=EDGE_LOOP('',(#3614,#3615,#3616,#3617));
#640=EDGE_LOOP('',(#3618,#3619,#3620,#3621,#3622,#3623,#3624,#3625,#3626,
#3627,#3628,#3629,#3630,#3631,#3632,#3633,#3634));
#641=EDGE_LOOP('',(#3635,#3636));
#642=EDGE_LOOP('',(#3637,#3638));
#643=EDGE_LOOP('',(#3639,#3640,#3641,#3642,#3643,#3644,#3645,#3646,#3647,
#3648,#3649,#3650,#3651,#3652,#3653,#3654));
#644=EDGE_LOOP('',(#3655,#3656,#3657,#3658));
#645=EDGE_LOOP('',(#3659,#3660,#3661,#3662));
#646=EDGE_LOOP('',(#3663,#3664,#3665,#3666,#3667,#3668));
#647=EDGE_LOOP('',(#3669));
#648=EDGE_LOOP('',(#3670,#3671,#3672,#3673));
#649=EDGE_LOOP('',(#3674,#3675,#3676,#3677));
#650=EDGE_LOOP('',(#3678,#3679,#3680,#3681));
#651=EDGE_LOOP('',(#3682,#3683,#3684,#3685));
#652=EDGE_LOOP('',(#3686,#3687,#3688,#3689));
#653=EDGE_LOOP('',(#3690,#3691,#3692,#3693));
#654=EDGE_LOOP('',(#3694,#3695,#3696,#3697));
#655=EDGE_LOOP('',(#3698,#3699,#3700,#3701,#3702));
#656=EDGE_LOOP('',(#3703,#3704,#3705,#3706,#3707,#3708));
#657=EDGE_LOOP('',(#3709,#3710,#3711,#3712,#3713,#3714));
#658=EDGE_LOOP('',(#3715));
#659=EDGE_LOOP('',(#3716));
#660=EDGE_LOOP('',(#3717));
#661=EDGE_LOOP('',(#3718));
#662=EDGE_LOOP('',(#3719,#3720,#3721,#3722));
#663=EDGE_LOOP('',(#3723,#3724,#3725,#3726,#3727));
#664=EDGE_LOOP('',(#3728,#3729,#3730,#3731,#3732,#3733,#3734,#3735));
#665=EDGE_LOOP('',(#3736,#3737,#3738,#3739));
#666=EDGE_LOOP('',(#3740,#3741,#3742,#3743));
#667=EDGE_LOOP('',(#3744,#3745,#3746,#3747));
#668=EDGE_LOOP('',(#3748,#3749,#3750,#3751));
#669=EDGE_LOOP('',(#3752,#3753,#3754,#3755));
#670=EDGE_LOOP('',(#3756,#3757,#3758,#3759));
#671=EDGE_LOOP('',(#3760,#3761,#3762,#3763));
#672=EDGE_LOOP('',(#3764,#3765,#3766,#3767));
#673=EDGE_LOOP('',(#3768,#3769,#3770,#3771));
#674=EDGE_LOOP('',(#3772,#3773,#3774,#3775));
#675=EDGE_LOOP('',(#3776,#3777,#3778,#3779));
#676=EDGE_LOOP('',(#3780,#3781,#3782,#3783));
#677=EDGE_LOOP('',(#3784,#3785,#3786,#3787));
#678=EDGE_LOOP('',(#3788,#3789,#3790,#3791));
#679=EDGE_LOOP('',(#3792,#3793,#3794,#3795));
#680=EDGE_LOOP('',(#3796,#3797,#3798,#3799));
#681=EDGE_LOOP('',(#3800,#3801,#3802,#3803));
#682=EDGE_LOOP('',(#3804,#3805,#3806,#3807));
#683=EDGE_LOOP('',(#3808,#3809,#3810,#3811));
#684=EDGE_LOOP('',(#3812,#3813,#3814,#3815));
#685=EDGE_LOOP('',(#3816,#3817,#3818,#3819));
#686=EDGE_LOOP('',(#3820));
#687=EDGE_LOOP('',(#3821,#3822,#3823,#3824));
#688=EDGE_LOOP('',(#3825,#3826,#3827,#3828));
#689=EDGE_LOOP('',(#3829,#3830,#3831,#3832));
#690=EDGE_LOOP('',(#3833,#3834,#3835,#3836));
#691=EDGE_LOOP('',(#3837,#3838,#3839,#3840));
#692=EDGE_LOOP('',(#3841,#3842,#3843,#3844));
#693=EDGE_LOOP('',(#3845,#3846,#3847,#3848));
#694=EDGE_LOOP('',(#3849,#3850,#3851,#3852));
#695=EDGE_LOOP('',(#3853,#3854,#3855,#3856));
#696=EDGE_LOOP('',(#3857,#3858,#3859,#3860));
#697=EDGE_LOOP('',(#3861));
#698=EDGE_LOOP('',(#3862));
#699=EDGE_LOOP('',(#3863,#3864,#3865,#3866,#3867,#3868));
#700=EDGE_LOOP('',(#3869,#3870,#3871,#3872));
#701=EDGE_LOOP('',(#3873,#3874,#3875,#3876));
#702=EDGE_LOOP('',(#3877,#3878,#3879,#3880));
#703=EDGE_LOOP('',(#3881,#3882,#3883,#3884));
#704=EDGE_LOOP('',(#3885));
#705=EDGE_LOOP('',(#3886));
#706=EDGE_LOOP('',(#3887));
#707=EDGE_LOOP('',(#3888));
#708=CIRCLE('',#4199,1.2645);
#709=CIRCLE('',#4205,1.543);
#710=CIRCLE('',#4207,1.543);
#711=CIRCLE('',#4213,1.2645);
#712=CIRCLE('',#4219,1.5429999999999);
#713=CIRCLE('',#4221,1.5429999999999);
#714=CIRCLE('',#4227,1.2645);
#715=CIRCLE('',#4233,1.54300000000001);
#716=CIRCLE('',#4235,1.54300000000001);
#717=CIRCLE('',#4241,0.500000000000001);
#718=CIRCLE('',#4242,0.5);
#719=CIRCLE('',#4243,0.5);
#720=CIRCLE('',#4245,0.499999999999999);
#721=CIRCLE('',#4247,1.5);
#722=CIRCLE('',#4250,7.5);
#723=CIRCLE('',#4251,7.5);
#724=CIRCLE('',#4253,0.5);
#725=CIRCLE('',#4254,0.5);
#726=CIRCLE('',#4256,0.500000000000002);
#727=CIRCLE('',#4257,2.);
#728=CIRCLE('',#4258,1.5);
#729=CIRCLE('',#4260,0.499999999999999);
#730=CIRCLE('',#4262,2.);
#731=CIRCLE('',#4266,0.5);
#732=CIRCLE('',#4267,0.500000000000001);
#733=CIRCLE('',#4268,0.500000000000001);
#734=CIRCLE('',#4270,0.5);
#735=CIRCLE('',#4272,1.5);
#736=CIRCLE('',#4275,0.5);
#737=CIRCLE('',#4276,0.499999999999999);
#738=CIRCLE('',#4278,0.500000000000001);
#739=CIRCLE('',#4279,2.);
#740=CIRCLE('',#4280,1.5);
#741=CIRCLE('',#4282,0.500000000000002);
#742=CIRCLE('',#4284,2.);
#743=CIRCLE('',#4290,0.499999999999998);
#744=CIRCLE('',#4291,0.499999999999999);
#745=CIRCLE('',#4293,0.5);
#746=CIRCLE('',#4294,2.);
#747=CIRCLE('',#4295,1.5);
#748=CIRCLE('',#4297,0.5);
#749=CIRCLE('',#4299,2.);
#750=CIRCLE('',#4300,1.5);
#751=CIRCLE('',#4305,0.500000000000001);
#752=CIRCLE('',#4306,0.499999999999998);
#753=CIRCLE('',#4307,0.5);
#754=CIRCLE('',#4309,0.499999999999998);
#755=CIRCLE('',#4356,8.);
#756=CIRCLE('',#4366,1.75);
#757=CIRCLE('',#4367,1.75);
#758=CIRCLE('',#4368,1.75);
#759=CIRCLE('',#4369,1.75);
#760=CIRCLE('',#4388,5.125);
#761=CIRCLE('',#4389,5.125);
#762=CIRCLE('',#4392,6.85);
#763=CIRCLE('',#4393,6.85);
#764=CIRCLE('',#4396,6.85);
#765=CIRCLE('',#4397,6.85);
#766=CIRCLE('',#4400,1.75);
#767=CIRCLE('',#4402,1.75);
#768=CIRCLE('',#4404,1.75);
#769=CIRCLE('',#4406,1.75);
#770=B_SPLINE_CURVE_WITH_KNOTS('',3,(#5169,#5170,#5171,#5172,#5173,#5174,
#5175,#5176,#5177,#5178),.UNSPECIFIED.,.F.,.F.,(4,3,3,4),(32.725489676875,
32.8245248501582,33.8051114385643,34.7856980269704),.UNSPECIFIED.);
#771=B_SPLINE_CURVE_WITH_KNOTS('',3,(#5181,#5182,#5183,#5184,#5185,#5186,
#5187,#5188,#5189,#5190,#5191,#5192,#5193),.UNSPECIFIED.,.F.,.F.,(4,3,3,
3,4),(-32.7651255352135,-31.8262624935564,-30.8397839824184,-29.8533054712803,
-28.9853432330879),.UNSPECIFIED.);
#772=B_SPLINE_CURVE_WITH_KNOTS('',3,(#5198,#5199,#5200,#5201,#5202,#5203,
#5204,#5205,#5206,#5207,#5208,#5209,#5210,#5211,#5212,#5213,#5214,#5215,
#5216,#5217,#5218,#5219),.UNSPECIFIED.,.F.,.F.,(4,3,3,3,3,3,3,4),(26.4423043696954,
26.9410053197219,27.921591908128,28.902178496534,29.8827650849401,30.8633516733461,
31.8439382617522,32.725489676875),.UNSPECIFIED.);
#773=B_SPLINE_CURVE_WITH_KNOTS('',3,(#5220,#5221,#5222,#5223,#5224,#5225,
#5226,#5227,#5228,#5229,#5230,#5231,#5232,#5233,#5234,#5235,#5236,#5237,
#5238,#5239,#5240,#5241,#5242,#5243,#5244),.UNSPECIFIED.,.F.,.F.,(4,3,3,
3,3,3,3,3,4),(-28.9853432330879,-28.8668269601423,-27.8803484490043,-26.8938699378663,
-25.9073914267283,-24.9209129155903,-23.9344344044523,-22.9479558933143,
-22.7021579259084),.UNSPECIFIED.);
#774=B_SPLINE_CURVE_WITH_KNOTS('',3,(#5249,#5250,#5251,#5252,#5253,#5254,
#5255,#5256,#5257,#5258,#5259,#5260,#5261,#5262,#5263,#5264,#5265,#5266,
#5267,#5268,#5269,#5270),.UNSPECIFIED.,.F.,.F.,(4,3,3,3,3,3,3,4),(20.1591190625159,
21.0574857892856,22.0380723776916,23.0186589660977,23.9992455545037,24.9798321429098,
25.9604187313159,26.4423043696954),.UNSPECIFIED.);
#775=B_SPLINE_CURVE_WITH_KNOTS('',3,(#5271,#5272,#5273,#5274,#5275,#5276,
#5277,#5278,#5279,#5280,#5281,#5282,#5283,#5284,#5285,#5286,#5287,#5288,
#5289,#5290,#5291,#5292),.UNSPECIFIED.,.F.,.F.,(4,3,3,3,3,3,3,4),(-22.7021579259084,
-21.9614773821763,-20.9749988710383,-19.9885203599003,-19.0020418487623,
-18.0155633376243,-17.0290848264863,-16.4189726187288),.UNSPECIFIED.);
#776=B_SPLINE_CURVE_WITH_KNOTS('',3,(#5297,#5298,#5299,#5300,#5301,#5302,
#5303,#5304,#5305,#5306,#5307,#5308,#5309,#5310,#5311,#5312,#5313,#5314,
#5315,#5316,#5317,#5318,#5319,#5320,#5321),.UNSPECIFIED.,.F.,.F.,(4,3,3,
3,3,3,3,3,4),(13.8759337553363,14.1933796704432,15.1739662588492,16.1545528472553,
17.1351394356614,18.1157260240674,19.0963126124735,20.0768992008795,20.1591190625159),
 .UNSPECIFIED.);
#777=B_SPLINE_CURVE_WITH_KNOTS('',3,(#5322,#5323,#5324,#5325,#5326,#5327,
#5328,#5329,#5330,#5331,#5332,#5333,#5334,#5335,#5336,#5337,#5338,#5339,
#5340,#5341,#5342,#5343),.UNSPECIFIED.,.F.,.F.,(4,3,3,3,3,3,3,4),(-16.4189726187288,
-16.0426063153483,-15.0561278042103,-14.0696492930723,-13.0831707819343,
-12.0966922707963,-11.1102137596583,-10.1357873115492),.UNSPECIFIED.);
#778=B_SPLINE_CURVE_WITH_KNOTS('',3,(#5349,#5350,#5351,#5352,#5353,#5354,
#5355,#5356,#5357,#5358,#5359,#5360,#5361),.UNSPECIFIED.,.F.,.F.,(4,3,3,
3,4),(-3.85260200436959,-3.21838567055422,-2.23190715941621,-1.24542864827821,
-0.258950137140209),.UNSPECIFIED.);
#779=B_SPLINE_CURVE_WITH_KNOTS('',3,(#5363,#5364,#5365,#5366,#5367,#5368,
#5369,#5370),.UNSPECIFIED.,.F.,.F.,(4,2,2,4),(0.232338149511894,0.238650008841116,
0.286379476269036,0.327066349300818),.UNSPECIFIED.);
#780=B_SPLINE_CURVE_WITH_KNOTS('',3,(#5371,#5372,#5373,#5374,#5375,#5376,
#5377,#5378,#5379,#5380,#5381,#5382,#5383,#5384,#5385,#5386,#5387,#5388,
#5389),.UNSPECIFIED.,.F.,.F.,(4,3,3,3,3,3,4),(3.22053235693676,3.40692719797657,
4.38751378638263,5.36810037478869,6.34868696319475,7.3292735516008,7.5927484481567),
 .UNSPECIFIED.);
#781=B_SPLINE_CURVE_WITH_KNOTS('',3,(#5396,#5397,#5398,#5399),
 .UNSPECIFIED.,.F.,.F.,(4,4),(47.1238898038469,47.1635256621853),
 .UNSPECIFIED.);
#782=B_SPLINE_CURVE_WITH_KNOTS('',3,(#5405,#5406,#5407,#5408,#5409,#5410,
#5411,#5412,#5413),.UNSPECIFIED.,.F.,.F.,(4,1,1,1,1,1,4),(40.8407044966673,
41.7086667348597,42.6951452459977,43.6816237571357,44.6681022682737,45.6545807794117,
46.6410592905497),.UNSPECIFIED.);
#783=B_SPLINE_CURVE_WITH_KNOTS('',3,(#5415,#5416,#5417,#5418,#5419,#5420,
#5421,#5422,#5423,#5424),.UNSPECIFIED.,.F.,.F.,(4,1,1,1,1,1,1,4),(40.8407044966673,
41.3394054466938,42.3199920350998,43.3005786235059,44.2811652119119,45.261751800318,
46.2423383887241,47.1238898038469),.UNSPECIFIED.);
#784=B_SPLINE_CURVE_WITH_KNOTS('',3,(#5429,#5430,#5431,#5432,#5433,#5434,
#5435,#5436,#5437,#5438,#5439),.UNSPECIFIED.,.F.,.F.,(4,1,1,1,1,1,1,1,4),
(34.5575191894877,34.8033171568937,35.7897956680317,36.7762741791697,37.7627526903077,
38.7492312014457,39.7357097125837,40.7221882237217,40.8407044966673),
 .UNSPECIFIED.);
#785=B_SPLINE_CURVE_WITH_KNOTS('',3,(#5440,#5441,#5442,#5443,#5444,#5445,
#5446,#5447,#5448,#5449),.UNSPECIFIED.,.F.,.F.,(4,1,1,1,1,1,1,4),(34.5575191894877,
35.4558859162574,36.4364725046635,37.4170590930695,38.3976456814756,39.3782322698817,
40.3588188582877,40.8407044966673),.UNSPECIFIED.);
#786=B_SPLINE_CURVE_WITH_KNOTS('',3,(#5454,#5455,#5456,#5457,#5458,#5459,
#5460,#5461,#5462,#5463),.UNSPECIFIED.,.F.,.F.,(4,1,1,1,1,1,1,4),(28.2743338823081,
28.8844460900656,29.8709246012036,30.8574031123417,31.8438816234797,32.8303601346177,
33.8168386457557,34.5575191894877),.UNSPECIFIED.);
#787=B_SPLINE_CURVE_WITH_KNOTS('',3,(#5464,#5465,#5466,#5467,#5468,#5469,
#5470,#5471,#5472,#5473,#5474),.UNSPECIFIED.,.F.,.F.,(4,1,1,1,1,1,1,1,4),
(28.2743338823081,28.591779797415,29.5723663858211,30.5529529742272,31.5335395626332,
32.5141261510393,33.4947127394453,34.4752993278514,34.5575191894877),
 .UNSPECIFIED.);
#788=B_SPLINE_CURVE_WITH_KNOTS('',3,(#5479,#5480,#5481,#5482,#5483,#5484,
#5485,#5486,#5487,#5488),.UNSPECIFIED.,.F.,.F.,(4,1,1,1,1,1,1,4),(21.9911485751285,
22.9655750232376,23.9520535343756,24.9385320455136,25.9250105566516,26.9114890677896,
27.8979675789276,28.2743338823081),.UNSPECIFIED.);
#789=B_SPLINE_CURVE_WITH_KNOTS('',3,(#5489,#5490,#5491,#5492,#5493,#5494,
#5495,#5496,#5497,#5498),.UNSPECIFIED.,.F.,.F.,(4,1,1,1,1,1,1,4),(21.9911485751285,
22.7082602669787,23.6888468553848,24.6694334437908,25.6500200321969,26.6306066206029,
27.611193209009,28.2743338823081),.UNSPECIFIED.);
#790=B_SPLINE_CURVE_WITH_KNOTS('',3,(#5504,#5505,#5506,#5507),
 .UNSPECIFIED.,.F.,.F.,(4,4),(14.8635675597303,15.707963267949),
 .UNSPECIFIED.);
#791=B_SPLINE_CURVE_WITH_KNOTS('',3,(#5509,#5510,#5511,#5512),
 .UNSPECIFIED.,.F.,.F.,(4,4),(0.780394244942429,0.807165157392522),
 .UNSPECIFIED.);
#792=B_SPLINE_CURVE_WITH_KNOTS('',3,(#5513,#5514,#5515,#5516,#5517),
 .UNSPECIFIED.,.F.,.F.,(4,1,4),(14.6841004229163,15.0737469341336,15.707963267949),
 .UNSPECIFIED.);
#793=B_SPLINE_CURVE_WITH_KNOTS('',3,(#5523,#5524,#5525,#5526,#5527,#5528,
#5529,#5530,#5531,#5532),.UNSPECIFIED.,.F.,.F.,(4,3,3,4),(32.725489676875,
32.8245248501582,33.8051114385643,34.7856980269704),.UNSPECIFIED.);
#794=B_SPLINE_CURVE_WITH_KNOTS('',3,(#5535,#5536,#5537,#5538,#5539,#5540,
#5541,#5542,#5543,#5544,#5545,#5546,#5547),.UNSPECIFIED.,.F.,.F.,(4,3,3,
3,4),(-32.7651255352134,-31.8262624935563,-30.8397839824183,-29.8533054712803,
-28.9853432330879),.UNSPECIFIED.);
#795=B_SPLINE_CURVE_WITH_KNOTS('',3,(#5552,#5553,#5554,#5555,#5556,#5557,
#5558,#5559,#5560,#5561,#5562,#5563,#5564,#5565,#5566,#5567,#5568,#5569,
#5570,#5571,#5572,#5573),.UNSPECIFIED.,.F.,.F.,(4,3,3,3,3,3,3,4),(26.4423043696954,
26.9410053197219,27.921591908128,28.902178496534,29.8827650849401,30.8633516733461,
31.8439382617522,32.725489676875),.UNSPECIFIED.);
#796=B_SPLINE_CURVE_WITH_KNOTS('',3,(#5574,#5575,#5576,#5577,#5578,#5579,
#5580,#5581,#5582,#5583,#5584,#5585,#5586,#5587,#5588,#5589,#5590,#5591,
#5592,#5593,#5594,#5595,#5596,#5597,#5598),.UNSPECIFIED.,.F.,.F.,(4,3,3,
3,3,3,3,3,4),(-28.9853432330879,-28.8668269601423,-27.8803484490043,-26.8938699378663,
-25.9073914267283,-24.9209129155903,-23.9344344044523,-22.9479558933143,
-22.7021579259083),.UNSPECIFIED.);
#797=B_SPLINE_CURVE_WITH_KNOTS('',3,(#5603,#5604,#5605,#5606,#5607,#5608,
#5609,#5610,#5611,#5612,#5613,#5614,#5615,#5616,#5617,#5618,#5619,#5620,
#5621,#5622,#5623,#5624),.UNSPECIFIED.,.F.,.F.,(4,3,3,3,3,3,3,4),(20.1591190625159,
21.0574857892856,22.0380723776916,23.0186589660977,23.9992455545037,24.9798321429098,
25.9604187313158,26.4423043696954),.UNSPECIFIED.);
#798=B_SPLINE_CURVE_WITH_KNOTS('',3,(#5625,#5626,#5627,#5628,#5629,#5630,
#5631,#5632,#5633,#5634,#5635,#5636,#5637,#5638,#5639,#5640,#5641,#5642,
#5643,#5644,#5645,#5646),.UNSPECIFIED.,.F.,.F.,(4,3,3,3,3,3,3,4),(-22.7021579259083,
-21.9614773821763,-20.9749988710383,-19.9885203599003,-19.0020418487623,
-18.0155633376243,-17.0290848264863,-16.4189726187287),.UNSPECIFIED.);
#799=B_SPLINE_CURVE_WITH_KNOTS('',3,(#5651,#5652,#5653,#5654,#5655,#5656,
#5657,#5658,#5659,#5660,#5661,#5662,#5663,#5664,#5665,#5666,#5667,#5668,
#5669,#5670,#5671,#5672,#5673,#5674,#5675),.UNSPECIFIED.,.F.,.F.,(4,3,3,
3,3,3,3,3,4),(13.8759337553363,14.1933796704432,15.1739662588492,16.1545528472553,
17.1351394356613,18.1157260240674,19.0963126124735,20.0768992008795,20.1591190625159),
 .UNSPECIFIED.);
#800=B_SPLINE_CURVE_WITH_KNOTS('',3,(#5676,#5677,#5678,#5679,#5680,#5681,
#5682,#5683,#5684,#5685,#5686,#5687,#5688,#5689,#5690,#5691,#5692,#5693,
#5694,#5695,#5696,#5697),.UNSPECIFIED.,.F.,.F.,(4,3,3,3,3,3,3,4),(-16.4189726187287,
-16.0426063153483,-15.0561278042102,-14.0696492930722,-13.0831707819342,
-12.0966922707962,-11.1102137596582,-10.1357873115492),.UNSPECIFIED.);
#801=B_SPLINE_CURVE_WITH_KNOTS('',3,(#5703,#5704,#5705,#5706,#5707,#5708,
#5709,#5710,#5711,#5712,#5713,#5714,#5715),.UNSPECIFIED.,.F.,.F.,(4,3,3,
3,4),(-3.85260200436957,-3.21838567055419,-2.23190715941619,-1.24542864827818,
-0.258950137140183),.UNSPECIFIED.);
#802=B_SPLINE_CURVE_WITH_KNOTS('',3,(#5717,#5718,#5719,#5720,#5721,#5722,
#5723,#5724),.UNSPECIFIED.,.F.,.F.,(4,2,2,4),(0.232338149511893,0.238650008841116,
0.286379476269036,0.327066349300818),.UNSPECIFIED.);
#803=B_SPLINE_CURVE_WITH_KNOTS('',3,(#5725,#5726,#5727,#5728,#5729,#5730,
#5731,#5732,#5733,#5734,#5735,#5736,#5737,#5738,#5739,#5740,#5741,#5742,
#5743),.UNSPECIFIED.,.F.,.F.,(4,3,3,3,3,3,4),(3.22053235693677,3.40692719797657,
4.38751378638262,5.36810037478868,6.34868696319473,7.32927355160079,7.59274844815669),
 .UNSPECIFIED.);
#804=B_SPLINE_CURVE_WITH_KNOTS('',3,(#5750,#5751,#5752,#5753),
 .UNSPECIFIED.,.F.,.F.,(4,4),(47.1238898038469,47.1635256621853),
 .UNSPECIFIED.);
#805=B_SPLINE_CURVE_WITH_KNOTS('',3,(#5759,#5760,#5761,#5762,#5763,#5764,
#5765,#5766,#5767),.UNSPECIFIED.,.F.,.F.,(4,1,1,1,1,1,4),(40.8407044966673,
41.7086667348597,42.6951452459977,43.6816237571357,44.6681022682737,45.6545807794117,
46.6410592905497),.UNSPECIFIED.);
#806=B_SPLINE_CURVE_WITH_KNOTS('',3,(#5769,#5770,#5771,#5772,#5773,#5774,
#5775,#5776,#5777,#5778),.UNSPECIFIED.,.F.,.F.,(4,1,1,1,1,1,1,4),(40.8407044966673,
41.3394054466937,42.3199920350998,43.3005786235059,44.2811652119119,45.261751800318,
46.242338388724,47.1238898038469),.UNSPECIFIED.);
#807=B_SPLINE_CURVE_WITH_KNOTS('',3,(#5783,#5784,#5785,#5786,#5787,#5788,
#5789,#5790,#5791,#5792,#5793),.UNSPECIFIED.,.F.,.F.,(4,1,1,1,1,1,1,1,4),
(34.5575191894877,34.8033171568937,35.7897956680317,36.7762741791697,37.7627526903077,
38.7492312014457,39.7357097125837,40.7221882237217,40.8407044966673),
 .UNSPECIFIED.);
#808=B_SPLINE_CURVE_WITH_KNOTS('',3,(#5794,#5795,#5796,#5797,#5798,#5799,
#5800,#5801,#5802,#5803),.UNSPECIFIED.,.F.,.F.,(4,1,1,1,1,1,1,4),(34.5575191894877,
35.4558859162574,36.4364725046635,37.4170590930695,38.3976456814756,39.3782322698816,
40.3588188582877,40.8407044966673),.UNSPECIFIED.);
#809=B_SPLINE_CURVE_WITH_KNOTS('',3,(#5808,#5809,#5810,#5811,#5812,#5813,
#5814,#5815,#5816,#5817),.UNSPECIFIED.,.F.,.F.,(4,1,1,1,1,1,1,4),(28.2743338823081,
28.8844460900656,29.8709246012036,30.8574031123416,31.8438816234796,32.8303601346176,
33.8168386457557,34.5575191894877),.UNSPECIFIED.);
#810=B_SPLINE_CURVE_WITH_KNOTS('',3,(#5818,#5819,#5820,#5821,#5822,#5823,
#5824,#5825,#5826,#5827,#5828),.UNSPECIFIED.,.F.,.F.,(4,1,1,1,1,1,1,1,4),
(28.2743338823081,28.591779797415,29.5723663858211,30.5529529742271,31.5335395626332,
32.5141261510392,33.4947127394453,34.4752993278514,34.5575191894877),
 .UNSPECIFIED.);
#811=B_SPLINE_CURVE_WITH_KNOTS('',3,(#5833,#5834,#5835,#5836,#5837,#5838,
#5839,#5840,#5841,#5842),.UNSPECIFIED.,.F.,.F.,(4,1,1,1,1,1,1,4),(21.9911485751285,
22.9655750232376,23.9520535343756,24.9385320455136,25.9250105566516,26.9114890677896,
27.8979675789276,28.2743338823081),.UNSPECIFIED.);
#812=B_SPLINE_CURVE_WITH_KNOTS('',3,(#5843,#5844,#5845,#5846,#5847,#5848,
#5849,#5850,#5851,#5852),.UNSPECIFIED.,.F.,.F.,(4,1,1,1,1,1,1,4),(21.9911485751285,
22.7082602669787,23.6888468553847,24.6694334437908,25.6500200321969,26.6306066206029,
27.611193209009,28.2743338823081),.UNSPECIFIED.);
#813=B_SPLINE_CURVE_WITH_KNOTS('',3,(#5858,#5859,#5860,#5861),
 .UNSPECIFIED.,.F.,.F.,(4,4),(14.8635675597302,15.707963267949),
 .UNSPECIFIED.);
#814=B_SPLINE_CURVE_WITH_KNOTS('',3,(#5863,#5864,#5865,#5866),
 .UNSPECIFIED.,.F.,.F.,(4,4),(0.780394244942412,0.807165157392504),
 .UNSPECIFIED.);
#815=B_SPLINE_CURVE_WITH_KNOTS('',3,(#5867,#5868,#5869,#5870,#5871),
 .UNSPECIFIED.,.F.,.F.,(4,1,4),(14.6841004229163,15.0737469341336,15.707963267949),
 .UNSPECIFIED.);
#816=B_SPLINE_CURVE_WITH_KNOTS('',3,(#5877,#5878,#5879,#5880,#5881,#5882,
#5883,#5884,#5885,#5886),.UNSPECIFIED.,.F.,.F.,(4,3,3,4),(32.725489676875,
32.8245248501582,33.8051114385643,34.7856980269704),.UNSPECIFIED.);
#817=B_SPLINE_CURVE_WITH_KNOTS('',3,(#5889,#5890,#5891,#5892,#5893,#5894,
#5895,#5896,#5897,#5898,#5899,#5900,#5901),.UNSPECIFIED.,.F.,.F.,(4,3,3,
3,4),(-32.7651255352134,-31.8262624935563,-30.8397839824183,-29.8533054712803,
-28.985343233088),.UNSPECIFIED.);
#818=B_SPLINE_CURVE_WITH_KNOTS('',3,(#5906,#5907,#5908,#5909,#5910,#5911,
#5912,#5913,#5914,#5915,#5916,#5917,#5918,#5919,#5920,#5921,#5922,#5923,
#5924,#5925,#5926,#5927),.UNSPECIFIED.,.F.,.F.,(4,3,3,3,3,3,3,4),(26.4423043696954,
26.9410053197219,27.921591908128,28.902178496534,29.8827650849401,30.8633516733461,
31.8439382617522,32.725489676875),.UNSPECIFIED.);
#819=B_SPLINE_CURVE_WITH_KNOTS('',3,(#5928,#5929,#5930,#5931,#5932,#5933,
#5934,#5935,#5936,#5937,#5938,#5939,#5940,#5941,#5942,#5943,#5944,#5945,
#5946,#5947,#5948,#5949,#5950,#5951,#5952),.UNSPECIFIED.,.F.,.F.,(4,3,3,
3,3,3,3,3,4),(-28.985343233088,-28.8668269601423,-27.8803484490043,-26.8938699378663,
-25.9073914267283,-24.9209129155903,-23.9344344044523,-22.9479558933143,
-22.7021579259084),.UNSPECIFIED.);
#820=B_SPLINE_CURVE_WITH_KNOTS('',3,(#5957,#5958,#5959,#5960,#5961,#5962,
#5963,#5964,#5965,#5966,#5967,#5968,#5969,#5970,#5971,#5972,#5973,#5974,
#5975,#5976,#5977,#5978),.UNSPECIFIED.,.F.,.F.,(4,3,3,3,3,3,3,4),(20.1591190625159,
21.0574857892856,22.0380723776916,23.0186589660977,23.9992455545037,24.9798321429098,
25.9604187313159,26.4423043696954),.UNSPECIFIED.);
#821=B_SPLINE_CURVE_WITH_KNOTS('',3,(#5979,#5980,#5981,#5982,#5983,#5984,
#5985,#5986,#5987,#5988,#5989,#5990,#5991,#5992,#5993,#5994,#5995,#5996,
#5997,#5998,#5999,#6000),.UNSPECIFIED.,.F.,.F.,(4,3,3,3,3,3,3,4),(-22.7021579259084,
-21.9614773821763,-20.9749988710383,-19.9885203599003,-19.0020418487623,
-18.0155633376243,-17.0290848264863,-16.4189726187288),.UNSPECIFIED.);
#822=B_SPLINE_CURVE_WITH_KNOTS('',3,(#6005,#6006,#6007,#6008,#6009,#6010,
#6011,#6012,#6013,#6014,#6015,#6016,#6017,#6018,#6019,#6020,#6021,#6022,
#6023,#6024,#6025,#6026,#6027,#6028,#6029),.UNSPECIFIED.,.F.,.F.,(4,3,3,
3,3,3,3,3,4),(13.8759337553363,14.1933796704432,15.1739662588492,16.1545528472553,
17.1351394356614,18.1157260240674,19.0963126124735,20.0768992008795,20.1591190625159),
 .UNSPECIFIED.);
#823=B_SPLINE_CURVE_WITH_KNOTS('',3,(#6030,#6031,#6032,#6033,#6034,#6035,
#6036,#6037,#6038,#6039,#6040,#6041,#6042,#6043,#6044,#6045,#6046,#6047,
#6048,#6049,#6050,#6051),.UNSPECIFIED.,.F.,.F.,(4,3,3,3,3,3,3,4),(-16.4189726187288,
-16.0426063153483,-15.0561278042103,-14.0696492930723,-13.0831707819343,
-12.0966922707963,-11.1102137596583,-10.1357873115492),.UNSPECIFIED.);
#824=B_SPLINE_CURVE_WITH_KNOTS('',3,(#6057,#6058,#6059,#6060,#6061,#6062,
#6063,#6064,#6065,#6066,#6067,#6068,#6069),.UNSPECIFIED.,.F.,.F.,(4,3,3,
3,4),(-3.8526020043696,-3.21838567055423,-2.23190715941622,-1.24542864827822,
-0.258950137140227),.UNSPECIFIED.);
#825=B_SPLINE_CURVE_WITH_KNOTS('',3,(#6071,#6072,#6073,#6074,#6075,#6076,
#6077,#6078),.UNSPECIFIED.,.F.,.F.,(4,2,2,4),(0.232338149511894,0.238650008841116,
0.286379476269036,0.327066349300814),.UNSPECIFIED.);
#826=B_SPLINE_CURVE_WITH_KNOTS('',3,(#6079,#6080,#6081,#6082,#6083,#6084,
#6085,#6086,#6087,#6088,#6089,#6090,#6091,#6092,#6093,#6094,#6095,#6096,
#6097),.UNSPECIFIED.,.F.,.F.,(4,3,3,3,3,3,4),(3.22053235693678,3.40692719797657,
4.38751378638263,5.36810037478869,6.34868696319474,7.3292735516008,7.59274844815669),
 .UNSPECIFIED.);
#827=B_SPLINE_CURVE_WITH_KNOTS('',3,(#6104,#6105,#6106,#6107),
 .UNSPECIFIED.,.F.,.F.,(4,4),(47.1238898038469,47.1635256621853),
 .UNSPECIFIED.);
#828=B_SPLINE_CURVE_WITH_KNOTS('',3,(#6113,#6114,#6115,#6116,#6117,#6118,
#6119,#6120,#6121),.UNSPECIFIED.,.F.,.F.,(4,1,1,1,1,1,4),(40.8407044966673,
41.7086667348597,42.6951452459977,43.6816237571357,44.6681022682737,45.6545807794117,
46.6410592905497),.UNSPECIFIED.);
#829=B_SPLINE_CURVE_WITH_KNOTS('',3,(#6123,#6124,#6125,#6126,#6127,#6128,
#6129,#6130,#6131,#6132),.UNSPECIFIED.,.F.,.F.,(4,1,1,1,1,1,1,4),(40.8407044966673,
41.3394054466937,42.3199920350998,43.3005786235059,44.2811652119119,45.261751800318,
46.242338388724,47.1238898038469),.UNSPECIFIED.);
#830=B_SPLINE_CURVE_WITH_KNOTS('',3,(#6137,#6138,#6139,#6140,#6141,#6142,
#6143,#6144,#6145,#6146,#6147),.UNSPECIFIED.,.F.,.F.,(4,1,1,1,1,1,1,1,4),
(34.5575191894877,34.8033171568936,35.7897956680316,36.7762741791696,37.7627526903077,
38.7492312014457,39.7357097125837,40.7221882237217,40.8407044966673),
 .UNSPECIFIED.);
#831=B_SPLINE_CURVE_WITH_KNOTS('',3,(#6148,#6149,#6150,#6151,#6152,#6153,
#6154,#6155,#6156,#6157),.UNSPECIFIED.,.F.,.F.,(4,1,1,1,1,1,1,4),(34.5575191894877,
35.4558859162574,36.4364725046635,37.4170590930695,38.3976456814756,39.3782322698816,
40.3588188582877,40.8407044966673),.UNSPECIFIED.);
#832=B_SPLINE_CURVE_WITH_KNOTS('',3,(#6162,#6163,#6164,#6165,#6166,#6167,
#6168,#6169,#6170,#6171),.UNSPECIFIED.,.F.,.F.,(4,1,1,1,1,1,1,4),(28.2743338823081,
28.8844460900656,29.8709246012036,30.8574031123416,31.8438816234796,32.8303601346176,
33.8168386457556,34.5575191894877),.UNSPECIFIED.);
#833=B_SPLINE_CURVE_WITH_KNOTS('',3,(#6172,#6173,#6174,#6175,#6176,#6177,
#6178,#6179,#6180,#6181,#6182),.UNSPECIFIED.,.F.,.F.,(4,1,1,1,1,1,1,1,4),
(28.2743338823081,28.591779797415,29.5723663858211,30.5529529742271,31.5335395626332,
32.5141261510392,33.4947127394453,34.4752993278514,34.5575191894877),
 .UNSPECIFIED.);
#834=B_SPLINE_CURVE_WITH_KNOTS('',3,(#6187,#6188,#6189,#6190,#6191,#6192,
#6193,#6194,#6195,#6196),.UNSPECIFIED.,.F.,.F.,(4,1,1,1,1,1,1,4),(21.9911485751285,
22.9655750232376,23.9520535343756,24.9385320455136,25.9250105566516,26.9114890677896,
27.8979675789276,28.2743338823081),.UNSPECIFIED.);
#835=B_SPLINE_CURVE_WITH_KNOTS('',3,(#6197,#6198,#6199,#6200,#6201,#6202,
#6203,#6204,#6205,#6206),.UNSPECIFIED.,.F.,.F.,(4,1,1,1,1,1,1,4),(21.9911485751285,
22.7082602669787,23.6888468553847,24.6694334437908,25.6500200321969,26.6306066206029,
27.611193209009,28.2743338823081),.UNSPECIFIED.);
#836=B_SPLINE_CURVE_WITH_KNOTS('',3,(#6212,#6213,#6214,#6215),
 .UNSPECIFIED.,.F.,.F.,(4,4),(14.8635675597302,15.7079632679489),
 .UNSPECIFIED.);
#837=B_SPLINE_CURVE_WITH_KNOTS('',3,(#6217,#6218,#6219,#6220),
 .UNSPECIFIED.,.F.,.F.,(4,4),(-0.15244151301857,-0.125670600568476),
 .UNSPECIFIED.);
#838=B_SPLINE_CURVE_WITH_KNOTS('',3,(#6221,#6222,#6223,#6224,#6225),
 .UNSPECIFIED.,.F.,.F.,(4,1,4),(14.6841004229163,15.0737469341335,15.7079632679489),
 .UNSPECIFIED.);
#839=B_SPLINE_CURVE_WITH_KNOTS('',3,(#6288,#6289,#6290,#6291,#6292,#6293,
#6294,#6295,#6296,#6297),.UNSPECIFIED.,.F.,.F.,(4,1,1,1,1,1,1,4),(-0.630828028997556,
-0.540709739140762,-0.450591449283968,-0.360473159427175,-0.270354869570381,
-0.180236579713587,-0.0901182898567936,0.),.UNSPECIFIED.);
#840=B_SPLINE_CURVE_WITH_KNOTS('',3,(#6298,#6299,#6300,#6301,#6302,#6303,
#6304,#6305,#6306,#6307),.UNSPECIFIED.,.F.,.F.,(4,1,1,1,1,1,1,4),(0.,0.0901182898567936,
0.180236579713587,0.270354869570381,0.360473159427175,0.450591449283968,
0.540709739140762,0.630828028997556),.UNSPECIFIED.);
#841=B_SPLINE_CURVE_WITH_KNOTS('',3,(#6359,#6360,#6361,#6362,#6363,#6364,
#6365,#6366,#6367),.UNSPECIFIED.,.F.,.F.,(4,1,1,1,1,1,4),(-0.630828028997558,
-0.540709739140764,-0.45059144928397,-0.360473159427176,-0.270354869570382,
-0.0901182898567944,-4.71012858487596E-16),.UNSPECIFIED.);
#842=B_SPLINE_CURVE_WITH_KNOTS('',3,(#6368,#6369,#6370,#6371,#6372,#6373,
#6374,#6375,#6376),.UNSPECIFIED.,.F.,.F.,(4,1,1,1,1,1,4),(4.71012858487596E-16,
0.0901182898567944,0.270354869570382,0.360473159427176,0.45059144928397,
0.540709739140764,0.630828028997558),.UNSPECIFIED.);
#843=B_SPLINE_CURVE_WITH_KNOTS('',3,(#6397,#6398,#6399,#6400,#6401,#6402,
#6403,#6404,#6405,#6406),.UNSPECIFIED.,.F.,.F.,(4,1,1,1,1,1,1,4),(-0.630826934113516,
-0.540708800668728,-0.45059066722394,-0.360472533779152,-0.270354400334364,
-0.180236266889576,-0.0901181334447881,0.),.UNSPECIFIED.);
#844=B_SPLINE_CURVE_WITH_KNOTS('',3,(#6409,#6410,#6411,#6412,#6413,#6414,
#6415,#6416,#6417),.UNSPECIFIED.,.F.,.F.,(4,1,1,1,1,1,4),(-0.630826934113514,
-0.540708800668727,-0.450590667223939,-0.360472533779152,-0.270354400334364,
-0.090118133444789,-1.45040208899179E-15),.UNSPECIFIED.);
#845=B_SPLINE_CURVE_WITH_KNOTS('',3,(#6419,#6420,#6421,#6422,#6423,#6424,
#6425),.UNSPECIFIED.,.F.,.F.,(4,3,4),(0.,0.0134137161591184,0.0211887085199461),
 .UNSPECIFIED.);
#846=B_SPLINE_CURVE_WITH_KNOTS('',3,(#6428,#6429,#6430,#6431,#6432,#6433,
#6434,#6435,#6436,#6437,#6438,#6439,#6440,#6441,#6442,#6443,#6444,#6445,
#6446,#6447,#6448,#6449,#6450,#6451,#6452,#6453,#6454,#6455),
 .UNSPECIFIED.,.F.,.F.,(4,2,2,2,2,2,2,2,2,2,2,2,2,4),(0.132675851635198,
0.148555393851972,0.199408749972162,0.23008141116656,0.233759333898255,
0.235438400548033,0.236724984756957,0.238100681262405,0.240251570220697,
0.246911241903423,0.261869487428334,0.284661002402669,0.334157075680303,
0.364522014598402),.UNSPECIFIED.);
#847=B_SPLINE_CURVE_WITH_KNOTS('',3,(#6457,#6458,#6459,#6460),
 .UNSPECIFIED.,.F.,.F.,(4,4),(0.,0.0546382265797921),.UNSPECIFIED.);
#848=B_SPLINE_CURVE_WITH_KNOTS('',3,(#6463,#6464,#6465,#6466,#6467,#6468,
#6469,#6470,#6471,#6472,#6473,#6474,#6475,#6476,#6477,#6478,#6479,#6480,
#6481,#6482,#6483,#6484,#6485,#6486,#6487,#6488,#6489,#6490,#6491,#6492,
#6493,#6494,#6495,#6496,#6497,#6498,#6499,#6500,#6501,#6502,#6503,#6504,
#6505,#6506,#6507,#6508,#6509,#6510,#6511,#6512,#6513,#6514,#6515,#6516,
#6517,#6518,#6519,#6520,#6521,#6522,#6523,#6524,#6525,#6526,#6527,#6528,
#6529,#6530,#6531,#6532,#6533,#6534,#6535,#6536,#6537,#6538,#6539,#6540,
#6541,#6542,#6543,#6544,#6545,#6546,#6547,#6548,#6549,#6550),
 .UNSPECIFIED.,.F.,.F.,(4,3,3,3,3,3,3,3,3,3,3,3,3,3,3,3,3,3,3,3,3,3,3,3,
3,3,3,3,3,4),(0.161323401136655,0.162174025962782,0.166779485180113,0.169376940831453,
0.171224993719759,0.173139242582617,0.175973532593381,0.183745594511937,
0.198799313297488,0.20211654011794,0.216012499252289,0.22995896167067,0.243932779482341,
0.248209582709266,0.261468843670571,0.271281454581336,0.275080467090793,
0.281171140081554,0.283449944272637,0.284952828597099,0.286393790105372,
0.288364882307824,0.292940793703471,0.303723291935433,0.317194378004391,
0.326955580765439,0.341385391108791,0.355815201452144,0.36984547151358,
0.377761390647509),.UNSPECIFIED.);
#849=B_SPLINE_CURVE_WITH_KNOTS('',3,(#6552,#6553,#6554,#6555,#6556,#6557,
#6558),.UNSPECIFIED.,.F.,.F.,(4,3,4),(0.,0.0134137644483191,0.0211887085199428),
 .UNSPECIFIED.);
#850=B_SPLINE_CURVE_WITH_KNOTS('',3,(#6561,#6562,#6563,#6564,#6565,#6566,
#6567,#6568,#6569,#6570,#6571,#6572,#6573,#6574,#6575,#6576,#6577,#6578,
#6579,#6580,#6581,#6582,#6583,#6584,#6585,#6586),.UNSPECIFIED.,.F.,.F.,
(4,2,2,2,2,2,2,2,2,2,2,2,4),(0.132676175148223,0.148995076930855,0.200407295271874,
0.230117643987148,0.23376845564089,0.235442377395334,0.236728047956164,
0.238105727743135,0.240265875890405,0.247002444588875,0.262163202563398,
0.285292871184355,0.36463323521129),.UNSPECIFIED.);
#851=B_SPLINE_CURVE_WITH_KNOTS('',3,(#6588,#6589,#6590,#6591),
 .UNSPECIFIED.,.F.,.F.,(4,4),(0.,0.0546382265797926),.UNSPECIFIED.);
#852=B_SPLINE_CURVE_WITH_KNOTS('',3,(#6594,#6595,#6596,#6597,#6598,#6599,
#6600,#6601,#6602,#6603,#6604,#6605,#6606,#6607,#6608,#6609,#6610,#6611,
#6612,#6613,#6614,#6615,#6616,#6617,#6618,#6619,#6620,#6621,#6622,#6623,
#6624,#6625,#6626,#6627,#6628,#6629,#6630,#6631,#6632,#6633,#6634,#6635,
#6636,#6637,#6638,#6639,#6640,#6641,#6642,#6643,#6644,#6645,#6646,#6647,
#6648,#6649,#6650,#6651,#6652,#6653,#6654,#6655,#6656,#6657,#6658,#6659,
#6660,#6661,#6662,#6663,#6664,#6665,#6666,#6667,#6668,#6669,#6670,#6671,
#6672,#6673,#6674,#6675,#6676,#6677,#6678,#6679,#6680,#6681),
 .UNSPECIFIED.,.F.,.F.,(4,3,3,3,3,3,3,3,3,3,3,3,3,3,3,3,3,3,3,3,3,3,3,3,
3,3,3,3,3,4),(0.161323401136656,0.162174025962797,0.166779485180127,0.169376940831358,
0.171224993719577,0.173139242582433,0.175973532593279,0.183745594512078,
0.198799314853387,0.202116540118666,0.216012494346032,0.229958934934171,
0.243932718827378,0.248209582711262,0.261468798357561,0.271281454583496,
0.275080467092959,0.281171140083886,0.283449944275014,0.284952828599537,
0.286393790107871,0.288364882310492,0.292940793706489,0.303723291939475,
0.317194344529929,0.326955580771647,0.341385391116386,0.355815201461124,
0.369845481472554,0.377761390658993),.UNSPECIFIED.);
#853=B_SPLINE_CURVE_WITH_KNOTS('',3,(#6683,#6684,#6685,#6686,#6687,#6688,
#6689),.UNSPECIFIED.,.F.,.F.,(4,3,4),(0.,0.013413717227542,0.0211887085199402),
 .UNSPECIFIED.);
#854=B_SPLINE_CURVE_WITH_KNOTS('',3,(#6692,#6693,#6694,#6695,#6696,#6697,
#6698,#6699,#6700,#6701,#6702,#6703,#6704,#6705,#6706,#6707,#6708,#6709,
#6710,#6711,#6712,#6713,#6714,#6715,#6716,#6717),.UNSPECIFIED.,.F.,.F.,
(4,2,2,2,2,2,2,2,2,2,2,2,4),(0.13267617515684,0.148995076944627,0.20040729530199,
0.230117644026823,0.233768455681768,0.235442377436844,0.236728047998186,
0.238105727785679,0.240265875933841,0.247002444635319,0.262163202616535,
0.285292871247735,0.364633235309711),.UNSPECIFIED.);
#855=B_SPLINE_CURVE_WITH_KNOTS('',3,(#6719,#6720,#6721,#6722),
 .UNSPECIFIED.,.F.,.F.,(4,4),(0.,0.054638226579796),.UNSPECIFIED.);
#856=B_SPLINE_CURVE_WITH_KNOTS('',3,(#6725,#6726,#6727,#6728,#6729,#6730,
#6731,#6732,#6733,#6734,#6735,#6736,#6737,#6738,#6739,#6740,#6741,#6742,
#6743,#6744,#6745,#6746,#6747,#6748,#6749,#6750,#6751,#6752,#6753,#6754,
#6755,#6756,#6757,#6758,#6759,#6760,#6761,#6762,#6763,#6764,#6765,#6766,
#6767,#6768,#6769,#6770,#6771,#6772,#6773,#6774,#6775,#6776,#6777,#6778,
#6779,#6780,#6781,#6782,#6783,#6784,#6785,#6786,#6787,#6788,#6789,#6790,
#6791,#6792,#6793,#6794,#6795,#6796,#6797,#6798,#6799,#6800,#6801,#6802,
#6803,#6804,#6805,#6806,#6807,#6808,#6809,#6810,#6811,#6812),
 .UNSPECIFIED.,.F.,.F.,(4,3,3,3,3,3,3,3,3,3,3,3,3,3,3,3,3,3,3,3,3,3,3,3,
3,3,3,3,3,4),(0.161323401136656,0.162174025962793,0.166779485180093,0.169376940831323,
0.17122499371966,0.173139242582673,0.175973532593757,0.183745594513212,
0.198799313354449,0.202116540121312,0.216012499102072,0.22995896081845,
0.243932777534292,0.248209582717845,0.261468842215329,0.271281454592363,
0.275080467102228,0.28117114009374,0.283449944285067,0.284952828609855,
0.286393790118399,0.288364882321303,0.292940793718084,0.303723291952668,
0.317194376940858,0.326955580788315,0.341385391135183,0.35581520148205,
0.369845471867408,0.377761390682823),.UNSPECIFIED.);
#857=B_SPLINE_CURVE_WITH_KNOTS('',3,(#6817,#6818,#6819,#6820,#6821,#6822,
#6823,#6824,#6825,#6826),.UNSPECIFIED.,.F.,.F.,(4,1,1,1,1,1,1,4),(-0.630827060547008,
-0.540708909040293,-0.450590757533577,-0.360472606026862,-0.270354454520147,
-0.180236303013431,-0.0901181515067158,-4.24636666889308E-16),
 .UNSPECIFIED.);
#858=B_SPLINE_CURVE_WITH_KNOTS('',3,(#6829,#6830,#6831,#6832,#6833,#6834,
#6835,#6836,#6837),.UNSPECIFIED.,.F.,.F.,(4,1,1,1,1,1,4),(-0.630827060547008,
-0.540708909040292,-0.450590757533577,-0.360472606026862,-0.270354454520146,
-0.0901181515067154,0.),.UNSPECIFIED.);
#859=B_SPLINE_CURVE_WITH_KNOTS('',3,(#6926,#6927,#6928,#6929,#6930,#6931,
#6932,#6933,#6934,#6935),.UNSPECIFIED.,.F.,.F.,(4,1,1,1,1,1,1,4),(0.,0.0901181334447881,
0.180236266889576,0.270354400334364,0.360472533779152,0.45059066722394,
0.540708800668728,0.630826934113516),.UNSPECIFIED.);
#860=B_SPLINE_CURVE_WITH_KNOTS('',3,(#6985,#6986,#6987,#6988,#6989,#6990,
#6991,#6992,#6993),.UNSPECIFIED.,.F.,.F.,(4,1,1,1,1,1,4),(1.45040208899179E-15,
0.090118133444789,0.270354400334364,0.360472533779152,0.450590667223939,
0.540708800668727,0.630826934113514),.UNSPECIFIED.);
#861=B_SPLINE_CURVE_WITH_KNOTS('',3,(#7064,#7065,#7066,#7067,#7068,#7069,
#7070,#7071,#7072),.UNSPECIFIED.,.F.,.F.,(4,1,1,1,1,1,4),(0.,0.0901181515067154,
0.270354454520146,0.360472606026862,0.450590757533577,0.540708909040292,
0.630827060547008),.UNSPECIFIED.);
#862=B_SPLINE_CURVE_WITH_KNOTS('',3,(#7142,#7143,#7144,#7145,#7146,#7147,
#7148,#7149,#7150,#7151),.UNSPECIFIED.,.F.,.F.,(4,1,1,1,1,1,1,4),(4.24636666889308E-16,
0.0901181515067158,0.180236303013431,0.270354454520147,0.360472606026862,
0.450590757533577,0.540708909040293,0.630827060547008),.UNSPECIFIED.);
#863=B_SPLINE_CURVE_WITH_KNOTS('',3,(#7215,#7216,#7217,#7218,#7219),
 .UNSPECIFIED.,.F.,.F.,(4,1,4),(0.,0.0877485495278113,0.167711711370225),
 .UNSPECIFIED.);
#864=B_SPLINE_CURVE_WITH_KNOTS('',3,(#7223,#7224,#7225,#7226,#7227),
 .UNSPECIFIED.,.F.,.F.,(4,1,4),(0.,0.0877485495278113,0.167711711370225),
 .UNSPECIFIED.);
#865=B_SPLINE_CURVE_WITH_KNOTS('',3,(#7240,#7241,#7242,#7243,#7244),
 .UNSPECIFIED.,.F.,.F.,(4,1,4),(0.,0.10199502632379,0.208351348596016),
 .UNSPECIFIED.);
#866=B_SPLINE_CURVE_WITH_KNOTS('',3,(#7247,#7248,#7249,#7250,#7251),
 .UNSPECIFIED.,.F.,.F.,(4,1,4),(0.,0.10199502632379,0.208351348596016),
 .UNSPECIFIED.);
#867=B_SPLINE_CURVE_WITH_KNOTS('',3,(#7263,#7264,#7265,#7266,#7267),
 .UNSPECIFIED.,.F.,.F.,(4,1,4),(0.,0.0896502163244712,0.175983775147455),
 .UNSPECIFIED.);
#868=B_SPLINE_CURVE_WITH_KNOTS('',3,(#7270,#7271,#7272,#7273,#7274),
 .UNSPECIFIED.,.F.,.F.,(4,1,4),(0.,0.0896502163244712,0.175983775147455),
 .UNSPECIFIED.);
#869=B_SPLINE_CURVE_WITH_KNOTS('',3,(#7286,#7287,#7288,#7289,#7290),
 .UNSPECIFIED.,.F.,.F.,(4,1,4),(0.,0.0866153698992036,0.178696633045927),
 .UNSPECIFIED.);
#870=B_SPLINE_CURVE_WITH_KNOTS('',3,(#7293,#7294,#7295,#7296,#7297),
 .UNSPECIFIED.,.F.,.F.,(4,1,4),(0.,0.0866153698992036,0.178696633045927),
 .UNSPECIFIED.);
#871=B_SPLINE_CURVE_WITH_KNOTS('',3,(#7309,#7310,#7311,#7312,#7313),
 .UNSPECIFIED.,.F.,.F.,(4,1,4),(0.,0.0859940006064793,0.170819360374874),
 .UNSPECIFIED.);
#872=B_SPLINE_CURVE_WITH_KNOTS('',3,(#7316,#7317,#7318,#7319,#7320),
 .UNSPECIFIED.,.F.,.F.,(4,1,4),(0.,0.0859940006064793,0.170819360374874),
 .UNSPECIFIED.);
#873=B_SPLINE_CURVE_WITH_KNOTS('',3,(#7332,#7333,#7334,#7335,#7336),
 .UNSPECIFIED.,.F.,.F.,(4,1,4),(0.,0.0724992279057848,0.141068592188412),
 .UNSPECIFIED.);
#874=B_SPLINE_CURVE_WITH_KNOTS('',3,(#7339,#7340,#7341,#7342,#7343),
 .UNSPECIFIED.,.F.,.F.,(4,1,4),(0.,0.0724992279057848,0.141068592188412),
 .UNSPECIFIED.);
#875=B_SPLINE_CURVE_WITH_KNOTS('',3,(#7391,#7392,#7393,#7394,#7395),
 .UNSPECIFIED.,.F.,.F.,(4,1,4),(0.,0.0368785905582624,0.0723529710956979),
 .UNSPECIFIED.);
#876=B_SPLINE_CURVE_WITH_KNOTS('',3,(#7398,#7399,#7400,#7401,#7402),
 .UNSPECIFIED.,.F.,.F.,(4,1,4),(0.,0.0368785905582624,0.0723529710956979),
 .UNSPECIFIED.);
#877=B_SPLINE_CURVE_WITH_KNOTS('',3,(#7414,#7415,#7416,#7417,#7418),
 .UNSPECIFIED.,.F.,.F.,(4,1,4),(0.,0.03979262691805,0.077964102977164),
 .UNSPECIFIED.);
#878=B_SPLINE_CURVE_WITH_KNOTS('',3,(#7421,#7422,#7423,#7424,#7425),
 .UNSPECIFIED.,.F.,.F.,(4,1,4),(0.,0.03979262691805,0.077964102977164),
 .UNSPECIFIED.);
#879=B_SPLINE_CURVE_WITH_KNOTS('',3,(#7437,#7438,#7439,#7440,#7441),
 .UNSPECIFIED.,.F.,.F.,(4,1,4),(0.,0.0573595717094112,0.118748012073636),
 .UNSPECIFIED.);
#880=B_SPLINE_CURVE_WITH_KNOTS('',3,(#7444,#7445,#7446,#7447,#7448),
 .UNSPECIFIED.,.F.,.F.,(4,1,4),(0.,0.0573595717094112,0.118748012073636),
 .UNSPECIFIED.);
#881=B_SPLINE_CURVE_WITH_KNOTS('',3,(#7460,#7461,#7462,#7463,#7464),
 .UNSPECIFIED.,.F.,.F.,(4,1,4),(0.,0.0665798242804111,0.125615736417257),
 .UNSPECIFIED.);
#882=B_SPLINE_CURVE_WITH_KNOTS('',3,(#7467,#7468,#7469,#7470,#7471),
 .UNSPECIFIED.,.F.,.F.,(4,1,4),(0.,0.0665798242804111,0.125615736417257),
 .UNSPECIFIED.);
#883=B_SPLINE_CURVE_WITH_KNOTS('',3,(#7483,#7484,#7485,#7486,#7487),
 .UNSPECIFIED.,.F.,.F.,(4,1,4),(0.,0.0632602057322809,0.133796658215036),
 .UNSPECIFIED.);
#884=B_SPLINE_CURVE_WITH_KNOTS('',3,(#7490,#7491,#7492,#7493,#7494),
 .UNSPECIFIED.,.F.,.F.,(4,1,4),(0.,0.0632602057322809,0.133796658215036),
 .UNSPECIFIED.);
#885=B_SPLINE_CURVE_WITH_KNOTS('',3,(#7506,#7507,#7508,#7509,#7510),
 .UNSPECIFIED.,.F.,.F.,(4,1,4),(0.,0.0584808059837832,0.117740153498134),
 .UNSPECIFIED.);
#886=B_SPLINE_CURVE_WITH_KNOTS('',3,(#7513,#7514,#7515,#7516,#7517),
 .UNSPECIFIED.,.F.,.F.,(4,1,4),(0.,0.0584808059837832,0.117740153498134),
 .UNSPECIFIED.);
#887=B_SPLINE_CURVE_WITH_KNOTS('',3,(#7529,#7530,#7531,#7532,#7533),
 .UNSPECIFIED.,.F.,.F.,(4,1,4),(0.,0.0473562420849369,0.0958793964181179),
 .UNSPECIFIED.);
#888=B_SPLINE_CURVE_WITH_KNOTS('',3,(#7536,#7537,#7538,#7539,#7540),
 .UNSPECIFIED.,.F.,.F.,(4,1,4),(0.,0.0473562420849369,0.0958793964181179),
 .UNSPECIFIED.);
#889=B_SPLINE_CURVE_WITH_KNOTS('',3,(#7552,#7553,#7554,#7555,#7556),
 .UNSPECIFIED.,.F.,.F.,(4,1,4),(0.,0.0600709197608368,0.111110410930581),
 .UNSPECIFIED.);
#890=B_SPLINE_CURVE_WITH_KNOTS('',3,(#7559,#7560,#7561,#7562,#7563),
 .UNSPECIFIED.,.F.,.F.,(4,1,4),(0.,0.0600709197608368,0.111110410930581),
 .UNSPECIFIED.);
#891=B_SPLINE_CURVE_WITH_KNOTS('',3,(#7580,#7581,#7582,#7583,#7584),
 .UNSPECIFIED.,.F.,.F.,(4,1,4),(0.,0.0782274102573325,0.160712766482182),
 .UNSPECIFIED.);
#892=B_SPLINE_CURVE_WITH_KNOTS('',3,(#7585,#7586,#7587,#7588,#7589),
 .UNSPECIFIED.,.F.,.F.,(4,1,4),(0.,0.0782274102573325,0.160712766482182),
 .UNSPECIFIED.);
#893=B_SPLINE_CURVE_WITH_KNOTS('',3,(#7603,#7604,#7605,#7606,#7607),
 .UNSPECIFIED.,.F.,.F.,(4,1,4),(0.,0.0546957034698803,0.110551402887705),
 .UNSPECIFIED.);
#894=B_SPLINE_CURVE_WITH_KNOTS('',3,(#7611,#7612,#7613,#7614,#7615),
 .UNSPECIFIED.,.F.,.F.,(4,1,4),(0.,0.0546957034698803,0.110551402887705),
 .UNSPECIFIED.);
#895=B_SPLINE_CURVE_WITH_KNOTS('',3,(#7628,#7629,#7630,#7631,#7632),
 .UNSPECIFIED.,.F.,.F.,(4,1,4),(0.,0.0621962364964204,0.119204207284302),
 .UNSPECIFIED.);
#896=B_SPLINE_CURVE_WITH_KNOTS('',3,(#7635,#7636,#7637,#7638,#7639),
 .UNSPECIFIED.,.F.,.F.,(4,1,4),(0.,0.0621962364964204,0.119204207284302),
 .UNSPECIFIED.);
#897=B_SPLINE_CURVE_WITH_KNOTS('',3,(#7651,#7652,#7653,#7654,#7655),
 .UNSPECIFIED.,.F.,.F.,(4,1,4),(0.,0.144197011105723,0.235204170059852),
 .UNSPECIFIED.);
#898=B_SPLINE_CURVE_WITH_KNOTS('',3,(#7658,#7659,#7660,#7661,#7662),
 .UNSPECIFIED.,.F.,.F.,(4,1,4),(0.,0.144197011105723,0.235204170059852),
 .UNSPECIFIED.);
#899=B_SPLINE_CURVE_WITH_KNOTS('',3,(#7674,#7675,#7676,#7677,#7678),
 .UNSPECIFIED.,.F.,.F.,(4,1,4),(0.,0.0911197624296064,0.234721420336151),
 .UNSPECIFIED.);
#900=B_SPLINE_CURVE_WITH_KNOTS('',3,(#7681,#7682,#7683,#7684,#7685),
 .UNSPECIFIED.,.F.,.F.,(4,1,4),(0.,0.0911197624296064,0.234721420336151),
 .UNSPECIFIED.);
#901=B_SPLINE_CURVE_WITH_KNOTS('',3,(#7697,#7698,#7699,#7700,#7701),
 .UNSPECIFIED.,.F.,.F.,(4,1,4),(0.,0.0563448545828871,0.118614029728198),
 .UNSPECIFIED.);
#902=B_SPLINE_CURVE_WITH_KNOTS('',3,(#7704,#7705,#7706,#7707,#7708),
 .UNSPECIFIED.,.F.,.F.,(4,1,4),(0.,0.0563448545828871,0.118614029728198),
 .UNSPECIFIED.);
#903=B_SPLINE_CURVE_WITH_KNOTS('',3,(#7720,#7721,#7722,#7723,#7724),
 .UNSPECIFIED.,.F.,.F.,(4,1,4),(0.,0.0621457853979747,0.118475516069569),
 .UNSPECIFIED.);
#904=B_SPLINE_CURVE_WITH_KNOTS('',3,(#7727,#7728,#7729,#7730,#7731),
 .UNSPECIFIED.,.F.,.F.,(4,1,4),(0.,0.0621457853979747,0.118475516069569),
 .UNSPECIFIED.);
#905=B_SPLINE_CURVE_WITH_KNOTS('',3,(#7743,#7744,#7745,#7746,#7747),
 .UNSPECIFIED.,.F.,.F.,(4,1,4),(0.,0.143899303256751,0.234962750282913),
 .UNSPECIFIED.);
#906=B_SPLINE_CURVE_WITH_KNOTS('',3,(#7750,#7751,#7752,#7753,#7754),
 .UNSPECIFIED.,.F.,.F.,(4,1,4),(0.,0.143899303256751,0.234962750282913),
 .UNSPECIFIED.);
#907=B_SPLINE_CURVE_WITH_KNOTS('',3,(#7765,#7766,#7767,#7768,#7769),
 .UNSPECIFIED.,.F.,.F.,(4,1,4),(0.,0.0969793423883636,0.242679150094556),
 .UNSPECIFIED.);
#908=B_SPLINE_CURVE_WITH_KNOTS('',3,(#7770,#7771,#7772,#7773,#7774),
 .UNSPECIFIED.,.F.,.F.,(4,1,4),(0.,0.0969793423883636,0.242679150094556),
 .UNSPECIFIED.);
#909=B_SPLINE_CURVE_WITH_KNOTS('',3,(#7787,#7788,#7789,#7790,#7791),
 .UNSPECIFIED.,.F.,.F.,(4,1,4),(0.,0.0921685841354489,0.179772095608167),
 .UNSPECIFIED.);
#910=B_SPLINE_CURVE_WITH_KNOTS('',3,(#7795,#7796,#7797,#7798,#7799),
 .UNSPECIFIED.,.F.,.F.,(4,1,4),(0.,0.0921685841354489,0.179772095608167),
 .UNSPECIFIED.);
#911=B_SPLINE_CURVE_WITH_KNOTS('',3,(#7812,#7813,#7814,#7815,#7816),
 .UNSPECIFIED.,.F.,.F.,(4,1,4),(0.,0.0648739964027984,0.135879422495182),
 .UNSPECIFIED.);
#912=B_SPLINE_CURVE_WITH_KNOTS('',3,(#7819,#7820,#7821,#7822,#7823),
 .UNSPECIFIED.,.F.,.F.,(4,1,4),(0.,0.0648739964027984,0.135879422495182),
 .UNSPECIFIED.);
#913=B_SPLINE_CURVE_WITH_KNOTS('',3,(#7835,#7836,#7837,#7838,#7839),
 .UNSPECIFIED.,.F.,.F.,(4,1,4),(0.,0.0741459066383832,0.140744004607311),
 .UNSPECIFIED.);
#914=B_SPLINE_CURVE_WITH_KNOTS('',3,(#7842,#7843,#7844,#7845,#7846),
 .UNSPECIFIED.,.F.,.F.,(4,1,4),(0.,0.0741459066383832,0.140744004607311),
 .UNSPECIFIED.);
#915=B_SPLINE_CURVE_WITH_KNOTS('',3,(#7858,#7859,#7860,#7861,#7862),
 .UNSPECIFIED.,.F.,.F.,(4,1,4),(0.,0.111494426510193,0.201087682466943),
 .UNSPECIFIED.);
#916=B_SPLINE_CURVE_WITH_KNOTS('',3,(#7865,#7866,#7867,#7868,#7869),
 .UNSPECIFIED.,.F.,.F.,(4,1,4),(0.,0.111494426510193,0.201087682466943),
 .UNSPECIFIED.);
#917=B_SPLINE_CURVE_WITH_KNOTS('',3,(#7881,#7882,#7883,#7884,#7885),
 .UNSPECIFIED.,.F.,.F.,(4,1,4),(0.,0.0730041092278073,0.166496078631305),
 .UNSPECIFIED.);
#918=B_SPLINE_CURVE_WITH_KNOTS('',3,(#7888,#7889,#7890,#7891,#7892),
 .UNSPECIFIED.,.F.,.F.,(4,1,4),(0.,0.0730041092278073,0.166496078631305),
 .UNSPECIFIED.);
#919=B_SPLINE_CURVE_WITH_KNOTS('',3,(#7904,#7905,#7906,#7907,#7908),
 .UNSPECIFIED.,.F.,.F.,(4,1,4),(0.,0.0534460696459762,0.1131649836646),
 .UNSPECIFIED.);
#920=B_SPLINE_CURVE_WITH_KNOTS('',3,(#7911,#7912,#7913,#7914,#7915),
 .UNSPECIFIED.,.F.,.F.,(4,1,4),(0.,0.0534460696459762,0.1131649836646),
 .UNSPECIFIED.);
#921=B_SPLINE_CURVE_WITH_KNOTS('',3,(#7927,#7928,#7929,#7930,#7931),
 .UNSPECIFIED.,.F.,.F.,(4,1,4),(0.,0.0476667059169683,0.0967438857531172),
 .UNSPECIFIED.);
#922=B_SPLINE_CURVE_WITH_KNOTS('',3,(#7934,#7935,#7936,#7937,#7938),
 .UNSPECIFIED.,.F.,.F.,(4,1,4),(0.,0.0476667059169683,0.0967438857531172),
 .UNSPECIFIED.);
#923=B_SPLINE_CURVE_WITH_KNOTS('',3,(#7950,#7951,#7952,#7953,#7954),
 .UNSPECIFIED.,.F.,.F.,(4,1,4),(0.,0.0531850762341401,0.102190524776535),
 .UNSPECIFIED.);
#924=B_SPLINE_CURVE_WITH_KNOTS('',3,(#7957,#7958,#7959,#7960,#7961),
 .UNSPECIFIED.,.F.,.F.,(4,1,4),(0.,0.0531850762341401,0.102190524776535),
 .UNSPECIFIED.);
#925=B_SPLINE_CURVE_WITH_KNOTS('',3,(#7973,#7974,#7975,#7976,#7977),
 .UNSPECIFIED.,.F.,.F.,(4,1,4),(0.,0.0646835694846156,0.135326139424247),
 .UNSPECIFIED.);
#926=B_SPLINE_CURVE_WITH_KNOTS('',3,(#7980,#7981,#7982,#7983,#7984),
 .UNSPECIFIED.,.F.,.F.,(4,1,4),(0.,0.0646835694846156,0.135326139424247),
 .UNSPECIFIED.);
#927=B_SPLINE_CURVE_WITH_KNOTS('',3,(#7996,#7997,#7998,#7999,#8000),
 .UNSPECIFIED.,.F.,.F.,(4,1,4),(0.,0.0741684568705107,0.140672079150386),
 .UNSPECIFIED.);
#928=B_SPLINE_CURVE_WITH_KNOTS('',3,(#8003,#8004,#8005,#8006,#8007),
 .UNSPECIFIED.,.F.,.F.,(4,1,4),(0.,0.0741684568705107,0.140672079150386),
 .UNSPECIFIED.);
#929=B_SPLINE_CURVE_WITH_KNOTS('',3,(#8019,#8020,#8021,#8022,#8023),
 .UNSPECIFIED.,.F.,.F.,(4,1,4),(0.,0.112212984771807,0.202077499026202),
 .UNSPECIFIED.);
#930=B_SPLINE_CURVE_WITH_KNOTS('',3,(#8026,#8027,#8028,#8029,#8030),
 .UNSPECIFIED.,.F.,.F.,(4,1,4),(0.,0.112212984771807,0.202077499026202),
 .UNSPECIFIED.);
#931=B_SPLINE_CURVE_WITH_KNOTS('',3,(#8041,#8042,#8043,#8044,#8045),
 .UNSPECIFIED.,.F.,.F.,(4,1,4),(0.,0.126030925337798,0.29665873241572),
 .UNSPECIFIED.);
#932=B_SPLINE_CURVE_WITH_KNOTS('',3,(#8046,#8047,#8048,#8049,#8050),
 .UNSPECIFIED.,.F.,.F.,(4,1,4),(0.,0.126030925337798,0.29665873241572),
 .UNSPECIFIED.);
#933=B_SPLINE_CURVE_WITH_KNOTS('',3,(#8072,#8073,#8074,#8075,#8076),
 .UNSPECIFIED.,.F.,.F.,(4,1,4),(0.,0.0548127036836976,0.150540050685394),
 .UNSPECIFIED.);
#934=B_SPLINE_CURVE_WITH_KNOTS('',3,(#8079,#8080,#8081,#8082,#8083),
 .UNSPECIFIED.,.F.,.F.,(4,1,4),(0.,0.0548127036836976,0.150540050685394),
 .UNSPECIFIED.);
#935=B_SPLINE_CURVE_WITH_KNOTS('',3,(#8095,#8096,#8097,#8098,#8099),
 .UNSPECIFIED.,.F.,.F.,(4,1,4),(0.,0.035174659758656,0.0696972311529268),
 .UNSPECIFIED.);
#936=B_SPLINE_CURVE_WITH_KNOTS('',3,(#8102,#8103,#8104,#8105,#8106),
 .UNSPECIFIED.,.F.,.F.,(4,1,4),(0.,0.035174659758656,0.0696972311529268),
 .UNSPECIFIED.);
#937=B_SPLINE_CURVE_WITH_KNOTS('',3,(#8118,#8119,#8120,#8121,#8122),
 .UNSPECIFIED.,.F.,.F.,(4,1,4),(0.,0.0365491535302986,0.0723182478584723),
 .UNSPECIFIED.);
#938=B_SPLINE_CURVE_WITH_KNOTS('',3,(#8125,#8126,#8127,#8128,#8129),
 .UNSPECIFIED.,.F.,.F.,(4,1,4),(0.,0.0365491535302986,0.0723182478584723),
 .UNSPECIFIED.);
#939=B_SPLINE_CURVE_WITH_KNOTS('',3,(#8141,#8142,#8143,#8144,#8145),
 .UNSPECIFIED.,.F.,.F.,(4,1,4),(0.,0.0335791697429493,0.068144891693278),
 .UNSPECIFIED.);
#940=B_SPLINE_CURVE_WITH_KNOTS('',3,(#8148,#8149,#8150,#8151,#8152),
 .UNSPECIFIED.,.F.,.F.,(4,1,4),(0.,0.0335791697429493,0.068144891693278),
 .UNSPECIFIED.);
#941=B_SPLINE_CURVE_WITH_KNOTS('',3,(#8164,#8165,#8166,#8167,#8168),
 .UNSPECIFIED.,.F.,.F.,(4,1,4),(0.,0.0350013233611034,0.0687659446361622),
 .UNSPECIFIED.);
#942=B_SPLINE_CURVE_WITH_KNOTS('',3,(#8171,#8172,#8173,#8174,#8175),
 .UNSPECIFIED.,.F.,.F.,(4,1,4),(0.,0.0350013233611034,0.0687659446361622),
 .UNSPECIFIED.);
#943=B_SPLINE_CURVE_WITH_KNOTS('',3,(#8187,#8188,#8189,#8190,#8191),
 .UNSPECIFIED.,.F.,.F.,(4,1,4),(0.,0.0964432422342188,0.152432586729067),
 .UNSPECIFIED.);
#944=B_SPLINE_CURVE_WITH_KNOTS('',3,(#8194,#8195,#8196,#8197,#8198),
 .UNSPECIFIED.,.F.,.F.,(4,1,4),(0.,0.0964432422342188,0.152432586729067),
 .UNSPECIFIED.);
#945=B_SPLINE_CURVE_WITH_KNOTS('',3,(#8240,#8241,#8242,#8243,#8244),
 .UNSPECIFIED.,.F.,.F.,(4,1,4),(0.,0.029963395146083,0.0696074574389227),
 .UNSPECIFIED.);
#946=B_SPLINE_CURVE_WITH_KNOTS('',3,(#8247,#8248,#8249,#8250,#8251),
 .UNSPECIFIED.,.F.,.F.,(4,1,4),(0.,0.029963395146083,0.0696074574389227),
 .UNSPECIFIED.);
#947=B_SPLINE_CURVE_WITH_KNOTS('',3,(#8263,#8264,#8265,#8266,#8267),
 .UNSPECIFIED.,.F.,.F.,(4,1,4),(0.,0.0375706157851759,0.0724604455564644),
 .UNSPECIFIED.);
#948=B_SPLINE_CURVE_WITH_KNOTS('',3,(#8270,#8271,#8272,#8273,#8274),
 .UNSPECIFIED.,.F.,.F.,(4,1,4),(0.,0.0375706157851759,0.0724604455564644),
 .UNSPECIFIED.);
#949=B_SPLINE_CURVE_WITH_KNOTS('',3,(#8286,#8287,#8288,#8289,#8290),
 .UNSPECIFIED.,.F.,.F.,(4,1,4),(0.,0.0390366052364749,0.0809838913304369),
 .UNSPECIFIED.);
#950=B_SPLINE_CURVE_WITH_KNOTS('',3,(#8293,#8294,#8295,#8296,#8297),
 .UNSPECIFIED.,.F.,.F.,(4,1,4),(0.,0.0390366052364749,0.0809838913304369),
 .UNSPECIFIED.);
#951=B_SPLINE_CURVE_WITH_KNOTS('',3,(#8309,#8310,#8311,#8312,#8313),
 .UNSPECIFIED.,.F.,.F.,(4,1,4),(0.,0.0406128735539941,0.0724037387204692),
 .UNSPECIFIED.);
#952=B_SPLINE_CURVE_WITH_KNOTS('',3,(#8316,#8317,#8318,#8319,#8320),
 .UNSPECIFIED.,.F.,.F.,(4,1,4),(0.,0.0406128735539941,0.0724037387204692),
 .UNSPECIFIED.);
#953=B_SPLINE_CURVE_WITH_KNOTS('',3,(#8380,#8381,#8382,#8383,#8384),
 .UNSPECIFIED.,.F.,.F.,(4,1,4),(0.,0.0306800148591741,0.0591087049383684),
 .UNSPECIFIED.);
#954=B_SPLINE_CURVE_WITH_KNOTS('',3,(#8388,#8389,#8390,#8391,#8392),
 .UNSPECIFIED.,.F.,.F.,(4,1,4),(0.,0.0306800148591741,0.0591087049383684),
 .UNSPECIFIED.);
#955=B_SPLINE_CURVE_WITH_KNOTS('',3,(#8405,#8406,#8407,#8408,#8409),
 .UNSPECIFIED.,.F.,.F.,(4,1,4),(0.,0.0836813880108806,0.132790106217796),
 .UNSPECIFIED.);
#956=B_SPLINE_CURVE_WITH_KNOTS('',3,(#8412,#8413,#8414,#8415,#8416),
 .UNSPECIFIED.,.F.,.F.,(4,1,4),(0.,0.0836813880108806,0.132790106217796),
 .UNSPECIFIED.);
#957=B_SPLINE_CURVE_WITH_KNOTS('',3,(#8428,#8429,#8430,#8431,#8432),
 .UNSPECIFIED.,.F.,.F.,(4,1,4),(0.,0.0751663978438927,0.18101723524739),
 .UNSPECIFIED.);
#958=B_SPLINE_CURVE_WITH_KNOTS('',3,(#8435,#8436,#8437,#8438,#8439),
 .UNSPECIFIED.,.F.,.F.,(4,1,4),(0.,0.0751663978438927,0.18101723524739),
 .UNSPECIFIED.);
#959=B_SPLINE_CURVE_WITH_KNOTS('',3,(#8451,#8452,#8453,#8454,#8455),
 .UNSPECIFIED.,.F.,.F.,(4,1,4),(0.,0.0475205950814912,0.103098816856118),
 .UNSPECIFIED.);
#960=B_SPLINE_CURVE_WITH_KNOTS('',3,(#8458,#8459,#8460,#8461,#8462),
 .UNSPECIFIED.,.F.,.F.,(4,1,4),(0.,0.0475205950814912,0.103098816856118),
 .UNSPECIFIED.);
#961=B_SPLINE_CURVE_WITH_KNOTS('',3,(#8474,#8475,#8476,#8477,#8478),
 .UNSPECIFIED.,.F.,.F.,(4,1,4),(0.,0.0418820176194857,0.0848085579252231),
 .UNSPECIFIED.);
#962=B_SPLINE_CURVE_WITH_KNOTS('',3,(#8481,#8482,#8483,#8484,#8485),
 .UNSPECIFIED.,.F.,.F.,(4,1,4),(0.,0.0418820176194857,0.0848085579252231),
 .UNSPECIFIED.);
#963=B_SPLINE_CURVE_WITH_KNOTS('',3,(#8497,#8498,#8499,#8500,#8501),
 .UNSPECIFIED.,.F.,.F.,(4,1,4),(0.,0.076504308832743,0.153831947643753),
 .UNSPECIFIED.);
#964=B_SPLINE_CURVE_WITH_KNOTS('',3,(#8504,#8505,#8506,#8507,#8508),
 .UNSPECIFIED.,.F.,.F.,(4,1,4),(0.,0.076504308832743,0.153831947643753),
 .UNSPECIFIED.);
#965=B_SPLINE_CURVE_WITH_KNOTS('',3,(#8520,#8521,#8522,#8523,#8524),
 .UNSPECIFIED.,.F.,.F.,(4,1,4),(0.,0.0913199536940655,0.172247189660972),
 .UNSPECIFIED.);
#966=B_SPLINE_CURVE_WITH_KNOTS('',3,(#8527,#8528,#8529,#8530,#8531),
 .UNSPECIFIED.,.F.,.F.,(4,1,4),(0.,0.0913199536940655,0.172247189660972),
 .UNSPECIFIED.);
#967=B_SPLINE_CURVE_WITH_KNOTS('',3,(#8543,#8544,#8545,#8546,#8547),
 .UNSPECIFIED.,.F.,.F.,(4,1,4),(0.,0.0794980190006157,0.170077458952813),
 .UNSPECIFIED.);
#968=B_SPLINE_CURVE_WITH_KNOTS('',3,(#8550,#8551,#8552,#8553,#8554),
 .UNSPECIFIED.,.F.,.F.,(4,1,4),(0.,0.0794980190006157,0.170077458952813),
 .UNSPECIFIED.);
#969=B_SPLINE_CURVE_WITH_KNOTS('',3,(#8566,#8567,#8568,#8569,#8570),
 .UNSPECIFIED.,.F.,.F.,(4,1,4),(0.,0.0897225663329373,0.168584068103512),
 .UNSPECIFIED.);
#970=B_SPLINE_CURVE_WITH_KNOTS('',3,(#8573,#8574,#8575,#8576,#8577),
 .UNSPECIFIED.,.F.,.F.,(4,1,4),(0.,0.0897225663329373,0.168584068103512),
 .UNSPECIFIED.);
#971=B_SPLINE_CURVE_WITH_KNOTS('',3,(#8595,#8596,#8597,#8598,#8599),
 .UNSPECIFIED.,.F.,.F.,(4,1,4),(0.,0.052525090369114,0.112047025738518),
 .UNSPECIFIED.);
#972=B_SPLINE_CURVE_WITH_KNOTS('',3,(#8602,#8603,#8604,#8605,#8606),
 .UNSPECIFIED.,.F.,.F.,(4,1,4),(0.,0.052525090369114,0.112047025738518),
 .UNSPECIFIED.);
#973=B_SPLINE_CURVE_WITH_KNOTS('',3,(#8618,#8619,#8620,#8621,#8622),
 .UNSPECIFIED.,.F.,.F.,(4,1,4),(0.,0.0566369071320737,0.108292476912398),
 .UNSPECIFIED.);
#974=B_SPLINE_CURVE_WITH_KNOTS('',3,(#8625,#8626,#8627,#8628,#8629),
 .UNSPECIFIED.,.F.,.F.,(4,1,4),(0.,0.0566369071320737,0.108292476912398),
 .UNSPECIFIED.);
#975=B_SPLINE_CURVE_WITH_KNOTS('',3,(#8641,#8642,#8643,#8644,#8645),
 .UNSPECIFIED.,.F.,.F.,(4,1,4),(0.,0.0496331793326124,0.103532490816051),
 .UNSPECIFIED.);
#976=B_SPLINE_CURVE_WITH_KNOTS('',3,(#8648,#8649,#8650,#8651,#8652),
 .UNSPECIFIED.,.F.,.F.,(4,1,4),(0.,0.0496331793326124,0.103532490816051),
 .UNSPECIFIED.);
#977=B_SPLINE_CURVE_WITH_KNOTS('',3,(#8664,#8665,#8666,#8667,#8668),
 .UNSPECIFIED.,.F.,.F.,(4,1,4),(0.,0.0479696363066886,0.0957076647242806),
 .UNSPECIFIED.);
#978=B_SPLINE_CURVE_WITH_KNOTS('',3,(#8671,#8672,#8673,#8674,#8675),
 .UNSPECIFIED.,.F.,.F.,(4,1,4),(0.,0.0479696363066886,0.0957076647242806),
 .UNSPECIFIED.);
#979=B_SPLINE_CURVE_WITH_KNOTS('',3,(#8687,#8688,#8689,#8690,#8691),
 .UNSPECIFIED.,.F.,.F.,(4,1,4),(0.,0.061098881909928,0.112286791578091),
 .UNSPECIFIED.);
#980=B_SPLINE_CURVE_WITH_KNOTS('',3,(#8694,#8695,#8696,#8697,#8698),
 .UNSPECIFIED.,.F.,.F.,(4,1,4),(0.,0.061098881909928,0.112286791578091),
 .UNSPECIFIED.);
#981=B_SPLINE_CURVE_WITH_KNOTS('',3,(#8710,#8711,#8712,#8713,#8714),
 .UNSPECIFIED.,.F.,.F.,(4,1,4),(0.,0.127181070450116,0.214260909955564),
 .UNSPECIFIED.);
#982=B_SPLINE_CURVE_WITH_KNOTS('',3,(#8717,#8718,#8719,#8720,#8721),
 .UNSPECIFIED.,.F.,.F.,(4,1,4),(0.,0.127181070450116,0.214260909955564),
 .UNSPECIFIED.);
#983=B_SPLINE_CURVE_WITH_KNOTS('',3,(#8733,#8734,#8735,#8736,#8737),
 .UNSPECIFIED.,.F.,.F.,(4,1,4),(0.,0.0685947985549827,0.154681174756346),
 .UNSPECIFIED.);
#984=B_SPLINE_CURVE_WITH_KNOTS('',3,(#8740,#8741,#8742,#8743,#8744),
 .UNSPECIFIED.,.F.,.F.,(4,1,4),(0.,0.0685947985549827,0.154681174756346),
 .UNSPECIFIED.);
#985=B_SPLINE_CURVE_WITH_KNOTS('',3,(#8756,#8757,#8758,#8759,#8760),
 .UNSPECIFIED.,.F.,.F.,(4,1,4),(0.,0.0522389639663931,0.109364803573045),
 .UNSPECIFIED.);
#986=B_SPLINE_CURVE_WITH_KNOTS('',3,(#8763,#8764,#8765,#8766,#8767),
 .UNSPECIFIED.,.F.,.F.,(4,1,4),(0.,0.0522389639663931,0.109364803573045),
 .UNSPECIFIED.);
#987=B_SPLINE_CURVE_WITH_KNOTS('',3,(#8779,#8780,#8781,#8782,#8783),
 .UNSPECIFIED.,.F.,.F.,(4,1,4),(0.,0.0305075441180807,0.0608276322772155),
 .UNSPECIFIED.);
#988=B_SPLINE_CURVE_WITH_KNOTS('',3,(#8786,#8787,#8788,#8789,#8790),
 .UNSPECIFIED.,.F.,.F.,(4,1,4),(0.,0.0305075441180807,0.0608276322772155),
 .UNSPECIFIED.);
#989=B_SPLINE_CURVE_WITH_KNOTS('',3,(#8810,#8811,#8812,#8813,#8814,#8815,
#8816,#8817,#8818,#8819,#8820,#8821,#8822,#8823,#8824,#8825,#8826,#8827,
#8828,#8829,#8830,#8831,#8832,#8833,#8834,#8835,#8836,#8837,#8838,#8839,
#8840,#8841,#8842,#8843,#8844,#8845,#8846,#8847,#8848,#8849,#8850,#8851,
#8852,#8853,#8854,#8855,#8856,#8857,#8858,#8859,#8860,#8861,#8862,#8863,
#8864,#8865,#8866,#8867,#8868,#8869,#8870,#8871,#8872,#8873,#8874,#8875,
#8876,#8877,#8878,#8879,#8880,#8881,#8882,#8883,#8884,#8885,#8886,#8887,
#8888),.UNSPECIFIED.,.F.,.F.,(4,3,3,3,3,3,3,3,3,3,3,3,3,3,3,3,3,3,3,3,3,
3,3,3,3,3,4),(0.,0.0183446134487302,0.0365831980122605,0.0503549117094581,
0.0575027179486788,0.0612702859911907,0.0790218741580461,0.0964114707317512,
0.108997829946274,0.115576893697447,0.118536351584309,0.135388583524623,
0.146756907589841,0.163443492111032,0.16857087713762,0.173139749004569,
0.189910456877658,0.206660759758117,0.217351940851021,0.222870458498355,
0.22619864550933,0.242290097496951,0.252389794197998,0.256081181678483,
0.271590923055101,0.280249583759369,0.286347380332262),.UNSPECIFIED.);
#990=B_SPLINE_CURVE_WITH_KNOTS('',3,(#8889,#8890,#8891,#8892,#8893,#8894,
#8895,#8896,#8897,#8898,#8899,#8900,#8901,#8902,#8903,#8904,#8905,#8906,
#8907,#8908,#8909,#8910,#8911,#8912,#8913,#8914,#8915,#8916,#8917,#8918,
#8919,#8920,#8921,#8922,#8923,#8924,#8925,#8926,#8927,#8928,#8929,#8930,
#8931,#8932,#8933,#8934,#8935,#8936,#8937,#8938,#8939,#8940,#8941,#8942,
#8943,#8944,#8945,#8946,#8947,#8948,#8949,#8950,#8951,#8952,#8953,#8954,
#8955,#8956,#8957,#8958,#8959,#8960,#8961,#8962,#8963,#8964,#8965,#8966,
#8967,#8968,#8969,#8970),.UNSPECIFIED.,.F.,.F.,(4,3,3,3,3,3,3,3,3,3,3,3,
3,3,3,3,3,3,3,3,3,3,3,3,3,3,3,4),(0.,0.0151381331844101,0.0309529843131666,
0.0435330183929519,0.048606436231871,0.0521996842444923,0.0685025156085437,
0.0851075063260429,0.0967289439823946,0.101515373903307,0.104439543345286,
0.121514654673934,0.13159325695145,0.148208471743831,0.155959637499576,
0.15885217990004,0.175904037887684,0.19335260677515,0.204031078491517,0.210038038630678,
0.215087166647862,0.233079298834736,0.243850493590794,0.248088914628892,
0.252348685992148,0.270538002237891,0.275992008815464,0.285142803995162),
 .UNSPECIFIED.);
#991=B_SPLINE_CURVE_WITH_KNOTS('',3,(#8972,#8973,#8974,#8975,#8976,#8977,
#8978,#8979,#8980,#8981,#8982),.UNSPECIFIED.,.F.,.F.,(4,1,1,1,1,1,1,1,4),
(15.7079632679489,16.0602254452716,17.0467039564096,18.0331824675476,19.0196609786856,
20.0061394898236,20.9926180009616,21.9790965120996,21.9911485751285),
 .UNSPECIFIED.);
#992=B_SPLINE_CURVE_WITH_KNOTS('',3,(#8983,#8984,#8985,#8986,#8987,#8988,
#8989,#8990,#8991,#8992,#8993),.UNSPECIFIED.,.F.,.F.,(4,1,1,1,1,1,1,1,4),
(15.7079632679489,15.8441541481363,16.8247407365424,17.8053273249484,18.7859139133545,
19.7665005017605,20.7470870901666,21.7276736785726,21.9911485751285),
 .UNSPECIFIED.);
#993=B_SPLINE_CURVE_WITH_KNOTS('',3,(#9146,#9147,#9148,#9149,#9150,#9151,
#9152,#9153,#9154,#9155,#9156,#9157,#9158,#9159,#9160,#9161,#9162,#9163,
#9164,#9165,#9166,#9167,#9168,#9169,#9170,#9171,#9172,#9173,#9174,#9175,
#9176,#9177,#9178,#9179),.UNSPECIFIED.,.F.,.F.,(4,3,3,3,3,3,3,3,3,3,3,4),
(-0.1622199093107,-0.156659999848184,-0.153423725134671,-0.136349712083334,
-0.119659930609618,-0.10863724245724,-0.104366675902874,-0.100185114670115,
-0.0839897631252834,-0.0755691780001089,-0.0589724726165509,-0.0541768747552103),
 .UNSPECIFIED.);
#994=B_SPLINE_CURVE_WITH_KNOTS('',3,(#9180,#9181,#9182,#9183,#9184,#9185,
#9186,#9187,#9188,#9189,#9190,#9191,#9192,#9193,#9194,#9195,#9196,#9197,
#9198,#9199,#9200,#9201,#9202,#9203,#9204,#9205,#9206,#9207,#9208,#9209,
#9210,#9211,#9212,#9213,#9214,#9215,#9216,#9217,#9218,#9219,#9220,#9221,
#9222,#9223,#9224,#9225,#9226,#9227,#9228,#9229,#9230,#9231,#9232,#9233,
#9234,#9235,#9236,#9237,#9238,#9239,#9240,#9241,#9242,#9243,#9244,#9245,
#9246,#9247,#9248,#9249,#9250,#9251,#9252,#9253,#9254,#9255,#9256,#9257,
#9258,#9259,#9260,#9261),.UNSPECIFIED.,.F.,.F.,(4,3,3,3,3,3,3,3,3,3,3,3,
3,3,3,3,3,3,3,3,3,3,3,3,3,3,3,4),(0.,0.0151379478041532,0.0309526660727195,
0.0435327399325614,0.0486057149787253,0.0521994648427995,0.0685021631540693,
0.0851071623623575,0.0967286860096317,0.101514834886041,0.104438983305388,
0.121514108530515,0.131593256951454,0.148208563352374,0.155960107473803,
0.158853108329438,0.175905089541823,0.193353718899231,0.204031001348168,
0.210038042255077,0.21508717305021,0.233079310755825,0.243850524847319,
0.248088985827029,0.252348709255567,0.27053802247821,0.275992008815463,
0.28514280399513),.UNSPECIFIED.);
#995=B_SPLINE_CURVE_WITH_KNOTS('',3,(#9262,#9263,#9264,#9265,#9266,#9267,
#9268,#9269,#9270,#9271,#9272,#9273,#9274,#9275,#9276,#9277,#9278,#9279,
#9280,#9281,#9282,#9283),.UNSPECIFIED.,.F.,.F.,(4,3,3,3,3,3,3,4),(7.59274844815669,
8.30986014000685,9.29044672841291,10.271033316819,11.251619905225,12.2322064936311,
13.2127930820371,13.8759337553363),.UNSPECIFIED.);
#996=B_SPLINE_CURVE_WITH_KNOTS('',3,(#9286,#9287,#9288,#9289,#9290,#9291,
#9292,#9293,#9294,#9295,#9296,#9297,#9298,#9299,#9300,#9301,#9302,#9303,
#9304,#9305,#9306,#9307,#9308,#9309,#9310,#9311,#9312,#9313),
 .UNSPECIFIED.,.F.,.F.,(4,3,3,3,3,3,3,3,3,4),(-0.232052127346004,-0.22624998032703,
-0.221612759958984,-0.205289673654528,-0.188601964121298,-0.172338008712013,
-0.169189128790539,-0.151971122185176,-0.134791125820681,-0.123546142484159),
 .UNSPECIFIED.);
#997=B_SPLINE_CURVE_WITH_KNOTS('',3,(#9466,#9467,#9468,#9469,#9470,#9471,
#9472,#9473,#9474,#9475,#9476,#9477,#9478,#9479,#9480,#9481,#9482,#9483,
#9484,#9485,#9486,#9487,#9488,#9489,#9490),.UNSPECIFIED.,.F.,.F.,(4,3,3,
3,3,3,3,3,4),(-10.1357873115492,-10.1237352485203,-9.13725673738225,-8.15077822624425,
-7.16429971510624,-6.17782120396824,-5.19134269283024,-4.20486418169223,
-3.8526020043696),.UNSPECIFIED.);
#998=B_SPLINE_CURVE_WITH_KNOTS('',3,(#9491,#9492,#9493,#9494,#9495,#9496,
#9497,#9498,#9499,#9500,#9501,#9502,#9503,#9504,#9505,#9506,#9507,#9508,
#9509,#9510,#9511,#9512,#9513,#9514,#9515,#9516,#9517,#9518,#9519,#9520,
#9521,#9522,#9523,#9524,#9525,#9526,#9527,#9528,#9529,#9530,#9531,#9532,
#9533,#9534,#9535,#9536,#9537,#9538,#9539,#9540,#9541,#9542,#9543,#9544,
#9545,#9546,#9547,#9548,#9549,#9550,#9551,#9552,#9553,#9554,#9555,#9556,
#9557,#9558,#9559,#9560,#9561,#9562,#9563,#9564,#9565,#9566,#9567,#9568,
#9569),.UNSPECIFIED.,.F.,.F.,(4,3,3,3,3,3,3,3,3,3,3,3,3,3,3,3,3,3,3,3,3,
3,3,3,3,3,4),(0.,0.0183446134487287,0.0365831877236783,0.0503549027069472,
0.0575026920583778,0.0612702701075472,0.0790218579853987,0.096411500243733,
0.108997852080257,0.115576892090403,0.118536338033853,0.135388612999664,
0.146756907589829,0.163443492111021,0.168570936975246,0.17313973031586,
0.189910432829568,0.206660738858228,0.217351887820338,0.222870450536069,
0.22619865362469,0.242290143088593,0.252389873603056,0.25608132096271,0.271591125115505,
0.280249583759363,0.286347380332254),.UNSPECIFIED.);
#999=B_SPLINE_CURVE_WITH_KNOTS('',3,(#9572,#9573,#9574,#9575,#9576,#9577,
#9578,#9579,#9580,#9581,#9582),.UNSPECIFIED.,.F.,.F.,(4,1,1,1,1,1,1,1,4),
(15.707963267949,16.0602254452716,17.0467039564096,18.0331824675476,19.0196609786856,
20.0061394898236,20.9926180009616,21.9790965120996,21.9911485751285),
 .UNSPECIFIED.);
#1000=B_SPLINE_CURVE_WITH_KNOTS('',3,(#9583,#9584,#9585,#9586,#9587,#9588,
#9589,#9590,#9591,#9592,#9593),.UNSPECIFIED.,.F.,.F.,(4,1,1,1,1,1,1,1,4),
(15.707963267949,15.8441541481363,16.8247407365424,17.8053273249484,18.7859139133545,
19.7665005017605,20.7470870901666,21.7276736785726,21.9911485751285),
 .UNSPECIFIED.);
#1001=B_SPLINE_CURVE_WITH_KNOTS('',3,(#9746,#9747,#9748,#9749,#9750,#9751,
#9752,#9753,#9754,#9755,#9756,#9757,#9758,#9759,#9760,#9761,#9762,#9763,
#9764,#9765,#9766,#9767,#9768,#9769,#9770,#9771,#9772,#9773,#9774,#9775,
#9776),.UNSPECIFIED.,.F.,.F.,(4,3,3,3,3,3,3,3,3,3,4),(-0.162219909310685,
-0.156450478837891,-0.139378733950645,-0.122624668042493,-0.110860795531897,
-0.102949987759915,-0.100029401067008,-0.0838360350165421,-0.0755691780001075,
-0.0589724723566244,-0.0541768747552059),.UNSPECIFIED.);
#1002=B_SPLINE_CURVE_WITH_KNOTS('',3,(#9777,#9778,#9779,#9780,#9781,#9782,
#9783,#9784,#9785,#9786,#9787,#9788,#9789,#9790,#9791,#9792,#9793,#9794,
#9795,#9796,#9797,#9798,#9799,#9800,#9801,#9802,#9803,#9804,#9805,#9806,
#9807,#9808,#9809,#9810,#9811,#9812,#9813,#9814,#9815,#9816,#9817,#9818,
#9819,#9820,#9821,#9822,#9823,#9824,#9825,#9826,#9827,#9828,#9829,#9830,
#9831,#9832,#9833,#9834,#9835,#9836,#9837,#9838,#9839,#9840,#9841,#9842,
#9843,#9844,#9845,#9846,#9847,#9848,#9849,#9850,#9851,#9852,#9853,#9854,
#9855,#9856,#9857,#9858),.UNSPECIFIED.,.F.,.F.,(4,3,3,3,3,3,3,3,3,3,3,3,
3,3,3,3,3,3,3,3,3,3,3,3,3,3,3,4),(0.,0.0151379538227003,0.0309526764059608,
0.0435327489741443,0.0486057383966977,0.0521994719577475,0.068502174590875,
0.0851071735282765,0.0967286943840645,0.101514852385562,0.10443900148119,
0.121514126259871,0.131593256951429,0.148208560382615,0.155960092241216,
0.158853078228736,0.175905055448016,0.19335368284452,0.204031003850104,
0.210038042142731,0.215087172858193,0.233079310384726,0.243850523852242,
0.248088983539321,0.252348708504155,0.27053802182478,0.275992008815422,
0.285142803995109),.UNSPECIFIED.);
#1003=B_SPLINE_CURVE_WITH_KNOTS('',3,(#9859,#9860,#9861,#9862,#9863,#9864,
#9865,#9866,#9867,#9868,#9869,#9870,#9871,#9872,#9873,#9874,#9875,#9876,
#9877,#9878,#9879,#9880),.UNSPECIFIED.,.F.,.F.,(4,3,3,3,3,3,3,4),(7.59274844815669,
8.30986014000684,9.2904467284129,10.271033316819,11.251619905225,12.2322064936311,
13.2127930820371,13.8759337553363),.UNSPECIFIED.);
#1004=B_SPLINE_CURVE_WITH_KNOTS('',3,(#9883,#9884,#9885,#9886,#9887,#9888,
#9889,#9890,#9891,#9892,#9893,#9894,#9895,#9896,#9897,#9898,#9899,#9900,
#9901,#9902,#9903,#9904,#9905,#9906,#9907,#9908,#9909,#9910),
 .UNSPECIFIED.,.F.,.F.,(4,3,3,3,3,3,3,3,3,4),(-0.232052127346018,-0.226249980096761,
-0.221612759958877,-0.205289670502893,-0.188601959155126,-0.172338004987385,
-0.169189129027488,-0.15197112115865,-0.134791125940873,-0.123546142484161),
 .UNSPECIFIED.);
#1005=B_SPLINE_CURVE_WITH_KNOTS('',3,(#10063,#10064,#10065,#10066,#10067,
#10068,#10069,#10070,#10071,#10072,#10073,#10074,#10075,#10076,#10077,#10078,
#10079,#10080,#10081,#10082,#10083,#10084,#10085,#10086,#10087),
 .UNSPECIFIED.,.F.,.F.,(4,3,3,3,3,3,3,3,4),(-10.1357873115492,-10.1237352485202,
-9.13725673738222,-8.15077822624421,-7.16429971510621,-6.17782120396821,
-5.1913426928302,-4.2048641816922,-3.85260200436957),.UNSPECIFIED.);
#1006=B_SPLINE_CURVE_WITH_KNOTS('',3,(#10088,#10089,#10090,#10091,#10092,
#10093,#10094,#10095,#10096,#10097,#10098,#10099,#10100,#10101,#10102,#10103,
#10104,#10105,#10106,#10107,#10108,#10109,#10110,#10111,#10112,#10113,#10114,
#10115,#10116,#10117,#10118,#10119,#10120,#10121,#10122,#10123,#10124,#10125,
#10126,#10127,#10128,#10129,#10130,#10131,#10132,#10133,#10134,#10135,#10136,
#10137,#10138,#10139,#10140,#10141,#10142,#10143,#10144,#10145,#10146,#10147,
#10148,#10149,#10150,#10151,#10152,#10153,#10154,#10155,#10156,#10157,#10158,
#10159,#10160,#10161,#10162,#10163,#10164,#10165,#10166),.UNSPECIFIED.,
 .F.,.F.,(4,3,3,3,3,3,3,3,3,3,3,3,3,3,3,3,3,3,3,3,3,3,3,3,3,3,4),(0.,0.0183446134487302,
0.0365831879530973,0.0503549029076904,0.0575026926339935,0.0612702704568367,
0.0790218583432097,0.0964114995920967,0.108997851591533,0.115576892128468,
0.118536338313311,0.135388612328666,0.146756907589841,0.163443492111036,
0.168570935653213,0.173139730732415,0.189910433365565,0.206660739327055,
0.217351888987533,0.222870450708165,0.226198653437696,0.242290142077432,
0.252389871843631,0.256081317883846,0.271591120654506,0.280249583759396,
0.286347380332286),.UNSPECIFIED.);
#1007=B_SPLINE_CURVE_WITH_KNOTS('',3,(#10169,#10170,#10171,#10172,#10173,
#10174,#10175,#10176,#10177,#10178,#10179),.UNSPECIFIED.,.F.,.F.,(4,1,1,
1,1,1,1,1,4),(15.707963267949,16.0602254452716,17.0467039564096,18.0331824675476,
19.0196609786856,20.0061394898236,20.9926180009616,21.9790965120996,21.9911485751285),
 .UNSPECIFIED.);
#1008=B_SPLINE_CURVE_WITH_KNOTS('',3,(#10180,#10181,#10182,#10183,#10184,
#10185,#10186,#10187,#10188,#10189,#10190),.UNSPECIFIED.,.F.,.F.,(4,1,1,
1,1,1,1,1,4),(15.707963267949,15.8441541481363,16.8247407365424,17.8053273249484,
18.7859139133545,19.7665005017605,20.7470870901666,21.7276736785727,21.9911485751285),
 .UNSPECIFIED.);
#1009=B_SPLINE_CURVE_WITH_KNOTS('',3,(#10343,#10344,#10345,#10346,#10347,
#10348,#10349,#10350,#10351,#10352,#10353,#10354,#10355,#10356,#10357,#10358,
#10359,#10360,#10361,#10362,#10363,#10364,#10365,#10366,#10367,#10368,#10369,
#10370,#10371,#10372,#10373,#10374,#10375,#10376),.UNSPECIFIED.,.F.,.F.,
(4,3,3,3,3,3,3,3,3,3,3,4),(-0.16221990931069,-0.156659928223624,-0.153423708392674,
-0.136349703035272,-0.119659967764616,-0.108637270323488,-0.104366688560534,
-0.100185107150996,-0.0839897996645307,-0.0755691780001051,-0.0589724646701325,
-0.0541768747552087),.UNSPECIFIED.);
#1010=B_SPLINE_CURVE_WITH_KNOTS('',3,(#10377,#10378,#10379,#10380,#10381,
#10382,#10383,#10384,#10385,#10386,#10387,#10388,#10389,#10390,#10391,#10392,
#10393,#10394,#10395,#10396,#10397,#10398),.UNSPECIFIED.,.F.,.F.,(4,3,3,
3,3,3,3,4),(7.5927484481567,8.30986014000685,9.29044672841291,10.271033316819,
11.251619905225,12.2322064936311,13.2127930820371,13.8759337553363),
 .UNSPECIFIED.);
#1011=B_SPLINE_CURVE_WITH_KNOTS('',3,(#10401,#10402,#10403,#10404,#10405,
#10406,#10407,#10408,#10409,#10410,#10411,#10412,#10413,#10414,#10415,#10416,
#10417,#10418,#10419,#10420,#10421,#10422,#10423,#10424,#10425,#10426,#10427,
#10428),.UNSPECIFIED.,.F.,.F.,(4,3,3,3,3,3,3,3,3,4),(-0.232052127346036,
-0.226249969974513,-0.22161275953281,-0.205289530879883,-0.188601739454682,
-0.172337840212055,-0.169189139385716,-0.151971075810238,-0.134791131392589,
-0.123546142484175),.UNSPECIFIED.);
#1012=B_SPLINE_CURVE_WITH_KNOTS('',3,(#10581,#10582,#10583,#10584,#10585,
#10586,#10587,#10588,#10589,#10590,#10591,#10592,#10593,#10594,#10595,#10596,
#10597,#10598,#10599,#10600,#10601,#10602,#10603,#10604,#10605),
 .UNSPECIFIED.,.F.,.F.,(4,3,3,3,3,3,3,3,4),(-10.1357873115492,-10.1237352485202,
-9.13725673738224,-8.15077822624424,-7.16429971510623,-6.17782120396823,
-5.19134269283023,-4.20486418169222,-3.85260200436959),.UNSPECIFIED.);
#1013=LINE('',#5167,#1325);
#1014=LINE('',#5197,#1326);
#1015=LINE('',#5248,#1327);
#1016=LINE('',#5296,#1328);
#1017=LINE('',#5347,#1329);
#1018=LINE('',#5393,#1330);
#1019=LINE('',#5403,#1331);
#1020=LINE('',#5428,#1332);
#1021=LINE('',#5453,#1333);
#1022=LINE('',#5478,#1334);
#1023=LINE('',#5502,#1335);
#1024=LINE('',#5521,#1336);
#1025=LINE('',#5551,#1337);
#1026=LINE('',#5602,#1338);
#1027=LINE('',#5650,#1339);
#1028=LINE('',#5701,#1340);
#1029=LINE('',#5747,#1341);
#1030=LINE('',#5757,#1342);
#1031=LINE('',#5782,#1343);
#1032=LINE('',#5807,#1344);
#1033=LINE('',#5832,#1345);
#1034=LINE('',#5856,#1346);
#1035=LINE('',#5875,#1347);
#1036=LINE('',#5905,#1348);
#1037=LINE('',#5956,#1349);
#1038=LINE('',#6004,#1350);
#1039=LINE('',#6055,#1351);
#1040=LINE('',#6101,#1352);
#1041=LINE('',#6111,#1353);
#1042=LINE('',#6136,#1354);
#1043=LINE('',#6161,#1355);
#1044=LINE('',#6186,#1356);
#1045=LINE('',#6210,#1357);
#1046=LINE('',#6231,#1358);
#1047=LINE('',#6234,#1359);
#1048=LINE('',#6312,#1360);
#1049=LINE('',#6313,#1361);
#1050=LINE('',#6379,#1362);
#1051=LINE('',#6382,#1363);
#1052=LINE('',#6385,#1364);
#1053=LINE('',#6386,#1365);
#1054=LINE('',#6391,#1366);
#1055=LINE('',#6395,#1367);
#1056=LINE('',#6408,#1368);
#1057=LINE('',#6427,#1369);
#1058=LINE('',#6462,#1370);
#1059=LINE('',#6560,#1371);
#1060=LINE('',#6593,#1372);
#1061=LINE('',#6691,#1373);
#1062=LINE('',#6724,#1374);
#1063=LINE('',#6815,#1375);
#1064=LINE('',#6828,#1376);
#1065=LINE('',#6843,#1377);
#1066=LINE('',#6853,#1378);
#1067=LINE('',#6854,#1379);
#1068=LINE('',#6858,#1380);
#1069=LINE('',#6862,#1381);
#1070=LINE('',#6864,#1382);
#1071=LINE('',#6866,#1383);
#1072=LINE('',#6867,#1384);
#1073=LINE('',#6872,#1385);
#1074=LINE('',#6939,#1386);
#1075=LINE('',#6996,#1387);
#1076=LINE('',#6999,#1388);
#1077=LINE('',#7002,#1389);
#1078=LINE('',#7003,#1390);
#1079=LINE('',#7009,#1391);
#1080=LINE('',#7019,#1392);
#1081=LINE('',#7020,#1393);
#1082=LINE('',#7024,#1394);
#1083=LINE('',#7028,#1395);
#1084=LINE('',#7030,#1396);
#1085=LINE('',#7032,#1397);
#1086=LINE('',#7033,#1398);
#1087=LINE('',#7041,#1399);
#1088=LINE('',#7044,#1400);
#1089=LINE('',#7055,#1401);
#1090=LINE('',#7056,#1402);
#1091=LINE('',#7062,#1403);
#1092=LINE('',#7073,#1404);
#1093=LINE('',#7076,#1405);
#1094=LINE('',#7077,#1406);
#1095=LINE('',#7081,#1407);
#1096=LINE('',#7083,#1408);
#1097=LINE('',#7085,#1409);
#1098=LINE('',#7086,#1410);
#1099=LINE('',#7154,#1411);
#1100=LINE('',#7201,#1412);
#1101=LINE('',#7221,#1413);
#1102=LINE('',#7228,#1414);
#1103=LINE('',#7246,#1415);
#1104=LINE('',#7269,#1416);
#1105=LINE('',#7292,#1417);
#1106=LINE('',#7315,#1418);
#1107=LINE('',#7338,#1419);
#1108=LINE('',#7346,#1420);
#1109=LINE('',#7348,#1421);
#1110=LINE('',#7349,#1422);
#1111=LINE('',#7352,#1423);
#1112=LINE('',#7354,#1424);
#1113=LINE('',#7355,#1425);
#1114=LINE('',#7358,#1426);
#1115=LINE('',#7360,#1427);
#1116=LINE('',#7361,#1428);
#1117=LINE('',#7364,#1429);
#1118=LINE('',#7366,#1430);
#1119=LINE('',#7367,#1431);
#1120=LINE('',#7370,#1432);
#1121=LINE('',#7372,#1433);
#1122=LINE('',#7373,#1434);
#1123=LINE('',#7376,#1435);
#1124=LINE('',#7378,#1436);
#1125=LINE('',#7379,#1437);
#1126=LINE('',#7397,#1438);
#1127=LINE('',#7420,#1439);
#1128=LINE('',#7443,#1440);
#1129=LINE('',#7466,#1441);
#1130=LINE('',#7489,#1442);
#1131=LINE('',#7512,#1443);
#1132=LINE('',#7535,#1444);
#1133=LINE('',#7558,#1445);
#1134=LINE('',#7566,#1446);
#1135=LINE('',#7568,#1447);
#1136=LINE('',#7569,#1448);
#1137=LINE('',#7609,#1449);
#1138=LINE('',#7616,#1450);
#1139=LINE('',#7634,#1451);
#1140=LINE('',#7657,#1452);
#1141=LINE('',#7680,#1453);
#1142=LINE('',#7703,#1454);
#1143=LINE('',#7726,#1455);
#1144=LINE('',#7749,#1456);
#1145=LINE('',#7793,#1457);
#1146=LINE('',#7800,#1458);
#1147=LINE('',#7818,#1459);
#1148=LINE('',#7841,#1460);
#1149=LINE('',#7864,#1461);
#1150=LINE('',#7887,#1462);
#1151=LINE('',#7910,#1463);
#1152=LINE('',#7933,#1464);
#1153=LINE('',#7956,#1465);
#1154=LINE('',#7979,#1466);
#1155=LINE('',#8002,#1467);
#1156=LINE('',#8025,#1468);
#1157=LINE('',#8055,#1469);
#1158=LINE('',#8057,#1470);
#1159=LINE('',#8059,#1471);
#1160=LINE('',#8060,#1472);
#1161=LINE('',#8078,#1473);
#1162=LINE('',#8101,#1474);
#1163=LINE('',#8124,#1475);
#1164=LINE('',#8147,#1476);
#1165=LINE('',#8170,#1477);
#1166=LINE('',#8193,#1478);
#1167=LINE('',#8201,#1479);
#1168=LINE('',#8203,#1480);
#1169=LINE('',#8204,#1481);
#1170=LINE('',#8207,#1482);
#1171=LINE('',#8209,#1483);
#1172=LINE('',#8210,#1484);
#1173=LINE('',#8213,#1485);
#1174=LINE('',#8215,#1486);
#1175=LINE('',#8216,#1487);
#1176=LINE('',#8219,#1488);
#1177=LINE('',#8221,#1489);
#1178=LINE('',#8222,#1490);
#1179=LINE('',#8225,#1491);
#1180=LINE('',#8227,#1492);
#1181=LINE('',#8228,#1493);
#1182=LINE('',#8246,#1494);
#1183=LINE('',#8269,#1495);
#1184=LINE('',#8292,#1496);
#1185=LINE('',#8315,#1497);
#1186=LINE('',#8323,#1498);
#1187=LINE('',#8325,#1499);
#1188=LINE('',#8326,#1500);
#1189=LINE('',#8329,#1501);
#1190=LINE('',#8331,#1502);
#1191=LINE('',#8332,#1503);
#1192=LINE('',#8335,#1504);
#1193=LINE('',#8337,#1505);
#1194=LINE('',#8338,#1506);
#1195=LINE('',#8340,#1507);
#1196=LINE('',#8341,#1508);
#1197=LINE('',#8346,#1509);
#1198=LINE('',#8348,#1510);
#1199=LINE('',#8350,#1511);
#1200=LINE('',#8351,#1512);
#1201=LINE('',#8354,#1513);
#1202=LINE('',#8356,#1514);
#1203=LINE('',#8357,#1515);
#1204=LINE('',#8360,#1516);
#1205=LINE('',#8362,#1517);
#1206=LINE('',#8363,#1518);
#1207=LINE('',#8365,#1519);
#1208=LINE('',#8366,#1520);
#1209=LINE('',#8386,#1521);
#1210=LINE('',#8393,#1522);
#1211=LINE('',#8411,#1523);
#1212=LINE('',#8434,#1524);
#1213=LINE('',#8457,#1525);
#1214=LINE('',#8480,#1526);
#1215=LINE('',#8503,#1527);
#1216=LINE('',#8526,#1528);
#1217=LINE('',#8549,#1529);
#1218=LINE('',#8572,#1530);
#1219=LINE('',#8580,#1531);
#1220=LINE('',#8582,#1532);
#1221=LINE('',#8583,#1533);
#1222=LINE('',#8601,#1534);
#1223=LINE('',#8624,#1535);
#1224=LINE('',#8647,#1536);
#1225=LINE('',#8670,#1537);
#1226=LINE('',#8693,#1538);
#1227=LINE('',#8716,#1539);
#1228=LINE('',#8739,#1540);
#1229=LINE('',#8762,#1541);
#1230=LINE('',#8785,#1542);
#1231=LINE('',#8793,#1543);
#1232=LINE('',#8795,#1544);
#1233=LINE('',#8796,#1545);
#1234=LINE('',#8799,#1546);
#1235=LINE('',#8801,#1547);
#1236=LINE('',#8802,#1548);
#1237=LINE('',#8804,#1549);
#1238=LINE('',#8805,#1550);
#1239=LINE('',#8808,#1551);
#1240=LINE('',#8809,#1552);
#1241=LINE('',#10610,#1553);
#1242=LINE('',#10614,#1554);
#1243=LINE('',#10616,#1555);
#1244=LINE('',#10618,#1556);
#1245=LINE('',#10620,#1557);
#1246=LINE('',#10622,#1558);
#1247=LINE('',#10623,#1559);
#1248=LINE('',#10625,#1560);
#1249=LINE('',#10626,#1561);
#1250=LINE('',#10628,#1562);
#1251=LINE('',#10629,#1563);
#1252=LINE('',#10631,#1564);
#1253=LINE('',#10632,#1565);
#1254=LINE('',#10634,#1566);
#1255=LINE('',#10637,#1567);
#1256=LINE('',#10639,#1568);
#1257=LINE('',#10643,#1569);
#1258=LINE('',#10645,#1570);
#1259=LINE('',#10647,#1571);
#1260=LINE('',#10649,#1572);
#1261=LINE('',#10651,#1573);
#1262=LINE('',#10652,#1574);
#1263=LINE('',#10653,#1575);
#1264=LINE('',#10667,#1576);
#1265=LINE('',#10669,#1577);
#1266=LINE('',#10671,#1578);
#1267=LINE('',#10672,#1579);
#1268=LINE('',#10675,#1580);
#1269=LINE('',#10677,#1581);
#1270=LINE('',#10678,#1582);
#1271=LINE('',#10681,#1583);
#1272=LINE('',#10683,#1584);
#1273=LINE('',#10684,#1585);
#1274=LINE('',#10686,#1586);
#1275=LINE('',#10687,#1587);
#1276=LINE('',#10692,#1588);
#1277=LINE('',#10694,#1589);
#1278=LINE('',#10696,#1590);
#1279=LINE('',#10697,#1591);
#1280=LINE('',#10700,#1592);
#1281=LINE('',#10702,#1593);
#1282=LINE('',#10703,#1594);
#1283=LINE('',#10706,#1595);
#1284=LINE('',#10708,#1596);
#1285=LINE('',#10709,#1597);
#1286=LINE('',#10711,#1598);
#1287=LINE('',#10712,#1599);
#1288=LINE('',#10717,#1600);
#1289=LINE('',#10719,#1601);
#1290=LINE('',#10721,#1602);
#1291=LINE('',#10722,#1603);
#1292=LINE('',#10725,#1604);
#1293=LINE('',#10727,#1605);
#1294=LINE('',#10728,#1606);
#1295=LINE('',#10731,#1607);
#1296=LINE('',#10733,#1608);
#1297=LINE('',#10734,#1609);
#1298=LINE('',#10736,#1610);
#1299=LINE('',#10737,#1611);
#1300=LINE('',#10743,#1612);
#1301=LINE('',#10748,#1613);
#1302=LINE('',#10750,#1614);
#1303=LINE('',#10752,#1615);
#1304=LINE('',#10753,#1616);
#1305=LINE('',#10758,#1617);
#1306=LINE('',#10762,#1618);
#1307=LINE('',#10764,#1619);
#1308=LINE('',#10765,#1620);
#1309=LINE('',#10772,#1621);
#1310=LINE('',#10776,#1622);
#1311=LINE('',#10780,#1623);
#1312=LINE('',#10784,#1624);
#1313=LINE('',#10789,#1625);
#1314=LINE('',#10790,#1626);
#1315=LINE('',#10791,#1627);
#1316=LINE('',#10794,#1628);
#1317=LINE('',#10795,#1629);
#1318=LINE('',#10798,#1630);
#1319=LINE('',#10799,#1631);
#1320=LINE('',#10802,#1632);
#1321=LINE('',#10803,#1633);
#1322=LINE('',#10806,#1634);
#1323=LINE('',#10807,#1635);
#1324=LINE('',#10809,#1636);
#1325=VECTOR('',#4419,1.5);
#1326=VECTOR('',#4424,1.5);
#1327=VECTOR('',#4427,1.5);
#1328=VECTOR('',#4430,1.5);
#1329=VECTOR('',#4433,1.5);
#1330=VECTOR('',#4436,1.543);
#1331=VECTOR('',#4441,1.543);
#1332=VECTOR('',#4446,1.543);
#1333=VECTOR('',#4449,1.543);
#1334=VECTOR('',#4452,1.543);
#1335=VECTOR('',#4455,1.543);
#1336=VECTOR('',#4458,1.5);
#1337=VECTOR('',#4463,1.5);
#1338=VECTOR('',#4466,1.5);
#1339=VECTOR('',#4469,1.5);
#1340=VECTOR('',#4472,1.5);
#1341=VECTOR('',#4475,1.543);
#1342=VECTOR('',#4480,1.543);
#1343=VECTOR('',#4485,1.543);
#1344=VECTOR('',#4488,1.543);
#1345=VECTOR('',#4491,1.543);
#1346=VECTOR('',#4494,1.543);
#1347=VECTOR('',#4497,1.5);
#1348=VECTOR('',#4502,1.5);
#1349=VECTOR('',#4505,1.5);
#1350=VECTOR('',#4508,1.5);
#1351=VECTOR('',#4511,1.5);
#1352=VECTOR('',#4514,1.543);
#1353=VECTOR('',#4519,1.543);
#1354=VECTOR('',#4524,1.543);
#1355=VECTOR('',#4527,1.543);
#1356=VECTOR('',#4530,1.543);
#1357=VECTOR('',#4533,1.543);
#1358=VECTOR('',#4538,10.);
#1359=VECTOR('',#4541,10.);
#1360=VECTOR('',#4548,10.);
#1361=VECTOR('',#4549,10.);
#1362=VECTOR('',#4552,10.);
#1363=VECTOR('',#4555,10.);
#1364=VECTOR('',#4558,10.);
#1365=VECTOR('',#4559,10.);
#1366=VECTOR('',#4564,7.5);
#1367=VECTOR('',#4567,10.);
#1368=VECTOR('',#4568,10.);
#1369=VECTOR('',#4569,10.);
#1370=VECTOR('',#4570,10.);
#1371=VECTOR('',#4571,10.);
#1372=VECTOR('',#4572,10.);
#1373=VECTOR('',#4573,10.);
#1374=VECTOR('',#4574,10.);
#1375=VECTOR('',#4575,10.);
#1376=VECTOR('',#4576,10.);
#1377=VECTOR('',#4583,10.);
#1378=VECTOR('',#4596,10.);
#1379=VECTOR('',#4597,10.);
#1380=VECTOR('',#4604,10.);
#1381=VECTOR('',#4607,10.);
#1382=VECTOR('',#4608,10.);
#1383=VECTOR('',#4609,10.);
#1384=VECTOR('',#4610,10.);
#1385=VECTOR('',#4615,10.);
#1386=VECTOR('',#4624,10.);
#1387=VECTOR('',#4627,10.);
#1388=VECTOR('',#4630,10.);
#1389=VECTOR('',#4633,10.);
#1390=VECTOR('',#4634,10.);
#1391=VECTOR('',#4641,10.);
#1392=VECTOR('',#4654,10.);
#1393=VECTOR('',#4655,10.);
#1394=VECTOR('',#4662,10.);
#1395=VECTOR('',#4665,10.);
#1396=VECTOR('',#4666,10.);
#1397=VECTOR('',#4667,10.);
#1398=VECTOR('',#4668,10.);
#1399=VECTOR('',#4677,10.);
#1400=VECTOR('',#4680,10.);
#1401=VECTOR('',#4693,10.);
#1402=VECTOR('',#4694,10.);
#1403=VECTOR('',#4703,10.);
#1404=VECTOR('',#4704,10.);
#1405=VECTOR('',#4707,10.);
#1406=VECTOR('',#4708,10.);
#1407=VECTOR('',#4711,10.);
#1408=VECTOR('',#4712,10.);
#1409=VECTOR('',#4713,10.);
#1410=VECTOR('',#4714,10.);
#1411=VECTOR('',#4727,10.);
#1412=VECTOR('',#4730,10.);
#1413=VECTOR('',#4733,10.);
#1414=VECTOR('',#4734,10.);
#1415=VECTOR('',#4735,10.);
#1416=VECTOR('',#4736,10.);
#1417=VECTOR('',#4737,10.);
#1418=VECTOR('',#4738,10.);
#1419=VECTOR('',#4739,10.);
#1420=VECTOR('',#4742,10.);
#1421=VECTOR('',#4743,10.);
#1422=VECTOR('',#4744,10.);
#1423=VECTOR('',#4747,10.);
#1424=VECTOR('',#4748,10.);
#1425=VECTOR('',#4749,10.);
#1426=VECTOR('',#4752,10.);
#1427=VECTOR('',#4753,10.);
#1428=VECTOR('',#4754,10.);
#1429=VECTOR('',#4757,10.);
#1430=VECTOR('',#4758,10.);
#1431=VECTOR('',#4759,10.);
#1432=VECTOR('',#4762,10.);
#1433=VECTOR('',#4763,10.);
#1434=VECTOR('',#4764,10.);
#1435=VECTOR('',#4767,10.);
#1436=VECTOR('',#4768,10.);
#1437=VECTOR('',#4769,10.);
#1438=VECTOR('',#4770,10.);
#1439=VECTOR('',#4771,10.);
#1440=VECTOR('',#4772,10.);
#1441=VECTOR('',#4773,10.);
#1442=VECTOR('',#4774,10.);
#1443=VECTOR('',#4775,10.);
#1444=VECTOR('',#4776,10.);
#1445=VECTOR('',#4777,10.);
#1446=VECTOR('',#4780,10.);
#1447=VECTOR('',#4781,10.);
#1448=VECTOR('',#4782,10.);
#1449=VECTOR('',#4785,10.);
#1450=VECTOR('',#4786,10.);
#1451=VECTOR('',#4787,10.);
#1452=VECTOR('',#4788,10.);
#1453=VECTOR('',#4789,10.);
#1454=VECTOR('',#4790,10.);
#1455=VECTOR('',#4791,10.);
#1456=VECTOR('',#4792,10.);
#1457=VECTOR('',#4793,10.);
#1458=VECTOR('',#4794,10.);
#1459=VECTOR('',#4795,10.);
#1460=VECTOR('',#4796,10.);
#1461=VECTOR('',#4797,10.);
#1462=VECTOR('',#4798,10.);
#1463=VECTOR('',#4799,10.);
#1464=VECTOR('',#4800,10.);
#1465=VECTOR('',#4801,10.);
#1466=VECTOR('',#4802,10.);
#1467=VECTOR('',#4803,10.);
#1468=VECTOR('',#4804,10.);
#1469=VECTOR('',#4809,10.);
#1470=VECTOR('',#4810,10.);
#1471=VECTOR('',#4811,10.);
#1472=VECTOR('',#4812,10.);
#1473=VECTOR('',#4813,10.);
#1474=VECTOR('',#4814,10.);
#1475=VECTOR('',#4815,10.);
#1476=VECTOR('',#4816,10.);
#1477=VECTOR('',#4817,10.);
#1478=VECTOR('',#4818,10.);
#1479=VECTOR('',#4821,10.);
#1480=VECTOR('',#4822,10.);
#1481=VECTOR('',#4823,10.);
#1482=VECTOR('',#4826,10.);
#1483=VECTOR('',#4827,10.);
#1484=VECTOR('',#4828,10.);
#1485=VECTOR('',#4831,10.);
#1486=VECTOR('',#4832,10.);
#1487=VECTOR('',#4833,10.);
#1488=VECTOR('',#4836,10.);
#1489=VECTOR('',#4837,10.);
#1490=VECTOR('',#4838,10.);
#1491=VECTOR('',#4841,10.);
#1492=VECTOR('',#4842,10.);
#1493=VECTOR('',#4843,10.);
#1494=VECTOR('',#4844,10.);
#1495=VECTOR('',#4845,10.);
#1496=VECTOR('',#4846,10.);
#1497=VECTOR('',#4847,10.);
#1498=VECTOR('',#4850,10.);
#1499=VECTOR('',#4851,10.);
#1500=VECTOR('',#4852,10.);
#1501=VECTOR('',#4855,10.);
#1502=VECTOR('',#4856,10.);
#1503=VECTOR('',#4857,10.);
#1504=VECTOR('',#4860,10.);
#1505=VECTOR('',#4861,10.);
#1506=VECTOR('',#4862,10.);
#1507=VECTOR('',#4865,10.);
#1508=VECTOR('',#4866,10.);
#1509=VECTOR('',#4871,10.);
#1510=VECTOR('',#4872,10.);
#1511=VECTOR('',#4873,10.);
#1512=VECTOR('',#4874,10.);
#1513=VECTOR('',#4877,10.);
#1514=VECTOR('',#4878,10.);
#1515=VECTOR('',#4879,10.);
#1516=VECTOR('',#4882,10.);
#1517=VECTOR('',#4883,10.);
#1518=VECTOR('',#4884,10.);
#1519=VECTOR('',#4887,10.);
#1520=VECTOR('',#4888,10.);
#1521=VECTOR('',#4891,10.);
#1522=VECTOR('',#4892,10.);
#1523=VECTOR('',#4893,10.);
#1524=VECTOR('',#4894,10.);
#1525=VECTOR('',#4895,10.);
#1526=VECTOR('',#4896,10.);
#1527=VECTOR('',#4897,10.);
#1528=VECTOR('',#4898,10.);
#1529=VECTOR('',#4899,10.);
#1530=VECTOR('',#4900,10.);
#1531=VECTOR('',#4903,10.);
#1532=VECTOR('',#4904,10.);
#1533=VECTOR('',#4905,10.);
#1534=VECTOR('',#4906,10.);
#1535=VECTOR('',#4907,10.);
#1536=VECTOR('',#4908,10.);
#1537=VECTOR('',#4909,10.);
#1538=VECTOR('',#4910,10.);
#1539=VECTOR('',#4911,10.);
#1540=VECTOR('',#4912,10.);
#1541=VECTOR('',#4913,10.);
#1542=VECTOR('',#4914,10.);
#1543=VECTOR('',#4917,10.);
#1544=VECTOR('',#4918,10.);
#1545=VECTOR('',#4919,10.);
#1546=VECTOR('',#4922,10.);
#1547=VECTOR('',#4923,10.);
#1548=VECTOR('',#4924,10.);
#1549=VECTOR('',#4927,10.);
#1550=VECTOR('',#4928,10.);
#1551=VECTOR('',#4933,10.);
#1552=VECTOR('',#4934,10.);
#1553=VECTOR('',#4963,7.75);
#1554=VECTOR('',#4966,10.);
#1555=VECTOR('',#4967,10.);
#1556=VECTOR('',#4968,10.);
#1557=VECTOR('',#4969,10.);
#1558=VECTOR('',#4970,10.);
#1559=VECTOR('',#4971,10.);
#1560=VECTOR('',#4974,10.);
#1561=VECTOR('',#4975,10.);
#1562=VECTOR('',#4978,10.);
#1563=VECTOR('',#4979,10.);
#1564=VECTOR('',#4982,10.);
#1565=VECTOR('',#4983,10.);
#1566=VECTOR('',#4986,10.);
#1567=VECTOR('',#4991,10.);
#1568=VECTOR('',#4994,10.);
#1569=VECTOR('',#4997,10.);
#1570=VECTOR('',#4998,10.);
#1571=VECTOR('',#4999,10.);
#1572=VECTOR('',#5000,10.);
#1573=VECTOR('',#5001,10.);
#1574=VECTOR('',#5002,10.);
#1575=VECTOR('',#5003,10.);
#1576=VECTOR('',#5018,10.);
#1577=VECTOR('',#5019,10.);
#1578=VECTOR('',#5020,10.);
#1579=VECTOR('',#5021,10.);
#1580=VECTOR('',#5024,10.);
#1581=VECTOR('',#5025,10.);
#1582=VECTOR('',#5026,10.);
#1583=VECTOR('',#5029,10.);
#1584=VECTOR('',#5030,10.);
#1585=VECTOR('',#5031,10.);
#1586=VECTOR('',#5034,10.);
#1587=VECTOR('',#5035,10.);
#1588=VECTOR('',#5040,10.);
#1589=VECTOR('',#5041,10.);
#1590=VECTOR('',#5042,10.);
#1591=VECTOR('',#5043,10.);
#1592=VECTOR('',#5046,10.);
#1593=VECTOR('',#5047,10.);
#1594=VECTOR('',#5048,10.);
#1595=VECTOR('',#5051,10.);
#1596=VECTOR('',#5052,10.);
#1597=VECTOR('',#5053,10.);
#1598=VECTOR('',#5056,10.);
#1599=VECTOR('',#5057,10.);
#1600=VECTOR('',#5062,10.);
#1601=VECTOR('',#5063,10.);
#1602=VECTOR('',#5064,10.);
#1603=VECTOR('',#5065,10.);
#1604=VECTOR('',#5068,10.);
#1605=VECTOR('',#5069,10.);
#1606=VECTOR('',#5070,10.);
#1607=VECTOR('',#5073,10.);
#1608=VECTOR('',#5074,10.);
#1609=VECTOR('',#5075,10.);
#1610=VECTOR('',#5078,10.);
#1611=VECTOR('',#5079,10.);
#1612=VECTOR('',#5086,5.125);
#1613=VECTOR('',#5091,10.);
#1614=VECTOR('',#5092,10.);
#1615=VECTOR('',#5093,10.);
#1616=VECTOR('',#5094,10.);
#1617=VECTOR('',#5099,10.);
#1618=VECTOR('',#5104,10.);
#1619=VECTOR('',#5105,10.);
#1620=VECTOR('',#5106,10.);
#1621=VECTOR('',#5117,1.75);
#1622=VECTOR('',#5122,1.75);
#1623=VECTOR('',#5127,1.75);
#1624=VECTOR('',#5132,1.75);
#1625=VECTOR('',#5137,10.);
#1626=VECTOR('',#5138,10.);
#1627=VECTOR('',#5139,10.);
#1628=VECTOR('',#5142,10.);
#1629=VECTOR('',#5143,10.);
#1630=VECTOR('',#5146,10.);
#1631=VECTOR('',#5147,10.);
#1632=VECTOR('',#5150,10.);
#1633=VECTOR('',#5151,10.);
#1634=VECTOR('',#5154,10.);
#1635=VECTOR('',#5155,10.);
#1636=VECTOR('',#5158,10.);
#1637=VERTEX_POINT('',#5165);
#1638=VERTEX_POINT('',#5166);
#1639=VERTEX_POINT('',#5168);
#1640=VERTEX_POINT('',#5179);
#1641=VERTEX_POINT('',#5195);
#1642=VERTEX_POINT('',#5196);
#1643=VERTEX_POINT('',#5246);
#1644=VERTEX_POINT('',#5247);
#1645=VERTEX_POINT('',#5294);
#1646=VERTEX_POINT('',#5295);
#1647=VERTEX_POINT('',#5345);
#1648=VERTEX_POINT('',#5346);
#1649=VERTEX_POINT('',#5348);
#1650=VERTEX_POINT('',#5362);
#1651=VERTEX_POINT('',#5391);
#1652=VERTEX_POINT('',#5392);
#1653=VERTEX_POINT('',#5394);
#1654=VERTEX_POINT('',#5401);
#1655=VERTEX_POINT('',#5402);
#1656=VERTEX_POINT('',#5404);
#1657=VERTEX_POINT('',#5426);
#1658=VERTEX_POINT('',#5427);
#1659=VERTEX_POINT('',#5451);
#1660=VERTEX_POINT('',#5452);
#1661=VERTEX_POINT('',#5476);
#1662=VERTEX_POINT('',#5477);
#1663=VERTEX_POINT('',#5500);
#1664=VERTEX_POINT('',#5501);
#1665=VERTEX_POINT('',#5503);
#1666=VERTEX_POINT('',#5508);
#1667=VERTEX_POINT('',#5519);
#1668=VERTEX_POINT('',#5520);
#1669=VERTEX_POINT('',#5522);
#1670=VERTEX_POINT('',#5533);
#1671=VERTEX_POINT('',#5549);
#1672=VERTEX_POINT('',#5550);
#1673=VERTEX_POINT('',#5600);
#1674=VERTEX_POINT('',#5601);
#1675=VERTEX_POINT('',#5648);
#1676=VERTEX_POINT('',#5649);
#1677=VERTEX_POINT('',#5699);
#1678=VERTEX_POINT('',#5700);
#1679=VERTEX_POINT('',#5702);
#1680=VERTEX_POINT('',#5716);
#1681=VERTEX_POINT('',#5745);
#1682=VERTEX_POINT('',#5746);
#1683=VERTEX_POINT('',#5748);
#1684=VERTEX_POINT('',#5755);
#1685=VERTEX_POINT('',#5756);
#1686=VERTEX_POINT('',#5758);
#1687=VERTEX_POINT('',#5780);
#1688=VERTEX_POINT('',#5781);
#1689=VERTEX_POINT('',#5805);
#1690=VERTEX_POINT('',#5806);
#1691=VERTEX_POINT('',#5830);
#1692=VERTEX_POINT('',#5831);
#1693=VERTEX_POINT('',#5854);
#1694=VERTEX_POINT('',#5855);
#1695=VERTEX_POINT('',#5857);
#1696=VERTEX_POINT('',#5862);
#1697=VERTEX_POINT('',#5873);
#1698=VERTEX_POINT('',#5874);
#1699=VERTEX_POINT('',#5876);
#1700=VERTEX_POINT('',#5887);
#1701=VERTEX_POINT('',#5903);
#1702=VERTEX_POINT('',#5904);
#1703=VERTEX_POINT('',#5954);
#1704=VERTEX_POINT('',#5955);
#1705=VERTEX_POINT('',#6002);
#1706=VERTEX_POINT('',#6003);
#1707=VERTEX_POINT('',#6053);
#1708=VERTEX_POINT('',#6054);
#1709=VERTEX_POINT('',#6056);
#1710=VERTEX_POINT('',#6070);
#1711=VERTEX_POINT('',#6099);
#1712=VERTEX_POINT('',#6100);
#1713=VERTEX_POINT('',#6102);
#1714=VERTEX_POINT('',#6109);
#1715=VERTEX_POINT('',#6110);
#1716=VERTEX_POINT('',#6112);
#1717=VERTEX_POINT('',#6134);
#1718=VERTEX_POINT('',#6135);
#1719=VERTEX_POINT('',#6159);
#1720=VERTEX_POINT('',#6160);
#1721=VERTEX_POINT('',#6184);
#1722=VERTEX_POINT('',#6185);
#1723=VERTEX_POINT('',#6208);
#1724=VERTEX_POINT('',#6209);
#1725=VERTEX_POINT('',#6211);
#1726=VERTEX_POINT('',#6216);
#1727=VERTEX_POINT('',#6227);
#1728=VERTEX_POINT('',#6228);
#1729=VERTEX_POINT('',#6230);
#1730=VERTEX_POINT('',#6232);
#1731=VERTEX_POINT('',#6285);
#1732=VERTEX_POINT('',#6286);
#1733=VERTEX_POINT('',#6309);
#1734=VERTEX_POINT('',#6310);
#1735=VERTEX_POINT('',#6378);
#1736=VERTEX_POINT('',#6380);
#1737=VERTEX_POINT('',#6384);
#1738=VERTEX_POINT('',#6388);
#1739=VERTEX_POINT('',#6390);
#1740=VERTEX_POINT('',#6393);
#1741=VERTEX_POINT('',#6394);
#1742=VERTEX_POINT('',#6396);
#1743=VERTEX_POINT('',#6407);
#1744=VERTEX_POINT('',#6418);
#1745=VERTEX_POINT('',#6426);
#1746=VERTEX_POINT('',#6456);
#1747=VERTEX_POINT('',#6461);
#1748=VERTEX_POINT('',#6551);
#1749=VERTEX_POINT('',#6559);
#1750=VERTEX_POINT('',#6587);
#1751=VERTEX_POINT('',#6592);
#1752=VERTEX_POINT('',#6682);
#1753=VERTEX_POINT('',#6690);
#1754=VERTEX_POINT('',#6718);
#1755=VERTEX_POINT('',#6723);
#1756=VERTEX_POINT('',#6813);
#1757=VERTEX_POINT('',#6814);
#1758=VERTEX_POINT('',#6816);
#1759=VERTEX_POINT('',#6827);
#1760=VERTEX_POINT('',#6839);
#1761=VERTEX_POINT('',#6841);
#1762=VERTEX_POINT('',#6845);
#1763=VERTEX_POINT('',#6846);
#1764=VERTEX_POINT('',#6851);
#1765=VERTEX_POINT('',#6860);
#1766=VERTEX_POINT('',#6861);
#1767=VERTEX_POINT('',#6863);
#1768=VERTEX_POINT('',#6865);
#1769=VERTEX_POINT('',#6869);
#1770=VERTEX_POINT('',#6871);
#1771=VERTEX_POINT('',#6924);
#1772=VERTEX_POINT('',#6937);
#1773=VERTEX_POINT('',#6995);
#1774=VERTEX_POINT('',#6997);
#1775=VERTEX_POINT('',#7001);
#1776=VERTEX_POINT('',#7005);
#1777=VERTEX_POINT('',#7007);
#1778=VERTEX_POINT('',#7011);
#1779=VERTEX_POINT('',#7012);
#1780=VERTEX_POINT('',#7017);
#1781=VERTEX_POINT('',#7026);
#1782=VERTEX_POINT('',#7027);
#1783=VERTEX_POINT('',#7029);
#1784=VERTEX_POINT('',#7031);
#1785=VERTEX_POINT('',#7037);
#1786=VERTEX_POINT('',#7038);
#1787=VERTEX_POINT('',#7040);
#1788=VERTEX_POINT('',#7042);
#1789=VERTEX_POINT('',#7046);
#1790=VERTEX_POINT('',#7047);
#1791=VERTEX_POINT('',#7052);
#1792=VERTEX_POINT('',#7053);
#1793=VERTEX_POINT('',#7061);
#1794=VERTEX_POINT('',#7063);
#1795=VERTEX_POINT('',#7075);
#1796=VERTEX_POINT('',#7079);
#1797=VERTEX_POINT('',#7080);
#1798=VERTEX_POINT('',#7082);
#1799=VERTEX_POINT('',#7084);
#1800=VERTEX_POINT('',#7140);
#1801=VERTEX_POINT('',#7213);
#1802=VERTEX_POINT('',#7214);
#1803=VERTEX_POINT('',#7220);
#1804=VERTEX_POINT('',#7222);
#1805=VERTEX_POINT('',#7239);
#1806=VERTEX_POINT('',#7245);
#1807=VERTEX_POINT('',#7262);
#1808=VERTEX_POINT('',#7268);
#1809=VERTEX_POINT('',#7285);
#1810=VERTEX_POINT('',#7291);
#1811=VERTEX_POINT('',#7308);
#1812=VERTEX_POINT('',#7314);
#1813=VERTEX_POINT('',#7331);
#1814=VERTEX_POINT('',#7337);
#1815=VERTEX_POINT('',#7345);
#1816=VERTEX_POINT('',#7347);
#1817=VERTEX_POINT('',#7351);
#1818=VERTEX_POINT('',#7353);
#1819=VERTEX_POINT('',#7357);
#1820=VERTEX_POINT('',#7359);
#1821=VERTEX_POINT('',#7363);
#1822=VERTEX_POINT('',#7365);
#1823=VERTEX_POINT('',#7369);
#1824=VERTEX_POINT('',#7371);
#1825=VERTEX_POINT('',#7375);
#1826=VERTEX_POINT('',#7377);
#1827=VERTEX_POINT('',#7390);
#1828=VERTEX_POINT('',#7396);
#1829=VERTEX_POINT('',#7413);
#1830=VERTEX_POINT('',#7419);
#1831=VERTEX_POINT('',#7436);
#1832=VERTEX_POINT('',#7442);
#1833=VERTEX_POINT('',#7459);
#1834=VERTEX_POINT('',#7465);
#1835=VERTEX_POINT('',#7482);
#1836=VERTEX_POINT('',#7488);
#1837=VERTEX_POINT('',#7505);
#1838=VERTEX_POINT('',#7511);
#1839=VERTEX_POINT('',#7528);
#1840=VERTEX_POINT('',#7534);
#1841=VERTEX_POINT('',#7551);
#1842=VERTEX_POINT('',#7557);
#1843=VERTEX_POINT('',#7565);
#1844=VERTEX_POINT('',#7567);
#1845=VERTEX_POINT('',#7601);
#1846=VERTEX_POINT('',#7602);
#1847=VERTEX_POINT('',#7608);
#1848=VERTEX_POINT('',#7610);
#1849=VERTEX_POINT('',#7627);
#1850=VERTEX_POINT('',#7633);
#1851=VERTEX_POINT('',#7650);
#1852=VERTEX_POINT('',#7656);
#1853=VERTEX_POINT('',#7673);
#1854=VERTEX_POINT('',#7679);
#1855=VERTEX_POINT('',#7696);
#1856=VERTEX_POINT('',#7702);
#1857=VERTEX_POINT('',#7719);
#1858=VERTEX_POINT('',#7725);
#1859=VERTEX_POINT('',#7742);
#1860=VERTEX_POINT('',#7748);
#1861=VERTEX_POINT('',#7785);
#1862=VERTEX_POINT('',#7786);
#1863=VERTEX_POINT('',#7792);
#1864=VERTEX_POINT('',#7794);
#1865=VERTEX_POINT('',#7811);
#1866=VERTEX_POINT('',#7817);
#1867=VERTEX_POINT('',#7834);
#1868=VERTEX_POINT('',#7840);
#1869=VERTEX_POINT('',#7857);
#1870=VERTEX_POINT('',#7863);
#1871=VERTEX_POINT('',#7880);
#1872=VERTEX_POINT('',#7886);
#1873=VERTEX_POINT('',#7903);
#1874=VERTEX_POINT('',#7909);
#1875=VERTEX_POINT('',#7926);
#1876=VERTEX_POINT('',#7932);
#1877=VERTEX_POINT('',#7949);
#1878=VERTEX_POINT('',#7955);
#1879=VERTEX_POINT('',#7972);
#1880=VERTEX_POINT('',#7978);
#1881=VERTEX_POINT('',#7995);
#1882=VERTEX_POINT('',#8001);
#1883=VERTEX_POINT('',#8018);
#1884=VERTEX_POINT('',#8024);
#1885=VERTEX_POINT('',#8053);
#1886=VERTEX_POINT('',#8054);
#1887=VERTEX_POINT('',#8056);
#1888=VERTEX_POINT('',#8058);
#1889=VERTEX_POINT('',#8071);
#1890=VERTEX_POINT('',#8077);
#1891=VERTEX_POINT('',#8094);
#1892=VERTEX_POINT('',#8100);
#1893=VERTEX_POINT('',#8117);
#1894=VERTEX_POINT('',#8123);
#1895=VERTEX_POINT('',#8140);
#1896=VERTEX_POINT('',#8146);
#1897=VERTEX_POINT('',#8163);
#1898=VERTEX_POINT('',#8169);
#1899=VERTEX_POINT('',#8186);
#1900=VERTEX_POINT('',#8192);
#1901=VERTEX_POINT('',#8200);
#1902=VERTEX_POINT('',#8202);
#1903=VERTEX_POINT('',#8206);
#1904=VERTEX_POINT('',#8208);
#1905=VERTEX_POINT('',#8212);
#1906=VERTEX_POINT('',#8214);
#1907=VERTEX_POINT('',#8218);
#1908=VERTEX_POINT('',#8220);
#1909=VERTEX_POINT('',#8224);
#1910=VERTEX_POINT('',#8226);
#1911=VERTEX_POINT('',#8239);
#1912=VERTEX_POINT('',#8245);
#1913=VERTEX_POINT('',#8262);
#1914=VERTEX_POINT('',#8268);
#1915=VERTEX_POINT('',#8285);
#1916=VERTEX_POINT('',#8291);
#1917=VERTEX_POINT('',#8308);
#1918=VERTEX_POINT('',#8314);
#1919=VERTEX_POINT('',#8322);
#1920=VERTEX_POINT('',#8324);
#1921=VERTEX_POINT('',#8328);
#1922=VERTEX_POINT('',#8330);
#1923=VERTEX_POINT('',#8334);
#1924=VERTEX_POINT('',#8336);
#1925=VERTEX_POINT('',#8344);
#1926=VERTEX_POINT('',#8345);
#1927=VERTEX_POINT('',#8347);
#1928=VERTEX_POINT('',#8349);
#1929=VERTEX_POINT('',#8353);
#1930=VERTEX_POINT('',#8355);
#1931=VERTEX_POINT('',#8359);
#1932=VERTEX_POINT('',#8361);
#1933=VERTEX_POINT('',#8378);
#1934=VERTEX_POINT('',#8379);
#1935=VERTEX_POINT('',#8385);
#1936=VERTEX_POINT('',#8387);
#1937=VERTEX_POINT('',#8404);
#1938=VERTEX_POINT('',#8410);
#1939=VERTEX_POINT('',#8427);
#1940=VERTEX_POINT('',#8433);
#1941=VERTEX_POINT('',#8450);
#1942=VERTEX_POINT('',#8456);
#1943=VERTEX_POINT('',#8473);
#1944=VERTEX_POINT('',#8479);
#1945=VERTEX_POINT('',#8496);
#1946=VERTEX_POINT('',#8502);
#1947=VERTEX_POINT('',#8519);
#1948=VERTEX_POINT('',#8525);
#1949=VERTEX_POINT('',#8542);
#1950=VERTEX_POINT('',#8548);
#1951=VERTEX_POINT('',#8565);
#1952=VERTEX_POINT('',#8571);
#1953=VERTEX_POINT('',#8579);
#1954=VERTEX_POINT('',#8581);
#1955=VERTEX_POINT('',#8594);
#1956=VERTEX_POINT('',#8600);
#1957=VERTEX_POINT('',#8617);
#1958=VERTEX_POINT('',#8623);
#1959=VERTEX_POINT('',#8640);
#1960=VERTEX_POINT('',#8646);
#1961=VERTEX_POINT('',#8663);
#1962=VERTEX_POINT('',#8669);
#1963=VERTEX_POINT('',#8686);
#1964=VERTEX_POINT('',#8692);
#1965=VERTEX_POINT('',#8709);
#1966=VERTEX_POINT('',#8715);
#1967=VERTEX_POINT('',#8732);
#1968=VERTEX_POINT('',#8738);
#1969=VERTEX_POINT('',#8755);
#1970=VERTEX_POINT('',#8761);
#1971=VERTEX_POINT('',#8778);
#1972=VERTEX_POINT('',#8784);
#1973=VERTEX_POINT('',#8792);
#1974=VERTEX_POINT('',#8794);
#1975=VERTEX_POINT('',#8798);
#1976=VERTEX_POINT('',#8800);
#1977=VERTEX_POINT('',#10608);
#1978=VERTEX_POINT('',#10612);
#1979=VERTEX_POINT('',#10613);
#1980=VERTEX_POINT('',#10615);
#1981=VERTEX_POINT('',#10617);
#1982=VERTEX_POINT('',#10619);
#1983=VERTEX_POINT('',#10621);
#1984=VERTEX_POINT('',#10641);
#1985=VERTEX_POINT('',#10642);
#1986=VERTEX_POINT('',#10644);
#1987=VERTEX_POINT('',#10646);
#1988=VERTEX_POINT('',#10648);
#1989=VERTEX_POINT('',#10650);
#1990=VERTEX_POINT('',#10654);
#1991=VERTEX_POINT('',#10656);
#1992=VERTEX_POINT('',#10658);
#1993=VERTEX_POINT('',#10660);
#1994=VERTEX_POINT('',#10665);
#1995=VERTEX_POINT('',#10666);
#1996=VERTEX_POINT('',#10668);
#1997=VERTEX_POINT('',#10670);
#1998=VERTEX_POINT('',#10674);
#1999=VERTEX_POINT('',#10676);
#2000=VERTEX_POINT('',#10680);
#2001=VERTEX_POINT('',#10682);
#2002=VERTEX_POINT('',#10690);
#2003=VERTEX_POINT('',#10691);
#2004=VERTEX_POINT('',#10693);
#2005=VERTEX_POINT('',#10695);
#2006=VERTEX_POINT('',#10699);
#2007=VERTEX_POINT('',#10701);
#2008=VERTEX_POINT('',#10705);
#2009=VERTEX_POINT('',#10707);
#2010=VERTEX_POINT('',#10715);
#2011=VERTEX_POINT('',#10716);
#2012=VERTEX_POINT('',#10718);
#2013=VERTEX_POINT('',#10720);
#2014=VERTEX_POINT('',#10724);
#2015=VERTEX_POINT('',#10726);
#2016=VERTEX_POINT('',#10730);
#2017=VERTEX_POINT('',#10732);
#2018=VERTEX_POINT('',#10740);
#2019=VERTEX_POINT('',#10742);
#2020=VERTEX_POINT('',#10746);
#2021=VERTEX_POINT('',#10747);
#2022=VERTEX_POINT('',#10749);
#2023=VERTEX_POINT('',#10751);
#2024=VERTEX_POINT('',#10755);
#2025=VERTEX_POINT('',#10757);
#2026=VERTEX_POINT('',#10761);
#2027=VERTEX_POINT('',#10763);
#2028=VERTEX_POINT('',#10771);
#2029=VERTEX_POINT('',#10775);
#2030=VERTEX_POINT('',#10779);
#2031=VERTEX_POINT('',#10783);
#2032=VERTEX_POINT('',#10787);
#2033=VERTEX_POINT('',#10788);
#2034=VERTEX_POINT('',#10793);
#2035=VERTEX_POINT('',#10797);
#2036=VERTEX_POINT('',#10801);
#2037=VERTEX_POINT('',#10805);
#2038=EDGE_CURVE('',#1637,#1638,#1013,.T.);
#2039=EDGE_CURVE('',#1638,#1639,#770,.T.);
#2040=EDGE_CURVE('',#1640,#1639,#708,.T.);
#2041=EDGE_CURVE('',#1640,#1637,#771,.T.);
#2042=EDGE_CURVE('',#1641,#1642,#1014,.T.);
#2043=EDGE_CURVE('',#1642,#1638,#772,.T.);
#2044=EDGE_CURVE('',#1637,#1641,#773,.T.);
#2045=EDGE_CURVE('',#1643,#1644,#1015,.T.);
#2046=EDGE_CURVE('',#1644,#1642,#774,.T.);
#2047=EDGE_CURVE('',#1641,#1643,#775,.T.);
#2048=EDGE_CURVE('',#1645,#1646,#1016,.T.);
#2049=EDGE_CURVE('',#1646,#1644,#776,.T.);
#2050=EDGE_CURVE('',#1643,#1645,#777,.T.);
#2051=EDGE_CURVE('',#1647,#1648,#1017,.T.);
#2052=EDGE_CURVE('',#1647,#1649,#778,.T.);
#2053=EDGE_CURVE('',#1650,#1649,#779,.T.);
#2054=EDGE_CURVE('',#1650,#1648,#780,.T.);
#2055=EDGE_CURVE('',#1651,#1652,#1018,.T.);
#2056=EDGE_CURVE('',#1653,#1652,#709,.T.);
#2057=EDGE_CURVE('',#1651,#1653,#781,.T.);
#2058=EDGE_CURVE('',#1654,#1655,#1019,.T.);
#2059=EDGE_CURVE('',#1655,#1656,#782,.T.);
#2060=EDGE_CURVE('',#1652,#1656,#710,.T.);
#2061=EDGE_CURVE('',#1654,#1651,#783,.T.);
#2062=EDGE_CURVE('',#1657,#1658,#1020,.T.);
#2063=EDGE_CURVE('',#1658,#1655,#784,.T.);
#2064=EDGE_CURVE('',#1657,#1654,#785,.T.);
#2065=EDGE_CURVE('',#1659,#1660,#1021,.T.);
#2066=EDGE_CURVE('',#1660,#1658,#786,.T.);
#2067=EDGE_CURVE('',#1659,#1657,#787,.T.);
#2068=EDGE_CURVE('',#1661,#1662,#1022,.T.);
#2069=EDGE_CURVE('',#1662,#1660,#788,.T.);
#2070=EDGE_CURVE('',#1661,#1659,#789,.T.);
#2071=EDGE_CURVE('',#1663,#1664,#1023,.T.);
#2072=EDGE_CURVE('',#1665,#1663,#790,.T.);
#2073=EDGE_CURVE('',#1666,#1665,#791,.T.);
#2074=EDGE_CURVE('',#1666,#1664,#792,.T.);
#2075=EDGE_CURVE('',#1667,#1668,#1024,.T.);
#2076=EDGE_CURVE('',#1668,#1669,#793,.T.);
#2077=EDGE_CURVE('',#1670,#1669,#711,.F.);
#2078=EDGE_CURVE('',#1670,#1667,#794,.T.);
#2079=EDGE_CURVE('',#1671,#1672,#1025,.T.);
#2080=EDGE_CURVE('',#1672,#1668,#795,.T.);
#2081=EDGE_CURVE('',#1667,#1671,#796,.T.);
#2082=EDGE_CURVE('',#1673,#1674,#1026,.T.);
#2083=EDGE_CURVE('',#1674,#1672,#797,.T.);
#2084=EDGE_CURVE('',#1671,#1673,#798,.T.);
#2085=EDGE_CURVE('',#1675,#1676,#1027,.T.);
#2086=EDGE_CURVE('',#1676,#1674,#799,.T.);
#2087=EDGE_CURVE('',#1673,#1675,#800,.T.);
#2088=EDGE_CURVE('',#1677,#1678,#1028,.T.);
#2089=EDGE_CURVE('',#1677,#1679,#801,.T.);
#2090=EDGE_CURVE('',#1680,#1679,#802,.T.);
#2091=EDGE_CURVE('',#1680,#1678,#803,.T.);
#2092=EDGE_CURVE('',#1681,#1682,#1029,.T.);
#2093=EDGE_CURVE('',#1683,#1682,#712,.T.);
#2094=EDGE_CURVE('',#1681,#1683,#804,.T.);
#2095=EDGE_CURVE('',#1684,#1685,#1030,.T.);
#2096=EDGE_CURVE('',#1685,#1686,#805,.T.);
#2097=EDGE_CURVE('',#1682,#1686,#713,.T.);
#2098=EDGE_CURVE('',#1684,#1681,#806,.T.);
#2099=EDGE_CURVE('',#1687,#1688,#1031,.T.);
#2100=EDGE_CURVE('',#1688,#1685,#807,.T.);
#2101=EDGE_CURVE('',#1687,#1684,#808,.T.);
#2102=EDGE_CURVE('',#1689,#1690,#1032,.T.);
#2103=EDGE_CURVE('',#1690,#1688,#809,.T.);
#2104=EDGE_CURVE('',#1689,#1687,#810,.T.);
#2105=EDGE_CURVE('',#1691,#1692,#1033,.T.);
#2106=EDGE_CURVE('',#1692,#1690,#811,.T.);
#2107=EDGE_CURVE('',#1691,#1689,#812,.T.);
#2108=EDGE_CURVE('',#1693,#1694,#1034,.T.);
#2109=EDGE_CURVE('',#1695,#1693,#813,.T.);
#2110=EDGE_CURVE('',#1696,#1695,#814,.T.);
#2111=EDGE_CURVE('',#1696,#1694,#815,.T.);
#2112=EDGE_CURVE('',#1697,#1698,#1035,.T.);
#2113=EDGE_CURVE('',#1698,#1699,#816,.T.);
#2114=EDGE_CURVE('',#1700,#1699,#714,.F.);
#2115=EDGE_CURVE('',#1700,#1697,#817,.T.);
#2116=EDGE_CURVE('',#1701,#1702,#1036,.T.);
#2117=EDGE_CURVE('',#1702,#1698,#818,.T.);
#2118=EDGE_CURVE('',#1697,#1701,#819,.T.);
#2119=EDGE_CURVE('',#1703,#1704,#1037,.T.);
#2120=EDGE_CURVE('',#1704,#1702,#820,.T.);
#2121=EDGE_CURVE('',#1701,#1703,#821,.T.);
#2122=EDGE_CURVE('',#1705,#1706,#1038,.T.);
#2123=EDGE_CURVE('',#1706,#1704,#822,.T.);
#2124=EDGE_CURVE('',#1703,#1705,#823,.T.);
#2125=EDGE_CURVE('',#1707,#1708,#1039,.T.);
#2126=EDGE_CURVE('',#1707,#1709,#824,.T.);
#2127=EDGE_CURVE('',#1710,#1709,#825,.T.);
#2128=EDGE_CURVE('',#1710,#1708,#826,.T.);
#2129=EDGE_CURVE('',#1711,#1712,#1040,.T.);
#2130=EDGE_CURVE('',#1713,#1712,#715,.T.);
#2131=EDGE_CURVE('',#1711,#1713,#827,.T.);
#2132=EDGE_CURVE('',#1714,#1715,#1041,.T.);
#2133=EDGE_CURVE('',#1715,#1716,#828,.T.);
#2134=EDGE_CURVE('',#1712,#1716,#716,.T.);
#2135=EDGE_CURVE('',#1714,#1711,#829,.T.);
#2136=EDGE_CURVE('',#1717,#1718,#1042,.T.);
#2137=EDGE_CURVE('',#1718,#1715,#830,.T.);
#2138=EDGE_CURVE('',#1717,#1714,#831,.T.);
#2139=EDGE_CURVE('',#1719,#1720,#1043,.T.);
#2140=EDGE_CURVE('',#1720,#1718,#832,.T.);
#2141=EDGE_CURVE('',#1719,#1717,#833,.T.);
#2142=EDGE_CURVE('',#1721,#1722,#1044,.T.);
#2143=EDGE_CURVE('',#1722,#1720,#834,.T.);
#2144=EDGE_CURVE('',#1721,#1719,#835,.T.);
#2145=EDGE_CURVE('',#1723,#1724,#1045,.T.);
#2146=EDGE_CURVE('',#1725,#1723,#836,.T.);
#2147=EDGE_CURVE('',#1726,#1725,#837,.T.);
#2148=EDGE_CURVE('',#1726,#1724,#838,.T.);
#2149=EDGE_CURVE('',#1727,#1728,#717,.T.);
#2150=EDGE_CURVE('',#1728,#1729,#1046,.T.);
#2151=EDGE_CURVE('',#1729,#1730,#718,.T.);
#2152=EDGE_CURVE('',#1730,#1727,#1047,.T.);
#2153=EDGE_CURVE('',#1731,#1732,#719,.T.);
#2154=EDGE_CURVE('',#1732,#1730,#839,.T.);
#2155=EDGE_CURVE('',#1729,#1731,#840,.T.);
#2156=EDGE_CURVE('',#1733,#1734,#720,.T.);
#2157=EDGE_CURVE('',#1734,#1732,#1048,.T.);
#2158=EDGE_CURVE('',#1731,#1733,#1049,.T.);
#2159=EDGE_CURVE('',#1727,#1734,#841,.T.);
#2160=EDGE_CURVE('',#1733,#1728,#842,.T.);
#2161=EDGE_CURVE('',#1735,#1729,#1050,.T.);
#2162=EDGE_CURVE('',#1736,#1735,#721,.T.);
#2163=EDGE_CURVE('',#1736,#1731,#1051,.T.);
#2164=EDGE_CURVE('',#1737,#1728,#1052,.T.);
#2165=EDGE_CURVE('',#1735,#1737,#1053,.T.);
#2166=EDGE_CURVE('',#1738,#1738,#722,.T.);
#2167=EDGE_CURVE('',#1738,#1739,#1054,.T.);
#2168=EDGE_CURVE('',#1739,#1739,#723,.T.);
#2169=EDGE_CURVE('',#1740,#1741,#1055,.T.);
#2170=EDGE_CURVE('',#1742,#1740,#843,.T.);
#2171=EDGE_CURVE('',#1743,#1742,#1056,.T.);
#2172=EDGE_CURVE('',#1741,#1743,#844,.T.);
#2173=EDGE_CURVE('',#1709,#1744,#845,.T.);
#2174=EDGE_CURVE('',#1744,#1745,#1057,.T.);
#2175=EDGE_CURVE('',#1745,#1726,#846,.T.);
#2176=EDGE_CURVE('',#1725,#1746,#847,.T.);
#2177=EDGE_CURVE('',#1746,#1747,#1058,.T.);
#2178=EDGE_CURVE('',#1747,#1710,#848,.T.);
#2179=EDGE_CURVE('',#1649,#1748,#849,.T.);
#2180=EDGE_CURVE('',#1748,#1749,#1059,.T.);
#2181=EDGE_CURVE('',#1749,#1666,#850,.T.);
#2182=EDGE_CURVE('',#1665,#1750,#851,.T.);
#2183=EDGE_CURVE('',#1750,#1751,#1060,.T.);
#2184=EDGE_CURVE('',#1751,#1650,#852,.T.);
#2185=EDGE_CURVE('',#1679,#1752,#853,.T.);
#2186=EDGE_CURVE('',#1752,#1753,#1061,.T.);
#2187=EDGE_CURVE('',#1753,#1696,#854,.T.);
#2188=EDGE_CURVE('',#1695,#1754,#855,.T.);
#2189=EDGE_CURVE('',#1754,#1755,#1062,.T.);
#2190=EDGE_CURVE('',#1755,#1680,#856,.T.);
#2191=EDGE_CURVE('',#1756,#1757,#1063,.T.);
#2192=EDGE_CURVE('',#1758,#1756,#857,.T.);
#2193=EDGE_CURVE('',#1759,#1758,#1064,.T.);
#2194=EDGE_CURVE('',#1757,#1759,#858,.T.);
#2195=EDGE_CURVE('',#1760,#1735,#724,.T.);
#2196=EDGE_CURVE('',#1737,#1761,#725,.T.);
#2197=EDGE_CURVE('',#1761,#1760,#1065,.T.);
#2198=EDGE_CURVE('',#1762,#1763,#726,.T.);
#2199=EDGE_CURVE('',#1763,#1761,#727,.T.);
#2200=EDGE_CURVE('',#1737,#1762,#728,.T.);
#2201=EDGE_CURVE('',#1736,#1764,#729,.T.);
#2202=EDGE_CURVE('',#1764,#1763,#1066,.T.);
#2203=EDGE_CURVE('',#1762,#1736,#1067,.T.);
#2204=EDGE_CURVE('',#1760,#1764,#730,.T.);
#2205=EDGE_CURVE('',#1762,#1733,#1068,.T.);
#2206=EDGE_CURVE('',#1765,#1766,#1069,.T.);
#2207=EDGE_CURVE('',#1765,#1767,#1070,.T.);
#2208=EDGE_CURVE('',#1768,#1767,#1071,.T.);
#2209=EDGE_CURVE('',#1768,#1766,#1072,.T.);
#2210=EDGE_CURVE('',#1741,#1769,#731,.T.);
#2211=EDGE_CURVE('',#1769,#1770,#1073,.T.);
#2212=EDGE_CURVE('',#1770,#1740,#732,.T.);
#2213=EDGE_CURVE('',#1771,#1742,#733,.T.);
#2214=EDGE_CURVE('',#1770,#1771,#859,.T.);
#2215=EDGE_CURVE('',#1772,#1743,#734,.T.);
#2216=EDGE_CURVE('',#1771,#1772,#1074,.T.);
#2217=EDGE_CURVE('',#1772,#1769,#860,.T.);
#2218=EDGE_CURVE('',#1773,#1770,#1075,.T.);
#2219=EDGE_CURVE('',#1774,#1773,#735,.T.);
#2220=EDGE_CURVE('',#1774,#1771,#1076,.T.);
#2221=EDGE_CURVE('',#1775,#1769,#1077,.T.);
#2222=EDGE_CURVE('',#1773,#1775,#1078,.T.);
#2223=EDGE_CURVE('',#1776,#1773,#736,.T.);
#2224=EDGE_CURVE('',#1775,#1777,#737,.T.);
#2225=EDGE_CURVE('',#1777,#1776,#1079,.T.);
#2226=EDGE_CURVE('',#1778,#1779,#738,.T.);
#2227=EDGE_CURVE('',#1779,#1777,#739,.T.);
#2228=EDGE_CURVE('',#1775,#1778,#740,.T.);
#2229=EDGE_CURVE('',#1774,#1780,#741,.T.);
#2230=EDGE_CURVE('',#1780,#1779,#1080,.T.);
#2231=EDGE_CURVE('',#1778,#1774,#1081,.T.);
#2232=EDGE_CURVE('',#1776,#1780,#742,.T.);
#2233=EDGE_CURVE('',#1778,#1772,#1082,.T.);
#2234=EDGE_CURVE('',#1781,#1782,#1083,.T.);
#2235=EDGE_CURVE('',#1783,#1781,#1084,.T.);
#2236=EDGE_CURVE('',#1783,#1784,#1085,.T.);
#2237=EDGE_CURVE('',#1782,#1784,#1086,.T.);
#2238=EDGE_CURVE('',#1785,#1786,#743,.T.);
#2239=EDGE_CURVE('',#1786,#1787,#1087,.T.);
#2240=EDGE_CURVE('',#1787,#1788,#744,.T.);
#2241=EDGE_CURVE('',#1788,#1785,#1088,.T.);
#2242=EDGE_CURVE('',#1789,#1790,#745,.T.);
#2243=EDGE_CURVE('',#1790,#1788,#746,.T.);
#2244=EDGE_CURVE('',#1787,#1789,#747,.T.);
#2245=EDGE_CURVE('',#1791,#1792,#748,.T.);
#2246=EDGE_CURVE('',#1792,#1790,#1089,.T.);
#2247=EDGE_CURVE('',#1789,#1791,#1090,.T.);
#2248=EDGE_CURVE('',#1785,#1792,#749,.T.);
#2249=EDGE_CURVE('',#1791,#1786,#750,.T.);
#2250=EDGE_CURVE('',#1787,#1793,#1091,.T.);
#2251=EDGE_CURVE('',#1794,#1793,#861,.T.);
#2252=EDGE_CURVE('',#1789,#1794,#1092,.T.);
#2253=EDGE_CURVE('',#1786,#1795,#1093,.T.);
#2254=EDGE_CURVE('',#1793,#1795,#1094,.T.);
#2255=EDGE_CURVE('',#1796,#1797,#1095,.T.);
#2256=EDGE_CURVE('',#1796,#1798,#1096,.T.);
#2257=EDGE_CURVE('',#1799,#1798,#1097,.T.);
#2258=EDGE_CURVE('',#1797,#1799,#1098,.T.);
#2259=EDGE_CURVE('',#1757,#1793,#751,.T.);
#2260=EDGE_CURVE('',#1795,#1756,#752,.T.);
#2261=EDGE_CURVE('',#1800,#1758,#753,.T.);
#2262=EDGE_CURVE('',#1795,#1800,#862,.T.);
#2263=EDGE_CURVE('',#1794,#1759,#754,.T.);
#2264=EDGE_CURVE('',#1800,#1794,#1099,.T.);
#2265=EDGE_CURVE('',#1791,#1800,#1100,.T.);
#2266=EDGE_CURVE('',#1801,#1802,#863,.T.);
#2267=EDGE_CURVE('',#1801,#1803,#1101,.T.);
#2268=EDGE_CURVE('',#1803,#1804,#864,.T.);
#2269=EDGE_CURVE('',#1802,#1804,#1102,.T.);
#2270=EDGE_CURVE('',#1805,#1801,#865,.T.);
#2271=EDGE_CURVE('',#1805,#1806,#1103,.T.);
#2272=EDGE_CURVE('',#1806,#1803,#866,.T.);
#2273=EDGE_CURVE('',#1807,#1805,#867,.T.);
#2274=EDGE_CURVE('',#1807,#1808,#1104,.T.);
#2275=EDGE_CURVE('',#1808,#1806,#868,.T.);
#2276=EDGE_CURVE('',#1809,#1807,#869,.T.);
#2277=EDGE_CURVE('',#1809,#1810,#1105,.T.);
#2278=EDGE_CURVE('',#1810,#1808,#870,.T.);
#2279=EDGE_CURVE('',#1811,#1809,#871,.T.);
#2280=EDGE_CURVE('',#1811,#1812,#1106,.T.);
#2281=EDGE_CURVE('',#1812,#1810,#872,.T.);
#2282=EDGE_CURVE('',#1813,#1811,#873,.T.);
#2283=EDGE_CURVE('',#1813,#1814,#1107,.T.);
#2284=EDGE_CURVE('',#1814,#1812,#874,.T.);
#2285=EDGE_CURVE('',#1815,#1813,#1108,.T.);
#2286=EDGE_CURVE('',#1815,#1816,#1109,.T.);
#2287=EDGE_CURVE('',#1816,#1814,#1110,.T.);
#2288=EDGE_CURVE('',#1817,#1815,#1111,.T.);
#2289=EDGE_CURVE('',#1817,#1818,#1112,.T.);
#2290=EDGE_CURVE('',#1818,#1816,#1113,.T.);
#2291=EDGE_CURVE('',#1819,#1817,#1114,.T.);
#2292=EDGE_CURVE('',#1819,#1820,#1115,.T.);
#2293=EDGE_CURVE('',#1820,#1818,#1116,.T.);
#2294=EDGE_CURVE('',#1821,#1819,#1117,.T.);
#2295=EDGE_CURVE('',#1821,#1822,#1118,.T.);
#2296=EDGE_CURVE('',#1822,#1820,#1119,.T.);
#2297=EDGE_CURVE('',#1823,#1821,#1120,.T.);
#2298=EDGE_CURVE('',#1823,#1824,#1121,.T.);
#2299=EDGE_CURVE('',#1824,#1822,#1122,.T.);
#2300=EDGE_CURVE('',#1825,#1823,#1123,.T.);
#2301=EDGE_CURVE('',#1825,#1826,#1124,.T.);
#2302=EDGE_CURVE('',#1826,#1824,#1125,.T.);
#2303=EDGE_CURVE('',#1827,#1825,#875,.T.);
#2304=EDGE_CURVE('',#1827,#1828,#1126,.T.);
#2305=EDGE_CURVE('',#1828,#1826,#876,.T.);
#2306=EDGE_CURVE('',#1829,#1827,#877,.T.);
#2307=EDGE_CURVE('',#1829,#1830,#1127,.T.);
#2308=EDGE_CURVE('',#1830,#1828,#878,.T.);
#2309=EDGE_CURVE('',#1831,#1829,#879,.T.);
#2310=EDGE_CURVE('',#1831,#1832,#1128,.T.);
#2311=EDGE_CURVE('',#1832,#1830,#880,.T.);
#2312=EDGE_CURVE('',#1833,#1831,#881,.T.);
#2313=EDGE_CURVE('',#1833,#1834,#1129,.T.);
#2314=EDGE_CURVE('',#1834,#1832,#882,.T.);
#2315=EDGE_CURVE('',#1835,#1833,#883,.T.);
#2316=EDGE_CURVE('',#1835,#1836,#1130,.T.);
#2317=EDGE_CURVE('',#1836,#1834,#884,.T.);
#2318=EDGE_CURVE('',#1837,#1835,#885,.T.);
#2319=EDGE_CURVE('',#1837,#1838,#1131,.T.);
#2320=EDGE_CURVE('',#1838,#1836,#886,.T.);
#2321=EDGE_CURVE('',#1839,#1837,#887,.T.);
#2322=EDGE_CURVE('',#1839,#1840,#1132,.T.);
#2323=EDGE_CURVE('',#1840,#1838,#888,.T.);
#2324=EDGE_CURVE('',#1841,#1839,#889,.T.);
#2325=EDGE_CURVE('',#1841,#1842,#1133,.T.);
#2326=EDGE_CURVE('',#1842,#1840,#890,.T.);
#2327=EDGE_CURVE('',#1843,#1841,#1134,.T.);
#2328=EDGE_CURVE('',#1843,#1844,#1135,.T.);
#2329=EDGE_CURVE('',#1844,#1842,#1136,.T.);
#2330=EDGE_CURVE('',#1802,#1843,#891,.T.);
#2331=EDGE_CURVE('',#1804,#1844,#892,.T.);
#2332=EDGE_CURVE('',#1845,#1846,#893,.T.);
#2333=EDGE_CURVE('',#1845,#1847,#1137,.T.);
#2334=EDGE_CURVE('',#1847,#1848,#894,.T.);
#2335=EDGE_CURVE('',#1846,#1848,#1138,.T.);
#2336=EDGE_CURVE('',#1849,#1845,#895,.T.);
#2337=EDGE_CURVE('',#1849,#1850,#1139,.T.);
#2338=EDGE_CURVE('',#1850,#1847,#896,.T.);
#2339=EDGE_CURVE('',#1851,#1849,#897,.T.);
#2340=EDGE_CURVE('',#1851,#1852,#1140,.T.);
#2341=EDGE_CURVE('',#1852,#1850,#898,.T.);
#2342=EDGE_CURVE('',#1853,#1851,#899,.T.);
#2343=EDGE_CURVE('',#1853,#1854,#1141,.T.);
#2344=EDGE_CURVE('',#1854,#1852,#900,.T.);
#2345=EDGE_CURVE('',#1855,#1853,#901,.T.);
#2346=EDGE_CURVE('',#1855,#1856,#1142,.T.);
#2347=EDGE_CURVE('',#1856,#1854,#902,.T.);
#2348=EDGE_CURVE('',#1857,#1855,#903,.T.);
#2349=EDGE_CURVE('',#1857,#1858,#1143,.T.);
#2350=EDGE_CURVE('',#1858,#1856,#904,.T.);
#2351=EDGE_CURVE('',#1859,#1857,#905,.T.);
#2352=EDGE_CURVE('',#1859,#1860,#1144,.T.);
#2353=EDGE_CURVE('',#1860,#1858,#906,.T.);
#2354=EDGE_CURVE('',#1846,#1859,#907,.T.);
#2355=EDGE_CURVE('',#1848,#1860,#908,.T.);
#2356=EDGE_CURVE('',#1861,#1862,#909,.T.);
#2357=EDGE_CURVE('',#1861,#1863,#1145,.T.);
#2358=EDGE_CURVE('',#1863,#1864,#910,.T.);
#2359=EDGE_CURVE('',#1862,#1864,#1146,.T.);
#2360=EDGE_CURVE('',#1865,#1861,#911,.T.);
#2361=EDGE_CURVE('',#1865,#1866,#1147,.T.);
#2362=EDGE_CURVE('',#1866,#1863,#912,.T.);
#2363=EDGE_CURVE('',#1867,#1865,#913,.T.);
#2364=EDGE_CURVE('',#1867,#1868,#1148,.T.);
#2365=EDGE_CURVE('',#1868,#1866,#914,.T.);
#2366=EDGE_CURVE('',#1869,#1867,#915,.T.);
#2367=EDGE_CURVE('',#1869,#1870,#1149,.T.);
#2368=EDGE_CURVE('',#1870,#1868,#916,.T.);
#2369=EDGE_CURVE('',#1871,#1869,#917,.T.);
#2370=EDGE_CURVE('',#1871,#1872,#1150,.T.);
#2371=EDGE_CURVE('',#1872,#1870,#918,.T.);
#2372=EDGE_CURVE('',#1873,#1871,#919,.T.);
#2373=EDGE_CURVE('',#1873,#1874,#1151,.T.);
#2374=EDGE_CURVE('',#1874,#1872,#920,.T.);
#2375=EDGE_CURVE('',#1875,#1873,#921,.T.);
#2376=EDGE_CURVE('',#1875,#1876,#1152,.T.);
#2377=EDGE_CURVE('',#1876,#1874,#922,.T.);
#2378=EDGE_CURVE('',#1877,#1875,#923,.T.);
#2379=EDGE_CURVE('',#1877,#1878,#1153,.T.);
#2380=EDGE_CURVE('',#1878,#1876,#924,.T.);
#2381=EDGE_CURVE('',#1879,#1877,#925,.T.);
#2382=EDGE_CURVE('',#1879,#1880,#1154,.T.);
#2383=EDGE_CURVE('',#1880,#1878,#926,.T.);
#2384=EDGE_CURVE('',#1881,#1879,#927,.T.);
#2385=EDGE_CURVE('',#1881,#1882,#1155,.T.);
#2386=EDGE_CURVE('',#1882,#1880,#928,.T.);
#2387=EDGE_CURVE('',#1883,#1881,#929,.T.);
#2388=EDGE_CURVE('',#1883,#1884,#1156,.T.);
#2389=EDGE_CURVE('',#1884,#1882,#930,.T.);
#2390=EDGE_CURVE('',#1862,#1883,#931,.T.);
#2391=EDGE_CURVE('',#1864,#1884,#932,.T.);
#2392=EDGE_CURVE('',#1885,#1886,#1157,.T.);
#2393=EDGE_CURVE('',#1885,#1887,#1158,.T.);
#2394=EDGE_CURVE('',#1887,#1888,#1159,.T.);
#2395=EDGE_CURVE('',#1886,#1888,#1160,.T.);
#2396=EDGE_CURVE('',#1889,#1885,#933,.T.);
#2397=EDGE_CURVE('',#1889,#1890,#1161,.T.);
#2398=EDGE_CURVE('',#1890,#1887,#934,.T.);
#2399=EDGE_CURVE('',#1891,#1889,#935,.T.);
#2400=EDGE_CURVE('',#1891,#1892,#1162,.T.);
#2401=EDGE_CURVE('',#1892,#1890,#936,.T.);
#2402=EDGE_CURVE('',#1893,#1891,#937,.T.);
#2403=EDGE_CURVE('',#1893,#1894,#1163,.T.);
#2404=EDGE_CURVE('',#1894,#1892,#938,.T.);
#2405=EDGE_CURVE('',#1895,#1893,#939,.T.);
#2406=EDGE_CURVE('',#1895,#1896,#1164,.T.);
#2407=EDGE_CURVE('',#1896,#1894,#940,.T.);
#2408=EDGE_CURVE('',#1897,#1895,#941,.T.);
#2409=EDGE_CURVE('',#1897,#1898,#1165,.T.);
#2410=EDGE_CURVE('',#1898,#1896,#942,.T.);
#2411=EDGE_CURVE('',#1899,#1897,#943,.T.);
#2412=EDGE_CURVE('',#1899,#1900,#1166,.T.);
#2413=EDGE_CURVE('',#1900,#1898,#944,.T.);
#2414=EDGE_CURVE('',#1901,#1899,#1167,.T.);
#2415=EDGE_CURVE('',#1901,#1902,#1168,.T.);
#2416=EDGE_CURVE('',#1902,#1900,#1169,.T.);
#2417=EDGE_CURVE('',#1903,#1901,#1170,.T.);
#2418=EDGE_CURVE('',#1903,#1904,#1171,.T.);
#2419=EDGE_CURVE('',#1904,#1902,#1172,.T.);
#2420=EDGE_CURVE('',#1905,#1903,#1173,.T.);
#2421=EDGE_CURVE('',#1905,#1906,#1174,.T.);
#2422=EDGE_CURVE('',#1906,#1904,#1175,.T.);
#2423=EDGE_CURVE('',#1907,#1905,#1176,.T.);
#2424=EDGE_CURVE('',#1907,#1908,#1177,.T.);
#2425=EDGE_CURVE('',#1908,#1906,#1178,.T.);
#2426=EDGE_CURVE('',#1909,#1907,#1179,.T.);
#2427=EDGE_CURVE('',#1909,#1910,#1180,.T.);
#2428=EDGE_CURVE('',#1910,#1908,#1181,.T.);
#2429=EDGE_CURVE('',#1911,#1909,#945,.T.);
#2430=EDGE_CURVE('',#1911,#1912,#1182,.T.);
#2431=EDGE_CURVE('',#1912,#1910,#946,.T.);
#2432=EDGE_CURVE('',#1913,#1911,#947,.T.);
#2433=EDGE_CURVE('',#1913,#1914,#1183,.T.);
#2434=EDGE_CURVE('',#1914,#1912,#948,.T.);
#2435=EDGE_CURVE('',#1915,#1913,#949,.T.);
#2436=EDGE_CURVE('',#1915,#1916,#1184,.T.);
#2437=EDGE_CURVE('',#1916,#1914,#950,.T.);
#2438=EDGE_CURVE('',#1917,#1915,#951,.T.);
#2439=EDGE_CURVE('',#1917,#1918,#1185,.T.);
#2440=EDGE_CURVE('',#1918,#1916,#952,.T.);
#2441=EDGE_CURVE('',#1919,#1917,#1186,.T.);
#2442=EDGE_CURVE('',#1919,#1920,#1187,.T.);
#2443=EDGE_CURVE('',#1920,#1918,#1188,.T.);
#2444=EDGE_CURVE('',#1921,#1919,#1189,.T.);
#2445=EDGE_CURVE('',#1921,#1922,#1190,.T.);
#2446=EDGE_CURVE('',#1922,#1920,#1191,.T.);
#2447=EDGE_CURVE('',#1923,#1921,#1192,.T.);
#2448=EDGE_CURVE('',#1923,#1924,#1193,.T.);
#2449=EDGE_CURVE('',#1924,#1922,#1194,.T.);
#2450=EDGE_CURVE('',#1886,#1923,#1195,.T.);
#2451=EDGE_CURVE('',#1888,#1924,#1196,.T.);
#2452=EDGE_CURVE('',#1925,#1926,#1197,.T.);
#2453=EDGE_CURVE('',#1925,#1927,#1198,.T.);
#2454=EDGE_CURVE('',#1927,#1928,#1199,.T.);
#2455=EDGE_CURVE('',#1926,#1928,#1200,.T.);
#2456=EDGE_CURVE('',#1929,#1925,#1201,.T.);
#2457=EDGE_CURVE('',#1929,#1930,#1202,.T.);
#2458=EDGE_CURVE('',#1930,#1927,#1203,.T.);
#2459=EDGE_CURVE('',#1931,#1929,#1204,.T.);
#2460=EDGE_CURVE('',#1931,#1932,#1205,.T.);
#2461=EDGE_CURVE('',#1932,#1930,#1206,.T.);
#2462=EDGE_CURVE('',#1926,#1931,#1207,.T.);
#2463=EDGE_CURVE('',#1928,#1932,#1208,.T.);
#2464=EDGE_CURVE('',#1933,#1934,#953,.T.);
#2465=EDGE_CURVE('',#1933,#1935,#1209,.T.);
#2466=EDGE_CURVE('',#1935,#1936,#954,.T.);
#2467=EDGE_CURVE('',#1934,#1936,#1210,.T.);
#2468=EDGE_CURVE('',#1937,#1933,#955,.T.);
#2469=EDGE_CURVE('',#1937,#1938,#1211,.T.);
#2470=EDGE_CURVE('',#1938,#1935,#956,.T.);
#2471=EDGE_CURVE('',#1939,#1937,#957,.T.);
#2472=EDGE_CURVE('',#1939,#1940,#1212,.T.);
#2473=EDGE_CURVE('',#1940,#1938,#958,.T.);
#2474=EDGE_CURVE('',#1941,#1939,#959,.T.);
#2475=EDGE_CURVE('',#1941,#1942,#1213,.T.);
#2476=EDGE_CURVE('',#1942,#1940,#960,.T.);
#2477=EDGE_CURVE('',#1943,#1941,#961,.T.);
#2478=EDGE_CURVE('',#1943,#1944,#1214,.T.);
#2479=EDGE_CURVE('',#1944,#1942,#962,.T.);
#2480=EDGE_CURVE('',#1945,#1943,#963,.T.);
#2481=EDGE_CURVE('',#1945,#1946,#1215,.T.);
#2482=EDGE_CURVE('',#1946,#1944,#964,.T.);
#2483=EDGE_CURVE('',#1947,#1945,#965,.T.);
#2484=EDGE_CURVE('',#1947,#1948,#1216,.T.);
#2485=EDGE_CURVE('',#1948,#1946,#966,.T.);
#2486=EDGE_CURVE('',#1949,#1947,#967,.T.);
#2487=EDGE_CURVE('',#1949,#1950,#1217,.T.);
#2488=EDGE_CURVE('',#1950,#1948,#968,.T.);
#2489=EDGE_CURVE('',#1951,#1949,#969,.T.);
#2490=EDGE_CURVE('',#1951,#1952,#1218,.T.);
#2491=EDGE_CURVE('',#1952,#1950,#970,.T.);
#2492=EDGE_CURVE('',#1953,#1951,#1219,.T.);
#2493=EDGE_CURVE('',#1953,#1954,#1220,.T.);
#2494=EDGE_CURVE('',#1954,#1952,#1221,.T.);
#2495=EDGE_CURVE('',#1955,#1953,#971,.T.);
#2496=EDGE_CURVE('',#1955,#1956,#1222,.T.);
#2497=EDGE_CURVE('',#1956,#1954,#972,.T.);
#2498=EDGE_CURVE('',#1957,#1955,#973,.T.);
#2499=EDGE_CURVE('',#1957,#1958,#1223,.T.);
#2500=EDGE_CURVE('',#1958,#1956,#974,.T.);
#2501=EDGE_CURVE('',#1959,#1957,#975,.T.);
#2502=EDGE_CURVE('',#1959,#1960,#1224,.T.);
#2503=EDGE_CURVE('',#1960,#1958,#976,.T.);
#2504=EDGE_CURVE('',#1961,#1959,#977,.T.);
#2505=EDGE_CURVE('',#1961,#1962,#1225,.T.);
#2506=EDGE_CURVE('',#1962,#1960,#978,.T.);
#2507=EDGE_CURVE('',#1963,#1961,#979,.T.);
#2508=EDGE_CURVE('',#1963,#1964,#1226,.T.);
#2509=EDGE_CURVE('',#1964,#1962,#980,.T.);
#2510=EDGE_CURVE('',#1965,#1963,#981,.T.);
#2511=EDGE_CURVE('',#1965,#1966,#1227,.T.);
#2512=EDGE_CURVE('',#1966,#1964,#982,.T.);
#2513=EDGE_CURVE('',#1967,#1965,#983,.T.);
#2514=EDGE_CURVE('',#1967,#1968,#1228,.T.);
#2515=EDGE_CURVE('',#1968,#1966,#984,.T.);
#2516=EDGE_CURVE('',#1969,#1967,#985,.T.);
#2517=EDGE_CURVE('',#1969,#1970,#1229,.T.);
#2518=EDGE_CURVE('',#1970,#1968,#986,.T.);
#2519=EDGE_CURVE('',#1971,#1969,#987,.T.);
#2520=EDGE_CURVE('',#1971,#1972,#1230,.T.);
#2521=EDGE_CURVE('',#1972,#1970,#988,.T.);
#2522=EDGE_CURVE('',#1973,#1971,#1231,.T.);
#2523=EDGE_CURVE('',#1973,#1974,#1232,.T.);
#2524=EDGE_CURVE('',#1974,#1972,#1233,.T.);
#2525=EDGE_CURVE('',#1975,#1973,#1234,.T.);
#2526=EDGE_CURVE('',#1975,#1976,#1235,.T.);
#2527=EDGE_CURVE('',#1976,#1974,#1236,.T.);
#2528=EDGE_CURVE('',#1934,#1975,#1237,.T.);
#2529=EDGE_CURVE('',#1936,#1976,#1238,.T.);
#2530=EDGE_CURVE('',#1797,#1781,#1239,.T.);
#2531=EDGE_CURVE('',#1783,#1799,#1240,.T.);
#2532=EDGE_CURVE('',#1656,#1640,#989,.T.);
#2533=EDGE_CURVE('',#1639,#1653,#990,.T.);
#2534=EDGE_CURVE('',#1724,#1722,#991,.T.);
#2535=EDGE_CURVE('',#1723,#1721,#992,.T.);
#2536=EDGE_CURVE('',#1746,#1747,#993,.T.);
#2537=EDGE_CURVE('',#1699,#1713,#994,.T.);
#2538=EDGE_CURVE('',#1708,#1706,#995,.T.);
#2539=EDGE_CURVE('',#1744,#1745,#996,.T.);
#2540=EDGE_CURVE('',#1705,#1707,#997,.T.);
#2541=EDGE_CURVE('',#1716,#1700,#998,.T.);
#2542=EDGE_CURVE('',#1694,#1692,#999,.T.);
#2543=EDGE_CURVE('',#1693,#1691,#1000,.T.);
#2544=EDGE_CURVE('',#1754,#1755,#1001,.T.);
#2545=EDGE_CURVE('',#1669,#1683,#1002,.T.);
#2546=EDGE_CURVE('',#1678,#1676,#1003,.T.);
#2547=EDGE_CURVE('',#1752,#1753,#1004,.T.);
#2548=EDGE_CURVE('',#1675,#1677,#1005,.T.);
#2549=EDGE_CURVE('',#1686,#1670,#1006,.T.);
#2550=EDGE_CURVE('',#1664,#1662,#1007,.T.);
#2551=EDGE_CURVE('',#1663,#1661,#1008,.T.);
#2552=EDGE_CURVE('',#1750,#1751,#1009,.T.);
#2553=EDGE_CURVE('',#1648,#1646,#1010,.T.);
#2554=EDGE_CURVE('',#1748,#1749,#1011,.T.);
#2555=EDGE_CURVE('',#1645,#1647,#1012,.T.);
#2556=EDGE_CURVE('',#1977,#1977,#755,.T.);
#2557=EDGE_CURVE('',#1977,#1738,#1241,.T.);
#2558=EDGE_CURVE('',#1978,#1979,#1242,.T.);
#2559=EDGE_CURVE('',#1980,#1978,#1243,.T.);
#2560=EDGE_CURVE('',#1981,#1980,#1244,.T.);
#2561=EDGE_CURVE('',#1982,#1981,#1245,.T.);
#2562=EDGE_CURVE('',#1983,#1982,#1246,.T.);
#2563=EDGE_CURVE('',#1979,#1983,#1247,.T.);
#2564=EDGE_CURVE('',#1980,#1765,#1248,.T.);
#2565=EDGE_CURVE('',#1981,#1766,#1249,.T.);
#2566=EDGE_CURVE('',#1766,#1796,#1250,.T.);
#2567=EDGE_CURVE('',#1796,#1982,#1251,.T.);
#2568=EDGE_CURVE('',#1979,#1781,#1252,.T.);
#2569=EDGE_CURVE('',#1782,#1978,#1253,.T.);
#2570=EDGE_CURVE('',#1983,#1797,#1254,.T.);
#2571=EDGE_CURVE('',#1782,#1765,#1255,.T.);
#2572=EDGE_CURVE('',#1767,#1784,#1256,.T.);
#2573=EDGE_CURVE('',#1984,#1985,#1257,.T.);
#2574=EDGE_CURVE('',#1985,#1986,#1258,.T.);
#2575=EDGE_CURVE('',#1986,#1987,#1259,.T.);
#2576=EDGE_CURVE('',#1987,#1988,#1260,.T.);
#2577=EDGE_CURVE('',#1988,#1989,#1261,.T.);
#2578=EDGE_CURVE('',#1989,#1984,#1262,.T.);
#2579=EDGE_CURVE('',#1768,#1798,#1263,.T.);
#2580=EDGE_CURVE('',#1990,#1990,#756,.T.);
#2581=EDGE_CURVE('',#1991,#1991,#757,.T.);
#2582=EDGE_CURVE('',#1992,#1992,#758,.T.);
#2583=EDGE_CURVE('',#1993,#1993,#759,.T.);
#2584=EDGE_CURVE('',#1994,#1995,#1264,.T.);
#2585=EDGE_CURVE('',#1994,#1996,#1265,.T.);
#2586=EDGE_CURVE('',#1996,#1997,#1266,.T.);
#2587=EDGE_CURVE('',#1995,#1997,#1267,.T.);
#2588=EDGE_CURVE('',#1998,#1994,#1268,.T.);
#2589=EDGE_CURVE('',#1998,#1999,#1269,.T.);
#2590=EDGE_CURVE('',#1999,#1996,#1270,.T.);
#2591=EDGE_CURVE('',#2000,#1998,#1271,.T.);
#2592=EDGE_CURVE('',#2000,#2001,#1272,.T.);
#2593=EDGE_CURVE('',#2001,#1999,#1273,.T.);
#2594=EDGE_CURVE('',#1995,#2000,#1274,.T.);
#2595=EDGE_CURVE('',#1997,#2001,#1275,.T.);
#2596=EDGE_CURVE('',#2002,#2003,#1276,.T.);
#2597=EDGE_CURVE('',#2002,#2004,#1277,.T.);
#2598=EDGE_CURVE('',#2004,#2005,#1278,.T.);
#2599=EDGE_CURVE('',#2003,#2005,#1279,.T.);
#2600=EDGE_CURVE('',#2006,#2002,#1280,.T.);
#2601=EDGE_CURVE('',#2006,#2007,#1281,.T.);
#2602=EDGE_CURVE('',#2007,#2004,#1282,.T.);
#2603=EDGE_CURVE('',#2008,#2006,#1283,.T.);
#2604=EDGE_CURVE('',#2008,#2009,#1284,.T.);
#2605=EDGE_CURVE('',#2009,#2007,#1285,.T.);
#2606=EDGE_CURVE('',#2003,#2008,#1286,.T.);
#2607=EDGE_CURVE('',#2005,#2009,#1287,.T.);
#2608=EDGE_CURVE('',#2010,#2011,#1288,.T.);
#2609=EDGE_CURVE('',#2010,#2012,#1289,.T.);
#2610=EDGE_CURVE('',#2012,#2013,#1290,.T.);
#2611=EDGE_CURVE('',#2011,#2013,#1291,.T.);
#2612=EDGE_CURVE('',#2014,#2010,#1292,.T.);
#2613=EDGE_CURVE('',#2014,#2015,#1293,.T.);
#2614=EDGE_CURVE('',#2015,#2012,#1294,.T.);
#2615=EDGE_CURVE('',#2016,#2014,#1295,.T.);
#2616=EDGE_CURVE('',#2016,#2017,#1296,.T.);
#2617=EDGE_CURVE('',#2017,#2015,#1297,.T.);
#2618=EDGE_CURVE('',#2011,#2016,#1298,.T.);
#2619=EDGE_CURVE('',#2013,#2017,#1299,.T.);
#2620=EDGE_CURVE('',#2018,#2018,#760,.T.);
#2621=EDGE_CURVE('',#2018,#2019,#1300,.T.);
#2622=EDGE_CURVE('',#2019,#2019,#761,.T.);
#2623=EDGE_CURVE('',#2020,#2021,#1301,.T.);
#2624=EDGE_CURVE('',#2020,#2022,#1302,.T.);
#2625=EDGE_CURVE('',#2022,#2023,#1303,.T.);
#2626=EDGE_CURVE('',#2021,#2023,#1304,.T.);
#2627=EDGE_CURVE('',#2024,#2020,#762,.T.);
#2628=EDGE_CURVE('',#2024,#2025,#1305,.T.);
#2629=EDGE_CURVE('',#2025,#2022,#763,.T.);
#2630=EDGE_CURVE('',#2026,#2024,#1306,.T.);
#2631=EDGE_CURVE('',#2026,#2027,#1307,.T.);
#2632=EDGE_CURVE('',#2027,#2025,#1308,.T.);
#2633=EDGE_CURVE('',#2021,#2026,#764,.T.);
#2634=EDGE_CURVE('',#2023,#2027,#765,.T.);
#2635=EDGE_CURVE('',#1990,#2028,#1309,.T.);
#2636=EDGE_CURVE('',#2028,#2028,#766,.T.);
#2637=EDGE_CURVE('',#1991,#2029,#1310,.T.);
#2638=EDGE_CURVE('',#2029,#2029,#767,.T.);
#2639=EDGE_CURVE('',#1992,#2030,#1311,.T.);
#2640=EDGE_CURVE('',#2030,#2030,#768,.T.);
#2641=EDGE_CURVE('',#1993,#2031,#1312,.T.);
#2642=EDGE_CURVE('',#2031,#2031,#769,.T.);
#2643=EDGE_CURVE('',#2032,#2033,#1313,.T.);
#2644=EDGE_CURVE('',#2032,#1988,#1314,.T.);
#2645=EDGE_CURVE('',#2033,#1987,#1315,.T.);
#2646=EDGE_CURVE('',#2033,#2034,#1316,.T.);
#2647=EDGE_CURVE('',#2034,#1986,#1317,.T.);
#2648=EDGE_CURVE('',#2034,#2035,#1318,.T.);
#2649=EDGE_CURVE('',#2035,#1985,#1319,.T.);
#2650=EDGE_CURVE('',#2035,#2036,#1320,.T.);
#2651=EDGE_CURVE('',#2036,#1984,#1321,.T.);
#2652=EDGE_CURVE('',#2036,#2037,#1322,.T.);
#2653=EDGE_CURVE('',#2037,#1989,#1323,.T.);
#2654=EDGE_CURVE('',#2037,#2032,#1324,.T.);
#2655=ORIENTED_EDGE('',*,*,#2038,.T.);
#2656=ORIENTED_EDGE('',*,*,#2039,.T.);
#2657=ORIENTED_EDGE('',*,*,#2040,.F.);
#2658=ORIENTED_EDGE('',*,*,#2041,.T.);
#2659=ORIENTED_EDGE('',*,*,#2042,.T.);
#2660=ORIENTED_EDGE('',*,*,#2043,.T.);
#2661=ORIENTED_EDGE('',*,*,#2038,.F.);
#2662=ORIENTED_EDGE('',*,*,#2044,.T.);
#2663=ORIENTED_EDGE('',*,*,#2045,.T.);
#2664=ORIENTED_EDGE('',*,*,#2046,.T.);
#2665=ORIENTED_EDGE('',*,*,#2042,.F.);
#2666=ORIENTED_EDGE('',*,*,#2047,.T.);
#2667=ORIENTED_EDGE('',*,*,#2048,.T.);
#2668=ORIENTED_EDGE('',*,*,#2049,.T.);
#2669=ORIENTED_EDGE('',*,*,#2045,.F.);
#2670=ORIENTED_EDGE('',*,*,#2050,.T.);
#2671=ORIENTED_EDGE('',*,*,#2051,.F.);
#2672=ORIENTED_EDGE('',*,*,#2052,.T.);
#2673=ORIENTED_EDGE('',*,*,#2053,.F.);
#2674=ORIENTED_EDGE('',*,*,#2054,.T.);
#2675=ORIENTED_EDGE('',*,*,#2055,.T.);
#2676=ORIENTED_EDGE('',*,*,#2056,.F.);
#2677=ORIENTED_EDGE('',*,*,#2057,.F.);
#2678=ORIENTED_EDGE('',*,*,#2058,.T.);
#2679=ORIENTED_EDGE('',*,*,#2059,.T.);
#2680=ORIENTED_EDGE('',*,*,#2060,.F.);
#2681=ORIENTED_EDGE('',*,*,#2055,.F.);
#2682=ORIENTED_EDGE('',*,*,#2061,.F.);
#2683=ORIENTED_EDGE('',*,*,#2062,.T.);
#2684=ORIENTED_EDGE('',*,*,#2063,.T.);
#2685=ORIENTED_EDGE('',*,*,#2058,.F.);
#2686=ORIENTED_EDGE('',*,*,#2064,.F.);
#2687=ORIENTED_EDGE('',*,*,#2065,.T.);
#2688=ORIENTED_EDGE('',*,*,#2066,.T.);
#2689=ORIENTED_EDGE('',*,*,#2062,.F.);
#2690=ORIENTED_EDGE('',*,*,#2067,.F.);
#2691=ORIENTED_EDGE('',*,*,#2068,.T.);
#2692=ORIENTED_EDGE('',*,*,#2069,.T.);
#2693=ORIENTED_EDGE('',*,*,#2065,.F.);
#2694=ORIENTED_EDGE('',*,*,#2070,.F.);
#2695=ORIENTED_EDGE('',*,*,#2071,.F.);
#2696=ORIENTED_EDGE('',*,*,#2072,.F.);
#2697=ORIENTED_EDGE('',*,*,#2073,.F.);
#2698=ORIENTED_EDGE('',*,*,#2074,.T.);
#2699=ORIENTED_EDGE('',*,*,#2075,.T.);
#2700=ORIENTED_EDGE('',*,*,#2076,.T.);
#2701=ORIENTED_EDGE('',*,*,#2077,.F.);
#2702=ORIENTED_EDGE('',*,*,#2078,.T.);
#2703=ORIENTED_EDGE('',*,*,#2079,.T.);
#2704=ORIENTED_EDGE('',*,*,#2080,.T.);
#2705=ORIENTED_EDGE('',*,*,#2075,.F.);
#2706=ORIENTED_EDGE('',*,*,#2081,.T.);
#2707=ORIENTED_EDGE('',*,*,#2082,.T.);
#2708=ORIENTED_EDGE('',*,*,#2083,.T.);
#2709=ORIENTED_EDGE('',*,*,#2079,.F.);
#2710=ORIENTED_EDGE('',*,*,#2084,.T.);
#2711=ORIENTED_EDGE('',*,*,#2085,.T.);
#2712=ORIENTED_EDGE('',*,*,#2086,.T.);
#2713=ORIENTED_EDGE('',*,*,#2082,.F.);
#2714=ORIENTED_EDGE('',*,*,#2087,.T.);
#2715=ORIENTED_EDGE('',*,*,#2088,.F.);
#2716=ORIENTED_EDGE('',*,*,#2089,.T.);
#2717=ORIENTED_EDGE('',*,*,#2090,.F.);
#2718=ORIENTED_EDGE('',*,*,#2091,.T.);
#2719=ORIENTED_EDGE('',*,*,#2092,.T.);
#2720=ORIENTED_EDGE('',*,*,#2093,.F.);
#2721=ORIENTED_EDGE('',*,*,#2094,.F.);
#2722=ORIENTED_EDGE('',*,*,#2095,.T.);
#2723=ORIENTED_EDGE('',*,*,#2096,.T.);
#2724=ORIENTED_EDGE('',*,*,#2097,.F.);
#2725=ORIENTED_EDGE('',*,*,#2092,.F.);
#2726=ORIENTED_EDGE('',*,*,#2098,.F.);
#2727=ORIENTED_EDGE('',*,*,#2099,.T.);
#2728=ORIENTED_EDGE('',*,*,#2100,.T.);
#2729=ORIENTED_EDGE('',*,*,#2095,.F.);
#2730=ORIENTED_EDGE('',*,*,#2101,.F.);
#2731=ORIENTED_EDGE('',*,*,#2102,.T.);
#2732=ORIENTED_EDGE('',*,*,#2103,.T.);
#2733=ORIENTED_EDGE('',*,*,#2099,.F.);
#2734=ORIENTED_EDGE('',*,*,#2104,.F.);
#2735=ORIENTED_EDGE('',*,*,#2105,.T.);
#2736=ORIENTED_EDGE('',*,*,#2106,.T.);
#2737=ORIENTED_EDGE('',*,*,#2102,.F.);
#2738=ORIENTED_EDGE('',*,*,#2107,.F.);
#2739=ORIENTED_EDGE('',*,*,#2108,.F.);
#2740=ORIENTED_EDGE('',*,*,#2109,.F.);
#2741=ORIENTED_EDGE('',*,*,#2110,.F.);
#2742=ORIENTED_EDGE('',*,*,#2111,.T.);
#2743=ORIENTED_EDGE('',*,*,#2112,.T.);
#2744=ORIENTED_EDGE('',*,*,#2113,.T.);
#2745=ORIENTED_EDGE('',*,*,#2114,.F.);
#2746=ORIENTED_EDGE('',*,*,#2115,.T.);
#2747=ORIENTED_EDGE('',*,*,#2116,.T.);
#2748=ORIENTED_EDGE('',*,*,#2117,.T.);
#2749=ORIENTED_EDGE('',*,*,#2112,.F.);
#2750=ORIENTED_EDGE('',*,*,#2118,.T.);
#2751=ORIENTED_EDGE('',*,*,#2119,.T.);
#2752=ORIENTED_EDGE('',*,*,#2120,.T.);
#2753=ORIENTED_EDGE('',*,*,#2116,.F.);
#2754=ORIENTED_EDGE('',*,*,#2121,.T.);
#2755=ORIENTED_EDGE('',*,*,#2122,.T.);
#2756=ORIENTED_EDGE('',*,*,#2123,.T.);
#2757=ORIENTED_EDGE('',*,*,#2119,.F.);
#2758=ORIENTED_EDGE('',*,*,#2124,.T.);
#2759=ORIENTED_EDGE('',*,*,#2125,.F.);
#2760=ORIENTED_EDGE('',*,*,#2126,.T.);
#2761=ORIENTED_EDGE('',*,*,#2127,.F.);
#2762=ORIENTED_EDGE('',*,*,#2128,.T.);
#2763=ORIENTED_EDGE('',*,*,#2129,.T.);
#2764=ORIENTED_EDGE('',*,*,#2130,.F.);
#2765=ORIENTED_EDGE('',*,*,#2131,.F.);
#2766=ORIENTED_EDGE('',*,*,#2132,.T.);
#2767=ORIENTED_EDGE('',*,*,#2133,.T.);
#2768=ORIENTED_EDGE('',*,*,#2134,.F.);
#2769=ORIENTED_EDGE('',*,*,#2129,.F.);
#2770=ORIENTED_EDGE('',*,*,#2135,.F.);
#2771=ORIENTED_EDGE('',*,*,#2136,.T.);
#2772=ORIENTED_EDGE('',*,*,#2137,.T.);
#2773=ORIENTED_EDGE('',*,*,#2132,.F.);
#2774=ORIENTED_EDGE('',*,*,#2138,.F.);
#2775=ORIENTED_EDGE('',*,*,#2139,.T.);
#2776=ORIENTED_EDGE('',*,*,#2140,.T.);
#2777=ORIENTED_EDGE('',*,*,#2136,.F.);
#2778=ORIENTED_EDGE('',*,*,#2141,.F.);
#2779=ORIENTED_EDGE('',*,*,#2142,.T.);
#2780=ORIENTED_EDGE('',*,*,#2143,.T.);
#2781=ORIENTED_EDGE('',*,*,#2139,.F.);
#2782=ORIENTED_EDGE('',*,*,#2144,.F.);
#2783=ORIENTED_EDGE('',*,*,#2145,.F.);
#2784=ORIENTED_EDGE('',*,*,#2146,.F.);
#2785=ORIENTED_EDGE('',*,*,#2147,.F.);
#2786=ORIENTED_EDGE('',*,*,#2148,.T.);
#2787=ORIENTED_EDGE('',*,*,#2149,.T.);
#2788=ORIENTED_EDGE('',*,*,#2150,.T.);
#2789=ORIENTED_EDGE('',*,*,#2151,.T.);
#2790=ORIENTED_EDGE('',*,*,#2152,.T.);
#2791=ORIENTED_EDGE('',*,*,#2153,.T.);
#2792=ORIENTED_EDGE('',*,*,#2154,.T.);
#2793=ORIENTED_EDGE('',*,*,#2151,.F.);
#2794=ORIENTED_EDGE('',*,*,#2155,.T.);
#2795=ORIENTED_EDGE('',*,*,#2156,.T.);
#2796=ORIENTED_EDGE('',*,*,#2157,.T.);
#2797=ORIENTED_EDGE('',*,*,#2153,.F.);
#2798=ORIENTED_EDGE('',*,*,#2158,.T.);
#2799=ORIENTED_EDGE('',*,*,#2149,.F.);
#2800=ORIENTED_EDGE('',*,*,#2159,.T.);
#2801=ORIENTED_EDGE('',*,*,#2156,.F.);
#2802=ORIENTED_EDGE('',*,*,#2160,.T.);
#2803=ORIENTED_EDGE('',*,*,#2155,.F.);
#2804=ORIENTED_EDGE('',*,*,#2161,.F.);
#2805=ORIENTED_EDGE('',*,*,#2162,.F.);
#2806=ORIENTED_EDGE('',*,*,#2163,.T.);
#2807=ORIENTED_EDGE('',*,*,#2150,.F.);
#2808=ORIENTED_EDGE('',*,*,#2164,.F.);
#2809=ORIENTED_EDGE('',*,*,#2165,.F.);
#2810=ORIENTED_EDGE('',*,*,#2161,.T.);
#2811=ORIENTED_EDGE('',*,*,#2166,.F.);
#2812=ORIENTED_EDGE('',*,*,#2167,.T.);
#2813=ORIENTED_EDGE('',*,*,#2168,.F.);
#2814=ORIENTED_EDGE('',*,*,#2167,.F.);
#2815=ORIENTED_EDGE('',*,*,#2169,.F.);
#2816=ORIENTED_EDGE('',*,*,#2170,.F.);
#2817=ORIENTED_EDGE('',*,*,#2171,.F.);
#2818=ORIENTED_EDGE('',*,*,#2172,.F.);
#2819=ORIENTED_EDGE('',*,*,#2173,.T.);
#2820=ORIENTED_EDGE('',*,*,#2174,.T.);
#2821=ORIENTED_EDGE('',*,*,#2175,.T.);
#2822=ORIENTED_EDGE('',*,*,#2147,.T.);
#2823=ORIENTED_EDGE('',*,*,#2176,.T.);
#2824=ORIENTED_EDGE('',*,*,#2177,.T.);
#2825=ORIENTED_EDGE('',*,*,#2178,.T.);
#2826=ORIENTED_EDGE('',*,*,#2127,.T.);
#2827=ORIENTED_EDGE('',*,*,#2179,.T.);
#2828=ORIENTED_EDGE('',*,*,#2180,.T.);
#2829=ORIENTED_EDGE('',*,*,#2181,.T.);
#2830=ORIENTED_EDGE('',*,*,#2073,.T.);
#2831=ORIENTED_EDGE('',*,*,#2182,.T.);
#2832=ORIENTED_EDGE('',*,*,#2183,.T.);
#2833=ORIENTED_EDGE('',*,*,#2184,.T.);
#2834=ORIENTED_EDGE('',*,*,#2053,.T.);
#2835=ORIENTED_EDGE('',*,*,#2185,.T.);
#2836=ORIENTED_EDGE('',*,*,#2186,.T.);
#2837=ORIENTED_EDGE('',*,*,#2187,.T.);
#2838=ORIENTED_EDGE('',*,*,#2110,.T.);
#2839=ORIENTED_EDGE('',*,*,#2188,.T.);
#2840=ORIENTED_EDGE('',*,*,#2189,.T.);
#2841=ORIENTED_EDGE('',*,*,#2190,.T.);
#2842=ORIENTED_EDGE('',*,*,#2090,.T.);
#2843=ORIENTED_EDGE('',*,*,#2191,.F.);
#2844=ORIENTED_EDGE('',*,*,#2192,.F.);
#2845=ORIENTED_EDGE('',*,*,#2193,.F.);
#2846=ORIENTED_EDGE('',*,*,#2194,.F.);
#2847=ORIENTED_EDGE('',*,*,#2152,.F.);
#2848=ORIENTED_EDGE('',*,*,#2154,.F.);
#2849=ORIENTED_EDGE('',*,*,#2157,.F.);
#2850=ORIENTED_EDGE('',*,*,#2159,.F.);
#2851=ORIENTED_EDGE('',*,*,#2195,.T.);
#2852=ORIENTED_EDGE('',*,*,#2165,.T.);
#2853=ORIENTED_EDGE('',*,*,#2196,.T.);
#2854=ORIENTED_EDGE('',*,*,#2197,.T.);
#2855=ORIENTED_EDGE('',*,*,#2198,.T.);
#2856=ORIENTED_EDGE('',*,*,#2199,.T.);
#2857=ORIENTED_EDGE('',*,*,#2196,.F.);
#2858=ORIENTED_EDGE('',*,*,#2200,.T.);
#2859=ORIENTED_EDGE('',*,*,#2201,.T.);
#2860=ORIENTED_EDGE('',*,*,#2202,.T.);
#2861=ORIENTED_EDGE('',*,*,#2198,.F.);
#2862=ORIENTED_EDGE('',*,*,#2203,.T.);
#2863=ORIENTED_EDGE('',*,*,#2195,.F.);
#2864=ORIENTED_EDGE('',*,*,#2204,.T.);
#2865=ORIENTED_EDGE('',*,*,#2201,.F.);
#2866=ORIENTED_EDGE('',*,*,#2162,.T.);
#2867=ORIENTED_EDGE('',*,*,#2160,.F.);
#2868=ORIENTED_EDGE('',*,*,#2205,.F.);
#2869=ORIENTED_EDGE('',*,*,#2200,.F.);
#2870=ORIENTED_EDGE('',*,*,#2164,.T.);
#2871=ORIENTED_EDGE('',*,*,#2206,.F.);
#2872=ORIENTED_EDGE('',*,*,#2207,.T.);
#2873=ORIENTED_EDGE('',*,*,#2208,.F.);
#2874=ORIENTED_EDGE('',*,*,#2209,.T.);
#2875=ORIENTED_EDGE('',*,*,#2197,.F.);
#2876=ORIENTED_EDGE('',*,*,#2199,.F.);
#2877=ORIENTED_EDGE('',*,*,#2202,.F.);
#2878=ORIENTED_EDGE('',*,*,#2204,.F.);
#2879=ORIENTED_EDGE('',*,*,#2210,.T.);
#2880=ORIENTED_EDGE('',*,*,#2211,.T.);
#2881=ORIENTED_EDGE('',*,*,#2212,.T.);
#2882=ORIENTED_EDGE('',*,*,#2169,.T.);
#2883=ORIENTED_EDGE('',*,*,#2213,.T.);
#2884=ORIENTED_EDGE('',*,*,#2170,.T.);
#2885=ORIENTED_EDGE('',*,*,#2212,.F.);
#2886=ORIENTED_EDGE('',*,*,#2214,.T.);
#2887=ORIENTED_EDGE('',*,*,#2215,.T.);
#2888=ORIENTED_EDGE('',*,*,#2171,.T.);
#2889=ORIENTED_EDGE('',*,*,#2213,.F.);
#2890=ORIENTED_EDGE('',*,*,#2216,.T.);
#2891=ORIENTED_EDGE('',*,*,#2210,.F.);
#2892=ORIENTED_EDGE('',*,*,#2172,.T.);
#2893=ORIENTED_EDGE('',*,*,#2215,.F.);
#2894=ORIENTED_EDGE('',*,*,#2217,.T.);
#2895=ORIENTED_EDGE('',*,*,#2214,.F.);
#2896=ORIENTED_EDGE('',*,*,#2218,.F.);
#2897=ORIENTED_EDGE('',*,*,#2219,.F.);
#2898=ORIENTED_EDGE('',*,*,#2220,.T.);
#2899=ORIENTED_EDGE('',*,*,#2211,.F.);
#2900=ORIENTED_EDGE('',*,*,#2221,.F.);
#2901=ORIENTED_EDGE('',*,*,#2222,.F.);
#2902=ORIENTED_EDGE('',*,*,#2218,.T.);
#2903=ORIENTED_EDGE('',*,*,#2223,.T.);
#2904=ORIENTED_EDGE('',*,*,#2222,.T.);
#2905=ORIENTED_EDGE('',*,*,#2224,.T.);
#2906=ORIENTED_EDGE('',*,*,#2225,.T.);
#2907=ORIENTED_EDGE('',*,*,#2226,.T.);
#2908=ORIENTED_EDGE('',*,*,#2227,.T.);
#2909=ORIENTED_EDGE('',*,*,#2224,.F.);
#2910=ORIENTED_EDGE('',*,*,#2228,.T.);
#2911=ORIENTED_EDGE('',*,*,#2229,.T.);
#2912=ORIENTED_EDGE('',*,*,#2230,.T.);
#2913=ORIENTED_EDGE('',*,*,#2226,.F.);
#2914=ORIENTED_EDGE('',*,*,#2231,.T.);
#2915=ORIENTED_EDGE('',*,*,#2223,.F.);
#2916=ORIENTED_EDGE('',*,*,#2232,.T.);
#2917=ORIENTED_EDGE('',*,*,#2229,.F.);
#2918=ORIENTED_EDGE('',*,*,#2219,.T.);
#2919=ORIENTED_EDGE('',*,*,#2217,.F.);
#2920=ORIENTED_EDGE('',*,*,#2233,.F.);
#2921=ORIENTED_EDGE('',*,*,#2228,.F.);
#2922=ORIENTED_EDGE('',*,*,#2221,.T.);
#2923=ORIENTED_EDGE('',*,*,#2234,.F.);
#2924=ORIENTED_EDGE('',*,*,#2235,.F.);
#2925=ORIENTED_EDGE('',*,*,#2236,.T.);
#2926=ORIENTED_EDGE('',*,*,#2237,.F.);
#2927=ORIENTED_EDGE('',*,*,#2225,.F.);
#2928=ORIENTED_EDGE('',*,*,#2227,.F.);
#2929=ORIENTED_EDGE('',*,*,#2230,.F.);
#2930=ORIENTED_EDGE('',*,*,#2232,.F.);
#2931=ORIENTED_EDGE('',*,*,#2216,.F.);
#2932=ORIENTED_EDGE('',*,*,#2220,.F.);
#2933=ORIENTED_EDGE('',*,*,#2231,.F.);
#2934=ORIENTED_EDGE('',*,*,#2233,.T.);
#2935=ORIENTED_EDGE('',*,*,#2158,.F.);
#2936=ORIENTED_EDGE('',*,*,#2163,.F.);
#2937=ORIENTED_EDGE('',*,*,#2203,.F.);
#2938=ORIENTED_EDGE('',*,*,#2205,.T.);
#2939=ORIENTED_EDGE('',*,*,#2238,.T.);
#2940=ORIENTED_EDGE('',*,*,#2239,.T.);
#2941=ORIENTED_EDGE('',*,*,#2240,.T.);
#2942=ORIENTED_EDGE('',*,*,#2241,.T.);
#2943=ORIENTED_EDGE('',*,*,#2242,.T.);
#2944=ORIENTED_EDGE('',*,*,#2243,.T.);
#2945=ORIENTED_EDGE('',*,*,#2240,.F.);
#2946=ORIENTED_EDGE('',*,*,#2244,.T.);
#2947=ORIENTED_EDGE('',*,*,#2245,.T.);
#2948=ORIENTED_EDGE('',*,*,#2246,.T.);
#2949=ORIENTED_EDGE('',*,*,#2242,.F.);
#2950=ORIENTED_EDGE('',*,*,#2247,.T.);
#2951=ORIENTED_EDGE('',*,*,#2238,.F.);
#2952=ORIENTED_EDGE('',*,*,#2248,.T.);
#2953=ORIENTED_EDGE('',*,*,#2245,.F.);
#2954=ORIENTED_EDGE('',*,*,#2249,.T.);
#2955=ORIENTED_EDGE('',*,*,#2244,.F.);
#2956=ORIENTED_EDGE('',*,*,#2250,.T.);
#2957=ORIENTED_EDGE('',*,*,#2251,.F.);
#2958=ORIENTED_EDGE('',*,*,#2252,.F.);
#2959=ORIENTED_EDGE('',*,*,#2239,.F.);
#2960=ORIENTED_EDGE('',*,*,#2253,.T.);
#2961=ORIENTED_EDGE('',*,*,#2254,.F.);
#2962=ORIENTED_EDGE('',*,*,#2250,.F.);
#2963=ORIENTED_EDGE('',*,*,#2255,.F.);
#2964=ORIENTED_EDGE('',*,*,#2256,.T.);
#2965=ORIENTED_EDGE('',*,*,#2257,.F.);
#2966=ORIENTED_EDGE('',*,*,#2258,.F.);
#2967=ORIENTED_EDGE('',*,*,#2241,.F.);
#2968=ORIENTED_EDGE('',*,*,#2243,.F.);
#2969=ORIENTED_EDGE('',*,*,#2246,.F.);
#2970=ORIENTED_EDGE('',*,*,#2248,.F.);
#2971=ORIENTED_EDGE('',*,*,#2259,.T.);
#2972=ORIENTED_EDGE('',*,*,#2254,.T.);
#2973=ORIENTED_EDGE('',*,*,#2260,.T.);
#2974=ORIENTED_EDGE('',*,*,#2191,.T.);
#2975=ORIENTED_EDGE('',*,*,#2261,.T.);
#2976=ORIENTED_EDGE('',*,*,#2192,.T.);
#2977=ORIENTED_EDGE('',*,*,#2260,.F.);
#2978=ORIENTED_EDGE('',*,*,#2262,.T.);
#2979=ORIENTED_EDGE('',*,*,#2263,.T.);
#2980=ORIENTED_EDGE('',*,*,#2193,.T.);
#2981=ORIENTED_EDGE('',*,*,#2261,.F.);
#2982=ORIENTED_EDGE('',*,*,#2264,.T.);
#2983=ORIENTED_EDGE('',*,*,#2259,.F.);
#2984=ORIENTED_EDGE('',*,*,#2194,.T.);
#2985=ORIENTED_EDGE('',*,*,#2263,.F.);
#2986=ORIENTED_EDGE('',*,*,#2251,.T.);
#2987=ORIENTED_EDGE('',*,*,#2249,.F.);
#2988=ORIENTED_EDGE('',*,*,#2265,.T.);
#2989=ORIENTED_EDGE('',*,*,#2262,.F.);
#2990=ORIENTED_EDGE('',*,*,#2253,.F.);
#2991=ORIENTED_EDGE('',*,*,#2247,.F.);
#2992=ORIENTED_EDGE('',*,*,#2252,.T.);
#2993=ORIENTED_EDGE('',*,*,#2264,.F.);
#2994=ORIENTED_EDGE('',*,*,#2265,.F.);
#2995=ORIENTED_EDGE('',*,*,#2266,.F.);
#2996=ORIENTED_EDGE('',*,*,#2267,.T.);
#2997=ORIENTED_EDGE('',*,*,#2268,.T.);
#2998=ORIENTED_EDGE('',*,*,#2269,.F.);
#2999=ORIENTED_EDGE('',*,*,#2270,.F.);
#3000=ORIENTED_EDGE('',*,*,#2271,.T.);
#3001=ORIENTED_EDGE('',*,*,#2272,.T.);
#3002=ORIENTED_EDGE('',*,*,#2267,.F.);
#3003=ORIENTED_EDGE('',*,*,#2273,.F.);
#3004=ORIENTED_EDGE('',*,*,#2274,.T.);
#3005=ORIENTED_EDGE('',*,*,#2275,.T.);
#3006=ORIENTED_EDGE('',*,*,#2271,.F.);
#3007=ORIENTED_EDGE('',*,*,#2276,.F.);
#3008=ORIENTED_EDGE('',*,*,#2277,.T.);
#3009=ORIENTED_EDGE('',*,*,#2278,.T.);
#3010=ORIENTED_EDGE('',*,*,#2274,.F.);
#3011=ORIENTED_EDGE('',*,*,#2279,.F.);
#3012=ORIENTED_EDGE('',*,*,#2280,.T.);
#3013=ORIENTED_EDGE('',*,*,#2281,.T.);
#3014=ORIENTED_EDGE('',*,*,#2277,.F.);
#3015=ORIENTED_EDGE('',*,*,#2282,.F.);
#3016=ORIENTED_EDGE('',*,*,#2283,.T.);
#3017=ORIENTED_EDGE('',*,*,#2284,.T.);
#3018=ORIENTED_EDGE('',*,*,#2280,.F.);
#3019=ORIENTED_EDGE('',*,*,#2285,.F.);
#3020=ORIENTED_EDGE('',*,*,#2286,.T.);
#3021=ORIENTED_EDGE('',*,*,#2287,.T.);
#3022=ORIENTED_EDGE('',*,*,#2283,.F.);
#3023=ORIENTED_EDGE('',*,*,#2288,.F.);
#3024=ORIENTED_EDGE('',*,*,#2289,.T.);
#3025=ORIENTED_EDGE('',*,*,#2290,.T.);
#3026=ORIENTED_EDGE('',*,*,#2286,.F.);
#3027=ORIENTED_EDGE('',*,*,#2291,.F.);
#3028=ORIENTED_EDGE('',*,*,#2292,.T.);
#3029=ORIENTED_EDGE('',*,*,#2293,.T.);
#3030=ORIENTED_EDGE('',*,*,#2289,.F.);
#3031=ORIENTED_EDGE('',*,*,#2294,.F.);
#3032=ORIENTED_EDGE('',*,*,#2295,.T.);
#3033=ORIENTED_EDGE('',*,*,#2296,.T.);
#3034=ORIENTED_EDGE('',*,*,#2292,.F.);
#3035=ORIENTED_EDGE('',*,*,#2297,.F.);
#3036=ORIENTED_EDGE('',*,*,#2298,.T.);
#3037=ORIENTED_EDGE('',*,*,#2299,.T.);
#3038=ORIENTED_EDGE('',*,*,#2295,.F.);
#3039=ORIENTED_EDGE('',*,*,#2300,.F.);
#3040=ORIENTED_EDGE('',*,*,#2301,.T.);
#3041=ORIENTED_EDGE('',*,*,#2302,.T.);
#3042=ORIENTED_EDGE('',*,*,#2298,.F.);
#3043=ORIENTED_EDGE('',*,*,#2303,.F.);
#3044=ORIENTED_EDGE('',*,*,#2304,.T.);
#3045=ORIENTED_EDGE('',*,*,#2305,.T.);
#3046=ORIENTED_EDGE('',*,*,#2301,.F.);
#3047=ORIENTED_EDGE('',*,*,#2306,.F.);
#3048=ORIENTED_EDGE('',*,*,#2307,.T.);
#3049=ORIENTED_EDGE('',*,*,#2308,.T.);
#3050=ORIENTED_EDGE('',*,*,#2304,.F.);
#3051=ORIENTED_EDGE('',*,*,#2309,.F.);
#3052=ORIENTED_EDGE('',*,*,#2310,.T.);
#3053=ORIENTED_EDGE('',*,*,#2311,.T.);
#3054=ORIENTED_EDGE('',*,*,#2307,.F.);
#3055=ORIENTED_EDGE('',*,*,#2312,.F.);
#3056=ORIENTED_EDGE('',*,*,#2313,.T.);
#3057=ORIENTED_EDGE('',*,*,#2314,.T.);
#3058=ORIENTED_EDGE('',*,*,#2310,.F.);
#3059=ORIENTED_EDGE('',*,*,#2315,.F.);
#3060=ORIENTED_EDGE('',*,*,#2316,.T.);
#3061=ORIENTED_EDGE('',*,*,#2317,.T.);
#3062=ORIENTED_EDGE('',*,*,#2313,.F.);
#3063=ORIENTED_EDGE('',*,*,#2318,.F.);
#3064=ORIENTED_EDGE('',*,*,#2319,.T.);
#3065=ORIENTED_EDGE('',*,*,#2320,.T.);
#3066=ORIENTED_EDGE('',*,*,#2316,.F.);
#3067=ORIENTED_EDGE('',*,*,#2321,.F.);
#3068=ORIENTED_EDGE('',*,*,#2322,.T.);
#3069=ORIENTED_EDGE('',*,*,#2323,.T.);
#3070=ORIENTED_EDGE('',*,*,#2319,.F.);
#3071=ORIENTED_EDGE('',*,*,#2324,.F.);
#3072=ORIENTED_EDGE('',*,*,#2325,.T.);
#3073=ORIENTED_EDGE('',*,*,#2326,.T.);
#3074=ORIENTED_EDGE('',*,*,#2322,.F.);
#3075=ORIENTED_EDGE('',*,*,#2327,.F.);
#3076=ORIENTED_EDGE('',*,*,#2328,.T.);
#3077=ORIENTED_EDGE('',*,*,#2329,.T.);
#3078=ORIENTED_EDGE('',*,*,#2325,.F.);
#3079=ORIENTED_EDGE('',*,*,#2330,.F.);
#3080=ORIENTED_EDGE('',*,*,#2269,.T.);
#3081=ORIENTED_EDGE('',*,*,#2331,.T.);
#3082=ORIENTED_EDGE('',*,*,#2328,.F.);
#3083=ORIENTED_EDGE('',*,*,#2331,.F.);
#3084=ORIENTED_EDGE('',*,*,#2268,.F.);
#3085=ORIENTED_EDGE('',*,*,#2272,.F.);
#3086=ORIENTED_EDGE('',*,*,#2275,.F.);
#3087=ORIENTED_EDGE('',*,*,#2278,.F.);
#3088=ORIENTED_EDGE('',*,*,#2281,.F.);
#3089=ORIENTED_EDGE('',*,*,#2284,.F.);
#3090=ORIENTED_EDGE('',*,*,#2287,.F.);
#3091=ORIENTED_EDGE('',*,*,#2290,.F.);
#3092=ORIENTED_EDGE('',*,*,#2293,.F.);
#3093=ORIENTED_EDGE('',*,*,#2296,.F.);
#3094=ORIENTED_EDGE('',*,*,#2299,.F.);
#3095=ORIENTED_EDGE('',*,*,#2302,.F.);
#3096=ORIENTED_EDGE('',*,*,#2305,.F.);
#3097=ORIENTED_EDGE('',*,*,#2308,.F.);
#3098=ORIENTED_EDGE('',*,*,#2311,.F.);
#3099=ORIENTED_EDGE('',*,*,#2314,.F.);
#3100=ORIENTED_EDGE('',*,*,#2317,.F.);
#3101=ORIENTED_EDGE('',*,*,#2320,.F.);
#3102=ORIENTED_EDGE('',*,*,#2323,.F.);
#3103=ORIENTED_EDGE('',*,*,#2326,.F.);
#3104=ORIENTED_EDGE('',*,*,#2329,.F.);
#3105=ORIENTED_EDGE('',*,*,#2332,.F.);
#3106=ORIENTED_EDGE('',*,*,#2333,.T.);
#3107=ORIENTED_EDGE('',*,*,#2334,.T.);
#3108=ORIENTED_EDGE('',*,*,#2335,.F.);
#3109=ORIENTED_EDGE('',*,*,#2336,.F.);
#3110=ORIENTED_EDGE('',*,*,#2337,.T.);
#3111=ORIENTED_EDGE('',*,*,#2338,.T.);
#3112=ORIENTED_EDGE('',*,*,#2333,.F.);
#3113=ORIENTED_EDGE('',*,*,#2339,.F.);
#3114=ORIENTED_EDGE('',*,*,#2340,.T.);
#3115=ORIENTED_EDGE('',*,*,#2341,.T.);
#3116=ORIENTED_EDGE('',*,*,#2337,.F.);
#3117=ORIENTED_EDGE('',*,*,#2342,.F.);
#3118=ORIENTED_EDGE('',*,*,#2343,.T.);
#3119=ORIENTED_EDGE('',*,*,#2344,.T.);
#3120=ORIENTED_EDGE('',*,*,#2340,.F.);
#3121=ORIENTED_EDGE('',*,*,#2345,.F.);
#3122=ORIENTED_EDGE('',*,*,#2346,.T.);
#3123=ORIENTED_EDGE('',*,*,#2347,.T.);
#3124=ORIENTED_EDGE('',*,*,#2343,.F.);
#3125=ORIENTED_EDGE('',*,*,#2348,.F.);
#3126=ORIENTED_EDGE('',*,*,#2349,.T.);
#3127=ORIENTED_EDGE('',*,*,#2350,.T.);
#3128=ORIENTED_EDGE('',*,*,#2346,.F.);
#3129=ORIENTED_EDGE('',*,*,#2351,.F.);
#3130=ORIENTED_EDGE('',*,*,#2352,.T.);
#3131=ORIENTED_EDGE('',*,*,#2353,.T.);
#3132=ORIENTED_EDGE('',*,*,#2349,.F.);
#3133=ORIENTED_EDGE('',*,*,#2354,.F.);
#3134=ORIENTED_EDGE('',*,*,#2335,.T.);
#3135=ORIENTED_EDGE('',*,*,#2355,.T.);
#3136=ORIENTED_EDGE('',*,*,#2352,.F.);
#3137=ORIENTED_EDGE('',*,*,#2356,.F.);
#3138=ORIENTED_EDGE('',*,*,#2357,.T.);
#3139=ORIENTED_EDGE('',*,*,#2358,.T.);
#3140=ORIENTED_EDGE('',*,*,#2359,.F.);
#3141=ORIENTED_EDGE('',*,*,#2360,.F.);
#3142=ORIENTED_EDGE('',*,*,#2361,.T.);
#3143=ORIENTED_EDGE('',*,*,#2362,.T.);
#3144=ORIENTED_EDGE('',*,*,#2357,.F.);
#3145=ORIENTED_EDGE('',*,*,#2363,.F.);
#3146=ORIENTED_EDGE('',*,*,#2364,.T.);
#3147=ORIENTED_EDGE('',*,*,#2365,.T.);
#3148=ORIENTED_EDGE('',*,*,#2361,.F.);
#3149=ORIENTED_EDGE('',*,*,#2366,.F.);
#3150=ORIENTED_EDGE('',*,*,#2367,.T.);
#3151=ORIENTED_EDGE('',*,*,#2368,.T.);
#3152=ORIENTED_EDGE('',*,*,#2364,.F.);
#3153=ORIENTED_EDGE('',*,*,#2369,.F.);
#3154=ORIENTED_EDGE('',*,*,#2370,.T.);
#3155=ORIENTED_EDGE('',*,*,#2371,.T.);
#3156=ORIENTED_EDGE('',*,*,#2367,.F.);
#3157=ORIENTED_EDGE('',*,*,#2372,.F.);
#3158=ORIENTED_EDGE('',*,*,#2373,.T.);
#3159=ORIENTED_EDGE('',*,*,#2374,.T.);
#3160=ORIENTED_EDGE('',*,*,#2370,.F.);
#3161=ORIENTED_EDGE('',*,*,#2375,.F.);
#3162=ORIENTED_EDGE('',*,*,#2376,.T.);
#3163=ORIENTED_EDGE('',*,*,#2377,.T.);
#3164=ORIENTED_EDGE('',*,*,#2373,.F.);
#3165=ORIENTED_EDGE('',*,*,#2378,.F.);
#3166=ORIENTED_EDGE('',*,*,#2379,.T.);
#3167=ORIENTED_EDGE('',*,*,#2380,.T.);
#3168=ORIENTED_EDGE('',*,*,#2376,.F.);
#3169=ORIENTED_EDGE('',*,*,#2381,.F.);
#3170=ORIENTED_EDGE('',*,*,#2382,.T.);
#3171=ORIENTED_EDGE('',*,*,#2383,.T.);
#3172=ORIENTED_EDGE('',*,*,#2379,.F.);
#3173=ORIENTED_EDGE('',*,*,#2384,.F.);
#3174=ORIENTED_EDGE('',*,*,#2385,.T.);
#3175=ORIENTED_EDGE('',*,*,#2386,.T.);
#3176=ORIENTED_EDGE('',*,*,#2382,.F.);
#3177=ORIENTED_EDGE('',*,*,#2387,.F.);
#3178=ORIENTED_EDGE('',*,*,#2388,.T.);
#3179=ORIENTED_EDGE('',*,*,#2389,.T.);
#3180=ORIENTED_EDGE('',*,*,#2385,.F.);
#3181=ORIENTED_EDGE('',*,*,#2390,.F.);
#3182=ORIENTED_EDGE('',*,*,#2359,.T.);
#3183=ORIENTED_EDGE('',*,*,#2391,.T.);
#3184=ORIENTED_EDGE('',*,*,#2388,.F.);
#3185=ORIENTED_EDGE('',*,*,#2391,.F.);
#3186=ORIENTED_EDGE('',*,*,#2358,.F.);
#3187=ORIENTED_EDGE('',*,*,#2362,.F.);
#3188=ORIENTED_EDGE('',*,*,#2365,.F.);
#3189=ORIENTED_EDGE('',*,*,#2368,.F.);
#3190=ORIENTED_EDGE('',*,*,#2371,.F.);
#3191=ORIENTED_EDGE('',*,*,#2374,.F.);
#3192=ORIENTED_EDGE('',*,*,#2377,.F.);
#3193=ORIENTED_EDGE('',*,*,#2380,.F.);
#3194=ORIENTED_EDGE('',*,*,#2383,.F.);
#3195=ORIENTED_EDGE('',*,*,#2386,.F.);
#3196=ORIENTED_EDGE('',*,*,#2389,.F.);
#3197=ORIENTED_EDGE('',*,*,#2355,.F.);
#3198=ORIENTED_EDGE('',*,*,#2334,.F.);
#3199=ORIENTED_EDGE('',*,*,#2338,.F.);
#3200=ORIENTED_EDGE('',*,*,#2341,.F.);
#3201=ORIENTED_EDGE('',*,*,#2344,.F.);
#3202=ORIENTED_EDGE('',*,*,#2347,.F.);
#3203=ORIENTED_EDGE('',*,*,#2350,.F.);
#3204=ORIENTED_EDGE('',*,*,#2353,.F.);
#3205=ORIENTED_EDGE('',*,*,#2392,.F.);
#3206=ORIENTED_EDGE('',*,*,#2393,.T.);
#3207=ORIENTED_EDGE('',*,*,#2394,.T.);
#3208=ORIENTED_EDGE('',*,*,#2395,.F.);
#3209=ORIENTED_EDGE('',*,*,#2396,.F.);
#3210=ORIENTED_EDGE('',*,*,#2397,.T.);
#3211=ORIENTED_EDGE('',*,*,#2398,.T.);
#3212=ORIENTED_EDGE('',*,*,#2393,.F.);
#3213=ORIENTED_EDGE('',*,*,#2399,.F.);
#3214=ORIENTED_EDGE('',*,*,#2400,.T.);
#3215=ORIENTED_EDGE('',*,*,#2401,.T.);
#3216=ORIENTED_EDGE('',*,*,#2397,.F.);
#3217=ORIENTED_EDGE('',*,*,#2402,.F.);
#3218=ORIENTED_EDGE('',*,*,#2403,.T.);
#3219=ORIENTED_EDGE('',*,*,#2404,.T.);
#3220=ORIENTED_EDGE('',*,*,#2400,.F.);
#3221=ORIENTED_EDGE('',*,*,#2405,.F.);
#3222=ORIENTED_EDGE('',*,*,#2406,.T.);
#3223=ORIENTED_EDGE('',*,*,#2407,.T.);
#3224=ORIENTED_EDGE('',*,*,#2403,.F.);
#3225=ORIENTED_EDGE('',*,*,#2408,.F.);
#3226=ORIENTED_EDGE('',*,*,#2409,.T.);
#3227=ORIENTED_EDGE('',*,*,#2410,.T.);
#3228=ORIENTED_EDGE('',*,*,#2406,.F.);
#3229=ORIENTED_EDGE('',*,*,#2411,.F.);
#3230=ORIENTED_EDGE('',*,*,#2412,.T.);
#3231=ORIENTED_EDGE('',*,*,#2413,.T.);
#3232=ORIENTED_EDGE('',*,*,#2409,.F.);
#3233=ORIENTED_EDGE('',*,*,#2414,.F.);
#3234=ORIENTED_EDGE('',*,*,#2415,.T.);
#3235=ORIENTED_EDGE('',*,*,#2416,.T.);
#3236=ORIENTED_EDGE('',*,*,#2412,.F.);
#3237=ORIENTED_EDGE('',*,*,#2417,.F.);
#3238=ORIENTED_EDGE('',*,*,#2418,.T.);
#3239=ORIENTED_EDGE('',*,*,#2419,.T.);
#3240=ORIENTED_EDGE('',*,*,#2415,.F.);
#3241=ORIENTED_EDGE('',*,*,#2420,.F.);
#3242=ORIENTED_EDGE('',*,*,#2421,.T.);
#3243=ORIENTED_EDGE('',*,*,#2422,.T.);
#3244=ORIENTED_EDGE('',*,*,#2418,.F.);
#3245=ORIENTED_EDGE('',*,*,#2423,.F.);
#3246=ORIENTED_EDGE('',*,*,#2424,.T.);
#3247=ORIENTED_EDGE('',*,*,#2425,.T.);
#3248=ORIENTED_EDGE('',*,*,#2421,.F.);
#3249=ORIENTED_EDGE('',*,*,#2426,.F.);
#3250=ORIENTED_EDGE('',*,*,#2427,.T.);
#3251=ORIENTED_EDGE('',*,*,#2428,.T.);
#3252=ORIENTED_EDGE('',*,*,#2424,.F.);
#3253=ORIENTED_EDGE('',*,*,#2429,.F.);
#3254=ORIENTED_EDGE('',*,*,#2430,.T.);
#3255=ORIENTED_EDGE('',*,*,#2431,.T.);
#3256=ORIENTED_EDGE('',*,*,#2427,.F.);
#3257=ORIENTED_EDGE('',*,*,#2432,.F.);
#3258=ORIENTED_EDGE('',*,*,#2433,.T.);
#3259=ORIENTED_EDGE('',*,*,#2434,.T.);
#3260=ORIENTED_EDGE('',*,*,#2430,.F.);
#3261=ORIENTED_EDGE('',*,*,#2435,.F.);
#3262=ORIENTED_EDGE('',*,*,#2436,.T.);
#3263=ORIENTED_EDGE('',*,*,#2437,.T.);
#3264=ORIENTED_EDGE('',*,*,#2433,.F.);
#3265=ORIENTED_EDGE('',*,*,#2438,.F.);
#3266=ORIENTED_EDGE('',*,*,#2439,.T.);
#3267=ORIENTED_EDGE('',*,*,#2440,.T.);
#3268=ORIENTED_EDGE('',*,*,#2436,.F.);
#3269=ORIENTED_EDGE('',*,*,#2441,.F.);
#3270=ORIENTED_EDGE('',*,*,#2442,.T.);
#3271=ORIENTED_EDGE('',*,*,#2443,.T.);
#3272=ORIENTED_EDGE('',*,*,#2439,.F.);
#3273=ORIENTED_EDGE('',*,*,#2444,.F.);
#3274=ORIENTED_EDGE('',*,*,#2445,.T.);
#3275=ORIENTED_EDGE('',*,*,#2446,.T.);
#3276=ORIENTED_EDGE('',*,*,#2442,.F.);
#3277=ORIENTED_EDGE('',*,*,#2447,.F.);
#3278=ORIENTED_EDGE('',*,*,#2448,.T.);
#3279=ORIENTED_EDGE('',*,*,#2449,.T.);
#3280=ORIENTED_EDGE('',*,*,#2445,.F.);
#3281=ORIENTED_EDGE('',*,*,#2450,.F.);
#3282=ORIENTED_EDGE('',*,*,#2395,.T.);
#3283=ORIENTED_EDGE('',*,*,#2451,.T.);
#3284=ORIENTED_EDGE('',*,*,#2448,.F.);
#3285=ORIENTED_EDGE('',*,*,#2451,.F.);
#3286=ORIENTED_EDGE('',*,*,#2394,.F.);
#3287=ORIENTED_EDGE('',*,*,#2398,.F.);
#3288=ORIENTED_EDGE('',*,*,#2401,.F.);
#3289=ORIENTED_EDGE('',*,*,#2404,.F.);
#3290=ORIENTED_EDGE('',*,*,#2407,.F.);
#3291=ORIENTED_EDGE('',*,*,#2410,.F.);
#3292=ORIENTED_EDGE('',*,*,#2413,.F.);
#3293=ORIENTED_EDGE('',*,*,#2416,.F.);
#3294=ORIENTED_EDGE('',*,*,#2419,.F.);
#3295=ORIENTED_EDGE('',*,*,#2422,.F.);
#3296=ORIENTED_EDGE('',*,*,#2425,.F.);
#3297=ORIENTED_EDGE('',*,*,#2428,.F.);
#3298=ORIENTED_EDGE('',*,*,#2431,.F.);
#3299=ORIENTED_EDGE('',*,*,#2434,.F.);
#3300=ORIENTED_EDGE('',*,*,#2437,.F.);
#3301=ORIENTED_EDGE('',*,*,#2440,.F.);
#3302=ORIENTED_EDGE('',*,*,#2443,.F.);
#3303=ORIENTED_EDGE('',*,*,#2446,.F.);
#3304=ORIENTED_EDGE('',*,*,#2449,.F.);
#3305=ORIENTED_EDGE('',*,*,#2452,.F.);
#3306=ORIENTED_EDGE('',*,*,#2453,.T.);
#3307=ORIENTED_EDGE('',*,*,#2454,.T.);
#3308=ORIENTED_EDGE('',*,*,#2455,.F.);
#3309=ORIENTED_EDGE('',*,*,#2456,.F.);
#3310=ORIENTED_EDGE('',*,*,#2457,.T.);
#3311=ORIENTED_EDGE('',*,*,#2458,.T.);
#3312=ORIENTED_EDGE('',*,*,#2453,.F.);
#3313=ORIENTED_EDGE('',*,*,#2459,.F.);
#3314=ORIENTED_EDGE('',*,*,#2460,.T.);
#3315=ORIENTED_EDGE('',*,*,#2461,.T.);
#3316=ORIENTED_EDGE('',*,*,#2457,.F.);
#3317=ORIENTED_EDGE('',*,*,#2462,.F.);
#3318=ORIENTED_EDGE('',*,*,#2455,.T.);
#3319=ORIENTED_EDGE('',*,*,#2463,.T.);
#3320=ORIENTED_EDGE('',*,*,#2460,.F.);
#3321=ORIENTED_EDGE('',*,*,#2463,.F.);
#3322=ORIENTED_EDGE('',*,*,#2454,.F.);
#3323=ORIENTED_EDGE('',*,*,#2458,.F.);
#3324=ORIENTED_EDGE('',*,*,#2461,.F.);
#3325=ORIENTED_EDGE('',*,*,#2464,.F.);
#3326=ORIENTED_EDGE('',*,*,#2465,.T.);
#3327=ORIENTED_EDGE('',*,*,#2466,.T.);
#3328=ORIENTED_EDGE('',*,*,#2467,.F.);
#3329=ORIENTED_EDGE('',*,*,#2468,.F.);
#3330=ORIENTED_EDGE('',*,*,#2469,.T.);
#3331=ORIENTED_EDGE('',*,*,#2470,.T.);
#3332=ORIENTED_EDGE('',*,*,#2465,.F.);
#3333=ORIENTED_EDGE('',*,*,#2471,.F.);
#3334=ORIENTED_EDGE('',*,*,#2472,.T.);
#3335=ORIENTED_EDGE('',*,*,#2473,.T.);
#3336=ORIENTED_EDGE('',*,*,#2469,.F.);
#3337=ORIENTED_EDGE('',*,*,#2474,.F.);
#3338=ORIENTED_EDGE('',*,*,#2475,.T.);
#3339=ORIENTED_EDGE('',*,*,#2476,.T.);
#3340=ORIENTED_EDGE('',*,*,#2472,.F.);
#3341=ORIENTED_EDGE('',*,*,#2477,.F.);
#3342=ORIENTED_EDGE('',*,*,#2478,.T.);
#3343=ORIENTED_EDGE('',*,*,#2479,.T.);
#3344=ORIENTED_EDGE('',*,*,#2475,.F.);
#3345=ORIENTED_EDGE('',*,*,#2480,.F.);
#3346=ORIENTED_EDGE('',*,*,#2481,.T.);
#3347=ORIENTED_EDGE('',*,*,#2482,.T.);
#3348=ORIENTED_EDGE('',*,*,#2478,.F.);
#3349=ORIENTED_EDGE('',*,*,#2483,.F.);
#3350=ORIENTED_EDGE('',*,*,#2484,.T.);
#3351=ORIENTED_EDGE('',*,*,#2485,.T.);
#3352=ORIENTED_EDGE('',*,*,#2481,.F.);
#3353=ORIENTED_EDGE('',*,*,#2486,.F.);
#3354=ORIENTED_EDGE('',*,*,#2487,.T.);
#3355=ORIENTED_EDGE('',*,*,#2488,.T.);
#3356=ORIENTED_EDGE('',*,*,#2484,.F.);
#3357=ORIENTED_EDGE('',*,*,#2489,.F.);
#3358=ORIENTED_EDGE('',*,*,#2490,.T.);
#3359=ORIENTED_EDGE('',*,*,#2491,.T.);
#3360=ORIENTED_EDGE('',*,*,#2487,.F.);
#3361=ORIENTED_EDGE('',*,*,#2492,.F.);
#3362=ORIENTED_EDGE('',*,*,#2493,.T.);
#3363=ORIENTED_EDGE('',*,*,#2494,.T.);
#3364=ORIENTED_EDGE('',*,*,#2490,.F.);
#3365=ORIENTED_EDGE('',*,*,#2495,.F.);
#3366=ORIENTED_EDGE('',*,*,#2496,.T.);
#3367=ORIENTED_EDGE('',*,*,#2497,.T.);
#3368=ORIENTED_EDGE('',*,*,#2493,.F.);
#3369=ORIENTED_EDGE('',*,*,#2498,.F.);
#3370=ORIENTED_EDGE('',*,*,#2499,.T.);
#3371=ORIENTED_EDGE('',*,*,#2500,.T.);
#3372=ORIENTED_EDGE('',*,*,#2496,.F.);
#3373=ORIENTED_EDGE('',*,*,#2501,.F.);
#3374=ORIENTED_EDGE('',*,*,#2502,.T.);
#3375=ORIENTED_EDGE('',*,*,#2503,.T.);
#3376=ORIENTED_EDGE('',*,*,#2499,.F.);
#3377=ORIENTED_EDGE('',*,*,#2504,.F.);
#3378=ORIENTED_EDGE('',*,*,#2505,.T.);
#3379=ORIENTED_EDGE('',*,*,#2506,.T.);
#3380=ORIENTED_EDGE('',*,*,#2502,.F.);
#3381=ORIENTED_EDGE('',*,*,#2507,.F.);
#3382=ORIENTED_EDGE('',*,*,#2508,.T.);
#3383=ORIENTED_EDGE('',*,*,#2509,.T.);
#3384=ORIENTED_EDGE('',*,*,#2505,.F.);
#3385=ORIENTED_EDGE('',*,*,#2510,.F.);
#3386=ORIENTED_EDGE('',*,*,#2511,.T.);
#3387=ORIENTED_EDGE('',*,*,#2512,.T.);
#3388=ORIENTED_EDGE('',*,*,#2508,.F.);
#3389=ORIENTED_EDGE('',*,*,#2513,.F.);
#3390=ORIENTED_EDGE('',*,*,#2514,.T.);
#3391=ORIENTED_EDGE('',*,*,#2515,.T.);
#3392=ORIENTED_EDGE('',*,*,#2511,.F.);
#3393=ORIENTED_EDGE('',*,*,#2516,.F.);
#3394=ORIENTED_EDGE('',*,*,#2517,.T.);
#3395=ORIENTED_EDGE('',*,*,#2518,.T.);
#3396=ORIENTED_EDGE('',*,*,#2514,.F.);
#3397=ORIENTED_EDGE('',*,*,#2519,.F.);
#3398=ORIENTED_EDGE('',*,*,#2520,.T.);
#3399=ORIENTED_EDGE('',*,*,#2521,.T.);
#3400=ORIENTED_EDGE('',*,*,#2517,.F.);
#3401=ORIENTED_EDGE('',*,*,#2522,.F.);
#3402=ORIENTED_EDGE('',*,*,#2523,.T.);
#3403=ORIENTED_EDGE('',*,*,#2524,.T.);
#3404=ORIENTED_EDGE('',*,*,#2520,.F.);
#3405=ORIENTED_EDGE('',*,*,#2525,.F.);
#3406=ORIENTED_EDGE('',*,*,#2526,.T.);
#3407=ORIENTED_EDGE('',*,*,#2527,.T.);
#3408=ORIENTED_EDGE('',*,*,#2523,.F.);
#3409=ORIENTED_EDGE('',*,*,#2528,.F.);
#3410=ORIENTED_EDGE('',*,*,#2467,.T.);
#3411=ORIENTED_EDGE('',*,*,#2529,.T.);
#3412=ORIENTED_EDGE('',*,*,#2526,.F.);
#3413=ORIENTED_EDGE('',*,*,#2529,.F.);
#3414=ORIENTED_EDGE('',*,*,#2466,.F.);
#3415=ORIENTED_EDGE('',*,*,#2470,.F.);
#3416=ORIENTED_EDGE('',*,*,#2473,.F.);
#3417=ORIENTED_EDGE('',*,*,#2476,.F.);
#3418=ORIENTED_EDGE('',*,*,#2479,.F.);
#3419=ORIENTED_EDGE('',*,*,#2482,.F.);
#3420=ORIENTED_EDGE('',*,*,#2485,.F.);
#3421=ORIENTED_EDGE('',*,*,#2488,.F.);
#3422=ORIENTED_EDGE('',*,*,#2491,.F.);
#3423=ORIENTED_EDGE('',*,*,#2494,.F.);
#3424=ORIENTED_EDGE('',*,*,#2497,.F.);
#3425=ORIENTED_EDGE('',*,*,#2500,.F.);
#3426=ORIENTED_EDGE('',*,*,#2503,.F.);
#3427=ORIENTED_EDGE('',*,*,#2506,.F.);
#3428=ORIENTED_EDGE('',*,*,#2509,.F.);
#3429=ORIENTED_EDGE('',*,*,#2512,.F.);
#3430=ORIENTED_EDGE('',*,*,#2515,.F.);
#3431=ORIENTED_EDGE('',*,*,#2518,.F.);
#3432=ORIENTED_EDGE('',*,*,#2521,.F.);
#3433=ORIENTED_EDGE('',*,*,#2524,.F.);
#3434=ORIENTED_EDGE('',*,*,#2527,.F.);
#3435=ORIENTED_EDGE('',*,*,#2530,.F.);
#3436=ORIENTED_EDGE('',*,*,#2258,.T.);
#3437=ORIENTED_EDGE('',*,*,#2531,.F.);
#3438=ORIENTED_EDGE('',*,*,#2235,.T.);
#3439=ORIENTED_EDGE('',*,*,#2532,.T.);
#3440=ORIENTED_EDGE('',*,*,#2040,.T.);
#3441=ORIENTED_EDGE('',*,*,#2533,.T.);
#3442=ORIENTED_EDGE('',*,*,#2056,.T.);
#3443=ORIENTED_EDGE('',*,*,#2060,.T.);
#3444=ORIENTED_EDGE('',*,*,#2464,.T.);
#3445=ORIENTED_EDGE('',*,*,#2528,.T.);
#3446=ORIENTED_EDGE('',*,*,#2525,.T.);
#3447=ORIENTED_EDGE('',*,*,#2522,.T.);
#3448=ORIENTED_EDGE('',*,*,#2519,.T.);
#3449=ORIENTED_EDGE('',*,*,#2516,.T.);
#3450=ORIENTED_EDGE('',*,*,#2513,.T.);
#3451=ORIENTED_EDGE('',*,*,#2510,.T.);
#3452=ORIENTED_EDGE('',*,*,#2507,.T.);
#3453=ORIENTED_EDGE('',*,*,#2504,.T.);
#3454=ORIENTED_EDGE('',*,*,#2501,.T.);
#3455=ORIENTED_EDGE('',*,*,#2498,.T.);
#3456=ORIENTED_EDGE('',*,*,#2495,.T.);
#3457=ORIENTED_EDGE('',*,*,#2492,.T.);
#3458=ORIENTED_EDGE('',*,*,#2489,.T.);
#3459=ORIENTED_EDGE('',*,*,#2486,.T.);
#3460=ORIENTED_EDGE('',*,*,#2483,.T.);
#3461=ORIENTED_EDGE('',*,*,#2480,.T.);
#3462=ORIENTED_EDGE('',*,*,#2477,.T.);
#3463=ORIENTED_EDGE('',*,*,#2474,.T.);
#3464=ORIENTED_EDGE('',*,*,#2471,.T.);
#3465=ORIENTED_EDGE('',*,*,#2468,.T.);
#3466=ORIENTED_EDGE('',*,*,#2452,.T.);
#3467=ORIENTED_EDGE('',*,*,#2462,.T.);
#3468=ORIENTED_EDGE('',*,*,#2459,.T.);
#3469=ORIENTED_EDGE('',*,*,#2456,.T.);
#3470=ORIENTED_EDGE('',*,*,#2392,.T.);
#3471=ORIENTED_EDGE('',*,*,#2450,.T.);
#3472=ORIENTED_EDGE('',*,*,#2447,.T.);
#3473=ORIENTED_EDGE('',*,*,#2444,.T.);
#3474=ORIENTED_EDGE('',*,*,#2441,.T.);
#3475=ORIENTED_EDGE('',*,*,#2438,.T.);
#3476=ORIENTED_EDGE('',*,*,#2435,.T.);
#3477=ORIENTED_EDGE('',*,*,#2432,.T.);
#3478=ORIENTED_EDGE('',*,*,#2429,.T.);
#3479=ORIENTED_EDGE('',*,*,#2426,.T.);
#3480=ORIENTED_EDGE('',*,*,#2423,.T.);
#3481=ORIENTED_EDGE('',*,*,#2420,.T.);
#3482=ORIENTED_EDGE('',*,*,#2417,.T.);
#3483=ORIENTED_EDGE('',*,*,#2414,.T.);
#3484=ORIENTED_EDGE('',*,*,#2411,.T.);
#3485=ORIENTED_EDGE('',*,*,#2408,.T.);
#3486=ORIENTED_EDGE('',*,*,#2405,.T.);
#3487=ORIENTED_EDGE('',*,*,#2402,.T.);
#3488=ORIENTED_EDGE('',*,*,#2399,.T.);
#3489=ORIENTED_EDGE('',*,*,#2396,.T.);
#3490=ORIENTED_EDGE('',*,*,#2356,.T.);
#3491=ORIENTED_EDGE('',*,*,#2390,.T.);
#3492=ORIENTED_EDGE('',*,*,#2387,.T.);
#3493=ORIENTED_EDGE('',*,*,#2384,.T.);
#3494=ORIENTED_EDGE('',*,*,#2381,.T.);
#3495=ORIENTED_EDGE('',*,*,#2378,.T.);
#3496=ORIENTED_EDGE('',*,*,#2375,.T.);
#3497=ORIENTED_EDGE('',*,*,#2372,.T.);
#3498=ORIENTED_EDGE('',*,*,#2369,.T.);
#3499=ORIENTED_EDGE('',*,*,#2366,.T.);
#3500=ORIENTED_EDGE('',*,*,#2363,.T.);
#3501=ORIENTED_EDGE('',*,*,#2360,.T.);
#3502=ORIENTED_EDGE('',*,*,#2266,.T.);
#3503=ORIENTED_EDGE('',*,*,#2330,.T.);
#3504=ORIENTED_EDGE('',*,*,#2327,.T.);
#3505=ORIENTED_EDGE('',*,*,#2324,.T.);
#3506=ORIENTED_EDGE('',*,*,#2321,.T.);
#3507=ORIENTED_EDGE('',*,*,#2318,.T.);
#3508=ORIENTED_EDGE('',*,*,#2315,.T.);
#3509=ORIENTED_EDGE('',*,*,#2312,.T.);
#3510=ORIENTED_EDGE('',*,*,#2309,.T.);
#3511=ORIENTED_EDGE('',*,*,#2306,.T.);
#3512=ORIENTED_EDGE('',*,*,#2303,.T.);
#3513=ORIENTED_EDGE('',*,*,#2300,.T.);
#3514=ORIENTED_EDGE('',*,*,#2297,.T.);
#3515=ORIENTED_EDGE('',*,*,#2294,.T.);
#3516=ORIENTED_EDGE('',*,*,#2291,.T.);
#3517=ORIENTED_EDGE('',*,*,#2288,.T.);
#3518=ORIENTED_EDGE('',*,*,#2285,.T.);
#3519=ORIENTED_EDGE('',*,*,#2282,.T.);
#3520=ORIENTED_EDGE('',*,*,#2279,.T.);
#3521=ORIENTED_EDGE('',*,*,#2276,.T.);
#3522=ORIENTED_EDGE('',*,*,#2273,.T.);
#3523=ORIENTED_EDGE('',*,*,#2270,.T.);
#3524=ORIENTED_EDGE('',*,*,#2145,.T.);
#3525=ORIENTED_EDGE('',*,*,#2534,.T.);
#3526=ORIENTED_EDGE('',*,*,#2142,.F.);
#3527=ORIENTED_EDGE('',*,*,#2535,.F.);
#3528=ORIENTED_EDGE('',*,*,#2178,.F.);
#3529=ORIENTED_EDGE('',*,*,#2536,.F.);
#3530=ORIENTED_EDGE('',*,*,#2176,.F.);
#3531=ORIENTED_EDGE('',*,*,#2146,.T.);
#3532=ORIENTED_EDGE('',*,*,#2535,.T.);
#3533=ORIENTED_EDGE('',*,*,#2144,.T.);
#3534=ORIENTED_EDGE('',*,*,#2141,.T.);
#3535=ORIENTED_EDGE('',*,*,#2138,.T.);
#3536=ORIENTED_EDGE('',*,*,#2135,.T.);
#3537=ORIENTED_EDGE('',*,*,#2131,.T.);
#3538=ORIENTED_EDGE('',*,*,#2537,.F.);
#3539=ORIENTED_EDGE('',*,*,#2113,.F.);
#3540=ORIENTED_EDGE('',*,*,#2117,.F.);
#3541=ORIENTED_EDGE('',*,*,#2120,.F.);
#3542=ORIENTED_EDGE('',*,*,#2123,.F.);
#3543=ORIENTED_EDGE('',*,*,#2538,.F.);
#3544=ORIENTED_EDGE('',*,*,#2128,.F.);
#3545=ORIENTED_EDGE('',*,*,#2177,.F.);
#3546=ORIENTED_EDGE('',*,*,#2536,.T.);
#3547=ORIENTED_EDGE('',*,*,#2174,.F.);
#3548=ORIENTED_EDGE('',*,*,#2539,.T.);
#3549=ORIENTED_EDGE('',*,*,#2173,.F.);
#3550=ORIENTED_EDGE('',*,*,#2126,.F.);
#3551=ORIENTED_EDGE('',*,*,#2540,.F.);
#3552=ORIENTED_EDGE('',*,*,#2124,.F.);
#3553=ORIENTED_EDGE('',*,*,#2121,.F.);
#3554=ORIENTED_EDGE('',*,*,#2118,.F.);
#3555=ORIENTED_EDGE('',*,*,#2115,.F.);
#3556=ORIENTED_EDGE('',*,*,#2541,.F.);
#3557=ORIENTED_EDGE('',*,*,#2133,.F.);
#3558=ORIENTED_EDGE('',*,*,#2137,.F.);
#3559=ORIENTED_EDGE('',*,*,#2140,.F.);
#3560=ORIENTED_EDGE('',*,*,#2143,.F.);
#3561=ORIENTED_EDGE('',*,*,#2534,.F.);
#3562=ORIENTED_EDGE('',*,*,#2148,.F.);
#3563=ORIENTED_EDGE('',*,*,#2175,.F.);
#3564=ORIENTED_EDGE('',*,*,#2539,.F.);
#3565=ORIENTED_EDGE('',*,*,#2125,.T.);
#3566=ORIENTED_EDGE('',*,*,#2538,.T.);
#3567=ORIENTED_EDGE('',*,*,#2122,.F.);
#3568=ORIENTED_EDGE('',*,*,#2540,.T.);
#3569=ORIENTED_EDGE('',*,*,#2108,.T.);
#3570=ORIENTED_EDGE('',*,*,#2542,.T.);
#3571=ORIENTED_EDGE('',*,*,#2105,.F.);
#3572=ORIENTED_EDGE('',*,*,#2543,.F.);
#3573=ORIENTED_EDGE('',*,*,#2190,.F.);
#3574=ORIENTED_EDGE('',*,*,#2544,.F.);
#3575=ORIENTED_EDGE('',*,*,#2188,.F.);
#3576=ORIENTED_EDGE('',*,*,#2109,.T.);
#3577=ORIENTED_EDGE('',*,*,#2543,.T.);
#3578=ORIENTED_EDGE('',*,*,#2107,.T.);
#3579=ORIENTED_EDGE('',*,*,#2104,.T.);
#3580=ORIENTED_EDGE('',*,*,#2101,.T.);
#3581=ORIENTED_EDGE('',*,*,#2098,.T.);
#3582=ORIENTED_EDGE('',*,*,#2094,.T.);
#3583=ORIENTED_EDGE('',*,*,#2545,.F.);
#3584=ORIENTED_EDGE('',*,*,#2076,.F.);
#3585=ORIENTED_EDGE('',*,*,#2080,.F.);
#3586=ORIENTED_EDGE('',*,*,#2083,.F.);
#3587=ORIENTED_EDGE('',*,*,#2086,.F.);
#3588=ORIENTED_EDGE('',*,*,#2546,.F.);
#3589=ORIENTED_EDGE('',*,*,#2091,.F.);
#3590=ORIENTED_EDGE('',*,*,#2189,.F.);
#3591=ORIENTED_EDGE('',*,*,#2544,.T.);
#3592=ORIENTED_EDGE('',*,*,#2186,.F.);
#3593=ORIENTED_EDGE('',*,*,#2547,.T.);
#3594=ORIENTED_EDGE('',*,*,#2185,.F.);
#3595=ORIENTED_EDGE('',*,*,#2089,.F.);
#3596=ORIENTED_EDGE('',*,*,#2548,.F.);
#3597=ORIENTED_EDGE('',*,*,#2087,.F.);
#3598=ORIENTED_EDGE('',*,*,#2084,.F.);
#3599=ORIENTED_EDGE('',*,*,#2081,.F.);
#3600=ORIENTED_EDGE('',*,*,#2078,.F.);
#3601=ORIENTED_EDGE('',*,*,#2549,.F.);
#3602=ORIENTED_EDGE('',*,*,#2096,.F.);
#3603=ORIENTED_EDGE('',*,*,#2100,.F.);
#3604=ORIENTED_EDGE('',*,*,#2103,.F.);
#3605=ORIENTED_EDGE('',*,*,#2106,.F.);
#3606=ORIENTED_EDGE('',*,*,#2542,.F.);
#3607=ORIENTED_EDGE('',*,*,#2111,.F.);
#3608=ORIENTED_EDGE('',*,*,#2187,.F.);
#3609=ORIENTED_EDGE('',*,*,#2547,.F.);
#3610=ORIENTED_EDGE('',*,*,#2088,.T.);
#3611=ORIENTED_EDGE('',*,*,#2546,.T.);
#3612=ORIENTED_EDGE('',*,*,#2085,.F.);
#3613=ORIENTED_EDGE('',*,*,#2548,.T.);
#3614=ORIENTED_EDGE('',*,*,#2071,.T.);
#3615=ORIENTED_EDGE('',*,*,#2550,.T.);
#3616=ORIENTED_EDGE('',*,*,#2068,.F.);
#3617=ORIENTED_EDGE('',*,*,#2551,.F.);
#3618=ORIENTED_EDGE('',*,*,#2184,.F.);
#3619=ORIENTED_EDGE('',*,*,#2552,.F.);
#3620=ORIENTED_EDGE('',*,*,#2182,.F.);
#3621=ORIENTED_EDGE('',*,*,#2072,.T.);
#3622=ORIENTED_EDGE('',*,*,#2551,.T.);
#3623=ORIENTED_EDGE('',*,*,#2070,.T.);
#3624=ORIENTED_EDGE('',*,*,#2067,.T.);
#3625=ORIENTED_EDGE('',*,*,#2064,.T.);
#3626=ORIENTED_EDGE('',*,*,#2061,.T.);
#3627=ORIENTED_EDGE('',*,*,#2057,.T.);
#3628=ORIENTED_EDGE('',*,*,#2533,.F.);
#3629=ORIENTED_EDGE('',*,*,#2039,.F.);
#3630=ORIENTED_EDGE('',*,*,#2043,.F.);
#3631=ORIENTED_EDGE('',*,*,#2046,.F.);
#3632=ORIENTED_EDGE('',*,*,#2049,.F.);
#3633=ORIENTED_EDGE('',*,*,#2553,.F.);
#3634=ORIENTED_EDGE('',*,*,#2054,.F.);
#3635=ORIENTED_EDGE('',*,*,#2183,.F.);
#3636=ORIENTED_EDGE('',*,*,#2552,.T.);
#3637=ORIENTED_EDGE('',*,*,#2180,.F.);
#3638=ORIENTED_EDGE('',*,*,#2554,.T.);
#3639=ORIENTED_EDGE('',*,*,#2179,.F.);
#3640=ORIENTED_EDGE('',*,*,#2052,.F.);
#3641=ORIENTED_EDGE('',*,*,#2555,.F.);
#3642=ORIENTED_EDGE('',*,*,#2050,.F.);
#3643=ORIENTED_EDGE('',*,*,#2047,.F.);
#3644=ORIENTED_EDGE('',*,*,#2044,.F.);
#3645=ORIENTED_EDGE('',*,*,#2041,.F.);
#3646=ORIENTED_EDGE('',*,*,#2532,.F.);
#3647=ORIENTED_EDGE('',*,*,#2059,.F.);
#3648=ORIENTED_EDGE('',*,*,#2063,.F.);
#3649=ORIENTED_EDGE('',*,*,#2066,.F.);
#3650=ORIENTED_EDGE('',*,*,#2069,.F.);
#3651=ORIENTED_EDGE('',*,*,#2550,.F.);
#3652=ORIENTED_EDGE('',*,*,#2074,.F.);
#3653=ORIENTED_EDGE('',*,*,#2181,.F.);
#3654=ORIENTED_EDGE('',*,*,#2554,.F.);
#3655=ORIENTED_EDGE('',*,*,#2051,.T.);
#3656=ORIENTED_EDGE('',*,*,#2553,.T.);
#3657=ORIENTED_EDGE('',*,*,#2048,.F.);
#3658=ORIENTED_EDGE('',*,*,#2555,.T.);
#3659=ORIENTED_EDGE('',*,*,#2556,.T.);
#3660=ORIENTED_EDGE('',*,*,#2557,.T.);
#3661=ORIENTED_EDGE('',*,*,#2166,.T.);
#3662=ORIENTED_EDGE('',*,*,#2557,.F.);
#3663=ORIENTED_EDGE('',*,*,#2558,.F.);
#3664=ORIENTED_EDGE('',*,*,#2559,.F.);
#3665=ORIENTED_EDGE('',*,*,#2560,.F.);
#3666=ORIENTED_EDGE('',*,*,#2561,.F.);
#3667=ORIENTED_EDGE('',*,*,#2562,.F.);
#3668=ORIENTED_EDGE('',*,*,#2563,.F.);
#3669=ORIENTED_EDGE('',*,*,#2556,.F.);
#3670=ORIENTED_EDGE('',*,*,#2560,.T.);
#3671=ORIENTED_EDGE('',*,*,#2564,.T.);
#3672=ORIENTED_EDGE('',*,*,#2206,.T.);
#3673=ORIENTED_EDGE('',*,*,#2565,.F.);
#3674=ORIENTED_EDGE('',*,*,#2566,.T.);
#3675=ORIENTED_EDGE('',*,*,#2567,.T.);
#3676=ORIENTED_EDGE('',*,*,#2561,.T.);
#3677=ORIENTED_EDGE('',*,*,#2565,.T.);
#3678=ORIENTED_EDGE('',*,*,#2558,.T.);
#3679=ORIENTED_EDGE('',*,*,#2568,.T.);
#3680=ORIENTED_EDGE('',*,*,#2234,.T.);
#3681=ORIENTED_EDGE('',*,*,#2569,.T.);
#3682=ORIENTED_EDGE('',*,*,#2563,.T.);
#3683=ORIENTED_EDGE('',*,*,#2570,.T.);
#3684=ORIENTED_EDGE('',*,*,#2530,.T.);
#3685=ORIENTED_EDGE('',*,*,#2568,.F.);
#3686=ORIENTED_EDGE('',*,*,#2255,.T.);
#3687=ORIENTED_EDGE('',*,*,#2570,.F.);
#3688=ORIENTED_EDGE('',*,*,#2562,.T.);
#3689=ORIENTED_EDGE('',*,*,#2567,.F.);
#3690=ORIENTED_EDGE('',*,*,#2559,.T.);
#3691=ORIENTED_EDGE('',*,*,#2569,.F.);
#3692=ORIENTED_EDGE('',*,*,#2571,.T.);
#3693=ORIENTED_EDGE('',*,*,#2564,.F.);
#3694=ORIENTED_EDGE('',*,*,#2571,.F.);
#3695=ORIENTED_EDGE('',*,*,#2237,.T.);
#3696=ORIENTED_EDGE('',*,*,#2572,.F.);
#3697=ORIENTED_EDGE('',*,*,#2207,.F.);
#3698=ORIENTED_EDGE('',*,*,#2549,.T.);
#3699=ORIENTED_EDGE('',*,*,#2077,.T.);
#3700=ORIENTED_EDGE('',*,*,#2545,.T.);
#3701=ORIENTED_EDGE('',*,*,#2093,.T.);
#3702=ORIENTED_EDGE('',*,*,#2097,.T.);
#3703=ORIENTED_EDGE('',*,*,#2573,.T.);
#3704=ORIENTED_EDGE('',*,*,#2574,.T.);
#3705=ORIENTED_EDGE('',*,*,#2575,.T.);
#3706=ORIENTED_EDGE('',*,*,#2576,.T.);
#3707=ORIENTED_EDGE('',*,*,#2577,.T.);
#3708=ORIENTED_EDGE('',*,*,#2578,.T.);
#3709=ORIENTED_EDGE('',*,*,#2579,.F.);
#3710=ORIENTED_EDGE('',*,*,#2208,.T.);
#3711=ORIENTED_EDGE('',*,*,#2572,.T.);
#3712=ORIENTED_EDGE('',*,*,#2236,.F.);
#3713=ORIENTED_EDGE('',*,*,#2531,.T.);
#3714=ORIENTED_EDGE('',*,*,#2257,.T.);
#3715=ORIENTED_EDGE('',*,*,#2580,.T.);
#3716=ORIENTED_EDGE('',*,*,#2581,.T.);
#3717=ORIENTED_EDGE('',*,*,#2582,.T.);
#3718=ORIENTED_EDGE('',*,*,#2583,.T.);
#3719=ORIENTED_EDGE('',*,*,#2566,.F.);
#3720=ORIENTED_EDGE('',*,*,#2209,.F.);
#3721=ORIENTED_EDGE('',*,*,#2579,.T.);
#3722=ORIENTED_EDGE('',*,*,#2256,.F.);
#3723=ORIENTED_EDGE('',*,*,#2541,.T.);
#3724=ORIENTED_EDGE('',*,*,#2114,.T.);
#3725=ORIENTED_EDGE('',*,*,#2537,.T.);
#3726=ORIENTED_EDGE('',*,*,#2130,.T.);
#3727=ORIENTED_EDGE('',*,*,#2134,.T.);
#3728=ORIENTED_EDGE('',*,*,#2332,.T.);
#3729=ORIENTED_EDGE('',*,*,#2354,.T.);
#3730=ORIENTED_EDGE('',*,*,#2351,.T.);
#3731=ORIENTED_EDGE('',*,*,#2348,.T.);
#3732=ORIENTED_EDGE('',*,*,#2345,.T.);
#3733=ORIENTED_EDGE('',*,*,#2342,.T.);
#3734=ORIENTED_EDGE('',*,*,#2339,.T.);
#3735=ORIENTED_EDGE('',*,*,#2336,.T.);
#3736=ORIENTED_EDGE('',*,*,#2584,.F.);
#3737=ORIENTED_EDGE('',*,*,#2585,.T.);
#3738=ORIENTED_EDGE('',*,*,#2586,.T.);
#3739=ORIENTED_EDGE('',*,*,#2587,.F.);
#3740=ORIENTED_EDGE('',*,*,#2588,.F.);
#3741=ORIENTED_EDGE('',*,*,#2589,.T.);
#3742=ORIENTED_EDGE('',*,*,#2590,.T.);
#3743=ORIENTED_EDGE('',*,*,#2585,.F.);
#3744=ORIENTED_EDGE('',*,*,#2591,.F.);
#3745=ORIENTED_EDGE('',*,*,#2592,.T.);
#3746=ORIENTED_EDGE('',*,*,#2593,.T.);
#3747=ORIENTED_EDGE('',*,*,#2589,.F.);
#3748=ORIENTED_EDGE('',*,*,#2594,.F.);
#3749=ORIENTED_EDGE('',*,*,#2587,.T.);
#3750=ORIENTED_EDGE('',*,*,#2595,.T.);
#3751=ORIENTED_EDGE('',*,*,#2592,.F.);
#3752=ORIENTED_EDGE('',*,*,#2595,.F.);
#3753=ORIENTED_EDGE('',*,*,#2586,.F.);
#3754=ORIENTED_EDGE('',*,*,#2590,.F.);
#3755=ORIENTED_EDGE('',*,*,#2593,.F.);
#3756=ORIENTED_EDGE('',*,*,#2596,.F.);
#3757=ORIENTED_EDGE('',*,*,#2597,.T.);
#3758=ORIENTED_EDGE('',*,*,#2598,.T.);
#3759=ORIENTED_EDGE('',*,*,#2599,.F.);
#3760=ORIENTED_EDGE('',*,*,#2600,.F.);
#3761=ORIENTED_EDGE('',*,*,#2601,.T.);
#3762=ORIENTED_EDGE('',*,*,#2602,.T.);
#3763=ORIENTED_EDGE('',*,*,#2597,.F.);
#3764=ORIENTED_EDGE('',*,*,#2603,.F.);
#3765=ORIENTED_EDGE('',*,*,#2604,.T.);
#3766=ORIENTED_EDGE('',*,*,#2605,.T.);
#3767=ORIENTED_EDGE('',*,*,#2601,.F.);
#3768=ORIENTED_EDGE('',*,*,#2606,.F.);
#3769=ORIENTED_EDGE('',*,*,#2599,.T.);
#3770=ORIENTED_EDGE('',*,*,#2607,.T.);
#3771=ORIENTED_EDGE('',*,*,#2604,.F.);
#3772=ORIENTED_EDGE('',*,*,#2607,.F.);
#3773=ORIENTED_EDGE('',*,*,#2598,.F.);
#3774=ORIENTED_EDGE('',*,*,#2602,.F.);
#3775=ORIENTED_EDGE('',*,*,#2605,.F.);
#3776=ORIENTED_EDGE('',*,*,#2608,.F.);
#3777=ORIENTED_EDGE('',*,*,#2609,.T.);
#3778=ORIENTED_EDGE('',*,*,#2610,.T.);
#3779=ORIENTED_EDGE('',*,*,#2611,.F.);
#3780=ORIENTED_EDGE('',*,*,#2612,.F.);
#3781=ORIENTED_EDGE('',*,*,#2613,.T.);
#3782=ORIENTED_EDGE('',*,*,#2614,.T.);
#3783=ORIENTED_EDGE('',*,*,#2609,.F.);
#3784=ORIENTED_EDGE('',*,*,#2615,.F.);
#3785=ORIENTED_EDGE('',*,*,#2616,.T.);
#3786=ORIENTED_EDGE('',*,*,#2617,.T.);
#3787=ORIENTED_EDGE('',*,*,#2613,.F.);
#3788=ORIENTED_EDGE('',*,*,#2618,.F.);
#3789=ORIENTED_EDGE('',*,*,#2611,.T.);
#3790=ORIENTED_EDGE('',*,*,#2619,.T.);
#3791=ORIENTED_EDGE('',*,*,#2616,.F.);
#3792=ORIENTED_EDGE('',*,*,#2619,.F.);
#3793=ORIENTED_EDGE('',*,*,#2610,.F.);
#3794=ORIENTED_EDGE('',*,*,#2614,.F.);
#3795=ORIENTED_EDGE('',*,*,#2617,.F.);
#3796=ORIENTED_EDGE('',*,*,#2620,.F.);
#3797=ORIENTED_EDGE('',*,*,#2621,.T.);
#3798=ORIENTED_EDGE('',*,*,#2622,.F.);
#3799=ORIENTED_EDGE('',*,*,#2621,.F.);
#3800=ORIENTED_EDGE('',*,*,#2623,.F.);
#3801=ORIENTED_EDGE('',*,*,#2624,.T.);
#3802=ORIENTED_EDGE('',*,*,#2625,.T.);
#3803=ORIENTED_EDGE('',*,*,#2626,.F.);
#3804=ORIENTED_EDGE('',*,*,#2627,.F.);
#3805=ORIENTED_EDGE('',*,*,#2628,.T.);
#3806=ORIENTED_EDGE('',*,*,#2629,.T.);
#3807=ORIENTED_EDGE('',*,*,#2624,.F.);
#3808=ORIENTED_EDGE('',*,*,#2630,.F.);
#3809=ORIENTED_EDGE('',*,*,#2631,.T.);
#3810=ORIENTED_EDGE('',*,*,#2632,.T.);
#3811=ORIENTED_EDGE('',*,*,#2628,.F.);
#3812=ORIENTED_EDGE('',*,*,#2633,.F.);
#3813=ORIENTED_EDGE('',*,*,#2626,.T.);
#3814=ORIENTED_EDGE('',*,*,#2634,.T.);
#3815=ORIENTED_EDGE('',*,*,#2631,.F.);
#3816=ORIENTED_EDGE('',*,*,#2634,.F.);
#3817=ORIENTED_EDGE('',*,*,#2625,.F.);
#3818=ORIENTED_EDGE('',*,*,#2629,.F.);
#3819=ORIENTED_EDGE('',*,*,#2632,.F.);
#3820=ORIENTED_EDGE('',*,*,#2620,.T.);
#3821=ORIENTED_EDGE('',*,*,#2580,.F.);
#3822=ORIENTED_EDGE('',*,*,#2635,.T.);
#3823=ORIENTED_EDGE('',*,*,#2636,.T.);
#3824=ORIENTED_EDGE('',*,*,#2635,.F.);
#3825=ORIENTED_EDGE('',*,*,#2581,.F.);
#3826=ORIENTED_EDGE('',*,*,#2637,.T.);
#3827=ORIENTED_EDGE('',*,*,#2638,.T.);
#3828=ORIENTED_EDGE('',*,*,#2637,.F.);
#3829=ORIENTED_EDGE('',*,*,#2582,.F.);
#3830=ORIENTED_EDGE('',*,*,#2639,.T.);
#3831=ORIENTED_EDGE('',*,*,#2640,.T.);
#3832=ORIENTED_EDGE('',*,*,#2639,.F.);
#3833=ORIENTED_EDGE('',*,*,#2583,.F.);
#3834=ORIENTED_EDGE('',*,*,#2641,.T.);
#3835=ORIENTED_EDGE('',*,*,#2642,.T.);
#3836=ORIENTED_EDGE('',*,*,#2641,.F.);
#3837=ORIENTED_EDGE('',*,*,#2643,.F.);
#3838=ORIENTED_EDGE('',*,*,#2644,.T.);
#3839=ORIENTED_EDGE('',*,*,#2576,.F.);
#3840=ORIENTED_EDGE('',*,*,#2645,.F.);
#3841=ORIENTED_EDGE('',*,*,#2646,.F.);
#3842=ORIENTED_EDGE('',*,*,#2645,.T.);
#3843=ORIENTED_EDGE('',*,*,#2575,.F.);
#3844=ORIENTED_EDGE('',*,*,#2647,.F.);
#3845=ORIENTED_EDGE('',*,*,#2648,.F.);
#3846=ORIENTED_EDGE('',*,*,#2647,.T.);
#3847=ORIENTED_EDGE('',*,*,#2574,.F.);
#3848=ORIENTED_EDGE('',*,*,#2649,.F.);
#3849=ORIENTED_EDGE('',*,*,#2650,.F.);
#3850=ORIENTED_EDGE('',*,*,#2649,.T.);
#3851=ORIENTED_EDGE('',*,*,#2573,.F.);
#3852=ORIENTED_EDGE('',*,*,#2651,.F.);
#3853=ORIENTED_EDGE('',*,*,#2652,.F.);
#3854=ORIENTED_EDGE('',*,*,#2651,.T.);
#3855=ORIENTED_EDGE('',*,*,#2578,.F.);
#3856=ORIENTED_EDGE('',*,*,#2653,.F.);
#3857=ORIENTED_EDGE('',*,*,#2654,.F.);
#3858=ORIENTED_EDGE('',*,*,#2653,.T.);
#3859=ORIENTED_EDGE('',*,*,#2577,.F.);
#3860=ORIENTED_EDGE('',*,*,#2644,.F.);
#3861=ORIENTED_EDGE('',*,*,#2168,.T.);
#3862=ORIENTED_EDGE('',*,*,#2622,.T.);
#3863=ORIENTED_EDGE('',*,*,#2654,.T.);
#3864=ORIENTED_EDGE('',*,*,#2643,.T.);
#3865=ORIENTED_EDGE('',*,*,#2646,.T.);
#3866=ORIENTED_EDGE('',*,*,#2648,.T.);
#3867=ORIENTED_EDGE('',*,*,#2650,.T.);
#3868=ORIENTED_EDGE('',*,*,#2652,.T.);
#3869=ORIENTED_EDGE('',*,*,#2584,.T.);
#3870=ORIENTED_EDGE('',*,*,#2594,.T.);
#3871=ORIENTED_EDGE('',*,*,#2591,.T.);
#3872=ORIENTED_EDGE('',*,*,#2588,.T.);
#3873=ORIENTED_EDGE('',*,*,#2596,.T.);
#3874=ORIENTED_EDGE('',*,*,#2606,.T.);
#3875=ORIENTED_EDGE('',*,*,#2603,.T.);
#3876=ORIENTED_EDGE('',*,*,#2600,.T.);
#3877=ORIENTED_EDGE('',*,*,#2608,.T.);
#3878=ORIENTED_EDGE('',*,*,#2618,.T.);
#3879=ORIENTED_EDGE('',*,*,#2615,.T.);
#3880=ORIENTED_EDGE('',*,*,#2612,.T.);
#3881=ORIENTED_EDGE('',*,*,#2623,.T.);
#3882=ORIENTED_EDGE('',*,*,#2633,.T.);
#3883=ORIENTED_EDGE('',*,*,#2630,.T.);
#3884=ORIENTED_EDGE('',*,*,#2627,.T.);
#3885=ORIENTED_EDGE('',*,*,#2642,.F.);
#3886=ORIENTED_EDGE('',*,*,#2640,.F.);
#3887=ORIENTED_EDGE('',*,*,#2638,.F.);
#3888=ORIENTED_EDGE('',*,*,#2636,.F.);
#3889=CYLINDRICAL_SURFACE('',#4198,1.2645);
#3890=CYLINDRICAL_SURFACE('',#4200,1.2645);
#3891=CYLINDRICAL_SURFACE('',#4201,1.2645);
#3892=CYLINDRICAL_SURFACE('',#4202,1.2645);
#3893=CYLINDRICAL_SURFACE('',#4203,1.2645);
#3894=CYLINDRICAL_SURFACE('',#4204,1.543);
#3895=CYLINDRICAL_SURFACE('',#4206,1.543);
#3896=CYLINDRICAL_SURFACE('',#4208,1.543);
#3897=CYLINDRICAL_SURFACE('',#4209,1.543);
#3898=CYLINDRICAL_SURFACE('',#4210,1.543);
#3899=CYLINDRICAL_SURFACE('',#4211,1.543);
#3900=CYLINDRICAL_SURFACE('',#4212,1.2645);
#3901=CYLINDRICAL_SURFACE('',#4214,1.2645);
#3902=CYLINDRICAL_SURFACE('',#4215,1.2645);
#3903=CYLINDRICAL_SURFACE('',#4216,1.2645);
#3904=CYLINDRICAL_SURFACE('',#4217,1.2645);
#3905=CYLINDRICAL_SURFACE('',#4218,1.543);
#3906=CYLINDRICAL_SURFACE('',#4220,1.543);
#3907=CYLINDRICAL_SURFACE('',#4222,1.543);
#3908=CYLINDRICAL_SURFACE('',#4223,1.543);
#3909=CYLINDRICAL_SURFACE('',#4224,1.543);
#3910=CYLINDRICAL_SURFACE('',#4225,1.543);
#3911=CYLINDRICAL_SURFACE('',#4226,1.2645);
#3912=CYLINDRICAL_SURFACE('',#4228,1.2645);
#3913=CYLINDRICAL_SURFACE('',#4229,1.2645);
#3914=CYLINDRICAL_SURFACE('',#4230,1.2645);
#3915=CYLINDRICAL_SURFACE('',#4231,1.2645);
#3916=CYLINDRICAL_SURFACE('',#4232,1.543);
#3917=CYLINDRICAL_SURFACE('',#4234,1.543);
#3918=CYLINDRICAL_SURFACE('',#4236,1.543);
#3919=CYLINDRICAL_SURFACE('',#4237,1.543);
#3920=CYLINDRICAL_SURFACE('',#4238,1.543);
#3921=CYLINDRICAL_SURFACE('',#4239,1.543);
#3922=CYLINDRICAL_SURFACE('',#4240,0.5);
#3923=CYLINDRICAL_SURFACE('',#4244,0.5);
#3924=CYLINDRICAL_SURFACE('',#4246,1.5);
#3925=CYLINDRICAL_SURFACE('',#4249,7.5);
#3926=CYLINDRICAL_SURFACE('',#4252,0.5);
#3927=CYLINDRICAL_SURFACE('',#4259,0.5);
#3928=CYLINDRICAL_SURFACE('',#4263,1.5);
#3929=CYLINDRICAL_SURFACE('',#4265,0.5);
#3930=CYLINDRICAL_SURFACE('',#4269,0.5);
#3931=CYLINDRICAL_SURFACE('',#4271,1.5);
#3932=CYLINDRICAL_SURFACE('',#4274,0.5);
#3933=CYLINDRICAL_SURFACE('',#4281,0.5);
#3934=CYLINDRICAL_SURFACE('',#4285,1.5);
#3935=CYLINDRICAL_SURFACE('',#4289,0.5);
#3936=CYLINDRICAL_SURFACE('',#4296,0.5);
#3937=CYLINDRICAL_SURFACE('',#4301,1.5);
#3938=CYLINDRICAL_SURFACE('',#4304,0.5);
#3939=CYLINDRICAL_SURFACE('',#4308,0.5);
#3940=CYLINDRICAL_SURFACE('',#4310,1.5);
#3941=CYLINDRICAL_SURFACE('',#4343,1.543);
#3942=CYLINDRICAL_SURFACE('',#4346,1.2645);
#3943=CYLINDRICAL_SURFACE('',#4347,1.543);
#3944=CYLINDRICAL_SURFACE('',#4350,1.2645);
#3945=CYLINDRICAL_SURFACE('',#4351,1.543);
#3946=CYLINDRICAL_SURFACE('',#4354,1.2645);
#3947=CYLINDRICAL_SURFACE('',#4387,5.125);
#3948=CYLINDRICAL_SURFACE('',#4391,6.85);
#3949=CYLINDRICAL_SURFACE('',#4395,6.85);
#3950=CYLINDRICAL_SURFACE('',#4399,1.75);
#3951=CYLINDRICAL_SURFACE('',#4401,1.75);
#3952=CYLINDRICAL_SURFACE('',#4403,1.75);
#3953=CYLINDRICAL_SURFACE('',#4405,1.75);
#3954=ADVANCED_FACE('',(#214),#3889,.F.);
#3955=ADVANCED_FACE('',(#215),#3890,.F.);
#3956=ADVANCED_FACE('',(#216),#3891,.F.);
#3957=ADVANCED_FACE('',(#217),#3892,.F.);
#3958=ADVANCED_FACE('',(#218),#3893,.F.);
#3959=ADVANCED_FACE('',(#219),#3894,.F.);
#3960=ADVANCED_FACE('',(#220),#3895,.F.);
#3961=ADVANCED_FACE('',(#221),#3896,.F.);
#3962=ADVANCED_FACE('',(#222),#3897,.F.);
#3963=ADVANCED_FACE('',(#223),#3898,.F.);
#3964=ADVANCED_FACE('',(#224),#3899,.F.);
#3965=ADVANCED_FACE('',(#225),#3900,.F.);
#3966=ADVANCED_FACE('',(#226),#3901,.F.);
#3967=ADVANCED_FACE('',(#227),#3902,.F.);
#3968=ADVANCED_FACE('',(#228),#3903,.F.);
#3969=ADVANCED_FACE('',(#229),#3904,.F.);
#3970=ADVANCED_FACE('',(#230),#3905,.F.);
#3971=ADVANCED_FACE('',(#231),#3906,.F.);
#3972=ADVANCED_FACE('',(#232),#3907,.F.);
#3973=ADVANCED_FACE('',(#233),#3908,.F.);
#3974=ADVANCED_FACE('',(#234),#3909,.F.);
#3975=ADVANCED_FACE('',(#235),#3910,.F.);
#3976=ADVANCED_FACE('',(#236),#3911,.F.);
#3977=ADVANCED_FACE('',(#237),#3912,.F.);
#3978=ADVANCED_FACE('',(#238),#3913,.F.);
#3979=ADVANCED_FACE('',(#239),#3914,.F.);
#3980=ADVANCED_FACE('',(#240),#3915,.F.);
#3981=ADVANCED_FACE('',(#241),#3916,.F.);
#3982=ADVANCED_FACE('',(#242),#3917,.F.);
#3983=ADVANCED_FACE('',(#243),#3918,.F.);
#3984=ADVANCED_FACE('',(#244),#3919,.F.);
#3985=ADVANCED_FACE('',(#245),#3920,.F.);
#3986=ADVANCED_FACE('',(#246),#3921,.F.);
#3987=ADVANCED_FACE('',(#247),#3922,.T.);
#3988=ADVANCED_FACE('',(#248),#139,.F.);
#3989=ADVANCED_FACE('',(#249),#3923,.T.);
#3990=ADVANCED_FACE('',(#250),#140,.F.);
#3991=ADVANCED_FACE('',(#251),#3924,.F.);
#3992=ADVANCED_FACE('',(#252),#56,.F.);
#3993=ADVANCED_FACE('',(#253,#22,#23,#24,#25,#26,#27),#3925,.F.);
#3994=ADVANCED_FACE('',(#254),#3926,.T.);
#3995=ADVANCED_FACE('',(#255),#16,.T.);
#3996=ADVANCED_FACE('',(#256),#3927,.T.);
#3997=ADVANCED_FACE('',(#257),#17,.T.);
#3998=ADVANCED_FACE('',(#258),#3928,.F.);
#3999=ADVANCED_FACE('',(#259,#28),#57,.T.);
#4000=ADVANCED_FACE('',(#260),#3929,.T.);
#4001=ADVANCED_FACE('',(#261),#141,.F.);
#4002=ADVANCED_FACE('',(#262),#3930,.T.);
#4003=ADVANCED_FACE('',(#263),#142,.F.);
#4004=ADVANCED_FACE('',(#264),#3931,.F.);
#4005=ADVANCED_FACE('',(#265),#58,.F.);
#4006=ADVANCED_FACE('',(#266),#3932,.T.);
#4007=ADVANCED_FACE('',(#267),#18,.T.);
#4008=ADVANCED_FACE('',(#268),#3933,.T.);
#4009=ADVANCED_FACE('',(#269),#19,.T.);
#4010=ADVANCED_FACE('',(#270),#3934,.F.);
#4011=ADVANCED_FACE('',(#271,#29),#59,.F.);
#4012=ADVANCED_FACE('',(#272),#60,.F.);
#4013=ADVANCED_FACE('',(#273),#61,.F.);
#4014=ADVANCED_FACE('',(#274),#3935,.T.);
#4015=ADVANCED_FACE('',(#275),#20,.T.);
#4016=ADVANCED_FACE('',(#276),#3936,.T.);
#4017=ADVANCED_FACE('',(#277),#21,.T.);
#4018=ADVANCED_FACE('',(#278),#3937,.F.);
#4019=ADVANCED_FACE('',(#279),#62,.F.);
#4020=ADVANCED_FACE('',(#280,#30),#63,.F.);
#4021=ADVANCED_FACE('',(#281),#3938,.T.);
#4022=ADVANCED_FACE('',(#282),#143,.F.);
#4023=ADVANCED_FACE('',(#283),#3939,.T.);
#4024=ADVANCED_FACE('',(#284),#144,.F.);
#4025=ADVANCED_FACE('',(#285),#3940,.F.);
#4026=ADVANCED_FACE('',(#286),#64,.F.);
#4027=ADVANCED_FACE('',(#287),#145,.F.);
#4028=ADVANCED_FACE('',(#288),#146,.F.);
#4029=ADVANCED_FACE('',(#289),#147,.F.);
#4030=ADVANCED_FACE('',(#290),#148,.F.);
#4031=ADVANCED_FACE('',(#291),#149,.F.);
#4032=ADVANCED_FACE('',(#292),#150,.F.);
#4033=ADVANCED_FACE('',(#293),#65,.F.);
#4034=ADVANCED_FACE('',(#294),#66,.F.);
#4035=ADVANCED_FACE('',(#295),#67,.F.);
#4036=ADVANCED_FACE('',(#296),#68,.F.);
#4037=ADVANCED_FACE('',(#297),#69,.F.);
#4038=ADVANCED_FACE('',(#298),#70,.F.);
#4039=ADVANCED_FACE('',(#299),#151,.F.);
#4040=ADVANCED_FACE('',(#300),#152,.F.);
#4041=ADVANCED_FACE('',(#301),#153,.F.);
#4042=ADVANCED_FACE('',(#302),#154,.F.);
#4043=ADVANCED_FACE('',(#303),#155,.F.);
#4044=ADVANCED_FACE('',(#304),#156,.F.);
#4045=ADVANCED_FACE('',(#305),#157,.F.);
#4046=ADVANCED_FACE('',(#306),#158,.F.);
#4047=ADVANCED_FACE('',(#307),#71,.F.);
#4048=ADVANCED_FACE('',(#308),#159,.F.);
#4049=ADVANCED_FACE('',(#309),#72,.T.);
#4050=ADVANCED_FACE('',(#310),#160,.F.);
#4051=ADVANCED_FACE('',(#311),#161,.F.);
#4052=ADVANCED_FACE('',(#312),#162,.F.);
#4053=ADVANCED_FACE('',(#313),#163,.F.);
#4054=ADVANCED_FACE('',(#314),#164,.F.);
#4055=ADVANCED_FACE('',(#315),#165,.F.);
#4056=ADVANCED_FACE('',(#316),#166,.F.);
#4057=ADVANCED_FACE('',(#317),#167,.F.);
#4058=ADVANCED_FACE('',(#318),#168,.F.);
#4059=ADVANCED_FACE('',(#319),#169,.F.);
#4060=ADVANCED_FACE('',(#320),#170,.F.);
#4061=ADVANCED_FACE('',(#321),#171,.F.);
#4062=ADVANCED_FACE('',(#322),#172,.F.);
#4063=ADVANCED_FACE('',(#323),#173,.F.);
#4064=ADVANCED_FACE('',(#324),#174,.F.);
#4065=ADVANCED_FACE('',(#325),#175,.F.);
#4066=ADVANCED_FACE('',(#326),#176,.F.);
#4067=ADVANCED_FACE('',(#327),#177,.F.);
#4068=ADVANCED_FACE('',(#328),#178,.F.);
#4069=ADVANCED_FACE('',(#329),#179,.F.);
#4070=ADVANCED_FACE('',(#330,#31),#73,.T.);
#4071=ADVANCED_FACE('',(#331),#74,.F.);
#4072=ADVANCED_FACE('',(#332),#180,.F.);
#4073=ADVANCED_FACE('',(#333),#181,.F.);
#4074=ADVANCED_FACE('',(#334),#182,.F.);
#4075=ADVANCED_FACE('',(#335),#183,.F.);
#4076=ADVANCED_FACE('',(#336),#184,.F.);
#4077=ADVANCED_FACE('',(#337),#185,.F.);
#4078=ADVANCED_FACE('',(#338),#75,.F.);
#4079=ADVANCED_FACE('',(#339),#76,.F.);
#4080=ADVANCED_FACE('',(#340),#77,.F.);
#4081=ADVANCED_FACE('',(#341),#78,.F.);
#4082=ADVANCED_FACE('',(#342),#79,.F.);
#4083=ADVANCED_FACE('',(#343),#186,.F.);
#4084=ADVANCED_FACE('',(#344),#187,.F.);
#4085=ADVANCED_FACE('',(#345),#188,.F.);
#4086=ADVANCED_FACE('',(#346),#189,.F.);
#4087=ADVANCED_FACE('',(#347),#80,.F.);
#4088=ADVANCED_FACE('',(#348),#81,.F.);
#4089=ADVANCED_FACE('',(#349),#82,.F.);
#4090=ADVANCED_FACE('',(#350),#83,.F.);
#4091=ADVANCED_FACE('',(#351),#84,.T.);
#4092=ADVANCED_FACE('',(#352),#85,.F.);
#4093=ADVANCED_FACE('',(#353),#86,.F.);
#4094=ADVANCED_FACE('',(#354),#87,.F.);
#4095=ADVANCED_FACE('',(#355),#88,.F.);
#4096=ADVANCED_FACE('',(#356),#89,.F.);
#4097=ADVANCED_FACE('',(#357),#190,.F.);
#4098=ADVANCED_FACE('',(#358),#191,.F.);
#4099=ADVANCED_FACE('',(#359),#192,.F.);
#4100=ADVANCED_FACE('',(#360),#193,.F.);
#4101=ADVANCED_FACE('',(#361),#194,.F.);
#4102=ADVANCED_FACE('',(#362),#195,.F.);
#4103=ADVANCED_FACE('',(#363),#196,.F.);
#4104=ADVANCED_FACE('',(#364),#197,.F.);
#4105=ADVANCED_FACE('',(#365),#198,.F.);
#4106=ADVANCED_FACE('',(#366),#90,.F.);
#4107=ADVANCED_FACE('',(#367),#199,.F.);
#4108=ADVANCED_FACE('',(#368),#200,.F.);
#4109=ADVANCED_FACE('',(#369),#201,.F.);
#4110=ADVANCED_FACE('',(#370),#202,.F.);
#4111=ADVANCED_FACE('',(#371),#203,.F.);
#4112=ADVANCED_FACE('',(#372),#204,.F.);
#4113=ADVANCED_FACE('',(#373),#205,.F.);
#4114=ADVANCED_FACE('',(#374),#206,.F.);
#4115=ADVANCED_FACE('',(#375),#207,.F.);
#4116=ADVANCED_FACE('',(#376),#91,.F.);
#4117=ADVANCED_FACE('',(#377),#92,.F.);
#4118=ADVANCED_FACE('',(#378),#93,.F.);
#4119=ADVANCED_FACE('',(#379),#94,.T.);
#4120=ADVANCED_FACE('',(#380,#32,#33,#34,#35,#36,#37),#95,.T.);
#4121=ADVANCED_FACE('',(#381),#3941,.F.);
#4122=ADVANCED_FACE('',(#382),#208,.F.);
#4123=ADVANCED_FACE('',(#383),#96,.F.);
#4124=ADVANCED_FACE('',(#384),#97,.F.);
#4125=ADVANCED_FACE('',(#385),#209,.F.);
#4126=ADVANCED_FACE('',(#386),#3942,.F.);
#4127=ADVANCED_FACE('',(#387),#3943,.F.);
#4128=ADVANCED_FACE('',(#388),#210,.F.);
#4129=ADVANCED_FACE('',(#389),#98,.F.);
#4130=ADVANCED_FACE('',(#390),#99,.F.);
#4131=ADVANCED_FACE('',(#391),#211,.F.);
#4132=ADVANCED_FACE('',(#392),#3944,.F.);
#4133=ADVANCED_FACE('',(#393),#3945,.F.);
#4134=ADVANCED_FACE('',(#394),#212,.F.);
#4135=ADVANCED_FACE('',(#395),#100,.T.);
#4136=ADVANCED_FACE('',(#396),#101,.T.);
#4137=ADVANCED_FACE('',(#397),#213,.F.);
#4138=ADVANCED_FACE('',(#398),#3946,.F.);
#4139=ADVANCED_FACE('',(#399),#15,.F.);
#4140=ADVANCED_FACE('',(#400,#38),#102,.T.);
#4141=ADVANCED_FACE('',(#401),#103,.T.);
#4142=ADVANCED_FACE('',(#402),#104,.T.);
#4143=ADVANCED_FACE('',(#403),#105,.T.);
#4144=ADVANCED_FACE('',(#404),#106,.T.);
#4145=ADVANCED_FACE('',(#405),#107,.T.);
#4146=ADVANCED_FACE('',(#406),#108,.T.);
#4147=ADVANCED_FACE('',(#407,#39),#109,.F.);
#4148=ADVANCED_FACE('',(#408,#40,#41,#42,#43,#44),#110,.T.);
#4149=ADVANCED_FACE('',(#409,#45),#111,.F.);
#4150=ADVANCED_FACE('',(#410),#112,.T.);
#4151=ADVANCED_FACE('',(#411),#113,.F.);
#4152=ADVANCED_FACE('',(#412),#114,.F.);
#4153=ADVANCED_FACE('',(#413),#115,.F.);
#4154=ADVANCED_FACE('',(#414),#116,.F.);
#4155=ADVANCED_FACE('',(#415),#117,.F.);
#4156=ADVANCED_FACE('',(#416),#118,.F.);
#4157=ADVANCED_FACE('',(#417),#119,.F.);
#4158=ADVANCED_FACE('',(#418),#120,.F.);
#4159=ADVANCED_FACE('',(#419),#121,.F.);
#4160=ADVANCED_FACE('',(#420),#122,.F.);
#4161=ADVANCED_FACE('',(#421),#123,.F.);
#4162=ADVANCED_FACE('',(#422),#124,.F.);
#4163=ADVANCED_FACE('',(#423),#125,.F.);
#4164=ADVANCED_FACE('',(#424),#126,.F.);
#4165=ADVANCED_FACE('',(#425),#127,.F.);
#4166=ADVANCED_FACE('',(#426),#3947,.F.);
#4167=ADVANCED_FACE('',(#427),#128,.F.);
#4168=ADVANCED_FACE('',(#428),#3948,.F.);
#4169=ADVANCED_FACE('',(#429),#129,.F.);
#4170=ADVANCED_FACE('',(#430),#3949,.F.);
#4171=ADVANCED_FACE('',(#431,#46),#130,.F.);
#4172=ADVANCED_FACE('',(#432),#3950,.F.);
#4173=ADVANCED_FACE('',(#433),#3951,.F.);
#4174=ADVANCED_FACE('',(#434),#3952,.F.);
#4175=ADVANCED_FACE('',(#435),#3953,.F.);
#4176=ADVANCED_FACE('',(#436),#131,.T.);
#4177=ADVANCED_FACE('',(#437),#132,.T.);
#4178=ADVANCED_FACE('',(#438),#133,.T.);
#4179=ADVANCED_FACE('',(#439),#134,.T.);
#4180=ADVANCED_FACE('',(#440),#135,.T.);
#4181=ADVANCED_FACE('',(#441),#136,.T.);
#4182=ADVANCED_FACE('',(#442,#47),#137,.T.);
#4183=ADVANCED_FACE('',(#443,#48,#49,#50,#51,#52,#53,#54,#55),#138,.F.);
#4184=CLOSED_SHELL('',(#3954,#3955,#3956,#3957,#3958,#3959,#3960,#3961,
#3962,#3963,#3964,#3965,#3966,#3967,#3968,#3969,#3970,#3971,#3972,#3973,
#3974,#3975,#3976,#3977,#3978,#3979,#3980,#3981,#3982,#3983,#3984,#3985,
#3986,#3987,#3988,#3989,#3990,#3991,#3992,#3993,#3994,#3995,#3996,#3997,
#3998,#3999,#4000,#4001,#4002,#4003,#4004,#4005,#4006,#4007,#4008,#4009,
#4010,#4011,#4012,#4013,#4014,#4015,#4016,#4017,#4018,#4019,#4020,#4021,
#4022,#4023,#4024,#4025,#4026,#4027,#4028,#4029,#4030,#4031,#4032,#4033,
#4034,#4035,#4036,#4037,#4038,#4039,#4040,#4041,#4042,#4043,#4044,#4045,
#4046,#4047,#4048,#4049,#4050,#4051,#4052,#4053,#4054,#4055,#4056,#4057,
#4058,#4059,#4060,#4061,#4062,#4063,#4064,#4065,#4066,#4067,#4068,#4069,
#4070,#4071,#4072,#4073,#4074,#4075,#4076,#4077,#4078,#4079,#4080,#4081,
#4082,#4083,#4084,#4085,#4086,#4087,#4088,#4089,#4090,#4091,#4092,#4093,
#4094,#4095,#4096,#4097,#4098,#4099,#4100,#4101,#4102,#4103,#4104,#4105,
#4106,#4107,#4108,#4109,#4110,#4111,#4112,#4113,#4114,#4115,#4116,#4117,
#4118,#4119,#4120,#4121,#4122,#4123,#4124,#4125,#4126,#4127,#4128,#4129,
#4130,#4131,#4132,#4133,#4134,#4135,#4136,#4137,#4138,#4139,#4140,#4141,
#4142,#4143,#4144,#4145,#4146,#4147,#4148,#4149,#4150,#4151,#4152,#4153,
#4154,#4155,#4156,#4157,#4158,#4159,#4160,#4161,#4162,#4163,#4164,#4165,
#4166,#4167,#4168,#4169,#4170,#4171,#4172,#4173,#4174,#4175,#4176,#4177,
#4178,#4179,#4180,#4181,#4182,#4183));
#4185=DERIVED_UNIT_ELEMENT(#4187,1.);
#4186=DERIVED_UNIT_ELEMENT(#10817,-3.);
#4187=(
MASS_UNIT()
NAMED_UNIT(*)
SI_UNIT(.KILO.,.GRAM.)
);
#4188=DERIVED_UNIT((#4185,#4186));
#4189=MEASURE_REPRESENTATION_ITEM('density measure',
POSITIVE_RATIO_MEASURE(7850.),#4188);
#4190=PROPERTY_DEFINITION_REPRESENTATION(#4195,#4192);
#4191=PROPERTY_DEFINITION_REPRESENTATION(#4196,#4193);
#4192=REPRESENTATION('material name',(#4194),#10814);
#4193=REPRESENTATION('density',(#4189),#10814);
#4194=DESCRIPTIVE_REPRESENTATION_ITEM('Steel','Steel');
#4195=PROPERTY_DEFINITION('material property','material name',#10824);
#4196=PROPERTY_DEFINITION('material property','density of part',#10824);
#4197=AXIS2_PLACEMENT_3D('placement',#5163,#4415,#4416);
#4198=AXIS2_PLACEMENT_3D('',#5164,#4417,#4418);
#4199=AXIS2_PLACEMENT_3D('',#5180,#4420,#4421);
#4200=AXIS2_PLACEMENT_3D('',#5194,#4422,#4423);
#4201=AXIS2_PLACEMENT_3D('',#5245,#4425,#4426);
#4202=AXIS2_PLACEMENT_3D('',#5293,#4428,#4429);
#4203=AXIS2_PLACEMENT_3D('',#5344,#4431,#4432);
#4204=AXIS2_PLACEMENT_3D('',#5390,#4434,#4435);
#4205=AXIS2_PLACEMENT_3D('',#5395,#4437,#4438);
#4206=AXIS2_PLACEMENT_3D('',#5400,#4439,#4440);
#4207=AXIS2_PLACEMENT_3D('',#5414,#4442,#4443);
#4208=AXIS2_PLACEMENT_3D('',#5425,#4444,#4445);
#4209=AXIS2_PLACEMENT_3D('',#5450,#4447,#4448);
#4210=AXIS2_PLACEMENT_3D('',#5475,#4450,#4451);
#4211=AXIS2_PLACEMENT_3D('',#5499,#4453,#4454);
#4212=AXIS2_PLACEMENT_3D('',#5518,#4456,#4457);
#4213=AXIS2_PLACEMENT_3D('',#5534,#4459,#4460);
#4214=AXIS2_PLACEMENT_3D('',#5548,#4461,#4462);
#4215=AXIS2_PLACEMENT_3D('',#5599,#4464,#4465);
#4216=AXIS2_PLACEMENT_3D('',#5647,#4467,#4468);
#4217=AXIS2_PLACEMENT_3D('',#5698,#4470,#4471);
#4218=AXIS2_PLACEMENT_3D('',#5744,#4473,#4474);
#4219=AXIS2_PLACEMENT_3D('',#5749,#4476,#4477);
#4220=AXIS2_PLACEMENT_3D('',#5754,#4478,#4479);
#4221=AXIS2_PLACEMENT_3D('',#5768,#4481,#4482);
#4222=AXIS2_PLACEMENT_3D('',#5779,#4483,#4484);
#4223=AXIS2_PLACEMENT_3D('',#5804,#4486,#4487);
#4224=AXIS2_PLACEMENT_3D('',#5829,#4489,#4490);
#4225=AXIS2_PLACEMENT_3D('',#5853,#4492,#4493);
#4226=AXIS2_PLACEMENT_3D('',#5872,#4495,#4496);
#4227=AXIS2_PLACEMENT_3D('',#5888,#4498,#4499);
#4228=AXIS2_PLACEMENT_3D('',#5902,#4500,#4501);
#4229=AXIS2_PLACEMENT_3D('',#5953,#4503,#4504);
#4230=AXIS2_PLACEMENT_3D('',#6001,#4506,#4507);
#4231=AXIS2_PLACEMENT_3D('',#6052,#4509,#4510);
#4232=AXIS2_PLACEMENT_3D('',#6098,#4512,#4513);
#4233=AXIS2_PLACEMENT_3D('',#6103,#4515,#4516);
#4234=AXIS2_PLACEMENT_3D('',#6108,#4517,#4518);
#4235=AXIS2_PLACEMENT_3D('',#6122,#4520,#4521);
#4236=AXIS2_PLACEMENT_3D('',#6133,#4522,#4523);
#4237=AXIS2_PLACEMENT_3D('',#6158,#4525,#4526);
#4238=AXIS2_PLACEMENT_3D('',#6183,#4528,#4529);
#4239=AXIS2_PLACEMENT_3D('',#6207,#4531,#4532);
#4240=AXIS2_PLACEMENT_3D('',#6226,#4534,#4535);
#4241=AXIS2_PLACEMENT_3D('',#6229,#4536,#4537);
#4242=AXIS2_PLACEMENT_3D('',#6233,#4539,#4540);
#4243=AXIS2_PLACEMENT_3D('',#6287,#4542,#4543);
#4244=AXIS2_PLACEMENT_3D('',#6308,#4544,#4545);
#4245=AXIS2_PLACEMENT_3D('',#6311,#4546,#4547);
#4246=AXIS2_PLACEMENT_3D('',#6377,#4550,#4551);
#4247=AXIS2_PLACEMENT_3D('',#6381,#4553,#4554);
#4248=AXIS2_PLACEMENT_3D('',#6383,#4556,#4557);
#4249=AXIS2_PLACEMENT_3D('',#6387,#4560,#4561);
#4250=AXIS2_PLACEMENT_3D('',#6389,#4562,#4563);
#4251=AXIS2_PLACEMENT_3D('',#6392,#4565,#4566);
#4252=AXIS2_PLACEMENT_3D('',#6838,#4577,#4578);
#4253=AXIS2_PLACEMENT_3D('',#6840,#4579,#4580);
#4254=AXIS2_PLACEMENT_3D('',#6842,#4581,#4582);
#4255=AXIS2_PLACEMENT_3D('',#6844,#4584,#4585);
#4256=AXIS2_PLACEMENT_3D('',#6847,#4586,#4587);
#4257=AXIS2_PLACEMENT_3D('',#6848,#4588,#4589);
#4258=AXIS2_PLACEMENT_3D('',#6849,#4590,#4591);
#4259=AXIS2_PLACEMENT_3D('',#6850,#4592,#4593);
#4260=AXIS2_PLACEMENT_3D('',#6852,#4594,#4595);
#4261=AXIS2_PLACEMENT_3D('',#6855,#4598,#4599);
#4262=AXIS2_PLACEMENT_3D('',#6856,#4600,#4601);
#4263=AXIS2_PLACEMENT_3D('',#6857,#4602,#4603);
#4264=AXIS2_PLACEMENT_3D('',#6859,#4605,#4606);
#4265=AXIS2_PLACEMENT_3D('',#6868,#4611,#4612);
#4266=AXIS2_PLACEMENT_3D('',#6870,#4613,#4614);
#4267=AXIS2_PLACEMENT_3D('',#6873,#4616,#4617);
#4268=AXIS2_PLACEMENT_3D('',#6925,#4618,#4619);
#4269=AXIS2_PLACEMENT_3D('',#6936,#4620,#4621);
#4270=AXIS2_PLACEMENT_3D('',#6938,#4622,#4623);
#4271=AXIS2_PLACEMENT_3D('',#6994,#4625,#4626);
#4272=AXIS2_PLACEMENT_3D('',#6998,#4628,#4629);
#4273=AXIS2_PLACEMENT_3D('',#7000,#4631,#4632);
#4274=AXIS2_PLACEMENT_3D('',#7004,#4635,#4636);
#4275=AXIS2_PLACEMENT_3D('',#7006,#4637,#4638);
#4276=AXIS2_PLACEMENT_3D('',#7008,#4639,#4640);
#4277=AXIS2_PLACEMENT_3D('',#7010,#4642,#4643);
#4278=AXIS2_PLACEMENT_3D('',#7013,#4644,#4645);
#4279=AXIS2_PLACEMENT_3D('',#7014,#4646,#4647);
#4280=AXIS2_PLACEMENT_3D('',#7015,#4648,#4649);
#4281=AXIS2_PLACEMENT_3D('',#7016,#4650,#4651);
#4282=AXIS2_PLACEMENT_3D('',#7018,#4652,#4653);
#4283=AXIS2_PLACEMENT_3D('',#7021,#4656,#4657);
#4284=AXIS2_PLACEMENT_3D('',#7022,#4658,#4659);
#4285=AXIS2_PLACEMENT_3D('',#7023,#4660,#4661);
#4286=AXIS2_PLACEMENT_3D('',#7025,#4663,#4664);
#4287=AXIS2_PLACEMENT_3D('',#7034,#4669,#4670);
#4288=AXIS2_PLACEMENT_3D('',#7035,#4671,#4672);
#4289=AXIS2_PLACEMENT_3D('',#7036,#4673,#4674);
#4290=AXIS2_PLACEMENT_3D('',#7039,#4675,#4676);
#4291=AXIS2_PLACEMENT_3D('',#7043,#4678,#4679);
#4292=AXIS2_PLACEMENT_3D('',#7045,#4681,#4682);
#4293=AXIS2_PLACEMENT_3D('',#7048,#4683,#4684);
#4294=AXIS2_PLACEMENT_3D('',#7049,#4685,#4686);
#4295=AXIS2_PLACEMENT_3D('',#7050,#4687,#4688);
#4296=AXIS2_PLACEMENT_3D('',#7051,#4689,#4690);
#4297=AXIS2_PLACEMENT_3D('',#7054,#4691,#4692);
#4298=AXIS2_PLACEMENT_3D('',#7057,#4695,#4696);
#4299=AXIS2_PLACEMENT_3D('',#7058,#4697,#4698);
#4300=AXIS2_PLACEMENT_3D('',#7059,#4699,#4700);
#4301=AXIS2_PLACEMENT_3D('',#7060,#4701,#4702);
#4302=AXIS2_PLACEMENT_3D('',#7074,#4705,#4706);
#4303=AXIS2_PLACEMENT_3D('',#7078,#4709,#4710);
#4304=AXIS2_PLACEMENT_3D('',#7087,#4715,#4716);
#4305=AXIS2_PLACEMENT_3D('',#7088,#4717,#4718);
#4306=AXIS2_PLACEMENT_3D('',#7089,#4719,#4720);
#4307=AXIS2_PLACEMENT_3D('',#7141,#4721,#4722);
#4308=AXIS2_PLACEMENT_3D('',#7152,#4723,#4724);
#4309=AXIS2_PLACEMENT_3D('',#7153,#4725,#4726);
#4310=AXIS2_PLACEMENT_3D('',#7200,#4728,#4729);
#4311=AXIS2_PLACEMENT_3D('',#7202,#4731,#4732);
#4312=AXIS2_PLACEMENT_3D('',#7344,#4740,#4741);
#4313=AXIS2_PLACEMENT_3D('',#7350,#4745,#4746);
#4314=AXIS2_PLACEMENT_3D('',#7356,#4750,#4751);
#4315=AXIS2_PLACEMENT_3D('',#7362,#4755,#4756);
#4316=AXIS2_PLACEMENT_3D('',#7368,#4760,#4761);
#4317=AXIS2_PLACEMENT_3D('',#7374,#4765,#4766);
#4318=AXIS2_PLACEMENT_3D('',#7564,#4778,#4779);
#4319=AXIS2_PLACEMENT_3D('',#7590,#4783,#4784);
#4320=AXIS2_PLACEMENT_3D('',#8051,#4805,#4806);
#4321=AXIS2_PLACEMENT_3D('',#8052,#4807,#4808);
#4322=AXIS2_PLACEMENT_3D('',#8199,#4819,#4820);
#4323=AXIS2_PLACEMENT_3D('',#8205,#4824,#4825);
#4324=AXIS2_PLACEMENT_3D('',#8211,#4829,#4830);
#4325=AXIS2_PLACEMENT_3D('',#8217,#4834,#4835);
#4326=AXIS2_PLACEMENT_3D('',#8223,#4839,#4840);
#4327=AXIS2_PLACEMENT_3D('',#8321,#4848,#4849);
#4328=AXIS2_PLACEMENT_3D('',#8327,#4853,#4854);
#4329=AXIS2_PLACEMENT_3D('',#8333,#4858,#4859);
#4330=AXIS2_PLACEMENT_3D('',#8339,#4863,#4864);
#4331=AXIS2_PLACEMENT_3D('',#8342,#4867,#4868);
#4332=AXIS2_PLACEMENT_3D('',#8343,#4869,#4870);
#4333=AXIS2_PLACEMENT_3D('',#8352,#4875,#4876);
#4334=AXIS2_PLACEMENT_3D('',#8358,#4880,#4881);
#4335=AXIS2_PLACEMENT_3D('',#8364,#4885,#4886);
#4336=AXIS2_PLACEMENT_3D('',#8367,#4889,#4890);
#4337=AXIS2_PLACEMENT_3D('',#8578,#4901,#4902);
#4338=AXIS2_PLACEMENT_3D('',#8791,#4915,#4916);
#4339=AXIS2_PLACEMENT_3D('',#8797,#4920,#4921);
#4340=AXIS2_PLACEMENT_3D('',#8803,#4925,#4926);
#4341=AXIS2_PLACEMENT_3D('',#8806,#4929,#4930);
#4342=AXIS2_PLACEMENT_3D('',#8807,#4931,#4932);
#4343=AXIS2_PLACEMENT_3D('',#8971,#4935,#4936);
#4344=AXIS2_PLACEMENT_3D('',#9284,#4937,#4938);
#4345=AXIS2_PLACEMENT_3D('',#9285,#4939,#4940);
#4346=AXIS2_PLACEMENT_3D('',#9570,#4941,#4942);
#4347=AXIS2_PLACEMENT_3D('',#9571,#4943,#4944);
#4348=AXIS2_PLACEMENT_3D('',#9881,#4945,#4946);
#4349=AXIS2_PLACEMENT_3D('',#9882,#4947,#4948);
#4350=AXIS2_PLACEMENT_3D('',#10167,#4949,#4950);
#4351=AXIS2_PLACEMENT_3D('',#10168,#4951,#4952);
#4352=AXIS2_PLACEMENT_3D('',#10399,#4953,#4954);
#4353=AXIS2_PLACEMENT_3D('',#10400,#4955,#4956);
#4354=AXIS2_PLACEMENT_3D('',#10606,#4957,#4958);
#4355=AXIS2_PLACEMENT_3D('',#10607,#4959,#4960);
#4356=AXIS2_PLACEMENT_3D('',#10609,#4961,#4962);
#4357=AXIS2_PLACEMENT_3D('',#10611,#4964,#4965);
#4358=AXIS2_PLACEMENT_3D('',#10624,#4972,#4973);
#4359=AXIS2_PLACEMENT_3D('',#10627,#4976,#4977);
#4360=AXIS2_PLACEMENT_3D('',#10630,#4980,#4981);
#4361=AXIS2_PLACEMENT_3D('',#10633,#4984,#4985);
#4362=AXIS2_PLACEMENT_3D('',#10635,#4987,#4988);
#4363=AXIS2_PLACEMENT_3D('',#10636,#4989,#4990);
#4364=AXIS2_PLACEMENT_3D('',#10638,#4992,#4993);
#4365=AXIS2_PLACEMENT_3D('',#10640,#4995,#4996);
#4366=AXIS2_PLACEMENT_3D('',#10655,#5004,#5005);
#4367=AXIS2_PLACEMENT_3D('',#10657,#5006,#5007);
#4368=AXIS2_PLACEMENT_3D('',#10659,#5008,#5009);
#4369=AXIS2_PLACEMENT_3D('',#10661,#5010,#5011);
#4370=AXIS2_PLACEMENT_3D('',#10662,#5012,#5013);
#4371=AXIS2_PLACEMENT_3D('',#10663,#5014,#5015);
#4372=AXIS2_PLACEMENT_3D('',#10664,#5016,#5017);
#4373=AXIS2_PLACEMENT_3D('',#10673,#5022,#5023);
#4374=AXIS2_PLACEMENT_3D('',#10679,#5027,#5028);
#4375=AXIS2_PLACEMENT_3D('',#10685,#5032,#5033);
#4376=AXIS2_PLACEMENT_3D('',#10688,#5036,#5037);
#4377=AXIS2_PLACEMENT_3D('',#10689,#5038,#5039);
#4378=AXIS2_PLACEMENT_3D('',#10698,#5044,#5045);
#4379=AXIS2_PLACEMENT_3D('',#10704,#5049,#5050);
#4380=AXIS2_PLACEMENT_3D('',#10710,#5054,#5055);
#4381=AXIS2_PLACEMENT_3D('',#10713,#5058,#5059);
#4382=AXIS2_PLACEMENT_3D('',#10714,#5060,#5061);
#4383=AXIS2_PLACEMENT_3D('',#10723,#5066,#5067);
#4384=AXIS2_PLACEMENT_3D('',#10729,#5071,#5072);
#4385=AXIS2_PLACEMENT_3D('',#10735,#5076,#5077);
#4386=AXIS2_PLACEMENT_3D('',#10738,#5080,#5081);
#4387=AXIS2_PLACEMENT_3D('',#10739,#5082,#5083);
#4388=AXIS2_PLACEMENT_3D('',#10741,#5084,#5085);
#4389=AXIS2_PLACEMENT_3D('',#10744,#5087,#5088);
#4390=AXIS2_PLACEMENT_3D('',#10745,#5089,#5090);
#4391=AXIS2_PLACEMENT_3D('',#10754,#5095,#5096);
#4392=AXIS2_PLACEMENT_3D('',#10756,#5097,#5098);
#4393=AXIS2_PLACEMENT_3D('',#10759,#5100,#5101);
#4394=AXIS2_PLACEMENT_3D('',#10760,#5102,#5103);
#4395=AXIS2_PLACEMENT_3D('',#10766,#5107,#5108);
#4396=AXIS2_PLACEMENT_3D('',#10767,#5109,#5110);
#4397=AXIS2_PLACEMENT_3D('',#10768,#5111,#5112);
#4398=AXIS2_PLACEMENT_3D('',#10769,#5113,#5114);
#4399=AXIS2_PLACEMENT_3D('',#10770,#5115,#5116);
#4400=AXIS2_PLACEMENT_3D('',#10773,#5118,#5119);
#4401=AXIS2_PLACEMENT_3D('',#10774,#5120,#5121);
#4402=AXIS2_PLACEMENT_3D('',#10777,#5123,#5124);
#4403=AXIS2_PLACEMENT_3D('',#10778,#5125,#5126);
#4404=AXIS2_PLACEMENT_3D('',#10781,#5128,#5129);
#4405=AXIS2_PLACEMENT_3D('',#10782,#5130,#5131);
#4406=AXIS2_PLACEMENT_3D('',#10785,#5133,#5134);
#4407=AXIS2_PLACEMENT_3D('',#10786,#5135,#5136);
#4408=AXIS2_PLACEMENT_3D('',#10792,#5140,#5141);
#4409=AXIS2_PLACEMENT_3D('',#10796,#5144,#5145);
#4410=AXIS2_PLACEMENT_3D('',#10800,#5148,#5149);
#4411=AXIS2_PLACEMENT_3D('',#10804,#5152,#5153);
#4412=AXIS2_PLACEMENT_3D('',#10808,#5156,#5157);
#4413=AXIS2_PLACEMENT_3D('',#10810,#5159,#5160);
#4414=AXIS2_PLACEMENT_3D('',#10811,#5161,#5162);
#4415=DIRECTION('axis',(0.,0.,1.));
#4416=DIRECTION('refdir',(1.,0.,0.));
#4417=DIRECTION('center_axis',(5.55111512312578E-17,0.,1.));
#4418=DIRECTION('ref_axis',(0.313534404130401,-0.949576841243822,-1.7404655723885E-17));
#4419=DIRECTION('',(5.55111512312578E-17,0.,1.));
#4420=DIRECTION('center_axis',(-5.55111512312578E-17,0.,-1.));
#4421=DIRECTION('ref_axis',(1.,0.,-5.55111512312578E-17));
#4422=DIRECTION('center_axis',(5.55111512312578E-17,0.,1.));
#4423=DIRECTION('ref_axis',(1.,0.,-5.55111512312578E-17));
#4424=DIRECTION('',(5.55111512312578E-17,0.,1.));
#4425=DIRECTION('center_axis',(5.55111512312578E-17,0.,1.));
#4426=DIRECTION('ref_axis',(1.,0.,-5.55111512312578E-17));
#4427=DIRECTION('',(5.55111512312578E-17,0.,1.));
#4428=DIRECTION('center_axis',(5.55111512312578E-17,0.,1.));
#4429=DIRECTION('ref_axis',(1.,0.,-5.55111512312578E-17));
#4430=DIRECTION('',(5.55111512312578E-17,0.,1.));
#4431=DIRECTION('center_axis',(5.55111512312578E-17,0.,1.));
#4432=DIRECTION('ref_axis',(0.576932832280551,0.81679159339255,-3.20262057030036E-17));
#4433=DIRECTION('',(5.55111512312578E-17,0.,1.));
#4434=DIRECTION('center_axis',(5.55111512312578E-17,0.,1.));
#4435=DIRECTION('ref_axis',(1.,1.15123580000016E-14,0.));
#4436=DIRECTION('',(1.77975831145993E-16,1.42485483536066E-30,1.));
#4437=DIRECTION('center_axis',(-5.55111512312578E-17,0.,-1.));
#4438=DIRECTION('ref_axis',(1.,1.15123580000016E-14,0.));
#4439=DIRECTION('center_axis',(5.55111512312578E-17,0.,1.));
#4440=DIRECTION('ref_axis',(1.,1.15123580000016E-14,0.));
#4441=DIRECTION('',(1.77975831145993E-16,1.42485483536066E-30,1.));
#4442=DIRECTION('center_axis',(-5.55111512312578E-17,0.,-1.));
#4443=DIRECTION('ref_axis',(1.,1.15123580000016E-14,0.));
#4444=DIRECTION('center_axis',(5.55111512312578E-17,0.,1.));
#4445=DIRECTION('ref_axis',(1.,1.15123580000016E-14,0.));
#4446=DIRECTION('',(1.77975831145993E-16,1.42485483536066E-30,1.));
#4447=DIRECTION('center_axis',(5.55111512312578E-17,0.,1.));
#4448=DIRECTION('ref_axis',(1.,1.15123580000016E-14,0.));
#4449=DIRECTION('',(1.77975831145993E-16,1.42485483536066E-30,1.));
#4450=DIRECTION('center_axis',(5.55111512312578E-17,0.,1.));
#4451=DIRECTION('ref_axis',(1.,1.15123580000016E-14,0.));
#4452=DIRECTION('',(1.77975831145993E-16,1.42485483536066E-30,1.));
#4453=DIRECTION('center_axis',(5.55111512312578E-17,0.,1.));
#4454=DIRECTION('ref_axis',(-0.87201073446827,0.489486750558285,1.03917470987606E-16));
#4455=DIRECTION('',(1.77975831145993E-16,1.42485483536066E-30,1.));
#4456=DIRECTION('center_axis',(-0.866025403784438,0.,-0.5));
#4457=DIRECTION('ref_axis',(-0.156767271719759,-0.949576795246268,0.271528879582578));
#4458=DIRECTION('',(-0.866025403784438,0.,-0.5));
#4459=DIRECTION('center_axis',(-0.866025403784439,0.,-0.5));
#4460=DIRECTION('ref_axis',(-0.5,0.,0.866025403784438));
#4461=DIRECTION('center_axis',(-0.866025403784438,0.,-0.5));
#4462=DIRECTION('ref_axis',(-0.5,0.,0.866025403784438));
#4463=DIRECTION('',(-0.866025403784438,0.,-0.5));
#4464=DIRECTION('center_axis',(-0.866025403784438,0.,-0.5));
#4465=DIRECTION('ref_axis',(-0.5,0.,0.866025403784438));
#4466=DIRECTION('',(-0.866025403784438,0.,-0.5));
#4467=DIRECTION('center_axis',(-0.866025403784438,0.,-0.5));
#4468=DIRECTION('ref_axis',(-0.5,0.,0.866025403784438));
#4469=DIRECTION('',(-0.866025403784438,0.,-0.5));
#4470=DIRECTION('center_axis',(-0.866025403784438,0.,-0.5));
#4471=DIRECTION('ref_axis',(-0.288466430959804,0.816791572457289,0.49963851470044));
#4472=DIRECTION('',(-0.866025403784438,0.,-0.5));
#4473=DIRECTION('center_axis',(-0.866025403784438,0.,-0.5));
#4474=DIRECTION('ref_axis',(-0.500000000000001,1.15123580000016E-14,0.866025403784438));
#4475=DIRECTION('',(-0.866025403784452,3.16605706686209E-28,-0.499999999999977));
#4476=DIRECTION('center_axis',(0.866025403784439,0.,0.5));
#4477=DIRECTION('ref_axis',(-0.500000000000001,1.15123580000016E-14,0.866025403784438));
#4478=DIRECTION('center_axis',(-0.866025403784438,0.,-0.5));
#4479=DIRECTION('ref_axis',(-0.500000000000001,1.15123580000016E-14,0.866025403784438));
#4480=DIRECTION('',(-0.866025403784452,3.16605706686209E-28,-0.499999999999977));
#4481=DIRECTION('center_axis',(0.866025403784439,0.,0.5));
#4482=DIRECTION('ref_axis',(-0.500000000000001,1.15123580000016E-14,0.866025403784438));
#4483=DIRECTION('center_axis',(-0.866025403784438,0.,-0.5));
#4484=DIRECTION('ref_axis',(-0.500000000000001,1.15123580000016E-14,0.866025403784438));
#4485=DIRECTION('',(-0.866025403784452,3.16605706686209E-28,-0.499999999999977));
#4486=DIRECTION('center_axis',(-0.866025403784438,0.,-0.5));
#4487=DIRECTION('ref_axis',(-0.500000000000001,1.15123580000016E-14,0.866025403784438));
#4488=DIRECTION('',(-0.866025403784452,3.16605706686209E-28,-0.499999999999977));
#4489=DIRECTION('center_axis',(-0.866025403784438,0.,-0.5));
#4490=DIRECTION('ref_axis',(-0.500000000000001,1.15123580000016E-14,0.866025403784438));
#4491=DIRECTION('',(-0.866025403784452,3.16605706686209E-28,-0.499999999999977));
#4492=DIRECTION('center_axis',(-0.866025403784438,0.,-0.5));
#4493=DIRECTION('ref_axis',(0.436006020749007,0.489484422103979,-0.75518458034321));
#4494=DIRECTION('',(-0.866025403784452,3.16605706686209E-28,-0.499999999999977));
#4495=DIRECTION('center_axis',(0.866025403784439,0.,-0.5));
#4496=DIRECTION('ref_axis',(-0.156767273150639,-0.949576794301362,-0.271528882060935));
#4497=DIRECTION('',(0.866025403784439,0.,-0.5));
#4498=DIRECTION('center_axis',(0.866025403784438,0.,-0.500000000000001));
#4499=DIRECTION('ref_axis',(-0.5,0.,-0.866025403784439));
#4500=DIRECTION('center_axis',(0.866025403784439,0.,-0.5));
#4501=DIRECTION('ref_axis',(-0.5,0.,-0.866025403784439));
#4502=DIRECTION('',(0.866025403784439,0.,-0.5));
#4503=DIRECTION('center_axis',(0.866025403784439,0.,-0.5));
#4504=DIRECTION('ref_axis',(-0.5,0.,-0.866025403784439));
#4505=DIRECTION('',(0.866025403784439,0.,-0.5));
#4506=DIRECTION('center_axis',(0.866025403784439,0.,-0.5));
#4507=DIRECTION('ref_axis',(-0.5,0.,-0.866025403784439));
#4508=DIRECTION('',(0.866025403784439,0.,-0.5));
#4509=DIRECTION('center_axis',(0.866025403784439,0.,-0.5));
#4510=DIRECTION('ref_axis',(-0.288466431297797,0.816791571979812,-0.499638515285862));
#4511=DIRECTION('',(0.866025403784439,0.,-0.5));
#4512=DIRECTION('center_axis',(0.866025403784439,0.,-0.5));
#4513=DIRECTION('ref_axis',(-0.5,2.30247160000032E-14,-0.866025403784439));
#4514=DIRECTION('',(0.86602540378444,-6.91211801759151E-29,-0.499999999999997));
#4515=DIRECTION('center_axis',(-0.866025403784438,0.,0.500000000000001));
#4516=DIRECTION('ref_axis',(-0.5,2.30247160000032E-14,-0.866025403784439));
#4517=DIRECTION('center_axis',(0.866025403784439,0.,-0.5));
#4518=DIRECTION('ref_axis',(-0.5,2.30247160000032E-14,-0.866025403784439));
#4519=DIRECTION('',(0.86602540378444,-6.91211801759151E-29,-0.499999999999997));
#4520=DIRECTION('center_axis',(-0.866025403784438,0.,0.500000000000001));
#4521=DIRECTION('ref_axis',(-0.5,2.30247160000032E-14,-0.866025403784439));
#4522=DIRECTION('center_axis',(0.866025403784439,0.,-0.5));
#4523=DIRECTION('ref_axis',(-0.5,2.30247160000032E-14,-0.866025403784439));
#4524=DIRECTION('',(0.86602540378444,-6.91211801759151E-29,-0.499999999999997));
#4525=DIRECTION('center_axis',(0.866025403784439,0.,-0.5));
#4526=DIRECTION('ref_axis',(-0.5,2.30247160000032E-14,-0.866025403784439));
#4527=DIRECTION('',(0.86602540378444,-6.91211801759151E-29,-0.499999999999997));
#4528=DIRECTION('center_axis',(0.866025403784439,0.,-0.5));
#4529=DIRECTION('ref_axis',(-0.5,2.30247160000032E-14,-0.866025403784439));
#4530=DIRECTION('',(0.86602540378444,-6.91211801759151E-29,-0.499999999999997));
#4531=DIRECTION('center_axis',(0.866025403784439,0.,-0.5));
#4532=DIRECTION('ref_axis',(0.436006042712756,0.489484343847533,0.755184618385539));
#4533=DIRECTION('',(0.86602540378444,-6.91211801759151E-29,-0.499999999999997));
#4534=DIRECTION('center_axis',(0.,1.,0.));
#4535=DIRECTION('ref_axis',(0.790569415042096,0.,0.612372435695793));
#4536=DIRECTION('center_axis',(1.77635683940025E-14,1.,-4.58653363727922E-15));
#4537=DIRECTION('ref_axis',(0.250000000000001,0.,0.968245836551854));
#4538=DIRECTION('',(0.,1.,0.));
#4539=DIRECTION('center_axis',(0.,-1.,0.));
#4540=DIRECTION('ref_axis',(1.,0.,0.));
#4541=DIRECTION('',(0.,-1.,0.));
#4542=DIRECTION('center_axis',(0.,1.,0.));
#4543=DIRECTION('ref_axis',(-1.,0.,2.22044604925031E-15));
#4544=DIRECTION('center_axis',(0.,-1.,0.));
#4545=DIRECTION('ref_axis',(-0.790569415042093,0.,0.612372435695797));
#4546=DIRECTION('center_axis',(-1.77635683940025E-14,1.,-4.5865336372792E-15));
#4547=DIRECTION('ref_axis',(-1.,-1.77635683940025E-14,0.));
#4548=DIRECTION('',(0.,1.,0.));
#4549=DIRECTION('',(0.,-1.,0.));
#4550=DIRECTION('center_axis',(7.7715611723761E-16,0.,1.));
#4551=DIRECTION('ref_axis',(-1.,0.,7.40148683083437E-16));
#4552=DIRECTION('',(7.7715611723761E-16,0.,1.));
#4553=DIRECTION('center_axis',(0.,0.,1.));
#4554=DIRECTION('ref_axis',(-3.20284379036571E-16,1.,0.));
#4555=DIRECTION('',(7.7715611723761E-16,0.,1.));
#4556=DIRECTION('center_axis',(-1.,0.,7.7715611723761E-16));
#4557=DIRECTION('ref_axis',(6.16297582203915E-33,-1.,8.47875504253922E-18));
#4558=DIRECTION('',(7.7715611723761E-16,0.,1.));
#4559=DIRECTION('',(0.,-1.,0.));
#4560=DIRECTION('center_axis',(0.,-1.,0.));
#4561=DIRECTION('ref_axis',(-1.,0.,0.));
#4562=DIRECTION('center_axis',(0.,1.,0.));
#4563=DIRECTION('ref_axis',(-1.,0.,0.));
#4564=DIRECTION('',(0.,1.,0.));
#4565=DIRECTION('center_axis',(0.,-1.,0.));
#4566=DIRECTION('ref_axis',(-1.,0.,0.));
#4567=DIRECTION('',(0.,-1.,0.));
#4568=DIRECTION('',(0.,1.,0.));
#4569=DIRECTION('',(0.,1.,0.));
#4570=DIRECTION('',(0.,-1.,0.));
#4571=DIRECTION('',(0.,1.,0.));
#4572=DIRECTION('',(0.,-1.,0.));
#4573=DIRECTION('',(0.,1.,0.));
#4574=DIRECTION('',(0.,-1.,0.));
#4575=DIRECTION('',(0.,1.,0.));
#4576=DIRECTION('',(0.,-1.,0.));
#4577=DIRECTION('center_axis',(0.,-1.,0.));
#4578=DIRECTION('ref_axis',(0.707106781186547,0.,-0.707106781186548));
#4579=DIRECTION('center_axis',(0.,-1.,0.));
#4580=DIRECTION('ref_axis',(0.,0.,-1.));
#4581=DIRECTION('center_axis',(0.,1.,0.));
#4582=DIRECTION('ref_axis',(1.,0.,0.));
#4583=DIRECTION('',(0.,1.,0.));
#4584=DIRECTION('center_axis',(0.,0.,1.));
#4585=DIRECTION('ref_axis',(1.,0.,0.));
#4586=DIRECTION('center_axis',(0.,-1.,0.));
#4587=DIRECTION('ref_axis',(-1.,0.,0.));
#4588=DIRECTION('center_axis',(0.,0.,-1.));
#4589=DIRECTION('ref_axis',(-1.97819699121836E-16,-1.,0.));
#4590=DIRECTION('center_axis',(0.,0.,1.));
#4591=DIRECTION('ref_axis',(-1.97819699121836E-16,-1.,0.));
#4592=DIRECTION('center_axis',(0.,1.,0.));
#4593=DIRECTION('ref_axis',(-0.707106781186546,0.,-0.707106781186549));
#4594=DIRECTION('center_axis',(-4.44089209850063E-15,-1.,0.));
#4595=DIRECTION('ref_axis',(-1.,4.44089209850063E-15,0.));
#4596=DIRECTION('',(0.,-1.,0.));
#4597=DIRECTION('',(0.,1.,0.));
#4598=DIRECTION('center_axis',(0.,0.,1.));
#4599=DIRECTION('ref_axis',(1.,0.,0.));
#4600=DIRECTION('center_axis',(0.,0.,-1.));
#4601=DIRECTION('ref_axis',(-3.20284379036571E-16,1.,0.));
#4602=DIRECTION('center_axis',(7.7715611723761E-16,0.,1.));
#4603=DIRECTION('ref_axis',(1.,0.,-7.40148683083437E-16));
#4604=DIRECTION('',(7.7715611723761E-16,0.,1.));
#4605=DIRECTION('center_axis',(0.,0.,-1.));
#4606=DIRECTION('ref_axis',(1.,0.,0.));
#4607=DIRECTION('',(1.,0.,0.));
#4608=DIRECTION('',(0.,1.,0.));
#4609=DIRECTION('',(-1.,0.,0.));
#4610=DIRECTION('',(0.,-1.,0.));
#4611=DIRECTION('center_axis',(0.,1.,0.));
#4612=DIRECTION('ref_axis',(0.135045378368863,0.,-0.990839414729355));
#4613=DIRECTION('center_axis',(-1.28538388421969E-14,1.,-1.30904346724289E-14));
#4614=DIRECTION('ref_axis',(0.713525491562421,0.,-0.700629269222037));
#4615=DIRECTION('',(0.,1.,0.));
#4616=DIRECTION('center_axis',(0.,-1.,0.));
#4617=DIRECTION('ref_axis',(-0.5,0.,-0.866025403784439));
#4618=DIRECTION('center_axis',(-1.22743238795141E-15,1.,-4.41924207742702E-15));
#4619=DIRECTION('ref_axis',(0.500000000000002,4.44089209850062E-15,0.866025403784437));
#4620=DIRECTION('center_axis',(0.,-1.,0.));
#4621=DIRECTION('ref_axis',(0.925614793410959,0.,0.378466979033559));
#4622=DIRECTION('center_axis',(4.90972955180563E-15,1.,1.76769683097081E-14));
#4623=DIRECTION('ref_axis',(0.500000000000001,-1.77635683940025E-14,0.866025403784438));
#4624=DIRECTION('',(0.,-1.,0.));
#4625=DIRECTION('center_axis',(0.866025403784438,0.,-0.500000000000001));
#4626=DIRECTION('ref_axis',(0.5,0.,0.866025403784438));
#4627=DIRECTION('',(0.866025403784438,0.,-0.500000000000001));
#4628=DIRECTION('center_axis',(0.866025403784439,0.,-0.5));
#4629=DIRECTION('ref_axis',(2.31296463463574E-16,1.,3.00685402502646E-16));
#4630=DIRECTION('',(0.866025403784438,0.,-0.500000000000001));
#4631=DIRECTION('center_axis',(0.500000000000001,0.,0.866025403784438));
#4632=DIRECTION('ref_axis',(7.34281725930437E-18,-1.,-4.23937752126961E-18));
#4633=DIRECTION('',(0.866025403784438,0.,-0.500000000000001));
#4634=DIRECTION('',(0.,-1.,0.));
#4635=DIRECTION('center_axis',(0.,-1.,0.));
#4636=DIRECTION('ref_axis',(-0.965925826289069,0.,-0.258819045102519));
#4637=DIRECTION('center_axis',(-2.22044604925032E-15,-1.,-3.84592537276713E-15));
#4638=DIRECTION('ref_axis',(-0.866025403784438,0.,0.5));
#4639=DIRECTION('center_axis',(0.,1.,0.));
#4640=DIRECTION('ref_axis',(-0.500000000000001,0.,-0.866025403784438));
#4641=DIRECTION('',(0.,1.,0.));
#4642=DIRECTION('center_axis',(0.866025403784439,0.,-0.5));
#4643=DIRECTION('ref_axis',(-0.5,0.,-0.866025403784439));
#4644=DIRECTION('center_axis',(0.,-1.,0.));
#4645=DIRECTION('ref_axis',(0.500000000000002,0.,0.866025403784438));
#4646=DIRECTION('center_axis',(-0.866025403784439,0.,0.5));
#4647=DIRECTION('ref_axis',(1.88024714423114E-16,-1.,3.25668358459461E-16));
#4648=DIRECTION('center_axis',(0.866025403784439,0.,-0.5));
#4649=DIRECTION('ref_axis',(2.31296463463574E-16,-1.,3.00685402502646E-16));
#4650=DIRECTION('center_axis',(0.,1.,0.));
#4651=DIRECTION('ref_axis',(-0.258819045102518,0.,0.965925826289069));
#4652=DIRECTION('center_axis',(2.2204460492503E-15,-1.,3.84592537276711E-15));
#4653=DIRECTION('ref_axis',(0.500000000000001,4.44089209850061E-15,0.866025403784438));
#4654=DIRECTION('',(0.,-1.,0.));
#4655=DIRECTION('',(0.,1.,0.));
#4656=DIRECTION('center_axis',(0.866025403784439,0.,-0.5));
#4657=DIRECTION('ref_axis',(-0.5,0.,-0.866025403784439));
#4658=DIRECTION('center_axis',(-0.866025403784439,0.,0.5));
#4659=DIRECTION('ref_axis',(1.88024714423114E-16,1.,3.25668358459462E-16));
#4660=DIRECTION('center_axis',(0.866025403784438,0.,-0.500000000000001));
#4661=DIRECTION('ref_axis',(-0.5,0.,-0.866025403784438));
#4662=DIRECTION('',(0.866025403784438,0.,-0.500000000000001));
#4663=DIRECTION('center_axis',(0.866025403784439,0.,-0.5));
#4664=DIRECTION('ref_axis',(-0.5,0.,-0.866025403784438));
#4665=DIRECTION('',(-0.5,0.,-0.866025403784438));
#4666=DIRECTION('',(0.,-1.,0.));
#4667=DIRECTION('',(-0.5,0.,-0.866025403784439));
#4668=DIRECTION('',(0.,1.,0.));
#4669=DIRECTION('center_axis',(-0.500000000000001,0.,-0.866025403784438));
#4670=DIRECTION('ref_axis',(-7.34281725930437E-18,1.,4.23937752126961E-18));
#4671=DIRECTION('center_axis',(1.,0.,-7.7715611723761E-16));
#4672=DIRECTION('ref_axis',(-6.16297582203915E-33,1.,-8.47875504253922E-18));
#4673=DIRECTION('center_axis',(0.,1.,0.));
#4674=DIRECTION('ref_axis',(0.965925826289068,0.,-0.258819045102523));
#4675=DIRECTION('center_axis',(0.,1.,0.));
#4676=DIRECTION('ref_axis',(0.866025403784439,0.,0.5));
#4677=DIRECTION('',(0.,1.,0.));
#4678=DIRECTION('center_axis',(2.22044604925031E-15,-1.,-3.84592537276713E-15));
#4679=DIRECTION('ref_axis',(0.499999999999999,4.44089209850063E-15,-0.866025403784439));
#4680=DIRECTION('',(0.,-1.,0.));
#4681=DIRECTION('center_axis',(-0.866025403784439,0.,-0.499999999999999));
#4682=DIRECTION('ref_axis',(-0.499999999999999,0.,0.866025403784439));
#4683=DIRECTION('center_axis',(0.,1.,0.));
#4684=DIRECTION('ref_axis',(-0.5,0.,0.866025403784439));
#4685=DIRECTION('center_axis',(0.866025403784439,0.,0.499999999999999));
#4686=DIRECTION('ref_axis',(6.16419764644172E-17,1.,-1.06767035115336E-16));
#4687=DIRECTION('center_axis',(-0.866025403784439,0.,-0.499999999999999));
#4688=DIRECTION('ref_axis',(4.62592926927148E-17,1.,-1.15648231731787E-16));
#4689=DIRECTION('center_axis',(0.,-1.,0.));
#4690=DIRECTION('ref_axis',(0.258819045102522,0.,0.965925826289068));
#4691=DIRECTION('center_axis',(0.,1.,0.));
#4692=DIRECTION('ref_axis',(-0.499999999999998,0.,0.86602540378444));
#4693=DIRECTION('',(0.,1.,0.));
#4694=DIRECTION('',(0.,-1.,0.));
#4695=DIRECTION('center_axis',(-0.866025403784439,0.,-0.499999999999999));
#4696=DIRECTION('ref_axis',(-0.499999999999999,0.,0.866025403784439));
#4697=DIRECTION('center_axis',(0.866025403784439,0.,0.499999999999999));
#4698=DIRECTION('ref_axis',(6.16419764644171E-17,-1.,-1.06767035115336E-16));
#4699=DIRECTION('center_axis',(-0.866025403784439,0.,-0.499999999999999));
#4700=DIRECTION('ref_axis',(4.62592926927148E-17,-1.,-1.15648231731787E-16));
#4701=DIRECTION('center_axis',(-0.866025403784439,0.,-0.499999999999999));
#4702=DIRECTION('ref_axis',(0.499999999999999,0.,-0.866025403784439));
#4703=DIRECTION('',(-0.866025403784439,0.,-0.499999999999999));
#4704=DIRECTION('',(-0.866025403784439,0.,-0.499999999999999));
#4705=DIRECTION('center_axis',(-0.499999999999999,0.,0.866025403784439));
#4706=DIRECTION('ref_axis',(7.34281725930437E-18,1.,4.2393775212696E-18));
#4707=DIRECTION('',(-0.866025403784439,0.,-0.499999999999999));
#4708=DIRECTION('',(0.,-1.,0.));
#4709=DIRECTION('center_axis',(-0.866025403784439,0.,-0.499999999999999));
#4710=DIRECTION('ref_axis',(-0.499999999999999,0.,0.866025403784439));
#4711=DIRECTION('',(-0.499999999999999,0.,0.866025403784439));
#4712=DIRECTION('',(0.,1.,0.));
#4713=DIRECTION('',(0.499999999999999,0.,-0.866025403784439));
#4714=DIRECTION('',(0.,1.,0.));
#4715=DIRECTION('center_axis',(0.,-1.,0.));
#4716=DIRECTION('ref_axis',(-0.135045378368866,0.,-0.990839414729355));
#4717=DIRECTION('center_axis',(0.,-1.,0.));
#4718=DIRECTION('ref_axis',(-0.713525491562422,0.,-0.700629269222036));
#4719=DIRECTION('center_axis',(1.28538388421969E-14,1.,-1.3090434672429E-14));
#4720=DIRECTION('ref_axis',(0.5,-1.77635683940026E-14,-0.866025403784439));
#4721=DIRECTION('center_axis',(0.,-1.,0.));
#4722=DIRECTION('ref_axis',(-0.499999999999998,0.,0.86602540378444));
#4723=DIRECTION('center_axis',(0.,1.,0.));
#4724=DIRECTION('ref_axis',(-0.925614793410959,0.,0.378466979033559));
#4725=DIRECTION('center_axis',(0.,-1.,0.));
#4726=DIRECTION('ref_axis',(-0.5,0.,0.866025403784439));
#4727=DIRECTION('',(0.,1.,0.));
#4728=DIRECTION('center_axis',(-0.866025403784439,0.,-0.499999999999999));
#4729=DIRECTION('ref_axis',(-0.499999999999999,0.,0.866025403784439));
#4730=DIRECTION('',(-0.866025403784439,0.,-0.499999999999999));
#4731=DIRECTION('center_axis',(0.499999999999999,0.,-0.866025403784439));
#4732=DIRECTION('ref_axis',(-7.34281725930437E-18,-1.,-4.2393775212696E-18));
#4733=DIRECTION('',(0.,0.,-1.));
#4734=DIRECTION('',(0.,0.,-1.));
#4735=DIRECTION('',(0.,0.,-1.));
#4736=DIRECTION('',(0.,0.,-1.));
#4737=DIRECTION('',(0.,0.,-1.));
#4738=DIRECTION('',(0.,0.,-1.));
#4739=DIRECTION('',(0.,0.,-1.));
#4740=DIRECTION('center_axis',(0.196595038755593,0.980484773332399,0.));
#4741=DIRECTION('ref_axis',(0.9804847733324,-0.196595038755593,-5.44278385324004E-17));
#4742=DIRECTION('',(0.9804847733324,-0.196595038755593,-5.44278385324004E-17));
#4743=DIRECTION('',(0.,0.,-1.));
#4744=DIRECTION('',(0.9804847733324,-0.196595038755593,-5.44278385324004E-17));
#4745=DIRECTION('center_axis',(1.,1.39110030255786E-15,0.));
#4746=DIRECTION('ref_axis',(1.39110030255786E-15,-1.,-7.72215792731377E-32));
#4747=DIRECTION('',(1.39110030255786E-15,-1.,-7.72215792731377E-32));
#4748=DIRECTION('',(0.,0.,-1.));
#4749=DIRECTION('',(1.39110030255786E-15,-1.,-7.72215792731377E-32));
#4750=DIRECTION('center_axis',(0.,1.,0.));
#4751=DIRECTION('ref_axis',(1.,0.,-5.55111512312578E-17));
#4752=DIRECTION('',(1.,0.,-5.55111512312578E-17));
#4753=DIRECTION('',(0.,0.,-1.));
#4754=DIRECTION('',(1.,0.,-5.55111512312578E-17));
#4755=DIRECTION('center_axis',(-1.,-1.43526181613904E-15,0.));
#4756=DIRECTION('ref_axis',(-1.43526181613904E-15,1.,7.96730357321441E-32));
#4757=DIRECTION('',(-1.43526181613904E-15,1.,7.96730357321441E-32));
#4758=DIRECTION('',(0.,0.,-1.));
#4759=DIRECTION('',(-1.43526181613904E-15,1.,7.96730357321441E-32));
#4760=DIRECTION('center_axis',(-0.185312650539105,-0.982679612869918,0.));
#4761=DIRECTION('ref_axis',(-0.982679612869918,0.185312650539105,5.45496766018959E-17));
#4762=DIRECTION('',(-0.982679612869918,0.185312650539105,5.45496766018959E-17));
#4763=DIRECTION('',(0.,0.,-1.));
#4764=DIRECTION('',(-0.982679612869918,0.185312650539105,5.45496766018959E-17));
#4765=DIRECTION('center_axis',(0.991633082614556,-0.129088455968586,0.));
#4766=DIRECTION('ref_axis',(-0.129088455968586,-0.991633082614556,7.16584880148174E-18));
#4767=DIRECTION('',(-0.129088455968586,-0.991633082614556,7.16584880148174E-18));
#4768=DIRECTION('',(0.,0.,-1.));
#4769=DIRECTION('',(-0.129088455968586,-0.991633082614556,7.16584880148174E-18));
#4770=DIRECTION('',(0.,0.,-1.));
#4771=DIRECTION('',(0.,0.,-1.));
#4772=DIRECTION('',(0.,0.,-1.));
#4773=DIRECTION('',(0.,0.,-1.));
#4774=DIRECTION('',(0.,0.,-1.));
#4775=DIRECTION('',(0.,0.,-1.));
#4776=DIRECTION('',(0.,0.,-1.));
#4777=DIRECTION('',(0.,0.,-1.));
#4778=DIRECTION('center_axis',(-0.99643576818409,-0.0843549635965926,0.));
#4779=DIRECTION('ref_axis',(-0.0843549635965926,0.99643576818409,4.6826411413177E-18));
#4780=DIRECTION('',(-0.0843549635965926,0.99643576818409,4.6826411413177E-18));
#4781=DIRECTION('',(0.,0.,-1.));
#4782=DIRECTION('',(-0.0843549635965926,0.99643576818409,4.6826411413177E-18));
#4783=DIRECTION('center_axis',(5.55111512312578E-17,0.,1.));
#4784=DIRECTION('ref_axis',(1.,0.,-5.55111512312578E-17));
#4785=DIRECTION('',(0.,0.,-1.));
#4786=DIRECTION('',(0.,0.,-1.));
#4787=DIRECTION('',(0.,0.,-1.));
#4788=DIRECTION('',(0.,0.,-1.));
#4789=DIRECTION('',(0.,0.,-1.));
#4790=DIRECTION('',(0.,0.,-1.));
#4791=DIRECTION('',(0.,0.,-1.));
#4792=DIRECTION('',(0.,0.,-1.));
#4793=DIRECTION('',(0.,0.,-1.));
#4794=DIRECTION('',(0.,0.,-1.));
#4795=DIRECTION('',(0.,0.,-1.));
#4796=DIRECTION('',(0.,0.,-1.));
#4797=DIRECTION('',(0.,0.,-1.));
#4798=DIRECTION('',(0.,0.,-1.));
#4799=DIRECTION('',(0.,0.,-1.));
#4800=DIRECTION('',(0.,0.,-1.));
#4801=DIRECTION('',(0.,0.,-1.));
#4802=DIRECTION('',(0.,0.,-1.));
#4803=DIRECTION('',(0.,0.,-1.));
#4804=DIRECTION('',(0.,0.,-1.));
#4805=DIRECTION('center_axis',(5.55111512312578E-17,0.,1.));
#4806=DIRECTION('ref_axis',(1.,0.,-5.55111512312578E-17));
#4807=DIRECTION('center_axis',(2.05308975489502E-15,-1.,0.));
#4808=DIRECTION('ref_axis',(-1.,-2.05308975489502E-15,5.55111512312578E-17));
#4809=DIRECTION('',(-1.,-2.05308975489502E-15,5.55111512312578E-17));
#4810=DIRECTION('',(0.,0.,-1.));
#4811=DIRECTION('',(-1.,-2.05308975489502E-15,5.55111512312578E-17));
#4812=DIRECTION('',(0.,0.,-1.));
#4813=DIRECTION('',(0.,0.,-1.));
#4814=DIRECTION('',(0.,0.,-1.));
#4815=DIRECTION('',(0.,0.,-1.));
#4816=DIRECTION('',(0.,0.,-1.));
#4817=DIRECTION('',(0.,0.,-1.));
#4818=DIRECTION('',(0.,0.,-1.));
#4819=DIRECTION('center_axis',(-2.06677710725455E-15,1.,0.));
#4820=DIRECTION('ref_axis',(1.,2.06677710725455E-15,-5.55111512312578E-17));
#4821=DIRECTION('',(1.,2.06677710725455E-15,-5.55111512312578E-17));
#4822=DIRECTION('',(0.,0.,-1.));
#4823=DIRECTION('',(1.,2.06677710725455E-15,-5.55111512312578E-17));
#4824=DIRECTION('center_axis',(-1.,-1.30624673848135E-15,0.));
#4825=DIRECTION('ref_axis',(-1.30624673848135E-15,1.,7.25112602451755E-32));
#4826=DIRECTION('',(-1.30624673848135E-15,1.,7.25112602451755E-32));
#4827=DIRECTION('',(0.,0.,-1.));
#4828=DIRECTION('',(-1.30624673848135E-15,1.,7.25112602451755E-32));
#4829=DIRECTION('center_axis',(1.26623511472621E-15,-1.,0.));
#4830=DIRECTION('ref_axis',(-1.,-1.26623511472621E-15,5.55111512312578E-17));
#4831=DIRECTION('',(-1.,-1.26623511472621E-15,5.55111512312578E-17));
#4832=DIRECTION('',(0.,0.,-1.));
#4833=DIRECTION('',(-1.,-1.26623511472621E-15,5.55111512312578E-17));
#4834=DIRECTION('center_axis',(1.,1.30624673848135E-15,0.));
#4835=DIRECTION('ref_axis',(1.30624673848135E-15,-1.,-7.25112602451755E-32));
#4836=DIRECTION('',(1.30624673848135E-15,-1.,-7.25112602451755E-32));
#4837=DIRECTION('',(0.,0.,-1.));
#4838=DIRECTION('',(1.30624673848135E-15,-1.,-7.25112602451755E-32));
#4839=DIRECTION('center_axis',(-1.80943509149535E-15,1.,0.));
#4840=DIRECTION('ref_axis',(1.,1.80943509149535E-15,-5.55111512312578E-17));
#4841=DIRECTION('',(1.,1.80943509149535E-15,-5.55111512312578E-17));
#4842=DIRECTION('',(0.,0.,-1.));
#4843=DIRECTION('',(1.,1.80943509149535E-15,-5.55111512312578E-17));
#4844=DIRECTION('',(0.,0.,-1.));
#4845=DIRECTION('',(0.,0.,-1.));
#4846=DIRECTION('',(0.,0.,-1.));
#4847=DIRECTION('',(0.,0.,-1.));
#4848=DIRECTION('center_axis',(0.,-1.,0.));
#4849=DIRECTION('ref_axis',(-1.,0.,5.55111512312578E-17));
#4850=DIRECTION('',(-1.,0.,5.55111512312578E-17));
#4851=DIRECTION('',(0.,0.,-1.));
#4852=DIRECTION('',(-1.,0.,5.55111512312578E-17));
#4853=DIRECTION('center_axis',(1.,1.44417965298269E-15,0.));
#4854=DIRECTION('ref_axis',(1.44417965298269E-15,-1.,-8.01680751218277E-32));
#4855=DIRECTION('',(1.44417965298269E-15,-1.,-8.01680751218277E-32));
#4856=DIRECTION('',(0.,0.,-1.));
#4857=DIRECTION('',(1.44417965298269E-15,-1.,-8.01680751218277E-32));
#4858=DIRECTION('center_axis',(-1.75150596545214E-15,1.,0.));
#4859=DIRECTION('ref_axis',(1.,1.75150596545214E-15,-5.55111512312578E-17));
#4860=DIRECTION('',(1.,1.75150596545214E-15,-5.55111512312578E-17));
#4861=DIRECTION('',(0.,0.,-1.));
#4862=DIRECTION('',(1.,1.75150596545214E-15,-5.55111512312578E-17));
#4863=DIRECTION('center_axis',(-1.,-1.31363132696466E-15,0.));
#4864=DIRECTION('ref_axis',(-1.31363132696466E-15,1.,7.29211872532529E-32));
#4865=DIRECTION('',(-1.31363132696466E-15,1.,7.29211872532529E-32));
#4866=DIRECTION('',(-1.31363132696466E-15,1.,7.29211872532529E-32));
#4867=DIRECTION('center_axis',(5.55111512312578E-17,0.,1.));
#4868=DIRECTION('ref_axis',(1.,0.,-5.55111512312578E-17));
#4869=DIRECTION('center_axis',(-1.26882633546531E-15,1.,0.));
#4870=DIRECTION('ref_axis',(1.,1.26882633546531E-15,-5.55111512312578E-17));
#4871=DIRECTION('',(1.,1.26882633546531E-15,-5.55111512312578E-17));
#4872=DIRECTION('',(0.,0.,-1.));
#4873=DIRECTION('',(1.,1.26882633546531E-15,-5.55111512312578E-17));
#4874=DIRECTION('',(0.,0.,-1.));
#4875=DIRECTION('center_axis',(-1.,-1.29173103382508E-15,0.));
#4876=DIRECTION('ref_axis',(-1.29173103382508E-15,1.,7.17054767687732E-32));
#4877=DIRECTION('',(-1.29173103382508E-15,1.,7.17054767687732E-32));
#4878=DIRECTION('',(0.,0.,-1.));
#4879=DIRECTION('',(-1.29173103382508E-15,1.,7.17054767687732E-32));
#4880=DIRECTION('center_axis',(1.26882633546531E-15,-1.,0.));
#4881=DIRECTION('ref_axis',(-1.,-1.26882633546531E-15,5.55111512312578E-17));
#4882=DIRECTION('',(-1.,-1.26882633546531E-15,5.55111512312578E-17));
#4883=DIRECTION('',(0.,0.,-1.));
#4884=DIRECTION('',(-1.,-1.26882633546531E-15,5.55111512312578E-17));
#4885=DIRECTION('center_axis',(1.,1.29173103382508E-15,0.));
#4886=DIRECTION('ref_axis',(1.29173103382508E-15,-1.,-7.17054767687732E-32));
#4887=DIRECTION('',(1.29173103382508E-15,-1.,-7.17054767687732E-32));
#4888=DIRECTION('',(1.29173103382508E-15,-1.,-7.17054767687732E-32));
#4889=DIRECTION('center_axis',(0.,0.,-1.));
#4890=DIRECTION('ref_axis',(-1.,0.,0.));
#4891=DIRECTION('',(0.,0.,-1.));
#4892=DIRECTION('',(0.,0.,-1.));
#4893=DIRECTION('',(0.,0.,-1.));
#4894=DIRECTION('',(0.,0.,-1.));
#4895=DIRECTION('',(0.,0.,-1.));
#4896=DIRECTION('',(0.,0.,-1.));
#4897=DIRECTION('',(0.,0.,-1.));
#4898=DIRECTION('',(0.,0.,-1.));
#4899=DIRECTION('',(0.,0.,-1.));
#4900=DIRECTION('',(0.,0.,-1.));
#4901=DIRECTION('center_axis',(0.994767368887301,-0.102165952239665,0.));
#4902=DIRECTION('ref_axis',(-0.102165952239665,-0.9947673688873,5.6713496254615E-18));
#4903=DIRECTION('',(-0.102165952239665,-0.9947673688873,5.6713496254615E-18));
#4904=DIRECTION('',(0.,0.,-1.));
#4905=DIRECTION('',(-0.102165952239665,-0.9947673688873,5.67134962546149E-18));
#4906=DIRECTION('',(0.,0.,-1.));
#4907=DIRECTION('',(0.,0.,-1.));
#4908=DIRECTION('',(0.,0.,-1.));
#4909=DIRECTION('',(0.,0.,-1.));
#4910=DIRECTION('',(0.,0.,-1.));
#4911=DIRECTION('',(0.,0.,-1.));
#4912=DIRECTION('',(0.,0.,-1.));
#4913=DIRECTION('',(0.,0.,-1.));
#4914=DIRECTION('',(0.,0.,-1.));
#4915=DIRECTION('center_axis',(1.,1.43970550305777E-15,0.));
#4916=DIRECTION('ref_axis',(1.43970550305777E-15,-1.,-7.99197099087138E-32));
#4917=DIRECTION('',(1.43970550305777E-15,-1.,-7.99197099087138E-32));
#4918=DIRECTION('',(0.,0.,-1.));
#4919=DIRECTION('',(1.43970550305777E-15,-1.,-7.99197099087138E-32));
#4920=DIRECTION('center_axis',(0.,1.,0.));
#4921=DIRECTION('ref_axis',(1.,0.,-5.55111512312578E-17));
#4922=DIRECTION('',(1.,0.,-5.55111512312578E-17));
#4923=DIRECTION('',(0.,0.,-1.));
#4924=DIRECTION('',(1.,0.,-5.55111512312578E-17));
#4925=DIRECTION('center_axis',(-1.,-1.45522386114471E-15,0.));
#4926=DIRECTION('ref_axis',(-1.45522386114471E-15,1.,8.0781151831339E-32));
#4927=DIRECTION('',(-1.45522386114471E-15,1.,8.0781151831339E-32));
#4928=DIRECTION('',(-1.45522386114471E-15,1.,8.0781151831339E-32));
#4929=DIRECTION('center_axis',(5.55111512312578E-17,0.,1.));
#4930=DIRECTION('ref_axis',(1.,0.,-5.55111512312578E-17));
#4931=DIRECTION('center_axis',(5.55111512312578E-17,0.,1.));
#4932=DIRECTION('ref_axis',(-1.,0.,5.55111512312578E-17));
#4933=DIRECTION('',(-1.,0.,5.55111512312578E-17));
#4934=DIRECTION('',(1.,0.,-5.55111512312578E-17));
#4935=DIRECTION('center_axis',(0.866025403784439,0.,-0.5));
#4936=DIRECTION('ref_axis',(-0.5,2.30247160000032E-14,-0.866025403784439));
#4937=DIRECTION('center_axis',(-0.866025403784439,0.,0.5));
#4938=DIRECTION('ref_axis',(0.5,0.,0.866025403784439));
#4939=DIRECTION('center_axis',(-0.866025403784439,0.,0.5));
#4940=DIRECTION('ref_axis',(0.5,0.,0.866025403784439));
#4941=DIRECTION('center_axis',(0.866025403784439,0.,-0.5));
#4942=DIRECTION('ref_axis',(-0.5,0.,-0.866025403784439));
#4943=DIRECTION('center_axis',(-0.866025403784438,0.,-0.5));
#4944=DIRECTION('ref_axis',(-0.500000000000001,1.15123580000016E-14,0.866025403784438));
#4945=DIRECTION('center_axis',(0.866025403784438,0.,0.500000000000001));
#4946=DIRECTION('ref_axis',(0.500000000000001,0.,-0.866025403784438));
#4947=DIRECTION('center_axis',(0.866025403784438,0.,0.500000000000001));
#4948=DIRECTION('ref_axis',(0.500000000000001,0.,-0.866025403784438));
#4949=DIRECTION('center_axis',(-0.866025403784438,0.,-0.5));
#4950=DIRECTION('ref_axis',(-0.5,0.,0.866025403784438));
#4951=DIRECTION('center_axis',(5.55111512312578E-17,0.,1.));
#4952=DIRECTION('ref_axis',(1.,1.15123580000016E-14,0.));
#4953=DIRECTION('center_axis',(0.,0.,1.));
#4954=DIRECTION('ref_axis',(1.,0.,0.));
#4955=DIRECTION('center_axis',(0.,0.,1.));
#4956=DIRECTION('ref_axis',(1.,0.,0.));
#4957=DIRECTION('center_axis',(5.55111512312578E-17,0.,1.));
#4958=DIRECTION('ref_axis',(1.,0.,-5.55111512312578E-17));
#4959=DIRECTION('center_axis',(0.,-1.,0.));
#4960=DIRECTION('ref_axis',(-1.,0.,0.));
#4961=DIRECTION('center_axis',(0.,-1.,0.));
#4962=DIRECTION('ref_axis',(-1.,0.,0.));
#4963=DIRECTION('',(-0.707106781186543,0.707106781186552,-8.65956056235488E-17));
#4964=DIRECTION('center_axis',(0.,-1.,0.));
#4965=DIRECTION('ref_axis',(1.,0.,0.));
#4966=DIRECTION('',(0.5,0.,0.866025403784438));
#4967=DIRECTION('',(-0.5,0.,0.866025403784439));
#4968=DIRECTION('',(-1.,0.,0.));
#4969=DIRECTION('',(-0.500000000000001,0.,-0.866025403784438));
#4970=DIRECTION('',(0.499999999999999,0.,-0.866025403784439));
#4971=DIRECTION('',(1.,0.,-5.55111512312578E-17));
#4972=DIRECTION('center_axis',(0.,-0.707106781186543,-0.707106781186552));
#4973=DIRECTION('ref_axis',(-1.,0.,0.));
#4974=DIRECTION('',(-0.377964473009223,0.654653670707983,-0.654653670707973));
#4975=DIRECTION('',(0.377964473009228,0.654653670707981,-0.654653670707973));
#4976=DIRECTION('center_axis',(0.612372435695799,-0.707106781186543,-0.353553390593277));
#4977=DIRECTION('ref_axis',(-0.500000000000001,0.,-0.866025403784438));
#4978=DIRECTION('',(0.500000000000001,0.,0.866025403784438));
#4979=DIRECTION('',(-0.755928946018449,-0.654653670707983,1.9533061168838E-15));
#4980=DIRECTION('center_axis',(-0.612372435695799,-0.707106781186543,0.353553390593277));
#4981=DIRECTION('ref_axis',(0.5,0.,0.866025403784438));
#4982=DIRECTION('',(-0.377964473009228,0.654653670707981,0.654653670707973));
#4983=DIRECTION('',(0.755928946018449,-0.654653670707983,-6.81385854726907E-17));
#4984=DIRECTION('center_axis',(3.92523114670946E-17,-0.707106781186543,
0.707106781186552));
#4985=DIRECTION('ref_axis',(1.,0.,-5.55111512312578E-17));
#4986=DIRECTION('',(0.377964473009224,0.654653670707982,0.654653670707974));
#4987=DIRECTION('center_axis',(0.6123724356958,-0.707106781186542,0.353553390593276));
#4988=DIRECTION('ref_axis',(0.499999999999999,0.,-0.866025403784439));
#4989=DIRECTION('center_axis',(-0.612372435695799,-0.707106781186542,-0.353553390593276));
#4990=DIRECTION('ref_axis',(-0.5,0.,0.866025403784439));
#4991=DIRECTION('',(0.5,0.,-0.866025403784439));
#4992=DIRECTION('center_axis',(0.866025403784439,0.,0.5));
#4993=DIRECTION('ref_axis',(0.5,0.,-0.866025403784439));
#4994=DIRECTION('',(-0.5,0.,0.866025403784439));
#4995=DIRECTION('center_axis',(0.,-1.,0.));
#4996=DIRECTION('ref_axis',(1.,0.,0.));
#4997=DIRECTION('',(0.,0.,1.));
#4998=DIRECTION('',(-0.999999999999999,0.,3.16085232062354E-8));
#4999=DIRECTION('',(-1.,0.,0.));
#5000=DIRECTION('',(-0.999999999999999,0.,-3.16085232062354E-8));
#5001=DIRECTION('',(0.,0.,-1.));
#5002=DIRECTION('',(1.,0.,0.));
#5003=DIRECTION('',(0.500000000000001,0.,0.866025403784438));
#5004=DIRECTION('center_axis',(0.,1.,0.));
#5005=DIRECTION('ref_axis',(1.,0.,0.));
#5006=DIRECTION('center_axis',(0.,1.,0.));
#5007=DIRECTION('ref_axis',(1.,0.,0.));
#5008=DIRECTION('center_axis',(0.,1.,0.));
#5009=DIRECTION('ref_axis',(1.,0.,0.));
#5010=DIRECTION('center_axis',(0.,1.,0.));
#5011=DIRECTION('ref_axis',(1.,0.,0.));
#5012=DIRECTION('center_axis',(-0.866025403784438,0.,0.500000000000001));
#5013=DIRECTION('ref_axis',(0.500000000000001,0.,0.866025403784438));
#5014=DIRECTION('center_axis',(5.55111512312578E-17,0.,1.));
#5015=DIRECTION('ref_axis',(-1.,0.,5.55111512312578E-17));
#5016=DIRECTION('center_axis',(-1.,0.,0.));
#5017=DIRECTION('ref_axis',(0.,0.,-1.));
#5018=DIRECTION('',(0.,0.,-1.));
#5019=DIRECTION('',(0.,-1.,0.));
#5020=DIRECTION('',(0.,0.,-1.));
#5021=DIRECTION('',(0.,-1.,0.));
#5022=DIRECTION('center_axis',(-1.2335811384724E-15,0.,1.));
#5023=DIRECTION('ref_axis',(-1.,0.,-1.2335811384724E-15));
#5024=DIRECTION('',(-1.,0.,-1.2335811384724E-15));
#5025=DIRECTION('',(0.,-1.,0.));
#5026=DIRECTION('',(-1.,0.,-1.2335811384724E-15));
#5027=DIRECTION('center_axis',(1.,0.,4.03717463500057E-16));
#5028=DIRECTION('ref_axis',(-4.03717463500057E-16,0.,1.));
#5029=DIRECTION('',(-4.03717463500057E-16,0.,1.));
#5030=DIRECTION('',(0.,-1.,0.));
#5031=DIRECTION('',(-4.03717463500057E-16,0.,1.));
#5032=DIRECTION('center_axis',(0.,0.,-1.));
#5033=DIRECTION('ref_axis',(1.,0.,0.));
#5034=DIRECTION('',(1.,0.,0.));
#5035=DIRECTION('',(1.,0.,0.));
#5036=DIRECTION('center_axis',(0.,-1.,0.));
#5037=DIRECTION('ref_axis',(0.,0.,-1.));
#5038=DIRECTION('center_axis',(-1.,0.,-1.35693925231964E-15));
#5039=DIRECTION('ref_axis',(1.35693925231964E-15,0.,-1.));
#5040=DIRECTION('',(1.35693925231964E-15,0.,-1.));
#5041=DIRECTION('',(0.,-1.,0.));
#5042=DIRECTION('',(1.35693925231964E-15,0.,-1.));
#5043=DIRECTION('',(0.,-1.,0.));
#5044=DIRECTION('center_axis',(-4.03717463500057E-16,0.,1.));
#5045=DIRECTION('ref_axis',(-1.,0.,-4.03717463500057E-16));
#5046=DIRECTION('',(-1.,0.,-4.03717463500057E-16));
#5047=DIRECTION('',(0.,-1.,0.));
#5048=DIRECTION('',(-1.,0.,-4.03717463500057E-16));
#5049=DIRECTION('center_axis',(1.,0.,1.2335811384724E-16));
#5050=DIRECTION('ref_axis',(-1.2335811384724E-16,0.,1.));
#5051=DIRECTION('',(-1.2335811384724E-16,0.,1.));
#5052=DIRECTION('',(0.,-1.,0.));
#5053=DIRECTION('',(-1.2335811384724E-16,0.,1.));
#5054=DIRECTION('center_axis',(0.,0.,-1.));
#5055=DIRECTION('ref_axis',(1.,0.,0.));
#5056=DIRECTION('',(1.,0.,0.));
#5057=DIRECTION('',(1.,0.,0.));
#5058=DIRECTION('center_axis',(0.,-1.,0.));
#5059=DIRECTION('ref_axis',(0.,0.,-1.));
#5060=DIRECTION('center_axis',(1.11022302462516E-15,0.,-1.));
#5061=DIRECTION('ref_axis',(1.,0.,1.11022302462516E-15));
#5062=DIRECTION('',(1.,0.,1.11022302462516E-15));
#5063=DIRECTION('',(0.,-1.,0.));
#5064=DIRECTION('',(1.,0.,1.11022302462516E-15));
#5065=DIRECTION('',(0.,-1.,0.));
#5066=DIRECTION('center_axis',(-1.,0.,-4.03717463500057E-16));
#5067=DIRECTION('ref_axis',(4.03717463500057E-16,0.,-1.));
#5068=DIRECTION('',(4.03717463500057E-16,0.,-1.));
#5069=DIRECTION('',(0.,-1.,0.));
#5070=DIRECTION('',(4.03717463500057E-16,0.,-1.));
#5071=DIRECTION('center_axis',(1.2335811384724E-16,0.,1.));
#5072=DIRECTION('ref_axis',(-1.,0.,1.2335811384724E-16));
#5073=DIRECTION('',(-1.,0.,1.2335811384724E-16));
#5074=DIRECTION('',(0.,-1.,0.));
#5075=DIRECTION('',(-1.,0.,1.2335811384724E-16));
#5076=DIRECTION('center_axis',(1.,0.,0.));
#5077=DIRECTION('ref_axis',(0.,0.,1.));
#5078=DIRECTION('',(0.,0.,1.));
#5079=DIRECTION('',(0.,0.,1.));
#5080=DIRECTION('center_axis',(0.,-1.,0.));
#5081=DIRECTION('ref_axis',(0.,0.,-1.));
#5082=DIRECTION('center_axis',(0.,-1.,0.));
#5083=DIRECTION('ref_axis',(1.,0.,0.));
#5084=DIRECTION('center_axis',(0.,-1.,0.));
#5085=DIRECTION('ref_axis',(1.,0.,0.));
#5086=DIRECTION('',(0.,-1.,0.));
#5087=DIRECTION('center_axis',(0.,1.,0.));
#5088=DIRECTION('ref_axis',(1.,0.,0.));
#5089=DIRECTION('center_axis',(0.,0.,-1.));
#5090=DIRECTION('ref_axis',(1.,0.,0.));
#5091=DIRECTION('',(1.,0.,0.));
#5092=DIRECTION('',(0.,-1.,0.));
#5093=DIRECTION('',(1.,0.,0.));
#5094=DIRECTION('',(0.,-1.,0.));
#5095=DIRECTION('center_axis',(0.,-1.,0.));
#5096=DIRECTION('ref_axis',(-1.,0.,1.22464679914735E-16));
#5097=DIRECTION('center_axis',(0.,-1.,0.));
#5098=DIRECTION('ref_axis',(1.,0.,0.));
#5099=DIRECTION('',(0.,-1.,0.));
#5100=DIRECTION('center_axis',(0.,-1.,0.));
#5101=DIRECTION('ref_axis',(1.,0.,0.));
#5102=DIRECTION('center_axis',(0.,0.,1.));
#5103=DIRECTION('ref_axis',(-1.,0.,0.));
#5104=DIRECTION('',(-1.,0.,0.));
#5105=DIRECTION('',(0.,-1.,0.));
#5106=DIRECTION('',(-1.,0.,0.));
#5107=DIRECTION('center_axis',(0.,-1.,0.));
#5108=DIRECTION('ref_axis',(1.,0.,0.));
#5109=DIRECTION('center_axis',(0.,-1.,0.));
#5110=DIRECTION('ref_axis',(1.,0.,0.));
#5111=DIRECTION('center_axis',(0.,-1.,0.));
#5112=DIRECTION('ref_axis',(1.,0.,0.));
#5113=DIRECTION('center_axis',(0.,-1.,0.));
#5114=DIRECTION('ref_axis',(1.,0.,0.));
#5115=DIRECTION('center_axis',(0.,-1.,0.));
#5116=DIRECTION('ref_axis',(1.,0.,0.));
#5117=DIRECTION('',(0.,1.,0.));
#5118=DIRECTION('center_axis',(0.,1.,0.));
#5119=DIRECTION('ref_axis',(1.,0.,0.));
#5120=DIRECTION('center_axis',(0.,-1.,0.));
#5121=DIRECTION('ref_axis',(1.,0.,0.));
#5122=DIRECTION('',(0.,1.,0.));
#5123=DIRECTION('center_axis',(0.,1.,0.));
#5124=DIRECTION('ref_axis',(1.,0.,0.));
#5125=DIRECTION('center_axis',(0.,-1.,0.));
#5126=DIRECTION('ref_axis',(1.,0.,0.));
#5127=DIRECTION('',(0.,1.,0.));
#5128=DIRECTION('center_axis',(0.,1.,0.));
#5129=DIRECTION('ref_axis',(1.,0.,0.));
#5130=DIRECTION('center_axis',(0.,-1.,0.));
#5131=DIRECTION('ref_axis',(1.,0.,0.));
#5132=DIRECTION('',(0.,1.,0.));
#5133=DIRECTION('center_axis',(0.,1.,0.));
#5134=DIRECTION('ref_axis',(1.,0.,0.));
#5135=DIRECTION('center_axis',(-3.16085232062354E-8,0.,1.));
#5136=DIRECTION('ref_axis',(-0.999999999999999,0.,-3.16085232062354E-8));
#5137=DIRECTION('',(0.999999999999999,0.,3.16085232062354E-8));
#5138=DIRECTION('',(0.,-1.,0.));
#5139=DIRECTION('',(0.,-1.,0.));
#5140=DIRECTION('center_axis',(0.,0.,1.));
#5141=DIRECTION('ref_axis',(-1.,0.,0.));
#5142=DIRECTION('',(1.,0.,0.));
#5143=DIRECTION('',(0.,-1.,0.));
#5144=DIRECTION('center_axis',(3.16085232062354E-8,0.,1.));
#5145=DIRECTION('ref_axis',(-0.999999999999999,0.,3.16085232062354E-8));
#5146=DIRECTION('',(0.999999999999999,0.,-3.16085232062354E-8));
#5147=DIRECTION('',(0.,-1.,0.));
#5148=DIRECTION('center_axis',(1.,0.,0.));
#5149=DIRECTION('ref_axis',(0.,0.,1.));
#5150=DIRECTION('',(0.,0.,-1.));
#5151=DIRECTION('',(0.,-1.,0.));
#5152=DIRECTION('center_axis',(0.,0.,-1.));
#5153=DIRECTION('ref_axis',(1.,0.,0.));
#5154=DIRECTION('',(-1.,0.,0.));
#5155=DIRECTION('',(0.,-1.,0.));
#5156=DIRECTION('center_axis',(-1.,0.,0.));
#5157=DIRECTION('ref_axis',(0.,0.,-1.));
#5158=DIRECTION('',(0.,0.,1.));
#5159=DIRECTION('center_axis',(0.,-1.,0.));
#5160=DIRECTION('ref_axis',(1.,0.,0.));
#5161=DIRECTION('center_axis',(0.,-1.,0.));
#5162=DIRECTION('ref_axis',(1.,0.,0.));
#5163=CARTESIAN_POINT('',(0.,0.,0.));
#5164=CARTESIAN_POINT('Origin',(5.55111512312578E-16,-73.5,10.));
#5165=CARTESIAN_POINT('',(-1.26583302388533,-73.4992146511688,9.69921448140273));
#5166=CARTESIAN_POINT('',(-1.26620652293656,-73.5006450353053,9.83605382864156));
#5167=CARTESIAN_POINT('',(-1.2645,-73.5,10.));
#5168=CARTESIAN_POINT('',(0.594450321336639,-74.6160596155505,10.));
#5169=CARTESIAN_POINT('Ctrl Pts',(-1.26620652293656,-73.5006450353053,9.83605382864156));
#5170=CARTESIAN_POINT('Ctrl Pts',(-1.26646563284245,-73.5422550163709,9.83868081820289));
#5171=CARTESIAN_POINT('Ctrl Pts',(-1.26457116379707,-73.5838406903153,9.84130780776422));
#5172=CARTESIAN_POINT('Ctrl Pts',(-1.26044095058423,-73.625205069729,9.84393479732555));
#5173=CARTESIAN_POINT('Ctrl Pts',(-1.21954606900322,-74.0347702206354,9.86994566443796));
#5174=CARTESIAN_POINT('Ctrl Pts',(-0.959464045897734,-74.4226401720964,
9.89595653155037));
#5175=CARTESIAN_POINT('Ctrl Pts',(-0.597164372551976,-74.6165383552066,
9.92196739866278));
#5176=CARTESIAN_POINT('Ctrl Pts',(-0.234864699206219,-74.8104365383167,
9.94797826577518));
#5177=CARTESIAN_POINT('Ctrl Pts',(0.229652624379803,-74.810362953076,9.97398913288759));
#5178=CARTESIAN_POINT('Ctrl Pts',(0.594450321336622,-74.6160596155505,10.));
#5179=CARTESIAN_POINT('',(1.01710376760838,-72.7451778022309,10.));
#5180=CARTESIAN_POINT('Origin',(5.55111512312578E-16,-73.5,10.));
#5181=CARTESIAN_POINT('Ctrl Pts',(1.01711251022846,-72.7451689556529,10.));
#5182=CARTESIAN_POINT('Ctrl Pts',(1.25085282344328,-73.0625180135338,9.97509588433899));
#5183=CARTESIAN_POINT('Ctrl Pts',(1.3263929325714,-73.498750767259,9.95019176867799));
#5184=CARTESIAN_POINT('Ctrl Pts',(1.20961646989148,-73.8751442426467,9.92528765301698));
#5185=CARTESIAN_POINT('Ctrl Pts',(1.0869175607544,-74.270626926199,9.89912049780006));
#5186=CARTESIAN_POINT('Ctrl Pts',(0.751900326039643,-74.6000467881186,9.87295334258313));
#5187=CARTESIAN_POINT('Ctrl Pts',(0.354480679680722,-74.7158829014035,9.84678618736621));
#5188=CARTESIAN_POINT('Ctrl Pts',(-0.0429389666782017,-74.8317190146884,
9.82061903214929));
#5189=CARTESIAN_POINT('Ctrl Pts',(-0.502761024681288,-74.7339713793386,
9.79445187693237));
#5190=CARTESIAN_POINT('Ctrl Pts',(-0.818671746414374,-74.4663788144868,
9.76828472171544));
#5191=CARTESIAN_POINT('Ctrl Pts',(-1.09662871558151,-74.2309350223616,9.74526130827787));
#5192=CARTESIAN_POINT('Ctrl Pts',(-1.26317639402802,-73.8640053888932,9.7222378948403));
#5193=CARTESIAN_POINT('Ctrl Pts',(-1.26583302388533,-73.4992146511688,9.69921448140273));
#5194=CARTESIAN_POINT('Origin',(5.55111512312578E-16,-73.5,10.));
#5195=CARTESIAN_POINT('',(-1.26434379599685,-73.5010890253537,9.19921448140273));
#5196=CARTESIAN_POINT('',(-1.26262348681104,-73.4999456505026,9.33605382864156));
#5197=CARTESIAN_POINT('',(-1.2645,-73.5,10.));
#5198=CARTESIAN_POINT('Ctrl Pts',(-1.26262348681104,-73.4999456505026,9.33605382864156));
#5199=CARTESIAN_POINT('Ctrl Pts',(-1.26254112711345,-73.7109075301637,9.34928228219512));
#5200=CARTESIAN_POINT('Ctrl Pts',(-1.21232913576929,-73.9219067890778,9.36251073574867));
#5201=CARTESIAN_POINT('Ctrl Pts',(-1.11221482276942,-74.1057295723185,9.37573918930223));
#5202=CARTESIAN_POINT('Ctrl Pts',(-0.915361873862972,-74.4671769605372,
9.40175005641464));
#5203=CARTESIAN_POINT('Ctrl Pts',(-0.525573374606878,-74.7235529188774,
9.42776092352704));
#5204=CARTESIAN_POINT('Ctrl Pts',(-0.115725617933698,-74.7611628720013,
9.45377179063945));
#5205=CARTESIAN_POINT('Ctrl Pts',(0.29412213873949,-74.7987728251252,9.47978265775185));
#5206=CARTESIAN_POINT('Ctrl Pts',(0.724029152829769,-74.6176167730327,9.50579352486427));
#5207=CARTESIAN_POINT('Ctrl Pts',(0.983385539034018,-74.2980328499076,9.53180439197667));
#5208=CARTESIAN_POINT('Ctrl Pts',(1.24274192523826,-73.9784489267825,9.55781525908908));
#5209=CARTESIAN_POINT('Ctrl Pts',(1.33154768355649,-73.5204371326248,9.58382612620148));
#5210=CARTESIAN_POINT('Ctrl Pts',(1.2103411214119,-73.1271057987275,9.60983699331389));
#5211=CARTESIAN_POINT('Ctrl Pts',(1.08913455926732,-72.7337744648301,9.63584786042629));
#5212=CARTESIAN_POINT('Ctrl Pts',(0.757915676659922,-72.405123591193,9.6618587275387));
#5213=CARTESIAN_POINT('Ctrl Pts',(0.36373155096776,-72.2869059044682,9.68786959465111));
#5214=CARTESIAN_POINT('Ctrl Pts',(-0.0304525747244019,-72.1686882177434,
9.71388046176352));
#5215=CARTESIAN_POINT('Ctrl Pts',(-0.487601943501328,-72.260903717931,9.73989132887593));
#5216=CARTESIAN_POINT('Ctrl Pts',(-0.805322757861535,-72.5226416432007,
9.76590219598834));
#5217=CARTESIAN_POINT('Ctrl Pts',(-1.09095508939128,-72.7579451249544,9.78928607353941));
#5218=CARTESIAN_POINT('Ctrl Pts',(-1.26390008274323,-73.1302580659531,9.81266995109048));
#5219=CARTESIAN_POINT('Ctrl Pts',(-1.26620652293656,-73.5006450353053,9.83605382864156));
#5220=CARTESIAN_POINT('Ctrl Pts',(-1.26583302388533,-73.4992146511688,9.69921448140273));
#5221=CARTESIAN_POINT('Ctrl Pts',(-1.26619577453902,-73.4494041447461,9.69607073962338));
#5222=CARTESIAN_POINT('Ctrl Pts',(-1.26350283343469,-73.3996335172927,9.69292699784402));
#5223=CARTESIAN_POINT('Ctrl Pts',(-1.25762059030391,-73.3502429562893,9.68978325606467));
#5224=CARTESIAN_POINT('Ctrl Pts',(-1.20865932699726,-72.939137157297,9.66361610084774));
#5225=CARTESIAN_POINT('Ctrl Pts',(-0.938737414920894,-72.5543630536661,
9.63744894563082));
#5226=CARTESIAN_POINT('Ctrl Pts',(-0.568845508341697,-72.3684206588304,
9.61128179041389));
#5227=CARTESIAN_POINT('Ctrl Pts',(-0.198953601762498,-72.1824782639948,
9.58511463519697));
#5228=CARTESIAN_POINT('Ctrl Pts',(0.270908299319525,-72.1953675779544,9.55894747998004));
#5229=CARTESIAN_POINT('Ctrl Pts',(0.630051836178268,-72.4013196385159,9.53278032476312));
#5230=CARTESIAN_POINT('Ctrl Pts',(0.989195373037011,-72.6072716990774,9.5066131695462));
#5231=CARTESIAN_POINT('Ctrl Pts',(1.23762054567247,-73.0062865062409,9.48044601432927));
#5232=CARTESIAN_POINT('Ctrl Pts',(1.26394918426154,-73.4194530164741,9.45427885911235));
#5233=CARTESIAN_POINT('Ctrl Pts',(1.29027782285062,-73.8326195267073,9.42811170389542));
#5234=CARTESIAN_POINT('Ctrl Pts',(1.09450992739331,-74.2599377400102,9.4019445486785));
#5235=CARTESIAN_POINT('Ctrl Pts',(0.764417902735022,-74.509813632129,9.37577739346158));
#5236=CARTESIAN_POINT('Ctrl Pts',(0.434325878076729,-74.7596895242478,9.34961023824465));
#5237=CARTESIAN_POINT('Ctrl Pts',(-0.0300902757825491,-74.8321230951825,
9.32344308302773));
#5238=CARTESIAN_POINT('Ctrl Pts',(-0.420598600559395,-74.6946361594391,
9.2972759278108));
#5239=CARTESIAN_POINT('Ctrl Pts',(-0.81110692533624,-74.5571492236956,9.27110877259388));
#5240=CARTESIAN_POINT('Ctrl Pts',(-1.12770742103065,-74.2097417812741,9.24494161737695));
#5241=CARTESIAN_POINT('Ctrl Pts',(-1.22844702187334,-73.8081813064305,9.21877446216003));
#5242=CARTESIAN_POINT('Ctrl Pts',(-1.25354801378026,-73.7081256565682,9.21225446857426));
#5243=CARTESIAN_POINT('Ctrl Pts',(-1.26524744772658,-73.6047079572562,9.20573447498849));
#5244=CARTESIAN_POINT('Ctrl Pts',(-1.26434379599685,-73.5010890253537,9.19921448140273));
#5245=CARTESIAN_POINT('Origin',(5.55111512312578E-16,-73.5,10.));
#5246=CARTESIAN_POINT('',(-1.2630126767369,-73.4992877933572,8.69921448140273));
#5247=CARTESIAN_POINT('',(-1.26611637761871,-73.4994366614947,8.83605382864156));
#5248=CARTESIAN_POINT('',(-1.2645,-73.5,10.));
#5249=CARTESIAN_POINT('Ctrl Pts',(-1.26611637761871,-73.4994366614947,8.83605382864156));
#5250=CARTESIAN_POINT('Ctrl Pts',(-1.26397551704749,-73.8767772215859,8.85988374618734));
#5251=CARTESIAN_POINT('Ctrl Pts',(-1.08384684599147,-74.2558964294271,8.88371366373312));
#5252=CARTESIAN_POINT('Ctrl Pts',(-0.788864381328917,-74.4907662775393,
8.9075435812789));
#5253=CARTESIAN_POINT('Ctrl Pts',(-0.466884681899092,-74.7471317641685,
8.93355444839131));
#5254=CARTESIAN_POINT('Ctrl Pts',(-0.00806597174219013,-74.8316357992645,
8.95956531550372));
#5255=CARTESIAN_POINT('Ctrl Pts',(0.384121591996567,-74.7068038129042,8.98557618261612));
#5256=CARTESIAN_POINT('Ctrl Pts',(0.776309155735326,-74.5819718265439,9.01158704972853));
#5257=CARTESIAN_POINT('Ctrl Pts',(1.10186557305594,-74.2478038187272,9.03759791684094));
#5258=CARTESIAN_POINT('Ctrl Pts',(1.21641857837677,-73.8524915324858,9.06360878395334));
#5259=CARTESIAN_POINT('Ctrl Pts',(1.33097158369759,-73.4571792462444,9.08961965106575));
#5260=CARTESIAN_POINT('Ctrl Pts',(1.23452117701863,-73.0007226815782,9.11563051817815));
#5261=CARTESIAN_POINT('Ctrl Pts',(0.96983864949592,-72.6855441661858,9.14164138529056));
#5262=CARTESIAN_POINT('Ctrl Pts',(0.705156121973211,-72.3703656507933,9.16765225240297));
#5263=CARTESIAN_POINT('Ctrl Pts',(0.272241473606752,-72.1964651846746,9.19366311951538));
#5264=CARTESIAN_POINT('Ctrl Pts',(-0.136920749581437,-72.2409615898401,
9.21967398662779));
#5265=CARTESIAN_POINT('Ctrl Pts',(-0.546082972769623,-72.2854579950057,
9.24568485374019));
#5266=CARTESIAN_POINT('Ctrl Pts',(-0.931492770779541,-72.5483512714555,
9.2716957208526));
#5267=CARTESIAN_POINT('Ctrl Pts',(-1.1222389705061,-72.913057318729,9.297706587965));
#5268=CARTESIAN_POINT('Ctrl Pts',(-1.21597659175292,-73.0922833131381,9.31048900152386));
#5269=CARTESIAN_POINT('Ctrl Pts',(-1.26270306948569,-73.2960970313073,9.32327141508271));
#5270=CARTESIAN_POINT('Ctrl Pts',(-1.26262348681104,-73.4999456505026,9.33605382864156));
#5271=CARTESIAN_POINT('Ctrl Pts',(-1.26434379599685,-73.5010890253537,9.19921448140273));
#5272=CARTESIAN_POINT('Ctrl Pts',(-1.2616207577977,-73.1888467084931,9.17956731977157));
#5273=CARTESIAN_POINT('Ctrl Pts',(-1.14445657637623,-72.8747771178761,9.15992015814041));
#5274=CARTESIAN_POINT('Ctrl Pts',(-0.93469955898106,-72.6453685377343,9.14027299650925));
#5275=CARTESIAN_POINT('Ctrl Pts',(-0.655333789255122,-72.3398297511473,
9.11410584129233));
#5276=CARTESIAN_POINT('Ctrl Pts',(-0.211723543812281,-72.1844656852388,
9.0879386860754));
#5277=CARTESIAN_POINT('Ctrl Pts',(0.197229654461863,-72.2489369832521,9.06177153085848));
#5278=CARTESIAN_POINT('Ctrl Pts',(0.606182852736008,-72.3134082812653,9.03560437564156));
#5279=CARTESIAN_POINT('Ctrl Pts',(0.980479003841454,-72.5977149432002,9.00943722042463));
#5280=CARTESIAN_POINT('Ctrl Pts',(1.15229524151895,-72.9743824706349,8.98327006520771));
#5281=CARTESIAN_POINT('Ctrl Pts',(1.32411147919644,-73.3510499980695,8.95710290999078));
#5282=CARTESIAN_POINT('Ctrl Pts',(1.29344780344597,-73.8200783910037,8.93093575477386));
#5283=CARTESIAN_POINT('Ctrl Pts',(1.07405281778572,-74.1711696564387,8.90476859955694));
#5284=CARTESIAN_POINT('Ctrl Pts',(0.854657832125461,-74.5222609218737,8.87860144434001));
#5285=CARTESIAN_POINT('Ctrl Pts',(0.446531536555411,-74.7554150598093,8.85243428912309));
#5286=CARTESIAN_POINT('Ctrl Pts',(0.0326653370504841,-74.7660928593091,
8.82626713390616));
#5287=CARTESIAN_POINT('Ctrl Pts',(-0.38120086245444,-74.7767706588089,8.80009997868923));
#5288=CARTESIAN_POINT('Ctrl Pts',(-0.800806965894239,-74.5649721198729,
8.77393282347231));
#5289=CARTESIAN_POINT('Ctrl Pts',(-1.03801441187226,-74.225661238722,8.74776566825538));
#5290=CARTESIAN_POINT('Ctrl Pts',(-1.18472126552204,-74.0158059722588,8.7315819393045));
#5291=CARTESIAN_POINT('Ctrl Pts',(-1.26165858736486,-73.7571758050384,8.71539821035361));
#5292=CARTESIAN_POINT('Ctrl Pts',(-1.2630126767369,-73.4992877933572,8.69921448140273));
#5293=CARTESIAN_POINT('Origin',(5.55111512312578E-16,-73.5,10.));
#5294=CARTESIAN_POINT('',(-1.266505650354,-73.4999093683536,8.19921448140273));
#5295=CARTESIAN_POINT('',(-1.26354076904179,-73.5009230033183,8.33605382864156));
#5296=CARTESIAN_POINT('',(-1.2645,-73.5,10.));
#5297=CARTESIAN_POINT('Ctrl Pts',(-1.26354076904179,-73.5009230033183,8.33605382864156));
#5298=CARTESIAN_POINT('Ctrl Pts',(-1.26448985326576,-73.6349636055535,8.34447434306716));
#5299=CARTESIAN_POINT('Ctrl Pts',(-1.24477325448737,-73.7687324287563,8.35289485749276));
#5300=CARTESIAN_POINT('Ctrl Pts',(-1.20318373037089,-73.895314735128,8.36131537191836));
#5301=CARTESIAN_POINT('Ctrl Pts',(-1.07471419390489,-74.2863259469619,8.38732623903076));
#5302=CARTESIAN_POINT('Ctrl Pts',(-0.737536567868625,-74.6087645204636,
8.41333710614317));
#5303=CARTESIAN_POINT('Ctrl Pts',(-0.341177265676644,-74.7196404443498,
8.43934797325558));
#5304=CARTESIAN_POINT('Ctrl Pts',(0.0551820365153395,-74.8305163682359,
8.46535884036799));
#5305=CARTESIAN_POINT('Ctrl Pts',(0.510723014863039,-74.7298296425064,8.49136970748039));
#5306=CARTESIAN_POINT('Ctrl Pts',(0.823429336641921,-74.4622312196321,8.5173805745928));
#5307=CARTESIAN_POINT('Ctrl Pts',(1.1361356584208,-74.1946327967577,8.5433914417052));
#5308=CARTESIAN_POINT('Ctrl Pts',(1.30600732363087,-73.7601226767386,8.56940230881761));
#5309=CARTESIAN_POINT('Ctrl Pts',(1.25771224173668,-73.3513907916208,8.59541317593002));
#5310=CARTESIAN_POINT('Ctrl Pts',(1.20941715984248,-72.9426589065031,8.62142404304243));
#5311=CARTESIAN_POINT('Ctrl Pts',(0.942955330844045,-72.5597052562868,8.64743491015484));
#5312=CARTESIAN_POINT('Ctrl Pts',(0.576493162386578,-72.3723562559252,8.67344577726724));
#5313=CARTESIAN_POINT('Ctrl Pts',(0.210030993929107,-72.1850072555636,8.69945664437965));
#5314=CARTESIAN_POINT('Ctrl Pts',(-0.256431513987392,-72.1932629050567,
8.72546751149205));
#5315=CARTESIAN_POINT('Ctrl Pts',(-0.616034673989032,-72.3934621231425,
8.75147837860446));
#5316=CARTESIAN_POINT('Ctrl Pts',(-0.975637833990673,-72.5936613412282,
8.77748924571686));
#5317=CARTESIAN_POINT('Ctrl Pts',(-1.22838164607745,-72.9858041279067,8.80350011282927));
#5318=CARTESIAN_POINT('Ctrl Pts',(-1.26218320776947,-73.3959889903272,8.82951097994168));
#5319=CARTESIAN_POINT('Ctrl Pts',(-1.26501738861415,-73.4303820189819,8.83169192950831));
#5320=CARTESIAN_POINT('Ctrl Pts',(-1.26631231236864,-73.4649018910986,8.83387287907494));
#5321=CARTESIAN_POINT('Ctrl Pts',(-1.26611637761871,-73.4994366614947,8.83605382864156));
#5322=CARTESIAN_POINT('Ctrl Pts',(-1.2630126767369,-73.4992877933572,8.69921448140273));
#5323=CARTESIAN_POINT('Ctrl Pts',(-1.2638479880205,-73.3402017163888,8.68923105513669));
#5324=CARTESIAN_POINT('Ctrl Pts',(-1.23592074188645,-73.1813980604101,8.67924762887065));
#5325=CARTESIAN_POINT('Ctrl Pts',(-1.17786618010207,-73.0345008862638,8.66926420260461));
#5326=CARTESIAN_POINT('Ctrl Pts',(-1.02570171383761,-72.6494746383221,8.64309704738769));
#5327=CARTESIAN_POINT('Ctrl Pts',(-0.666563992792434,-72.3462453658045,
8.61692989217076));
#5328=CARTESIAN_POINT('Ctrl Pts',(-0.261479422553664,-72.2607717634011,
8.59076273695384));
#5329=CARTESIAN_POINT('Ctrl Pts',(0.143605147685106,-72.1752981609976,8.56459558173692));
#5330=CARTESIAN_POINT('Ctrl Pts',(0.594636567117473,-72.3075802287081,8.53842842651999));
#5331=CARTESIAN_POINT('Ctrl Pts',(0.88938611983043,-72.5983068491296,8.51226127130307));
#5332=CARTESIAN_POINT('Ctrl Pts',(1.18413567254339,-72.889033469551,8.48609411608614));
#5333=CARTESIAN_POINT('Ctrl Pts',(1.32260335853693,-73.3382046426833,8.45992696086922));
#5334=CARTESIAN_POINT('Ctrl Pts',(1.24270446901077,-73.7444254580734,8.43375980565229));
#5335=CARTESIAN_POINT('Ctrl Pts',(1.16280557948462,-74.1506462734634,8.40759265043537));
#5336=CARTESIAN_POINT('Ctrl Pts',(0.864540114438751,-74.5139167311111,8.38142549521845));
#5337=CARTESIAN_POINT('Ctrl Pts',(0.481641254527586,-74.6713579747967,8.35525834000152));
#5338=CARTESIAN_POINT('Ctrl Pts',(0.0987423946164213,-74.8287992184823,
8.32909118478459));
#5339=CARTESIAN_POINT('Ctrl Pts',(-0.368789860160043,-74.7804112482058,
8.30292402956767));
#5340=CARTESIAN_POINT('Ctrl Pts',(-0.711328403877584,-74.5478886572861,
8.27675687435075));
#5341=CARTESIAN_POINT('Ctrl Pts',(-1.04968206564168,-74.3182068549794,8.25090941003474));
#5342=CARTESIAN_POINT('Ctrl Pts',(-1.26607752058109,-73.9088621883755,8.22506194571873));
#5343=CARTESIAN_POINT('Ctrl Pts',(-1.266505650354,-73.4999093683536,8.19921448140273));
#5344=CARTESIAN_POINT('Origin',(5.55111512312578E-16,-73.5,10.));
#5345=CARTESIAN_POINT('',(-1.26320231832496,-73.5008669902098,7.69921448140273));
#5346=CARTESIAN_POINT('',(-1.26412173355427,-73.4989524456625,7.83605382864156));
#5347=CARTESIAN_POINT('',(-1.2645,-73.5,10.));
#5348=CARTESIAN_POINT('',(1.13748035149459,-74.0523574023798,7.41324075219224));
#5349=CARTESIAN_POINT('Ctrl Pts',(-1.26320231832496,-73.5008669902098,7.69921448140273));
#5350=CARTESIAN_POINT('Ctrl Pts',(-1.26154815106591,-73.2329541414549,7.68239137065001));
#5351=CARTESIAN_POINT('Ctrl Pts',(-1.17792641701869,-72.964095383871,7.66556825989728));
#5352=CARTESIAN_POINT('Ctrl Pts',(-1.02021601294854,-72.7496237650704,7.64874514914456));
#5353=CARTESIAN_POINT('Ctrl Pts',(-0.77490866858835,-72.4160283782676,7.62257799392764));
#5354=CARTESIAN_POINT('Ctrl Pts',(-0.350354193815378,-72.2140150343771,
7.59641083871071));
#5355=CARTESIAN_POINT('Ctrl Pts',(0.0631495284981003,-72.2348719706081,
7.57024368349379));
#5356=CARTESIAN_POINT('Ctrl Pts',(0.47665325081158,-72.2557289068391,7.54407652827686));
#5357=CARTESIAN_POINT('Ctrl Pts',(0.879106220665567,-72.4994561231916,7.51790937305993));
#5358=CARTESIAN_POINT('Ctrl Pts',(1.08972038816263,-72.8551049201108,7.49174221784301));
#5359=CARTESIAN_POINT('Ctrl Pts',(1.30033455565968,-73.2107537170301,7.46557506262608));
#5360=CARTESIAN_POINT('Ctrl Pts',(1.31910992079981,-73.6783240945161,7.43940790740916));
#5361=CARTESIAN_POINT('Ctrl Pts',(1.1374803514946,-74.0523574023798,7.41324075219224));
#5362=CARTESIAN_POINT('',(0.423031160853171,-74.692210053961,7.48812392704977));
#5363=CARTESIAN_POINT('Ctrl Pts',(0.421900525177032,-74.692040350347,7.48812392704977));
#5364=CARTESIAN_POINT('Ctrl Pts',(0.442906263413141,-74.6846057597386,7.48694040871062));
#5365=CARTESIAN_POINT('Ctrl Pts',(0.463730523619475,-74.6766100800929,7.48567831869018));
#5366=CARTESIAN_POINT('Ctrl Pts',(0.64005383811131,-74.6035000491492,7.47426814178645));
#5367=CARTESIAN_POINT('Ctrl Pts',(0.782040413300271,-74.5062326363205,7.45997047573723));
#5368=CARTESIAN_POINT('Ctrl Pts',(0.989692593255033,-74.2985804563658,7.43503673039919));
#5369=CARTESIAN_POINT('Ctrl Pts',(1.07478617631352,-74.1814647378013,7.422860484615));
#5370=CARTESIAN_POINT('Ctrl Pts',(1.13748035149459,-74.0523574023798,7.41324075219224));
#5371=CARTESIAN_POINT('Ctrl Pts',(0.423031160853137,-74.692210053961,7.48812392704977));
#5372=CARTESIAN_POINT('Ctrl Pts',(0.497235869553297,-74.6666369106007,7.49306820376949));
#5373=CARTESIAN_POINT('Ctrl Pts',(0.568870117310728,-74.6341538437639,7.49801248048921));
#5374=CARTESIAN_POINT('Ctrl Pts',(0.636512062163474,-74.5948180198807,7.50295675720893));
#5375=CARTESIAN_POINT('Ctrl Pts',(0.992363026526472,-74.3878799891465,7.52896762432133));
#5376=CARTESIAN_POINT('Ctrl Pts',(1.23772281210069,-73.9912847049196,7.55497849143374));
#5377=CARTESIAN_POINT('Ctrl Pts',(1.2638843168928,-73.5805875877283,7.58098935854615));
#5378=CARTESIAN_POINT('Ctrl Pts',(1.29004582168491,-73.169890470537,7.60700022565856));
#5379=CARTESIAN_POINT('Ctrl Pts',(1.09700904569491,-72.7450915203812,7.63301109277096));
#5380=CARTESIAN_POINT('Ctrl Pts',(0.770329450012157,-72.4947297607273,7.65902195988337));
#5381=CARTESIAN_POINT('Ctrl Pts',(0.443649854329406,-72.2443680010735,7.68503282699578));
#5382=CARTESIAN_POINT('Ctrl Pts',(-0.016672561046094,-72.1684434319217,
7.71104369410819));
#5383=CARTESIAN_POINT('Ctrl Pts',(-0.406476930175142,-72.3005501039442,
7.73705456122059));
#5384=CARTESIAN_POINT('Ctrl Pts',(-0.796281299304189,-72.4326567759667,
7.763065428333));
#5385=CARTESIAN_POINT('Ctrl Pts',(-1.11556762218678,-72.7727946891635,7.78907629544541));
#5386=CARTESIAN_POINT('Ctrl Pts',(-1.22275543006917,-73.1701616053321,7.81508716255781));
#5387=CARTESIAN_POINT('Ctrl Pts',(-1.25155584089242,-73.2769305621689,7.8220760512524));
#5388=CARTESIAN_POINT('Ctrl Pts',(-1.26504381823541,-73.3878311617999,7.82906493994698));
#5389=CARTESIAN_POINT('Ctrl Pts',(-1.26412173355427,-73.4989524456625,7.83605382864156));
#5390=CARTESIAN_POINT('Origin',(3.49077568597334E-16,-73.5,6.28842243143342));
#5391=CARTESIAN_POINT('',(-1.54508237634726,-73.5007871012069,9.99684587861087));
#5392=CARTESIAN_POINT('',(-1.543,-73.5,10.));
#5393=CARTESIAN_POINT('',(-1.543,-73.5,6.28842243143342));
#5394=CARTESIAN_POINT('',(-1.54178813118952,-73.5611421174242,10.));
#5395=CARTESIAN_POINT('Origin',(5.55111512312578E-16,-73.5,10.));
#5396=CARTESIAN_POINT('Ctrl Pts',(-1.54508237634726,-73.5007871012068,9.99684587861087));
#5397=CARTESIAN_POINT('Ctrl Pts',(-1.54520891695347,-73.5211080233676,9.99789725240724));
#5398=CARTESIAN_POINT('Ctrl Pts',(-1.54491453181037,-73.5414241946028,9.99894862620362));
#5399=CARTESIAN_POINT('Ctrl Pts',(-1.54419279357461,-73.5617202056459,9.99999999999999));
#5400=CARTESIAN_POINT('Origin',(3.49077568597334E-16,-73.5,6.28842243143342));
#5401=CARTESIAN_POINT('',(-1.54071019387065,-73.499933680289,9.49684587861087));
#5402=CARTESIAN_POINT('',(-1.54462661593915,-73.4990416818928,9.53842243143342));
#5403=CARTESIAN_POINT('',(-1.543,-73.5,6.28842243143342));
#5404=CARTESIAN_POINT('',(-1.36661087368852,-72.7836036572425,10.));
#5405=CARTESIAN_POINT('Ctrl Pts',(-1.54462661593915,-73.4990416818929,9.53842243143342));
#5406=CARTESIAN_POINT('Ctrl Pts',(-1.54138487622397,-73.9441758126233,9.56144584487099));
#5407=CARTESIAN_POINT('Ctrl Pts',(-1.10717689047809,-74.9008014380594,9.61063641352548));
#5408=CARTESIAN_POINT('Ctrl Pts',(0.508699572885955,-75.2442997556418,9.68599413739691));
#5409=CARTESIAN_POINT('Ctrl Pts',(1.73510904658673,-74.038380783063,9.76449560304767));
#5410=CARTESIAN_POINT('Ctrl Pts',(1.40703607015057,-72.3487847818759,9.84299706869845));
#5411=CARTESIAN_POINT('Ctrl Pts',(-0.185773464474372,-71.693382821733,9.92149853434922));
#5412=CARTESIAN_POINT('Ctrl Pts',(-1.13104100782582,-72.3342262372488,9.97383284478307));
#5413=CARTESIAN_POINT('Ctrl Pts',(-1.36661087368852,-72.7836036572425,10.));
#5414=CARTESIAN_POINT('Origin',(5.55111512312578E-16,-73.5,10.));
#5415=CARTESIAN_POINT('Ctrl Pts',(-1.54071019387065,-73.499933680289,9.49684587861087));
#5416=CARTESIAN_POINT('Ctrl Pts',(-1.5406096948486,-73.7573588920858,9.51007433216443));
#5417=CARTESIAN_POINT('Ctrl Pts',(-1.35886282460138,-74.5210899034546,9.54931365283039));
#5418=CARTESIAN_POINT('Ctrl Pts',(-0.1656908364304,-75.3058760439279,9.61456384060876));
#5419=CARTESIAN_POINT('Ctrl Pts',(1.40808501823458,-74.6427116586879,9.69259644194598));
#5420=CARTESIAN_POINT('Ctrl Pts',(1.73317940752288,-72.9660516387938,9.7706290432832));
#5421=CARTESIAN_POINT('Ctrl Pts',(0.520674696103633,-71.7629477288958,9.84866164462042));
#5422=CARTESIAN_POINT('Ctrl Pts',(-1.09648926457149,-72.0891596712155,9.92406725639631));
#5423=CARTESIAN_POINT('Ctrl Pts',(-1.54226795387332,-73.0488241959397,9.97346200105979));
#5424=CARTESIAN_POINT('Ctrl Pts',(-1.54508237634726,-73.5007871012068,9.99684587861087));
#5425=CARTESIAN_POINT('Origin',(3.49077568597334E-16,-73.5,6.28842243143342));
#5426=CARTESIAN_POINT('',(-1.54497237695981,-73.4993125889176,8.99684587861087));
#5427=CARTESIAN_POINT('',(-1.54280939282178,-73.5013288779129,9.03842243143342));
#5428=CARTESIAN_POINT('',(-1.543,-73.5,6.28842243143342));
#5429=CARTESIAN_POINT('Ctrl Pts',(-1.54280939282178,-73.5013288779129,9.03842243143342));
#5430=CARTESIAN_POINT('Ctrl Pts',(-1.54391206946786,-73.6277693776563,9.04494242501918));
#5431=CARTESIAN_POINT('Ctrl Pts',(-1.47234029021545,-74.2604315030129,9.07762957382187));
#5432=CARTESIAN_POINT('Ctrl Pts',(-0.603419075474373,-75.2139034684214,
9.13648387784149));
#5433=CARTESIAN_POINT('Ctrl Pts',(1.09668561113267,-74.9487433261859,9.21498534349226));
#5434=CARTESIAN_POINT('Ctrl Pts',(1.81334008963949,-73.3844443863844,9.29348680914303));
#5435=CARTESIAN_POINT('Ctrl Pts',(0.903921248888574,-71.9237567293185,9.37198827479381));
#5436=CARTESIAN_POINT('Ctrl Pts',(-0.816118877729617,-71.8765723605411,
9.45048974044458));
#5437=CARTESIAN_POINT('Ctrl Pts',(-1.51443155848517,-72.8720181682746,9.50596779265779));
#5438=CARTESIAN_POINT('Ctrl Pts',(-1.54506926066722,-73.4382606527032,9.53527868965407));
#5439=CARTESIAN_POINT('Ctrl Pts',(-1.54462661593915,-73.4990416818929,9.53842243143342));
#5440=CARTESIAN_POINT('Ctrl Pts',(-1.54497237695981,-73.4993125889176,8.99684587861087));
#5441=CARTESIAN_POINT('Ctrl Pts',(-1.5423600022177,-73.9597605796023,9.02067579615665));
#5442=CARTESIAN_POINT('Ctrl Pts',(-1.08264119778133,-74.9273368568591,9.07051658081484));
#5443=CARTESIAN_POINT('Ctrl Pts',(0.55002884568913,-75.2280377733635,9.14636823258543));
#5444=CARTESIAN_POINT('Ctrl Pts',(1.74180476959353,-74.0047370946897,9.22440083392266));
#5445=CARTESIAN_POINT('Ctrl Pts',(1.38872534490636,-72.3337703585569,9.30243343525987));
#5446=CARTESIAN_POINT('Ctrl Pts',(-0.196060663229915,-71.6971667542363,
9.3804660365971));
#5447=CARTESIAN_POINT('Ctrl Pts',(-1.36776440559426,-72.4964018475037,9.44527018438076));
#5448=CARTESIAN_POINT('Ctrl Pts',(-1.5408073042439,-73.2511883901204,9.48406346505202));
#5449=CARTESIAN_POINT('Ctrl Pts',(-1.54071019387065,-73.499933680289,9.49684587861087));
#5450=CARTESIAN_POINT('Origin',(3.49077568597334E-16,-73.5,6.28842243143342));
#5451=CARTESIAN_POINT('',(-1.54182950306957,-73.5011262903282,8.49684587861087));
#5452=CARTESIAN_POINT('',(-1.54118510099251,-73.4991309332939,8.53842243143342));
#5453=CARTESIAN_POINT('',(-1.543,-73.5,6.28842243143342));
#5454=CARTESIAN_POINT('Ctrl Pts',(-1.54118510099251,-73.4991309332939,8.53842243143342));
#5455=CARTESIAN_POINT('Ctrl Pts',(-1.53953277999523,-73.8138175303869,8.5546061603843));
#5456=CARTESIAN_POINT('Ctrl Pts',(-1.29385377617389,-74.6396846169833,8.59695704455211));
#5457=CARTESIAN_POINT('Ctrl Pts',(0.0468638092846288,-75.3164193531993,
8.66547508393685));
#5458=CARTESIAN_POINT('Ctrl Pts',(1.54090621513181,-74.4629037308155,8.74397654958762));
#5459=CARTESIAN_POINT('Ctrl Pts',(1.6531578205481,-72.7459148570373,8.8224780152384));
#5460=CARTESIAN_POINT('Ctrl Pts',(0.282958624449155,-71.7051433757427,8.90097948088916));
#5461=CARTESIAN_POINT('Ctrl Pts',(-1.20610369406771,-72.2266524675018,8.97296095295418));
#5462=CARTESIAN_POINT('Ctrl Pts',(-1.53948661864915,-73.1203167032068,9.01877526980226));
#5463=CARTESIAN_POINT('Ctrl Pts',(-1.54280939282178,-73.5013288779129,9.03842243143342));
#5464=CARTESIAN_POINT('Ctrl Pts',(-1.54182950306957,-73.5011262903282,8.49684587861087));
#5465=CARTESIAN_POINT('Ctrl Pts',(-1.54298761849669,-73.6646886859383,8.50526639303647));
#5466=CARTESIAN_POINT('Ctrl Pts',(-1.44461031466995,-74.3321372814431,8.53969777457447));
#5467=CARTESIAN_POINT('Ctrl Pts',(-0.488536059507577,-75.246418642933,8.60014002322489));
#5468=CARTESIAN_POINT('Ctrl Pts',(1.17907895731449,-74.8778311748412,8.67817262456211));
#5469=CARTESIAN_POINT('Ctrl Pts',(1.80093418725311,-73.2872045670368,8.75620522589933));
#5470=CARTESIAN_POINT('Ctrl Pts',(0.825487918819902,-71.8853125568738,8.83423782723655));
#5471=CARTESIAN_POINT('Ctrl Pts',(-0.882107928665642,-71.915534305789,8.91227042857377));
#5472=CARTESIAN_POINT('Ctrl Pts',(-1.52478615193995,-72.9126769354405,8.96647311236521));
#5473=CARTESIAN_POINT('Ctrl Pts',(-1.54521146538933,-73.4571717026217,8.99466492904424));
#5474=CARTESIAN_POINT('Ctrl Pts',(-1.54497237695981,-73.4993125889176,8.99684587861087));
#5475=CARTESIAN_POINT('Origin',(3.49077568597334E-16,-73.5,6.28842243143342));
#5476=CARTESIAN_POINT('',(-1.54253842220185,-73.4987217268938,7.99684587861087));
#5477=CARTESIAN_POINT('',(-1.54544738512948,-73.4998894071725,8.03842243143341));
#5478=CARTESIAN_POINT('',(-1.543,-73.5,6.28842243143342));
#5479=CARTESIAN_POINT('Ctrl Pts',(-1.54544738512948,-73.4998894071725,8.03842243143342));
#5480=CARTESIAN_POINT('Ctrl Pts',(-1.54492496184786,-73.9989121049137,8.06426989574942));
#5481=CARTESIAN_POINT('Ctrl Pts',(-1.01354801526569,-75.0040918075123,8.11628451528236));
#5482=CARTESIAN_POINT('Ctrl Pts',(0.690993897993846,-75.1805059962474,8.1944662900322));
#5483=CARTESIAN_POINT('Ctrl Pts',(1.78286486493518,-73.8506689472547,8.27296775568298));
#5484=CARTESIAN_POINT('Ctrl Pts',(1.27597129556853,-72.2063721023124,8.35146922133375));
#5485=CARTESIAN_POINT('Ctrl Pts',(-0.375135418984596,-71.7221224451893,
8.42997068698453));
#5486=CARTESIAN_POINT('Ctrl Pts',(-1.41880560223998,-72.6033201915463,8.49228842368442));
#5487=CARTESIAN_POINT('Ctrl Pts',(-1.54220438554024,-73.3050069184563,8.52843900516738));
#5488=CARTESIAN_POINT('Ctrl Pts',(-1.54118510099251,-73.4991309332939,8.53842243143342));
#5489=CARTESIAN_POINT('Ctrl Pts',(-1.54253842220185,-73.4987217268938,7.99684587861087));
#5490=CARTESIAN_POINT('Ctrl Pts',(-1.53947599721169,-73.8677774151633,8.0158678570287));
#5491=CARTESIAN_POINT('Ctrl Pts',(-1.22384912693918,-74.7462066659768,8.06090070255892));
#5492=CARTESIAN_POINT('Ctrl Pts',(0.229516567936559,-75.2988741346488,8.13194441520156));
#5493=CARTESIAN_POINT('Ctrl Pts',(1.6222846881581,-74.3104565912279,8.20997701653878));
#5494=CARTESIAN_POINT('Ctrl Pts',(1.57620404732874,-72.6032110274148,8.288009617876));
#5495=CARTESIAN_POINT('Ctrl Pts',(0.132140083311033,-71.6913589663736,8.36604221921323));
#5496=CARTESIAN_POINT('Ctrl Pts',(-1.26064591320737,-72.308937074262,8.43565430612485));
#5497=CARTESIAN_POINT('Ctrl Pts',(-1.53941021396378,-73.1594464261701,8.47925552592406));
#5498=CARTESIAN_POINT('Ctrl Pts',(-1.54182950306957,-73.5011262903282,8.49684587861087));
#5499=CARTESIAN_POINT('Origin',(3.49077568597334E-16,-73.5,6.28842243143342));
#5500=CARTESIAN_POINT('',(-1.54406715576256,-73.5013289741196,7.49684587861087));
#5501=CARTESIAN_POINT('',(-1.54141651022176,-73.501057940604,7.53842243143342));
#5502=CARTESIAN_POINT('',(-1.543,-73.5,6.28842243143342));
#5503=CARTESIAN_POINT('',(-1.02483460672728,-72.3464996623953,7.42965100316658));
#5504=CARTESIAN_POINT('Ctrl Pts',(-1.02483460672728,-72.3464996623953,7.42965100316658));
#5505=CARTESIAN_POINT('Ctrl Pts',(-1.34950485156135,-72.6349549769135,7.45204929498134));
#5506=CARTESIAN_POINT('Ctrl Pts',(-1.54074889049779,-73.069098626062,7.47444758679611));
#5507=CARTESIAN_POINT('Ctrl Pts',(-1.54406715576256,-73.5013289741196,7.49684587861087));
#5508=CARTESIAN_POINT('',(-0.802311554100101,-72.1830344977741,7.45694601501588));
#5509=CARTESIAN_POINT('Ctrl Pts',(-0.802468771441499,-72.1820876846841,
7.45694601501588));
#5510=CARTESIAN_POINT('Ctrl Pts',(-0.882468591334797,-72.2307990871343,
7.44833694676514));
#5511=CARTESIAN_POINT('Ctrl Pts',(-0.957189898370227,-72.2864002971621,
7.43898180996446));
#5512=CARTESIAN_POINT('Ctrl Pts',(-1.02483460672728,-72.3464996623953,7.42965100316658));
#5513=CARTESIAN_POINT('Ctrl Pts',(-0.802149293134684,-72.1840116851802,
7.45694601501587));
#5514=CARTESIAN_POINT('Ctrl Pts',(-0.974322058846663,-72.2878336418055,
7.46728170973566));
#5515=CARTESIAN_POINT('Ctrl Pts',(-1.37466880825718,-72.6445048490628,7.49444051520818));
#5516=CARTESIAN_POINT('Ctrl Pts',(-1.53939802063638,-73.1741385846302,7.52159932068069));
#5517=CARTESIAN_POINT('Ctrl Pts',(-1.54141651022176,-73.501057940604,7.53842243143342));
#5518=CARTESIAN_POINT('Origin',(-8.66025403784438,-73.5,-5.));
#5519=CARTESIAN_POINT('',(-7.76684891828731,-73.4992146676145,-5.94585202162047));
#5520=CARTESIAN_POINT('',(-7.88516878497279,-73.5006455936372,-6.0145946954541));
#5521=CARTESIAN_POINT('',(-8.02800403784438,-73.5,-6.09508912308542));
#5522=CARTESIAN_POINT('',(-8.95747919851268,-74.6160596155505,-4.48519092043469));
#5523=CARTESIAN_POINT('Ctrl Pts',(-7.88516878497279,-73.5006455936372,-6.0145946954541));
#5524=CARTESIAN_POINT('Ctrl Pts',(-7.88731424275394,-73.5422554918191,-6.01613263269431));
#5525=CARTESIAN_POINT('Ctrl Pts',(-7.89053647901093,-73.5838410448023,-6.01580553490587));
#5526=CARTESIAN_POINT('Ctrl Pts',(-7.89487657418428,-73.6252052587325,-6.01354224867861));
#5527=CARTESIAN_POINT('Ctrl Pts',(-7.93784958042339,-74.0347687711212,-5.99113255274332));
#5528=CARTESIAN_POINT('Ctrl Pts',(-8.09041486652602,-74.4226327192063,-5.77890345996709));
#5529=CARTESIAN_POINT('Ctrl Pts',(-8.29409104100529,-74.616531264695,-5.47814771170255));
#5530=CARTESIAN_POINT('Ctrl Pts',(-8.49776721548455,-74.8104298101836,-5.17739196343801));
#5531=CARTESIAN_POINT('Ctrl Pts',(-8.75255427834047,-74.810362953076,-4.78810955968514));
#5532=CARTESIAN_POINT('Ctrl Pts',(-8.95747919851269,-74.6160596155505,-4.48519092043468));
#5533=CARTESIAN_POINT('',(-9.16880618011912,-72.7451769829799,-4.11916185128216));
#5534=CARTESIAN_POINT('Origin',(-8.66025403784438,-73.5,-5.));
#5535=CARTESIAN_POINT('Ctrl Pts',(-9.16881055858146,-72.7451681201852,-4.11915426756292));
#5536=CARTESIAN_POINT('Ctrl Pts',(-9.26411252270355,-73.0625166620821,-3.90427819232035));
#5537=CARTESIAN_POINT('Ctrl Pts',(-9.28031620825294,-73.4987506285754,-3.82640435435692));
#5538=CARTESIAN_POINT('Ctrl Pts',(-9.20036056955935,-73.8751447555195,-3.91508335160384));
#5539=CARTESIAN_POINT('Ctrl Pts',(-9.11634989290482,-74.2706281236725,-4.00825980151388));
#5540=CARTESIAN_POINT('Ctrl Pts',(-8.92617890713075,-74.6000480506125,-4.28531130056618));
#5541=CARTESIAN_POINT('Ctrl Pts',(-8.70480728271892,-74.7158841771954,-4.61640389096769));
#5542=CARTESIAN_POINT('Ctrl Pts',(-8.48343565830708,-74.8317203037784,-4.9474964813692));
#5543=CARTESIAN_POINT('Ctrl Pts',(-8.23086339525748,-74.7339726300041,-5.33263016311991));
#5544=CARTESIAN_POINT('Ctrl Pts',(-8.05024654316369,-74.4663798172693,-5.59313341721565));
#5545=CARTESIAN_POINT('Ctrl Pts',(-7.89132913601436,-74.2309358070418,-5.82233961373026));
#5546=CARTESIAN_POINT('Ctrl Pts',(-7.78811617512949,-73.864005793318,-5.95506287910734));
#5547=CARTESIAN_POINT('Ctrl Pts',(-7.76684891828731,-73.4992146676145,-5.94585202162047));
#5548=CARTESIAN_POINT('Origin',(-8.66025403784438,-73.5,-5.));
#5549=CARTESIAN_POINT('',(-7.33458087104784,-73.5010890274529,-5.6945622419278));
#5550=CARTESIAN_POINT('',(-7.45394735072062,-73.4999456637642,-5.76149212889158));
#5551=CARTESIAN_POINT('',(-8.02800403784438,-73.5,-6.09508912308542));
#5552=CARTESIAN_POINT('Ctrl Pts',(-7.45394735072062,-73.4999456637642,-5.76149212889158));
#5553=CARTESIAN_POINT('Ctrl Pts',(-7.46544471573846,-73.7109077864467,-5.76803501563463));
#5554=CARTESIAN_POINT('Ctrl Pts',(-7.50200692179115,-73.9219072852978,-5.73116432422168));
#5555=CARTESIAN_POINT('Ctrl Pts',(-7.56352030355765,-74.1057302651684,-5.65107692876382));
#5556=CARTESIAN_POINT('Ctrl Pts',(-7.68447294494431,-74.4671780400171,-5.49360254279729));
#5557=CARTESIAN_POINT('Ctrl Pts',(-7.90189341905887,-74.7235542175509,-5.16904096924997));
#5558=CARTESIAN_POINT('Ctrl Pts',(-8.12934362389661,-74.7611642473663,-4.82710739250386));
#5559=CARTESIAN_POINT('Ctrl Pts',(-8.35679382873436,-74.7987742771817,-4.48517381575776));
#5560=CARTESIAN_POINT('Ctrl Pts',(-8.59427376429528,-74.6176181592786,-4.12586823581286));
#5561=CARTESIAN_POINT('Ctrl Pts',(-8.74647812936638,-74.2980338086727,-3.91426427660079));
#5562=CARTESIAN_POINT('Ctrl Pts',(-8.89868249443747,-73.9784494580667,-3.70266031738871));
#5563=CARTESIAN_POINT('Ctrl Pts',(-8.96561128901872,-73.520436874758,-3.63875797890945));
#5564=CARTESIAN_POINT('Ctrl Pts',(-8.92753408545189,-73.1271052445497,-3.75673136432215));
#5565=CARTESIAN_POINT('Ctrl Pts',(-8.88945688188506,-72.7337736143415,-3.87470474973486));
#5566=CARTESIAN_POINT('Ctrl Pts',(-8.74637368017013,-72.4051229372338,-4.17455385903955));
#5567=CARTESIAN_POINT('Ctrl Pts',(-8.57180735210247,-72.2869048208187,-4.5289333427683));
#5568=CARTESIAN_POINT('Ctrl Pts',(-8.39724102403481,-72.1686867044037,-4.88331282649704));
#5569=CARTESIAN_POINT('Ctrl Pts',(-8.19119156961441,-72.2609011486813,-5.29222268464983));
#5570=CARTESIAN_POINT('Ctrl Pts',(-8.054857205592,-72.5226399091663,-5.58038246417905));
#5571=CARTESIAN_POINT('Ctrl Pts',(-7.93229204617126,-72.7579441417819,-5.8394393026357));
#5572=CARTESIAN_POINT('Ctrl Pts',(-7.86607121306616,-73.130259362066,-6.00090490519542));
#5573=CARTESIAN_POINT('Ctrl Pts',(-7.88516878497279,-73.5006455936372,-6.0145946954541));
#5574=CARTESIAN_POINT('Ctrl Pts',(-7.76684891828731,-73.4992146676145,-5.94585202162047));
#5575=CARTESIAN_POINT('Ctrl Pts',(-7.76394497165714,-73.449404108215,-5.94459432116768));
#5576=CARTESIAN_POINT('Ctrl Pts',(-7.76256887425732,-73.3996334276408,-5.94069030822163));
#5577=CARTESIAN_POINT('Ctrl Pts',(-7.76278743218655,-73.3502428137657,-5.9340242712251));
#5578=CARTESIAN_POINT('Ctrl Pts',(-7.76460661444116,-72.9391365746926,-5.87853904469804));
#5579=CARTESIAN_POINT('Ctrl Pts',(-7.87690642008833,-72.5543620482417,-5.63169576520316));
#5580=CARTESIAN_POINT('Ctrl Pts',(-8.03919117650536,-72.368419457247,-5.29827601136108));
#5581=CARTESIAN_POINT('Ctrl Pts',(-8.20147593292238,-72.1824768662523,-4.96485625751901));
#5582=CARTESIAN_POINT('Ctrl Pts',(-8.41374564010925,-72.1953662107136,-4.54486002932974));
#5583=CARTESIAN_POINT('Ctrl Pts',(-8.5706561600888,-72.4013184902772,-4.22074872604927));
#5584=CARTESIAN_POINT('Ctrl Pts',(-8.72756668006834,-72.6072707698409,-3.8966374227688));
#5585=CARTESIAN_POINT('Ctrl Pts',(-8.82911801284056,-73.0062859845068,-3.66841104439713));
#5586=CARTESIAN_POINT('Ctrl Pts',(-8.81962093351949,-73.4194529271749,-3.63252615787088));
#5587=CARTESIAN_POINT('Ctrl Pts',(-8.81012385419842,-73.832619869843,-3.59664127134463));
#5588=CARTESIAN_POINT('Ctrl Pts',(-8.68957836278407,-74.2599385405133,-3.75309787666381));
#5589=CARTESIAN_POINT('Ctrl Pts',(-8.50187075104595,-74.509814697024,-4.02588268672779));
#5590=CARTESIAN_POINT('Ctrl Pts',(-8.31416313930784,-74.7596908535346,-4.29866749679176));
#5591=CARTESIAN_POINT('Ctrl Pts',(-8.05929340724597,-74.8321244958857,-4.68778051160054));
#5592=CARTESIAN_POINT('Ctrl Pts',(-7.84137762076336,-74.6946374145246,-5.0128874151259));
#5593=CARTESIAN_POINT('Ctrl Pts',(-7.62346183428075,-74.5571503331635,-5.33799431865126));
#5594=CARTESIAN_POINT('Ctrl Pts',(-7.4424999933774,-74.2097425280902,-5.59909511089321));
#5595=CARTESIAN_POINT('Ctrl Pts',(-7.36946871752077,-73.8081816314561,-5.67325468078463));
#5596=CARTESIAN_POINT('Ctrl Pts',(-7.35127172796656,-73.7081258764975,-5.69173280406577));
#5597=CARTESIAN_POINT('Ctrl Pts',(-7.33977552469506,-73.6047080684176,-5.69860482505463));
#5598=CARTESIAN_POINT('Ctrl Pts',(-7.33458087104784,-73.5010890274529,-5.6945622419278));
#5599=CARTESIAN_POINT('Origin',(-8.66025403784438,-73.5,-5.));
#5600=CARTESIAN_POINT('',(-6.90223373124633,-73.4992877928285,-5.4434094545711));
#5601=CARTESIAN_POINT('',(-7.01918818880378,-73.4994366607711,-5.5145170863876));
#5602=CARTESIAN_POINT('',(-8.02800403784438,-73.5,-6.09508912308542));
#5603=CARTESIAN_POINT('Ctrl Pts',(-7.01918818880378,-73.4994366607711,-5.5145170863876));
#5604=CARTESIAN_POINT('Ctrl Pts',(-7.04089593450315,-73.8767776424539,-5.52457800301008));
#5605=CARTESIAN_POINT('Ctrl Pts',(-7.15159768521564,-74.2558972741229,-5.38049678138078));
#5606=CARTESIAN_POINT('Ctrl Pts',(-7.31972639591094,-74.4907673843417,-5.13694914733703));
#5607=CARTESIAN_POINT('Ctrl Pts',(-7.50324249676502,-74.7471331570659,-4.87111167087565));
#5608=CARTESIAN_POINT('Ctrl Pts',(-7.75517817825594,-74.8316372855791,-4.48676800451871));
#5609=CARTESIAN_POINT('Ctrl Pts',(-7.97379825151559,-74.7068051602836,-4.16012866430337));
#5610=CARTESIAN_POINT('Ctrl Pts',(-8.19241832477525,-74.5819730349881,-3.83348932408803));
#5611=CARTESIAN_POINT('Ctrl Pts',(-8.37772278980364,-74.2478046558839,-3.5645543100143));
#5612=CARTESIAN_POINT('Ctrl Pts',(-8.45752542684016,-73.8524919271312,-3.47835382231387));
#5613=CARTESIAN_POINT('Ctrl Pts',(-8.53732806387669,-73.4571791983785,-3.39215333461345));
#5614=CARTESIAN_POINT('Ctrl Pts',(-8.51162887292134,-73.0007221199774,-3.48868737328634));
#5615=CARTESIAN_POINT('Ctrl Pts',(-8.4018135354538,-72.6855432545976,-3.73091485145525));
#5616=CARTESIAN_POINT('Ctrl Pts',(-8.29199819798626,-72.3703643892177,-3.97314232962416));
#5617=CARTESIAN_POINT('Ctrl Pts',(-8.09806671400653,-72.1964637368591,-4.3610632472891));
#5618=CARTESIAN_POINT('Ctrl Pts',(-7.91601144115445,-72.2409601875952,-4.72841396387954));
#5619=CARTESIAN_POINT('Ctrl Pts',(-7.73395616830236,-72.2854566383313,-5.09576468046998));
#5620=CARTESIAN_POINT('Ctrl Pts',(-7.56377710657793,-72.548350192162,-5.44254519598592));
#5621=CARTESIAN_POINT('Ctrl Pts',(-7.49092998004509,-72.9130566551591,-5.62074185455102));
#5622=CARTESIAN_POINT('Ctrl Pts',(-7.45513101594701,-73.0922828538656,-5.70831230634491));
#5623=CARTESIAN_POINT('Ctrl Pts',(-7.44283765646194,-73.2960968097419,-5.75516985668647));
#5624=CARTESIAN_POINT('Ctrl Pts',(-7.45394735072062,-73.4999456637642,-5.76149212889158));
#5625=CARTESIAN_POINT('Ctrl Pts',(-7.33458087104784,-73.5010890274529,-5.6945622419278));
#5626=CARTESIAN_POINT('Ctrl Pts',(-7.31892745076726,-73.1888463819475,-5.68238043790368));
#5627=CARTESIAN_POINT('Ctrl Pts',(-7.36049466371989,-72.8747764600133,-5.57108958987837));
#5628=CARTESIAN_POINT('Ctrl Pts',(-7.44835834215862,-72.6453676382945,-5.37961091142028));
#5629=CARTESIAN_POINT('Ctrl Pts',(-7.56537995346303,-72.3398285299619,-5.12458922462363));
#5630=CARTESIAN_POINT('Ctrl Pts',(-7.76452388688175,-72.1844643014917,-4.72732750348944));
#5631=CARTESIAN_POINT('Ctrl Pts',(-7.94633927959186,-72.2489356675268,-4.36007969528359));
#5632=CARTESIAN_POINT('Ctrl Pts',(-8.12815467230197,-72.3134070335618,-3.99283188707774));
#5633=CARTESIAN_POINT('Ctrl Pts',(-8.29264152430347,-72.597713994102,-3.65559799180024));
#5634=CARTESIAN_POINT('Ctrl Pts',(-8.35588831252494,-72.9743819176236,-3.49371703075125));
#5635=CARTESIAN_POINT('Ctrl Pts',(-8.41913510074641,-73.3510498411451,-3.33183606970226));
#5636=CARTESIAN_POINT('Ctrl Pts',(-8.38114182518786,-73.8200787276479,-3.34530804288179));
#5637=CARTESIAN_POINT('Ctrl Pts',(-8.24878279571597,-74.1711703624764,-3.52222629633376));
#5638=CARTESIAN_POINT('Ctrl Pts',(-8.11642376624409,-74.5222619973048,-3.69914454978572));
#5639=CARTESIAN_POINT('Ctrl Pts',(-7.88969898285886,-74.755416380459,-4.03950908351013));
#5640=CARTESIAN_POINT('Ctrl Pts',(-7.66010424431478,-74.7660941911077,-4.38484452538512));
#5641=CARTESIAN_POINT('Ctrl Pts',(-7.4305095057707,-74.7767720017565,-4.7301799672601));
#5642=CARTESIAN_POINT('Ctrl Pts',(-7.19804481206777,-74.5649732398998,-5.08048631728568));
#5643=CARTESIAN_POINT('Ctrl Pts',(-7.05677954314956,-74.2256620019478,-5.27283062996304));
#5644=CARTESIAN_POINT('Ctrl Pts',(-6.96941051876025,-74.0158065148121,-5.39179076131127));
#5645=CARTESIAN_POINT('Ctrl Pts',(-6.9169262970161,-73.7571760757084,-5.45032864206609));
#5646=CARTESIAN_POINT('Ctrl Pts',(-6.90223373124633,-73.4992877928285,-5.4434094545711));
#5647=CARTESIAN_POINT('Origin',(-8.66025403784438,-73.5,-5.));
#5648=CARTESIAN_POINT('',(-6.4674745428439,-73.4999093787205,-5.19643445794153));
#5649=CARTESIAN_POINT('',(-6.58746329278775,-73.5009230047618,-5.26228654117976));
#5650=CARTESIAN_POINT('',(-8.02800403784438,-73.5,-6.09508912308542));
#5651=CARTESIAN_POINT('Ctrl Pts',(-6.58746329278775,-73.5009230047618,-5.26228654117976));
#5652=CARTESIAN_POINT('Ctrl Pts',(-6.59428112956332,-73.6349637561939,-5.26731873033797));
#5653=CARTESIAN_POINT('Ctrl Pts',(-6.61143181937939,-73.7687327283037,-5.25445389304287));
#5654=CARTESIAN_POINT('Ctrl Pts',(-6.63951898407341,-73.8953151758071,-5.22264652560347));
#5655=CARTESIAN_POINT('Ctrl Pts',(-6.72627989575827,-74.2863268235951,-5.12439395267912));
#5656=CARTESIAN_POINT('Ctrl Pts',(-6.91739496872373,-74.6087657588606,-4.84539467043552));
#5657=CARTESIAN_POINT('Ctrl Pts',(-7.13810091283894,-74.7196418069732,-4.51514249592033));
#5658=CARTESIAN_POINT('Ctrl Pts',(-7.35880685695415,-74.8305178550857,-4.18489032140515));
#5659=CARTESIAN_POINT('Ctrl Pts',(-7.60910367221911,-74.7298310160451,-3.80338525461838));
#5660=CARTESIAN_POINT('Ctrl Pts',(-7.78798307945011,-74.4622322940985,-3.54557876709128));
#5661=CARTESIAN_POINT('Ctrl Pts',(-7.96686248668113,-74.1946335721518,-3.28777227956418));
#5662=CARTESIAN_POINT('Ctrl Pts',(-8.07432448587819,-73.760122967299,-3.15366437129675));
#5663=CARTESIAN_POINT('Ctrl Pts',(-8.07270298962439,-73.3513906257694,-3.20849461941743));
#5664=CARTESIAN_POINT('Ctrl Pts',(-8.07108149337058,-72.9426582842398,-3.26332486753812));
#5665=CARTESIAN_POINT('Ctrl Pts',(-7.9603765016659,-72.5597042060334,-3.50709327204692));
#5666=CARTESIAN_POINT('Ctrl Pts',(-7.79967128453789,-72.3723549964002,-3.83746460737885));
#5667=CARTESIAN_POINT('Ctrl Pts',(-7.63896606740987,-72.185005786767,-4.16783594271077));
#5668=CARTESIAN_POINT('Ctrl Pts',(-7.42826062485852,-72.193261445707,-4.58481020886582));
#5669=CARTESIAN_POINT('Ctrl Pts',(-7.27098491563538,-72.3934608873604,-4.90924146226153));
#5670=CARTESIAN_POINT('Ctrl Pts',(-7.11370920641225,-72.5936603290137,-5.23367271565725));
#5671=CARTESIAN_POINT('Ctrl Pts',(-7.00986323051733,-72.9858035533804,-5.46556095629363));
#5672=CARTESIAN_POINT('Ctrl Pts',(-7.01548850267849,-73.3959888740314,-5.50783943332892));
#5673=CARTESIAN_POINT('Ctrl Pts',(-7.01596016841839,-73.4303819411077,-5.51138438343647));
#5674=CARTESIAN_POINT('Ctrl Pts',(-7.01720146356713,-73.4649018517904,-5.51359629630491));
#5675=CARTESIAN_POINT('Ctrl Pts',(-7.01918818880378,-73.4994366607711,-5.5145170863876));
#5676=CARTESIAN_POINT('Ctrl Pts',(-6.90223373124633,-73.4992877928285,-5.4434094545711));
#5677=CARTESIAN_POINT('Ctrl Pts',(-6.8931701744192,-73.3402015485631,-5.43914114296091));
#5678=CARTESIAN_POINT('Ctrl Pts',(-6.89848791142322,-73.1813977255478,-5.40996369975658));
#5679=CARTESIAN_POINT('Ctrl Pts',(-6.91886932207837,-73.0345003968078,-5.35469520843986));
#5680=CARTESIAN_POINT('Ctrl Pts',(-6.97229021405884,-72.649473743667,-5.20983319891018));
#5681=CARTESIAN_POINT('Ctrl Pts',(-7.12919784215327,-72.3462441514327,-4.88572690452166));
#5682=CARTESIAN_POINT('Ctrl Pts',(-7.30907891921817,-72.2607704594839,-4.52182942929119));
#5683=CARTESIAN_POINT('Ctrl Pts',(-7.48895999628307,-72.1752967675352,-4.15793195406073));
#5684=CARTESIAN_POINT('Ctrl Pts',(-7.69181452231843,-72.3075789758719,-3.75424329798832));
#5685=CARTESIAN_POINT('Ctrl Pts',(-7.81652803240824,-72.5983059014189,-3.48589885168866));
#5686=CARTESIAN_POINT('Ctrl Pts',(-7.94124154249806,-72.8890328269658,-3.21755440538901));
#5687=CARTESIAN_POINT('Ctrl Pts',(-7.98781403664231,-73.3382044697229,-3.08455416886211));
#5688=CARTESIAN_POINT('Ctrl Pts',(-7.92520312895216,-73.7444257137047,-3.14066513165561));
#5689=CARTESIAN_POINT('Ctrl Pts',(-7.862592221262,-74.1506469576865,-3.19677609444912));
#5690=CARTESIAN_POINT('Ctrl Pts',(-7.69079791173744,-74.5139178028931,-3.44199825656302));
#5691=CARTESIAN_POINT('Ctrl Pts',(-7.47668685871398,-74.6713592097548,-3.76051516842788));
#5692=CARTESIAN_POINT('Ctrl Pts',(-7.26257580569051,-74.8288006166164,-4.07903208029274));
#5693=CARTESIAN_POINT('Ctrl Pts',(-7.00614800916815,-74.7804125851331,-4.47084374190856));
#5694=CARTESIAN_POINT('Ctrl Pts',(-6.8122171370471,-74.5478897541663,-4.75440755514452));
#5695=CARTESIAN_POINT('Ctrl Pts',(-6.62065556853243,-74.3182077147452,-5.0345069959575));
#5696=CARTESIAN_POINT('Ctrl Pts',(-6.49007317062939,-73.9088626365297,-5.20898741506774));
#5697=CARTESIAN_POINT('Ctrl Pts',(-6.4674745428439,-73.4999093787205,-5.19643445794153));
#5698=CARTESIAN_POINT('Origin',(-8.66025403784438,-73.5,-5.));
#5699=CARTESIAN_POINT('',(-6.03611338182208,-73.5008668996167,-4.94357390524321));
#5700=CARTESIAN_POINT('',(-6.15416011455805,-73.4989525317861,-5.01278966095467));
#5701=CARTESIAN_POINT('',(-8.02800403784438,-73.5,-6.09508912308542));
#5702=CARTESIAN_POINT('',(-6.98879499151583,-74.0523574023798,-2.72153349539615));
#5703=CARTESIAN_POINT('Ctrl Pts',(-6.03611338182208,-73.5008668996167,-4.94357390524321));
#5704=CARTESIAN_POINT('Ctrl Pts',(-6.02237103952675,-73.2329534178458,-4.93373011880829));
#5705=CARTESIAN_POINT('Ctrl Pts',(-6.04961253391301,-72.9640939944974,-4.85290024495173));
#5706=CARTESIAN_POINT('Ctrl Pts',(-6.11389874773089,-72.7496223202384,-4.70790703488748));
#5707=CARTESIAN_POINT('Ctrl Pts',(-6.21389139237353,-72.4160268471741,-4.4823803835494));
#5708=CARTESIAN_POINT('Ctrl Pts',(-6.4035085322731,-72.214014893572,-4.1016195528236));
#5709=CARTESIAN_POINT('Ctrl Pts',(-6.5875981858486,-72.2348709326683,-3.73043260924924));
#5710=CARTESIAN_POINT('Ctrl Pts',(-6.77168783942409,-72.2557269717647,-3.35924566567488));
#5711=CARTESIAN_POINT('Ctrl Pts',(-6.95025000667551,-72.4994510035594,-2.99763260925195));
#5712=CARTESIAN_POINT('Ctrl Pts',(-7.03289584615226,-72.8551002842472,-2.8021515058102));
#5713=CARTESIAN_POINT('Ctrl Pts',(-7.115541685629,-73.2107495649351,-2.60667040236845));
#5714=CARTESIAN_POINT('Ctrl Pts',(-7.10227119733107,-73.6783240945161,-2.57732125190787));
#5715=CARTESIAN_POINT('Ctrl Pts',(-6.98879499151583,-74.0523574023798,-2.72153349539615));
#5716=CARTESIAN_POINT('',(-6.69642138073299,-74.6922118425125,-3.37770579377948));
#5717=CARTESIAN_POINT('Ctrl Pts',(-6.6958558100997,-74.692040350347,-3.3786853908516));
#5718=CARTESIAN_POINT('Ctrl Pts',(-6.70533372227021,-74.6846057597386,-3.3599021287443));
#5719=CARTESIAN_POINT('Ctrl Pts',(-6.71465285035382,-74.6766100800929,-3.34123674538038));
#5720=CARTESIAN_POINT('Ctrl Pts',(-6.79293300453944,-74.6035000491492,-3.1828311872991));
#5721=CARTESIAN_POINT('Ctrl Pts',(-6.85154415012046,-74.5062326363205,-3.0527183731645));
#5722=CARTESIAN_POINT('Ctrl Pts',(-6.93377698322361,-74.2985804563657,-2.86041943750344));
#5723=CARTESIAN_POINT('Ctrl Pts',(-6.96577883658102,-74.1814647378013,-2.78063810998366));
#5724=CARTESIAN_POINT('Ctrl Pts',(-6.98879499151583,-74.0523574023798,-2.72153349539615));
#5725=CARTESIAN_POINT('Ctrl Pts',(-6.69642138073298,-74.6922118425125,-3.37770579377949));
#5726=CARTESIAN_POINT('Ctrl Pts',(-6.73780570916669,-74.6666388598288,-3.31591458773463));
#5727=CARTESIAN_POINT('Ctrl Pts',(-6.77790480042774,-74.6341559168525,-3.2563494777726));
#5728=CARTESIAN_POINT('Ctrl Pts',(-6.8160077184138,-74.5948201379788,-3.20024184134354));
#5729=CARTESIAN_POINT('Ctrl Pts',(-7.01645967377824,-74.3878823440307,-2.90507060440061));
#5730=CARTESIAN_POINT('Ctrl Pts',(-7.16166543578393,-73.991285114304,-2.70558858127983));
#5731=CARTESIAN_POINT('Ctrl Pts',(-7.19727217552717,-73.5805872159442,-2.69593763317745));
#5732=CARTESIAN_POINT('Ctrl Pts',(-7.23287891527042,-73.1698893175844,-2.68628668507508));
#5733=CARTESIAN_POINT('Ctrl Pts',(-7.15888663275122,-72.7450907505914,-2.86646681199113));
#5734=CARTESIAN_POINT('Ctrl Pts',(-7.01807276566541,-72.4947288988459,-3.16238531841882));
#5735=CARTESIAN_POINT('Ctrl Pts',(-6.8772588985796,-72.2443670471004,-3.45830382484651));
#5736=CARTESIAN_POINT('Ctrl Pts',(-6.66962344692718,-72.1684419106024,-3.86996071078583));
#5737=CARTESIAN_POINT('Ctrl Pts',(-6.49724709878915,-72.3005486220897,-4.2205470380089));
#5738=CARTESIAN_POINT('Ctrl Pts',(-6.32487075065111,-72.4326553335769,-4.57113336523197));
#5739=CARTESIAN_POINT('Ctrl Pts',(-6.18775350602747,-72.7727938930493,-4.86064913373878));
#5740=CARTESIAN_POINT('Ctrl Pts',(-6.15668562117037,-73.1701613137154,-4.96648202301979));
#5741=CARTESIAN_POINT('Ctrl Pts',(-6.14833795677671,-73.2769304061061,-4.99491837926331));
#5742=CARTESIAN_POINT('Ctrl Pts',(-6.1476465165063,-73.3878311310553,-5.01009376633123));
#5743=CARTESIAN_POINT('Ctrl Pts',(-6.15416011455805,-73.4989525317861,-5.01278966095467));
#5744=CARTESIAN_POINT('Origin',(-5.44593357534925,-73.5,-3.14421121571671));
#5745=CARTESIAN_POINT('',(-7.88498076088522,-73.5007877825087,-6.33650446266544));
#5746=CARTESIAN_POINT('',(-7.88875403784443,-73.5,-6.3362771980393));
#5747=CARTESIAN_POINT('',(-4.67443357534925,-73.5,-4.4804884137561));
#5748=CARTESIAN_POINT('',(-7.88935997224962,-73.5611421174241,-6.33522768886347));
#5749=CARTESIAN_POINT('Origin',(-8.66025403784438,-73.5,-5.));
#5750=CARTESIAN_POINT('Ctrl Pts',(-7.88498076088522,-73.5007877825087,-6.33650446266544));
#5751=CARTESIAN_POINT('Ctrl Pts',(-7.88582799383156,-73.5211086641918,-6.33713975974929));
#5752=CARTESIAN_POINT('Ctrl Pts',(-7.8868856875026,-73.5414247875069,-6.33741052816495));
#5753=CARTESIAN_POINT('Ctrl Pts',(-7.88815705540046,-73.5617207426835,-6.3373112019635));
#5754=CARTESIAN_POINT('Origin',(-5.44593357534925,-73.5,-3.14421121571671));
#5755=CARTESIAN_POINT('',(-7.45415384465421,-73.4999336964716,-6.08271857084577));
#5756=CARTESIAN_POINT('',(-7.48820196645485,-73.4990417019606,-6.10689859962986));
#5757=CARTESIAN_POINT('',(-4.67443357534925,-73.5,-4.4804884137561));
#5758=CARTESIAN_POINT('',(-7.97694860100012,-72.7836036572425,-6.1835197337023));
#5759=CARTESIAN_POINT('Ctrl Pts',(-7.48820196645485,-73.4990417019606,-6.10689859962986));
#5760=CARTESIAN_POINT('Ctrl Pts',(-7.50976179606467,-73.9441763061208,-6.11560270621827));
#5761=CARTESIAN_POINT('Ctrl Pts',(-7.7694667508041,-74.9008029229239,-5.7641616669412));
#5762=CARTESIAN_POINT('Ctrl Pts',(-8.64266602818441,-75.2443013755348,-4.4024516011289));
#5763=CARTESIAN_POINT('Ctrl Pts',(-9.32385849616925,-74.0383821649331,-3.37959456814749));
#5764=CARTESIAN_POINT('Ctrl Pts',(-9.22780134625867,-72.3487813894847,-3.70297336352439));
#5765=CARTESIAN_POINT('Ctrl Pts',(-8.49939182940526,-71.693389567208,-5.12161858673275));
#5766=CARTESIAN_POINT('Ctrl Pts',(-8.07207211276886,-72.3342262372487,-5.96642666789064));
#5767=CARTESIAN_POINT('Ctrl Pts',(-7.97694860100013,-72.7836036572425,-6.1835197337023));
#5768=CARTESIAN_POINT('Origin',(-8.66025403784438,-73.5,-5.));
#5769=CARTESIAN_POINT('Ctrl Pts',(-7.45415384465421,-73.4999336964716,-6.08271857084577));
#5770=CARTESIAN_POINT('Ctrl Pts',(-7.46566028117089,-73.757359204814,-6.08924574529193));
#5771=CARTESIAN_POINT('Ctrl Pts',(-7.59051608625735,-74.5210910846566,-5.95146778859419));
#5772=CARTESIAN_POINT('Ctrl Pts',(-8.2436108682706,-75.3058778960979,-4.95077481954586));
#5773=CARTESIAN_POINT('Ctrl Pts',(-9.09807831691539,-74.6427132699427,-3.62685898775376));
#5774=CARTESIAN_POINT('Ctrl Pts',(-9.32820315457177,-72.9660503611752,-3.38433627952384));
#5775=CARTESIAN_POINT('Ctrl Pts',(-8.78952962856261,-71.7629471707193,-4.4734113979384));
#5776=CARTESIAN_POINT('Ctrl Pts',(-8.04624784600963,-72.089155377762,-5.91162443321232));
#5777=CARTESIAN_POINT('Ctrl Pts',(-7.86613723297662,-73.0488257775151,-6.32237465529482));
#5778=CARTESIAN_POINT('Ctrl Pts',(-7.88498076088522,-73.5007877825087,-6.33650446266544));
#5779=CARTESIAN_POINT('Origin',(-5.44593357534925,-73.5,-3.14421121571671));
#5780=CARTESIAN_POINT('',(-7.01901003337648,-73.4993125880347,-5.83640976057796));
#5781=CARTESIAN_POINT('',(-7.05609792579569,-73.5013288804744,-5.85532475220733));
#5782=CARTESIAN_POINT('',(-4.67443357534925,-73.5,-4.4804884137561));
#5783=CARTESIAN_POINT('Ctrl Pts',(-7.05609792579569,-73.5013288804744,-5.85532475220733));
#5784=CARTESIAN_POINT('Ctrl Pts',(-7.06119306686014,-73.6277695133004,-5.85953969618351));
#5785=CARTESIAN_POINT('Ctrl Pts',(-7.12528689578129,-74.2604323040494,-5.81390022564583));
#5786=CARTESIAN_POINT('Ctrl Pts',(-7.61071729732269,-75.2139052647681,-5.0908187146768));
#5787=CARTESIAN_POINT('Ctrl Pts',(-8.52875476061491,-74.9487448610963,-3.65773411630457));
#5788=CARTESIAN_POINT('Ctrl Pts',(-8.95506671188078,-73.3844442469937,-3.07634308813981));
#5789=CARTESIAN_POINT('Ctrl Pts',(-8.56834094139127,-71.9237550981692,-3.90317470252541));
#5790=CARTESIAN_POINT('Ctrl Pts',(-7.77630449066024,-71.876570617733,-5.43202500793961));
#5791=CARTESIAN_POINT('Ctrl Pts',(-7.47519285234061,-72.8720175193402,-6.06452176868592));
#5792=CARTESIAN_POINT('Ctrl Pts',(-7.4852580703517,-73.4382606081263,-6.10571009369402));
#5793=CARTESIAN_POINT('Ctrl Pts',(-7.48820196645485,-73.4990417019606,-6.10689859962986));
#5794=CARTESIAN_POINT('Ctrl Pts',(-7.01901003337648,-73.4993125880347,-5.83640976057796));
#5795=CARTESIAN_POINT('Ctrl Pts',(-7.04095353648043,-73.9597610931645,-5.84606233339744));
#5796=CARTESIAN_POINT('Ctrl Pts',(-7.31397658268707,-74.9273384521015,-5.47285411504669));
#5797=CARTESIAN_POINT('Ctrl Pts',(-8.19600196817082,-75.2280397010237,-4.09684463736449));
#5798=CARTESIAN_POINT('Ctrl Pts',(-8.85946882124814,-74.0047376631641,-3.10375154137119));
#5799=CARTESIAN_POINT('Ctrl Pts',(-8.75050710686895,-72.3337690463837,-3.44854396943018));
#5800=CARTESIAN_POINT('Ctrl Pts',(-8.02569147045745,-71.6971647602882,-4.86002668048972));
#5801=CARTESIAN_POINT('Ctrl Pts',(-7.49596092487488,-72.4964006968353,-5.90715519532725));
#5802=CARTESIAN_POINT('Ctrl Pts',(-7.44303538477155,-73.2511881197562,-6.07641148114675));
#5803=CARTESIAN_POINT('Ctrl Pts',(-7.45415384465421,-73.4999336964716,-6.08271857084577));
#5804=CARTESIAN_POINT('Origin',(-5.44593357534925,-73.5,-3.14421121571671));
#5805=CARTESIAN_POINT('',(-6.58756877036679,-73.5011262920897,-5.58368794859243));
#5806=CARTESIAN_POINT('',(-6.62389737282081,-73.4991309326488,-5.6039180690192));
#5807=CARTESIAN_POINT('',(-4.67443357534925,-73.5,-4.4804884137561));
#5808=CARTESIAN_POINT('Ctrl Pts',(-6.62389737282081,-73.4991309326489,-5.6039180690192));
#5809=CARTESIAN_POINT('Ctrl Pts',(-6.63873905455391,-73.8138178606707,-5.61057898008947));
#5810=CARTESIAN_POINT('Ctrl Pts',(-6.79825562710781,-74.6396858154544,-5.41898994011247));
#5811=CARTESIAN_POINT('Ctrl Pts',(-7.52795348812301,-75.3164212639424,-4.2921522494293));
#5812=CARTESIAN_POINT('Ctrl Pts',(-8.3429597395337,-74.4629047438786,-3.03752294480128));
#5813=CARTESIAN_POINT('Ctrl Pts',(-8.4670698662076,-72.7459140632764,-2.9795608309698));
#5814=CARTESIAN_POINT('Ctrl Pts',(-7.84995380824297,-71.705141488867,-4.20544012883273));
#5815=CARTESIAN_POINT('Ctrl Pts',(-7.16775965411258,-72.2266511262952,-5.53099800854304));
#5816=CARTESIAN_POINT('Ctrl Pts',(-7.04074437387729,-73.120316304741,-5.84262356094432));
#5817=CARTESIAN_POINT('Ctrl Pts',(-7.05609792579569,-73.5013288804744,-5.85532475220733));
#5818=CARTESIAN_POINT('Ctrl Pts',(-6.58756877036679,-73.5011262920897,-5.58368794859243));
#5819=CARTESIAN_POINT('Ctrl Pts',(-6.59428209142671,-73.6646888697566,-5.58890116428034));
#5820=CARTESIAN_POINT('Ctrl Pts',(-6.67328924943129,-74.3321382082428,-5.52091951553079));
#5821=CARTESIAN_POINT('Ctrl Pts',(-7.20367143360242,-75.2464205955213,-4.72315512241785));
#5822=CARTESIAN_POINT('Ctrl Pts',(-8.10505808837609,-74.877832712628,-3.31797284175976));
#5823=CARTESIAN_POINT('Ctrl Pts',(-8.48356426582412,-73.2872043299758,-2.81844611411552));
#5824=CARTESIAN_POINT('Ctrl Pts',(-8.06341880160814,-71.8853107530542,-3.70222460738167));
#5825=CARTESIAN_POINT('Ctrl Pts',(-7.27719814010524,-71.9155325365522,-5.22006394173952));
#5826=CARTESIAN_POINT('Ctrl Pts',(-7.0027995696626,-72.9126762791596,-5.80374157485333));
#5827=CARTESIAN_POINT('Ctrl Pts',(-7.01700173127082,-73.457171654656,-5.83552634272866));
#5828=CARTESIAN_POINT('Ctrl Pts',(-7.01901003337648,-73.4993125880347,-5.83640976057796));
#5829=CARTESIAN_POINT('Origin',(-5.44593357534925,-73.5,-3.14421121571671));
#5830=CARTESIAN_POINT('',(-6.15420161613078,-73.4987218319857,-5.33430187806075));
#5831=CARTESIAN_POINT('',(-6.18875352922415,-73.4998894198227,-5.35760931472941));
#5832=CARTESIAN_POINT('',(-4.67443357534925,-73.5,-4.4804884137561));
#5833=CARTESIAN_POINT('Ctrl Pts',(-6.18875352922415,-73.4998894198227,-5.35760931472941));
#5834=CARTESIAN_POINT('Ctrl Pts',(-6.21139930424368,-73.9989126517718,-5.37008061045083));
#5835=CARTESIAN_POINT('Ctrl Pts',(-6.52213402882601,-75.0040933651166,-4.93590151886417));
#5836=CARTESIAN_POINT('Ctrl Pts',(-7.44211329256341,-75.1805077770012,-3.49881424166089));
#5837=CARTESIAN_POINT('Ctrl Pts',(-8.05603361000732,-73.8506693092579,-2.59247599135077));
#5838=CARTESIAN_POINT('Ctrl Pts',(-7.8705708241037,-72.2063707451436,-3.07070989075065));
#5839=CARTESIAN_POINT('Ctrl Pts',(-7.11300086095692,-71.7221205732251,-4.5398624885105));
#5840=CARTESIAN_POINT('Ctrl Pts',(-6.64513396394694,-72.6033192486932,-5.47486719871117));
#5841=CARTESIAN_POINT('Ctrl Pts',(-6.61474182926863,-73.3050067136678,-5.5998090830904));
#5842=CARTESIAN_POINT('Ctrl Pts',(-6.62389737282081,-73.4991309326489,-5.6039180690192));
#5843=CARTESIAN_POINT('Ctrl Pts',(-6.15420161613078,-73.4987218319857,-5.33430187806075));
#5844=CARTESIAN_POINT('Ctrl Pts',(-6.17220634701736,-73.8677779083973,-5.34116072622423));
#5845=CARTESIAN_POINT('Ctrl Pts',(-6.36901953120758,-74.7462078972684,-5.09033598266783));
#5846=CARTESIAN_POINT('Ctrl Pts',(-7.15722886066405,-75.2988762433286,-3.86720480233468));
#5847=CARTESIAN_POINT('Ctrl Pts',(-7.92119191017368,-74.3104574435964,-2.7000471881532));
#5848=CARTESIAN_POINT('Ctrl Pts',(-7.9657297797503,-72.603210053636,-2.77897053786005));
#5849=CARTESIAN_POINT('Ctrl Pts',(-7.31127520659071,-71.691356931768,-4.06858431249271));
#5850=CARTESIAN_POINT('Ctrl Pts',(-6.67516726592873,-72.3089357491965,-5.3095797586405));
#5851=CARTESIAN_POINT('Ctrl Pts',(-6.57354472395169,-73.1594460476172,-5.57279760413748));
#5852=CARTESIAN_POINT('Ctrl Pts',(-6.58756877036679,-73.5011262920897,-5.58368794859243));
#5853=CARTESIAN_POINT('Origin',(-5.44593357534925,-73.5,-3.14421121571671));
#5854=CARTESIAN_POINT('',(-5.72042817242069,-73.5013372152957,-5.08561952154073));
#5855=CARTESIAN_POINT('',(-5.75775611207928,-73.5010578300582,-5.10411873915527));
#5856=CARTESIAN_POINT('',(-4.67443357534925,-73.5,-4.4804884137561));
#5857=CARTESIAN_POINT('',(-5.92184920663116,-72.3464996623953,-4.60235830568654));
#5858=CARTESIAN_POINT('Ctrl Pts',(-5.92184920663117,-72.3464996623953,-4.60235830568653));
#5859=CARTESIAN_POINT('Ctrl Pts',(-5.77891157392709,-72.6349549769134,-4.89473013147315));
#5860=CARTESIAN_POINT('Ctrl Pts',(-5.70268916572211,-73.0691046945856,-5.07154779878894));
#5861=CARTESIAN_POINT('Ctrl Pts',(-5.72042817242069,-73.5013372152957,-5.08561952154073));
#5862=CARTESIAN_POINT('',(-6.05674888826166,-72.1830346193448,-4.42329522687625));
#5863=CARTESIAN_POINT('Ctrl Pts',(-6.05667029793214,-72.1820876846841,-4.42343134931996));
#5864=CARTESIAN_POINT('Ctrl Pts',(-6.00921471617744,-72.2307990871343,-4.48840869152037));
#5865=CARTESIAN_POINT('Ctrl Pts',(-5.96375227653447,-72.2864002971621,-4.54844167321668));
#5866=CARTESIAN_POINT('Ctrl Pts',(-5.92184920663116,-72.3464996623953,-4.60235830568654));
#5867=CARTESIAN_POINT('Ctrl Pts',(-6.05682986913538,-72.1840103576661,-4.42315496388852));
#5868=CARTESIAN_POINT('Ctrl Pts',(-5.9796941452406,-72.2878320767039,-4.57742934619247));
#5869=CARTESIAN_POINT('Ctrl Pts',(-5.80304002223433,-72.6445026545708,-4.93772087355088));
#5870=CARTESIAN_POINT('Ctrl Pts',(-5.74419589028053,-73.1741377016498,-5.09395951076717));
#5871=CARTESIAN_POINT('Ctrl Pts',(-5.75775611207928,-73.5010578300582,-5.10411873915527));
#5872=CARTESIAN_POINT('Origin',(8.66025403784439,-73.5,-5.));
#5873=CARTESIAN_POINT('',(9.03268337311454,-73.4992146679859,-3.75336243188846));
#5874=CARTESIAN_POINT('',(9.15137620759226,-73.500645611089,-3.82145910655633));
#5875=CARTESIAN_POINT('',(9.29250403784438,-73.5,-3.90491087691457));
#5876=CARTESIAN_POINT('',(8.36302887717607,-74.6160596155505,-5.51480907956534));
#5877=CARTESIAN_POINT('Ctrl Pts',(9.15137620759226,-73.500645611089,-3.82145910655633));
#5878=CARTESIAN_POINT('Ctrl Pts',(9.15378083011653,-73.5422555064701,-3.82254815729393));
#5879=CARTESIAN_POINT('Ctrl Pts',(9.15510867453171,-73.5838410553811,-3.82550224242497));
#5880=CARTESIAN_POINT('Ctrl Pts',(9.1553186604695,-73.625205263753,-3.83039251523451));
#5881=CARTESIAN_POINT('Ctrl Pts',(9.15739781464797,-74.0347687211075,-3.87881304878543));
#5882=CARTESIAN_POINT('Ctrl Pts',(9.04988473199853,-74.422632468462,-4.11705290463743));
#5883=CARTESIAN_POINT('Ctrl Pts',(8.89126069182671,-74.6165310264541,-4.44381953574169));
#5884=CARTESIAN_POINT('Ctrl Pts',(8.73263665165488,-74.8104295844462,-4.77058616684595));
#5885=CARTESIAN_POINT('Ctrl Pts',(8.52290165396068,-74.810362953076,-5.18587957320247));
#5886=CARTESIAN_POINT('Ctrl Pts',(8.36302887717607,-74.6160596155505,-5.51480907956534));
#5887=CARTESIAN_POINT('',(8.15170188922348,-72.7451769646499,-5.88083815970972));
#5888=CARTESIAN_POINT('Origin',(8.66025403784439,-73.5,-5.));
#5889=CARTESIAN_POINT('Ctrl Pts',(8.15169751061949,-72.7451681015361,-5.88084574367429));
#5890=CARTESIAN_POINT('Ctrl Pts',(8.01326036639202,-73.0625166317373,-6.07081767980901));
#5891=CARTESIAN_POINT('Ctrl Pts',(7.95392145966893,-73.4987506255221,-6.12378744979698));
#5892=CARTESIAN_POINT('Ctrl Pts',(7.99074190051513,-73.8751447671951,-6.01020434417227));
#5893=CARTESIAN_POINT('Ctrl Pts',(8.02942973042619,-74.2706281508239,-5.89086074669789));
#5894=CARTESIAN_POINT('Ctrl Pts',(8.17427789520913,-74.6000480793705,-5.58764205547689));
#5895=CARTESIAN_POINT('Ctrl Pts',(8.3503266859094,-74.7158842062953,-5.23038229493912));
#5896=CARTESIAN_POINT('Ctrl Pts',(8.52637547660966,-74.8317203332202,-4.87312253440135));
#5897=CARTESIAN_POINT('Ctrl Pts',(8.73362489322725,-74.7339726585233,-4.46182170454682));
#5898=CARTESIAN_POINT('Ctrl Pts',(8.86891890462564,-74.4663798401217,-4.17515129241115));
#5899=CARTESIAN_POINT('Ctrl Pts',(8.98795859137149,-74.2309358249083,-3.92292167997512));
#5900=CARTESIAN_POINT('Ctrl Pts',(9.05129383629389,-73.864005802526,-3.76717499098456));
#5901=CARTESIAN_POINT('Ctrl Pts',(9.03268337311454,-73.4992146679859,-3.75336243188846));
#5902=CARTESIAN_POINT('Origin',(8.66025403784439,-73.5,-5.));
#5903=CARTESIAN_POINT('',(8.59892601565973,-73.5010890275005,-3.50465221315699));
#5904=CARTESIAN_POINT('',(8.71657224610505,-73.4999456642019,-3.57456165918441));
#5905=CARTESIAN_POINT('',(9.29250403784438,-73.5,-3.90491087691457));
#5906=CARTESIAN_POINT('Ctrl Pts',(8.71657224610505,-73.4999456642019,-3.57456165918441));
#5907=CARTESIAN_POINT('Ctrl Pts',(8.72798723447151,-73.7109077950932,-3.581247226473));
#5908=CARTESIAN_POINT('Ctrl Pts',(8.71433738094907,-73.9219073020512,-3.63134637339685));
#5909=CARTESIAN_POINT('Ctrl Pts',(8.6757363512008,-74.1057302885755,-3.72466222525245));
#5910=CARTESIAN_POINT('Ctrl Pts',(8.59983584997293,-74.467178076507,-3.90814748392388));
#5911=CARTESIAN_POINT('Ctrl Pts',(8.42746751403754,-74.7235542615049,-4.25871993360488));
#5912=CARTESIAN_POINT('Ctrl Pts',(8.24506944398919,-74.7611642938882,-4.62666439235596));
#5913=CARTESIAN_POINT('Ctrl Pts',(8.06267137394083,-74.7987743262715,-4.99460885110703));
#5914=CARTESIAN_POINT('Ctrl Pts',(7.87024356977951,-74.6176182060403,-5.37992531892817));
#5915=CARTESIAN_POINT('Ctrl Pts',(7.76309134468135,-74.2980338410297,-5.61754015116705));
#5916=CARTESIAN_POINT('Ctrl Pts',(7.6559391195832,-73.9784494760191,-5.85515498340592));
#5917=CARTESIAN_POINT('Ctrl Pts',(7.63406247354822,-73.520436866229,-5.94506818006252));
#5918=CARTESIAN_POINT('Ctrl Pts',(7.71719182034486,-73.1271052259159,-5.85310566203554));
#5919=CARTESIAN_POINT('Ctrl Pts',(7.8003211671415,-72.7337735856028,-5.76114314400856));
#5920=CARTESIAN_POINT('Ctrl Pts',(7.98845650676976,-72.4051229147668,-5.487304911298));
#5921=CARTESIAN_POINT('Ctrl Pts',(8.20807498956392,-72.2869047839753,-5.15893627504213));
#5922=CARTESIAN_POINT('Ctrl Pts',(8.42769347235808,-72.1686866531838,-4.83056763878626));
#5923=CARTESIAN_POINT('Ctrl Pts',(8.67879509831815,-72.2609010624368,-4.44766859898509));
#5924=CARTESIAN_POINT('Ctrl Pts',(8.86018160680138,-72.5226398507405,-4.18551968470942));
#5925=CARTESIAN_POINT('Ctrl Pts',(9.02324883118338,-72.7579441083653,-3.94984672213272));
#5926=CARTESIAN_POINT('Ctrl Pts',(9.12997170736439,-73.130259404449,-3.81176503335949));
#5927=CARTESIAN_POINT('Ctrl Pts',(9.15137620759226,-73.500645611089,-3.82145910655633));
#5928=CARTESIAN_POINT('Ctrl Pts',(9.03268337311454,-73.4992146679859,-3.75336243188846));
#5929=CARTESIAN_POINT('Ctrl Pts',(9.03014219950495,-73.4494041073797,-3.7514763901324));
#5930=CARTESIAN_POINT('Ctrl Pts',(9.02607317658934,-73.3996334255956,-3.75223666100069));
#5931=CARTESIAN_POINT('Ctrl Pts',(9.02040949824736,-73.3502428105162,-3.75575895608803));
#5932=CARTESIAN_POINT('Ctrl Pts',(8.97326747429149,-72.9391365614187,-3.78507702631738));
#5933=CARTESIAN_POINT('Ctrl Pts',(8.81564482020054,-72.5543620253299,-4.00575316119289));
#5934=CARTESIAN_POINT('Ctrl Pts',(8.60803721635777,-72.3684194298627,-4.31300576865235));
#5935=CARTESIAN_POINT('Ctrl Pts',(8.400429612515,-72.1824768343954,-4.6202583761118));
#5936=CARTESIAN_POINT('Ctrl Pts',(8.14283705892041,-72.1953661795497,-5.01408745615521));
#5937=CARTESIAN_POINT('Ctrl Pts',(7.94060369267256,-72.4013184641049,-5.31203161104833));
#5938=CARTESIAN_POINT('Ctrl Pts',(7.73837032642471,-72.6072707486602,-5.60997576594145));
#5939=CARTESIAN_POINT('Ctrl Pts',(7.5914961475236,-73.0062859726165,-5.81203499568427));
#5940=CARTESIAN_POINT('Ctrl Pts',(7.55567038400927,-73.4194529251409,-5.8217527278772));
#5941=CARTESIAN_POINT('Ctrl Pts',(7.51984462049493,-73.8326198776653,-5.83147046007013));
#5942=CARTESIAN_POINT('Ctrl Pts',(7.59506727236736,-74.2599385587577,-5.64884669471317));
#5943=CARTESIAN_POINT('Ctrl Pts',(7.7374520458407,-74.5098147212941,-5.34989472239931));
#5944=CARTESIAN_POINT('Ctrl Pts',(7.87983681931404,-74.7596908838304,-5.05094275008545));
#5945=CARTESIAN_POINT('Ctrl Pts',(8.08938371438829,-74.8321245278106,-4.63566257081468));
#5946=CARTESIAN_POINT('Ctrl Pts',(8.26197666317199,-74.6946374431309,-4.28438850405934));
#5947=CARTESIAN_POINT('Ctrl Pts',(8.43456961195569,-74.5571503584511,-3.93311443730399));
#5948=CARTESIAN_POINT('Ctrl Pts',(8.57020861444883,-74.2097425451115,-3.64584648306407));
#5949=CARTESIAN_POINT('Ctrl Pts',(8.59791704921655,-73.8081816388638,-3.54551975581431));
#5950=CARTESIAN_POINT('Ctrl Pts',(8.60482107892324,-73.7081258815097,-3.52052163841383));
#5951=CARTESIAN_POINT('Ctrl Pts',(8.60502432218093,-73.6047080709508,-3.50712962359369));
#5952=CARTESIAN_POINT('Ctrl Pts',(8.59892601565973,-73.5010890275005,-3.50465221315699));
#5953=CARTESIAN_POINT('Origin',(8.66025403784439,-73.5,-5.));
#5954=CARTESIAN_POINT('',(8.16524775162164,-73.4992877928164,-3.25580500060924));
#5955=CARTESIAN_POINT('',(8.2853060047234,-73.4994366607468,-3.3215367008467));
#5956=CARTESIAN_POINT('',(9.29250403784438,-73.5,-3.90491087691457));
#5957=CARTESIAN_POINT('Ctrl Pts',(8.2853060047234,-73.4994366607468,-3.3215367008467));
#5958=CARTESIAN_POINT('Ctrl Pts',(8.30487288690473,-73.8767776566813,-3.33530570185448));
#5959=CARTESIAN_POINT('Ctrl Pts',(8.23544576070054,-74.2558973026772,-3.50321684695519));
#5960=CARTESIAN_POINT('Ctrl Pts',(8.10859167237696,-74.4907674217567,-3.77059440817103));
#5961=CARTESIAN_POINT('Ctrl Pts',(7.97012770884409,-74.7471332041525,-4.06244276225213));
#5962=CARTESIAN_POINT('Ctrl Pts',(7.76324416212882,-74.8316373358247,-4.47279731063785));
#5963=CARTESIAN_POINT('Ctrl Pts',(7.58967622483052,-74.706805205832,-4.82544753082824));
#5964=CARTESIAN_POINT('Ctrl Pts',(7.41610828753223,-74.5819730758393,-5.17809775101863));
#5965=CARTESIAN_POINT('Ctrl Pts',(7.27585595965092,-74.2478046841817,-5.47304364301368));
#5966=CARTESIAN_POINT('Ctrl Pts',(7.24110546388208,-73.852491940471,-5.58525500149833));
#5967=CARTESIAN_POINT('Ctrl Pts',(7.20635496811324,-73.4571791967603,-5.69746635998298));
#5968=CARTESIAN_POINT('Ctrl Pts',(7.27710630445687,-73.0007221009965,-5.62694318495724));
#5969=CARTESIAN_POINT('Ctrl Pts',(7.43197379022898,-72.6855432237836,-5.41072656538431));
#5970=CARTESIAN_POINT('Ctrl Pts',(7.58684127600109,-72.3703643465706,-5.19450994581138));
#5971=CARTESIAN_POINT('Ctrl Pts',(7.82582491120168,-72.1964636879086,-4.83259988169126));
#5972=CARTESIAN_POINT('Ctrl Pts',(8.05293233531316,-72.2409601401887,-4.4912600185789));
#5973=CARTESIAN_POINT('Ctrl Pts',(8.28003975942464,-72.2854565924688,-4.14992015546654));
#5974=CARTESIAN_POINT('Ctrl Pts',(8.495270972447,-72.5483501556911,-3.82915049336194));
#5975=CARTESIAN_POINT('Ctrl Pts',(8.61317024569801,-72.9130566327349,-3.67696469614056));
#5976=CARTESIAN_POINT('Ctrl Pts',(8.67110900116009,-73.0922828383442,-3.60217665507063));
#5977=CARTESIAN_POINT('Ctrl Pts',(8.70554215090316,-73.2960968022476,-3.56810151736871));
#5978=CARTESIAN_POINT('Ctrl Pts',(8.71657224610505,-73.4999456642019,-3.57456165918441));
#5979=CARTESIAN_POINT('Ctrl Pts',(8.59892601565973,-73.5010890275005,-3.50465221315699));
#5980=CARTESIAN_POINT('Ctrl Pts',(8.58054955373194,-73.1888463745047,-3.49718685561696));
#5981=CARTESIAN_POINT('Ctrl Pts',(8.50495245716719,-72.8747764450195,-3.58883054450948));
#5982=CARTESIAN_POINT('Ctrl Pts',(8.3830588940331,-72.6453676177947,-3.76066206571102));
#5983=CARTESIAN_POINT('Ctrl Pts',(8.22071443703961,-72.3398285021291,-3.98951660311708));
#5984=CARTESIAN_POINT('Ctrl Pts',(7.97624765601031,-72.1844642699535,-4.36061117818879));
#5985=CARTESIAN_POINT('Ctrl Pts',(7.74910941608054,-72.2489356375388,-4.70169183965508));
#5986=CARTESIAN_POINT('Ctrl Pts',(7.52197117615076,-72.3134070051241,-5.04277250112137));
#5987=CARTESIAN_POINT('Ctrl Pts',(7.3121614773205,-72.5977139724703,-5.35383924898225));
#5988=CARTESIAN_POINT('Ctrl Pts',(7.20359184471018,-72.9743819050194,-5.48955305838857));
#5989=CARTESIAN_POINT('Ctrl Pts',(7.09502221209985,-73.3510498375686,-5.62526686779489));
#5990=CARTESIAN_POINT('Ctrl Pts',(7.08769264570946,-73.8200787353206,-5.58562773874666));
#5991=CARTESIAN_POINT('Ctrl Pts',(7.17472883548803,-74.1711703785683,-5.38254232551912));
#5992=CARTESIAN_POINT('Ctrl Pts',(7.2617650252666,-74.5222620218159,-5.17945691229159));
#5993=CARTESIAN_POINT('Ctrl Pts',(7.44316697121413,-74.755416410559,-4.81292521488474));
#5994=CARTESIAN_POINT('Ctrl Pts',(7.62743887239315,-74.7660942214619,-4.44142260920152));
#5995=CARTESIAN_POINT('Ctrl Pts',(7.81171077357217,-74.7767720323648,-4.06992000351829));
#5996=CARTESIAN_POINT('Ctrl Pts',(7.99885262998268,-74.5649732654275,-3.69344648955869));
#5997=CARTESIAN_POINT('Ctrl Pts',(8.09479505941929,-74.2256620193432,-3.47493501673904));
#5998=CARTESIAN_POINT('Ctrl Pts',(8.15413304476847,-74.0158065271779,-3.33979115339371));
#5999=CARTESIAN_POINT('Ctrl Pts',(8.17858622663511,-73.7571760818774,-3.26506954209218));
#6000=CARTESIAN_POINT('Ctrl Pts',(8.16524775162164,-73.4992877928164,-3.25580500060924));
#6001=CARTESIAN_POINT('Origin',(8.66025403784439,-73.5,-5.));
#6002=CARTESIAN_POINT('',(7.7339815362341,-73.4999093789519,-3.00277999724841));
#6003=CARTESIAN_POINT('',(7.85100549690147,-73.5009230048103,-3.07376724614725));
#6004=CARTESIAN_POINT('',(9.29250403784438,-73.5,-3.90491087691457));
#6005=CARTESIAN_POINT('Ctrl Pts',(7.85100549690147,-73.5009230048103,-3.07376724614725));
#6006=CARTESIAN_POINT('Ctrl Pts',(7.85877241895441,-73.6349637612864,-3.07715557138432));
#6007=CARTESIAN_POINT('Ctrl Pts',(7.85620648757675,-73.7687327384304,-3.09844092375035));
#6008=CARTESIAN_POINT('Ctrl Pts',(7.84270408090844,-73.895315190705,-3.13866880697553));
#6009=CARTESIAN_POINT('Ctrl Pts',(7.80099531018541,-74.2863268532309,-3.26293225121387));
#6010=CARTESIAN_POINT('Ctrl Pts',(7.65493237424372,-74.6087658007243,-3.56794241159237));
#6011=CARTESIAN_POINT('Ctrl Pts',(7.47927856603427,-74.7196418530359,-3.92420546617892));
#6012=CARTESIAN_POINT('Ctrl Pts',(7.30362475782482,-74.8305179053475,-4.28046852076546));
#6013=CARTESIAN_POINT('Ctrl Pts',(7.09838007734761,-74.7298310624773,-4.68798446956005));
#6014=CARTESIAN_POINT('Ctrl Pts',(6.9645528076003,-74.4622323304207,-4.97180183442543));
#6015=CARTESIAN_POINT('Ctrl Pts',(6.83072553785298,-74.1946335983642,-5.25561919929081));
#6016=CARTESIAN_POINT('Ctrl Pts',(6.76831567883557,-73.7601229771212,-5.41573798022698));
#6017=CARTESIAN_POINT('Ctrl Pts',(6.81498931938971,-73.3513906201627,-5.38691859763782));
#6018=CARTESIAN_POINT('Ctrl Pts',(6.86166295994386,-72.9426582632041,-5.35809921504865));
#6019=CARTESIAN_POINT('Ctrl Pts',(7.01742010006955,-72.5597041705299,-5.14034166893414));
#6020=CARTESIAN_POINT('Ctrl Pts',(7.22317746750145,-72.3723549538223,-4.8359811887353));
#6021=CARTESIAN_POINT('Ctrl Pts',(7.42893483493334,-72.1850057371147,-4.53162070853645));
#6022=CARTESIAN_POINT('Ctrl Pts',(7.68469242967143,-72.1932613963739,-4.14065729425327));
#6023=CARTESIAN_POINT('Ctrl Pts',(7.88702028907401,-72.3934608455849,-3.84223689620616));
#6024=CARTESIAN_POINT('Ctrl Pts',(8.08934814847659,-72.593660294796,-3.54381649815906));
#6025=CARTESIAN_POINT('Ctrl Pts',(8.23824627254366,-72.985803533959,-3.33793911634802));
#6026=CARTESIAN_POINT('Ctrl Pts',(8.27767314440197,-73.3959888701002,-3.32167150533074));
#6027=CARTESIAN_POINT('Ctrl Pts',(8.28097899417319,-73.4303819384753,-3.32030750469805));
#6028=CARTESIAN_POINT('Ctrl Pts',(8.28351521450637,-73.4649018504617,-3.32027654135505));
#6029=CARTESIAN_POINT('Ctrl Pts',(8.2853060047234,-73.4994366607468,-3.3215367008467));
#6030=CARTESIAN_POINT('Ctrl Pts',(8.16524775162164,-73.4992877928164,-3.25580500060924));
#6031=CARTESIAN_POINT('Ctrl Pts',(8.15701950693201,-73.3402015447379,-3.2500898859367));
#6032=CARTESIAN_POINT('Ctrl Pts',(8.13440996806655,-73.1813977179155,-3.2692839034553));
#6033=CARTESIAN_POINT('Ctrl Pts',(8.09673675518926,-73.034500385652,-3.31456896971106));
#6034=CARTESIAN_POINT('Ctrl Pts',(7.99799301905991,-72.6494737232761,-3.4332638271824));
#6035=CARTESIAN_POINT('Ctrl Pts',(7.79576254433852,-72.3462441237553,-3.73120297380479));
#6036=CARTESIAN_POINT('Ctrl Pts',(7.57055862009127,-72.2607704297654,-4.06893330223106));
#6037=CARTESIAN_POINT('Ctrl Pts',(7.34535469584403,-72.1752967357756,-4.40666363065734));
#6038=CARTESIAN_POINT('Ctrl Pts',(7.09717732207093,-72.3075789473167,-4.78418514088751));
#6039=CARTESIAN_POINT('Ctrl Pts',(6.92714096612542,-72.5983058798184,-5.02636243808516));
#6040=CARTESIAN_POINT('Ctrl Pts',(6.7571046101799,-72.88903281232,-5.26853973528281));
#6041=CARTESIAN_POINT('Ctrl Pts',(6.66520927206197,-73.3382044657821,-5.37537281944793));
#6042=CARTESIAN_POINT('Ctrl Pts',(6.68249733837892,-73.7444257195318,-5.2930946997885));
#6043=CARTESIAN_POINT('Ctrl Pts',(6.69978540469586,-74.1506469732814,-5.21081658012908));
#6044=CARTESIAN_POINT('Ctrl Pts',(6.82625687544769,-74.5139178273185,-4.93942725664512));
#6045=CARTESIAN_POINT('Ctrl Pts',(6.99504509074739,-74.6713592379004,-4.5947431815933));
#6046=CARTESIAN_POINT('Ctrl Pts',(7.1638333060471,-74.8288006484822,-4.25005910654149));
#6047=CARTESIAN_POINT('Ctrl Pts',(7.37493826589469,-74.7804126156088,-3.83208027992183));
#6048=CARTESIAN_POINT('Ctrl Pts',(7.52354629977308,-74.5478897791689,-3.52234930439769));
#6049=CARTESIAN_POINT('Ctrl Pts',(7.67033875087832,-74.3182077343415,-3.21640239228383));
#6050=CARTESIAN_POINT('Ctrl Pts',(7.75615202984213,-73.9088626467359,-3.01607450452243));
#6051=CARTESIAN_POINT('Ctrl Pts',(7.7339815362341,-73.4999093789519,-3.00277999724841));
#6052=CARTESIAN_POINT('Origin',(8.66025403784439,-73.5,-5.));
#6053=CARTESIAN_POINT('',(7.29931729630008,-73.5008668975505,-2.75564054504742));
#6054=CARTESIAN_POINT('',(7.41828327115338,-73.4989525346387,-2.82326412670722));
#6055=CARTESIAN_POINT('',(9.29250403784438,-73.5,-3.90491087691457));
#6056=CARTESIAN_POINT('',(5.85131464002124,-74.0523574023798,-4.69170725679609));
#6057=CARTESIAN_POINT('Ctrl Pts',(7.29931729630008,-73.5008668975505,-2.75564054504742));
#6058=CARTESIAN_POINT('Ctrl Pts',(7.28392116017723,-73.2329534014568,-2.74866121354699));
#6059=CARTESIAN_POINT('Ctrl Pts',(7.22754118616428,-72.9640939630471,-2.81266797156139));
#6060=CARTESIAN_POINT('Ctrl Pts',(7.13411648409195,-72.7496222874496,-2.94083808072721));
#6061=CARTESIAN_POINT('Ctrl Pts',(6.98880098827463,-72.4160268123033,-3.14019759217603));
#6062=CARTESIAN_POINT('Ctrl Pts',(6.7538609763267,-72.2140148898193,-3.49479131916682));
#6063=CARTESIAN_POINT('Ctrl Pts',(6.52444849824721,-72.2348709085552,-3.83981107665694));
#6064=CARTESIAN_POINT('Ctrl Pts',(6.29503602016772,-72.255726927291,-4.18483083414706));
#6065=CARTESIAN_POINT('Ctrl Pts',(6.07115107595666,-72.4994508872466,-4.52027662213649));
#6066=CARTESIAN_POINT('Ctrl Pts',(5.94318239004754,-72.8551001790529,-4.68959057747505));
#6067=CARTESIAN_POINT('Ctrl Pts',(5.81521370413843,-73.2107494708591,-4.8589045328136));
#6068=CARTESIAN_POINT('Ctrl Pts',(5.78316127653126,-73.6783240945161,-4.8620866555013));
#6069=CARTESIAN_POINT('Ctrl Pts',(5.85131464002124,-74.0523574023798,-4.69170725679609));
#6070=CARTESIAN_POINT('',(6.2733897056689,-74.6922119029777,-4.11041814820145));
#6071=CARTESIAN_POINT('Ctrl Pts',(6.27395528492268,-74.692040350347,-4.10943853619819));
#6072=CARTESIAN_POINT('Ctrl Pts',(6.26242745885707,-74.6846057597386,-4.12703827996633));
#6073=CARTESIAN_POINT('Ctrl Pts',(6.25092232673435,-74.6766100800929,-4.14444157330982));
#6074=CARTESIAN_POINT('Ctrl Pts',(6.15287916642813,-74.6035000491492,-4.29143695448735));
#6075=CARTESIAN_POINT('Ctrl Pts',(6.06950373682019,-74.5062326363205,-4.40725210257273));
#6076=CARTESIAN_POINT('Ctrl Pts',(5.94408438996858,-74.2985804563658,-4.57461729289575));
#6077=CARTESIAN_POINT('Ctrl Pts',(5.89099266026751,-74.1814647378013,-4.64222237463134));
#6078=CARTESIAN_POINT('Ctrl Pts',(5.85131464002125,-74.0523574023798,-4.69170725679607));
#6079=CARTESIAN_POINT('Ctrl Pts',(6.27338970566892,-74.6922119029777,-4.11041814820142));
#6080=CARTESIAN_POINT('Ctrl Pts',(6.24056911222559,-74.6666389255966,-4.17715363701927));
#6081=CARTESIAN_POINT('Ctrl Pts',(6.20903375617528,-74.6341559866998,-4.24166302937261));
#6082=CARTESIAN_POINT('Ctrl Pts',(6.17949457412443,-74.5948202092815,-4.30271494693814));
#6083=CARTESIAN_POINT('Ctrl Pts',(6.02409474873246,-74.3878824229898,-4.62389707422919));
#6084=CARTESIAN_POINT('Ctrl Pts',(5.92394113674987,-73.9912851282958,-4.84938995296939));
#6085=CARTESIAN_POINT('Ctrl Pts',(5.93338654319318,-73.5805872036752,-4.88505176333626));
#6086=CARTESIAN_POINT('Ctrl Pts',(5.94283194963648,-73.1698892790546,-4.92071357370313));
#6087=CARTESIAN_POINT('Ctrl Pts',(6.06187637450568,-72.7450907245075,-4.76654431569667));
#6088=CARTESIAN_POINT('Ctrl Pts',(6.24774238977135,-72.4947288695458,-4.49663666808097));
#6089=CARTESIAN_POINT('Ctrl Pts',(6.43360840503702,-72.244367014584,-4.22672902046527));
#6090=CARTESIAN_POINT('Ctrl Pts',(6.68629601069916,-72.1684418592077,-3.84108298324032));
#6091=CARTESIAN_POINT('Ctrl Pts',(6.90372451016497,-72.3005485720918,-3.5165075093769));
#6092=CARTESIAN_POINT('Ctrl Pts',(7.12115300963078,-72.4326552849759,-3.19193203551347));
#6093=CARTESIAN_POINT('Ctrl Pts',(7.30332240290025,-72.7727938661203,-2.92842712501156));
#6094=CARTESIAN_POINT('Ctrl Pts',(7.37944243292956,-73.1701613038032,-2.84860509975194));
#6095=CARTESIAN_POINT('Ctrl Pts',(7.39989520811019,-73.2769304007662,-2.82715763137248));
#6096=CARTESIAN_POINT('Ctrl Pts',(7.41269175891679,-73.3878311299516,-2.81897113260297));
#6097=CARTESIAN_POINT('Ctrl Pts',(7.41828327115338,-73.4989525346387,-2.82326412670722));
#6098=CARTESIAN_POINT('Origin',(5.44593357534925,-73.5,-3.14421121571671));
#6099=CARTESIAN_POINT('',(9.4300642350662,-73.5007878038041,-3.66034138344894));
#6100=CARTESIAN_POINT('',(9.4317540378444,-73.5,-3.6637228019606));
#6101=CARTESIAN_POINT('',(6.21743357534925,-73.5,-1.80793401767732));
#6102=CARTESIAN_POINT('',(9.43114810343915,-73.5611421174242,-3.66477231113653));
#6103=CARTESIAN_POINT('Origin',(8.66025403784439,-73.5,-5.));
#6104=CARTESIAN_POINT('Ctrl Pts',(9.4300642350662,-73.5007878038042,-3.66034138344894));
#6105=CARTESIAN_POINT('Ctrl Pts',(9.43103803539942,-73.5211086841194,-3.66075745938813));
#6106=CARTESIAN_POINT('Ctrl Pts',(9.43180137507962,-73.5414248058182,-3.66153806387135));
#6107=CARTESIAN_POINT('Ctrl Pts',(9.43235104061032,-73.5617207591132,-3.66268876283774));
#6108=CARTESIAN_POINT('Origin',(5.44593357534925,-73.5,-3.14421121571671));
#6109=CARTESIAN_POINT('',(8.99486575732972,-73.4999336970056,-3.41412725826517));
#6110=CARTESIAN_POINT('',(9.03283032849393,-73.4990417024137,-3.43152379776628));
#6111=CARTESIAN_POINT('',(6.21743357534925,-73.5,-1.80793401767732));
#6112=CARTESIAN_POINT('',(9.34355947468864,-72.7836036572425,-3.8164802662977));
#6113=CARTESIAN_POINT('Ctrl Pts',(9.03283032849393,-73.4990417024137,-3.43152379776628));
#6114=CARTESIAN_POINT('Ctrl Pts',(9.05114821850569,-73.9441763173567,-3.4458431084536));
#6115=CARTESIAN_POINT('Ctrl Pts',(8.87664381261212,-74.9008029567338,-3.84647474291487));
#6116=CARTESIAN_POINT('Ctrl Pts',(8.13396795615153,-75.2443014125867,-5.2835425076022));
#6117=CARTESIAN_POINT('Ctrl Pts',(7.58874393704388,-74.0383821961043,-6.38490114150506));
#6118=CARTESIAN_POINT('Ctrl Pts',(7.82076972437668,-72.3487813132308,-6.14002362048006));
#6119=CARTESIAN_POINT('Ctrl Pts',(8.68514752030226,-71.6933897197937,-4.79988029230408));
#6120=CARTESIAN_POINT('Ctrl Pts',(9.20311312059466,-72.3342262372487,-4.00740617689244));
#6121=CARTESIAN_POINT('Ctrl Pts',(9.34355947468864,-72.7836036572425,-3.8164802662977));
#6122=CARTESIAN_POINT('Origin',(8.66025403784439,-73.5,-5.));
#6123=CARTESIAN_POINT('Ctrl Pts',(8.99486575732972,-73.4999336970056,-3.41412725826517));
#6124=CARTESIAN_POINT('Ctrl Pts',(9.00627167413655,-73.7573592153648,-3.42082853795594));
#6125=CARTESIAN_POINT('Ctrl Pts',(8.94938036200763,-74.5210911245511,-3.59784582240441));
#6126=CARTESIAN_POINT('Ctrl Pts',(8.40930220448652,-75.3058779588405,-4.66378900684592));
#6127=CARTESIAN_POINT('Ctrl Pts',(7.6899911421196,-74.6427133241625,-6.06573751598619));
#6128=CARTESIAN_POINT('Ctrl Pts',(7.59502275351058,-72.966050318454,-6.38629279284441));
#6129=CARTESIAN_POINT('Ctrl Pts',(8.26885268964269,-71.7629471509571,-5.37525031047714));
#6130=CARTESIAN_POINT('Ctrl Pts',(9.14274092255512,-72.0891552341005,-4.01244271448801));
#6131=CARTESIAN_POINT('Ctrl Pts',(9.40840568904793,-73.0488258292328,-3.65108733046851));
#6132=CARTESIAN_POINT('Ctrl Pts',(9.4300642350662,-73.5007878038042,-3.66034138344894));
#6133=CARTESIAN_POINT('Origin',(5.44593357534925,-73.5,-3.14421121571671));
#6134=CARTESIAN_POINT('',(8.56398416541598,-73.4993125880051,-3.16043606750591));
#6135=CARTESIAN_POINT('',(8.59890896425844,-73.5013288805324,-3.18309764711175));
#6136=CARTESIAN_POINT('',(6.21743357534925,-73.5,-1.80793401767732));
#6137=CARTESIAN_POINT('Ctrl Pts',(8.59890896425844,-73.5013288805324,-3.18309764711175));
#6138=CARTESIAN_POINT('Ctrl Pts',(8.60510678336523,-73.6277695163916,-3.1854026966942));
#6139=CARTESIAN_POINT('Ctrl Pts',(8.59762875605772,-74.260432322306,-3.26372931753656));
#6140=CARTESIAN_POINT('Ctrl Pts',(8.21413698857745,-75.2139053057122,-4.04566515113602));
#6141=CARTESIAN_POINT('Ctrl Pts',(7.43206803272129,-74.9487448960766,-5.55725124900278));
#6142=CARTESIAN_POINT('Ctrl Pts',(7.14172459824217,-73.3844442438211,-6.21714376046619));
#6143=CARTESIAN_POINT('Ctrl Pts',(7.66441890963152,-71.923755060987,-5.46881358761418));
#6144=CARTESIAN_POINT('Ctrl Pts',(8.59242390228318,-71.8765705780144,-4.01846472196544));
#6145=CARTESIAN_POINT('Ctrl Pts',(8.98962636157017,-72.8720175045558,-3.4414459860155));
#6146=CARTESIAN_POINT('Ctrl Pts',(9.03032910441194,-73.4382606071071,-3.42956856139869));
#6147=CARTESIAN_POINT('Ctrl Pts',(9.03283032849393,-73.4990417024137,-3.43152379776628));
#6148=CARTESIAN_POINT('Ctrl Pts',(8.56398416541598,-73.4993125880051,-3.16043606750591));
#6149=CARTESIAN_POINT('Ctrl Pts',(8.58331529018199,-73.9597611105253,-3.1746134123353));
#6150=CARTESIAN_POINT('Ctrl Pts',(8.39661900656106,-74.927338506027,-3.59766243046742));
#6151=CARTESIAN_POINT('Ctrl Pts',(7.64597250513697,-75.2280397661903,-5.04952361299896));
#6152=CARTESIAN_POINT('Ctrl Pts',(7.11766205937757,-74.0047376823763,-6.12064934989802));
#6153=CARTESIAN_POINT('Ctrl Pts',(7.36178021124351,-72.3337690020355,-5.85388951049086));
#6154=CARTESIAN_POINT('Ctrl Pts',(8.2217523064933,-71.6971646928648,-4.52043935110119));
#6155=CARTESIAN_POINT('Ctrl Pts',(8.86372695262693,-72.4964006579636,-3.53811494239404));
#6156=CARTESIAN_POINT('Ctrl Pts',(8.98384442781055,-73.2511881106113,-3.40765193384163));
#6157=CARTESIAN_POINT('Ctrl Pts',(8.99486575732972,-73.4999336970056,-3.41412725826517));
#6158=CARTESIAN_POINT('Origin',(5.44593357534925,-73.5,-3.14421121571671));
#6159=CARTESIAN_POINT('',(8.12940002457593,-73.5011262921489,-2.91315787960456));
#6160=CARTESIAN_POINT('',(8.16508411338157,-73.499130932634,-2.93450433041647));
#6161=CARTESIAN_POINT('',(6.21743357534925,-73.5,-1.80793401767732));
#6162=CARTESIAN_POINT('Ctrl Pts',(8.16508411338157,-73.499130932634,-2.93450433041647));
#6163=CARTESIAN_POINT('Ctrl Pts',(8.17827347242827,-73.8138178681984,-2.9440271483301));
#6164=CARTESIAN_POINT('Ctrl Pts',(8.09211078005638,-74.6396858427701,-3.17796707757076));
#6165=CARTESIAN_POINT('Ctrl Pts',(7.48108962840977,-75.3164213074917,-4.3733228354914));
#6166=CARTESIAN_POINT('Ctrl Pts',(6.80205188608277,-74.4629047669681,-5.70645363676019));
#6167=CARTESIAN_POINT('Ctrl Pts',(6.81391028500705,-72.7459140451854,-5.84291721862845));
#6168=CARTESIAN_POINT('Ctrl Pts',(7.5669948864336,-71.7051414458611,-4.69553935786145));
#6169=CARTESIAN_POINT('Ctrl Pts',(8.37386462512535,-72.2266510957272,-3.44196291948754));
#6170=CARTESIAN_POINT('Ctrl Pts',(8.58023263395994,-73.1203162956589,-3.17615167682536));
#6171=CARTESIAN_POINT('Ctrl Pts',(8.59890896425844,-73.5013288805324,-3.18309764711175));
#6172=CARTESIAN_POINT('Ctrl Pts',(8.12940002457593,-73.5011262921489,-2.91315787960456));
#6173=CARTESIAN_POINT('Ctrl Pts',(8.13727146234837,-73.6646888759707,-2.91636517830527));
#6174=CARTESIAN_POINT('Ctrl Pts',(8.11790120468337,-74.3321382395753,-3.01877821181277));
#6175=CARTESIAN_POINT('Ctrl Pts',(7.69220804805366,-75.2464206615263,-3.87698488483062));
#6176=CARTESIAN_POINT('Ctrl Pts',(6.925977791961,-74.8778327646135,-5.36019982135407));
#6177=CARTESIAN_POINT('Ctrl Pts',(6.68262803293231,-73.2872043219615,-5.93775917067585));
#6178=CARTESIAN_POINT('Ctrl Pts',(7.2379299457371,-71.8853106920769,-5.1320132468322));
#6179=CARTESIAN_POINT('Ctrl Pts',(8.1593070696141,-71.915532476743,-3.69220645801999));
#6180=CARTESIAN_POINT('Ctrl Pts',(8.52758745445625,-72.9126762569746,-3.16273148762524));
#6181=CARTESIAN_POINT('Ctrl Pts',(8.56221495206895,-73.4571716530348,-3.15913853577916));
#6182=CARTESIAN_POINT('Ctrl Pts',(8.56398416541598,-73.4993125880051,-3.16043606750591));
#6183=CARTESIAN_POINT('Origin',(5.44593357534925,-73.5,-3.14421121571671));
#6184=CARTESIAN_POINT('',(7.69674177479158,-73.4987218354666,-2.66254395054488));
#6185=CARTESIAN_POINT('',(7.73420255318704,-73.499889420105,-2.68081308471796));
#6186=CARTESIAN_POINT('',(6.21743357534925,-73.5,-1.80793401767732));
#6187=CARTESIAN_POINT('Ctrl Pts',(7.73420255318704,-73.499889420105,-2.68081308471796));
#6188=CARTESIAN_POINT('Ctrl Pts',(7.75632589955031,-73.9989126642258,-2.69418925341533));
#6189=CARTESIAN_POINT('Ctrl Pts',(7.53568313258927,-75.0040934006289,-3.18038297518028));
#6190=CARTESIAN_POINT('Ctrl Pts',(6.75111865434386,-75.1805078175814,-4.69565206281483));
#6191=CARTESIAN_POINT('Ctrl Pts',(6.27316685087089,-73.8506693175121,-5.68049180130072));
#6192=CARTESIAN_POINT('Ctrl Pts',(6.59459816978471,-72.2063707142093,-5.28075935709968));
#6193=CARTESIAN_POINT('Ctrl Pts',(7.48813667972088,-71.7221205305605,-3.89010819067237));
#6194=CARTESIAN_POINT('Ctrl Pts',(8.06394107540876,-72.6033192272035,-3.01742119551925));
#6195=CARTESIAN_POINT('Ctrl Pts',(8.15694785541911,-73.3050067090001,-2.92862989005887));
#6196=CARTESIAN_POINT('Ctrl Pts',(8.16508411338157,-73.499130932634,-2.93450433041647));
#6197=CARTESIAN_POINT('Ctrl Pts',(7.69674177479158,-73.4987218354666,-2.66254395054488));
#6198=CARTESIAN_POINT('Ctrl Pts',(7.71168407692166,-73.8677779250178,-2.67470708090918));
#6199=CARTESIAN_POINT('Ctrl Pts',(7.59287006374505,-74.7462079390057,-2.97056467944268));
#6200=CARTESIAN_POINT('Ctrl Pts',(6.92771202636894,-75.2988763145382,-4.2647396205262));
#6201=CARTESIAN_POINT('Ctrl Pts',(6.29890538083901,-74.3104574724513,-5.50992988139542));
#6202=CARTESIAN_POINT('Ctrl Pts',(6.38952394227662,-72.6032100206953,-5.50903913155111));
#6203=CARTESIAN_POINT('Ctrl Pts',(7.1791349728522,-71.6913568630008,-4.29745791105183));
#6204=CARTESIAN_POINT('Ctrl Pts',(7.93581461116923,-72.3089357043985,-3.12607450625713));
#6205=CARTESIAN_POINT('Ctrl Pts',(8.11295668636982,-73.1594460348188,-2.90645787144996));
#6206=CARTESIAN_POINT('Ctrl Pts',(8.12940002457593,-73.5011262921489,-2.91315787960456));
#6207=CARTESIAN_POINT('Origin',(5.44593357534925,-73.5,-3.14421121571671));
#6208=CARTESIAN_POINT('',(7.26448969281463,-73.5013374922703,-2.41122651820639));
#6209=CARTESIAN_POINT('',(7.29917456999905,-73.5010578275369,-2.43430365431376));
#6210=CARTESIAN_POINT('',(6.21743357534925,-73.5,-1.80793401767732));
#6211=CARTESIAN_POINT('',(6.94668381335844,-72.3464996623953,-2.82729269748003));
#6212=CARTESIAN_POINT('Ctrl Pts',(6.94668381335843,-72.3464996623953,-2.82729269748003));
#6213=CARTESIAN_POINT('Ctrl Pts',(7.12841642548844,-72.6349549769135,-2.55731916350819));
#6214=CARTESIAN_POINT('Ctrl Pts',(7.24343374196144,-73.0691048983155,-2.40289991125625));
#6215=CARTESIAN_POINT('Ctrl Pts',(7.26448969281463,-73.5013374922703,-2.41122651820639));
#6216=CARTESIAN_POINT('',(6.85906047499606,-72.1830346771658,-3.03365079515106));
#6217=CARTESIAN_POINT('Ctrl Pts',(6.85913906937363,-72.1820876846841,-3.03351466569591));
#6218=CARTESIAN_POINT('Ctrl Pts',(6.89168330751223,-72.2307990871343,-2.95992825524477));
#6219=CARTESIAN_POINT('Ctrl Pts',(6.92094217490468,-72.2864002971621,-2.89054013674777));
#6220=CARTESIAN_POINT('Ctrl Pts',(6.94668381335843,-72.3464996623953,-2.82729269748003));
#6221=CARTESIAN_POINT('Ctrl Pts',(6.85897950221989,-72.1840103272393,-3.03379104411341));
#6222=CARTESIAN_POINT('Ctrl Pts',(6.95401718156907,-72.287832041007,-2.88985234428678));
#6223=CARTESIAN_POINT('Ctrl Pts',(7.17771175717631,-72.6445026049025,-2.55671958490251));
#6224=CARTESIAN_POINT('Ctrl Pts',(7.28359631429295,-73.1741376816511,-2.42763976318458));
#6225=CARTESIAN_POINT('Ctrl Pts',(7.29917456999905,-73.5010578275369,-2.43430365431376));
#6226=CARTESIAN_POINT('Origin',(-2.00000000000001,-6.,-7.74596669241483));
#6227=CARTESIAN_POINT('',(-1.87500000000001,-72.75,-7.26184377413891));
#6228=CARTESIAN_POINT('',(-1.50000000000001,-72.75,-7.74596669241483));
#6229=CARTESIAN_POINT('Origin',(-2.00000000000001,-72.75,-7.74596669241483));
#6230=CARTESIAN_POINT('',(-1.50000000000001,-13.75,-7.74596669241483));
#6231=CARTESIAN_POINT('',(-1.50000000000001,-6.,-7.74596669241483));
#6232=CARTESIAN_POINT('',(-1.87500000000001,-13.75,-7.26184377413891));
#6233=CARTESIAN_POINT('Origin',(-2.00000000000001,-13.75,-7.74596669241483));
#6234=CARTESIAN_POINT('',(-1.87500000000001,-6.,-7.26184377413891));
#6235=CARTESIAN_POINT('Ctrl Pts',(-1.50000000000001,-13.75,-7.74596669241483));
#6236=CARTESIAN_POINT('Ctrl Pts',(-1.50000000000001,-13.524704275358,-7.74596669241483));
#6237=CARTESIAN_POINT('Ctrl Pts',(-1.39610613706331,-13.0748179523279,-7.78378468256708));
#6238=CARTESIAN_POINT('Ctrl Pts',(-0.967790191261688,-12.538385121058,-7.90647928126461));
#6239=CARTESIAN_POINT('Ctrl Pts',(-0.347281353152426,-12.2377154713191,
-8.00397047263181));
#6240=CARTESIAN_POINT('Ctrl Pts',(0.347445521126546,-12.237558622599,-8.00413728456221));
#6241=CARTESIAN_POINT('Ctrl Pts',(0.967769837518828,-12.5383844183811,-7.90647049264721));
#6242=CARTESIAN_POINT('Ctrl Pts',(1.39614518462117,-13.0747969794512,-7.78382659142348));
#6243=CARTESIAN_POINT('Ctrl Pts',(1.49999999999999,-13.524704275358,-7.74596669241483));
#6244=CARTESIAN_POINT('Ctrl Pts',(1.49999999999999,-13.75,-7.74596669241483));
#6245=CARTESIAN_POINT('Ctrl Pts',(-1.50000000000001,-13.75,-7.63612368644377));
#6246=CARTESIAN_POINT('Ctrl Pts',(-1.50000000000001,-13.5205183435477,-7.63612368644377));
#6247=CARTESIAN_POINT('Ctrl Pts',(-1.39154548360122,-13.0622034485035,-7.67143618793296));
#6248=CARTESIAN_POINT('Ctrl Pts',(-0.953121725332958,-12.5275406854629,
-7.78459868177716));
#6249=CARTESIAN_POINT('Ctrl Pts',(-0.3380172125572,-12.2386595375329,-7.87264047214075));
#6250=CARTESIAN_POINT('Ctrl Pts',(0.338068168262942,-12.2386040934526,-7.8727764788846));
#6251=CARTESIAN_POINT('Ctrl Pts',(0.953159724658497,-12.5276059881034,-7.78456771567464));
#6252=CARTESIAN_POINT('Ctrl Pts',(1.39155057417844,-13.0622188551016,-7.67146618194297));
#6253=CARTESIAN_POINT('Ctrl Pts',(1.49999999999999,-13.5205183435477,-7.63612368644377));
#6254=CARTESIAN_POINT('Ctrl Pts',(1.49999999999999,-13.75,-7.63612368644377));
#6255=CARTESIAN_POINT('Ctrl Pts',(-1.57509603927207,-13.75,-7.41683749968745));
#6256=CARTESIAN_POINT('Ctrl Pts',(-1.57509603927207,-13.500623055892,-7.41683749968745));
#6257=CARTESIAN_POINT('Ctrl Pts',(-1.45769106870056,-13.0029826548273,-7.44712921329661));
#6258=CARTESIAN_POINT('Ctrl Pts',(-0.988405681415957,-12.4298897544181,
-7.54171770370404));
#6259=CARTESIAN_POINT('Ctrl Pts',(-0.346753758195462,-12.1287984098444,
-7.61145942837012));
#6260=CARTESIAN_POINT('Ctrl Pts',(0.346753929907169,-12.1287031355664,-7.61157247657795));
#6261=CARTESIAN_POINT('Ctrl Pts',(0.98844890474409,-12.4300409894513,-7.54164152137204));
#6262=CARTESIAN_POINT('Ctrl Pts',(1.45771153539898,-13.0030170217738,-7.44714102976097));
#6263=CARTESIAN_POINT('Ctrl Pts',(1.57509603927205,-13.500623055892,-7.41683749968746));
#6264=CARTESIAN_POINT('Ctrl Pts',(1.57509603927205,-13.75,-7.41683749968746));
#6265=CARTESIAN_POINT('Ctrl Pts',(-1.76864496679418,-13.75,-7.28930452563167));
#6266=CARTESIAN_POINT('Ctrl Pts',(-1.76864496679418,-13.4666596794585,-7.28930452563167));
#6267=CARTESIAN_POINT('Ctrl Pts',(-1.64285812534338,-12.9008934438503,-7.32157544987051));
#6268=CARTESIAN_POINT('Ctrl Pts',(-1.13030804687561,-12.233267287397,-7.4240638078619));
#6269=CARTESIAN_POINT('Ctrl Pts',(-0.402559125444759,-11.8659398458573,
-7.50293067330021));
#6270=CARTESIAN_POINT('Ctrl Pts',(0.40267272087947,-11.8657903771739,-7.50302794110901));
#6271=CARTESIAN_POINT('Ctrl Pts',(1.13032210789551,-12.2333167284011,-7.42402860561937));
#6272=CARTESIAN_POINT('Ctrl Pts',(1.64288392900971,-12.9008894351804,-7.32159672839616));
#6273=CARTESIAN_POINT('Ctrl Pts',(1.76864496679417,-13.4666596794585,-7.28930452563168));
#6274=CARTESIAN_POINT('Ctrl Pts',(1.76864496679417,-13.75,-7.28930452563168));
#6275=CARTESIAN_POINT('Ctrl Pts',(-1.87500000000001,-13.75,-7.2618437741389));
#6276=CARTESIAN_POINT('Ctrl Pts',(-1.87500000000001,-13.4496057004773,-7.2618437741389));
#6277=CARTESIAN_POINT('Ctrl Pts',(-1.74513267132914,-12.8497572697706,-7.29729813990664));
#6278=CARTESIAN_POINT('Ctrl Pts',(-1.20973773907711,-12.134513494744,-7.41232432618557));
#6279=CARTESIAN_POINT('Ctrl Pts',(-0.43410169144053,-11.7336206284255,-7.50372231809233));
#6280=CARTESIAN_POINT('Ctrl Pts',(0.434306901408184,-11.7334114967986,-7.50387870427707));
#6281=CARTESIAN_POINT('Ctrl Pts',(1.20971229689854,-12.1345125578414,-7.41231608685676));
#6282=CARTESIAN_POINT('Ctrl Pts',(1.74518148077646,-12.8497293059349,-7.29733742945952));
#6283=CARTESIAN_POINT('Ctrl Pts',(1.87499999999999,-13.4496057004773,-7.26184377413891));
#6284=CARTESIAN_POINT('Ctrl Pts',(1.87499999999999,-13.75,-7.26184377413891));
#6285=CARTESIAN_POINT('',(1.49999999999999,-13.75,-7.74596669241483));
#6286=CARTESIAN_POINT('',(1.87499999999999,-13.75,-7.26184377413891));
#6287=CARTESIAN_POINT('Origin',(1.99999999999999,-13.75,-7.74596669241484));
#6288=CARTESIAN_POINT('Ctrl Pts',(1.87499999999999,-13.75,-7.26184377413891));
#6289=CARTESIAN_POINT('Ctrl Pts',(1.87499999999999,-13.4496057004773,-7.26184377413891));
#6290=CARTESIAN_POINT('Ctrl Pts',(1.74518148077646,-12.8497293059349,-7.29733742945952));
#6291=CARTESIAN_POINT('Ctrl Pts',(1.20971229689854,-12.1345125578414,-7.41231608685676));
#6292=CARTESIAN_POINT('Ctrl Pts',(0.434306901408184,-11.7334114967986,-7.50387870427707));
#6293=CARTESIAN_POINT('Ctrl Pts',(-0.43410169144053,-11.7336206284255,-7.50372231809233));
#6294=CARTESIAN_POINT('Ctrl Pts',(-1.20973773907711,-12.134513494744,-7.41232432618557));
#6295=CARTESIAN_POINT('Ctrl Pts',(-1.74513267132914,-12.8497572697706,-7.29729813990664));
#6296=CARTESIAN_POINT('Ctrl Pts',(-1.87500000000001,-13.4496057004773,-7.2618437741389));
#6297=CARTESIAN_POINT('Ctrl Pts',(-1.87500000000001,-13.75,-7.2618437741389));
#6298=CARTESIAN_POINT('Ctrl Pts',(-1.50000000000001,-13.75,-7.74596669241483));
#6299=CARTESIAN_POINT('Ctrl Pts',(-1.50000000000001,-13.524704275358,-7.74596669241483));
#6300=CARTESIAN_POINT('Ctrl Pts',(-1.39610613706331,-13.0748179523279,-7.78378468256708));
#6301=CARTESIAN_POINT('Ctrl Pts',(-0.967790191261688,-12.538385121058,-7.90647928126461));
#6302=CARTESIAN_POINT('Ctrl Pts',(-0.347281353152426,-12.2377154713191,
-8.00397047263181));
#6303=CARTESIAN_POINT('Ctrl Pts',(0.347445521126546,-12.237558622599,-8.00413728456221));
#6304=CARTESIAN_POINT('Ctrl Pts',(0.967769837518828,-12.5383844183811,-7.90647049264721));
#6305=CARTESIAN_POINT('Ctrl Pts',(1.39614518462117,-13.0747969794512,-7.78382659142348));
#6306=CARTESIAN_POINT('Ctrl Pts',(1.49999999999999,-13.524704275358,-7.74596669241483));
#6307=CARTESIAN_POINT('Ctrl Pts',(1.49999999999999,-13.75,-7.74596669241483));
#6308=CARTESIAN_POINT('Origin',(1.99999999999999,-6.,-7.74596669241484));
#6309=CARTESIAN_POINT('',(1.49999999999999,-72.75,-7.74596669241484));
#6310=CARTESIAN_POINT('',(1.87499999999999,-72.75,-7.26184377413891));
#6311=CARTESIAN_POINT('Origin',(1.99999999999999,-72.75,-7.74596669241484));
#6312=CARTESIAN_POINT('',(1.87499999999999,-6.,-7.26184377413891));
#6313=CARTESIAN_POINT('',(1.49999999999999,-6.,-7.74596669241484));
#6314=CARTESIAN_POINT('Ctrl Pts',(1.49999999999999,-72.75,-7.74596669241484));
#6315=CARTESIAN_POINT('Ctrl Pts',(1.5,-72.975295724642,-7.74596669241484));
#6316=CARTESIAN_POINT('Ctrl Pts',(1.34950690836688,-73.6546023586437,-7.80518589160968));
#6317=CARTESIAN_POINT('Ctrl Pts',(0.580940902689848,-74.2641347640874,-8.00522147080765));
#6318=CARTESIAN_POINT('Ctrl Pts',(-0.348036094610815,-74.2615987492356,
-8.00365519548522));
#6319=CARTESIAN_POINT('Ctrl Pts',(-0.967491895357157,-73.9618286895087,
-7.90667833455997));
#6320=CARTESIAN_POINT('Ctrl Pts',(-1.39628799128159,-73.4249564803858,-7.78373584470518));
#6321=CARTESIAN_POINT('Ctrl Pts',(-1.50000000000001,-72.975295724642,-7.74596669241483));
#6322=CARTESIAN_POINT('Ctrl Pts',(-1.50000000000001,-72.75,-7.74596669241483));
#6323=CARTESIAN_POINT('Ctrl Pts',(1.49999999999999,-72.75,-7.63612368644377));
#6324=CARTESIAN_POINT('Ctrl Pts',(1.5,-72.9794816564523,-7.63612368644377));
#6325=CARTESIAN_POINT('Ctrl Pts',(1.33963044315539,-73.673679920134,-7.69204666388954));
#6326=CARTESIAN_POINT('Ctrl Pts',(0.56411624018814,-74.263709084359,-7.87399049672712));
#6327=CARTESIAN_POINT('Ctrl Pts',(-0.338383741778269,-74.2599855909344,
-7.87220587292175));
#6328=CARTESIAN_POINT('Ctrl Pts',(-0.953003619346331,-73.9726261338471,
-7.78479897227738));
#6329=CARTESIAN_POINT('Ctrl Pts',(-1.39158710146798,-73.4373381291361,-7.67134944649151));
#6330=CARTESIAN_POINT('Ctrl Pts',(-1.5,-72.9794816564523,-7.63612368644377));
#6331=CARTESIAN_POINT('Ctrl Pts',(-1.50000000000001,-72.75,-7.63612368644377));
#6332=CARTESIAN_POINT('Ctrl Pts',(1.57517696113618,-72.75,-7.41690018149388));
#6333=CARTESIAN_POINT('Ctrl Pts',(1.57517696113618,-72.9993769441079,-7.41690018149388));
#6334=CARTESIAN_POINT('Ctrl Pts',(1.39931041852273,-73.7554146337025,-7.46624543083341));
#6335=CARTESIAN_POINT('Ctrl Pts',(0.578063083641261,-74.374901210973,-7.61324825049105));
#6336=CARTESIAN_POINT('Ctrl Pts',(-0.346676592685646,-74.3698745395689,
-7.61106183003469));
#6337=CARTESIAN_POINT('Ctrl Pts',(-0.98840594538395,-74.0706951743462,-7.54210209243096));
#6338=CARTESIAN_POINT('Ctrl Pts',(-1.4576943500166,-73.4966434859205,-7.44711374560676));
#6339=CARTESIAN_POINT('Ctrl Pts',(-1.57517696113619,-72.9993769441079,-7.41690018149388));
#6340=CARTESIAN_POINT('Ctrl Pts',(-1.57517696113619,-72.75,-7.41690018149388));
#6341=CARTESIAN_POINT('Ctrl Pts',(1.76864496679417,-72.75,-7.28930452563168));
#6342=CARTESIAN_POINT('Ctrl Pts',(1.76864496679417,-73.0333403205414,-7.28930452563168));
#6343=CARTESIAN_POINT('Ctrl Pts',(1.5840989191192,-73.8891412570282,-7.34064028493585));
#6344=CARTESIAN_POINT('Ctrl Pts',(0.672498759225443,-74.6368341878583,-7.50414912095745));
#6345=CARTESIAN_POINT('Ctrl Pts',(-0.403146478630442,-74.6328807905501,
-7.50237566254698));
#6346=CARTESIAN_POINT('Ctrl Pts',(-1.13007915902087,-74.2670452831401,-7.42419451981878));
#6347=CARTESIAN_POINT('Ctrl Pts',(-1.64297201666098,-73.5987260904006,-7.32143887459857));
#6348=CARTESIAN_POINT('Ctrl Pts',(-1.76864496679418,-73.0333403205414,-7.28930452563167));
#6349=CARTESIAN_POINT('Ctrl Pts',(-1.76864496679418,-72.75,-7.28930452563167));
#6350=CARTESIAN_POINT('Ctrl Pts',(1.875,-72.75,-7.26184377413891));
#6351=CARTESIAN_POINT('Ctrl Pts',(1.875,-73.0503942995225,-7.26184377413891));
#6352=CARTESIAN_POINT('Ctrl Pts',(1.68688363545862,-73.9561364781915,-7.31736177338407));
#6353=CARTESIAN_POINT('Ctrl Pts',(0.726176128362302,-74.7688463521165,-7.50489512888218));
#6354=CARTESIAN_POINT('Ctrl Pts',(-0.435045118263518,-74.7654649989807,
-7.50342674576739));
#6355=CARTESIAN_POINT('Ctrl Pts',(-1.20936486919644,-74.3657715860114,-7.41251093864998));
#6356=CARTESIAN_POINT('Ctrl Pts',(-1.74535998910197,-73.6499419738476,-7.29725235441111));
#6357=CARTESIAN_POINT('Ctrl Pts',(-1.875,-73.0503942995225,-7.26184377413891));
#6358=CARTESIAN_POINT('Ctrl Pts',(-1.87500000000001,-72.75,-7.26184377413891));
#6359=CARTESIAN_POINT('Ctrl Pts',(-1.87500000000001,-72.75,-7.26184377413891));
#6360=CARTESIAN_POINT('Ctrl Pts',(-1.875,-73.0503942995225,-7.26184377413891));
#6361=CARTESIAN_POINT('Ctrl Pts',(-1.74535998910197,-73.6499419738476,-7.29725235441111));
#6362=CARTESIAN_POINT('Ctrl Pts',(-1.20936486919644,-74.3657715860114,-7.41251093864998));
#6363=CARTESIAN_POINT('Ctrl Pts',(-0.435045118263518,-74.7654649989807,
-7.50342674576739));
#6364=CARTESIAN_POINT('Ctrl Pts',(0.726176128362302,-74.7688463521165,-7.50489512888218));
#6365=CARTESIAN_POINT('Ctrl Pts',(1.68688363545862,-73.9561364781915,-7.31736177338407));
#6366=CARTESIAN_POINT('Ctrl Pts',(1.875,-73.0503942995225,-7.26184377413891));
#6367=CARTESIAN_POINT('Ctrl Pts',(1.875,-72.75,-7.26184377413891));
#6368=CARTESIAN_POINT('Ctrl Pts',(1.49999999999999,-72.75,-7.74596669241484));
#6369=CARTESIAN_POINT('Ctrl Pts',(1.5,-72.975295724642,-7.74596669241484));
#6370=CARTESIAN_POINT('Ctrl Pts',(1.34950690836688,-73.6546023586437,-7.80518589160968));
#6371=CARTESIAN_POINT('Ctrl Pts',(0.580940902689848,-74.2641347640874,-8.00522147080765));
#6372=CARTESIAN_POINT('Ctrl Pts',(-0.348036094610815,-74.2615987492356,
-8.00365519548522));
#6373=CARTESIAN_POINT('Ctrl Pts',(-0.967491895357157,-73.9618286895087,
-7.90667833455997));
#6374=CARTESIAN_POINT('Ctrl Pts',(-1.39628799128159,-73.4249564803858,-7.78373584470518));
#6375=CARTESIAN_POINT('Ctrl Pts',(-1.50000000000001,-72.975295724642,-7.74596669241483));
#6376=CARTESIAN_POINT('Ctrl Pts',(-1.50000000000001,-72.75,-7.74596669241483));
#6377=CARTESIAN_POINT('Origin',(-7.7715611723761E-15,-13.75,-10.));
#6378=CARTESIAN_POINT('',(-1.50000000000001,-13.75,-9.5));
#6379=CARTESIAN_POINT('',(-1.50000000000001,-13.75,-10.));
#6380=CARTESIAN_POINT('',(1.49999999999999,-13.75,-9.5));
#6381=CARTESIAN_POINT('Origin',(-7.3829831137573E-15,-13.75,-9.50000000000001));
#6382=CARTESIAN_POINT('',(1.49999999999999,-13.75,-10.));
#6383=CARTESIAN_POINT('Origin',(-1.50000000000001,-13.75,-10.));
#6384=CARTESIAN_POINT('',(-1.50000000000001,-72.75,-9.5));
#6385=CARTESIAN_POINT('',(-1.50000000000001,-72.75,-10.));
#6386=CARTESIAN_POINT('',(-1.50000000000001,-9.875,-9.5));
#6387=CARTESIAN_POINT('Origin',(0.,-6.,-1.11022302462516E-15));
#6388=CARTESIAN_POINT('',(7.5,-80.5,-2.02870812398567E-15));
#6389=CARTESIAN_POINT('Origin',(0.,-80.5,-1.11022302462516E-15));
#6390=CARTESIAN_POINT('',(7.5,-6.,-2.02870812398567E-15));
#6391=CARTESIAN_POINT('',(7.5,-6.,-1.91737925264642E-16));
#6392=CARTESIAN_POINT('Origin',(0.,-6.,-1.11022302462516E-15));
#6393=CARTESIAN_POINT('',(-5.35144118671815,-13.75,5.25471951916528));
#6394=CARTESIAN_POINT('',(-5.35144118671815,-72.75,5.25471951916528));
#6395=CARTESIAN_POINT('',(-5.35144118671815,-6.,5.25471951916528));
#6396=CARTESIAN_POINT('',(-7.22644118671816,-13.75,2.00712425497363));
#6397=CARTESIAN_POINT('Ctrl Pts',(-7.22644118671816,-13.75,2.00712425497363));
#6398=CARTESIAN_POINT('Ctrl Pts',(-7.22644118671816,-13.4496062218507,2.00712425497363));
#6399=CARTESIAN_POINT('Ctrl Pts',(-7.19221573886129,-12.8497950718348,2.13729882346154));
#6400=CARTESIAN_POINT('Ctrl Pts',(-7.02414240278206,-12.1345394618677,2.65845788223989));
#6401=CARTESIAN_POINT('Ctrl Pts',(-6.71548527431317,-11.7336290789863,3.37587163961905));
#6402=CARTESIAN_POINT('Ctrl Pts',(-6.28141789074753,-11.7334015567572,4.12802153266612));
#6403=CARTESIAN_POINT('Ctrl Pts',(-5.81442367901499,-12.1344807654551,4.75376538354456));
#6404=CARTESIAN_POINT('Ctrl Pts',(-5.44709719611106,-12.8496953902719,5.1600289815181));
#6405=CARTESIAN_POINT('Ctrl Pts',(-5.35144118671816,-13.4496062218507,5.25471951916528));
#6406=CARTESIAN_POINT('Ctrl Pts',(-5.35144118671816,-13.75,5.25471951916528));
#6407=CARTESIAN_POINT('',(-7.22644118671816,-72.75,2.00712425497364));
#6408=CARTESIAN_POINT('',(-7.22644118671816,-6.,2.00712425497364));
#6409=CARTESIAN_POINT('Ctrl Pts',(-5.35144118671815,-72.75,5.25471951916528));
#6410=CARTESIAN_POINT('Ctrl Pts',(-5.35144118671816,-73.0503937781492,5.25471951916528));
#6411=CARTESIAN_POINT('Ctrl Pts',(-5.44692184038358,-73.6499411770943,5.16015360866601));
#6412=CARTESIAN_POINT('Ctrl Pts',(-5.81473992390559,-74.3657818939687,4.75359351673593));
#6413=CARTESIAN_POINT('Ctrl Pts',(-6.28063554564127,-74.765472618681,4.12846812583177));
#6414=CARTESIAN_POINT('Ctrl Pts',(-6.86251891304613,-74.7688522943918,3.12355319966745));
#6415=CARTESIAN_POINT('Ctrl Pts',(-7.18046046178092,-73.9561364290691,2.19779431778647));
#6416=CARTESIAN_POINT('Ctrl Pts',(-7.22644118671816,-73.0503937781493,2.00712425497364));
#6417=CARTESIAN_POINT('Ctrl Pts',(-7.22644118671816,-72.75,2.00712425497364));
#6418=CARTESIAN_POINT('',(5.77021579573112,-73.8847452183411,-4.79096138120151));
#6419=CARTESIAN_POINT('Ctrl Pts',(5.85131464002125,-74.0523574023798,-4.69170725679608));
#6420=CARTESIAN_POINT('Ctrl Pts',(5.83233769625701,-74.0194965250799,-4.71537456227635));
#6421=CARTESIAN_POINT('Ctrl Pts',(5.81447179083145,-73.9849694169465,-4.73731964999455));
#6422=CARTESIAN_POINT('Ctrl Pts',(5.7978929186148,-73.9488990920852,-4.7574608198424));
#6423=CARTESIAN_POINT('Ctrl Pts',(5.78828330683336,-73.9279916495151,-4.76913524621669));
#6424=CARTESIAN_POINT('Ctrl Pts',(5.77910657898432,-73.9065660342407,-4.78020278038532));
#6425=CARTESIAN_POINT('Ctrl Pts',(5.77040054896758,-73.8846498799788,-4.7906413792091));
#6426=CARTESIAN_POINT('',(5.76995897913371,-72.8336039381554,-4.79140620059647));
#6427=CARTESIAN_POINT('',(5.76995897913368,-6.,-4.7914062005965));
#6428=CARTESIAN_POINT('Ctrl Pts',(5.76995897913372,-72.8336039381554,-4.79140620059646));
#6429=CARTESIAN_POINT('Ctrl Pts',(5.78755634421636,-72.7884591926975,-4.77021491135552));
#6430=CARTESIAN_POINT('Ctrl Pts',(5.80697119700387,-72.7451476720683,-4.74659680264992));
[truncated: 362,454 more chars]
