# Supplementary material for: An open source extrusion bioprinter based on the E3D motion system and tool changer to enable FRESH and multimaterial bioprinting
Source: Sci Rep. 2021 Nov 3;11:21547. doi: 10.1038/s41598-021-00931-1 (PMC8566469; doi:10.1038/s41598-021-00931-1)
Supplement: Supplementary file 2 — Supplementary Information 2. [file 41598_2021_931_MOESM2_ESM.zip › Printer components, STL and STEP files/Tools/Main body.step]

ISO-10303-21;
HEADER;
/* Generated by software containing ST-Developer
 * from STEP Tools, Inc. (www.steptools.com) 
 */

FILE_DESCRIPTION(
/* description */ (''),
/* implementation_level */ '2;1');

FILE_NAME(
/* name */ 
'//argos.storage.uu.se/MyGroups$/Bronze/UPRINT/Manuscripts/Engberg et 
al, April 21.docx.sb-6ca6f2c6-Cniny2/Supplementary material/Main body.
step',
/* time_stamp */ '2021-06-15T14:56:06+02:00',
/* author */ (''),
/* organization */ (''),
/* preprocessor_version */ 'ST-DEVELOPER v18.1',
/* originating_system */ 'Autodesk Translation Framework v10.9.0.1377',

/* authorisation */ '');

FILE_SCHEMA (('AUTOMOTIVE_DESIGN { 1 0 10303 214 3 1 1 }'));
ENDSEC;

DATA;
#10=MECHANICAL_DESIGN_GEOMETRIC_PRESENTATION_REPRESENTATION('',(#13),#5933);
#11=SHAPE_REPRESENTATION_RELATIONSHIP('SRR','None',#5940,#12);
#12=ADVANCED_BREP_SHAPE_REPRESENTATION('',(#14),#5932);
#13=STYLED_ITEM('',(#5950),#14);
#14=MANIFOLD_SOLID_BREP('Body1',#2880);
#15=CONICAL_SURFACE('',#2986,2.75,0.785398163397448);
#16=CONICAL_SURFACE('',#3136,2.75,0.785398163397448);
#17=CONICAL_SURFACE('',#3141,11.55,0.349065850398865);
#18=(
BOUNDED_SURFACE()
B_SPLINE_SURFACE(1,2,((#5288,#5289,#5290),(#5291,#5292,#5293)),
 .UNSPECIFIED.,.F.,.F.,.F.)
B_SPLINE_SURFACE_WITH_KNOTS((2,2),(3,3),(0.,1.33977431853857),(-0.7188361746545,
-0.71287803945867),.UNSPECIFIED.)
GEOMETRIC_REPRESENTATION_ITEM()
RATIONAL_B_SPLINE_SURFACE(((1.,0.999995562581405,1.),(1.,0.999995562581405,
1.)))
REPRESENTATION_ITEM('')
SURFACE()
);
#19=(
BOUNDED_SURFACE()
B_SPLINE_SURFACE(1,2,((#5302,#5303,#5304),(#5305,#5306,#5307)),
 .UNSPECIFIED.,.F.,.F.,.F.)
B_SPLINE_SURFACE_WITH_KNOTS((2,2),(3,3),(1.48941020222358,3.17885899845756),
(-0.7188361746545,-0.71287803945867),.UNSPECIFIED.)
GEOMETRIC_REPRESENTATION_ITEM()
RATIONAL_B_SPLINE_SURFACE(((1.,0.999995562581405,1.),(1.,0.999995562581405,
1.)))
REPRESENTATION_ITEM('')
SURFACE()
);
#20=(
BOUNDED_SURFACE()
B_SPLINE_SURFACE(1,2,((#5345,#5346,#5347),(#5348,#5349,#5350)),
 .UNSPECIFIED.,.F.,.F.,.F.)
B_SPLINE_SURFACE_WITH_KNOTS((2,2),(3,3),(0.,0.254308719877016),(-0.718836167036773,
-0.712878039449279),.UNSPECIFIED.)
GEOMETRIC_REPRESENTATION_ITEM()
RATIONAL_B_SPLINE_SURFACE(((1.,0.999995562592738,1.),(1.,0.999995562592738,
1.)))
REPRESENTATION_ITEM('')
SURFACE()
);
#21=(
BOUNDED_SURFACE()
B_SPLINE_SURFACE(1,2,((#5353,#5354,#5355),(#5356,#5357,#5358)),
 .UNSPECIFIED.,.F.,.F.,.F.)
B_SPLINE_SURFACE_WITH_KNOTS((2,2),(3,3),(1.45545805417138,3.17885899846269),
(-0.718836167036773,-0.712878039448983),.UNSPECIFIED.)
GEOMETRIC_REPRESENTATION_ITEM()
RATIONAL_B_SPLINE_SURFACE(((1.,0.999995562592738,1.),(1.,0.999995562592738,
1.)))
REPRESENTATION_ITEM('')
SURFACE()
);
#22=B_SPLINE_SURFACE_WITH_KNOTS('',3,3,((#4459,#4460,#4461,#4462,#4463,
#4464,#4465,#4466,#4467,#4468,#4469,#4470,#4471,#4472,#4473,#4474,#4475,
#4476,#4477,#4478,#4479,#4480,#4481,#4482,#4483,#4484,#4485,#4486,#4487,
#4488,#4489,#4490,#4491,#4492,#4493,#4494,#4495,#4496,#4497,#4498,#4499,
#4500),(#4501,#4502,#4503,#4504,#4505,#4506,#4507,#4508,#4509,#4510,#4511,
#4512,#4513,#4514,#4515,#4516,#4517,#4518,#4519,#4520,#4521,#4522,#4523,
#4524,#4525,#4526,#4527,#4528,#4529,#4530,#4531,#4532,#4533,#4534,#4535,
#4536,#4537,#4538,#4539,#4540,#4541,#4542),(#4543,#4544,#4545,#4546,#4547,
#4548,#4549,#4550,#4551,#4552,#4553,#4554,#4555,#4556,#4557,#4558,#4559,
#4560,#4561,#4562,#4563,#4564,#4565,#4566,#4567,#4568,#4569,#4570,#4571,
#4572,#4573,#4574,#4575,#4576,#4577,#4578,#4579,#4580,#4581,#4582,#4583,
#4584),(#4585,#4586,#4587,#4588,#4589,#4590,#4591,#4592,#4593,#4594,#4595,
#4596,#4597,#4598,#4599,#4600,#4601,#4602,#4603,#4604,#4605,#4606,#4607,
#4608,#4609,#4610,#4611,#4612,#4613,#4614,#4615,#4616,#4617,#4618,#4619,
#4620,#4621,#4622,#4623,#4624,#4625,#4626)),.UNSPECIFIED.,.F.,.F.,.F.,(4,
4),(4,1,1,1,1,1,1,1,1,1,1,1,1,1,1,1,1,1,1,1,1,1,1,1,1,1,1,1,1,1,1,1,1,1,
1,1,1,1,1,4),(0.,0.0321584099938621),(14.3984001269719,15.3950421982598,
16.3916842695477,17.3883263408357,18.3849684121236,19.3816104834115,20.3782525546994,
21.3748946259873,22.3715366972753,23.3681787685632,24.3648208398511,25.361462911139,
26.358104982427,27.3547470537149,28.3513891250028,29.3480311962907,30.3446732675786,
31.3413153388666,32.3379574101545,33.3345994814424,34.3312415527303,35.3278836240183,
36.3245256953062,37.3211677665941,38.317809837882,39.3144519091699,40.3110939804579,
41.3077360517458,42.3043781230337,43.3010201943216,44.2976622656096,45.2943043368975,
46.2909464081854,47.2875884794733,48.2842305507613,49.2808726220492,50.2775146933371,
51.274156764625,52.2707988359129,53.2674409072009),.UNSPECIFIED.);
#23=B_SPLINE_SURFACE_WITH_KNOTS('',3,3,((#4839,#4840,#4841,#4842,#4843,
#4844,#4845,#4846,#4847,#4848,#4849,#4850,#4851,#4852,#4853,#4854,#4855,
#4856,#4857,#4858,#4859,#4860,#4861,#4862,#4863,#4864,#4865,#4866,#4867,
#4868,#4869,#4870,#4871,#4872,#4873,#4874,#4875,#4876,#4877,#4878),(#4879,
#4880,#4881,#4882,#4883,#4884,#4885,#4886,#4887,#4888,#4889,#4890,#4891,
#4892,#4893,#4894,#4895,#4896,#4897,#4898,#4899,#4900,#4901,#4902,#4903,
#4904,#4905,#4906,#4907,#4908,#4909,#4910,#4911,#4912,#4913,#4914,#4915,
#4916,#4917,#4918),(#4919,#4920,#4921,#4922,#4923,#4924,#4925,#4926,#4927,
#4928,#4929,#4930,#4931,#4932,#4933,#4934,#4935,#4936,#4937,#4938,#4939,
#4940,#4941,#4942,#4943,#4944,#4945,#4946,#4947,#4948,#4949,#4950,#4951,
#4952,#4953,#4954,#4955,#4956,#4957,#4958),(#4959,#4960,#4961,#4962,#4963,
#4964,#4965,#4966,#4967,#4968,#4969,#4970,#4971,#4972,#4973,#4974,#4975,
#4976,#4977,#4978,#4979,#4980,#4981,#4982,#4983,#4984,#4985,#4986,#4987,
#4988,#4989,#4990,#4991,#4992,#4993,#4994,#4995,#4996,#4997,#4998)),
 .UNSPECIFIED.,.F.,.F.,.F.,(4,4),(4,1,1,1,1,1,1,1,1,1,1,1,1,1,1,1,1,1,1,
1,1,1,1,1,1,1,1,1,1,1,1,1,1,1,1,1,1,4),(0.,0.0321584099938621),(11.8553612635794,
12.8415079196769,13.8276545757744,14.8138012318719,15.7999478879694,16.7860945440669,
17.7722412001644,18.7583878562619,19.7445345123594,20.7306811684569,21.7168278245544,
22.702974480652,23.6891211367495,24.675267792847,25.6614144489445,26.647561105042,
27.6337077611395,28.619854417237,29.6060010733345,30.592147729432,31.5782943855295,
32.564441041627,33.5505876977246,34.5367343538221,35.5228810099196,36.5090276660171,
37.4951743221146,38.4813209782121,39.4674676343096,40.4536142904071,41.4397609465046,
42.4259076026021,43.4120542586996,44.3982009147971,45.3843475708947,46.3704942269922,
47.3566408830897,48.3427875391872),.UNSPECIFIED.);
#24=B_SPLINE_SURFACE_WITH_KNOTS('',3,3,((#5147,#5148,#5149,#5150,#5151),
(#5152,#5153,#5154,#5155,#5156),(#5157,#5158,#5159,#5160,#5161),(#5162,
#5163,#5164,#5165,#5166)),.UNSPECIFIED.,.F.,.F.,.F.,(4,4),(4,1,4),(0.024591696793693,
0.0321584099938621),(49.9859537924741,50.8103194691464,51.6346851458187),
 .UNSPECIFIED.);
#25=ELLIPSE('',#2926,31.4578281227196,22.2440435869554);
#26=ELLIPSE('',#2933,31.4578281227196,22.2440435869554);
#27=ELLIPSE('',#2935,31.4578281227704,22.2440435868069);
#28=ELLIPSE('',#2956,31.4578281227704,22.2440435868069);
#29=ELLIPSE('',#2958,63.8874427451175,27.);
#30=ELLIPSE('',#2960,52.6338911511671,31.4578281227196);
#31=ELLIPSE('',#2961,31.4578281227196,22.2440435869554);
#32=ELLIPSE('',#2963,63.8874427451175,27.);
#33=ELLIPSE('',#2970,7.0986047494575,3.);
#34=ELLIPSE('',#2971,7.0986047494575,3.);
#35=ELLIPSE('',#2975,7.0986047494575,3.);
#36=ELLIPSE('',#2976,7.0986047494575,3.);
#37=ELLIPSE('',#3081,7.0986047494575,3.);
#38=ELLIPSE('',#3082,7.0986047494575,3.);
#39=ELLIPSE('',#3093,7.0986047494575,3.);
#40=ELLIPSE('',#3094,7.0986047494575,3.);
#41=FACE_BOUND('',#464,.T.);
#42=FACE_BOUND('',#468,.T.);
#43=FACE_BOUND('',#471,.T.);
#44=FACE_BOUND('',#472,.T.);
#45=FACE_BOUND('',#473,.T.);
#46=FACE_BOUND('',#474,.T.);
#47=FACE_BOUND('',#475,.T.);
#48=FACE_BOUND('',#483,.T.);
#49=FACE_BOUND('',#491,.T.);
#50=FACE_BOUND('',#499,.T.);
#51=FACE_BOUND('',#503,.T.);
#52=FACE_BOUND('',#506,.T.);
#53=FACE_BOUND('',#508,.T.);
#54=FACE_BOUND('',#509,.T.);
#55=FACE_BOUND('',#510,.T.);
#56=FACE_BOUND('',#511,.T.);
#57=FACE_BOUND('',#512,.T.);
#58=FACE_BOUND('',#513,.T.);
#59=FACE_BOUND('',#514,.T.);
#60=FACE_BOUND('',#518,.T.);
#61=FACE_BOUND('',#521,.T.);
#62=FACE_BOUND('',#524,.T.);
#63=FACE_BOUND('',#527,.T.);
#64=FACE_BOUND('',#530,.T.);
#65=FACE_BOUND('',#533,.T.);
#66=FACE_BOUND('',#535,.T.);
#67=FACE_BOUND('',#538,.T.);
#68=FACE_BOUND('',#541,.T.);
#69=FACE_BOUND('',#543,.T.);
#70=FACE_BOUND('',#555,.T.);
#71=FACE_BOUND('',#556,.T.);
#72=FACE_BOUND('',#557,.T.);
#73=FACE_BOUND('',#559,.T.);
#74=FACE_BOUND('',#560,.T.);
#75=FACE_BOUND('',#561,.T.);
#76=FACE_BOUND('',#566,.T.);
#77=FACE_BOUND('',#571,.T.);
#78=FACE_BOUND('',#576,.T.);
#79=FACE_BOUND('',#581,.T.);
#80=FACE_BOUND('',#587,.T.);
#81=FACE_BOUND('',#596,.T.);
#82=FACE_BOUND('',#634,.T.);
#83=FACE_BOUND('',#635,.T.);
#84=FACE_BOUND('',#648,.T.);
#85=FACE_BOUND('',#649,.T.);
#86=PLANE('',#2908);
#87=PLANE('',#2913);
#88=PLANE('',#2916);
#89=PLANE('',#2917);
#90=PLANE('',#2923);
#91=PLANE('',#2924);
#92=PLANE('',#2931);
#93=PLANE('',#2942);
#94=PLANE('',#2949);
#95=PLANE('',#2950);
#96=PLANE('',#2952);
#97=PLANE('',#2954);
#98=PLANE('',#2965);
#99=PLANE('',#2969);
#100=PLANE('',#2972);
#101=PLANE('',#2973);
#102=PLANE('',#2974);
#103=PLANE('',#2977);
#104=PLANE('',#2978);
#105=PLANE('',#2991);
#106=PLANE('',#2996);
#107=PLANE('',#3001);
#108=PLANE('',#3006);
#109=PLANE('',#3011);
#110=PLANE('',#3016);
#111=PLANE('',#3018);
#112=PLANE('',#3023);
#113=PLANE('',#3028);
#114=PLANE('',#3030);
#115=PLANE('',#3034);
#116=PLANE('',#3038);
#117=PLANE('',#3041);
#118=PLANE('',#3045);
#119=PLANE('',#3046);
#120=PLANE('',#3049);
#121=PLANE('',#3055);
#122=PLANE('',#3058);
#123=PLANE('',#3062);
#124=PLANE('',#3065);
#125=PLANE('',#3069);
#126=PLANE('',#3072);
#127=PLANE('',#3076);
#128=PLANE('',#3079);
#129=PLANE('',#3080);
#130=PLANE('',#3083);
#131=PLANE('',#3084);
#132=PLANE('',#3088);
#133=PLANE('',#3090);
#134=PLANE('',#3092);
#135=PLANE('',#3095);
#136=PLANE('',#3097);
#137=PLANE('',#3100);
#138=PLANE('',#3101);
#139=PLANE('',#3104);
#140=PLANE('',#3106);
#141=PLANE('',#3109);
#142=PLANE('',#3110);
#143=PLANE('',#3112);
#144=PLANE('',#3115);
#145=PLANE('',#3116);
#146=PLANE('',#3119);
#147=PLANE('',#3120);
#148=PLANE('',#3121);
#149=PLANE('',#3122);
#150=PLANE('',#3123);
#151=PLANE('',#3124);
#152=PLANE('',#3125);
#153=PLANE('',#3126);
#154=PLANE('',#3127);
#155=PLANE('',#3128);
#156=PLANE('',#3129);
#157=PLANE('',#3130);
#158=PLANE('',#3131);
#159=PLANE('',#3132);
#160=PLANE('',#3133);
#161=PLANE('',#3134);
#162=PLANE('',#3135);
#163=PLANE('',#3140);
#164=PLANE('',#3144);
#165=PLANE('',#3146);
#166=PLANE('',#3149);
#167=PLANE('',#3150);
#168=PLANE('',#3152);
#169=PLANE('',#3156);
#170=PLANE('',#3159);
#171=PLANE('',#3160);
#172=PLANE('',#3161);
#173=PLANE('',#3162);
#174=PLANE('',#3166);
#175=PLANE('',#3167);
#176=PLANE('',#3169);
#177=PLANE('',#3170);
#178=CIRCLE('',#2900,1.2645);
#179=CIRCLE('',#2907,1.543);
#180=CIRCLE('',#2909,5.45019389165375);
#181=CIRCLE('',#2910,6.45019389165375);
#182=CIRCLE('',#2912,6.45019389165375);
#183=CIRCLE('',#2914,5.45019389165375);
#184=CIRCLE('',#2918,3.);
#185=CIRCLE('',#2919,27.);
#186=CIRCLE('',#2920,1.75);
#187=CIRCLE('',#2922,1.75);
#188=CIRCLE('',#2925,3.);
#189=CIRCLE('',#2927,27.);
#190=CIRCLE('',#2928,1.75);
#191=CIRCLE('',#2930,1.75);
#192=CIRCLE('',#2932,27.);
#193=CIRCLE('',#2934,27.);
#194=CIRCLE('',#2936,11.1);
#195=CIRCLE('',#2937,1.75);
#196=CIRCLE('',#2938,1.75);
#197=CIRCLE('',#2941,1.543);
#198=CIRCLE('',#2944,27.4344865128309);
#199=CIRCLE('',#2945,27.4344865128309);
#200=CIRCLE('',#2947,2.00000002980232);
#201=CIRCLE('',#2951,28.434486527732);
#202=CIRCLE('',#2953,28.434486527732);
#203=CIRCLE('',#2959,27.);
#204=CIRCLE('',#2964,27.);
#205=CIRCLE('',#2966,3.25);
#206=CIRCLE('',#2967,3.25);
#207=CIRCLE('',#2968,3.25);
#208=CIRCLE('',#2979,0.999999999999999);
#209=CIRCLE('',#2980,11.1);
#210=CIRCLE('',#2981,0.999999999999999);
#211=CIRCLE('',#2982,2.4);
#212=CIRCLE('',#2983,2.4);
#213=CIRCLE('',#2984,2.4);
#214=CIRCLE('',#2985,2.4);
#215=CIRCLE('',#2987,2.25);
#216=CIRCLE('',#2989,2.4);
#217=CIRCLE('',#2990,2.4);
#218=CIRCLE('',#2992,2.1);
#219=CIRCLE('',#2994,2.4);
#220=CIRCLE('',#2995,2.4);
#221=CIRCLE('',#2997,2.1);
#222=CIRCLE('',#2999,2.4);
#223=CIRCLE('',#3000,2.4);
#224=CIRCLE('',#3002,2.1);
#225=CIRCLE('',#3004,2.4);
#226=CIRCLE('',#3005,2.4);
#227=CIRCLE('',#3007,2.1);
#228=CIRCLE('',#3009,2.4);
#229=CIRCLE('',#3010,2.4);
#230=CIRCLE('',#3012,2.1);
#231=CIRCLE('',#3014,2.4);
#232=CIRCLE('',#3015,2.4);
#233=CIRCLE('',#3017,2.1);
#234=CIRCLE('',#3019,2.1);
#235=CIRCLE('',#3020,1.5);
#236=CIRCLE('',#3022,1.5);
#237=CIRCLE('',#3024,2.25);
#238=CIRCLE('',#3026,1.5);
#239=CIRCLE('',#3027,1.5);
#240=CIRCLE('',#3029,2.1);
#241=CIRCLE('',#3031,2.25);
#242=CIRCLE('',#3033,2.1);
#243=CIRCLE('',#3037,2.1);
#244=CIRCLE('',#3040,2.1);
#245=CIRCLE('',#3044,2.1);
#246=CIRCLE('',#3047,11.5000000298023);
#247=CIRCLE('',#3048,8.00000001490117);
#248=CIRCLE('',#3050,11.5000000298024);
#249=CIRCLE('',#3051,8.00000001490117);
#250=CIRCLE('',#3053,2.1);
#251=CIRCLE('',#3054,2.1);
#252=CIRCLE('',#3057,2.4);
#253=CIRCLE('',#3060,2.1);
#254=CIRCLE('',#3061,2.1);
#255=CIRCLE('',#3064,2.4);
#256=CIRCLE('',#3067,2.1);
#257=CIRCLE('',#3068,2.1);
#258=CIRCLE('',#3071,2.4);
#259=CIRCLE('',#3074,2.1);
#260=CIRCLE('',#3075,2.1);
#261=CIRCLE('',#3078,2.4);
#262=CIRCLE('',#3086,3.);
#263=CIRCLE('',#3087,3.);
#264=CIRCLE('',#3089,1.75);
#265=CIRCLE('',#3096,3.);
#266=CIRCLE('',#3099,3.);
#267=CIRCLE('',#3102,1.75);
#268=CIRCLE('',#3105,3.);
#269=CIRCLE('',#3108,3.);
#270=CIRCLE('',#3114,0.999999999999999);
#271=CIRCLE('',#3118,0.999999999999999);
#272=CIRCLE('',#3137,2.25);
#273=CIRCLE('',#3142,12.);
#274=CIRCLE('',#3143,11.1);
#275=CIRCLE('',#3147,12.);
#276=CIRCLE('',#3148,11.1);
#277=CIRCLE('',#3155,8.00000001490117);
#278=CIRCLE('',#3158,11.5000000298023);
#279=CIRCLE('',#3163,11.5000000298024);
#280=CIRCLE('',#3165,8.00000001490117);
#281=FACE_OUTER_BOUND('',#446,.T.);
#282=FACE_OUTER_BOUND('',#447,.T.);
#283=FACE_OUTER_BOUND('',#448,.T.);
#284=FACE_OUTER_BOUND('',#449,.T.);
#285=FACE_OUTER_BOUND('',#450,.T.);
#286=FACE_OUTER_BOUND('',#451,.T.);
#287=FACE_OUTER_BOUND('',#452,.T.);
#288=FACE_OUTER_BOUND('',#453,.T.);
#289=FACE_OUTER_BOUND('',#454,.T.);
#290=FACE_OUTER_BOUND('',#455,.T.);
#291=FACE_OUTER_BOUND('',#456,.T.);
#292=FACE_OUTER_BOUND('',#457,.T.);
#293=FACE_OUTER_BOUND('',#458,.T.);
#294=FACE_OUTER_BOUND('',#459,.T.);
#295=FACE_OUTER_BOUND('',#460,.T.);
#296=FACE_OUTER_BOUND('',#461,.T.);
#297=FACE_OUTER_BOUND('',#462,.T.);
#298=FACE_OUTER_BOUND('',#463,.T.);
#299=FACE_OUTER_BOUND('',#465,.T.);
#300=FACE_OUTER_BOUND('',#466,.T.);
#301=FACE_OUTER_BOUND('',#467,.T.);
#302=FACE_OUTER_BOUND('',#469,.T.);
#303=FACE_OUTER_BOUND('',#470,.T.);
#304=FACE_OUTER_BOUND('',#476,.T.);
#305=FACE_OUTER_BOUND('',#477,.T.);
#306=FACE_OUTER_BOUND('',#478,.T.);
#307=FACE_OUTER_BOUND('',#479,.T.);
#308=FACE_OUTER_BOUND('',#480,.T.);
#309=FACE_OUTER_BOUND('',#481,.T.);
#310=FACE_OUTER_BOUND('',#482,.T.);
#311=FACE_OUTER_BOUND('',#484,.T.);
#312=FACE_OUTER_BOUND('',#485,.T.);
#313=FACE_OUTER_BOUND('',#486,.T.);
#314=FACE_OUTER_BOUND('',#487,.T.);
#315=FACE_OUTER_BOUND('',#488,.T.);
#316=FACE_OUTER_BOUND('',#489,.T.);
#317=FACE_OUTER_BOUND('',#490,.T.);
#318=FACE_OUTER_BOUND('',#492,.T.);
#319=FACE_OUTER_BOUND('',#493,.T.);
#320=FACE_OUTER_BOUND('',#494,.T.);
#321=FACE_OUTER_BOUND('',#495,.T.);
#322=FACE_OUTER_BOUND('',#496,.T.);
#323=FACE_OUTER_BOUND('',#497,.T.);
#324=FACE_OUTER_BOUND('',#498,.T.);
#325=FACE_OUTER_BOUND('',#500,.T.);
#326=FACE_OUTER_BOUND('',#501,.T.);
#327=FACE_OUTER_BOUND('',#502,.T.);
#328=FACE_OUTER_BOUND('',#504,.T.);
#329=FACE_OUTER_BOUND('',#505,.T.);
#330=FACE_OUTER_BOUND('',#507,.T.);
#331=FACE_OUTER_BOUND('',#515,.T.);
#332=FACE_OUTER_BOUND('',#516,.T.);
#333=FACE_OUTER_BOUND('',#517,.T.);
#334=FACE_OUTER_BOUND('',#519,.T.);
#335=FACE_OUTER_BOUND('',#520,.T.);
#336=FACE_OUTER_BOUND('',#522,.T.);
#337=FACE_OUTER_BOUND('',#523,.T.);
#338=FACE_OUTER_BOUND('',#525,.T.);
#339=FACE_OUTER_BOUND('',#526,.T.);
#340=FACE_OUTER_BOUND('',#528,.T.);
#341=FACE_OUTER_BOUND('',#529,.T.);
#342=FACE_OUTER_BOUND('',#531,.T.);
#343=FACE_OUTER_BOUND('',#532,.T.);
#344=FACE_OUTER_BOUND('',#534,.T.);
#345=FACE_OUTER_BOUND('',#536,.T.);
#346=FACE_OUTER_BOUND('',#537,.T.);
#347=FACE_OUTER_BOUND('',#539,.T.);
#348=FACE_OUTER_BOUND('',#540,.T.);
#349=FACE_OUTER_BOUND('',#542,.T.);
#350=FACE_OUTER_BOUND('',#544,.T.);
#351=FACE_OUTER_BOUND('',#545,.T.);
#352=FACE_OUTER_BOUND('',#546,.T.);
#353=FACE_OUTER_BOUND('',#547,.T.);
#354=FACE_OUTER_BOUND('',#548,.T.);
#355=FACE_OUTER_BOUND('',#549,.T.);
#356=FACE_OUTER_BOUND('',#550,.T.);
#357=FACE_OUTER_BOUND('',#551,.T.);
#358=FACE_OUTER_BOUND('',#552,.T.);
#359=FACE_OUTER_BOUND('',#553,.T.);
#360=FACE_OUTER_BOUND('',#554,.T.);
#361=FACE_OUTER_BOUND('',#558,.T.);
#362=FACE_OUTER_BOUND('',#562,.T.);
#363=FACE_OUTER_BOUND('',#563,.T.);
#364=FACE_OUTER_BOUND('',#564,.T.);
#365=FACE_OUTER_BOUND('',#565,.T.);
#366=FACE_OUTER_BOUND('',#567,.T.);
#367=FACE_OUTER_BOUND('',#568,.T.);
#368=FACE_OUTER_BOUND('',#569,.T.);
#369=FACE_OUTER_BOUND('',#570,.T.);
#370=FACE_OUTER_BOUND('',#572,.T.);
#371=FACE_OUTER_BOUND('',#573,.T.);
#372=FACE_OUTER_BOUND('',#574,.T.);
#373=FACE_OUTER_BOUND('',#575,.T.);
#374=FACE_OUTER_BOUND('',#577,.T.);
#375=FACE_OUTER_BOUND('',#578,.T.);
#376=FACE_OUTER_BOUND('',#579,.T.);
#377=FACE_OUTER_BOUND('',#580,.T.);
#378=FACE_OUTER_BOUND('',#582,.T.);
#379=FACE_OUTER_BOUND('',#583,.T.);
#380=FACE_OUTER_BOUND('',#584,.T.);
#381=FACE_OUTER_BOUND('',#585,.T.);
#382=FACE_OUTER_BOUND('',#586,.T.);
#383=FACE_OUTER_BOUND('',#588,.T.);
#384=FACE_OUTER_BOUND('',#589,.T.);
#385=FACE_OUTER_BOUND('',#590,.T.);
#386=FACE_OUTER_BOUND('',#591,.T.);
#387=FACE_OUTER_BOUND('',#592,.T.);
#388=FACE_OUTER_BOUND('',#593,.T.);
#389=FACE_OUTER_BOUND('',#594,.T.);
#390=FACE_OUTER_BOUND('',#595,.T.);
#391=FACE_OUTER_BOUND('',#597,.T.);
#392=FACE_OUTER_BOUND('',#598,.T.);
#393=FACE_OUTER_BOUND('',#599,.T.);
#394=FACE_OUTER_BOUND('',#600,.T.);
#395=FACE_OUTER_BOUND('',#601,.T.);
#396=FACE_OUTER_BOUND('',#602,.T.);
#397=FACE_OUTER_BOUND('',#603,.T.);
#398=FACE_OUTER_BOUND('',#604,.T.);
#399=FACE_OUTER_BOUND('',#605,.T.);
#400=FACE_OUTER_BOUND('',#606,.T.);
#401=FACE_OUTER_BOUND('',#607,.T.);
#402=FACE_OUTER_BOUND('',#608,.T.);
#403=FACE_OUTER_BOUND('',#609,.T.);
#404=FACE_OUTER_BOUND('',#610,.T.);
#405=FACE_OUTER_BOUND('',#611,.T.);
#406=FACE_OUTER_BOUND('',#612,.T.);
#407=FACE_OUTER_BOUND('',#613,.T.);
#408=FACE_OUTER_BOUND('',#614,.T.);
#409=FACE_OUTER_BOUND('',#615,.T.);
#410=FACE_OUTER_BOUND('',#616,.T.);
#411=FACE_OUTER_BOUND('',#617,.T.);
#412=FACE_OUTER_BOUND('',#618,.T.);
#413=FACE_OUTER_BOUND('',#619,.T.);
#414=FACE_OUTER_BOUND('',#620,.T.);
#415=FACE_OUTER_BOUND('',#621,.T.);
#416=FACE_OUTER_BOUND('',#622,.T.);
#417=FACE_OUTER_BOUND('',#623,.T.);
#418=FACE_OUTER_BOUND('',#624,.T.);
#419=FACE_OUTER_BOUND('',#625,.T.);
#420=FACE_OUTER_BOUND('',#626,.T.);
#421=FACE_OUTER_BOUND('',#627,.T.);
#422=FACE_OUTER_BOUND('',#628,.T.);
#423=FACE_OUTER_BOUND('',#629,.T.);
#424=FACE_OUTER_BOUND('',#630,.T.);
#425=FACE_OUTER_BOUND('',#631,.T.);
#426=FACE_OUTER_BOUND('',#632,.T.);
#427=FACE_OUTER_BOUND('',#633,.T.);
#428=FACE_OUTER_BOUND('',#636,.T.);
#429=FACE_OUTER_BOUND('',#637,.T.);
#430=FACE_OUTER_BOUND('',#638,.T.);
#431=FACE_OUTER_BOUND('',#639,.T.);
#432=FACE_OUTER_BOUND('',#640,.T.);
#433=FACE_OUTER_BOUND('',#641,.T.);
#434=FACE_OUTER_BOUND('',#642,.T.);
#435=FACE_OUTER_BOUND('',#643,.T.);
#436=FACE_OUTER_BOUND('',#644,.T.);
#437=FACE_OUTER_BOUND('',#645,.T.);
#438=FACE_OUTER_BOUND('',#646,.T.);
#439=FACE_OUTER_BOUND('',#647,.T.);
#440=FACE_OUTER_BOUND('',#650,.T.);
#441=FACE_OUTER_BOUND('',#651,.T.);
#442=FACE_OUTER_BOUND('',#652,.T.);
#443=FACE_OUTER_BOUND('',#653,.T.);
#444=FACE_OUTER_BOUND('',#654,.T.);
#445=FACE_OUTER_BOUND('',#655,.T.);
#446=EDGE_LOOP('',(#1846,#1847,#1848));
#447=EDGE_LOOP('',(#1849,#1850,#1851,#1852,#1853));
#448=EDGE_LOOP('',(#1854,#1855,#1856,#1857));
#449=EDGE_LOOP('',(#1858,#1859,#1860,#1861));
#450=EDGE_LOOP('',(#1862,#1863,#1864,#1865));
#451=EDGE_LOOP('',(#1866,#1867,#1868,#1869));
#452=EDGE_LOOP('',(#1870,#1871,#1872,#1873));
#453=EDGE_LOOP('',(#1874,#1875,#1876,#1877));
#454=EDGE_LOOP('',(#1878,#1879,#1880,#1881));
#455=EDGE_LOOP('',(#1882,#1883,#1884,#1885));
#456=EDGE_LOOP('',(#1886,#1887,#1888,#1889));
#457=EDGE_LOOP('',(#1890,#1891,#1892,#1893));
#458=EDGE_LOOP('',(#1894,#1895,#1896,#1897));
#459=EDGE_LOOP('',(#1898,#1899,#1900,#1901));
#460=EDGE_LOOP('',(#1902,#1903,#1904,#1905));
#461=EDGE_LOOP('',(#1906,#1907,#1908,#1909));
#462=EDGE_LOOP('',(#1910,#1911,#1912,#1913));
#463=EDGE_LOOP('',(#1914,#1915,#1916,#1917,#1918));
#464=EDGE_LOOP('',(#1919));
#465=EDGE_LOOP('',(#1920,#1921,#1922,#1923));
#466=EDGE_LOOP('',(#1924,#1925,#1926,#1927));
#467=EDGE_LOOP('',(#1928,#1929,#1930,#1931,#1932,#1933));
#468=EDGE_LOOP('',(#1934));
#469=EDGE_LOOP('',(#1935,#1936,#1937,#1938));
#470=EDGE_LOOP('',(#1939,#1940,#1941,#1942,#1943,#1944,#1945,#1946));
#471=EDGE_LOOP('',(#1947,#1948,#1949,#1950));
#472=EDGE_LOOP('',(#1951));
#473=EDGE_LOOP('',(#1952));
#474=EDGE_LOOP('',(#1953));
#475=EDGE_LOOP('',(#1954));
#476=EDGE_LOOP('',(#1955,#1956,#1957,#1958,#1959,#1960,#1961,#1962,#1963,
#1964,#1965,#1966,#1967,#1968,#1969,#1970,#1971,#1972));
#477=EDGE_LOOP('',(#1973,#1974,#1975,#1976));
#478=EDGE_LOOP('',(#1977,#1978,#1979,#1980));
#479=EDGE_LOOP('',(#1981,#1982,#1983,#1984,#1985,#1986,#1987,#1988,#1989,
#1990,#1991,#1992,#1993,#1994,#1995,#1996));
#480=EDGE_LOOP('',(#1997,#1998,#1999,#2000));
#481=EDGE_LOOP('',(#2001,#2002,#2003));
#482=EDGE_LOOP('',(#2004,#2005,#2006,#2007));
#483=EDGE_LOOP('',(#2008,#2009,#2010,#2011,#2012,#2013,#2014,#2015,#2016));
#484=EDGE_LOOP('',(#2017,#2018,#2019,#2020,#2021));
#485=EDGE_LOOP('',(#2022,#2023,#2024,#2025));
#486=EDGE_LOOP('',(#2026));
#487=EDGE_LOOP('',(#2027,#2028,#2029,#2030));
#488=EDGE_LOOP('',(#2031,#2032,#2033,#2034));
#489=EDGE_LOOP('',(#2035,#2036,#2037,#2038));
#490=EDGE_LOOP('',(#2039,#2040,#2041,#2042));
#491=EDGE_LOOP('',(#2043,#2044));
#492=EDGE_LOOP('',(#2045,#2046,#2047,#2048));
#493=EDGE_LOOP('',(#2049,#2050,#2051,#2052));
#494=EDGE_LOOP('',(#2053,#2054,#2055,#2056,#2057,#2058,#2059,#2060,#2061,
#2062,#2063));
#495=EDGE_LOOP('',(#2064,#2065,#2066,#2067));
#496=EDGE_LOOP('',(#2068,#2069,#2070,#2071));
#497=EDGE_LOOP('',(#2072,#2073,#2074,#2075,#2076,#2077,#2078,#2079,#2080,
#2081));
#498=EDGE_LOOP('',(#2082,#2083,#2084,#2085,#2086,#2087,#2088,#2089,#2090,
#2091,#2092,#2093,#2094,#2095,#2096,#2097,#2098));
#499=EDGE_LOOP('',(#2099,#2100,#2101,#2102));
#500=EDGE_LOOP('',(#2103,#2104,#2105,#2106,#2107,#2108,#2109));
#501=EDGE_LOOP('',(#2110,#2111,#2112,#2113));
#502=EDGE_LOOP('',(#2114,#2115,#2116,#2117,#2118,#2119,#2120,#2121,#2122,
#2123,#2124,#2125));
#503=EDGE_LOOP('',(#2126,#2127,#2128,#2129));
#504=EDGE_LOOP('',(#2130,#2131,#2132,#2133,#2134,#2135,#2136,#2137));
#505=EDGE_LOOP('',(#2138,#2139,#2140,#2141,#2142,#2143,#2144,#2145,#2146,
#2147,#2148,#2149));
#506=EDGE_LOOP('',(#2150,#2151,#2152,#2153));
#507=EDGE_LOOP('',(#2154,#2155,#2156,#2157,#2158,#2159,#2160,#2161,#2162,
#2163,#2164,#2165,#2166,#2167,#2168,#2169,#2170,#2171,#2172,#2173,#2174,
#2175,#2176,#2177));
#508=EDGE_LOOP('',(#2178));
#509=EDGE_LOOP('',(#2179));
#510=EDGE_LOOP('',(#2180,#2181,#2182,#2183));
#511=EDGE_LOOP('',(#2184,#2185,#2186,#2187));
#512=EDGE_LOOP('',(#2188,#2189,#2190,#2191));
#513=EDGE_LOOP('',(#2192));
#514=EDGE_LOOP('',(#2193));
#515=EDGE_LOOP('',(#2194,#2195,#2196,#2197,#2198,#2199));
#516=EDGE_LOOP('',(#2200,#2201,#2202,#2203));
#517=EDGE_LOOP('',(#2204));
#518=EDGE_LOOP('',(#2205));
#519=EDGE_LOOP('',(#2206,#2207,#2208,#2209));
#520=EDGE_LOOP('',(#2210));
#521=EDGE_LOOP('',(#2211));
#522=EDGE_LOOP('',(#2212,#2213,#2214,#2215));
#523=EDGE_LOOP('',(#2216));
#524=EDGE_LOOP('',(#2217));
#525=EDGE_LOOP('',(#2218,#2219,#2220,#2221));
#526=EDGE_LOOP('',(#2222));
#527=EDGE_LOOP('',(#2223));
#528=EDGE_LOOP('',(#2224,#2225,#2226,#2227));
#529=EDGE_LOOP('',(#2228));
#530=EDGE_LOOP('',(#2229));
#531=EDGE_LOOP('',(#2230,#2231,#2232,#2233));
#532=EDGE_LOOP('',(#2234));
#533=EDGE_LOOP('',(#2235));
#534=EDGE_LOOP('',(#2236));
#535=EDGE_LOOP('',(#2237));
#536=EDGE_LOOP('',(#2238,#2239,#2240,#2241));
#537=EDGE_LOOP('',(#2242));
#538=EDGE_LOOP('',(#2243));
#539=EDGE_LOOP('',(#2244,#2245,#2246,#2247));
#540=EDGE_LOOP('',(#2248));
#541=EDGE_LOOP('',(#2249));
#542=EDGE_LOOP('',(#2250));
#543=EDGE_LOOP('',(#2251));
#544=EDGE_LOOP('',(#2252,#2253,#2254,#2255));
#545=EDGE_LOOP('',(#2256));
#546=EDGE_LOOP('',(#2257,#2258,#2259,#2260));
#547=EDGE_LOOP('',(#2261,#2262,#2263,#2264));
#548=EDGE_LOOP('',(#2265));
#549=EDGE_LOOP('',(#2266,#2267,#2268,#2269));
#550=EDGE_LOOP('',(#2270));
#551=EDGE_LOOP('',(#2271,#2272,#2273,#2274));
#552=EDGE_LOOP('',(#2275,#2276,#2277,#2278));
#553=EDGE_LOOP('',(#2279));
#554=EDGE_LOOP('',(#2280,#2281,#2282,#2283,#2284,#2285,#2286));
#555=EDGE_LOOP('',(#2287));
#556=EDGE_LOOP('',(#2288));
#557=EDGE_LOOP('',(#2289));
#558=EDGE_LOOP('',(#2290,#2291,#2292,#2293,#2294,#2295,#2296));
#559=EDGE_LOOP('',(#2297));
#560=EDGE_LOOP('',(#2298));
#561=EDGE_LOOP('',(#2299));
#562=EDGE_LOOP('',(#2300,#2301,#2302,#2303));
#563=EDGE_LOOP('',(#2304));
#564=EDGE_LOOP('',(#2305,#2306,#2307,#2308));
#565=EDGE_LOOP('',(#2309));
#566=EDGE_LOOP('',(#2310));
#567=EDGE_LOOP('',(#2311,#2312,#2313,#2314));
#568=EDGE_LOOP('',(#2315));
#569=EDGE_LOOP('',(#2316,#2317,#2318,#2319));
#570=EDGE_LOOP('',(#2320));
#571=EDGE_LOOP('',(#2321));
#572=EDGE_LOOP('',(#2322,#2323,#2324,#2325));
#573=EDGE_LOOP('',(#2326));
#574=EDGE_LOOP('',(#2327,#2328,#2329,#2330));
#575=EDGE_LOOP('',(#2331));
#576=EDGE_LOOP('',(#2332));
#577=EDGE_LOOP('',(#2333,#2334,#2335,#2336));
#578=EDGE_LOOP('',(#2337));
#579=EDGE_LOOP('',(#2338,#2339,#2340,#2341));
#580=EDGE_LOOP('',(#2342));
#581=EDGE_LOOP('',(#2343));
#582=EDGE_LOOP('',(#2344,#2345,#2346,#2347,#2348,#2349));
#583=EDGE_LOOP('',(#2350,#2351,#2352,#2353));
#584=EDGE_LOOP('',(#2354,#2355,#2356,#2357));
#585=EDGE_LOOP('',(#2358,#2359,#2360,#2361,#2362,#2363));
#586=EDGE_LOOP('',(#2364,#2365,#2366,#2367));
#587=EDGE_LOOP('',(#2368));
#588=EDGE_LOOP('',(#2369,#2370));
#589=EDGE_LOOP('',(#2371,#2372,#2373,#2374));
#590=EDGE_LOOP('',(#2375,#2376,#2377,#2378,#2379,#2380));
#591=EDGE_LOOP('',(#2381,#2382));
#592=EDGE_LOOP('',(#2383,#2384,#2385,#2386));
#593=EDGE_LOOP('',(#2387,#2388,#2389,#2390,#2391,#2392));
#594=EDGE_LOOP('',(#2393,#2394,#2395,#2396));
#595=EDGE_LOOP('',(#2397,#2398,#2399,#2400));
#596=EDGE_LOOP('',(#2401));
#597=EDGE_LOOP('',(#2402,#2403,#2404,#2405));
#598=EDGE_LOOP('',(#2406,#2407));
#599=EDGE_LOOP('',(#2408,#2409,#2410,#2411));
#600=EDGE_LOOP('',(#2412,#2413,#2414,#2415,#2416,#2417));
#601=EDGE_LOOP('',(#2418,#2419));
#602=EDGE_LOOP('',(#2420,#2421,#2422,#2423));
#603=EDGE_LOOP('',(#2424,#2425,#2426,#2427,#2428,#2429));
#604=EDGE_LOOP('',(#2430,#2431,#2432,#2433));
#605=EDGE_LOOP('',(#2434,#2435,#2436,#2437));
#606=EDGE_LOOP('',(#2438,#2439));
#607=EDGE_LOOP('',(#2440,#2441,#2442,#2443,#2444,#2445,#2446,#2447));
#608=EDGE_LOOP('',(#2448,#2449,#2450,#2451));
#609=EDGE_LOOP('',(#2452,#2453));
#610=EDGE_LOOP('',(#2454,#2455,#2456,#2457,#2458,#2459,#2460,#2461));
#611=EDGE_LOOP('',(#2462,#2463,#2464,#2465));
#612=EDGE_LOOP('',(#2466,#2467,#2468,#2469));
#613=EDGE_LOOP('',(#2470,#2471,#2472,#2473));
#614=EDGE_LOOP('',(#2474,#2475,#2476,#2477));
#615=EDGE_LOOP('',(#2478,#2479,#2480,#2481));
#616=EDGE_LOOP('',(#2482,#2483,#2484,#2485));
#617=EDGE_LOOP('',(#2486,#2487,#2488,#2489));
#618=EDGE_LOOP('',(#2490,#2491,#2492,#2493));
#619=EDGE_LOOP('',(#2494,#2495,#2496,#2497));
#620=EDGE_LOOP('',(#2498,#2499,#2500,#2501));
#621=EDGE_LOOP('',(#2502,#2503,#2504,#2505));
#622=EDGE_LOOP('',(#2506,#2507,#2508,#2509));
#623=EDGE_LOOP('',(#2510,#2511,#2512,#2513));
#624=EDGE_LOOP('',(#2514,#2515,#2516,#2517));
#625=EDGE_LOOP('',(#2518,#2519,#2520,#2521));
#626=EDGE_LOOP('',(#2522,#2523,#2524,#2525,#2526,#2527,#2528,#2529));
#627=EDGE_LOOP('',(#2530,#2531,#2532,#2533));
#628=EDGE_LOOP('',(#2534,#2535,#2536,#2537));
#629=EDGE_LOOP('',(#2538,#2539,#2540,#2541));
#630=EDGE_LOOP('',(#2542,#2543,#2544,#2545));
#631=EDGE_LOOP('',(#2546,#2547,#2548,#2549));
#632=EDGE_LOOP('',(#2550,#2551,#2552,#2553));
#633=EDGE_LOOP('',(#2554,#2555,#2556,#2557));
#634=EDGE_LOOP('',(#2558,#2559,#2560,#2561));
#635=EDGE_LOOP('',(#2562,#2563,#2564,#2565));
#636=EDGE_LOOP('',(#2566,#2567,#2568,#2569));
#637=EDGE_LOOP('',(#2570,#2571,#2572,#2573));
#638=EDGE_LOOP('',(#2574,#2575,#2576,#2577));
#639=EDGE_LOOP('',(#2578,#2579,#2580,#2581));
#640=EDGE_LOOP('',(#2582,#2583,#2584,#2585));
#641=EDGE_LOOP('',(#2586,#2587,#2588,#2589));
#642=EDGE_LOOP('',(#2590,#2591,#2592,#2593));
#643=EDGE_LOOP('',(#2594,#2595,#2596,#2597));
#644=EDGE_LOOP('',(#2598,#2599,#2600,#2601));
#645=EDGE_LOOP('',(#2602,#2603,#2604,#2605));
#646=EDGE_LOOP('',(#2606,#2607,#2608));
#647=EDGE_LOOP('',(#2609,#2610,#2611,#2612,#2613,#2614,#2615,#2616,#2617,
#2618,#2619,#2620));
#648=EDGE_LOOP('',(#2621,#2622,#2623,#2624));
#649=EDGE_LOOP('',(#2625,#2626,#2627,#2628));
#650=EDGE_LOOP('',(#2629,#2630,#2631,#2632));
#651=EDGE_LOOP('',(#2633,#2634,#2635,#2636));
#652=EDGE_LOOP('',(#2637,#2638,#2639,#2640));
#653=EDGE_LOOP('',(#2641,#2642,#2643,#2644));
#654=EDGE_LOOP('',(#2645,#2646,#2647,#2648));
#655=EDGE_LOOP('',(#2649,#2650,#2651));
#656=B_SPLINE_CURVE_WITH_KNOTS('',3,(#3969,#3970,#3971,#3972,#3973,#3974),
 .UNSPECIFIED.,.F.,.F.,(4,2,4),(0.190793543695232,0.238729906727178,0.255529135148047),
 .UNSPECIFIED.);
#657=B_SPLINE_CURVE_WITH_KNOTS('',3,(#3975,#3976,#3977,#3978,#3979,#3980,
#3981),.UNSPECIFIED.,.F.,.F.,(4,3,4),(-35.8019595068838,-35.5012796195103,
-35.2685285402675),.UNSPECIFIED.);
#658=B_SPLINE_CURVE_WITH_KNOTS('',3,(#3987,#3988,#3989,#3990,#3991,#3992,
#3993,#3994,#3995,#3996,#3997,#3998,#3999,#4000,#4001,#4002,#4003,#4004,
#4005,#4006,#4007,#4008),.UNSPECIFIED.,.F.,.F.,(4,3,3,3,3,3,3,4),(32.725489676875,
32.8891883525014,33.8858304237894,34.8824724950773,35.8791145663652,36.8757566376531,
37.872398708941,38.869040780229),.UNSPECIFIED.);
#659=B_SPLINE_CURVE_WITH_KNOTS('',3,(#4009,#4010,#4011,#4012),
 .UNSPECIFIED.,.F.,.F.,(4,4),(0.173433454381476,0.190793543695232),
 .UNSPECIFIED.);
#660=B_SPLINE_CURVE_WITH_KNOTS('',3,(#4013,#4014,#4015,#4016,#4017,#4018,
#4019,#4020,#4021,#4022,#4023,#4024,#4025,#4026,#4027,#4028,#4029,#4030,
#4031,#4032,#4033,#4034),.UNSPECIFIED.,.F.,.F.,(4,3,3,3,3,3,3,4),(-35.2685285402675,
-34.5151329634128,-33.5289863073153,-32.5428396512178,-31.5566929951203,
-30.5705463390228,-29.5843996829253,-28.9853432330879),.UNSPECIFIED.);
#661=B_SPLINE_CURVE_WITH_KNOTS('',3,(#4039,#4040,#4041,#4042,#4043,#4044,
#4045,#4046,#4047,#4048,#4049,#4050,#4051,#4052,#4053,#4054,#4055,#4056,
#4057,#4058,#4059,#4060),.UNSPECIFIED.,.F.,.F.,(4,3,3,3,3,3,3,4),(26.4423043696954,
26.9093359247739,27.9059779960618,28.9026200673497,29.8992621386377,30.8959042099256,
31.8925462812135,32.725489676875),.UNSPECIFIED.);
#662=B_SPLINE_CURVE_WITH_KNOTS('',3,(#4061,#4062,#4063,#4064,#4065,#4066,
#4067,#4068,#4069,#4070,#4071,#4072,#4073,#4074,#4075,#4076,#4077,#4078,
#4079,#4080,#4081,#4082),.UNSPECIFIED.,.F.,.F.,(4,3,3,3,3,3,3,4),(-28.9853432330879,
-28.5982530268277,-27.6121063707302,-26.6259597146327,-25.6398130585352,
-24.6536664024377,-23.6675197463402,-22.7021579259083),.UNSPECIFIED.);
#663=B_SPLINE_CURVE_WITH_KNOTS('',3,(#4087,#4088,#4089,#4090,#4091,#4092,
#4093,#4094,#4095,#4096,#4097,#4098,#4099,#4100,#4101,#4102,#4103,#4104,
#4105,#4106,#4107,#4108),.UNSPECIFIED.,.F.,.F.,(4,3,3,3,3,3,3,4),(20.1591190625158,
20.9294834970464,21.9261255683343,22.9227676396222,23.9194097109101,24.9160517821981,
25.912693853486,26.4423043696954),.UNSPECIFIED.);
#664=B_SPLINE_CURVE_WITH_KNOTS('',3,(#4109,#4110,#4111,#4112,#4113,#4114,
#4115,#4116,#4117,#4118,#4119,#4120,#4121,#4122,#4123,#4124,#4125,#4126,
#4127,#4128,#4129,#4130,#4131,#4132,#4133),.UNSPECIFIED.,.F.,.F.,(4,3,3,
3,3,3,3,3,4),(-22.7021579259083,-22.6813730902427,-21.6952264341452,-20.7090797780477,
-19.7229331219502,-18.7367864658527,-17.7506398097552,-16.7644931536576,
-16.4189726187287),.UNSPECIFIED.);
#665=B_SPLINE_CURVE_WITH_KNOTS('',3,(#4138,#4139,#4140,#4141,#4142,#4143,
#4144,#4145,#4146,#4147,#4148,#4149,#4150,#4151,#4152,#4153,#4154,#4155,
#4156,#4157,#4158,#4159,#4160,#4161,#4162),.UNSPECIFIED.,.F.,.F.,(4,3,3,
3,3,3,3,3,4),(13.8759337553362,13.9529889980309,14.9496310693188,15.9462731406068,
16.9429152118947,17.9395572831826,18.9361993544705,19.9328414257585,20.1591190625158),
 .UNSPECIFIED.);
#666=B_SPLINE_CURVE_WITH_KNOTS('',3,(#4163,#4164,#4165,#4166,#4167,#4168,
#4169,#4170,#4171,#4172,#4173,#4174,#4175,#4176,#4177,#4178,#4179,#4180,
#4181,#4182,#4183,#4184),.UNSPECIFIED.,.F.,.F.,(4,3,3,3,3,3,3,4),(-16.4189726187287,
-15.7783464975601,-14.7921998414626,-13.8060531853651,-12.8199065292676,
-11.8337598731701,-10.8476132170726,-10.1357873115492),.UNSPECIFIED.);
#667=B_SPLINE_CURVE_WITH_KNOTS('',3,(#4190,#4191,#4192,#4193,#4194,#4195,
#4196,#4197,#4198,#4199,#4200,#4201,#4202),.UNSPECIFIED.,.F.,.F.,(4,3,3,
3,4),(-3.85260200436955,-2.95843996829253,-1.97229331219502,-0.986146656097507,
0.),.UNSPECIFIED.);
#668=B_SPLINE_CURVE_WITH_KNOTS('',3,(#4205,#4206,#4207,#4208,#4209,#4210,
#4211,#4212,#4213,#4214,#4215,#4216,#4217,#4218,#4219,#4220,#4221,#4222,
#4223),.UNSPECIFIED.,.F.,.F.,(4,3,3,3,3,3,4),(2.0205724917569,2.98992621386377,
3.98656828515169,4.98321035643961,5.97985242772754,6.97649449901546,7.59274844815664),
 .UNSPECIFIED.);
#669=B_SPLINE_CURVE_WITH_KNOTS('',3,(#4229,#4230,#4231,#4232,#4233),
 .UNSPECIFIED.,.F.,.F.,(4,1,4),(47.1238898038469,47.3566408830897,48.3427875391872),
 .UNSPECIFIED.);
#670=B_SPLINE_CURVE_WITH_KNOTS('',3,(#4235,#4236,#4237,#4238),
 .UNSPECIFIED.,.F.,.F.,(4,4),(0.46704618886078,0.51833057937396),
 .UNSPECIFIED.);
#671=B_SPLINE_CURVE_WITH_KNOTS('',3,(#4239,#4240,#4241,#4242,#4243,#4244),
 .UNSPECIFIED.,.F.,.F.,(4,1,1,4),(47.1238898038469,47.2875884794733,48.2842305507613,
48.6885252612472),.UNSPECIFIED.);
#672=B_SPLINE_CURVE_WITH_KNOTS('',3,(#4249,#4250,#4251,#4252,#4253,#4254,
#4255,#4256,#4257,#4258),.UNSPECIFIED.,.F.,.F.,(4,1,1,1,1,1,1,4),(40.8407044966673,
41.4397609465046,42.4259076026021,43.4120542586996,44.3982009147971,45.3843475708947,
46.3704942269922,47.1238898038469),.UNSPECIFIED.);
#673=B_SPLINE_CURVE_WITH_KNOTS('',3,(#4259,#4260,#4261,#4262,#4263,#4264,
#4265,#4266,#4267,#4268),.UNSPECIFIED.,.F.,.F.,(4,1,1,1,1,1,1,4),(40.8407044966673,
41.3077360517458,42.3043781230337,43.3010201943216,44.2976622656096,45.2943043368975,
46.2909464081854,47.1238898038469),.UNSPECIFIED.);
#674=B_SPLINE_CURVE_WITH_KNOTS('',3,(#4273,#4274,#4275,#4276,#4277,#4278,
#4279,#4280,#4281,#4282),.UNSPECIFIED.,.F.,.F.,(4,1,1,1,1,1,1,4),(34.5575191894877,
35.5228810099196,36.5090276660171,37.4951743221146,38.4813209782121,39.4674676343096,
40.4536142904071,40.8407044966673),.UNSPECIFIED.);
#675=B_SPLINE_CURVE_WITH_KNOTS('',3,(#4283,#4284,#4285,#4286,#4287,#4288,
#4289,#4290,#4291,#4292),.UNSPECIFIED.,.F.,.F.,(4,1,1,1,1,1,1,4),(34.5575191894877,
35.3278836240183,36.3245256953062,37.3211677665941,38.317809837882,39.3144519091699,
40.3110939804579,40.8407044966673),.UNSPECIFIED.);
#676=B_SPLINE_CURVE_WITH_KNOTS('',3,(#4297,#4298,#4299,#4300,#4301,#4302,
#4303,#4304,#4305,#4306,#4307),.UNSPECIFIED.,.F.,.F.,(4,1,1,1,1,1,1,1,4),
(28.2743338823081,28.619854417237,29.6060010733345,30.592147729432,31.5782943855295,
32.564441041627,33.5505876977246,34.5367343538221,34.5575191894877),
 .UNSPECIFIED.);
#677=B_SPLINE_CURVE_WITH_KNOTS('',3,(#4308,#4309,#4310,#4311,#4312,#4313,
#4314,#4315,#4316,#4317,#4318),.UNSPECIFIED.,.F.,.F.,(4,1,1,1,1,1,1,1,4),
(28.2743338823081,28.3513891250028,29.3480311962907,30.3446732675786,31.3413153388666,
32.3379574101545,33.3345994814424,34.3312415527303,34.5575191894877),
 .UNSPECIFIED.);
#678=B_SPLINE_CURVE_WITH_KNOTS('',3,(#4323,#4324,#4325,#4326,#4327,#4328,
#4329,#4330,#4331,#4332),.UNSPECIFIED.,.F.,.F.,(4,1,1,1,1,1,1,4),(21.9911485751285,
22.702974480652,23.6891211367495,24.675267792847,25.6614144489445,26.647561105042,
27.6337077611395,28.2743338823081),.UNSPECIFIED.);
#679=B_SPLINE_CURVE_WITH_KNOTS('',3,(#4333,#4334,#4335,#4336,#4337,#4338,
#4339,#4340,#4341,#4342),.UNSPECIFIED.,.F.,.F.,(4,1,1,1,1,1,1,4),(21.9911485751285,
22.3715366972753,23.3681787685632,24.3648208398511,25.361462911139,26.358104982427,
27.3547470537149,28.2743338823081),.UNSPECIFIED.);
#680=B_SPLINE_CURVE_WITH_KNOTS('',3,(#4348,#4349,#4350,#4351,#4352),
 .UNSPECIFIED.,.F.,.F.,(4,1,4),(14.3984001269719,15.3950421982598,15.707963267949),
 .UNSPECIFIED.);
#681=B_SPLINE_CURVE_WITH_KNOTS('',3,(#4355,#4356,#4357,#4358,#4359),
 .UNSPECIFIED.,.F.,.F.,(4,1,4),(13.8759337553363,14.8138012318719,15.707963267949),
 .UNSPECIFIED.);
#682=B_SPLINE_CURVE_WITH_KNOTS('',3,(#4628,#4629,#4630,#4631,#4632,#4633,
#4634,#4635,#4636,#4637,#4638,#4639,#4640,#4641,#4642,#4643,#4644,#4645,
#4646,#4647,#4648,#4649,#4650,#4651,#4652,#4653,#4654,#4655,#4656,#4657,
#4658,#4659,#4660,#4661,#4662,#4663,#4664,#4665,#4666,#4667,#4668,#4669,
#4670),.UNSPECIFIED.,.F.,.F.,(4,3,3,3,3,3,3,3,3,3,3,3,3,3,4),(0.,0.00935006842623178,
0.0278808759276946,0.045976061829042,0.0474942714837635,0.0505105376506955,
0.0571635480328068,0.0596990603176787,0.061376888331672,0.062987275767763,
0.0651892292886673,0.0702729193720138,0.0839419707241501,0.103248618887381,
0.118554875406568),.UNSPECIFIED.);
#683=B_SPLINE_CURVE_WITH_KNOTS('',3,(#4672,#4673,#4674,#4675,#4676,#4677),
 .UNSPECIFIED.,.F.,.F.,(4,1,1,4),(49.4615411717039,50.2775146933371,51.274156764625,
52.1571515174543),.UNSPECIFIED.);
#684=B_SPLINE_CURVE_WITH_KNOTS('',3,(#4679,#4680,#4681,#4682,#4683,#4684,
#4685,#4686,#4687,#4688),.UNSPECIFIED.,.F.,.F.,(4,3,3,4),(-0.0392298102229881,
-0.0211384300224009,-0.0175583655391017,0.),.UNSPECIFIED.);
#685=B_SPLINE_CURVE_WITH_KNOTS('',3,(#4689,#4690,#4691,#4692,#4693,#4694,
#4695,#4696,#4697,#4698),.UNSPECIFIED.,.F.,.F.,(4,2,2,2,4),(0.,0.0481970359339214,
0.0917120265197932,0.117900917551996,0.122252688190814),.UNSPECIFIED.);
#686=B_SPLINE_CURVE_WITH_KNOTS('',3,(#4699,#4700,#4701,#4702,#4703,#4704,
#4705,#4706,#4707,#4708,#4709,#4710,#4711,#4712,#4713,#4714,#4715,#4716,
#4717,#4718,#4719,#4720),.UNSPECIFIED.,.F.,.F.,(4,3,3,3,3,3,3,4),(7.59274844815664,
7.97313657030338,8.9697786415913,9.96642071287923,10.9630627841671,11.9597048554551,
12.956346926743,13.8759337553362),.UNSPECIFIED.);
#687=B_SPLINE_CURVE_WITH_KNOTS('',3,(#4721,#4722,#4723,#4724,#4725,#4726,
#4727,#4728,#4729,#4730,#4731,#4732,#4733,#4734,#4735,#4736,#4737,#4738,
#4739,#4740,#4741,#4742,#4743,#4744,#4745,#4746,#4747,#4748,#4749,#4750,
#4751,#4752,#4753,#4754,#4755,#4756,#4757,#4758,#4759,#4760,#4761,#4762,
#4763,#4764,#4765,#4766,#4767,#4768,#4769,#4770,#4771,#4772,#4773,#4774,
#4775,#4776,#4777,#4778,#4779,#4780,#4781,#4782,#4783,#4784,#4785,#4786,
#4787,#4788,#4789,#4790,#4791,#4792,#4793,#4794,#4795,#4796,#4797,#4798,
#4799),.UNSPECIFIED.,.F.,.F.,(4,3,3,3,3,3,3,3,3,3,3,3,3,3,3,3,3,3,3,3,3,
3,3,3,3,3,4),(0.,0.0185253389641169,0.0367676664801832,0.0506970471342772,
0.0582190610461525,0.0612820829986052,0.07903796829683,0.0964269940813567,
0.109370923489251,0.116025028968184,0.11898798069666,0.135825439605967,
0.148202711712935,0.165034542991059,0.169774988738453,0.172964293852861,
0.189732523731926,0.206494632223279,0.21678490145831,0.22207048128868,0.226213174625552,
0.242309136765501,0.253455022501195,0.258125911081392,0.273585433719043,
0.282857361937931,0.286347380332257),.UNSPECIFIED.);
#688=B_SPLINE_CURVE_WITH_KNOTS('',3,(#4800,#4801,#4802,#4803,#4804,#4805,
#4806,#4807,#4808,#4809),.UNSPECIFIED.,.F.,.F.,(4,1,1,1,1,1,1,4),(15.707963267949,
16.3916842695477,17.3883263408357,18.3849684121236,19.3816104834115,20.3782525546994,
21.3748946259873,21.9911485751285),.UNSPECIFIED.);
#689=B_SPLINE_CURVE_WITH_KNOTS('',3,(#4811,#4812,#4813,#4814,#4815,#4816,
#4817,#4818,#4819,#4820,#4821),.UNSPECIFIED.,.F.,.F.,(4,1,1,1,1,1,1,1,4),
(15.707963267949,15.7999478879694,16.7860945440669,17.7722412001644,18.7583878562619,
19.7445345123594,20.7306811684569,21.7168278245544,21.9911485751285),
 .UNSPECIFIED.);
#690=B_SPLINE_CURVE_WITH_KNOTS('',3,(#4824,#4825,#4826,#4827,#4828,#4829,
#4830,#4831),.UNSPECIFIED.,.F.,.F.,(4,2,2,4),(0.274650664042167,0.291305553106538,
0.349825813054409,0.352480121432575),.UNSPECIFIED.);
#691=B_SPLINE_CURVE_WITH_KNOTS('',3,(#4833,#4834,#4835,#4836,#4837),
 .UNSPECIFIED.,.F.,.F.,(4,1,4),(49.9859537924741,50.8103194691464,51.6346851458187),
 .UNSPECIFIED.);
#692=B_SPLINE_CURVE_WITH_KNOTS('',3,(#4999,#5000,#5001,#5002,#5003,#5004,
#5005,#5006,#5007,#5008,#5009,#5010,#5011,#5012,#5013,#5014,#5015,#5016,
#5017,#5018,#5019,#5020),.UNSPECIFIED.,.F.,.F.,(4,3,3,3,3,3,3,4),(0.,0.0177355715357228,
0.036879103444465,0.0436128472458726,0.0630959414078337,0.0728118926641714,
0.091027907946383,0.100972807100358),.UNSPECIFIED.);
#693=B_SPLINE_CURVE_WITH_KNOTS('',3,(#5021,#5022,#5023,#5024,#5025,#5026,
#5027,#5028,#5029,#5030,#5031,#5032,#5033,#5034,#5035,#5036,#5037,#5038,
#5039,#5040,#5041,#5042,#5043,#5044,#5045,#5046,#5047,#5048,#5049,#5050,
#5051,#5052,#5053,#5054,#5055,#5056,#5057,#5058,#5059,#5060,#5061,#5062,
#5063,#5064,#5065,#5066,#5067,#5068,#5069,#5070,#5071,#5072,#5073,#5074,
#5075,#5076,#5077,#5078,#5079,#5080,#5081,#5082,#5083,#5084,#5085,#5086,
#5087,#5088,#5089,#5090,#5091,#5092,#5093,#5094,#5095,#5096,#5097,#5098,
#5099,#5100,#5101,#5102),.UNSPECIFIED.,.F.,.F.,(4,3,3,3,3,3,3,3,3,3,3,3,
3,3,3,3,3,3,3,3,3,3,3,3,3,3,3,4),(0.,0.0151353557831673,0.0309498329351954,
0.0436282866024077,0.048962960585785,0.0520409909018971,0.0683399160905492,
0.0849377621445276,0.0967976871766191,0.101797092023996,0.104657086938897,
0.121733395811478,0.132377462272894,0.149004025764164,0.154036799540645,
0.158629049155178,0.175668947427013,0.193110736817186,0.203684691301287,
0.209529564589963,0.213039550499433,0.231030279607044,0.242698302877781,
0.247479701184143,0.251414495028924,0.269608179120559,0.277702372689993,
0.285142803995088),.UNSPECIFIED.);
#694=B_SPLINE_CURVE_WITH_KNOTS('',3,(#5103,#5104,#5105,#5106,#5107,#5108,
#5109,#5110,#5111,#5112,#5113,#5114,#5115,#5116,#5117,#5118,#5119,#5120,
#5121,#5122,#5123,#5124,#5125,#5126,#5127),.UNSPECIFIED.,.F.,.F.,(4,3,3,
3,3,3,3,3,4),(-10.1357873115492,-9.86146656097508,-8.87531990487757,-7.88917324878006,
-6.90302659268256,-5.91687993658505,-4.93073328048755,-3.94458662439004,
-3.85260200436955),.UNSPECIFIED.);
#695=B_SPLINE_CURVE_WITH_KNOTS('',3,(#5131,#5132,#5133,#5134,#5135,#5136,
#5137,#5138,#5139,#5140,#5141,#5142,#5143,#5144,#5145,#5146),
 .UNSPECIFIED.,.F.,.F.,(4,3,3,3,3,4),(-0.285142803995189,-0.26701307723913,
-0.253946688480116,-0.248736213194205,-0.24449599636912,-0.230473648020075),
 .UNSPECIFIED.);
#696=B_SPLINE_CURVE_WITH_KNOTS('',3,(#5167,#5168,#5169,#5170,#5171,#5172,
#5173,#5174,#5175,#5176,#5177,#5178,#5179,#5180,#5181,#5182,#5183,#5184,
#5185,#5186,#5187,#5188,#5189,#5190,#5191,#5192,#5193,#5194,#5195,#5196,
#5197,#5198,#5199,#5200,#5201,#5202,#5203,#5204,#5205,#5206,#5207,#5208,
#5209,#5210,#5211,#5212,#5213,#5214,#5215,#5216,#5217,#5218),
 .UNSPECIFIED.,.F.,.F.,(4,3,3,3,3,3,3,3,3,3,3,3,3,3,3,3,3,4),(0.0544771368283675,
0.0723877182059474,0.0903815987894262,0.108375479372905,0.115293371564319,
0.118453937435676,0.120876832963016,0.123468717242411,0.123627294512091,
0.127523962270772,0.140113516945948,0.15870223358292,0.168737559417222,
0.188020290367115,0.207866847457736,0.214533042845208,0.234259396389024,
0.248031204324033),.UNSPECIFIED.);
#697=B_SPLINE_CURVE_WITH_KNOTS('',3,(#5231,#5232,#5233,#5234,#5235,#5236,
#5237,#5238,#5239,#5240),.UNSPECIFIED.,.F.,.F.,(4,2,2,2,4),(0.,0.0753299018800067,
0.150659803760013,0.226157292962583,0.301654782165153),.UNSPECIFIED.);
#698=B_SPLINE_CURVE_WITH_KNOTS('',3,(#5241,#5242,#5243,#5244,#5245,#5246,
#5247,#5248,#5249,#5250,#5251,#5252,#5253,#5254,#5255,#5256,#5257,#5258,
#5259,#5260,#5261,#5262,#5263,#5264,#5265,#5266),.UNSPECIFIED.,.F.,.F.,
(4,2,2,2,2,2,2,2,2,2,2,2,4),(0.301654782165153,0.377525515659935,0.453396249154718,
0.528764420551431,0.604132591948145,0.679500763344859,0.754868934741572,
0.830739668236355,0.906610401731137,0.982107890933707,1.05760538013628,
1.13293528201628,1.20826518389629),.UNSPECIFIED.);
#699=B_SPLINE_CURVE_WITH_KNOTS('',3,(#5296,#5297,#5298,#5299),
 .UNSPECIFIED.,.F.,.F.,(4,4),(2.09359880252323,2.12064385279375),
 .UNSPECIFIED.);
#700=B_SPLINE_CURVE_WITH_KNOTS('',3,(#5310,#5311,#5312,#5313),
 .UNSPECIFIED.,.F.,.F.,(4,4),(1.58931490239965,1.61660160384737),
 .UNSPECIFIED.);
#701=B_SPLINE_CURVE_WITH_KNOTS('',3,(#5321,#5322,#5323,#5324,#5325,#5326,
#5327,#5328),.UNSPECIFIED.,.F.,.F.,(4,2,2,4),(1.56032450816164,1.60027381461446,
1.69963451733155,1.79899522004864),.UNSPECIFIED.);
#702=B_SPLINE_CURVE_WITH_KNOTS('',3,(#5329,#5330,#5331,#5332,#5333,#5334,
#5335,#5336),.UNSPECIFIED.,.F.,.F.,(4,2,2,4),(1.79899522004864,1.89835592276574,
1.99771662548283,2.03766593193565),.UNSPECIFIED.);
#703=B_SPLINE_CURVE_WITH_KNOTS('',3,(#5374,#5375,#5376,#5377,#5378,#5379,
#5380,#5381,#5382,#5383,#5384,#5385,#5386,#5387,#5388),.UNSPECIFIED.,.F.,
 .F.,(4,2,2,3,2,2,4),(-0.265718003219515,-0.198721380436493,-0.0993606902182465,
0.,0.0993606902182469,0.198721380436494,0.265718003691724),
 .UNSPECIFIED.);
#704=LINE('',#3967,#940);
#705=LINE('',#3985,#941);
#706=LINE('',#4038,#942);
#707=LINE('',#4086,#943);
#708=LINE('',#4137,#944);
#709=LINE('',#4188,#945);
#710=LINE('',#4227,#946);
#711=LINE('',#4248,#947);
#712=LINE('',#4272,#948);
#713=LINE('',#4296,#949);
#714=LINE('',#4322,#950);
#715=LINE('',#4346,#951);
#716=LINE('',#4363,#952);
#717=LINE('',#4367,#953);
#718=LINE('',#4371,#954);
#719=LINE('',#4373,#955);
#720=LINE('',#4377,#956);
#721=LINE('',#4379,#957);
#722=LINE('',#4382,#958);
#723=LINE('',#4383,#959);
#724=LINE('',#4387,#960);
#725=LINE('',#4389,#961);
#726=LINE('',#4391,#962);
#727=LINE('',#4392,#963);
#728=LINE('',#4398,#964);
#729=LINE('',#4402,#965);
#730=LINE('',#4403,#966);
#731=LINE('',#4409,#967);
#732=LINE('',#4412,#968);
#733=LINE('',#4414,#969);
#734=LINE('',#4415,#970);
#735=LINE('',#4419,#971);
#736=LINE('',#4423,#972);
#737=LINE('',#4425,#973);
#738=LINE('',#4434,#974);
#739=LINE('',#4438,#975);
#740=LINE('',#4444,#976);
#741=LINE('',#4446,#977);
#742=LINE('',#4448,#978);
#743=LINE('',#4454,#979);
#744=LINE('',#5130,#980);
#745=LINE('',#5222,#981);
#746=LINE('',#5226,#982);
#747=LINE('',#5268,#983);
#748=LINE('',#5274,#984);
#749=LINE('',#5276,#985);
#750=LINE('',#5280,#986);
#751=LINE('',#5283,#987);
#752=LINE('',#5285,#988);
#753=LINE('',#5287,#989);
#754=LINE('',#5300,#990);
#755=LINE('',#5301,#991);
#756=LINE('',#5315,#992);
#757=LINE('',#5318,#993);
#758=LINE('',#5337,#994);
#759=LINE('',#5339,#995);
#760=LINE('',#5343,#996);
#761=LINE('',#5351,#997);
#762=LINE('',#5352,#998);
#763=LINE('',#5363,#999);
#764=LINE('',#5366,#1000);
#765=LINE('',#5370,#1001);
#766=LINE('',#5372,#1002);
#767=LINE('',#5390,#1003);
#768=LINE('',#5395,#1004);
#769=LINE('',#5397,#1005);
#770=LINE('',#5399,#1006);
#771=LINE('',#5401,#1007);
#772=LINE('',#5403,#1008);
#773=LINE('',#5405,#1009);
#774=LINE('',#5407,#1010);
#775=LINE('',#5409,#1011);
#776=LINE('',#5410,#1012);
#777=LINE('',#5416,#1013);
#778=LINE('',#5420,#1014);
#779=LINE('',#5424,#1015);
#780=LINE('',#5425,#1016);
#781=LINE('',#5427,#1017);
#782=LINE('',#5429,#1018);
#783=LINE('',#5431,#1019);
#784=LINE('',#5433,#1020);
#785=LINE('',#5435,#1021);
#786=LINE('',#5437,#1022);
#787=LINE('',#5439,#1023);
#788=LINE('',#5440,#1024);
#789=LINE('',#5443,#1025);
#790=LINE('',#5445,#1026);
#791=LINE('',#5447,#1027);
#792=LINE('',#5448,#1028);
#793=LINE('',#5451,#1029);
#794=LINE('',#5453,#1030);
#795=LINE('',#5457,#1031);
#796=LINE('',#5460,#1032);
#797=LINE('',#5463,#1033);
#798=LINE('',#5465,#1034);
#799=LINE('',#5467,#1035);
#800=LINE('',#5469,#1036);
#801=LINE('',#5471,#1037);
#802=LINE('',#5472,#1038);
#803=LINE('',#5473,#1039);
#804=LINE('',#5476,#1040);
#805=LINE('',#5478,#1041);
#806=LINE('',#5480,#1042);
#807=LINE('',#5481,#1043);
#808=LINE('',#5484,#1044);
#809=LINE('',#5486,#1045);
#810=LINE('',#5488,#1046);
#811=LINE('',#5490,#1047);
#812=LINE('',#5492,#1048);
#813=LINE('',#5494,#1049);
#814=LINE('',#5496,#1050);
#815=LINE('',#5498,#1051);
#816=LINE('',#5499,#1052);
#817=LINE('',#5501,#1053);
#818=LINE('',#5505,#1054);
#819=LINE('',#5509,#1055);
#820=LINE('',#5512,#1056);
#821=LINE('',#5519,#1057);
#822=LINE('',#5521,#1058);
#823=LINE('',#5523,#1059);
#824=LINE('',#5524,#1060);
#825=LINE('',#5527,#1061);
#826=LINE('',#5529,#1062);
#827=LINE('',#5531,#1063);
#828=LINE('',#5532,#1064);
#829=LINE('',#5535,#1065);
#830=LINE('',#5537,#1066);
#831=LINE('',#5539,#1067);
#832=LINE('',#5540,#1068);
#833=LINE('',#5547,#1069);
#834=LINE('',#5553,#1070);
#835=LINE('',#5562,#1071);
#836=LINE('',#5571,#1072);
#837=LINE('',#5580,#1073);
#838=LINE('',#5589,#1074);
#839=LINE('',#5598,#1075);
#840=LINE('',#5611,#1076);
#841=LINE('',#5619,#1077);
#842=LINE('',#5629,#1078);
#843=LINE('',#5633,#1079);
#844=LINE('',#5636,#1080);
#845=LINE('',#5641,#1081);
#846=LINE('',#5645,#1082);
#847=LINE('',#5648,#1083);
#848=LINE('',#5653,#1084);
#849=LINE('',#5655,#1085);
#850=LINE('',#5658,#1086);
#851=LINE('',#5662,#1087);
#852=LINE('',#5666,#1088);
#853=LINE('',#5667,#1089);
#854=LINE('',#5673,#1090);
#855=LINE('',#5678,#1091);
#856=LINE('',#5685,#1092);
#857=LINE('',#5690,#1093);
#858=LINE('',#5697,#1094);
#859=LINE('',#5702,#1095);
#860=LINE('',#5709,#1096);
#861=LINE('',#5714,#1097);
#862=LINE('',#5719,#1098);
#863=LINE('',#5721,#1099);
#864=LINE('',#5725,#1100);
#865=LINE('',#5729,#1101);
#866=LINE('',#5730,#1102);
#867=LINE('',#5733,#1103);
#868=LINE('',#5734,#1104);
#869=LINE('',#5743,#1105);
#870=LINE('',#5746,#1106);
#871=LINE('',#5750,#1107);
#872=LINE('',#5753,#1108);
#873=LINE('',#5758,#1109);
#874=LINE('',#5759,#1110);
#875=LINE('',#5762,#1111);
#876=LINE('',#5765,#1112);
#877=LINE('',#5770,#1113);
#878=LINE('',#5774,#1114);
#879=LINE('',#5779,#1115);
#880=LINE('',#5781,#1116);
#881=LINE('',#5785,#1117);
#882=LINE('',#5788,#1118);
#883=LINE('',#5790,#1119);
#884=LINE('',#5793,#1120);
#885=LINE('',#5794,#1121);
#886=LINE('',#5797,#1122);
#887=LINE('',#5800,#1123);
#888=LINE('',#5802,#1124);
#889=LINE('',#5805,#1125);
#890=LINE('',#5806,#1126);
#891=LINE('',#5809,#1127);
#892=LINE('',#5811,#1128);
#893=LINE('',#5812,#1129);
#894=LINE('',#5815,#1130);
#895=LINE('',#5816,#1131);
#896=LINE('',#5819,#1132);
#897=LINE('',#5820,#1133);
#898=LINE('',#5822,#1134);
#899=LINE('',#5826,#1135);
#900=LINE('',#5828,#1136);
#901=LINE('',#5829,#1137);
#902=LINE('',#5832,#1138);
#903=LINE('',#5833,#1139);
#904=LINE('',#5836,#1140);
#905=LINE('',#5837,#1141);
#906=LINE('',#5839,#1142);
#907=LINE('',#5843,#1143);
#908=LINE('',#5845,#1144);
#909=LINE('',#5846,#1145);
#910=LINE('',#5849,#1146);
#911=LINE('',#5850,#1147);
#912=LINE('',#5853,#1148);
#913=LINE('',#5854,#1149);
#914=LINE('',#5856,#1150);
#915=LINE('',#5860,#1151);
#916=LINE('',#5863,#1152);
#917=LINE('',#5865,#1153);
#918=LINE('',#5868,#1154);
#919=LINE('',#5869,#1155);
#920=LINE('',#5872,#1156);
#921=LINE('',#5876,#1157);
#922=LINE('',#5880,#1158);
#923=LINE('',#5883,#1159);
#924=LINE('',#5885,#1160);
#925=LINE('',#5888,#1161);
#926=LINE('',#5890,#1162);
#927=LINE('',#5893,#1163);
#928=LINE('',#5899,#1164);
#929=LINE('',#5900,#1165);
#930=LINE('',#5904,#1166);
#931=LINE('',#5907,#1167);
#932=LINE('',#5908,#1168);
#933=LINE('',#5910,#1169);
#934=LINE('',#5914,#1170);
#935=LINE('',#5916,#1171);
#936=LINE('',#5919,#1172);
#937=LINE('',#5923,#1173);
#938=LINE('',#5925,#1174);
#939=LINE('',#5927,#1175);
#940=VECTOR('',#3175,2.00000002980232);
#941=VECTOR('',#3178,2.00000002980232);
#942=VECTOR('',#3181,2.00000002980232);
#943=VECTOR('',#3184,2.00000002980232);
#944=VECTOR('',#3187,2.00000002980232);
#945=VECTOR('',#3190,2.00000002980232);
#946=VECTOR('',#3195,1.543);
#947=VECTOR('',#3198,1.543);
#948=VECTOR('',#3201,1.543);
#949=VECTOR('',#3204,1.543);
#950=VECTOR('',#3207,1.543);
#951=VECTOR('',#3210,1.543);
#952=VECTOR('',#3215,10.);
#953=VECTOR('',#3218,10.);
#954=VECTOR('',#3223,10.);
#955=VECTOR('',#3224,10.);
#956=VECTOR('',#3229,10.);
#957=VECTOR('',#3230,10.);
#958=VECTOR('',#3235,10.);
#959=VECTOR('',#3236,10.);
#960=VECTOR('',#3239,10.);
#961=VECTOR('',#3240,10.);
#962=VECTOR('',#3241,10.);
#963=VECTOR('',#3242,10.);
#964=VECTOR('',#3247,10.);
#965=VECTOR('',#3250,10.);
#966=VECTOR('',#3251,10.);
#967=VECTOR('',#3258,1.75);
#968=VECTOR('',#3261,10.);
#969=VECTOR('',#3262,10.);
#970=VECTOR('',#3263,10.);
#971=VECTOR('',#3266,10.);
#972=VECTOR('',#3269,10.);
#973=VECTOR('',#3270,10.);
#974=VECTOR('',#3281,1.75);
#975=VECTOR('',#3284,10.);
#976=VECTOR('',#3289,10.);
#977=VECTOR('',#3290,10.);
#978=VECTOR('',#3291,10.);
#979=VECTOR('',#3298,10.);
#980=VECTOR('',#3311,10.);
#981=VECTOR('',#3314,10.);
#982=VECTOR('',#3317,10.);
#983=VECTOR('',#3322,2.00000002980232);
#984=VECTOR('',#3331,10.);
#985=VECTOR('',#3332,10.);
#986=VECTOR('',#3337,10.);
#987=VECTOR('',#3340,10.);
#988=VECTOR('',#3343,10.);
#989=VECTOR('',#3346,10.);
#990=VECTOR('',#3347,10.);
#991=VECTOR('',#3348,10.);
#992=VECTOR('',#3349,10.);
#993=VECTOR('',#3352,10.);
#994=VECTOR('',#3355,10.);
#995=VECTOR('',#3356,10.);
#996=VECTOR('',#3359,10.);
#997=VECTOR('',#3362,10.);
#998=VECTOR('',#3363,10.);
#999=VECTOR('',#3366,10.);
#1000=VECTOR('',#3369,10.);
#1001=VECTOR('',#3374,10.);
#1002=VECTOR('',#3375,10.);
#1003=VECTOR('',#3376,10.);
#1004=VECTOR('',#3383,10.);
#1005=VECTOR('',#3384,10.);
#1006=VECTOR('',#3385,10.);
#1007=VECTOR('',#3386,10.);
#1008=VECTOR('',#3387,10.);
#1009=VECTOR('',#3388,10.);
#1010=VECTOR('',#3389,10.);
#1011=VECTOR('',#3390,10.);
#1012=VECTOR('',#3391,10.);
#1013=VECTOR('',#3398,10.);
#1014=VECTOR('',#3401,10.);
#1015=VECTOR('',#3404,10.);
#1016=VECTOR('',#3405,10.);
#1017=VECTOR('',#3408,10.);
#1018=VECTOR('',#3411,10.);
#1019=VECTOR('',#3412,10.);
#1020=VECTOR('',#3413,10.);
#1021=VECTOR('',#3414,10.);
#1022=VECTOR('',#3415,10.);
#1023=VECTOR('',#3416,10.);
#1024=VECTOR('',#3417,10.);
#1025=VECTOR('',#3418,10.);
#1026=VECTOR('',#3419,10.);
#1027=VECTOR('',#3420,10.);
#1028=VECTOR('',#3421,10.);
#1029=VECTOR('',#3424,10.);
#1030=VECTOR('',#3425,10.);
#1031=VECTOR('',#3428,10.);
#1032=VECTOR('',#3431,10.);
#1033=VECTOR('',#3434,10.);
#1034=VECTOR('',#3435,10.);
#1035=VECTOR('',#3436,10.);
#1036=VECTOR('',#3437,10.);
#1037=VECTOR('',#3438,10.);
#1038=VECTOR('',#3439,10.);
#1039=VECTOR('',#3440,10.);
#1040=VECTOR('',#3441,10.);
#1041=VECTOR('',#3442,10.);
#1042=VECTOR('',#3443,10.);
#1043=VECTOR('',#3444,10.);
#1044=VECTOR('',#3447,10.);
#1045=VECTOR('',#3448,10.);
#1046=VECTOR('',#3449,10.);
#1047=VECTOR('',#3450,10.);
#1048=VECTOR('',#3451,10.);
#1049=VECTOR('',#3452,10.);
#1050=VECTOR('',#3453,10.);
#1051=VECTOR('',#3454,10.);
#1052=VECTOR('',#3455,10.);
#1053=VECTOR('',#3456,10.);
#1054=VECTOR('',#3459,10.);
#1055=VECTOR('',#3462,10.);
#1056=VECTOR('',#3465,10.);
#1057=VECTOR('',#3470,10.);
#1058=VECTOR('',#3471,10.);
#1059=VECTOR('',#3472,10.);
#1060=VECTOR('',#3473,10.);
#1061=VECTOR('',#3474,10.);
#1062=VECTOR('',#3475,10.);
#1063=VECTOR('',#3476,10.);
#1064=VECTOR('',#3477,10.);
#1065=VECTOR('',#3478,10.);
#1066=VECTOR('',#3479,10.);
#1067=VECTOR('',#3480,10.);
#1068=VECTOR('',#3481,10.);
#1069=VECTOR('',#3488,2.75);
#1070=VECTOR('',#3495,2.4);
#1071=VECTOR('',#3506,2.4);
#1072=VECTOR('',#3517,2.4);
#1073=VECTOR('',#3528,2.4);
#1074=VECTOR('',#3539,2.4);
#1075=VECTOR('',#3550,2.4);
#1076=VECTOR('',#3567,1.5);
#1077=VECTOR('',#3576,1.5);
#1078=VECTOR('',#3589,2.1);
#1079=VECTOR('',#3596,2.1);
#1080=VECTOR('',#3599,2.1);
#1081=VECTOR('',#3606,2.1);
#1082=VECTOR('',#3613,2.1);
#1083=VECTOR('',#3616,2.1);
#1084=VECTOR('',#3623,10.);
#1085=VECTOR('',#3624,10.);
#1086=VECTOR('',#3627,10.);
#1087=VECTOR('',#3632,10.);
#1088=VECTOR('',#3635,10.);
#1089=VECTOR('',#3636,10.);
#1090=VECTOR('',#3643,2.1);
#1091=VECTOR('',#3650,2.4);
#1092=VECTOR('',#3659,2.1);
#1093=VECTOR('',#3666,2.4);
#1094=VECTOR('',#3675,2.1);
#1095=VECTOR('',#3682,2.4);
#1096=VECTOR('',#3691,2.1);
#1097=VECTOR('',#3698,2.4);
#1098=VECTOR('',#3705,10.);
#1099=VECTOR('',#3706,10.);
#1100=VECTOR('',#3709,10.);
#1101=VECTOR('',#3714,10.);
#1102=VECTOR('',#3715,10.);
#1103=VECTOR('',#3718,10.);
#1104=VECTOR('',#3719,10.);
#1105=VECTOR('',#3734,1.75);
#1106=VECTOR('',#3737,10.);
#1107=VECTOR('',#3740,10.);
#1108=VECTOR('',#3743,10.);
#1109=VECTOR('',#3750,10.);
#1110=VECTOR('',#3751,10.);
#1111=VECTOR('',#3754,10.);
#1112=VECTOR('',#3759,10.);
#1113=VECTOR('',#3766,1.75);
#1114=VECTOR('',#3773,10.);
#1115=VECTOR('',#3782,10.);
#1116=VECTOR('',#3785,10.);
#1117=VECTOR('',#3790,10.);
#1118=VECTOR('',#3793,10.);
#1119=VECTOR('',#3796,10.);
#1120=VECTOR('',#3799,10.);
#1121=VECTOR('',#3800,10.);
#1122=VECTOR('',#3803,10.);
#1123=VECTOR('',#3806,10.);
#1124=VECTOR('',#3809,10.);
#1125=VECTOR('',#3812,10.);
#1126=VECTOR('',#3813,10.);
#1127=VECTOR('',#3816,10.);
#1128=VECTOR('',#3817,10.);
#1129=VECTOR('',#3818,10.);
#1130=VECTOR('',#3821,10.);
#1131=VECTOR('',#3822,10.);
#1132=VECTOR('',#3825,10.);
#1133=VECTOR('',#3826,10.);
#1134=VECTOR('',#3829,10.);
#1135=VECTOR('',#3834,10.);
#1136=VECTOR('',#3835,10.);
#1137=VECTOR('',#3836,10.);
#1138=VECTOR('',#3839,10.);
#1139=VECTOR('',#3840,10.);
#1140=VECTOR('',#3843,10.);
#1141=VECTOR('',#3844,10.);
#1142=VECTOR('',#3847,10.);
#1143=VECTOR('',#3852,10.);
#1144=VECTOR('',#3853,10.);
#1145=VECTOR('',#3854,10.);
#1146=VECTOR('',#3857,10.);
#1147=VECTOR('',#3858,10.);
#1148=VECTOR('',#3861,10.);
#1149=VECTOR('',#3862,10.);
#1150=VECTOR('',#3865,10.);
#1151=VECTOR('',#3870,2.75);
#1152=VECTOR('',#3875,2.25);
#1153=VECTOR('',#3878,2.25);
#1154=VECTOR('',#3881,10.);
#1155=VECTOR('',#3882,10.);
#1156=VECTOR('',#3885,10.);
#1157=VECTOR('',#3892,10.);
#1158=VECTOR('',#3897,10.);
#1159=VECTOR('',#3900,10.);
#1160=VECTOR('',#3901,10.);
#1161=VECTOR('',#3906,10.);
#1162=VECTOR('',#3909,10.);
#1163=VECTOR('',#3914,10.);
#1164=VECTOR('',#3923,10.);
#1165=VECTOR('',#3924,10.);
#1166=VECTOR('',#3929,10.);
#1167=VECTOR('',#3932,10.);
#1168=VECTOR('',#3933,10.);
#1169=VECTOR('',#3936,10.);
#1170=VECTOR('',#3941,10.);
#1171=VECTOR('',#3942,10.);
#1172=VECTOR('',#3945,10.);
#1173=VECTOR('',#3952,10.);
#1174=VECTOR('',#3955,10.);
#1175=VECTOR('',#3958,10.);
#1176=VERTEX_POINT('',#3965);
#1177=VERTEX_POINT('',#3966);
#1178=VERTEX_POINT('',#3968);
#1179=VERTEX_POINT('',#3983);
#1180=VERTEX_POINT('',#3984);
#1181=VERTEX_POINT('',#3986);
#1182=VERTEX_POINT('',#4036);
#1183=VERTEX_POINT('',#4037);
#1184=VERTEX_POINT('',#4084);
#1185=VERTEX_POINT('',#4085);
#1186=VERTEX_POINT('',#4135);
#1187=VERTEX_POINT('',#4136);
#1188=VERTEX_POINT('',#4186);
#1189=VERTEX_POINT('',#4187);
#1190=VERTEX_POINT('',#4189);
#1191=VERTEX_POINT('',#4203);
#1192=VERTEX_POINT('',#4225);
#1193=VERTEX_POINT('',#4226);
#1194=VERTEX_POINT('',#4228);
#1195=VERTEX_POINT('',#4234);
#1196=VERTEX_POINT('',#4246);
#1197=VERTEX_POINT('',#4247);
#1198=VERTEX_POINT('',#4270);
#1199=VERTEX_POINT('',#4271);
#1200=VERTEX_POINT('',#4294);
#1201=VERTEX_POINT('',#4295);
#1202=VERTEX_POINT('',#4320);
#1203=VERTEX_POINT('',#4321);
#1204=VERTEX_POINT('',#4344);
#1205=VERTEX_POINT('',#4345);
#1206=VERTEX_POINT('',#4347);
#1207=VERTEX_POINT('',#4353);
#1208=VERTEX_POINT('',#4361);
#1209=VERTEX_POINT('',#4362);
#1210=VERTEX_POINT('',#4364);
#1211=VERTEX_POINT('',#4366);
#1212=VERTEX_POINT('',#4370);
#1213=VERTEX_POINT('',#4372);
#1214=VERTEX_POINT('',#4376);
#1215=VERTEX_POINT('',#4378);
#1216=VERTEX_POINT('',#4385);
#1217=VERTEX_POINT('',#4386);
#1218=VERTEX_POINT('',#4388);
#1219=VERTEX_POINT('',#4390);
#1220=VERTEX_POINT('',#4394);
#1221=VERTEX_POINT('',#4395);
#1222=VERTEX_POINT('',#4397);
#1223=VERTEX_POINT('',#4399);
#1224=VERTEX_POINT('',#4401);
#1225=VERTEX_POINT('',#4404);
#1226=VERTEX_POINT('',#4407);
#1227=VERTEX_POINT('',#4411);
#1228=VERTEX_POINT('',#4413);
#1229=VERTEX_POINT('',#4417);
#1230=VERTEX_POINT('',#4418);
#1231=VERTEX_POINT('',#4420);
#1232=VERTEX_POINT('',#4422);
#1233=VERTEX_POINT('',#4424);
#1234=VERTEX_POINT('',#4426);
#1235=VERTEX_POINT('',#4429);
#1236=VERTEX_POINT('',#4432);
#1237=VERTEX_POINT('',#4436);
#1238=VERTEX_POINT('',#4437);
#1239=VERTEX_POINT('',#4439);
#1240=VERTEX_POINT('',#4441);
#1241=VERTEX_POINT('',#4443);
#1242=VERTEX_POINT('',#4445);
#1243=VERTEX_POINT('',#4447);
#1244=VERTEX_POINT('',#4449);
#1245=VERTEX_POINT('',#4452);
#1246=VERTEX_POINT('',#4455);
#1247=VERTEX_POINT('',#4457);
#1248=VERTEX_POINT('',#4627);
#1249=VERTEX_POINT('',#4671);
#1250=VERTEX_POINT('',#4678);
#1251=VERTEX_POINT('',#4823);
#1252=VERTEX_POINT('',#4832);
#1253=VERTEX_POINT('',#5129);
#1254=VERTEX_POINT('',#5220);
#1255=VERTEX_POINT('',#5221);
#1256=VERTEX_POINT('',#5223);
#1257=VERTEX_POINT('',#5225);
#1258=VERTEX_POINT('',#5229);
#1259=VERTEX_POINT('',#5230);
#1260=VERTEX_POINT('',#5267);
#1261=VERTEX_POINT('',#5273);
#1262=VERTEX_POINT('',#5275);
#1263=VERTEX_POINT('',#5279);
#1264=VERTEX_POINT('',#5281);
#1265=VERTEX_POINT('',#5294);
#1266=VERTEX_POINT('',#5295);
#1267=VERTEX_POINT('',#5308);
#1268=VERTEX_POINT('',#5309);
#1269=VERTEX_POINT('',#5314);
#1270=VERTEX_POINT('',#5316);
#1271=VERTEX_POINT('',#5320);
#1272=VERTEX_POINT('',#5338);
#1273=VERTEX_POINT('',#5340);
#1274=VERTEX_POINT('',#5342);
#1275=VERTEX_POINT('',#5359);
#1276=VERTEX_POINT('',#5360);
#1277=VERTEX_POINT('',#5362);
#1278=VERTEX_POINT('',#5364);
#1279=VERTEX_POINT('',#5368);
#1280=VERTEX_POINT('',#5371);
#1281=VERTEX_POINT('',#5373);
#1282=VERTEX_POINT('',#5389);
#1283=VERTEX_POINT('',#5394);
#1284=VERTEX_POINT('',#5396);
#1285=VERTEX_POINT('',#5398);
#1286=VERTEX_POINT('',#5400);
#1287=VERTEX_POINT('',#5402);
#1288=VERTEX_POINT('',#5404);
#1289=VERTEX_POINT('',#5406);
#1290=VERTEX_POINT('',#5408);
#1291=VERTEX_POINT('',#5411);
#1292=VERTEX_POINT('',#5415);
#1293=VERTEX_POINT('',#5417);
#1294=VERTEX_POINT('',#5419);
#1295=VERTEX_POINT('',#5421);
#1296=VERTEX_POINT('',#5423);
#1297=VERTEX_POINT('',#5430);
#1298=VERTEX_POINT('',#5432);
#1299=VERTEX_POINT('',#5434);
#1300=VERTEX_POINT('',#5436);
#1301=VERTEX_POINT('',#5438);
#1302=VERTEX_POINT('',#5441);
#1303=VERTEX_POINT('',#5442);
#1304=VERTEX_POINT('',#5444);
#1305=VERTEX_POINT('',#5446);
#1306=VERTEX_POINT('',#5450);
#1307=VERTEX_POINT('',#5452);
#1308=VERTEX_POINT('',#5454);
#1309=VERTEX_POINT('',#5456);
#1310=VERTEX_POINT('',#5458);
#1311=VERTEX_POINT('',#5462);
#1312=VERTEX_POINT('',#5464);
#1313=VERTEX_POINT('',#5466);
#1314=VERTEX_POINT('',#5468);
#1315=VERTEX_POINT('',#5470);
#1316=VERTEX_POINT('',#5474);
#1317=VERTEX_POINT('',#5475);
#1318=VERTEX_POINT('',#5477);
#1319=VERTEX_POINT('',#5479);
#1320=VERTEX_POINT('',#5483);
#1321=VERTEX_POINT('',#5485);
#1322=VERTEX_POINT('',#5487);
#1323=VERTEX_POINT('',#5489);
#1324=VERTEX_POINT('',#5491);
#1325=VERTEX_POINT('',#5493);
#1326=VERTEX_POINT('',#5495);
#1327=VERTEX_POINT('',#5497);
#1328=VERTEX_POINT('',#5500);
#1329=VERTEX_POINT('',#5502);
#1330=VERTEX_POINT('',#5504);
#1331=VERTEX_POINT('',#5506);
#1332=VERTEX_POINT('',#5508);
#1333=VERTEX_POINT('',#5510);
#1334=VERTEX_POINT('',#5513);
#1335=VERTEX_POINT('',#5515);
#1336=VERTEX_POINT('',#5517);
#1337=VERTEX_POINT('',#5518);
#1338=VERTEX_POINT('',#5520);
#1339=VERTEX_POINT('',#5522);
#1340=VERTEX_POINT('',#5525);
#1341=VERTEX_POINT('',#5526);
#1342=VERTEX_POINT('',#5528);
#1343=VERTEX_POINT('',#5530);
#1344=VERTEX_POINT('',#5533);
#1345=VERTEX_POINT('',#5534);
#1346=VERTEX_POINT('',#5536);
#1347=VERTEX_POINT('',#5538);
#1348=VERTEX_POINT('',#5541);
#1349=VERTEX_POINT('',#5543);
#1350=VERTEX_POINT('',#5546);
#1351=VERTEX_POINT('',#5550);
#1352=VERTEX_POINT('',#5552);
#1353=VERTEX_POINT('',#5556);
#1354=VERTEX_POINT('',#5559);
#1355=VERTEX_POINT('',#5561);
#1356=VERTEX_POINT('',#5565);
#1357=VERTEX_POINT('',#5568);
#1358=VERTEX_POINT('',#5570);
#1359=VERTEX_POINT('',#5574);
#1360=VERTEX_POINT('',#5577);
#1361=VERTEX_POINT('',#5579);
#1362=VERTEX_POINT('',#5583);
#1363=VERTEX_POINT('',#5586);
#1364=VERTEX_POINT('',#5588);
#1365=VERTEX_POINT('',#5592);
#1366=VERTEX_POINT('',#5595);
#1367=VERTEX_POINT('',#5597);
#1368=VERTEX_POINT('',#5601);
#1369=VERTEX_POINT('',#5604);
#1370=VERTEX_POINT('',#5606);
#1371=VERTEX_POINT('',#5609);
#1372=VERTEX_POINT('',#5613);
#1373=VERTEX_POINT('',#5616);
#1374=VERTEX_POINT('',#5618);
#1375=VERTEX_POINT('',#5622);
#1376=VERTEX_POINT('',#5625);
#1377=VERTEX_POINT('',#5628);
#1378=VERTEX_POINT('',#5635);
#1379=VERTEX_POINT('',#5640);
#1380=VERTEX_POINT('',#5647);
#1381=VERTEX_POINT('',#5652);
#1382=VERTEX_POINT('',#5654);
#1383=VERTEX_POINT('',#5656);
#1384=VERTEX_POINT('',#5661);
#1385=VERTEX_POINT('',#5663);
#1386=VERTEX_POINT('',#5665);
#1387=VERTEX_POINT('',#5670);
#1388=VERTEX_POINT('',#5672);
#1389=VERTEX_POINT('',#5677);
#1390=VERTEX_POINT('',#5682);
#1391=VERTEX_POINT('',#5684);
#1392=VERTEX_POINT('',#5689);
#1393=VERTEX_POINT('',#5694);
#1394=VERTEX_POINT('',#5696);
#1395=VERTEX_POINT('',#5701);
#1396=VERTEX_POINT('',#5706);
#1397=VERTEX_POINT('',#5708);
#1398=VERTEX_POINT('',#5713);
#1399=VERTEX_POINT('',#5718);
#1400=VERTEX_POINT('',#5720);
#1401=VERTEX_POINT('',#5722);
#1402=VERTEX_POINT('',#5724);
#1403=VERTEX_POINT('',#5728);
#1404=VERTEX_POINT('',#5732);
#1405=VERTEX_POINT('',#5739);
#1406=VERTEX_POINT('',#5745);
#1407=VERTEX_POINT('',#5747);
#1408=VERTEX_POINT('',#5749);
#1409=VERTEX_POINT('',#5751);
#1410=VERTEX_POINT('',#5757);
#1411=VERTEX_POINT('',#5761);
#1412=VERTEX_POINT('',#5767);
#1413=VERTEX_POINT('',#5784);
#1414=VERTEX_POINT('',#5786);
#1415=VERTEX_POINT('',#5792);
#1416=VERTEX_POINT('',#5796);
#1417=VERTEX_POINT('',#5798);
#1418=VERTEX_POINT('',#5804);
#1419=VERTEX_POINT('',#5808);
#1420=VERTEX_POINT('',#5810);
#1421=VERTEX_POINT('',#5814);
#1422=VERTEX_POINT('',#5818);
#1423=VERTEX_POINT('',#5825);
#1424=VERTEX_POINT('',#5827);
#1425=VERTEX_POINT('',#5831);
#1426=VERTEX_POINT('',#5835);
#1427=VERTEX_POINT('',#5842);
#1428=VERTEX_POINT('',#5844);
#1429=VERTEX_POINT('',#5848);
#1430=VERTEX_POINT('',#5852);
#1431=VERTEX_POINT('',#5859);
#1432=VERTEX_POINT('',#5867);
#1433=VERTEX_POINT('',#5871);
#1434=VERTEX_POINT('',#5879);
#1435=VERTEX_POINT('',#5881);
#1436=VERTEX_POINT('',#5884);
#1437=VERTEX_POINT('',#5898);
#1438=VERTEX_POINT('',#5902);
#1439=VERTEX_POINT('',#5906);
#1440=VERTEX_POINT('',#5913);
#1441=VERTEX_POINT('',#5915);
#1442=VERTEX_POINT('',#5917);
#1443=EDGE_CURVE('',#1176,#1177,#704,.T.);
#1444=EDGE_CURVE('',#1178,#1177,#656,.F.);
#1445=EDGE_CURVE('',#1178,#1176,#657,.T.);
#1446=EDGE_CURVE('',#1179,#1180,#705,.T.);
#1447=EDGE_CURVE('',#1180,#1181,#658,.T.);
#1448=EDGE_CURVE('',#1177,#1181,#659,.F.);
#1449=EDGE_CURVE('',#1176,#1179,#660,.T.);
#1450=EDGE_CURVE('',#1182,#1183,#706,.T.);
#1451=EDGE_CURVE('',#1183,#1180,#661,.T.);
#1452=EDGE_CURVE('',#1179,#1182,#662,.T.);
#1453=EDGE_CURVE('',#1184,#1185,#707,.T.);
#1454=EDGE_CURVE('',#1185,#1183,#663,.T.);
#1455=EDGE_CURVE('',#1182,#1184,#664,.T.);
#1456=EDGE_CURVE('',#1186,#1187,#708,.T.);
#1457=EDGE_CURVE('',#1187,#1185,#665,.T.);
#1458=EDGE_CURVE('',#1184,#1186,#666,.T.);
#1459=EDGE_CURVE('',#1188,#1189,#709,.T.);
#1460=EDGE_CURVE('',#1188,#1190,#667,.T.);
#1461=EDGE_CURVE('',#1191,#1190,#178,.T.);
#1462=EDGE_CURVE('',#1191,#1189,#668,.T.);
#1463=EDGE_CURVE('',#1192,#1193,#710,.T.);
#1464=EDGE_CURVE('',#1193,#1194,#669,.T.);
#1465=EDGE_CURVE('',#1195,#1194,#670,.T.);
#1466=EDGE_CURVE('',#1192,#1195,#671,.T.);
#1467=EDGE_CURVE('',#1196,#1197,#711,.T.);
#1468=EDGE_CURVE('',#1197,#1193,#672,.T.);
#1469=EDGE_CURVE('',#1196,#1192,#673,.T.);
#1470=EDGE_CURVE('',#1198,#1199,#712,.T.);
#1471=EDGE_CURVE('',#1199,#1197,#674,.T.);
#1472=EDGE_CURVE('',#1198,#1196,#675,.T.);
#1473=EDGE_CURVE('',#1200,#1201,#713,.T.);
#1474=EDGE_CURVE('',#1201,#1199,#676,.T.);
#1475=EDGE_CURVE('',#1200,#1198,#677,.T.);
#1476=EDGE_CURVE('',#1202,#1203,#714,.T.);
#1477=EDGE_CURVE('',#1203,#1201,#678,.T.);
#1478=EDGE_CURVE('',#1202,#1200,#679,.T.);
#1479=EDGE_CURVE('',#1204,#1205,#715,.T.);
#1480=EDGE_CURVE('',#1206,#1204,#680,.T.);
#1481=EDGE_CURVE('',#1207,#1206,#179,.T.);
#1482=EDGE_CURVE('',#1207,#1205,#681,.T.);
#1483=EDGE_CURVE('',#1208,#1209,#716,.T.);
#1484=EDGE_CURVE('',#1210,#1208,#180,.T.);
#1485=EDGE_CURVE('',#1211,#1210,#717,.T.);
#1486=EDGE_CURVE('',#1209,#1211,#181,.T.);
#1487=EDGE_CURVE('',#1209,#1212,#718,.T.);
#1488=EDGE_CURVE('',#1213,#1211,#719,.T.);
#1489=EDGE_CURVE('',#1213,#1212,#182,.T.);
#1490=EDGE_CURVE('',#1212,#1214,#720,.T.);
#1491=EDGE_CURVE('',#1215,#1213,#721,.T.);
#1492=EDGE_CURVE('',#1214,#1215,#183,.T.);
#1493=EDGE_CURVE('',#1214,#1208,#722,.T.);
#1494=EDGE_CURVE('',#1210,#1215,#723,.T.);
#1495=EDGE_CURVE('',#1216,#1217,#724,.T.);
#1496=EDGE_CURVE('',#1218,#1216,#725,.T.);
#1497=EDGE_CURVE('',#1219,#1218,#726,.T.);
#1498=EDGE_CURVE('',#1217,#1219,#727,.T.);
#1499=EDGE_CURVE('',#1220,#1221,#184,.T.);
#1500=EDGE_CURVE('',#1220,#1222,#728,.T.);
#1501=EDGE_CURVE('',#1222,#1223,#185,.T.);
#1502=EDGE_CURVE('',#1224,#1223,#729,.T.);
#1503=EDGE_CURVE('',#1221,#1224,#730,.T.);
#1504=EDGE_CURVE('',#1225,#1225,#186,.T.);
#1505=EDGE_CURVE('',#1226,#1226,#187,.T.);
#1506=EDGE_CURVE('',#1226,#1225,#731,.T.);
#1507=EDGE_CURVE('',#1217,#1227,#732,.T.);
#1508=EDGE_CURVE('',#1227,#1228,#733,.T.);
#1509=EDGE_CURVE('',#1216,#1228,#734,.T.);
#1510=EDGE_CURVE('',#1229,#1230,#735,.T.);
#1511=EDGE_CURVE('',#1231,#1229,#188,.T.);
#1512=EDGE_CURVE('',#1231,#1232,#736,.T.);
#1513=EDGE_CURVE('',#1233,#1232,#737,.T.);
#1514=EDGE_CURVE('',#1233,#1234,#25,.T.);
#1515=EDGE_CURVE('',#1234,#1230,#189,.T.);
#1516=EDGE_CURVE('',#1235,#1235,#190,.T.);
#1517=EDGE_CURVE('',#1236,#1236,#191,.T.);
#1518=EDGE_CURVE('',#1236,#1235,#738,.T.);
#1519=EDGE_CURVE('',#1237,#1238,#739,.T.);
#1520=EDGE_CURVE('',#1238,#1239,#192,.T.);
#1521=EDGE_CURVE('',#1239,#1240,#26,.T.);
#1522=EDGE_CURVE('',#1240,#1241,#740,.T.);
#1523=EDGE_CURVE('',#1241,#1242,#741,.T.);
#1524=EDGE_CURVE('',#1242,#1243,#742,.T.);
#1525=EDGE_CURVE('',#1243,#1244,#193,.T.);
#1526=EDGE_CURVE('',#1244,#1237,#27,.T.);
#1527=EDGE_CURVE('',#1228,#1245,#194,.T.);
#1528=EDGE_CURVE('',#1245,#1218,#743,.T.);
#1529=EDGE_CURVE('',#1246,#1246,#195,.T.);
#1530=EDGE_CURVE('',#1247,#1247,#196,.T.);
#1531=EDGE_CURVE('',#1248,#1195,#682,.T.);
#1532=EDGE_CURVE('',#1248,#1249,#683,.T.);
#1533=EDGE_CURVE('',#1250,#1249,#684,.T.);
#1534=EDGE_CURVE('',#1181,#1250,#685,.T.);
#1535=EDGE_CURVE('',#1189,#1187,#686,.T.);
#1536=EDGE_CURVE('',#1206,#1191,#687,.T.);
#1537=EDGE_CURVE('',#1204,#1202,#688,.T.);
#1538=EDGE_CURVE('',#1205,#1203,#689,.T.);
#1539=EDGE_CURVE('',#1251,#1248,#690,.T.);
#1540=EDGE_CURVE('',#1251,#1252,#691,.T.);
#1541=EDGE_CURVE('',#1249,#1252,#197,.T.);
#1542=EDGE_CURVE('',#1194,#1178,#692,.T.);
#1543=EDGE_CURVE('',#1190,#1207,#693,.T.);
#1544=EDGE_CURVE('',#1186,#1188,#694,.T.);
#1545=EDGE_CURVE('',#1250,#1253,#744,.T.);
#1546=EDGE_CURVE('',#1252,#1253,#695,.T.);
#1547=EDGE_CURVE('',#1253,#1251,#696,.T.);
#1548=EDGE_CURVE('',#1254,#1255,#745,.T.);
#1549=EDGE_CURVE('',#1254,#1256,#198,.T.);
#1550=EDGE_CURVE('',#1256,#1257,#746,.T.);
#1551=EDGE_CURVE('',#1257,#1255,#199,.T.);
#1552=EDGE_CURVE('',#1258,#1259,#697,.T.);
#1553=EDGE_CURVE('',#1259,#1258,#698,.T.);
#1554=EDGE_CURVE('',#1259,#1260,#747,.T.);
#1555=EDGE_CURVE('',#1260,#1260,#200,.T.);
#1556=EDGE_CURVE('',#1255,#1261,#748,.T.);
#1557=EDGE_CURVE('',#1262,#1257,#749,.T.);
#1558=EDGE_CURVE('',#1261,#1262,#201,.T.);
#1559=EDGE_CURVE('',#1263,#1254,#750,.T.);
#1560=EDGE_CURVE('',#1264,#1263,#202,.T.);
#1561=EDGE_CURVE('',#1256,#1264,#751,.T.);
#1562=EDGE_CURVE('',#1264,#1262,#752,.T.);
#1563=EDGE_CURVE('',#1261,#1263,#753,.T.);
#1564=EDGE_CURVE('',#1265,#1266,#699,.T.);
#1565=EDGE_CURVE('',#1237,#1266,#754,.T.);
#1566=EDGE_CURVE('',#1244,#1265,#755,.T.);
#1567=EDGE_CURVE('',#1267,#1268,#700,.T.);
#1568=EDGE_CURVE('',#1268,#1269,#756,.T.);
#1569=EDGE_CURVE('',#1270,#1269,#28,.T.);
#1570=EDGE_CURVE('',#1267,#1270,#757,.T.);
#1571=EDGE_CURVE('',#1268,#1271,#701,.T.);
#1572=EDGE_CURVE('',#1271,#1265,#702,.T.);
#1573=EDGE_CURVE('',#1223,#1243,#758,.T.);
#1574=EDGE_CURVE('',#1272,#1222,#759,.T.);
#1575=EDGE_CURVE('',#1273,#1272,#29,.T.);
#1576=EDGE_CURVE('',#1274,#1273,#760,.T.);
#1577=EDGE_CURVE('',#1269,#1274,#203,.T.);
#1578=EDGE_CURVE('',#1240,#1233,#761,.T.);
#1579=EDGE_CURVE('',#1239,#1234,#762,.T.);
#1580=EDGE_CURVE('',#1275,#1276,#30,.T.);
#1581=EDGE_CURVE('',#1275,#1277,#763,.T.);
#1582=EDGE_CURVE('',#1278,#1277,#31,.T.);
#1583=EDGE_CURVE('',#1276,#1278,#764,.T.);
#1584=EDGE_CURVE('',#1279,#1275,#32,.T.);
#1585=EDGE_CURVE('',#1230,#1279,#765,.T.);
#1586=EDGE_CURVE('',#1280,#1238,#766,.T.);
#1587=EDGE_CURVE('',#1280,#1281,#703,.T.);
#1588=EDGE_CURVE('',#1282,#1281,#767,.T.);
#1589=EDGE_CURVE('',#1277,#1282,#204,.T.);
#1590=EDGE_CURVE('',#1267,#1266,#205,.T.);
#1591=EDGE_CURVE('',#1270,#1283,#768,.T.);
#1592=EDGE_CURVE('',#1283,#1284,#769,.T.);
#1593=EDGE_CURVE('',#1284,#1285,#770,.T.);
#1594=EDGE_CURVE('',#1285,#1286,#771,.T.);
#1595=EDGE_CURVE('',#1286,#1287,#772,.T.);
#1596=EDGE_CURVE('',#1287,#1288,#773,.T.);
#1597=EDGE_CURVE('',#1288,#1289,#774,.T.);
#1598=EDGE_CURVE('',#1290,#1289,#775,.T.);
#1599=EDGE_CURVE('',#1290,#1282,#776,.T.);
#1600=EDGE_CURVE('',#1291,#1281,#206,.T.);
#1601=EDGE_CURVE('',#1280,#1291,#207,.T.);
#1602=EDGE_CURVE('',#1272,#1292,#777,.T.);
#1603=EDGE_CURVE('',#1292,#1293,#33,.T.);
#1604=EDGE_CURVE('',#1293,#1294,#778,.T.);
#1605=EDGE_CURVE('',#1295,#1294,#34,.F.);
#1606=EDGE_CURVE('',#1296,#1295,#779,.F.);
#1607=EDGE_CURVE('',#1296,#1273,#780,.T.);
#1608=EDGE_CURVE('',#1220,#1292,#781,.T.);
#1609=EDGE_CURVE('',#1296,#1224,#782,.T.);
#1610=EDGE_CURVE('',#1297,#1242,#783,.T.);
#1611=EDGE_CURVE('',#1297,#1298,#784,.T.);
#1612=EDGE_CURVE('',#1299,#1298,#785,.T.);
#1613=EDGE_CURVE('',#1300,#1299,#786,.T.);
#1614=EDGE_CURVE('',#1301,#1300,#787,.T.);
#1615=EDGE_CURVE('',#1301,#1274,#788,.T.);
#1616=EDGE_CURVE('',#1302,#1303,#789,.T.);
#1617=EDGE_CURVE('',#1304,#1302,#790,.T.);
#1618=EDGE_CURVE('',#1305,#1304,#791,.T.);
#1619=EDGE_CURVE('',#1303,#1305,#792,.T.);
#1620=EDGE_CURVE('',#1276,#1306,#793,.T.);
#1621=EDGE_CURVE('',#1306,#1307,#794,.F.);
#1622=EDGE_CURVE('',#1307,#1308,#35,.F.);
#1623=EDGE_CURVE('',#1308,#1309,#795,.T.);
#1624=EDGE_CURVE('',#1310,#1309,#36,.T.);
#1625=EDGE_CURVE('',#1279,#1310,#796,.T.);
#1626=EDGE_CURVE('',#1278,#1311,#797,.T.);
#1627=EDGE_CURVE('',#1311,#1312,#798,.T.);
#1628=EDGE_CURVE('',#1312,#1313,#799,.T.);
#1629=EDGE_CURVE('',#1314,#1313,#800,.T.);
#1630=EDGE_CURVE('',#1315,#1314,#801,.T.);
#1631=EDGE_CURVE('',#1315,#1241,#802,.T.);
#1632=EDGE_CURVE('',#1232,#1306,#803,.T.);
#1633=EDGE_CURVE('',#1316,#1317,#804,.T.);
#1634=EDGE_CURVE('',#1318,#1316,#805,.T.);
#1635=EDGE_CURVE('',#1319,#1318,#806,.T.);
#1636=EDGE_CURVE('',#1317,#1319,#807,.T.);
#1637=EDGE_CURVE('',#1320,#1301,#808,.T.);
#1638=EDGE_CURVE('',#1320,#1321,#809,.T.);
#1639=EDGE_CURVE('',#1322,#1321,#810,.T.);
#1640=EDGE_CURVE('',#1323,#1322,#811,.T.);
#1641=EDGE_CURVE('',#1324,#1323,#812,.T.);
#1642=EDGE_CURVE('',#1324,#1325,#813,.T.);
#1643=EDGE_CURVE('',#1326,#1325,#814,.T.);
#1644=EDGE_CURVE('',#1327,#1326,#815,.T.);
#1645=EDGE_CURVE('',#1311,#1327,#816,.T.);
#1646=EDGE_CURVE('',#1328,#1290,#817,.T.);
#1647=EDGE_CURVE('',#1328,#1329,#208,.T.);
#1648=EDGE_CURVE('',#1330,#1329,#818,.T.);
#1649=EDGE_CURVE('',#1330,#1331,#209,.T.);
#1650=EDGE_CURVE('',#1331,#1332,#819,.T.);
#1651=EDGE_CURVE('',#1332,#1333,#210,.T.);
#1652=EDGE_CURVE('',#1333,#1283,#820,.T.);
#1653=EDGE_CURVE('',#1334,#1334,#211,.T.);
#1654=EDGE_CURVE('',#1335,#1335,#212,.T.);
#1655=EDGE_CURVE('',#1336,#1337,#821,.T.);
#1656=EDGE_CURVE('',#1337,#1338,#822,.T.);
#1657=EDGE_CURVE('',#1338,#1339,#823,.T.);
#1658=EDGE_CURVE('',#1339,#1336,#824,.T.);
#1659=EDGE_CURVE('',#1340,#1341,#825,.T.);
#1660=EDGE_CURVE('',#1341,#1342,#826,.T.);
#1661=EDGE_CURVE('',#1342,#1343,#827,.T.);
#1662=EDGE_CURVE('',#1343,#1340,#828,.T.);
#1663=EDGE_CURVE('',#1344,#1345,#829,.T.);
#1664=EDGE_CURVE('',#1345,#1346,#830,.T.);
#1665=EDGE_CURVE('',#1346,#1347,#831,.T.);
#1666=EDGE_CURVE('',#1347,#1344,#832,.T.);
#1667=EDGE_CURVE('',#1348,#1348,#213,.T.);
#1668=EDGE_CURVE('',#1349,#1349,#214,.T.);
#1669=EDGE_CURVE('',#1291,#1350,#833,.T.);
#1670=EDGE_CURVE('',#1350,#1350,#215,.T.);
#1671=EDGE_CURVE('',#1351,#1351,#216,.T.);
#1672=EDGE_CURVE('',#1351,#1352,#834,.T.);
#1673=EDGE_CURVE('',#1352,#1352,#217,.T.);
#1674=EDGE_CURVE('',#1353,#1353,#218,.T.);
#1675=EDGE_CURVE('',#1354,#1354,#219,.T.);
#1676=EDGE_CURVE('',#1354,#1355,#835,.T.);
#1677=EDGE_CURVE('',#1355,#1355,#220,.T.);
#1678=EDGE_CURVE('',#1356,#1356,#221,.T.);
#1679=EDGE_CURVE('',#1357,#1357,#222,.T.);
#1680=EDGE_CURVE('',#1357,#1358,#836,.T.);
#1681=EDGE_CURVE('',#1358,#1358,#223,.T.);
#1682=EDGE_CURVE('',#1359,#1359,#224,.T.);
#1683=EDGE_CURVE('',#1360,#1360,#225,.T.);
#1684=EDGE_CURVE('',#1360,#1361,#837,.T.);
#1685=EDGE_CURVE('',#1361,#1361,#226,.T.);
#1686=EDGE_CURVE('',#1362,#1362,#227,.T.);
#1687=EDGE_CURVE('',#1363,#1363,#228,.T.);
#1688=EDGE_CURVE('',#1363,#1364,#838,.T.);
#1689=EDGE_CURVE('',#1364,#1364,#229,.T.);
#1690=EDGE_CURVE('',#1365,#1365,#230,.T.);
#1691=EDGE_CURVE('',#1366,#1366,#231,.T.);
#1692=EDGE_CURVE('',#1366,#1367,#839,.T.);
#1693=EDGE_CURVE('',#1367,#1367,#232,.T.);
#1694=EDGE_CURVE('',#1368,#1368,#233,.T.);
#1695=EDGE_CURVE('',#1369,#1369,#234,.T.);
#1696=EDGE_CURVE('',#1370,#1370,#235,.T.);
#1697=EDGE_CURVE('',#1371,#1371,#236,.T.);
#1698=EDGE_CURVE('',#1371,#1370,#840,.T.);
#1699=EDGE_CURVE('',#1372,#1372,#237,.T.);
#1700=EDGE_CURVE('',#1373,#1373,#238,.T.);
#1701=EDGE_CURVE('',#1373,#1374,#841,.T.);
#1702=EDGE_CURVE('',#1374,#1374,#239,.T.);
#1703=EDGE_CURVE('',#1375,#1375,#240,.T.);
#1704=EDGE_CURVE('',#1376,#1376,#241,.T.);
#1705=EDGE_CURVE('',#1362,#1377,#842,.T.);
#1706=EDGE_CURVE('',#1377,#1377,#242,.T.);
#1707=EDGE_CURVE('',#1356,#1375,#843,.T.);
#1708=EDGE_CURVE('',#1368,#1378,#844,.T.);
#1709=EDGE_CURVE('',#1378,#1378,#243,.T.);
#1710=EDGE_CURVE('',#1353,#1379,#845,.T.);
#1711=EDGE_CURVE('',#1379,#1379,#244,.T.);
#1712=EDGE_CURVE('',#1365,#1369,#846,.T.);
#1713=EDGE_CURVE('',#1359,#1380,#847,.T.);
#1714=EDGE_CURVE('',#1380,#1380,#245,.T.);
#1715=EDGE_CURVE('',#1298,#1381,#848,.T.);
#1716=EDGE_CURVE('',#1381,#1382,#849,.T.);
#1717=EDGE_CURVE('',#1382,#1383,#246,.T.);
#1718=EDGE_CURVE('',#1383,#1322,#850,.T.);
#1719=EDGE_CURVE('',#1321,#1299,#247,.T.);
#1720=EDGE_CURVE('',#1325,#1384,#851,.T.);
#1721=EDGE_CURVE('',#1384,#1385,#248,.T.);
#1722=EDGE_CURVE('',#1385,#1386,#852,.T.);
#1723=EDGE_CURVE('',#1386,#1314,#853,.T.);
#1724=EDGE_CURVE('',#1313,#1326,#249,.T.);
#1725=EDGE_CURVE('',#1387,#1387,#250,.T.);
#1726=EDGE_CURVE('',#1387,#1388,#854,.T.);
#1727=EDGE_CURVE('',#1388,#1388,#251,.T.);
#1728=EDGE_CURVE('',#1334,#1389,#855,.T.);
#1729=EDGE_CURVE('',#1389,#1389,#252,.T.);
#1730=EDGE_CURVE('',#1390,#1390,#253,.T.);
#1731=EDGE_CURVE('',#1390,#1391,#856,.T.);
#1732=EDGE_CURVE('',#1391,#1391,#254,.T.);
#1733=EDGE_CURVE('',#1349,#1392,#857,.T.);
#1734=EDGE_CURVE('',#1392,#1392,#255,.T.);
#1735=EDGE_CURVE('',#1393,#1393,#256,.T.);
#1736=EDGE_CURVE('',#1393,#1394,#858,.T.);
#1737=EDGE_CURVE('',#1394,#1394,#257,.T.);
#1738=EDGE_CURVE('',#1335,#1395,#859,.T.);
#1739=EDGE_CURVE('',#1395,#1395,#258,.T.);
#1740=EDGE_CURVE('',#1396,#1396,#259,.T.);
#1741=EDGE_CURVE('',#1396,#1397,#860,.T.);
#1742=EDGE_CURVE('',#1397,#1397,#260,.T.);
#1743=EDGE_CURVE('',#1348,#1398,#861,.T.);
#1744=EDGE_CURVE('',#1398,#1398,#261,.T.);
#1745=EDGE_CURVE('',#1305,#1399,#862,.T.);
#1746=EDGE_CURVE('',#1304,#1400,#863,.F.);
#1747=EDGE_CURVE('',#1400,#1401,#37,.F.);
#1748=EDGE_CURVE('',#1402,#1401,#864,.T.);
#1749=EDGE_CURVE('',#1399,#1402,#38,.T.);
#1750=EDGE_CURVE('',#1403,#1302,#865,.T.);
#1751=EDGE_CURVE('',#1403,#1400,#866,.T.);
#1752=EDGE_CURVE('',#1404,#1303,#867,.T.);
#1753=EDGE_CURVE('',#1404,#1399,#868,.T.);
#1754=EDGE_CURVE('',#1404,#1403,#262,.T.);
#1755=EDGE_CURVE('',#1401,#1402,#263,.T.);
#1756=EDGE_CURVE('',#1405,#1405,#264,.T.);
#1757=EDGE_CURVE('',#1246,#1405,#869,.T.);
#1758=EDGE_CURVE('',#1318,#1406,#870,.T.);
#1759=EDGE_CURVE('',#1406,#1407,#39,.T.);
#1760=EDGE_CURVE('',#1408,#1407,#871,.T.);
#1761=EDGE_CURVE('',#1409,#1408,#40,.F.);
#1762=EDGE_CURVE('',#1319,#1409,#872,.F.);
#1763=EDGE_CURVE('',#1407,#1408,#265,.T.);
#1764=EDGE_CURVE('',#1410,#1409,#873,.T.);
#1765=EDGE_CURVE('',#1410,#1317,#874,.T.);
#1766=EDGE_CURVE('',#1411,#1406,#875,.T.);
#1767=EDGE_CURVE('',#1410,#1411,#266,.T.);
#1768=EDGE_CURVE('',#1411,#1316,#876,.T.);
#1769=EDGE_CURVE('',#1412,#1412,#267,.T.);
#1770=EDGE_CURVE('',#1247,#1412,#877,.T.);
#1771=EDGE_CURVE('',#1309,#1308,#268,.T.);
#1772=EDGE_CURVE('',#1221,#1295,#878,.T.);
#1773=EDGE_CURVE('',#1294,#1293,#269,.T.);
#1774=EDGE_CURVE('',#1231,#1307,#879,.T.);
#1775=EDGE_CURVE('',#1229,#1310,#880,.T.);
#1776=EDGE_CURVE('',#1413,#1328,#881,.T.);
#1777=EDGE_CURVE('',#1414,#1413,#270,.T.);
#1778=EDGE_CURVE('',#1329,#1414,#882,.T.);
#1779=EDGE_CURVE('',#1414,#1413,#883,.T.);
#1780=EDGE_CURVE('',#1289,#1415,#884,.T.);
#1781=EDGE_CURVE('',#1330,#1415,#885,.T.);
#1782=EDGE_CURVE('',#1416,#1332,#886,.T.);
#1783=EDGE_CURVE('',#1417,#1416,#271,.T.);
#1784=EDGE_CURVE('',#1333,#1417,#887,.T.);
#1785=EDGE_CURVE('',#1417,#1416,#888,.T.);
#1786=EDGE_CURVE('',#1331,#1418,#889,.T.);
#1787=EDGE_CURVE('',#1418,#1284,#890,.T.);
#1788=EDGE_CURVE('',#1344,#1419,#891,.T.);
#1789=EDGE_CURVE('',#1419,#1420,#892,.T.);
#1790=EDGE_CURVE('',#1345,#1420,#893,.T.);
#1791=EDGE_CURVE('',#1347,#1421,#894,.T.);
#1792=EDGE_CURVE('',#1421,#1419,#895,.T.);
#1793=EDGE_CURVE('',#1346,#1422,#896,.T.);
#1794=EDGE_CURVE('',#1422,#1421,#897,.T.);
#1795=EDGE_CURVE('',#1420,#1422,#898,.T.);
#1796=EDGE_CURVE('',#1340,#1423,#899,.T.);
#1797=EDGE_CURVE('',#1423,#1424,#900,.T.);
#1798=EDGE_CURVE('',#1341,#1424,#901,.T.);
#1799=EDGE_CURVE('',#1343,#1425,#902,.T.);
#1800=EDGE_CURVE('',#1425,#1423,#903,.T.);
#1801=EDGE_CURVE('',#1342,#1426,#904,.T.);
#1802=EDGE_CURVE('',#1426,#1425,#905,.T.);
#1803=EDGE_CURVE('',#1424,#1426,#906,.T.);
#1804=EDGE_CURVE('',#1336,#1427,#907,.T.);
#1805=EDGE_CURVE('',#1427,#1428,#908,.T.);
#1806=EDGE_CURVE('',#1337,#1428,#909,.T.);
#1807=EDGE_CURVE('',#1339,#1429,#910,.T.);
#1808=EDGE_CURVE('',#1429,#1427,#911,.T.);
#1809=EDGE_CURVE('',#1338,#1430,#912,.T.);
#1810=EDGE_CURVE('',#1430,#1429,#913,.T.);
#1811=EDGE_CURVE('',#1428,#1430,#914,.T.);
#1812=EDGE_CURVE('',#1271,#1431,#915,.T.);
#1813=EDGE_CURVE('',#1431,#1431,#272,.T.);
#1814=EDGE_CURVE('',#1431,#1372,#916,.T.);
#1815=EDGE_CURVE('',#1350,#1376,#917,.T.);
#1816=EDGE_CURVE('',#1432,#1418,#918,.T.);
#1817=EDGE_CURVE('',#1432,#1285,#919,.T.);
#1818=EDGE_CURVE('',#1433,#1415,#920,.T.);
#1819=EDGE_CURVE('',#1433,#1432,#273,.T.);
#1820=EDGE_CURVE('',#1415,#1418,#274,.T.);
#1821=EDGE_CURVE('',#1433,#1288,#921,.T.);
#1822=EDGE_CURVE('',#1434,#1286,#922,.T.);
#1823=EDGE_CURVE('',#1435,#1434,#275,.T.);
#1824=EDGE_CURVE('',#1287,#1435,#923,.T.);
#1825=EDGE_CURVE('',#1436,#1219,#924,.T.);
#1826=EDGE_CURVE('',#1227,#1436,#276,.T.);
#1827=EDGE_CURVE('',#1433,#1435,#925,.T.);
#1828=EDGE_CURVE('',#1432,#1434,#926,.T.);
#1829=EDGE_CURVE('',#1436,#1245,#927,.T.);
#1830=EDGE_CURVE('',#1300,#1320,#277,.T.);
#1831=EDGE_CURVE('',#1323,#1437,#928,.T.);
#1832=EDGE_CURVE('',#1437,#1383,#929,.T.);
#1833=EDGE_CURVE('',#1437,#1438,#278,.T.);
#1834=EDGE_CURVE('',#1438,#1382,#930,.T.);
#1835=EDGE_CURVE('',#1438,#1439,#931,.T.);
#1836=EDGE_CURVE('',#1439,#1381,#932,.T.);
#1837=EDGE_CURVE('',#1439,#1297,#933,.T.);
#1838=EDGE_CURVE('',#1315,#1440,#934,.T.);
#1839=EDGE_CURVE('',#1440,#1441,#935,.T.);
#1840=EDGE_CURVE('',#1441,#1442,#279,.T.);
#1841=EDGE_CURVE('',#1442,#1324,#936,.T.);
#1842=EDGE_CURVE('',#1327,#1312,#280,.T.);
#1843=EDGE_CURVE('',#1440,#1386,#937,.T.);
#1844=EDGE_CURVE('',#1441,#1385,#938,.T.);
#1845=EDGE_CURVE('',#1442,#1384,#939,.T.);
#1846=ORIENTED_EDGE('',*,*,#1443,.T.);
#1847=ORIENTED_EDGE('',*,*,#1444,.F.);
#1848=ORIENTED_EDGE('',*,*,#1445,.T.);
#1849=ORIENTED_EDGE('',*,*,#1446,.T.);
#1850=ORIENTED_EDGE('',*,*,#1447,.T.);
#1851=ORIENTED_EDGE('',*,*,#1448,.F.);
#1852=ORIENTED_EDGE('',*,*,#1443,.F.);
#1853=ORIENTED_EDGE('',*,*,#1449,.T.);
#1854=ORIENTED_EDGE('',*,*,#1450,.T.);
#1855=ORIENTED_EDGE('',*,*,#1451,.T.);
#1856=ORIENTED_EDGE('',*,*,#1446,.F.);
#1857=ORIENTED_EDGE('',*,*,#1452,.T.);
#1858=ORIENTED_EDGE('',*,*,#1453,.T.);
#1859=ORIENTED_EDGE('',*,*,#1454,.T.);
#1860=ORIENTED_EDGE('',*,*,#1450,.F.);
#1861=ORIENTED_EDGE('',*,*,#1455,.T.);
#1862=ORIENTED_EDGE('',*,*,#1456,.T.);
#1863=ORIENTED_EDGE('',*,*,#1457,.T.);
#1864=ORIENTED_EDGE('',*,*,#1453,.F.);
#1865=ORIENTED_EDGE('',*,*,#1458,.T.);
#1866=ORIENTED_EDGE('',*,*,#1459,.F.);
#1867=ORIENTED_EDGE('',*,*,#1460,.T.);
#1868=ORIENTED_EDGE('',*,*,#1461,.F.);
#1869=ORIENTED_EDGE('',*,*,#1462,.T.);
#1870=ORIENTED_EDGE('',*,*,#1463,.T.);
#1871=ORIENTED_EDGE('',*,*,#1464,.T.);
#1872=ORIENTED_EDGE('',*,*,#1465,.F.);
#1873=ORIENTED_EDGE('',*,*,#1466,.F.);
#1874=ORIENTED_EDGE('',*,*,#1467,.T.);
#1875=ORIENTED_EDGE('',*,*,#1468,.T.);
#1876=ORIENTED_EDGE('',*,*,#1463,.F.);
#1877=ORIENTED_EDGE('',*,*,#1469,.F.);
#1878=ORIENTED_EDGE('',*,*,#1470,.T.);
#1879=ORIENTED_EDGE('',*,*,#1471,.T.);
#1880=ORIENTED_EDGE('',*,*,#1467,.F.);
#1881=ORIENTED_EDGE('',*,*,#1472,.F.);
#1882=ORIENTED_EDGE('',*,*,#1473,.T.);
#1883=ORIENTED_EDGE('',*,*,#1474,.T.);
#1884=ORIENTED_EDGE('',*,*,#1470,.F.);
#1885=ORIENTED_EDGE('',*,*,#1475,.F.);
#1886=ORIENTED_EDGE('',*,*,#1476,.T.);
#1887=ORIENTED_EDGE('',*,*,#1477,.T.);
#1888=ORIENTED_EDGE('',*,*,#1473,.F.);
#1889=ORIENTED_EDGE('',*,*,#1478,.F.);
#1890=ORIENTED_EDGE('',*,*,#1479,.F.);
#1891=ORIENTED_EDGE('',*,*,#1480,.F.);
#1892=ORIENTED_EDGE('',*,*,#1481,.F.);
#1893=ORIENTED_EDGE('',*,*,#1482,.T.);
#1894=ORIENTED_EDGE('',*,*,#1483,.F.);
#1895=ORIENTED_EDGE('',*,*,#1484,.F.);
#1896=ORIENTED_EDGE('',*,*,#1485,.F.);
#1897=ORIENTED_EDGE('',*,*,#1486,.F.);
#1898=ORIENTED_EDGE('',*,*,#1487,.F.);
#1899=ORIENTED_EDGE('',*,*,#1486,.T.);
#1900=ORIENTED_EDGE('',*,*,#1488,.F.);
#1901=ORIENTED_EDGE('',*,*,#1489,.T.);
#1902=ORIENTED_EDGE('',*,*,#1490,.F.);
#1903=ORIENTED_EDGE('',*,*,#1489,.F.);
#1904=ORIENTED_EDGE('',*,*,#1491,.F.);
#1905=ORIENTED_EDGE('',*,*,#1492,.F.);
#1906=ORIENTED_EDGE('',*,*,#1493,.F.);
#1907=ORIENTED_EDGE('',*,*,#1492,.T.);
#1908=ORIENTED_EDGE('',*,*,#1494,.F.);
#1909=ORIENTED_EDGE('',*,*,#1484,.T.);
#1910=ORIENTED_EDGE('',*,*,#1495,.F.);
#1911=ORIENTED_EDGE('',*,*,#1496,.F.);
#1912=ORIENTED_EDGE('',*,*,#1497,.F.);
#1913=ORIENTED_EDGE('',*,*,#1498,.F.);
#1914=ORIENTED_EDGE('',*,*,#1499,.F.);
#1915=ORIENTED_EDGE('',*,*,#1500,.T.);
#1916=ORIENTED_EDGE('',*,*,#1501,.T.);
#1917=ORIENTED_EDGE('',*,*,#1502,.F.);
#1918=ORIENTED_EDGE('',*,*,#1503,.F.);
#1919=ORIENTED_EDGE('',*,*,#1504,.F.);
#1920=ORIENTED_EDGE('',*,*,#1505,.F.);
#1921=ORIENTED_EDGE('',*,*,#1506,.T.);
#1922=ORIENTED_EDGE('',*,*,#1504,.T.);
#1923=ORIENTED_EDGE('',*,*,#1506,.F.);
#1924=ORIENTED_EDGE('',*,*,#1495,.T.);
#1925=ORIENTED_EDGE('',*,*,#1507,.T.);
#1926=ORIENTED_EDGE('',*,*,#1508,.T.);
#1927=ORIENTED_EDGE('',*,*,#1509,.F.);
#1928=ORIENTED_EDGE('',*,*,#1510,.F.);
#1929=ORIENTED_EDGE('',*,*,#1511,.F.);
#1930=ORIENTED_EDGE('',*,*,#1512,.T.);
#1931=ORIENTED_EDGE('',*,*,#1513,.F.);
#1932=ORIENTED_EDGE('',*,*,#1514,.T.);
#1933=ORIENTED_EDGE('',*,*,#1515,.T.);
#1934=ORIENTED_EDGE('',*,*,#1516,.F.);
#1935=ORIENTED_EDGE('',*,*,#1517,.F.);
#1936=ORIENTED_EDGE('',*,*,#1518,.T.);
#1937=ORIENTED_EDGE('',*,*,#1516,.T.);
#1938=ORIENTED_EDGE('',*,*,#1518,.F.);
#1939=ORIENTED_EDGE('',*,*,#1519,.T.);
#1940=ORIENTED_EDGE('',*,*,#1520,.T.);
#1941=ORIENTED_EDGE('',*,*,#1521,.T.);
#1942=ORIENTED_EDGE('',*,*,#1522,.T.);
#1943=ORIENTED_EDGE('',*,*,#1523,.T.);
#1944=ORIENTED_EDGE('',*,*,#1524,.T.);
#1945=ORIENTED_EDGE('',*,*,#1525,.T.);
#1946=ORIENTED_EDGE('',*,*,#1526,.T.);
#1947=ORIENTED_EDGE('',*,*,#1509,.T.);
#1948=ORIENTED_EDGE('',*,*,#1527,.T.);
#1949=ORIENTED_EDGE('',*,*,#1528,.T.);
#1950=ORIENTED_EDGE('',*,*,#1496,.T.);
#1951=ORIENTED_EDGE('',*,*,#1505,.T.);
#1952=ORIENTED_EDGE('',*,*,#1529,.T.);
#1953=ORIENTED_EDGE('',*,*,#1530,.T.);
#1954=ORIENTED_EDGE('',*,*,#1517,.T.);
#1955=ORIENTED_EDGE('',*,*,#1531,.F.);
#1956=ORIENTED_EDGE('',*,*,#1532,.T.);
#1957=ORIENTED_EDGE('',*,*,#1533,.F.);
#1958=ORIENTED_EDGE('',*,*,#1534,.F.);
#1959=ORIENTED_EDGE('',*,*,#1447,.F.);
#1960=ORIENTED_EDGE('',*,*,#1451,.F.);
#1961=ORIENTED_EDGE('',*,*,#1454,.F.);
#1962=ORIENTED_EDGE('',*,*,#1457,.F.);
#1963=ORIENTED_EDGE('',*,*,#1535,.F.);
#1964=ORIENTED_EDGE('',*,*,#1462,.F.);
#1965=ORIENTED_EDGE('',*,*,#1536,.F.);
#1966=ORIENTED_EDGE('',*,*,#1480,.T.);
#1967=ORIENTED_EDGE('',*,*,#1537,.T.);
#1968=ORIENTED_EDGE('',*,*,#1478,.T.);
#1969=ORIENTED_EDGE('',*,*,#1475,.T.);
#1970=ORIENTED_EDGE('',*,*,#1472,.T.);
#1971=ORIENTED_EDGE('',*,*,#1469,.T.);
#1972=ORIENTED_EDGE('',*,*,#1466,.T.);
#1973=ORIENTED_EDGE('',*,*,#1479,.T.);
#1974=ORIENTED_EDGE('',*,*,#1538,.T.);
#1975=ORIENTED_EDGE('',*,*,#1476,.F.);
#1976=ORIENTED_EDGE('',*,*,#1537,.F.);
#1977=ORIENTED_EDGE('',*,*,#1539,.F.);
#1978=ORIENTED_EDGE('',*,*,#1540,.T.);
#1979=ORIENTED_EDGE('',*,*,#1541,.F.);
#1980=ORIENTED_EDGE('',*,*,#1532,.F.);
#1981=ORIENTED_EDGE('',*,*,#1542,.F.);
#1982=ORIENTED_EDGE('',*,*,#1464,.F.);
#1983=ORIENTED_EDGE('',*,*,#1468,.F.);
#1984=ORIENTED_EDGE('',*,*,#1471,.F.);
#1985=ORIENTED_EDGE('',*,*,#1474,.F.);
#1986=ORIENTED_EDGE('',*,*,#1477,.F.);
#1987=ORIENTED_EDGE('',*,*,#1538,.F.);
#1988=ORIENTED_EDGE('',*,*,#1482,.F.);
#1989=ORIENTED_EDGE('',*,*,#1543,.F.);
#1990=ORIENTED_EDGE('',*,*,#1460,.F.);
#1991=ORIENTED_EDGE('',*,*,#1544,.F.);
#1992=ORIENTED_EDGE('',*,*,#1458,.F.);
#1993=ORIENTED_EDGE('',*,*,#1455,.F.);
#1994=ORIENTED_EDGE('',*,*,#1452,.F.);
#1995=ORIENTED_EDGE('',*,*,#1449,.F.);
#1996=ORIENTED_EDGE('',*,*,#1445,.F.);
#1997=ORIENTED_EDGE('',*,*,#1545,.F.);
#1998=ORIENTED_EDGE('',*,*,#1533,.T.);
#1999=ORIENTED_EDGE('',*,*,#1541,.T.);
#2000=ORIENTED_EDGE('',*,*,#1546,.T.);
#2001=ORIENTED_EDGE('',*,*,#1547,.F.);
#2002=ORIENTED_EDGE('',*,*,#1546,.F.);
#2003=ORIENTED_EDGE('',*,*,#1540,.F.);
#2004=ORIENTED_EDGE('',*,*,#1548,.F.);
#2005=ORIENTED_EDGE('',*,*,#1549,.T.);
#2006=ORIENTED_EDGE('',*,*,#1550,.T.);
#2007=ORIENTED_EDGE('',*,*,#1551,.T.);
#2008=ORIENTED_EDGE('',*,*,#1534,.T.);
#2009=ORIENTED_EDGE('',*,*,#1545,.T.);
#2010=ORIENTED_EDGE('',*,*,#1547,.T.);
#2011=ORIENTED_EDGE('',*,*,#1539,.T.);
#2012=ORIENTED_EDGE('',*,*,#1531,.T.);
#2013=ORIENTED_EDGE('',*,*,#1465,.T.);
#2014=ORIENTED_EDGE('',*,*,#1542,.T.);
#2015=ORIENTED_EDGE('',*,*,#1444,.T.);
#2016=ORIENTED_EDGE('',*,*,#1448,.T.);
#2017=ORIENTED_EDGE('',*,*,#1552,.F.);
#2018=ORIENTED_EDGE('',*,*,#1553,.F.);
#2019=ORIENTED_EDGE('',*,*,#1554,.T.);
#2020=ORIENTED_EDGE('',*,*,#1555,.T.);
#2021=ORIENTED_EDGE('',*,*,#1554,.F.);
#2022=ORIENTED_EDGE('',*,*,#1459,.T.);
#2023=ORIENTED_EDGE('',*,*,#1535,.T.);
#2024=ORIENTED_EDGE('',*,*,#1456,.F.);
#2025=ORIENTED_EDGE('',*,*,#1544,.T.);
#2026=ORIENTED_EDGE('',*,*,#1555,.F.);
#2027=ORIENTED_EDGE('',*,*,#1556,.F.);
#2028=ORIENTED_EDGE('',*,*,#1551,.F.);
#2029=ORIENTED_EDGE('',*,*,#1557,.F.);
#2030=ORIENTED_EDGE('',*,*,#1558,.F.);
#2031=ORIENTED_EDGE('',*,*,#1559,.F.);
#2032=ORIENTED_EDGE('',*,*,#1560,.F.);
#2033=ORIENTED_EDGE('',*,*,#1561,.F.);
#2034=ORIENTED_EDGE('',*,*,#1549,.F.);
#2035=ORIENTED_EDGE('',*,*,#1550,.F.);
#2036=ORIENTED_EDGE('',*,*,#1561,.T.);
#2037=ORIENTED_EDGE('',*,*,#1562,.T.);
#2038=ORIENTED_EDGE('',*,*,#1557,.T.);
#2039=ORIENTED_EDGE('',*,*,#1562,.F.);
#2040=ORIENTED_EDGE('',*,*,#1560,.T.);
#2041=ORIENTED_EDGE('',*,*,#1563,.F.);
#2042=ORIENTED_EDGE('',*,*,#1558,.T.);
#2043=ORIENTED_EDGE('',*,*,#1552,.T.);
#2044=ORIENTED_EDGE('',*,*,#1553,.T.);
#2045=ORIENTED_EDGE('',*,*,#1564,.T.);
#2046=ORIENTED_EDGE('',*,*,#1565,.F.);
#2047=ORIENTED_EDGE('',*,*,#1526,.F.);
#2048=ORIENTED_EDGE('',*,*,#1566,.T.);
#2049=ORIENTED_EDGE('',*,*,#1567,.T.);
#2050=ORIENTED_EDGE('',*,*,#1568,.T.);
#2051=ORIENTED_EDGE('',*,*,#1569,.F.);
#2052=ORIENTED_EDGE('',*,*,#1570,.F.);
#2053=ORIENTED_EDGE('',*,*,#1571,.T.);
#2054=ORIENTED_EDGE('',*,*,#1572,.T.);
#2055=ORIENTED_EDGE('',*,*,#1566,.F.);
#2056=ORIENTED_EDGE('',*,*,#1525,.F.);
#2057=ORIENTED_EDGE('',*,*,#1573,.F.);
#2058=ORIENTED_EDGE('',*,*,#1501,.F.);
#2059=ORIENTED_EDGE('',*,*,#1574,.F.);
#2060=ORIENTED_EDGE('',*,*,#1575,.F.);
#2061=ORIENTED_EDGE('',*,*,#1576,.F.);
#2062=ORIENTED_EDGE('',*,*,#1577,.F.);
#2063=ORIENTED_EDGE('',*,*,#1568,.F.);
#2064=ORIENTED_EDGE('',*,*,#1514,.F.);
#2065=ORIENTED_EDGE('',*,*,#1578,.F.);
#2066=ORIENTED_EDGE('',*,*,#1521,.F.);
#2067=ORIENTED_EDGE('',*,*,#1579,.T.);
#2068=ORIENTED_EDGE('',*,*,#1580,.F.);
#2069=ORIENTED_EDGE('',*,*,#1581,.T.);
#2070=ORIENTED_EDGE('',*,*,#1582,.F.);
#2071=ORIENTED_EDGE('',*,*,#1583,.F.);
#2072=ORIENTED_EDGE('',*,*,#1584,.F.);
#2073=ORIENTED_EDGE('',*,*,#1585,.F.);
#2074=ORIENTED_EDGE('',*,*,#1515,.F.);
#2075=ORIENTED_EDGE('',*,*,#1579,.F.);
#2076=ORIENTED_EDGE('',*,*,#1520,.F.);
#2077=ORIENTED_EDGE('',*,*,#1586,.F.);
#2078=ORIENTED_EDGE('',*,*,#1587,.T.);
#2079=ORIENTED_EDGE('',*,*,#1588,.F.);
#2080=ORIENTED_EDGE('',*,*,#1589,.F.);
#2081=ORIENTED_EDGE('',*,*,#1581,.F.);
#2082=ORIENTED_EDGE('',*,*,#1565,.T.);
#2083=ORIENTED_EDGE('',*,*,#1590,.F.);
#2084=ORIENTED_EDGE('',*,*,#1570,.T.);
#2085=ORIENTED_EDGE('',*,*,#1591,.T.);
#2086=ORIENTED_EDGE('',*,*,#1592,.T.);
#2087=ORIENTED_EDGE('',*,*,#1593,.T.);
#2088=ORIENTED_EDGE('',*,*,#1594,.T.);
#2089=ORIENTED_EDGE('',*,*,#1595,.T.);
#2090=ORIENTED_EDGE('',*,*,#1596,.T.);
#2091=ORIENTED_EDGE('',*,*,#1597,.T.);
#2092=ORIENTED_EDGE('',*,*,#1598,.F.);
#2093=ORIENTED_EDGE('',*,*,#1599,.T.);
#2094=ORIENTED_EDGE('',*,*,#1588,.T.);
#2095=ORIENTED_EDGE('',*,*,#1600,.F.);
#2096=ORIENTED_EDGE('',*,*,#1601,.F.);
#2097=ORIENTED_EDGE('',*,*,#1586,.T.);
#2098=ORIENTED_EDGE('',*,*,#1519,.F.);
#2099=ORIENTED_EDGE('',*,*,#1491,.T.);
#2100=ORIENTED_EDGE('',*,*,#1488,.T.);
#2101=ORIENTED_EDGE('',*,*,#1485,.T.);
#2102=ORIENTED_EDGE('',*,*,#1494,.T.);
#2103=ORIENTED_EDGE('',*,*,#1575,.T.);
#2104=ORIENTED_EDGE('',*,*,#1602,.T.);
#2105=ORIENTED_EDGE('',*,*,#1603,.T.);
#2106=ORIENTED_EDGE('',*,*,#1604,.T.);
#2107=ORIENTED_EDGE('',*,*,#1605,.F.);
#2108=ORIENTED_EDGE('',*,*,#1606,.F.);
#2109=ORIENTED_EDGE('',*,*,#1607,.T.);
#2110=ORIENTED_EDGE('',*,*,#1574,.T.);
#2111=ORIENTED_EDGE('',*,*,#1500,.F.);
#2112=ORIENTED_EDGE('',*,*,#1608,.T.);
#2113=ORIENTED_EDGE('',*,*,#1602,.F.);
#2114=ORIENTED_EDGE('',*,*,#1576,.T.);
#2115=ORIENTED_EDGE('',*,*,#1607,.F.);
#2116=ORIENTED_EDGE('',*,*,#1609,.T.);
#2117=ORIENTED_EDGE('',*,*,#1502,.T.);
#2118=ORIENTED_EDGE('',*,*,#1573,.T.);
#2119=ORIENTED_EDGE('',*,*,#1524,.F.);
#2120=ORIENTED_EDGE('',*,*,#1610,.F.);
#2121=ORIENTED_EDGE('',*,*,#1611,.T.);
#2122=ORIENTED_EDGE('',*,*,#1612,.F.);
#2123=ORIENTED_EDGE('',*,*,#1613,.F.);
#2124=ORIENTED_EDGE('',*,*,#1614,.F.);
#2125=ORIENTED_EDGE('',*,*,#1615,.T.);
#2126=ORIENTED_EDGE('',*,*,#1616,.F.);
#2127=ORIENTED_EDGE('',*,*,#1617,.F.);
#2128=ORIENTED_EDGE('',*,*,#1618,.F.);
#2129=ORIENTED_EDGE('',*,*,#1619,.F.);
#2130=ORIENTED_EDGE('',*,*,#1584,.T.);
#2131=ORIENTED_EDGE('',*,*,#1580,.T.);
#2132=ORIENTED_EDGE('',*,*,#1620,.T.);
#2133=ORIENTED_EDGE('',*,*,#1621,.T.);
#2134=ORIENTED_EDGE('',*,*,#1622,.T.);
#2135=ORIENTED_EDGE('',*,*,#1623,.T.);
#2136=ORIENTED_EDGE('',*,*,#1624,.F.);
#2137=ORIENTED_EDGE('',*,*,#1625,.F.);
#2138=ORIENTED_EDGE('',*,*,#1583,.T.);
#2139=ORIENTED_EDGE('',*,*,#1626,.T.);
#2140=ORIENTED_EDGE('',*,*,#1627,.T.);
#2141=ORIENTED_EDGE('',*,*,#1628,.T.);
#2142=ORIENTED_EDGE('',*,*,#1629,.F.);
#2143=ORIENTED_EDGE('',*,*,#1630,.F.);
#2144=ORIENTED_EDGE('',*,*,#1631,.T.);
#2145=ORIENTED_EDGE('',*,*,#1522,.F.);
#2146=ORIENTED_EDGE('',*,*,#1578,.T.);
#2147=ORIENTED_EDGE('',*,*,#1513,.T.);
#2148=ORIENTED_EDGE('',*,*,#1632,.T.);
#2149=ORIENTED_EDGE('',*,*,#1620,.F.);
#2150=ORIENTED_EDGE('',*,*,#1633,.F.);
#2151=ORIENTED_EDGE('',*,*,#1634,.F.);
#2152=ORIENTED_EDGE('',*,*,#1635,.F.);
#2153=ORIENTED_EDGE('',*,*,#1636,.F.);
#2154=ORIENTED_EDGE('',*,*,#1569,.T.);
#2155=ORIENTED_EDGE('',*,*,#1577,.T.);
#2156=ORIENTED_EDGE('',*,*,#1615,.F.);
#2157=ORIENTED_EDGE('',*,*,#1637,.F.);
#2158=ORIENTED_EDGE('',*,*,#1638,.T.);
#2159=ORIENTED_EDGE('',*,*,#1639,.F.);
#2160=ORIENTED_EDGE('',*,*,#1640,.F.);
#2161=ORIENTED_EDGE('',*,*,#1641,.F.);
#2162=ORIENTED_EDGE('',*,*,#1642,.T.);
#2163=ORIENTED_EDGE('',*,*,#1643,.F.);
#2164=ORIENTED_EDGE('',*,*,#1644,.F.);
#2165=ORIENTED_EDGE('',*,*,#1645,.F.);
#2166=ORIENTED_EDGE('',*,*,#1626,.F.);
#2167=ORIENTED_EDGE('',*,*,#1582,.T.);
#2168=ORIENTED_EDGE('',*,*,#1589,.T.);
#2169=ORIENTED_EDGE('',*,*,#1599,.F.);
#2170=ORIENTED_EDGE('',*,*,#1646,.F.);
#2171=ORIENTED_EDGE('',*,*,#1647,.T.);
#2172=ORIENTED_EDGE('',*,*,#1648,.F.);
#2173=ORIENTED_EDGE('',*,*,#1649,.T.);
#2174=ORIENTED_EDGE('',*,*,#1650,.T.);
#2175=ORIENTED_EDGE('',*,*,#1651,.T.);
#2176=ORIENTED_EDGE('',*,*,#1652,.T.);
#2177=ORIENTED_EDGE('',*,*,#1591,.F.);
#2178=ORIENTED_EDGE('',*,*,#1653,.F.);
#2179=ORIENTED_EDGE('',*,*,#1654,.F.);
#2180=ORIENTED_EDGE('',*,*,#1655,.T.);
#2181=ORIENTED_EDGE('',*,*,#1656,.T.);
#2182=ORIENTED_EDGE('',*,*,#1657,.T.);
#2183=ORIENTED_EDGE('',*,*,#1658,.T.);
#2184=ORIENTED_EDGE('',*,*,#1659,.T.);
#2185=ORIENTED_EDGE('',*,*,#1660,.T.);
#2186=ORIENTED_EDGE('',*,*,#1661,.T.);
#2187=ORIENTED_EDGE('',*,*,#1662,.T.);
#2188=ORIENTED_EDGE('',*,*,#1663,.T.);
#2189=ORIENTED_EDGE('',*,*,#1664,.T.);
#2190=ORIENTED_EDGE('',*,*,#1665,.T.);
#2191=ORIENTED_EDGE('',*,*,#1666,.T.);
#2192=ORIENTED_EDGE('',*,*,#1667,.T.);
#2193=ORIENTED_EDGE('',*,*,#1668,.F.);
#2194=ORIENTED_EDGE('',*,*,#1587,.F.);
#2195=ORIENTED_EDGE('',*,*,#1601,.T.);
#2196=ORIENTED_EDGE('',*,*,#1669,.T.);
#2197=ORIENTED_EDGE('',*,*,#1670,.T.);
#2198=ORIENTED_EDGE('',*,*,#1669,.F.);
#2199=ORIENTED_EDGE('',*,*,#1600,.T.);
#2200=ORIENTED_EDGE('',*,*,#1671,.F.);
#2201=ORIENTED_EDGE('',*,*,#1672,.T.);
#2202=ORIENTED_EDGE('',*,*,#1673,.T.);
#2203=ORIENTED_EDGE('',*,*,#1672,.F.);
#2204=ORIENTED_EDGE('',*,*,#1673,.F.);
#2205=ORIENTED_EDGE('',*,*,#1674,.F.);
#2206=ORIENTED_EDGE('',*,*,#1675,.F.);
#2207=ORIENTED_EDGE('',*,*,#1676,.T.);
#2208=ORIENTED_EDGE('',*,*,#1677,.T.);
#2209=ORIENTED_EDGE('',*,*,#1676,.F.);
#2210=ORIENTED_EDGE('',*,*,#1677,.F.);
#2211=ORIENTED_EDGE('',*,*,#1678,.F.);
#2212=ORIENTED_EDGE('',*,*,#1679,.F.);
#2213=ORIENTED_EDGE('',*,*,#1680,.T.);
#2214=ORIENTED_EDGE('',*,*,#1681,.T.);
#2215=ORIENTED_EDGE('',*,*,#1680,.F.);
#2216=ORIENTED_EDGE('',*,*,#1681,.F.);
#2217=ORIENTED_EDGE('',*,*,#1682,.F.);
#2218=ORIENTED_EDGE('',*,*,#1683,.F.);
#2219=ORIENTED_EDGE('',*,*,#1684,.T.);
#2220=ORIENTED_EDGE('',*,*,#1685,.T.);
#2221=ORIENTED_EDGE('',*,*,#1684,.F.);
#2222=ORIENTED_EDGE('',*,*,#1685,.F.);
#2223=ORIENTED_EDGE('',*,*,#1686,.F.);
#2224=ORIENTED_EDGE('',*,*,#1687,.F.);
#2225=ORIENTED_EDGE('',*,*,#1688,.T.);
#2226=ORIENTED_EDGE('',*,*,#1689,.T.);
#2227=ORIENTED_EDGE('',*,*,#1688,.F.);
#2228=ORIENTED_EDGE('',*,*,#1689,.F.);
#2229=ORIENTED_EDGE('',*,*,#1690,.F.);
#2230=ORIENTED_EDGE('',*,*,#1691,.F.);
#2231=ORIENTED_EDGE('',*,*,#1692,.T.);
#2232=ORIENTED_EDGE('',*,*,#1693,.T.);
#2233=ORIENTED_EDGE('',*,*,#1692,.F.);
#2234=ORIENTED_EDGE('',*,*,#1693,.F.);
#2235=ORIENTED_EDGE('',*,*,#1694,.F.);
#2236=ORIENTED_EDGE('',*,*,#1695,.T.);
#2237=ORIENTED_EDGE('',*,*,#1696,.F.);
#2238=ORIENTED_EDGE('',*,*,#1697,.F.);
#2239=ORIENTED_EDGE('',*,*,#1698,.T.);
#2240=ORIENTED_EDGE('',*,*,#1696,.T.);
#2241=ORIENTED_EDGE('',*,*,#1698,.F.);
#2242=ORIENTED_EDGE('',*,*,#1699,.F.);
#2243=ORIENTED_EDGE('',*,*,#1697,.T.);
#2244=ORIENTED_EDGE('',*,*,#1700,.F.);
#2245=ORIENTED_EDGE('',*,*,#1701,.T.);
#2246=ORIENTED_EDGE('',*,*,#1702,.F.);
#2247=ORIENTED_EDGE('',*,*,#1701,.F.);
#2248=ORIENTED_EDGE('',*,*,#1703,.F.);
#2249=ORIENTED_EDGE('',*,*,#1700,.T.);
#2250=ORIENTED_EDGE('',*,*,#1704,.F.);
#2251=ORIENTED_EDGE('',*,*,#1702,.T.);
#2252=ORIENTED_EDGE('',*,*,#1686,.T.);
#2253=ORIENTED_EDGE('',*,*,#1705,.T.);
#2254=ORIENTED_EDGE('',*,*,#1706,.T.);
#2255=ORIENTED_EDGE('',*,*,#1705,.F.);
#2256=ORIENTED_EDGE('',*,*,#1706,.F.);
#2257=ORIENTED_EDGE('',*,*,#1678,.T.);
#2258=ORIENTED_EDGE('',*,*,#1707,.T.);
#2259=ORIENTED_EDGE('',*,*,#1703,.T.);
#2260=ORIENTED_EDGE('',*,*,#1707,.F.);
#2261=ORIENTED_EDGE('',*,*,#1694,.T.);
#2262=ORIENTED_EDGE('',*,*,#1708,.T.);
#2263=ORIENTED_EDGE('',*,*,#1709,.T.);
#2264=ORIENTED_EDGE('',*,*,#1708,.F.);
#2265=ORIENTED_EDGE('',*,*,#1709,.F.);
#2266=ORIENTED_EDGE('',*,*,#1674,.T.);
#2267=ORIENTED_EDGE('',*,*,#1710,.T.);
#2268=ORIENTED_EDGE('',*,*,#1711,.T.);
#2269=ORIENTED_EDGE('',*,*,#1710,.F.);
#2270=ORIENTED_EDGE('',*,*,#1711,.F.);
#2271=ORIENTED_EDGE('',*,*,#1690,.T.);
#2272=ORIENTED_EDGE('',*,*,#1712,.T.);
#2273=ORIENTED_EDGE('',*,*,#1695,.F.);
#2274=ORIENTED_EDGE('',*,*,#1712,.F.);
#2275=ORIENTED_EDGE('',*,*,#1682,.T.);
#2276=ORIENTED_EDGE('',*,*,#1713,.T.);
#2277=ORIENTED_EDGE('',*,*,#1714,.T.);
#2278=ORIENTED_EDGE('',*,*,#1713,.F.);
#2279=ORIENTED_EDGE('',*,*,#1714,.F.);
#2280=ORIENTED_EDGE('',*,*,#1612,.T.);
#2281=ORIENTED_EDGE('',*,*,#1715,.T.);
#2282=ORIENTED_EDGE('',*,*,#1716,.T.);
#2283=ORIENTED_EDGE('',*,*,#1717,.T.);
#2284=ORIENTED_EDGE('',*,*,#1718,.T.);
#2285=ORIENTED_EDGE('',*,*,#1639,.T.);
#2286=ORIENTED_EDGE('',*,*,#1719,.T.);
#2287=ORIENTED_EDGE('',*,*,#1683,.T.);
#2288=ORIENTED_EDGE('',*,*,#1687,.T.);
#2289=ORIENTED_EDGE('',*,*,#1691,.T.);
#2290=ORIENTED_EDGE('',*,*,#1643,.T.);
#2291=ORIENTED_EDGE('',*,*,#1720,.T.);
#2292=ORIENTED_EDGE('',*,*,#1721,.T.);
#2293=ORIENTED_EDGE('',*,*,#1722,.T.);
#2294=ORIENTED_EDGE('',*,*,#1723,.T.);
#2295=ORIENTED_EDGE('',*,*,#1629,.T.);
#2296=ORIENTED_EDGE('',*,*,#1724,.T.);
#2297=ORIENTED_EDGE('',*,*,#1671,.T.);
#2298=ORIENTED_EDGE('',*,*,#1675,.T.);
#2299=ORIENTED_EDGE('',*,*,#1679,.T.);
#2300=ORIENTED_EDGE('',*,*,#1725,.T.);
#2301=ORIENTED_EDGE('',*,*,#1726,.T.);
#2302=ORIENTED_EDGE('',*,*,#1727,.T.);
#2303=ORIENTED_EDGE('',*,*,#1726,.F.);
#2304=ORIENTED_EDGE('',*,*,#1727,.F.);
#2305=ORIENTED_EDGE('',*,*,#1653,.T.);
#2306=ORIENTED_EDGE('',*,*,#1728,.T.);
#2307=ORIENTED_EDGE('',*,*,#1729,.T.);
#2308=ORIENTED_EDGE('',*,*,#1728,.F.);
#2309=ORIENTED_EDGE('',*,*,#1729,.F.);
#2310=ORIENTED_EDGE('',*,*,#1725,.F.);
#2311=ORIENTED_EDGE('',*,*,#1730,.T.);
#2312=ORIENTED_EDGE('',*,*,#1731,.T.);
#2313=ORIENTED_EDGE('',*,*,#1732,.T.);
#2314=ORIENTED_EDGE('',*,*,#1731,.F.);
#2315=ORIENTED_EDGE('',*,*,#1732,.F.);
#2316=ORIENTED_EDGE('',*,*,#1668,.T.);
#2317=ORIENTED_EDGE('',*,*,#1733,.T.);
#2318=ORIENTED_EDGE('',*,*,#1734,.T.);
#2319=ORIENTED_EDGE('',*,*,#1733,.F.);
#2320=ORIENTED_EDGE('',*,*,#1734,.F.);
#2321=ORIENTED_EDGE('',*,*,#1730,.F.);
#2322=ORIENTED_EDGE('',*,*,#1735,.T.);
#2323=ORIENTED_EDGE('',*,*,#1736,.T.);
#2324=ORIENTED_EDGE('',*,*,#1737,.T.);
#2325=ORIENTED_EDGE('',*,*,#1736,.F.);
#2326=ORIENTED_EDGE('',*,*,#1737,.F.);
#2327=ORIENTED_EDGE('',*,*,#1654,.T.);
#2328=ORIENTED_EDGE('',*,*,#1738,.T.);
#2329=ORIENTED_EDGE('',*,*,#1739,.T.);
#2330=ORIENTED_EDGE('',*,*,#1738,.F.);
#2331=ORIENTED_EDGE('',*,*,#1739,.F.);
#2332=ORIENTED_EDGE('',*,*,#1735,.F.);
#2333=ORIENTED_EDGE('',*,*,#1740,.T.);
#2334=ORIENTED_EDGE('',*,*,#1741,.T.);
#2335=ORIENTED_EDGE('',*,*,#1742,.T.);
#2336=ORIENTED_EDGE('',*,*,#1741,.F.);
#2337=ORIENTED_EDGE('',*,*,#1742,.F.);
#2338=ORIENTED_EDGE('',*,*,#1667,.F.);
#2339=ORIENTED_EDGE('',*,*,#1743,.T.);
#2340=ORIENTED_EDGE('',*,*,#1744,.T.);
#2341=ORIENTED_EDGE('',*,*,#1743,.F.);
#2342=ORIENTED_EDGE('',*,*,#1744,.F.);
#2343=ORIENTED_EDGE('',*,*,#1740,.F.);
#2344=ORIENTED_EDGE('',*,*,#1745,.F.);
#2345=ORIENTED_EDGE('',*,*,#1618,.T.);
#2346=ORIENTED_EDGE('',*,*,#1746,.T.);
#2347=ORIENTED_EDGE('',*,*,#1747,.T.);
#2348=ORIENTED_EDGE('',*,*,#1748,.F.);
#2349=ORIENTED_EDGE('',*,*,#1749,.F.);
#2350=ORIENTED_EDGE('',*,*,#1750,.F.);
#2351=ORIENTED_EDGE('',*,*,#1751,.T.);
#2352=ORIENTED_EDGE('',*,*,#1746,.F.);
#2353=ORIENTED_EDGE('',*,*,#1617,.T.);
#2354=ORIENTED_EDGE('',*,*,#1752,.T.);
#2355=ORIENTED_EDGE('',*,*,#1619,.T.);
#2356=ORIENTED_EDGE('',*,*,#1745,.T.);
#2357=ORIENTED_EDGE('',*,*,#1753,.F.);
#2358=ORIENTED_EDGE('',*,*,#1754,.F.);
#2359=ORIENTED_EDGE('',*,*,#1753,.T.);
#2360=ORIENTED_EDGE('',*,*,#1749,.T.);
#2361=ORIENTED_EDGE('',*,*,#1755,.F.);
#2362=ORIENTED_EDGE('',*,*,#1747,.F.);
#2363=ORIENTED_EDGE('',*,*,#1751,.F.);
#2364=ORIENTED_EDGE('',*,*,#1754,.T.);
#2365=ORIENTED_EDGE('',*,*,#1750,.T.);
#2366=ORIENTED_EDGE('',*,*,#1616,.T.);
#2367=ORIENTED_EDGE('',*,*,#1752,.F.);
#2368=ORIENTED_EDGE('',*,*,#1756,.T.);
#2369=ORIENTED_EDGE('',*,*,#1748,.T.);
#2370=ORIENTED_EDGE('',*,*,#1755,.T.);
#2371=ORIENTED_EDGE('',*,*,#1529,.F.);
#2372=ORIENTED_EDGE('',*,*,#1757,.T.);
#2373=ORIENTED_EDGE('',*,*,#1756,.F.);
#2374=ORIENTED_EDGE('',*,*,#1757,.F.);
#2375=ORIENTED_EDGE('',*,*,#1758,.T.);
#2376=ORIENTED_EDGE('',*,*,#1759,.T.);
#2377=ORIENTED_EDGE('',*,*,#1760,.F.);
#2378=ORIENTED_EDGE('',*,*,#1761,.F.);
#2379=ORIENTED_EDGE('',*,*,#1762,.F.);
#2380=ORIENTED_EDGE('',*,*,#1635,.T.);
#2381=ORIENTED_EDGE('',*,*,#1760,.T.);
#2382=ORIENTED_EDGE('',*,*,#1763,.T.);
#2383=ORIENTED_EDGE('',*,*,#1764,.F.);
#2384=ORIENTED_EDGE('',*,*,#1765,.T.);
#2385=ORIENTED_EDGE('',*,*,#1636,.T.);
#2386=ORIENTED_EDGE('',*,*,#1762,.T.);
#2387=ORIENTED_EDGE('',*,*,#1761,.T.);
#2388=ORIENTED_EDGE('',*,*,#1763,.F.);
#2389=ORIENTED_EDGE('',*,*,#1759,.F.);
#2390=ORIENTED_EDGE('',*,*,#1766,.F.);
#2391=ORIENTED_EDGE('',*,*,#1767,.F.);
#2392=ORIENTED_EDGE('',*,*,#1764,.T.);
#2393=ORIENTED_EDGE('',*,*,#1634,.T.);
#2394=ORIENTED_EDGE('',*,*,#1768,.F.);
#2395=ORIENTED_EDGE('',*,*,#1766,.T.);
#2396=ORIENTED_EDGE('',*,*,#1758,.F.);
#2397=ORIENTED_EDGE('',*,*,#1768,.T.);
#2398=ORIENTED_EDGE('',*,*,#1633,.T.);
#2399=ORIENTED_EDGE('',*,*,#1765,.F.);
#2400=ORIENTED_EDGE('',*,*,#1767,.T.);
#2401=ORIENTED_EDGE('',*,*,#1769,.T.);
#2402=ORIENTED_EDGE('',*,*,#1530,.F.);
#2403=ORIENTED_EDGE('',*,*,#1770,.T.);
#2404=ORIENTED_EDGE('',*,*,#1769,.F.);
#2405=ORIENTED_EDGE('',*,*,#1770,.F.);
#2406=ORIENTED_EDGE('',*,*,#1623,.F.);
#2407=ORIENTED_EDGE('',*,*,#1771,.F.);
#2408=ORIENTED_EDGE('',*,*,#1503,.T.);
#2409=ORIENTED_EDGE('',*,*,#1609,.F.);
#2410=ORIENTED_EDGE('',*,*,#1606,.T.);
#2411=ORIENTED_EDGE('',*,*,#1772,.F.);
#2412=ORIENTED_EDGE('',*,*,#1499,.T.);
#2413=ORIENTED_EDGE('',*,*,#1772,.T.);
#2414=ORIENTED_EDGE('',*,*,#1605,.T.);
#2415=ORIENTED_EDGE('',*,*,#1773,.T.);
#2416=ORIENTED_EDGE('',*,*,#1603,.F.);
#2417=ORIENTED_EDGE('',*,*,#1608,.F.);
#2418=ORIENTED_EDGE('',*,*,#1604,.F.);
#2419=ORIENTED_EDGE('',*,*,#1773,.F.);
#2420=ORIENTED_EDGE('',*,*,#1774,.T.);
#2421=ORIENTED_EDGE('',*,*,#1621,.F.);
#2422=ORIENTED_EDGE('',*,*,#1632,.F.);
#2423=ORIENTED_EDGE('',*,*,#1512,.F.);
#2424=ORIENTED_EDGE('',*,*,#1622,.F.);
#2425=ORIENTED_EDGE('',*,*,#1774,.F.);
#2426=ORIENTED_EDGE('',*,*,#1511,.T.);
#2427=ORIENTED_EDGE('',*,*,#1775,.T.);
#2428=ORIENTED_EDGE('',*,*,#1624,.T.);
#2429=ORIENTED_EDGE('',*,*,#1771,.T.);
#2430=ORIENTED_EDGE('',*,*,#1585,.T.);
#2431=ORIENTED_EDGE('',*,*,#1625,.T.);
#2432=ORIENTED_EDGE('',*,*,#1775,.F.);
#2433=ORIENTED_EDGE('',*,*,#1510,.T.);
#2434=ORIENTED_EDGE('',*,*,#1647,.F.);
#2435=ORIENTED_EDGE('',*,*,#1776,.F.);
#2436=ORIENTED_EDGE('',*,*,#1777,.F.);
#2437=ORIENTED_EDGE('',*,*,#1778,.F.);
#2438=ORIENTED_EDGE('',*,*,#1777,.T.);
#2439=ORIENTED_EDGE('',*,*,#1779,.F.);
#2440=ORIENTED_EDGE('',*,*,#1778,.T.);
#2441=ORIENTED_EDGE('',*,*,#1779,.T.);
#2442=ORIENTED_EDGE('',*,*,#1776,.T.);
#2443=ORIENTED_EDGE('',*,*,#1646,.T.);
#2444=ORIENTED_EDGE('',*,*,#1598,.T.);
#2445=ORIENTED_EDGE('',*,*,#1780,.T.);
#2446=ORIENTED_EDGE('',*,*,#1781,.F.);
#2447=ORIENTED_EDGE('',*,*,#1648,.T.);
#2448=ORIENTED_EDGE('',*,*,#1651,.F.);
#2449=ORIENTED_EDGE('',*,*,#1782,.F.);
#2450=ORIENTED_EDGE('',*,*,#1783,.F.);
#2451=ORIENTED_EDGE('',*,*,#1784,.F.);
#2452=ORIENTED_EDGE('',*,*,#1783,.T.);
#2453=ORIENTED_EDGE('',*,*,#1785,.F.);
#2454=ORIENTED_EDGE('',*,*,#1784,.T.);
#2455=ORIENTED_EDGE('',*,*,#1785,.T.);
#2456=ORIENTED_EDGE('',*,*,#1782,.T.);
#2457=ORIENTED_EDGE('',*,*,#1650,.F.);
#2458=ORIENTED_EDGE('',*,*,#1786,.T.);
#2459=ORIENTED_EDGE('',*,*,#1787,.T.);
#2460=ORIENTED_EDGE('',*,*,#1592,.F.);
#2461=ORIENTED_EDGE('',*,*,#1652,.F.);
#2462=ORIENTED_EDGE('',*,*,#1663,.F.);
#2463=ORIENTED_EDGE('',*,*,#1788,.T.);
#2464=ORIENTED_EDGE('',*,*,#1789,.T.);
#2465=ORIENTED_EDGE('',*,*,#1790,.F.);
#2466=ORIENTED_EDGE('',*,*,#1666,.F.);
#2467=ORIENTED_EDGE('',*,*,#1791,.T.);
#2468=ORIENTED_EDGE('',*,*,#1792,.T.);
#2469=ORIENTED_EDGE('',*,*,#1788,.F.);
#2470=ORIENTED_EDGE('',*,*,#1665,.F.);
#2471=ORIENTED_EDGE('',*,*,#1793,.T.);
#2472=ORIENTED_EDGE('',*,*,#1794,.T.);
#2473=ORIENTED_EDGE('',*,*,#1791,.F.);
#2474=ORIENTED_EDGE('',*,*,#1664,.F.);
#2475=ORIENTED_EDGE('',*,*,#1790,.T.);
#2476=ORIENTED_EDGE('',*,*,#1795,.T.);
#2477=ORIENTED_EDGE('',*,*,#1793,.F.);
#2478=ORIENTED_EDGE('',*,*,#1795,.F.);
#2479=ORIENTED_EDGE('',*,*,#1789,.F.);
#2480=ORIENTED_EDGE('',*,*,#1792,.F.);
#2481=ORIENTED_EDGE('',*,*,#1794,.F.);
#2482=ORIENTED_EDGE('',*,*,#1659,.F.);
#2483=ORIENTED_EDGE('',*,*,#1796,.T.);
#2484=ORIENTED_EDGE('',*,*,#1797,.T.);
#2485=ORIENTED_EDGE('',*,*,#1798,.F.);
#2486=ORIENTED_EDGE('',*,*,#1662,.F.);
#2487=ORIENTED_EDGE('',*,*,#1799,.T.);
#2488=ORIENTED_EDGE('',*,*,#1800,.T.);
#2489=ORIENTED_EDGE('',*,*,#1796,.F.);
#2490=ORIENTED_EDGE('',*,*,#1661,.F.);
#2491=ORIENTED_EDGE('',*,*,#1801,.T.);
#2492=ORIENTED_EDGE('',*,*,#1802,.T.);
#2493=ORIENTED_EDGE('',*,*,#1799,.F.);
#2494=ORIENTED_EDGE('',*,*,#1660,.F.);
#2495=ORIENTED_EDGE('',*,*,#1798,.T.);
#2496=ORIENTED_EDGE('',*,*,#1803,.T.);
#2497=ORIENTED_EDGE('',*,*,#1801,.F.);
#2498=ORIENTED_EDGE('',*,*,#1803,.F.);
#2499=ORIENTED_EDGE('',*,*,#1797,.F.);
#2500=ORIENTED_EDGE('',*,*,#1800,.F.);
#2501=ORIENTED_EDGE('',*,*,#1802,.F.);
#2502=ORIENTED_EDGE('',*,*,#1655,.F.);
#2503=ORIENTED_EDGE('',*,*,#1804,.T.);
#2504=ORIENTED_EDGE('',*,*,#1805,.T.);
#2505=ORIENTED_EDGE('',*,*,#1806,.F.);
#2506=ORIENTED_EDGE('',*,*,#1658,.F.);
#2507=ORIENTED_EDGE('',*,*,#1807,.T.);
#2508=ORIENTED_EDGE('',*,*,#1808,.T.);
#2509=ORIENTED_EDGE('',*,*,#1804,.F.);
#2510=ORIENTED_EDGE('',*,*,#1657,.F.);
#2511=ORIENTED_EDGE('',*,*,#1809,.T.);
#2512=ORIENTED_EDGE('',*,*,#1810,.T.);
#2513=ORIENTED_EDGE('',*,*,#1807,.F.);
#2514=ORIENTED_EDGE('',*,*,#1656,.F.);
#2515=ORIENTED_EDGE('',*,*,#1806,.T.);
#2516=ORIENTED_EDGE('',*,*,#1811,.T.);
#2517=ORIENTED_EDGE('',*,*,#1809,.F.);
#2518=ORIENTED_EDGE('',*,*,#1811,.F.);
#2519=ORIENTED_EDGE('',*,*,#1805,.F.);
#2520=ORIENTED_EDGE('',*,*,#1808,.F.);
#2521=ORIENTED_EDGE('',*,*,#1810,.F.);
#2522=ORIENTED_EDGE('',*,*,#1567,.F.);
#2523=ORIENTED_EDGE('',*,*,#1590,.T.);
#2524=ORIENTED_EDGE('',*,*,#1564,.F.);
#2525=ORIENTED_EDGE('',*,*,#1572,.F.);
#2526=ORIENTED_EDGE('',*,*,#1812,.T.);
#2527=ORIENTED_EDGE('',*,*,#1813,.T.);
#2528=ORIENTED_EDGE('',*,*,#1812,.F.);
#2529=ORIENTED_EDGE('',*,*,#1571,.F.);
#2530=ORIENTED_EDGE('',*,*,#1813,.F.);
#2531=ORIENTED_EDGE('',*,*,#1814,.T.);
#2532=ORIENTED_EDGE('',*,*,#1699,.T.);
#2533=ORIENTED_EDGE('',*,*,#1814,.F.);
#2534=ORIENTED_EDGE('',*,*,#1670,.F.);
#2535=ORIENTED_EDGE('',*,*,#1815,.T.);
#2536=ORIENTED_EDGE('',*,*,#1704,.T.);
#2537=ORIENTED_EDGE('',*,*,#1815,.F.);
#2538=ORIENTED_EDGE('',*,*,#1816,.F.);
#2539=ORIENTED_EDGE('',*,*,#1817,.T.);
#2540=ORIENTED_EDGE('',*,*,#1593,.F.);
#2541=ORIENTED_EDGE('',*,*,#1787,.F.);
#2542=ORIENTED_EDGE('',*,*,#1818,.F.);
#2543=ORIENTED_EDGE('',*,*,#1819,.T.);
#2544=ORIENTED_EDGE('',*,*,#1816,.T.);
#2545=ORIENTED_EDGE('',*,*,#1820,.F.);
#2546=ORIENTED_EDGE('',*,*,#1597,.F.);
#2547=ORIENTED_EDGE('',*,*,#1821,.F.);
#2548=ORIENTED_EDGE('',*,*,#1818,.T.);
#2549=ORIENTED_EDGE('',*,*,#1780,.F.);
#2550=ORIENTED_EDGE('',*,*,#1820,.T.);
#2551=ORIENTED_EDGE('',*,*,#1786,.F.);
#2552=ORIENTED_EDGE('',*,*,#1649,.F.);
#2553=ORIENTED_EDGE('',*,*,#1781,.T.);
#2554=ORIENTED_EDGE('',*,*,#1595,.F.);
#2555=ORIENTED_EDGE('',*,*,#1822,.F.);
#2556=ORIENTED_EDGE('',*,*,#1823,.F.);
#2557=ORIENTED_EDGE('',*,*,#1824,.F.);
#2558=ORIENTED_EDGE('',*,*,#1490,.T.);
#2559=ORIENTED_EDGE('',*,*,#1493,.T.);
#2560=ORIENTED_EDGE('',*,*,#1483,.T.);
#2561=ORIENTED_EDGE('',*,*,#1487,.T.);
#2562=ORIENTED_EDGE('',*,*,#1498,.T.);
#2563=ORIENTED_EDGE('',*,*,#1825,.F.);
#2564=ORIENTED_EDGE('',*,*,#1826,.F.);
#2565=ORIENTED_EDGE('',*,*,#1507,.F.);
#2566=ORIENTED_EDGE('',*,*,#1821,.T.);
#2567=ORIENTED_EDGE('',*,*,#1596,.F.);
#2568=ORIENTED_EDGE('',*,*,#1824,.T.);
#2569=ORIENTED_EDGE('',*,*,#1827,.F.);
#2570=ORIENTED_EDGE('',*,*,#1817,.F.);
#2571=ORIENTED_EDGE('',*,*,#1828,.T.);
#2572=ORIENTED_EDGE('',*,*,#1822,.T.);
#2573=ORIENTED_EDGE('',*,*,#1594,.F.);
#2574=ORIENTED_EDGE('',*,*,#1819,.F.);
#2575=ORIENTED_EDGE('',*,*,#1827,.T.);
#2576=ORIENTED_EDGE('',*,*,#1823,.T.);
#2577=ORIENTED_EDGE('',*,*,#1828,.F.);
#2578=ORIENTED_EDGE('',*,*,#1497,.T.);
#2579=ORIENTED_EDGE('',*,*,#1528,.F.);
#2580=ORIENTED_EDGE('',*,*,#1829,.F.);
#2581=ORIENTED_EDGE('',*,*,#1825,.T.);
#2582=ORIENTED_EDGE('',*,*,#1826,.T.);
#2583=ORIENTED_EDGE('',*,*,#1829,.T.);
#2584=ORIENTED_EDGE('',*,*,#1527,.F.);
#2585=ORIENTED_EDGE('',*,*,#1508,.F.);
#2586=ORIENTED_EDGE('',*,*,#1830,.F.);
#2587=ORIENTED_EDGE('',*,*,#1613,.T.);
#2588=ORIENTED_EDGE('',*,*,#1719,.F.);
#2589=ORIENTED_EDGE('',*,*,#1638,.F.);
#2590=ORIENTED_EDGE('',*,*,#1831,.F.);
#2591=ORIENTED_EDGE('',*,*,#1640,.T.);
#2592=ORIENTED_EDGE('',*,*,#1718,.F.);
#2593=ORIENTED_EDGE('',*,*,#1832,.F.);
#2594=ORIENTED_EDGE('',*,*,#1833,.F.);
#2595=ORIENTED_EDGE('',*,*,#1832,.T.);
#2596=ORIENTED_EDGE('',*,*,#1717,.F.);
#2597=ORIENTED_EDGE('',*,*,#1834,.F.);
#2598=ORIENTED_EDGE('',*,*,#1835,.F.);
#2599=ORIENTED_EDGE('',*,*,#1834,.T.);
#2600=ORIENTED_EDGE('',*,*,#1716,.F.);
#2601=ORIENTED_EDGE('',*,*,#1836,.F.);
#2602=ORIENTED_EDGE('',*,*,#1837,.F.);
#2603=ORIENTED_EDGE('',*,*,#1836,.T.);
#2604=ORIENTED_EDGE('',*,*,#1715,.F.);
#2605=ORIENTED_EDGE('',*,*,#1611,.F.);
#2606=ORIENTED_EDGE('',*,*,#1830,.T.);
#2607=ORIENTED_EDGE('',*,*,#1637,.T.);
#2608=ORIENTED_EDGE('',*,*,#1614,.T.);
#2609=ORIENTED_EDGE('',*,*,#1831,.T.);
#2610=ORIENTED_EDGE('',*,*,#1833,.T.);
#2611=ORIENTED_EDGE('',*,*,#1835,.T.);
#2612=ORIENTED_EDGE('',*,*,#1837,.T.);
#2613=ORIENTED_EDGE('',*,*,#1610,.T.);
#2614=ORIENTED_EDGE('',*,*,#1523,.F.);
#2615=ORIENTED_EDGE('',*,*,#1631,.F.);
#2616=ORIENTED_EDGE('',*,*,#1838,.T.);
#2617=ORIENTED_EDGE('',*,*,#1839,.T.);
#2618=ORIENTED_EDGE('',*,*,#1840,.T.);
#2619=ORIENTED_EDGE('',*,*,#1841,.T.);
#2620=ORIENTED_EDGE('',*,*,#1641,.T.);
#2621=ORIENTED_EDGE('',*,*,#1536,.T.);
#2622=ORIENTED_EDGE('',*,*,#1461,.T.);
#2623=ORIENTED_EDGE('',*,*,#1543,.T.);
#2624=ORIENTED_EDGE('',*,*,#1481,.T.);
#2625=ORIENTED_EDGE('',*,*,#1559,.T.);
#2626=ORIENTED_EDGE('',*,*,#1548,.T.);
#2627=ORIENTED_EDGE('',*,*,#1556,.T.);
#2628=ORIENTED_EDGE('',*,*,#1563,.T.);
#2629=ORIENTED_EDGE('',*,*,#1842,.F.);
#2630=ORIENTED_EDGE('',*,*,#1644,.T.);
#2631=ORIENTED_EDGE('',*,*,#1724,.F.);
#2632=ORIENTED_EDGE('',*,*,#1628,.F.);
#2633=ORIENTED_EDGE('',*,*,#1838,.F.);
#2634=ORIENTED_EDGE('',*,*,#1630,.T.);
#2635=ORIENTED_EDGE('',*,*,#1723,.F.);
#2636=ORIENTED_EDGE('',*,*,#1843,.F.);
#2637=ORIENTED_EDGE('',*,*,#1839,.F.);
#2638=ORIENTED_EDGE('',*,*,#1843,.T.);
#2639=ORIENTED_EDGE('',*,*,#1722,.F.);
#2640=ORIENTED_EDGE('',*,*,#1844,.F.);
#2641=ORIENTED_EDGE('',*,*,#1840,.F.);
#2642=ORIENTED_EDGE('',*,*,#1844,.T.);
#2643=ORIENTED_EDGE('',*,*,#1721,.F.);
#2644=ORIENTED_EDGE('',*,*,#1845,.F.);
#2645=ORIENTED_EDGE('',*,*,#1841,.F.);
#2646=ORIENTED_EDGE('',*,*,#1845,.T.);
#2647=ORIENTED_EDGE('',*,*,#1720,.F.);
#2648=ORIENTED_EDGE('',*,*,#1642,.F.);
#2649=ORIENTED_EDGE('',*,*,#1842,.T.);
#2650=ORIENTED_EDGE('',*,*,#1627,.F.);
#2651=ORIENTED_EDGE('',*,*,#1645,.T.);
#2652=CYLINDRICAL_SURFACE('',#2894,1.2645);
#2653=CYLINDRICAL_SURFACE('',#2895,1.2645);
#2654=CYLINDRICAL_SURFACE('',#2896,1.2645);
#2655=CYLINDRICAL_SURFACE('',#2897,1.2645);
#2656=CYLINDRICAL_SURFACE('',#2898,1.2645);
#2657=CYLINDRICAL_SURFACE('',#2899,1.2645);
#2658=CYLINDRICAL_SURFACE('',#2901,1.543);
#2659=CYLINDRICAL_SURFACE('',#2902,1.543);
#2660=CYLINDRICAL_SURFACE('',#2903,1.543);
#2661=CYLINDRICAL_SURFACE('',#2904,1.543);
#2662=CYLINDRICAL_SURFACE('',#2905,1.543);
#2663=CYLINDRICAL_SURFACE('',#2906,1.543);
#2664=CYLINDRICAL_SURFACE('',#2911,6.45019389165375);
#2665=CYLINDRICAL_SURFACE('',#2915,5.45019389165375);
#2666=CYLINDRICAL_SURFACE('',#2921,1.75);
#2667=CYLINDRICAL_SURFACE('',#2929,1.75);
#2668=CYLINDRICAL_SURFACE('',#2939,1.543);
#2669=CYLINDRICAL_SURFACE('',#2940,1.543);
#2670=CYLINDRICAL_SURFACE('',#2943,27.4344865128309);
#2671=CYLINDRICAL_SURFACE('',#2946,2.00000002980232);
#2672=CYLINDRICAL_SURFACE('',#2948,1.2645);
#2673=CYLINDRICAL_SURFACE('',#2955,28.434486527732);
#2674=CYLINDRICAL_SURFACE('',#2957,27.);
#2675=CYLINDRICAL_SURFACE('',#2962,27.);
#2676=CYLINDRICAL_SURFACE('',#2988,2.4);
#2677=CYLINDRICAL_SURFACE('',#2993,2.4);
#2678=CYLINDRICAL_SURFACE('',#2998,2.4);
#2679=CYLINDRICAL_SURFACE('',#3003,2.4);
#2680=CYLINDRICAL_SURFACE('',#3008,2.4);
#2681=CYLINDRICAL_SURFACE('',#3013,2.4);
#2682=CYLINDRICAL_SURFACE('',#3021,1.5);
#2683=CYLINDRICAL_SURFACE('',#3025,1.5);
#2684=CYLINDRICAL_SURFACE('',#3032,2.1);
#2685=CYLINDRICAL_SURFACE('',#3035,2.1);
#2686=CYLINDRICAL_SURFACE('',#3036,2.1);
#2687=CYLINDRICAL_SURFACE('',#3039,2.1);
#2688=CYLINDRICAL_SURFACE('',#3042,2.1);
#2689=CYLINDRICAL_SURFACE('',#3043,2.1);
#2690=CYLINDRICAL_SURFACE('',#3052,2.1);
#2691=CYLINDRICAL_SURFACE('',#3056,2.4);
#2692=CYLINDRICAL_SURFACE('',#3059,2.1);
#2693=CYLINDRICAL_SURFACE('',#3063,2.4);
#2694=CYLINDRICAL_SURFACE('',#3066,2.1);
#2695=CYLINDRICAL_SURFACE('',#3070,2.4);
#2696=CYLINDRICAL_SURFACE('',#3073,2.1);
#2697=CYLINDRICAL_SURFACE('',#3077,2.4);
#2698=CYLINDRICAL_SURFACE('',#3085,3.);
#2699=CYLINDRICAL_SURFACE('',#3091,1.75);
#2700=CYLINDRICAL_SURFACE('',#3098,3.);
#2701=CYLINDRICAL_SURFACE('',#3103,1.75);
#2702=CYLINDRICAL_SURFACE('',#3107,3.);
#2703=CYLINDRICAL_SURFACE('',#3111,3.);
#2704=CYLINDRICAL_SURFACE('',#3113,0.999999999999999);
#2705=CYLINDRICAL_SURFACE('',#3117,0.999999999999999);
#2706=CYLINDRICAL_SURFACE('',#3138,2.25);
#2707=CYLINDRICAL_SURFACE('',#3139,2.25);
#2708=CYLINDRICAL_SURFACE('',#3145,11.1);
#2709=CYLINDRICAL_SURFACE('',#3151,12.);
#2710=CYLINDRICAL_SURFACE('',#3153,11.1);
#2711=CYLINDRICAL_SURFACE('',#3154,8.00000001490117);
#2712=CYLINDRICAL_SURFACE('',#3157,11.5000000298023);
#2713=CYLINDRICAL_SURFACE('',#3164,8.00000001490117);
#2714=CYLINDRICAL_SURFACE('',#3168,11.5000000298024);
#2715=ADVANCED_FACE('',(#281),#2652,.F.);
#2716=ADVANCED_FACE('',(#282),#2653,.F.);
#2717=ADVANCED_FACE('',(#283),#2654,.F.);
#2718=ADVANCED_FACE('',(#284),#2655,.F.);
#2719=ADVANCED_FACE('',(#285),#2656,.F.);
#2720=ADVANCED_FACE('',(#286),#2657,.F.);
#2721=ADVANCED_FACE('',(#287),#2658,.F.);
#2722=ADVANCED_FACE('',(#288),#2659,.F.);
#2723=ADVANCED_FACE('',(#289),#2660,.F.);
#2724=ADVANCED_FACE('',(#290),#2661,.F.);
#2725=ADVANCED_FACE('',(#291),#2662,.F.);
#2726=ADVANCED_FACE('',(#292),#2663,.F.);
#2727=ADVANCED_FACE('',(#293),#86,.F.);
#2728=ADVANCED_FACE('',(#294),#2664,.F.);
#2729=ADVANCED_FACE('',(#295),#87,.T.);
#2730=ADVANCED_FACE('',(#296),#2665,.T.);
#2731=ADVANCED_FACE('',(#297),#88,.T.);
#2732=ADVANCED_FACE('',(#298,#41),#89,.F.);
#2733=ADVANCED_FACE('',(#299),#2666,.F.);
#2734=ADVANCED_FACE('',(#300),#90,.T.);
#2735=ADVANCED_FACE('',(#301,#42),#91,.F.);
#2736=ADVANCED_FACE('',(#302),#2667,.F.);
#2737=ADVANCED_FACE('',(#303,#43,#44,#45,#46,#47),#92,.T.);
#2738=ADVANCED_FACE('',(#304),#22,.F.);
#2739=ADVANCED_FACE('',(#305),#2668,.F.);
#2740=ADVANCED_FACE('',(#306),#2669,.F.);
#2741=ADVANCED_FACE('',(#307),#23,.F.);
#2742=ADVANCED_FACE('',(#308),#93,.F.);
#2743=ADVANCED_FACE('',(#309),#24,.F.);
#2744=ADVANCED_FACE('',(#310,#48),#2670,.T.);
#2745=ADVANCED_FACE('',(#311),#2671,.F.);
#2746=ADVANCED_FACE('',(#312),#2672,.F.);
#2747=ADVANCED_FACE('',(#313),#94,.T.);
#2748=ADVANCED_FACE('',(#314),#95,.F.);
#2749=ADVANCED_FACE('',(#315),#96,.T.);
#2750=ADVANCED_FACE('',(#316),#97,.F.);
#2751=ADVANCED_FACE('',(#317,#49),#2673,.F.);
#2752=ADVANCED_FACE('',(#318),#18,.F.);
#2753=ADVANCED_FACE('',(#319),#19,.F.);
#2754=ADVANCED_FACE('',(#320),#2674,.T.);
#2755=ADVANCED_FACE('',(#321),#20,.F.);
#2756=ADVANCED_FACE('',(#322),#21,.F.);
#2757=ADVANCED_FACE('',(#323),#2675,.T.);
#2758=ADVANCED_FACE('',(#324,#50),#98,.T.);
#2759=ADVANCED_FACE('',(#325),#99,.F.);
#2760=ADVANCED_FACE('',(#326),#100,.F.);
#2761=ADVANCED_FACE('',(#327,#51),#101,.T.);
#2762=ADVANCED_FACE('',(#328),#102,.T.);
#2763=ADVANCED_FACE('',(#329,#52),#103,.T.);
#2764=ADVANCED_FACE('',(#330,#53,#54,#55,#56,#57,#58,#59),#104,.F.);
#2765=ADVANCED_FACE('',(#331),#15,.F.);
#2766=ADVANCED_FACE('',(#332),#2676,.F.);
#2767=ADVANCED_FACE('',(#333,#60),#105,.T.);
#2768=ADVANCED_FACE('',(#334),#2677,.F.);
#2769=ADVANCED_FACE('',(#335,#61),#106,.T.);
#2770=ADVANCED_FACE('',(#336),#2678,.F.);
#2771=ADVANCED_FACE('',(#337,#62),#107,.T.);
#2772=ADVANCED_FACE('',(#338),#2679,.F.);
#2773=ADVANCED_FACE('',(#339,#63),#108,.T.);
#2774=ADVANCED_FACE('',(#340),#2680,.F.);
#2775=ADVANCED_FACE('',(#341,#64),#109,.T.);
#2776=ADVANCED_FACE('',(#342),#2681,.F.);
#2777=ADVANCED_FACE('',(#343,#65),#110,.T.);
#2778=ADVANCED_FACE('',(#344,#66),#111,.F.);
#2779=ADVANCED_FACE('',(#345),#2682,.F.);
#2780=ADVANCED_FACE('',(#346,#67),#112,.T.);
#2781=ADVANCED_FACE('',(#347),#2683,.F.);
#2782=ADVANCED_FACE('',(#348,#68),#113,.F.);
#2783=ADVANCED_FACE('',(#349,#69),#114,.T.);
#2784=ADVANCED_FACE('',(#350),#2684,.F.);
#2785=ADVANCED_FACE('',(#351),#115,.T.);
#2786=ADVANCED_FACE('',(#352),#2685,.F.);
#2787=ADVANCED_FACE('',(#353),#2686,.F.);
#2788=ADVANCED_FACE('',(#354),#116,.T.);
#2789=ADVANCED_FACE('',(#355),#2687,.F.);
#2790=ADVANCED_FACE('',(#356),#117,.T.);
#2791=ADVANCED_FACE('',(#357),#2688,.F.);
#2792=ADVANCED_FACE('',(#358),#2689,.F.);
#2793=ADVANCED_FACE('',(#359),#118,.T.);
#2794=ADVANCED_FACE('',(#360,#70,#71,#72),#119,.T.);
#2795=ADVANCED_FACE('',(#361,#73,#74,#75),#120,.T.);
#2796=ADVANCED_FACE('',(#362),#2690,.F.);
#2797=ADVANCED_FACE('',(#363),#121,.T.);
#2798=ADVANCED_FACE('',(#364),#2691,.F.);
#2799=ADVANCED_FACE('',(#365,#76),#122,.T.);
#2800=ADVANCED_FACE('',(#366),#2692,.F.);
#2801=ADVANCED_FACE('',(#367),#123,.T.);
#2802=ADVANCED_FACE('',(#368),#2693,.F.);
#2803=ADVANCED_FACE('',(#369,#77),#124,.T.);
#2804=ADVANCED_FACE('',(#370),#2694,.F.);
#2805=ADVANCED_FACE('',(#371),#125,.T.);
#2806=ADVANCED_FACE('',(#372),#2695,.F.);
#2807=ADVANCED_FACE('',(#373,#78),#126,.T.);
#2808=ADVANCED_FACE('',(#374),#2696,.F.);
#2809=ADVANCED_FACE('',(#375),#127,.T.);
#2810=ADVANCED_FACE('',(#376),#2697,.F.);
#2811=ADVANCED_FACE('',(#377,#79),#128,.T.);
#2812=ADVANCED_FACE('',(#378),#129,.T.);
#2813=ADVANCED_FACE('',(#379),#130,.T.);
#2814=ADVANCED_FACE('',(#380),#131,.T.);
#2815=ADVANCED_FACE('',(#381),#2698,.F.);
#2816=ADVANCED_FACE('',(#382,#80),#132,.T.);
#2817=ADVANCED_FACE('',(#383),#133,.F.);
#2818=ADVANCED_FACE('',(#384),#2699,.F.);
#2819=ADVANCED_FACE('',(#385),#134,.F.);
#2820=ADVANCED_FACE('',(#386),#135,.F.);
#2821=ADVANCED_FACE('',(#387),#136,.T.);
#2822=ADVANCED_FACE('',(#388),#2700,.F.);
#2823=ADVANCED_FACE('',(#389),#137,.T.);
#2824=ADVANCED_FACE('',(#390,#81),#138,.T.);
#2825=ADVANCED_FACE('',(#391),#2701,.F.);
#2826=ADVANCED_FACE('',(#392),#139,.T.);
#2827=ADVANCED_FACE('',(#393),#140,.F.);
#2828=ADVANCED_FACE('',(#394),#2702,.F.);
#2829=ADVANCED_FACE('',(#395),#141,.T.);
#2830=ADVANCED_FACE('',(#396),#142,.F.);
#2831=ADVANCED_FACE('',(#397),#2703,.F.);
#2832=ADVANCED_FACE('',(#398),#143,.F.);
#2833=ADVANCED_FACE('',(#399),#2704,.T.);
#2834=ADVANCED_FACE('',(#400),#144,.F.);
#2835=ADVANCED_FACE('',(#401),#145,.T.);
#2836=ADVANCED_FACE('',(#402),#2705,.T.);
#2837=ADVANCED_FACE('',(#403),#146,.F.);
#2838=ADVANCED_FACE('',(#404),#147,.T.);
#2839=ADVANCED_FACE('',(#405),#148,.F.);
#2840=ADVANCED_FACE('',(#406),#149,.F.);
#2841=ADVANCED_FACE('',(#407),#150,.F.);
#2842=ADVANCED_FACE('',(#408),#151,.F.);
#2843=ADVANCED_FACE('',(#409),#152,.F.);
#2844=ADVANCED_FACE('',(#410),#153,.F.);
#2845=ADVANCED_FACE('',(#411),#154,.F.);
#2846=ADVANCED_FACE('',(#412),#155,.F.);
#2847=ADVANCED_FACE('',(#413),#156,.F.);
#2848=ADVANCED_FACE('',(#414),#157,.F.);
#2849=ADVANCED_FACE('',(#415),#158,.F.);
#2850=ADVANCED_FACE('',(#416),#159,.F.);
#2851=ADVANCED_FACE('',(#417),#160,.F.);
#2852=ADVANCED_FACE('',(#418),#161,.F.);
#2853=ADVANCED_FACE('',(#419),#162,.F.);
#2854=ADVANCED_FACE('',(#420),#16,.F.);
#2855=ADVANCED_FACE('',(#421),#2706,.F.);
#2856=ADVANCED_FACE('',(#422),#2707,.F.);
#2857=ADVANCED_FACE('',(#423),#163,.F.);
#2858=ADVANCED_FACE('',(#424),#17,.F.);
#2859=ADVANCED_FACE('',(#425),#164,.F.);
#2860=ADVANCED_FACE('',(#426),#2708,.F.);
#2861=ADVANCED_FACE('',(#427,#82,#83),#165,.F.);
#2862=ADVANCED_FACE('',(#428),#166,.F.);
#2863=ADVANCED_FACE('',(#429),#167,.F.);
#2864=ADVANCED_FACE('',(#430),#2709,.F.);
#2865=ADVANCED_FACE('',(#431),#168,.T.);
#2866=ADVANCED_FACE('',(#432),#2710,.F.);
#2867=ADVANCED_FACE('',(#433),#2711,.F.);
#2868=ADVANCED_FACE('',(#434),#169,.T.);
#2869=ADVANCED_FACE('',(#435),#2712,.F.);
#2870=ADVANCED_FACE('',(#436),#170,.T.);
#2871=ADVANCED_FACE('',(#437),#171,.T.);
#2872=ADVANCED_FACE('',(#438),#172,.T.);
#2873=ADVANCED_FACE('',(#439,#84,#85),#173,.T.);
#2874=ADVANCED_FACE('',(#440),#2713,.F.);
#2875=ADVANCED_FACE('',(#441),#174,.T.);
#2876=ADVANCED_FACE('',(#442),#175,.T.);
#2877=ADVANCED_FACE('',(#443),#2714,.F.);
#2878=ADVANCED_FACE('',(#444),#176,.T.);
#2879=ADVANCED_FACE('',(#445),#177,.T.);
#2880=CLOSED_SHELL('',(#2715,#2716,#2717,#2718,#2719,#2720,#2721,#2722,
#2723,#2724,#2725,#2726,#2727,#2728,#2729,#2730,#2731,#2732,#2733,#2734,
#2735,#2736,#2737,#2738,#2739,#2740,#2741,#2742,#2743,#2744,#2745,#2746,
#2747,#2748,#2749,#2750,#2751,#2752,#2753,#2754,#2755,#2756,#2757,#2758,
#2759,#2760,#2761,#2762,#2763,#2764,#2765,#2766,#2767,#2768,#2769,#2770,
#2771,#2772,#2773,#2774,#2775,#2776,#2777,#2778,#2779,#2780,#2781,#2782,
#2783,#2784,#2785,#2786,#2787,#2788,#2789,#2790,#2791,#2792,#2793,#2794,
#2795,#2796,#2797,#2798,#2799,#2800,#2801,#2802,#2803,#2804,#2805,#2806,
#2807,#2808,#2809,#2810,#2811,#2812,#2813,#2814,#2815,#2816,#2817,#2818,
#2819,#2820,#2821,#2822,#2823,#2824,#2825,#2826,#2827,#2828,#2829,#2830,
#2831,#2832,#2833,#2834,#2835,#2836,#2837,#2838,#2839,#2840,#2841,#2842,
#2843,#2844,#2845,#2846,#2847,#2848,#2849,#2850,#2851,#2852,#2853,#2854,
#2855,#2856,#2857,#2858,#2859,#2860,#2861,#2862,#2863,#2864,#2865,#2866,
#2867,#2868,#2869,#2870,#2871,#2872,#2873,#2874,#2875,#2876,#2877,#2878,
#2879));
#2881=DERIVED_UNIT_ELEMENT(#2883,1.);
#2882=DERIVED_UNIT_ELEMENT(#5935,-3.);
#2883=(
MASS_UNIT()
NAMED_UNIT(*)
SI_UNIT(.KILO.,.GRAM.)
);
#2884=DERIVED_UNIT((#2881,#2882));
#2885=MEASURE_REPRESENTATION_ITEM('density measure',
POSITIVE_RATIO_MEASURE(7850.),#2884);
#2886=PROPERTY_DEFINITION_REPRESENTATION(#2891,#2888);
#2887=PROPERTY_DEFINITION_REPRESENTATION(#2892,#2889);
#2888=REPRESENTATION('material name',(#2890),#5932);
#2889=REPRESENTATION('density',(#2885),#5932);
#2890=DESCRIPTIVE_REPRESENTATION_ITEM('Steel','Steel');
#2891=PROPERTY_DEFINITION('material property','material name',#5942);
#2892=PROPERTY_DEFINITION('material property','density of part',#5942);
#2893=AXIS2_PLACEMENT_3D('placement',#3963,#3171,#3172);
#2894=AXIS2_PLACEMENT_3D('',#3964,#3173,#3174);
#2895=AXIS2_PLACEMENT_3D('',#3982,#3176,#3177);
#2896=AXIS2_PLACEMENT_3D('',#4035,#3179,#3180);
#2897=AXIS2_PLACEMENT_3D('',#4083,#3182,#3183);
#2898=AXIS2_PLACEMENT_3D('',#4134,#3185,#3186);
#2899=AXIS2_PLACEMENT_3D('',#4185,#3188,#3189);
#2900=AXIS2_PLACEMENT_3D('',#4204,#3191,#3192);
#2901=AXIS2_PLACEMENT_3D('',#4224,#3193,#3194);
#2902=AXIS2_PLACEMENT_3D('',#4245,#3196,#3197);
#2903=AXIS2_PLACEMENT_3D('',#4269,#3199,#3200);
#2904=AXIS2_PLACEMENT_3D('',#4293,#3202,#3203);
#2905=AXIS2_PLACEMENT_3D('',#4319,#3205,#3206);
#2906=AXIS2_PLACEMENT_3D('',#4343,#3208,#3209);
#2907=AXIS2_PLACEMENT_3D('',#4354,#3211,#3212);
#2908=AXIS2_PLACEMENT_3D('',#4360,#3213,#3214);
#2909=AXIS2_PLACEMENT_3D('',#4365,#3216,#3217);
#2910=AXIS2_PLACEMENT_3D('',#4368,#3219,#3220);
#2911=AXIS2_PLACEMENT_3D('',#4369,#3221,#3222);
#2912=AXIS2_PLACEMENT_3D('',#4374,#3225,#3226);
#2913=AXIS2_PLACEMENT_3D('',#4375,#3227,#3228);
#2914=AXIS2_PLACEMENT_3D('',#4380,#3231,#3232);
#2915=AXIS2_PLACEMENT_3D('',#4381,#3233,#3234);
#2916=AXIS2_PLACEMENT_3D('',#4384,#3237,#3238);
#2917=AXIS2_PLACEMENT_3D('',#4393,#3243,#3244);
#2918=AXIS2_PLACEMENT_3D('',#4396,#3245,#3246);
#2919=AXIS2_PLACEMENT_3D('',#4400,#3248,#3249);
#2920=AXIS2_PLACEMENT_3D('',#4405,#3252,#3253);
#2921=AXIS2_PLACEMENT_3D('',#4406,#3254,#3255);
#2922=AXIS2_PLACEMENT_3D('',#4408,#3256,#3257);
#2923=AXIS2_PLACEMENT_3D('',#4410,#3259,#3260);
#2924=AXIS2_PLACEMENT_3D('',#4416,#3264,#3265);
#2925=AXIS2_PLACEMENT_3D('',#4421,#3267,#3268);
#2926=AXIS2_PLACEMENT_3D('',#4427,#3271,#3272);
#2927=AXIS2_PLACEMENT_3D('',#4428,#3273,#3274);
#2928=AXIS2_PLACEMENT_3D('',#4430,#3275,#3276);
#2929=AXIS2_PLACEMENT_3D('',#4431,#3277,#3278);
#2930=AXIS2_PLACEMENT_3D('',#4433,#3279,#3280);
#2931=AXIS2_PLACEMENT_3D('',#4435,#3282,#3283);
#2932=AXIS2_PLACEMENT_3D('',#4440,#3285,#3286);
#2933=AXIS2_PLACEMENT_3D('',#4442,#3287,#3288);
#2934=AXIS2_PLACEMENT_3D('',#4450,#3292,#3293);
#2935=AXIS2_PLACEMENT_3D('',#4451,#3294,#3295);
#2936=AXIS2_PLACEMENT_3D('',#4453,#3296,#3297);
#2937=AXIS2_PLACEMENT_3D('',#4456,#3299,#3300);
#2938=AXIS2_PLACEMENT_3D('',#4458,#3301,#3302);
#2939=AXIS2_PLACEMENT_3D('',#4810,#3303,#3304);
#2940=AXIS2_PLACEMENT_3D('',#4822,#3305,#3306);
#2941=AXIS2_PLACEMENT_3D('',#4838,#3307,#3308);
#2942=AXIS2_PLACEMENT_3D('',#5128,#3309,#3310);
#2943=AXIS2_PLACEMENT_3D('',#5219,#3312,#3313);
#2944=AXIS2_PLACEMENT_3D('',#5224,#3315,#3316);
#2945=AXIS2_PLACEMENT_3D('',#5227,#3318,#3319);
#2946=AXIS2_PLACEMENT_3D('',#5228,#3320,#3321);
#2947=AXIS2_PLACEMENT_3D('',#5269,#3323,#3324);
#2948=AXIS2_PLACEMENT_3D('',#5270,#3325,#3326);
#2949=AXIS2_PLACEMENT_3D('',#5271,#3327,#3328);
#2950=AXIS2_PLACEMENT_3D('',#5272,#3329,#3330);
#2951=AXIS2_PLACEMENT_3D('',#5277,#3333,#3334);
#2952=AXIS2_PLACEMENT_3D('',#5278,#3335,#3336);
#2953=AXIS2_PLACEMENT_3D('',#5282,#3338,#3339);
#2954=AXIS2_PLACEMENT_3D('',#5284,#3341,#3342);
#2955=AXIS2_PLACEMENT_3D('',#5286,#3344,#3345);
#2956=AXIS2_PLACEMENT_3D('',#5317,#3350,#3351);
#2957=AXIS2_PLACEMENT_3D('',#5319,#3353,#3354);
#2958=AXIS2_PLACEMENT_3D('',#5341,#3357,#3358);
#2959=AXIS2_PLACEMENT_3D('',#5344,#3360,#3361);
#2960=AXIS2_PLACEMENT_3D('',#5361,#3364,#3365);
#2961=AXIS2_PLACEMENT_3D('',#5365,#3367,#3368);
#2962=AXIS2_PLACEMENT_3D('',#5367,#3370,#3371);
#2963=AXIS2_PLACEMENT_3D('',#5369,#3372,#3373);
#2964=AXIS2_PLACEMENT_3D('',#5391,#3377,#3378);
#2965=AXIS2_PLACEMENT_3D('',#5392,#3379,#3380);
#2966=AXIS2_PLACEMENT_3D('',#5393,#3381,#3382);
#2967=AXIS2_PLACEMENT_3D('',#5412,#3392,#3393);
#2968=AXIS2_PLACEMENT_3D('',#5413,#3394,#3395);
#2969=AXIS2_PLACEMENT_3D('',#5414,#3396,#3397);
#2970=AXIS2_PLACEMENT_3D('',#5418,#3399,#3400);
#2971=AXIS2_PLACEMENT_3D('',#5422,#3402,#3403);
#2972=AXIS2_PLACEMENT_3D('',#5426,#3406,#3407);
#2973=AXIS2_PLACEMENT_3D('',#5428,#3409,#3410);
#2974=AXIS2_PLACEMENT_3D('',#5449,#3422,#3423);
#2975=AXIS2_PLACEMENT_3D('',#5455,#3426,#3427);
#2976=AXIS2_PLACEMENT_3D('',#5459,#3429,#3430);
#2977=AXIS2_PLACEMENT_3D('',#5461,#3432,#3433);
#2978=AXIS2_PLACEMENT_3D('',#5482,#3445,#3446);
#2979=AXIS2_PLACEMENT_3D('',#5503,#3457,#3458);
#2980=AXIS2_PLACEMENT_3D('',#5507,#3460,#3461);
#2981=AXIS2_PLACEMENT_3D('',#5511,#3463,#3464);
#2982=AXIS2_PLACEMENT_3D('',#5514,#3466,#3467);
#2983=AXIS2_PLACEMENT_3D('',#5516,#3468,#3469);
#2984=AXIS2_PLACEMENT_3D('',#5542,#3482,#3483);
#2985=AXIS2_PLACEMENT_3D('',#5544,#3484,#3485);
#2986=AXIS2_PLACEMENT_3D('',#5545,#3486,#3487);
#2987=AXIS2_PLACEMENT_3D('',#5548,#3489,#3490);
#2988=AXIS2_PLACEMENT_3D('',#5549,#3491,#3492);
#2989=AXIS2_PLACEMENT_3D('',#5551,#3493,#3494);
#2990=AXIS2_PLACEMENT_3D('',#5554,#3496,#3497);
#2991=AXIS2_PLACEMENT_3D('',#5555,#3498,#3499);
#2992=AXIS2_PLACEMENT_3D('',#5557,#3500,#3501);
#2993=AXIS2_PLACEMENT_3D('',#5558,#3502,#3503);
#2994=AXIS2_PLACEMENT_3D('',#5560,#3504,#3505);
#2995=AXIS2_PLACEMENT_3D('',#5563,#3507,#3508);
#2996=AXIS2_PLACEMENT_3D('',#5564,#3509,#3510);
#2997=AXIS2_PLACEMENT_3D('',#5566,#3511,#3512);
#2998=AXIS2_PLACEMENT_3D('',#5567,#3513,#3514);
#2999=AXIS2_PLACEMENT_3D('',#5569,#3515,#3516);
#3000=AXIS2_PLACEMENT_3D('',#5572,#3518,#3519);
#3001=AXIS2_PLACEMENT_3D('',#5573,#3520,#3521);
#3002=AXIS2_PLACEMENT_3D('',#5575,#3522,#3523);
#3003=AXIS2_PLACEMENT_3D('',#5576,#3524,#3525);
#3004=AXIS2_PLACEMENT_3D('',#5578,#3526,#3527);
#3005=AXIS2_PLACEMENT_3D('',#5581,#3529,#3530);
#3006=AXIS2_PLACEMENT_3D('',#5582,#3531,#3532);
#3007=AXIS2_PLACEMENT_3D('',#5584,#3533,#3534);
#3008=AXIS2_PLACEMENT_3D('',#5585,#3535,#3536);
#3009=AXIS2_PLACEMENT_3D('',#5587,#3537,#3538);
#3010=AXIS2_PLACEMENT_3D('',#5590,#3540,#3541);
#3011=AXIS2_PLACEMENT_3D('',#5591,#3542,#3543);
#3012=AXIS2_PLACEMENT_3D('',#5593,#3544,#3545);
#3013=AXIS2_PLACEMENT_3D('',#5594,#3546,#3547);
#3014=AXIS2_PLACEMENT_3D('',#5596,#3548,#3549);
#3015=AXIS2_PLACEMENT_3D('',#5599,#3551,#3552);
#3016=AXIS2_PLACEMENT_3D('',#5600,#3553,#3554);
#3017=AXIS2_PLACEMENT_3D('',#5602,#3555,#3556);
#3018=AXIS2_PLACEMENT_3D('',#5603,#3557,#3558);
#3019=AXIS2_PLACEMENT_3D('',#5605,#3559,#3560);
#3020=AXIS2_PLACEMENT_3D('',#5607,#3561,#3562);
#3021=AXIS2_PLACEMENT_3D('',#5608,#3563,#3564);
#3022=AXIS2_PLACEMENT_3D('',#5610,#3565,#3566);
#3023=AXIS2_PLACEMENT_3D('',#5612,#3568,#3569);
#3024=AXIS2_PLACEMENT_3D('',#5614,#3570,#3571);
#3025=AXIS2_PLACEMENT_3D('',#5615,#3572,#3573);
#3026=AXIS2_PLACEMENT_3D('',#5617,#3574,#3575);
#3027=AXIS2_PLACEMENT_3D('',#5620,#3577,#3578);
#3028=AXIS2_PLACEMENT_3D('',#5621,#3579,#3580);
#3029=AXIS2_PLACEMENT_3D('',#5623,#3581,#3582);
#3030=AXIS2_PLACEMENT_3D('',#5624,#3583,#3584);
#3031=AXIS2_PLACEMENT_3D('',#5626,#3585,#3586);
#3032=AXIS2_PLACEMENT_3D('',#5627,#3587,#3588);
#3033=AXIS2_PLACEMENT_3D('',#5630,#3590,#3591);
#3034=AXIS2_PLACEMENT_3D('',#5631,#3592,#3593);
#3035=AXIS2_PLACEMENT_3D('',#5632,#3594,#3595);
#3036=AXIS2_PLACEMENT_3D('',#5634,#3597,#3598);
#3037=AXIS2_PLACEMENT_3D('',#5637,#3600,#3601);
#3038=AXIS2_PLACEMENT_3D('',#5638,#3602,#3603);
#3039=AXIS2_PLACEMENT_3D('',#5639,#3604,#3605);
#3040=AXIS2_PLACEMENT_3D('',#5642,#3607,#3608);
#3041=AXIS2_PLACEMENT_3D('',#5643,#3609,#3610);
#3042=AXIS2_PLACEMENT_3D('',#5644,#3611,#3612);
#3043=AXIS2_PLACEMENT_3D('',#5646,#3614,#3615);
#3044=AXIS2_PLACEMENT_3D('',#5649,#3617,#3618);
#3045=AXIS2_PLACEMENT_3D('',#5650,#3619,#3620);
#3046=AXIS2_PLACEMENT_3D('',#5651,#3621,#3622);
#3047=AXIS2_PLACEMENT_3D('',#5657,#3625,#3626);
#3048=AXIS2_PLACEMENT_3D('',#5659,#3628,#3629);
#3049=AXIS2_PLACEMENT_3D('',#5660,#3630,#3631);
#3050=AXIS2_PLACEMENT_3D('',#5664,#3633,#3634);
#3051=AXIS2_PLACEMENT_3D('',#5668,#3637,#3638);
#3052=AXIS2_PLACEMENT_3D('',#5669,#3639,#3640);
#3053=AXIS2_PLACEMENT_3D('',#5671,#3641,#3642);
#3054=AXIS2_PLACEMENT_3D('',#5674,#3644,#3645);
#3055=AXIS2_PLACEMENT_3D('',#5675,#3646,#3647);
#3056=AXIS2_PLACEMENT_3D('',#5676,#3648,#3649);
#3057=AXIS2_PLACEMENT_3D('',#5679,#3651,#3652);
#3058=AXIS2_PLACEMENT_3D('',#5680,#3653,#3654);
#3059=AXIS2_PLACEMENT_3D('',#5681,#3655,#3656);
#3060=AXIS2_PLACEMENT_3D('',#5683,#3657,#3658);
#3061=AXIS2_PLACEMENT_3D('',#5686,#3660,#3661);
#3062=AXIS2_PLACEMENT_3D('',#5687,#3662,#3663);
#3063=AXIS2_PLACEMENT_3D('',#5688,#3664,#3665);
#3064=AXIS2_PLACEMENT_3D('',#5691,#3667,#3668);
#3065=AXIS2_PLACEMENT_3D('',#5692,#3669,#3670);
#3066=AXIS2_PLACEMENT_3D('',#5693,#3671,#3672);
#3067=AXIS2_PLACEMENT_3D('',#5695,#3673,#3674);
#3068=AXIS2_PLACEMENT_3D('',#5698,#3676,#3677);
#3069=AXIS2_PLACEMENT_3D('',#5699,#3678,#3679);
#3070=AXIS2_PLACEMENT_3D('',#5700,#3680,#3681);
#3071=AXIS2_PLACEMENT_3D('',#5703,#3683,#3684);
#3072=AXIS2_PLACEMENT_3D('',#5704,#3685,#3686);
#3073=AXIS2_PLACEMENT_3D('',#5705,#3687,#3688);
#3074=AXIS2_PLACEMENT_3D('',#5707,#3689,#3690);
#3075=AXIS2_PLACEMENT_3D('',#5710,#3692,#3693);
#3076=AXIS2_PLACEMENT_3D('',#5711,#3694,#3695);
#3077=AXIS2_PLACEMENT_3D('',#5712,#3696,#3697);
#3078=AXIS2_PLACEMENT_3D('',#5715,#3699,#3700);
#3079=AXIS2_PLACEMENT_3D('',#5716,#3701,#3702);
#3080=AXIS2_PLACEMENT_3D('',#5717,#3703,#3704);
#3081=AXIS2_PLACEMENT_3D('',#5723,#3707,#3708);
#3082=AXIS2_PLACEMENT_3D('',#5726,#3710,#3711);
#3083=AXIS2_PLACEMENT_3D('',#5727,#3712,#3713);
#3084=AXIS2_PLACEMENT_3D('',#5731,#3716,#3717);
#3085=AXIS2_PLACEMENT_3D('',#5735,#3720,#3721);
#3086=AXIS2_PLACEMENT_3D('',#5736,#3722,#3723);
#3087=AXIS2_PLACEMENT_3D('',#5737,#3724,#3725);
#3088=AXIS2_PLACEMENT_3D('',#5738,#3726,#3727);
#3089=AXIS2_PLACEMENT_3D('',#5740,#3728,#3729);
#3090=AXIS2_PLACEMENT_3D('',#5741,#3730,#3731);
#3091=AXIS2_PLACEMENT_3D('',#5742,#3732,#3733);
#3092=AXIS2_PLACEMENT_3D('',#5744,#3735,#3736);
#3093=AXIS2_PLACEMENT_3D('',#5748,#3738,#3739);
#3094=AXIS2_PLACEMENT_3D('',#5752,#3741,#3742);
#3095=AXIS2_PLACEMENT_3D('',#5754,#3744,#3745);
#3096=AXIS2_PLACEMENT_3D('',#5755,#3746,#3747);
#3097=AXIS2_PLACEMENT_3D('',#5756,#3748,#3749);
#3098=AXIS2_PLACEMENT_3D('',#5760,#3752,#3753);
#3099=AXIS2_PLACEMENT_3D('',#5763,#3755,#3756);
#3100=AXIS2_PLACEMENT_3D('',#5764,#3757,#3758);
#3101=AXIS2_PLACEMENT_3D('',#5766,#3760,#3761);
#3102=AXIS2_PLACEMENT_3D('',#5768,#3762,#3763);
#3103=AXIS2_PLACEMENT_3D('',#5769,#3764,#3765);
#3104=AXIS2_PLACEMENT_3D('',#5771,#3767,#3768);
#3105=AXIS2_PLACEMENT_3D('',#5772,#3769,#3770);
#3106=AXIS2_PLACEMENT_3D('',#5773,#3771,#3772);
#3107=AXIS2_PLACEMENT_3D('',#5775,#3774,#3775);
#3108=AXIS2_PLACEMENT_3D('',#5776,#3776,#3777);
#3109=AXIS2_PLACEMENT_3D('',#5777,#3778,#3779);
#3110=AXIS2_PLACEMENT_3D('',#5778,#3780,#3781);
#3111=AXIS2_PLACEMENT_3D('',#5780,#3783,#3784);
#3112=AXIS2_PLACEMENT_3D('',#5782,#3786,#3787);
#3113=AXIS2_PLACEMENT_3D('',#5783,#3788,#3789);
#3114=AXIS2_PLACEMENT_3D('',#5787,#3791,#3792);
#3115=AXIS2_PLACEMENT_3D('',#5789,#3794,#3795);
#3116=AXIS2_PLACEMENT_3D('',#5791,#3797,#3798);
#3117=AXIS2_PLACEMENT_3D('',#5795,#3801,#3802);
#3118=AXIS2_PLACEMENT_3D('',#5799,#3804,#3805);
#3119=AXIS2_PLACEMENT_3D('',#5801,#3807,#3808);
#3120=AXIS2_PLACEMENT_3D('',#5803,#3810,#3811);
#3121=AXIS2_PLACEMENT_3D('',#5807,#3814,#3815);
#3122=AXIS2_PLACEMENT_3D('',#5813,#3819,#3820);
#3123=AXIS2_PLACEMENT_3D('',#5817,#3823,#3824);
#3124=AXIS2_PLACEMENT_3D('',#5821,#3827,#3828);
#3125=AXIS2_PLACEMENT_3D('',#5823,#3830,#3831);
#3126=AXIS2_PLACEMENT_3D('',#5824,#3832,#3833);
#3127=AXIS2_PLACEMENT_3D('',#5830,#3837,#3838);
#3128=AXIS2_PLACEMENT_3D('',#5834,#3841,#3842);
#3129=AXIS2_PLACEMENT_3D('',#5838,#3845,#3846);
#3130=AXIS2_PLACEMENT_3D('',#5840,#3848,#3849);
#3131=AXIS2_PLACEMENT_3D('',#5841,#3850,#3851);
#3132=AXIS2_PLACEMENT_3D('',#5847,#3855,#3856);
#3133=AXIS2_PLACEMENT_3D('',#5851,#3859,#3860);
#3134=AXIS2_PLACEMENT_3D('',#5855,#3863,#3864);
#3135=AXIS2_PLACEMENT_3D('',#5857,#3866,#3867);
#3136=AXIS2_PLACEMENT_3D('',#5858,#3868,#3869);
#3137=AXIS2_PLACEMENT_3D('',#5861,#3871,#3872);
#3138=AXIS2_PLACEMENT_3D('',#5862,#3873,#3874);
#3139=AXIS2_PLACEMENT_3D('',#5864,#3876,#3877);
#3140=AXIS2_PLACEMENT_3D('',#5866,#3879,#3880);
#3141=AXIS2_PLACEMENT_3D('',#5870,#3883,#3884);
#3142=AXIS2_PLACEMENT_3D('',#5873,#3886,#3887);
#3143=AXIS2_PLACEMENT_3D('',#5874,#3888,#3889);
#3144=AXIS2_PLACEMENT_3D('',#5875,#3890,#3891);
#3145=AXIS2_PLACEMENT_3D('',#5877,#3893,#3894);
#3146=AXIS2_PLACEMENT_3D('',#5878,#3895,#3896);
#3147=AXIS2_PLACEMENT_3D('',#5882,#3898,#3899);
#3148=AXIS2_PLACEMENT_3D('',#5886,#3902,#3903);
#3149=AXIS2_PLACEMENT_3D('',#5887,#3904,#3905);
#3150=AXIS2_PLACEMENT_3D('',#5889,#3907,#3908);
#3151=AXIS2_PLACEMENT_3D('',#5891,#3910,#3911);
#3152=AXIS2_PLACEMENT_3D('',#5892,#3912,#3913);
#3153=AXIS2_PLACEMENT_3D('',#5894,#3915,#3916);
#3154=AXIS2_PLACEMENT_3D('',#5895,#3917,#3918);
#3155=AXIS2_PLACEMENT_3D('',#5896,#3919,#3920);
#3156=AXIS2_PLACEMENT_3D('',#5897,#3921,#3922);
#3157=AXIS2_PLACEMENT_3D('',#5901,#3925,#3926);
#3158=AXIS2_PLACEMENT_3D('',#5903,#3927,#3928);
#3159=AXIS2_PLACEMENT_3D('',#5905,#3930,#3931);
#3160=AXIS2_PLACEMENT_3D('',#5909,#3934,#3935);
#3161=AXIS2_PLACEMENT_3D('',#5911,#3937,#3938);
#3162=AXIS2_PLACEMENT_3D('',#5912,#3939,#3940);
#3163=AXIS2_PLACEMENT_3D('',#5918,#3943,#3944);
#3164=AXIS2_PLACEMENT_3D('',#5920,#3946,#3947);
#3165=AXIS2_PLACEMENT_3D('',#5921,#3948,#3949);
#3166=AXIS2_PLACEMENT_3D('',#5922,#3950,#3951);
#3167=AXIS2_PLACEMENT_3D('',#5924,#3953,#3954);
#3168=AXIS2_PLACEMENT_3D('',#5926,#3956,#3957);
#3169=AXIS2_PLACEMENT_3D('',#5928,#3959,#3960);
#3170=AXIS2_PLACEMENT_3D('',#5929,#3961,#3962);
#3171=DIRECTION('axis',(0.,0.,1.));
#3172=DIRECTION('refdir',(1.,0.,0.));
#3173=DIRECTION('center_axis',(0.,0.,1.));
#3174=DIRECTION('ref_axis',(-1.,0.,0.));
#3175=DIRECTION('',(0.,0.,1.));
#3176=DIRECTION('center_axis',(0.,0.,1.));
#3177=DIRECTION('ref_axis',(-1.,0.,0.));
#3178=DIRECTION('',(0.,0.,1.));
#3179=DIRECTION('center_axis',(0.,0.,1.));
#3180=DIRECTION('ref_axis',(-1.,0.,0.));
#3181=DIRECTION('',(0.,0.,1.));
#3182=DIRECTION('center_axis',(0.,0.,1.));
#3183=DIRECTION('ref_axis',(-1.,0.,0.));
#3184=DIRECTION('',(0.,0.,1.));
#3185=DIRECTION('center_axis',(0.,0.,1.));
#3186=DIRECTION('ref_axis',(-1.,0.,0.));
#3187=DIRECTION('',(0.,0.,1.));
#3188=DIRECTION('center_axis',(0.,0.,1.));
#3189=DIRECTION('ref_axis',(-0.937393643821366,-0.348271670572417,0.));
#3190=DIRECTION('',(0.,0.,1.));
#3191=DIRECTION('center_axis',(0.,0.,1.));
#3192=DIRECTION('ref_axis',(-1.,0.,0.));
#3193=DIRECTION('center_axis',(0.,0.,1.));
#3194=DIRECTION('ref_axis',(-1.,-3.45370740000049E-14,0.));
#3195=DIRECTION('',(-1.22464679914735E-16,-4.24456931042874E-30,1.));
#3196=DIRECTION('center_axis',(0.,0.,1.));
#3197=DIRECTION('ref_axis',(-1.,-3.45370740000049E-14,0.));
#3198=DIRECTION('',(-1.22464679914735E-16,-4.24456931042874E-30,1.));
#3199=DIRECTION('center_axis',(0.,0.,1.));
#3200=DIRECTION('ref_axis',(-1.,-3.45370740000049E-14,0.));
#3201=DIRECTION('',(-1.22464679914735E-16,-4.24456931042874E-30,1.));
#3202=DIRECTION('center_axis',(0.,0.,1.));
#3203=DIRECTION('ref_axis',(-1.,-3.45370740000049E-14,0.));
#3204=DIRECTION('',(-1.22464679914735E-16,-4.24456931042874E-30,1.));
#3205=DIRECTION('center_axis',(0.,0.,1.));
#3206=DIRECTION('ref_axis',(-1.,-3.45370740000049E-14,0.));
#3207=DIRECTION('',(-1.22464679914735E-16,-4.24456931042874E-30,1.));
#3208=DIRECTION('center_axis',(0.,0.,1.));
#3209=DIRECTION('ref_axis',(0.609073671701097,-0.793113650393526,0.));
#3210=DIRECTION('',(-1.22464679914735E-16,-4.24456931042874E-30,1.));
#3211=DIRECTION('center_axis',(0.,0.,1.));
#3212=DIRECTION('ref_axis',(-1.,-3.45370740000049E-14,0.));
#3213=DIRECTION('center_axis',(1.,0.,0.));
#3214=DIRECTION('ref_axis',(0.,0.,-1.));
#3215=DIRECTION('',(0.,0.,-1.));
#3216=DIRECTION('center_axis',(-1.,0.,0.));
#3217=DIRECTION('ref_axis',(0.,-6.51850878964327E-15,-1.));
#3218=DIRECTION('',(0.,-1.,0.));
#3219=DIRECTION('center_axis',(1.,0.,0.));
#3220=DIRECTION('ref_axis',(0.,-5.5079176509679E-15,-1.));
#3221=DIRECTION('center_axis',(1.,0.,0.));
#3222=DIRECTION('ref_axis',(0.,-5.5079176509679E-15,-1.));
#3223=DIRECTION('',(-1.,0.,0.));
#3224=DIRECTION('',(1.,0.,0.));
#3225=DIRECTION('center_axis',(-1.,0.,0.));
#3226=DIRECTION('ref_axis',(0.,-5.5079176509679E-15,-1.));
#3227=DIRECTION('center_axis',(1.,0.,0.));
#3228=DIRECTION('ref_axis',(0.,0.,-1.));
#3229=DIRECTION('',(0.,0.,1.));
#3230=DIRECTION('',(0.,1.,0.));
#3231=DIRECTION('center_axis',(1.,0.,0.));
#3232=DIRECTION('ref_axis',(0.,-6.51850878964327E-15,-1.));
#3233=DIRECTION('center_axis',(1.,0.,0.));
#3234=DIRECTION('ref_axis',(0.,-6.51850878964327E-15,-1.));
#3235=DIRECTION('',(1.,0.,0.));
#3236=DIRECTION('',(-1.,0.,0.));
#3237=DIRECTION('center_axis',(0.,0.,-1.));
#3238=DIRECTION('ref_axis',(1.,0.,0.));
#3239=DIRECTION('',(0.,-1.,0.));
#3240=DIRECTION('',(-1.,0.,0.));
#3241=DIRECTION('',(0.,1.,0.));
#3242=DIRECTION('',(1.,0.,0.));
#3243=DIRECTION('center_axis',(0.,1.,0.));
#3244=DIRECTION('ref_axis',(-1.,0.,0.));
#3245=DIRECTION('center_axis',(0.,1.,0.));
#3246=DIRECTION('ref_axis',(-1.,0.,0.));
#3247=DIRECTION('',(-1.,0.,4.03717463500057E-16));
#3248=DIRECTION('center_axis',(0.,-1.,0.));
#3249=DIRECTION('ref_axis',(-0.781481481481459,0.,0.623928436682882));
#3250=DIRECTION('',(0.,0.,1.));
#3251=DIRECTION('',(-1.,0.,0.));
#3252=DIRECTION('center_axis',(0.,-1.,0.));
#3253=DIRECTION('ref_axis',(-1.,0.,0.));
#3254=DIRECTION('center_axis',(0.,-1.,0.));
#3255=DIRECTION('ref_axis',(-1.,0.,0.));
#3256=DIRECTION('center_axis',(0.,-1.,0.));
#3257=DIRECTION('ref_axis',(-1.,0.,0.));
#3258=DIRECTION('',(0.,-1.,0.));
#3259=DIRECTION('center_axis',(1.,0.,0.));
#3260=DIRECTION('ref_axis',(0.,0.,-1.));
#3261=DIRECTION('',(0.,0.,-1.));
#3262=DIRECTION('',(0.,1.,0.));
#3263=DIRECTION('',(0.,0.,-1.));
#3264=DIRECTION('center_axis',(0.,1.,0.));
#3265=DIRECTION('ref_axis',(-1.,0.,0.));
#3266=DIRECTION('',(1.,0.,4.03717463500057E-16));
#3267=DIRECTION('center_axis',(0.,1.,0.));
#3268=DIRECTION('ref_axis',(-1.,0.,0.));
#3269=DIRECTION('',(1.,0.,0.));
#3270=DIRECTION('',(0.,0.,-1.));
#3271=DIRECTION('center_axis',(0.,-1.,0.));
#3272=DIRECTION('ref_axis',(-1.48616399659201E-12,0.,1.));
#3273=DIRECTION('center_axis',(0.,-1.,0.));
#3274=DIRECTION('ref_axis',(0.623928436682883,0.,0.781481481481457));
#3275=DIRECTION('center_axis',(0.,-1.,0.));
#3276=DIRECTION('ref_axis',(-1.,0.,0.));
#3277=DIRECTION('center_axis',(0.,-1.,0.));
#3278=DIRECTION('ref_axis',(-1.,0.,0.));
#3279=DIRECTION('center_axis',(0.,-1.,0.));
#3280=DIRECTION('ref_axis',(-1.,0.,0.));
#3281=DIRECTION('',(0.,-1.,0.));
#3282=DIRECTION('center_axis',(0.,1.,0.));
#3283=DIRECTION('ref_axis',(1.,0.,0.));
#3284=DIRECTION('',(1.,0.,0.));
#3285=DIRECTION('center_axis',(0.,1.,0.));
#3286=DIRECTION('ref_axis',(0.623928436682883,0.,0.781481481481457));
#3287=DIRECTION('center_axis',(0.,1.,0.));
#3288=DIRECTION('ref_axis',(-1.48616399659201E-12,0.,1.));
#3289=DIRECTION('',(0.,0.,-1.));
#3290=DIRECTION('',(-1.,0.,0.));
#3291=DIRECTION('',(0.,0.,1.));
#3292=DIRECTION('center_axis',(0.,1.,0.));
#3293=DIRECTION('ref_axis',(-0.781481481481459,0.,0.623928436682882));
#3294=DIRECTION('center_axis',(0.,1.,0.));
#3295=DIRECTION('ref_axis',(-1.,0.,-1.48640398507635E-11));
#3296=DIRECTION('center_axis',(0.,-1.,0.));
#3297=DIRECTION('ref_axis',(1.,0.,0.));
#3298=DIRECTION('',(0.,0.,1.));
#3299=DIRECTION('center_axis',(0.,-1.,0.));
#3300=DIRECTION('ref_axis',(-1.,0.,0.));
#3301=DIRECTION('center_axis',(0.,-1.,0.));
#3302=DIRECTION('ref_axis',(-1.,0.,0.));
#3303=DIRECTION('center_axis',(0.,0.,1.));
#3304=DIRECTION('ref_axis',(-1.,-3.45370740000049E-14,0.));
#3305=DIRECTION('center_axis',(0.,0.,1.));
#3306=DIRECTION('ref_axis',(-1.,-3.45370740000049E-14,0.));
#3307=DIRECTION('center_axis',(0.,0.,-1.));
#3308=DIRECTION('ref_axis',(-1.,-3.45370740000049E-14,0.));
#3309=DIRECTION('center_axis',(0.,0.,1.));
#3310=DIRECTION('ref_axis',(1.,0.,0.));
#3311=DIRECTION('',(-1.,0.,0.));
#3312=DIRECTION('center_axis',(1.,0.,0.));
#3313=DIRECTION('ref_axis',(0.,0.513461011624657,0.858112923537097));
#3314=DIRECTION('',(1.,0.,0.));
#3315=DIRECTION('center_axis',(1.,0.,0.));
#3316=DIRECTION('ref_axis',(0.,0.513461011624657,0.858112923537097));
#3317=DIRECTION('',(1.,0.,0.));
#3318=DIRECTION('center_axis',(-1.,0.,0.));
#3319=DIRECTION('ref_axis',(0.,0.513461011624657,0.858112923537097));
#3320=DIRECTION('center_axis',(0.,0.,1.));
#3321=DIRECTION('ref_axis',(-1.,0.,0.));
#3322=DIRECTION('',(0.,0.,1.));
#3323=DIRECTION('center_axis',(0.,0.,1.));
#3324=DIRECTION('ref_axis',(-1.,0.,0.));
#3325=DIRECTION('center_axis',(0.,0.,1.));
#3326=DIRECTION('ref_axis',(-1.,0.,0.));
#3327=DIRECTION('center_axis',(0.,0.,-1.));
#3328=DIRECTION('ref_axis',(-1.,0.,0.));
#3329=DIRECTION('center_axis',(1.,0.,0.));
#3330=DIRECTION('ref_axis',(0.,0.,-1.));
#3331=DIRECTION('',(0.,1.,0.));
#3332=DIRECTION('',(0.,0.0492359874160428,-0.998787173297278));
#3333=DIRECTION('center_axis',(1.,0.,0.));
#3334=DIRECTION('ref_axis',(0.,0.513461011624657,0.858112923537097));
#3335=DIRECTION('center_axis',(1.,0.,0.));
#3336=DIRECTION('ref_axis',(0.,0.,-1.));
#3337=DIRECTION('',(0.,-1.,0.));
#3338=DIRECTION('center_axis',(-1.,0.,0.));
#3339=DIRECTION('ref_axis',(0.,0.513461011624657,0.858112923537097));
#3340=DIRECTION('',(0.,-0.0492359874160428,0.998787173297278));
#3341=DIRECTION('center_axis',(0.,-0.998787173297278,-0.0492359874160428));
#3342=DIRECTION('ref_axis',(0.,0.0492359874160428,-0.998787173297278));
#3343=DIRECTION('',(1.,0.,0.));
#3344=DIRECTION('center_axis',(1.,0.,0.));
#3345=DIRECTION('ref_axis',(0.,0.513461011624657,0.858112923537097));
#3346=DIRECTION('',(-1.,0.,0.));
#3347=DIRECTION('',(0.,-1.,0.));
#3348=DIRECTION('',(0.,-1.,0.));
#3349=DIRECTION('',(0.,-1.,0.));
#3350=DIRECTION('center_axis',(0.,-1.,0.));
#3351=DIRECTION('ref_axis',(-1.,0.,-1.48640398507635E-11));
#3352=DIRECTION('',(0.,-1.,0.));
#3353=DIRECTION('center_axis',(0.,-1.,0.));
#3354=DIRECTION('ref_axis',(-0.781481481481459,0.,0.623928436682882));
#3355=DIRECTION('',(0.,1.,0.));
#3356=DIRECTION('',(0.,1.,0.));
#3357=DIRECTION('center_axis',(-0.90630778703665,0.422618261740699,0.));
#3358=DIRECTION('ref_axis',(-0.422618261740699,-0.90630778703665,0.));
#3359=DIRECTION('',(0.,1.,0.));
#3360=DIRECTION('center_axis',(0.,-1.,0.));
#3361=DIRECTION('ref_axis',(-0.781481481481459,0.,0.623928436682882));
#3362=DIRECTION('',(0.,-1.,0.));
#3363=DIRECTION('',(0.,-1.,0.));
#3364=DIRECTION('center_axis',(0.90630778703665,0.422618261740699,0.));
#3365=DIRECTION('ref_axis',(-0.422618261740699,0.90630778703665,-6.28080044901324E-13));
#3366=DIRECTION('',(0.,-1.,0.));
#3367=DIRECTION('center_axis',(0.,-1.,0.));
#3368=DIRECTION('ref_axis',(-1.48616399659201E-12,0.,1.));
#3369=DIRECTION('',(0.,-1.,0.));
#3370=DIRECTION('center_axis',(0.,-1.,0.));
#3371=DIRECTION('ref_axis',(0.623928436682883,0.,0.781481481481457));
#3372=DIRECTION('center_axis',(0.90630778703665,0.422618261740699,0.));
#3373=DIRECTION('ref_axis',(0.422618261740699,-0.90630778703665,0.));
#3374=DIRECTION('',(0.,-1.,0.));
#3375=DIRECTION('',(0.,1.,0.));
#3376=DIRECTION('',(0.,1.,0.));
#3377=DIRECTION('center_axis',(0.,-1.,0.));
#3378=DIRECTION('ref_axis',(0.623928436682883,0.,0.781481481481457));
#3379=DIRECTION('center_axis',(0.,0.,1.));
#3380=DIRECTION('ref_axis',(1.,0.,0.));
#3381=DIRECTION('center_axis',(0.,0.,1.));
#3382=DIRECTION('ref_axis',(1.,0.,0.));
#3383=DIRECTION('',(1.,0.,0.));
#3384=DIRECTION('',(0.,1.,0.));
#3385=DIRECTION('',(-0.342020143325668,0.939692620785909,0.));
#3386=DIRECTION('',(0.,1.,0.));
#3387=DIRECTION('',(1.,0.,0.));
#3388=DIRECTION('',(0.,-1.,0.));
#3389=DIRECTION('',(-0.342020143325668,-0.939692620785909,0.));
#3390=DIRECTION('',(0.,1.,0.));
#3391=DIRECTION('',(1.,0.,0.));
#3392=DIRECTION('center_axis',(0.,0.,1.));
#3393=DIRECTION('ref_axis',(1.,0.,0.));
#3394=DIRECTION('center_axis',(0.,0.,1.));
#3395=DIRECTION('ref_axis',(1.,0.,0.));
#3396=DIRECTION('center_axis',(0.90630778703665,-0.422618261740699,0.));
#3397=DIRECTION('ref_axis',(0.,0.,-1.));
#3398=DIRECTION('',(0.422618261740699,0.90630778703665,-1.70618372658758E-16));
#3399=DIRECTION('center_axis',(-0.90630778703665,0.422618261740699,0.));
#3400=DIRECTION('ref_axis',(0.422618261740699,0.90630778703665,0.));
#3401=DIRECTION('',(0.,0.,-1.));
#3402=DIRECTION('center_axis',(-0.90630778703665,0.422618261740699,0.));
#3403=DIRECTION('ref_axis',(0.422618261740699,0.90630778703665,0.));
#3404=DIRECTION('',(-0.422618261740699,-0.90630778703665,0.));
#3405=DIRECTION('',(0.,0.,1.));
#3406=DIRECTION('center_axis',(4.03717463500057E-16,0.,1.));
#3407=DIRECTION('ref_axis',(-1.,0.,4.03717463500057E-16));
#3408=DIRECTION('',(0.,-1.,0.));
#3409=DIRECTION('center_axis',(-1.,0.,0.));
#3410=DIRECTION('ref_axis',(0.,0.,1.));
#3411=DIRECTION('',(0.,1.,0.));
#3412=DIRECTION('',(0.,1.,0.));
#3413=DIRECTION('',(0.,0.,-1.));
#3414=DIRECTION('',(0.,1.,0.));
#3415=DIRECTION('',(0.,0.,-1.));
#3416=DIRECTION('',(0.,1.,0.));
#3417=DIRECTION('',(0.,0.,1.));
#3418=DIRECTION('',(0.,0.,-1.));
#3419=DIRECTION('',(0.,1.,0.));
#3420=DIRECTION('',(0.,0.,1.));
#3421=DIRECTION('',(0.,-1.,0.));
#3422=DIRECTION('center_axis',(0.90630778703665,0.422618261740699,0.));
#3423=DIRECTION('ref_axis',(0.,0.,-1.));
#3424=DIRECTION('',(0.,0.,-1.));
#3425=DIRECTION('',(0.422618261740699,-0.90630778703665,0.));
#3426=DIRECTION('center_axis',(-0.90630778703665,-0.422618261740699,0.));
#3427=DIRECTION('ref_axis',(-0.422618261740699,0.90630778703665,0.));
#3428=DIRECTION('',(0.,0.,1.));
#3429=DIRECTION('center_axis',(-0.90630778703665,-0.422618261740699,0.));
#3430=DIRECTION('ref_axis',(-0.422618261740699,0.90630778703665,0.));
#3431=DIRECTION('',(-0.422618261740699,0.90630778703665,-1.70618372658758E-16));
#3432=DIRECTION('center_axis',(1.,0.,0.));
#3433=DIRECTION('ref_axis',(0.,0.,-1.));
#3434=DIRECTION('',(0.,0.,-1.));
#3435=DIRECTION('',(0.,1.,0.));
#3436=DIRECTION('',(0.,0.,-1.));
#3437=DIRECTION('',(0.,-1.,0.));
#3438=DIRECTION('',(0.,0.,-1.));
#3439=DIRECTION('',(0.,1.,0.));
#3440=DIRECTION('',(0.,-1.,0.));
#3441=DIRECTION('',(0.,0.,1.));
#3442=DIRECTION('',(0.,1.,0.));
#3443=DIRECTION('',(0.,0.,-1.));
#3444=DIRECTION('',(0.,-1.,0.));
#3445=DIRECTION('center_axis',(0.,1.,0.));
#3446=DIRECTION('ref_axis',(1.,0.,0.));
#3447=DIRECTION('',(-1.,0.,0.));
#3448=DIRECTION('',(0.,0.,-1.));
#3449=DIRECTION('',(-1.,0.,0.));
#3450=DIRECTION('',(0.,0.,-1.));
#3451=DIRECTION('',(-1.,0.,0.));
#3452=DIRECTION('',(0.,0.,-1.));
#3453=DIRECTION('',(-1.,0.,0.));
#3454=DIRECTION('',(0.,0.,-1.));
#3455=DIRECTION('',(-1.,0.,0.));
#3456=DIRECTION('',(0.,0.,1.));
#3457=DIRECTION('center_axis',(0.,-1.,0.));
#3458=DIRECTION('ref_axis',(1.,0.,0.));
#3459=DIRECTION('',(0.,0.,1.));
#3460=DIRECTION('center_axis',(0.,1.,0.));
#3461=DIRECTION('ref_axis',(1.,0.,0.));
#3462=DIRECTION('',(0.,0.,1.));
#3463=DIRECTION('center_axis',(0.,-1.,0.));
#3464=DIRECTION('ref_axis',(1.,0.,0.));
#3465=DIRECTION('',(0.,0.,1.));
#3466=DIRECTION('center_axis',(0.,-1.,0.));
#3467=DIRECTION('ref_axis',(1.,0.,0.));
#3468=DIRECTION('center_axis',(0.,-1.,0.));
#3469=DIRECTION('ref_axis',(1.,0.,0.));
#3470=DIRECTION('',(0.,0.,1.));
#3471=DIRECTION('',(1.,0.,1.2335811384724E-15));
#3472=DIRECTION('',(4.03717463500057E-16,0.,-1.));
#3473=DIRECTION('',(-1.,0.,0.));
#3474=DIRECTION('',(-1.35693925231964E-15,0.,1.));
#3475=DIRECTION('',(1.,0.,4.03717463500057E-16));
#3476=DIRECTION('',(1.2335811384724E-16,0.,-1.));
#3477=DIRECTION('',(-1.,0.,0.));
#3478=DIRECTION('',(-1.,0.,-1.11022302462516E-15));
#3479=DIRECTION('',(-4.03717463500057E-16,0.,1.));
#3480=DIRECTION('',(1.,0.,-1.2335811384724E-16));
#3481=DIRECTION('',(0.,0.,-1.));
#3482=DIRECTION('center_axis',(0.,1.,0.));
#3483=DIRECTION('ref_axis',(1.,0.,0.));
#3484=DIRECTION('center_axis',(0.,-1.,0.));
#3485=DIRECTION('ref_axis',(1.,0.,0.));
#3486=DIRECTION('center_axis',(0.,0.,1.));
#3487=DIRECTION('ref_axis',(1.,0.,0.));
#3488=DIRECTION('',(0.707106781186547,8.65956056235493E-17,-0.707106781186547));
#3489=DIRECTION('center_axis',(0.,0.,-1.));
#3490=DIRECTION('ref_axis',(1.,0.,0.));
#3491=DIRECTION('center_axis',(0.,0.,1.));
#3492=DIRECTION('ref_axis',(-1.,0.,0.));
#3493=DIRECTION('center_axis',(0.,0.,1.));
#3494=DIRECTION('ref_axis',(-1.,0.,0.));
#3495=DIRECTION('',(0.,0.,1.));
#3496=DIRECTION('center_axis',(0.,0.,1.));
#3497=DIRECTION('ref_axis',(-1.,0.,0.));
#3498=DIRECTION('center_axis',(0.,0.,-1.));
#3499=DIRECTION('ref_axis',(-1.,0.,0.));
#3500=DIRECTION('center_axis',(0.,0.,-1.));
#3501=DIRECTION('ref_axis',(-1.,0.,0.));
#3502=DIRECTION('center_axis',(0.,0.,1.));
#3503=DIRECTION('ref_axis',(-1.,0.,0.));
#3504=DIRECTION('center_axis',(0.,0.,1.));
#3505=DIRECTION('ref_axis',(-1.,0.,0.));
#3506=DIRECTION('',(0.,0.,1.));
#3507=DIRECTION('center_axis',(0.,0.,1.));
#3508=DIRECTION('ref_axis',(-1.,0.,0.));
#3509=DIRECTION('center_axis',(0.,0.,-1.));
#3510=DIRECTION('ref_axis',(-1.,0.,0.));
#3511=DIRECTION('center_axis',(0.,0.,-1.));
#3512=DIRECTION('ref_axis',(-1.,0.,0.));
#3513=DIRECTION('center_axis',(0.,0.,1.));
#3514=DIRECTION('ref_axis',(-1.,0.,0.));
#3515=DIRECTION('center_axis',(0.,0.,1.));
#3516=DIRECTION('ref_axis',(-1.,0.,0.));
#3517=DIRECTION('',(0.,0.,1.));
#3518=DIRECTION('center_axis',(0.,0.,1.));
#3519=DIRECTION('ref_axis',(-1.,0.,0.));
#3520=DIRECTION('center_axis',(0.,0.,-1.));
#3521=DIRECTION('ref_axis',(-1.,0.,0.));
#3522=DIRECTION('center_axis',(0.,0.,-1.));
#3523=DIRECTION('ref_axis',(-1.,0.,0.));
#3524=DIRECTION('center_axis',(0.,0.,1.));
#3525=DIRECTION('ref_axis',(-1.,0.,0.));
#3526=DIRECTION('center_axis',(0.,0.,1.));
#3527=DIRECTION('ref_axis',(-1.,0.,0.));
#3528=DIRECTION('',(0.,0.,1.));
#3529=DIRECTION('center_axis',(0.,0.,1.));
#3530=DIRECTION('ref_axis',(-1.,0.,0.));
#3531=DIRECTION('center_axis',(0.,0.,-1.));
#3532=DIRECTION('ref_axis',(-1.,0.,0.));
#3533=DIRECTION('center_axis',(0.,0.,-1.));
#3534=DIRECTION('ref_axis',(-1.,0.,0.));
#3535=DIRECTION('center_axis',(0.,0.,1.));
#3536=DIRECTION('ref_axis',(-1.,0.,0.));
#3537=DIRECTION('center_axis',(0.,0.,1.));
#3538=DIRECTION('ref_axis',(-1.,0.,0.));
#3539=DIRECTION('',(0.,0.,1.));
#3540=DIRECTION('center_axis',(0.,0.,1.));
#3541=DIRECTION('ref_axis',(-1.,0.,0.));
#3542=DIRECTION('center_axis',(0.,0.,-1.));
#3543=DIRECTION('ref_axis',(-1.,0.,0.));
#3544=DIRECTION('center_axis',(0.,0.,-1.));
#3545=DIRECTION('ref_axis',(-1.,0.,0.));
#3546=DIRECTION('center_axis',(0.,0.,1.));
#3547=DIRECTION('ref_axis',(-1.,0.,0.));
#3548=DIRECTION('center_axis',(0.,0.,1.));
#3549=DIRECTION('ref_axis',(-1.,0.,0.));
#3550=DIRECTION('',(0.,0.,1.));
#3551=DIRECTION('center_axis',(0.,0.,1.));
#3552=DIRECTION('ref_axis',(-1.,0.,0.));
#3553=DIRECTION('center_axis',(0.,0.,-1.));
#3554=DIRECTION('ref_axis',(-1.,0.,0.));
#3555=DIRECTION('center_axis',(0.,0.,-1.));
#3556=DIRECTION('ref_axis',(-1.,0.,0.));
#3557=DIRECTION('center_axis',(0.,0.,1.));
#3558=DIRECTION('ref_axis',(1.,0.,0.));
#3559=DIRECTION('center_axis',(0.,0.,-1.));
#3560=DIRECTION('ref_axis',(-1.,0.,0.));
#3561=DIRECTION('center_axis',(0.,0.,-1.));
#3562=DIRECTION('ref_axis',(1.,0.,0.));
#3563=DIRECTION('center_axis',(0.,0.,1.));
#3564=DIRECTION('ref_axis',(1.,0.,0.));
#3565=DIRECTION('center_axis',(0.,0.,-1.));
#3566=DIRECTION('ref_axis',(1.,0.,0.));
#3567=DIRECTION('',(0.,0.,-1.));
#3568=DIRECTION('center_axis',(0.,0.,1.));
#3569=DIRECTION('ref_axis',(1.,0.,0.));
#3570=DIRECTION('center_axis',(0.,0.,-1.));
#3571=DIRECTION('ref_axis',(1.,0.,0.));
#3572=DIRECTION('center_axis',(0.,0.,-1.));
#3573=DIRECTION('ref_axis',(1.,0.,0.));
#3574=DIRECTION('center_axis',(0.,0.,1.));
#3575=DIRECTION('ref_axis',(1.,0.,0.));
#3576=DIRECTION('',(0.,0.,1.));
#3577=DIRECTION('center_axis',(0.,0.,-1.));
#3578=DIRECTION('ref_axis',(1.,0.,0.));
#3579=DIRECTION('center_axis',(0.,0.,1.));
#3580=DIRECTION('ref_axis',(1.,0.,0.));
#3581=DIRECTION('center_axis',(0.,0.,1.));
#3582=DIRECTION('ref_axis',(-1.,0.,0.));
#3583=DIRECTION('center_axis',(0.,0.,1.));
#3584=DIRECTION('ref_axis',(1.,0.,0.));
#3585=DIRECTION('center_axis',(0.,0.,-1.));
#3586=DIRECTION('ref_axis',(1.,0.,0.));
#3587=DIRECTION('center_axis',(0.,0.,1.));
#3588=DIRECTION('ref_axis',(-1.,0.,0.));
#3589=DIRECTION('',(0.,0.,1.));
#3590=DIRECTION('center_axis',(0.,0.,1.));
#3591=DIRECTION('ref_axis',(-1.,0.,0.));
#3592=DIRECTION('center_axis',(0.,0.,-1.));
#3593=DIRECTION('ref_axis',(-1.,0.,0.));
#3594=DIRECTION('center_axis',(0.,0.,1.));
#3595=DIRECTION('ref_axis',(-1.,0.,0.));
#3596=DIRECTION('',(0.,0.,1.));
#3597=DIRECTION('center_axis',(0.,0.,1.));
#3598=DIRECTION('ref_axis',(-1.,0.,0.));
#3599=DIRECTION('',(0.,0.,1.));
#3600=DIRECTION('center_axis',(0.,0.,1.));
#3601=DIRECTION('ref_axis',(-1.,0.,0.));
#3602=DIRECTION('center_axis',(0.,0.,-1.));
#3603=DIRECTION('ref_axis',(-1.,0.,0.));
#3604=DIRECTION('center_axis',(0.,0.,1.));
#3605=DIRECTION('ref_axis',(-1.,0.,0.));
#3606=DIRECTION('',(0.,0.,1.));
#3607=DIRECTION('center_axis',(0.,0.,1.));
#3608=DIRECTION('ref_axis',(-1.,0.,0.));
#3609=DIRECTION('center_axis',(0.,0.,-1.));
#3610=DIRECTION('ref_axis',(-1.,0.,0.));
#3611=DIRECTION('center_axis',(0.,0.,1.));
#3612=DIRECTION('ref_axis',(-1.,0.,0.));
#3613=DIRECTION('',(0.,0.,1.));
#3614=DIRECTION('center_axis',(0.,0.,1.));
#3615=DIRECTION('ref_axis',(-1.,0.,0.));
#3616=DIRECTION('',(0.,0.,1.));
#3617=DIRECTION('center_axis',(0.,0.,1.));
#3618=DIRECTION('ref_axis',(-1.,0.,0.));
#3619=DIRECTION('center_axis',(0.,0.,-1.));
#3620=DIRECTION('ref_axis',(-1.,0.,0.));
#3621=DIRECTION('center_axis',(0.,0.,-1.));
#3622=DIRECTION('ref_axis',(-1.,0.,0.));
#3623=DIRECTION('',(1.,0.,0.));
#3624=DIRECTION('',(0.,-1.,0.));
#3625=DIRECTION('center_axis',(0.,0.,1.));
#3626=DIRECTION('ref_axis',(-0.639827544494685,-0.76851851851852,0.));
#3627=DIRECTION('',(0.,-1.,0.));
#3628=DIRECTION('center_axis',(0.,0.,1.));
#3629=DIRECTION('ref_axis',(-1.,0.,0.));
#3630=DIRECTION('center_axis',(0.,0.,-1.));
#3631=DIRECTION('ref_axis',(-1.,0.,0.));
#3632=DIRECTION('',(0.,1.,0.));
#3633=DIRECTION('center_axis',(0.,0.,1.));
#3634=DIRECTION('ref_axis',(0.639827544494686,0.76851851851852,0.));
#3635=DIRECTION('',(0.,1.,0.));
#3636=DIRECTION('',(1.,0.,0.));
#3637=DIRECTION('center_axis',(0.,0.,1.));
#3638=DIRECTION('ref_axis',(-1.,0.,0.));
#3639=DIRECTION('center_axis',(0.,1.,0.));
#3640=DIRECTION('ref_axis',(1.,0.,0.));
#3641=DIRECTION('center_axis',(0.,-1.,0.));
#3642=DIRECTION('ref_axis',(1.,0.,0.));
#3643=DIRECTION('',(0.,1.,0.));
#3644=DIRECTION('center_axis',(0.,1.,0.));
#3645=DIRECTION('ref_axis',(1.,0.,0.));
#3646=DIRECTION('center_axis',(0.,-1.,0.));
#3647=DIRECTION('ref_axis',(1.,0.,0.));
#3648=DIRECTION('center_axis',(0.,1.,0.));
#3649=DIRECTION('ref_axis',(1.,0.,0.));
#3650=DIRECTION('',(0.,1.,0.));
#3651=DIRECTION('center_axis',(0.,1.,0.));
#3652=DIRECTION('ref_axis',(1.,0.,0.));
#3653=DIRECTION('center_axis',(0.,-1.,0.));
#3654=DIRECTION('ref_axis',(1.,0.,0.));
#3655=DIRECTION('center_axis',(0.,1.,0.));
#3656=DIRECTION('ref_axis',(1.,0.,0.));
#3657=DIRECTION('center_axis',(0.,-1.,0.));
#3658=DIRECTION('ref_axis',(1.,0.,0.));
#3659=DIRECTION('',(0.,1.,0.));
#3660=DIRECTION('center_axis',(0.,1.,0.));
#3661=DIRECTION('ref_axis',(1.,0.,0.));
#3662=DIRECTION('center_axis',(0.,-1.,0.));
#3663=DIRECTION('ref_axis',(1.,0.,0.));
#3664=DIRECTION('center_axis',(0.,1.,0.));
#3665=DIRECTION('ref_axis',(1.,0.,0.));
#3666=DIRECTION('',(0.,1.,0.));
#3667=DIRECTION('center_axis',(0.,1.,0.));
#3668=DIRECTION('ref_axis',(1.,0.,0.));
#3669=DIRECTION('center_axis',(0.,-1.,0.));
#3670=DIRECTION('ref_axis',(1.,0.,0.));
#3671=DIRECTION('center_axis',(0.,1.,0.));
#3672=DIRECTION('ref_axis',(1.,0.,0.));
#3673=DIRECTION('center_axis',(0.,-1.,0.));
#3674=DIRECTION('ref_axis',(1.,0.,0.));
#3675=DIRECTION('',(0.,1.,0.));
#3676=DIRECTION('center_axis',(0.,1.,0.));
#3677=DIRECTION('ref_axis',(1.,0.,0.));
#3678=DIRECTION('center_axis',(0.,-1.,0.));
#3679=DIRECTION('ref_axis',(1.,0.,0.));
#3680=DIRECTION('center_axis',(0.,1.,0.));
#3681=DIRECTION('ref_axis',(1.,0.,0.));
#3682=DIRECTION('',(0.,1.,0.));
#3683=DIRECTION('center_axis',(0.,1.,0.));
#3684=DIRECTION('ref_axis',(1.,0.,0.));
#3685=DIRECTION('center_axis',(0.,-1.,0.));
#3686=DIRECTION('ref_axis',(1.,0.,0.));
#3687=DIRECTION('center_axis',(0.,1.,0.));
#3688=DIRECTION('ref_axis',(1.,0.,0.));
#3689=DIRECTION('center_axis',(0.,-1.,0.));
#3690=DIRECTION('ref_axis',(1.,0.,0.));
#3691=DIRECTION('',(0.,1.,0.));
#3692=DIRECTION('center_axis',(0.,1.,0.));
#3693=DIRECTION('ref_axis',(1.,0.,0.));
#3694=DIRECTION('center_axis',(0.,-1.,0.));
#3695=DIRECTION('ref_axis',(1.,0.,0.));
#3696=DIRECTION('center_axis',(0.,1.,0.));
#3697=DIRECTION('ref_axis',(1.,0.,0.));
#3698=DIRECTION('',(0.,1.,0.));
#3699=DIRECTION('center_axis',(0.,1.,0.));
#3700=DIRECTION('ref_axis',(1.,0.,0.));
#3701=DIRECTION('center_axis',(0.,-1.,0.));
#3702=DIRECTION('ref_axis',(1.,0.,0.));
#3703=DIRECTION('center_axis',(-0.90630778703665,0.422618261740699,0.));
#3704=DIRECTION('ref_axis',(0.,0.,1.));
#3705=DIRECTION('',(0.422618261740699,0.90630778703665,1.70618372658758E-16));
#3706=DIRECTION('',(-0.422618261740699,-0.90630778703665,0.));
#3707=DIRECTION('center_axis',(0.90630778703665,-0.422618261740699,0.));
#3708=DIRECTION('ref_axis',(0.422618261740699,0.90630778703665,0.));
#3709=DIRECTION('',(0.,0.,1.));
#3710=DIRECTION('center_axis',(0.90630778703665,-0.422618261740699,0.));
#3711=DIRECTION('ref_axis',(0.422618261740699,0.90630778703665,0.));
#3712=DIRECTION('center_axis',(0.,0.,-1.));
#3713=DIRECTION('ref_axis',(1.,0.,0.));
#3714=DIRECTION('',(-1.,0.,0.));
#3715=DIRECTION('',(0.,-1.,0.));
#3716=DIRECTION('center_axis',(-4.03717463500057E-16,0.,1.));
#3717=DIRECTION('ref_axis',(-1.,0.,-4.03717463500057E-16));
#3718=DIRECTION('',(-1.,0.,-4.03717463500057E-16));
#3719=DIRECTION('',(0.,-1.,0.));
#3720=DIRECTION('center_axis',(0.,1.,0.));
#3721=DIRECTION('ref_axis',(1.,0.,1.22464679914735E-16));
#3722=DIRECTION('center_axis',(0.,-1.,0.));
#3723=DIRECTION('ref_axis',(-1.,0.,0.));
#3724=DIRECTION('center_axis',(0.,1.,0.));
#3725=DIRECTION('ref_axis',(-1.,0.,0.));
#3726=DIRECTION('center_axis',(0.,-1.,0.));
#3727=DIRECTION('ref_axis',(-1.,0.,0.));
#3728=DIRECTION('center_axis',(0.,1.,0.));
#3729=DIRECTION('ref_axis',(-1.,0.,0.));
#3730=DIRECTION('center_axis',(0.,-1.,0.));
#3731=DIRECTION('ref_axis',(-1.,0.,0.));
#3732=DIRECTION('center_axis',(0.,-1.,0.));
#3733=DIRECTION('ref_axis',(-1.,0.,0.));
#3734=DIRECTION('',(0.,-1.,0.));
#3735=DIRECTION('center_axis',(-0.90630778703665,-0.422618261740699,0.));
#3736=DIRECTION('ref_axis',(0.,0.,1.));
#3737=DIRECTION('',(-0.422618261740699,0.90630778703665,1.70618372658758E-16));
#3738=DIRECTION('center_axis',(0.90630778703665,0.422618261740699,0.));
#3739=DIRECTION('ref_axis',(-0.422618261740699,0.90630778703665,0.));
#3740=DIRECTION('',(0.,0.,-1.));
#3741=DIRECTION('center_axis',(0.90630778703665,0.422618261740699,0.));
#3742=DIRECTION('ref_axis',(-0.422618261740699,0.90630778703665,0.));
#3743=DIRECTION('',(0.422618261740699,-0.90630778703665,0.));
#3744=DIRECTION('center_axis',(0.,-1.,0.));
#3745=DIRECTION('ref_axis',(-1.,0.,0.));
#3746=DIRECTION('center_axis',(0.,1.,0.));
#3747=DIRECTION('ref_axis',(-1.,0.,0.));
#3748=DIRECTION('center_axis',(0.,0.,-1.));
#3749=DIRECTION('ref_axis',(1.,0.,0.));
#3750=DIRECTION('',(0.,-1.,0.));
#3751=DIRECTION('',(1.,0.,0.));
#3752=DIRECTION('center_axis',(0.,1.,0.));
#3753=DIRECTION('ref_axis',(-1.,0.,0.));
#3754=DIRECTION('',(0.,-1.,0.));
#3755=DIRECTION('center_axis',(0.,-1.,0.));
#3756=DIRECTION('ref_axis',(-1.,0.,0.));
#3757=DIRECTION('center_axis',(4.03717463500057E-16,0.,1.));
#3758=DIRECTION('ref_axis',(-1.,0.,4.03717463500057E-16));
#3759=DIRECTION('',(1.,0.,-4.03717463500057E-16));
#3760=DIRECTION('center_axis',(0.,-1.,0.));
#3761=DIRECTION('ref_axis',(-1.,0.,0.));
#3762=DIRECTION('center_axis',(0.,1.,0.));
#3763=DIRECTION('ref_axis',(-1.,0.,0.));
#3764=DIRECTION('center_axis',(0.,-1.,0.));
#3765=DIRECTION('ref_axis',(-1.,0.,0.));
#3766=DIRECTION('',(0.,-1.,0.));
#3767=DIRECTION('center_axis',(0.,1.,0.));
#3768=DIRECTION('ref_axis',(-1.,0.,0.));
#3769=DIRECTION('center_axis',(0.,-1.,0.));
#3770=DIRECTION('ref_axis',(-1.,0.,0.));
#3771=DIRECTION('center_axis',(0.,0.,-1.));
#3772=DIRECTION('ref_axis',(1.,0.,0.));
#3773=DIRECTION('',(0.,-1.,0.));
#3774=DIRECTION('center_axis',(0.,-1.,0.));
#3775=DIRECTION('ref_axis',(1.,0.,-1.22464679914735E-16));
#3776=DIRECTION('center_axis',(0.,-1.,0.));
#3777=DIRECTION('ref_axis',(-1.,0.,0.));
#3778=DIRECTION('center_axis',(0.,1.,0.));
#3779=DIRECTION('ref_axis',(-1.,0.,0.));
#3780=DIRECTION('center_axis',(0.,0.,-1.));
#3781=DIRECTION('ref_axis',(1.,0.,0.));
#3782=DIRECTION('',(0.,-1.,0.));
#3783=DIRECTION('center_axis',(0.,-1.,0.));
#3784=DIRECTION('ref_axis',(-1.,0.,0.));
#3785=DIRECTION('',(0.,-1.,0.));
#3786=DIRECTION('center_axis',(-4.03717463500057E-16,0.,1.));
#3787=DIRECTION('ref_axis',(-1.,0.,-4.03717463500057E-16));
#3788=DIRECTION('center_axis',(0.,1.,0.));
#3789=DIRECTION('ref_axis',(-1.,0.,-1.22464679914735E-16));
#3790=DIRECTION('',(0.,-1.,0.));
#3791=DIRECTION('center_axis',(0.,1.,0.));
#3792=DIRECTION('ref_axis',(1.,0.,0.));
#3793=DIRECTION('',(0.,1.,0.));
#3794=DIRECTION('center_axis',(0.,-1.,0.));
#3795=DIRECTION('ref_axis',(1.,0.,0.));
#3796=DIRECTION('',(0.,0.,1.));
#3797=DIRECTION('center_axis',(-1.,0.,0.));
#3798=DIRECTION('ref_axis',(0.,0.,1.));
#3799=DIRECTION('',(0.,2.9050596405109E-16,-1.));
#3800=DIRECTION('',(0.,1.,0.));
#3801=DIRECTION('center_axis',(0.,1.,0.));
#3802=DIRECTION('ref_axis',(1.,0.,0.));
#3803=DIRECTION('',(0.,-1.,0.));
#3804=DIRECTION('center_axis',(0.,1.,0.));
#3805=DIRECTION('ref_axis',(1.,0.,0.));
#3806=DIRECTION('',(0.,1.,0.));
#3807=DIRECTION('center_axis',(0.,-1.,0.));
#3808=DIRECTION('ref_axis',(1.,0.,0.));
#3809=DIRECTION('',(0.,0.,-1.));
#3810=DIRECTION('center_axis',(1.,0.,0.));
#3811=DIRECTION('ref_axis',(0.,0.,-1.));
#3812=DIRECTION('',(0.,1.,0.));
#3813=DIRECTION('',(0.,0.,1.));
#3814=DIRECTION('center_axis',(1.11022302462516E-15,0.,-1.));
#3815=DIRECTION('ref_axis',(-1.,0.,-1.11022302462516E-15));
#3816=DIRECTION('',(0.,1.,0.));
#3817=DIRECTION('',(-1.,0.,-1.11022302462516E-15));
#3818=DIRECTION('',(0.,1.,0.));
#3819=DIRECTION('center_axis',(1.,0.,0.));
#3820=DIRECTION('ref_axis',(0.,0.,-1.));
#3821=DIRECTION('',(0.,1.,0.));
#3822=DIRECTION('',(0.,0.,-1.));
#3823=DIRECTION('center_axis',(1.2335811384724E-16,0.,1.));
#3824=DIRECTION('ref_axis',(1.,0.,-1.2335811384724E-16));
#3825=DIRECTION('',(0.,1.,0.));
#3826=DIRECTION('',(1.,0.,-1.2335811384724E-16));
#3827=DIRECTION('center_axis',(-1.,0.,-4.03717463500057E-16));
#3828=DIRECTION('ref_axis',(-4.03717463500057E-16,0.,1.));
#3829=DIRECTION('',(-4.03717463500057E-16,0.,1.));
#3830=DIRECTION('center_axis',(0.,1.,0.));
#3831=DIRECTION('ref_axis',(0.,0.,1.));
#3832=DIRECTION('center_axis',(-1.,0.,-1.35693925231964E-15));
#3833=DIRECTION('ref_axis',(-1.35693925231964E-15,0.,1.));
#3834=DIRECTION('',(0.,1.,0.));
#3835=DIRECTION('',(-1.35693925231964E-15,0.,1.));
#3836=DIRECTION('',(0.,1.,0.));
#3837=DIRECTION('center_axis',(0.,0.,-1.));
#3838=DIRECTION('ref_axis',(-1.,0.,0.));
#3839=DIRECTION('',(0.,1.,0.));
#3840=DIRECTION('',(-1.,0.,0.));
#3841=DIRECTION('center_axis',(1.,0.,1.2335811384724E-16));
#3842=DIRECTION('ref_axis',(1.2335811384724E-16,0.,-1.));
#3843=DIRECTION('',(0.,1.,0.));
#3844=DIRECTION('',(1.2335811384724E-16,0.,-1.));
#3845=DIRECTION('center_axis',(-4.03717463500057E-16,0.,1.));
#3846=DIRECTION('ref_axis',(1.,0.,4.03717463500057E-16));
#3847=DIRECTION('',(1.,0.,4.03717463500057E-16));
#3848=DIRECTION('center_axis',(0.,1.,0.));
#3849=DIRECTION('ref_axis',(0.,0.,1.));
#3850=DIRECTION('center_axis',(-1.,0.,0.));
#3851=DIRECTION('ref_axis',(0.,0.,1.));
#3852=DIRECTION('',(0.,1.,0.));
#3853=DIRECTION('',(0.,0.,1.));
#3854=DIRECTION('',(0.,1.,0.));
#3855=DIRECTION('center_axis',(0.,0.,-1.));
#3856=DIRECTION('ref_axis',(-1.,0.,0.));
#3857=DIRECTION('',(0.,1.,0.));
#3858=DIRECTION('',(-1.,0.,0.));
#3859=DIRECTION('center_axis',(1.,0.,4.03717463500057E-16));
#3860=DIRECTION('ref_axis',(4.03717463500057E-16,0.,-1.));
#3861=DIRECTION('',(0.,1.,0.));
#3862=DIRECTION('',(4.03717463500057E-16,0.,-1.));
#3863=DIRECTION('center_axis',(-1.2335811384724E-15,0.,1.));
#3864=DIRECTION('ref_axis',(1.,0.,1.2335811384724E-15));
#3865=DIRECTION('',(1.,0.,1.2335811384724E-15));
#3866=DIRECTION('center_axis',(0.,1.,0.));
#3867=DIRECTION('ref_axis',(0.,0.,1.));
#3868=DIRECTION('center_axis',(0.,0.,1.));
#3869=DIRECTION('ref_axis',(1.,0.,0.));
#3870=DIRECTION('',(0.707106781186547,8.65956056235493E-17,-0.707106781186547));
#3871=DIRECTION('center_axis',(0.,0.,-1.));
#3872=DIRECTION('ref_axis',(1.,0.,0.));
#3873=DIRECTION('center_axis',(0.,0.,-1.));
#3874=DIRECTION('ref_axis',(1.,0.,0.));
#3875=DIRECTION('',(0.,0.,-1.));
#3876=DIRECTION('center_axis',(0.,0.,-1.));
#3877=DIRECTION('ref_axis',(1.,0.,0.));
#3878=DIRECTION('',(0.,0.,-1.));
#3879=DIRECTION('center_axis',(-0.939692620785909,-0.342020143325668,0.));
#3880=DIRECTION('ref_axis',(0.342020143325668,-0.939692620785909,4.18853873767698E-17));
#3881=DIRECTION('',(0.342020143325668,-0.939692620785909,4.18853873767698E-17));
#3882=DIRECTION('',(0.,0.,1.));
#3883=DIRECTION('center_axis',(0.,1.,0.));
#3884=DIRECTION('ref_axis',(1.,0.,0.));
#3885=DIRECTION('',(-0.342020143325668,-0.939692620785909,0.));
#3886=DIRECTION('center_axis',(0.,1.,0.));
#3887=DIRECTION('ref_axis',(1.,0.,0.));
#3888=DIRECTION('center_axis',(0.,1.,0.));
#3889=DIRECTION('ref_axis',(1.,0.,0.));
#3890=DIRECTION('center_axis',(0.939692620785909,-0.342020143325668,-9.9358891461715E-17));
#3891=DIRECTION('ref_axis',(-0.342020143325668,-0.939692620785909,0.));
#3892=DIRECTION('',(0.,0.,1.));
#3893=DIRECTION('center_axis',(0.,1.,0.));
#3894=DIRECTION('ref_axis',(1.,0.,0.));
#3895=DIRECTION('center_axis',(0.,1.,0.));
#3896=DIRECTION('ref_axis',(1.,0.,0.));
#3897=DIRECTION('',(0.,0.,1.));
#3898=DIRECTION('center_axis',(0.,1.,0.));
#3899=DIRECTION('ref_axis',(1.,0.,0.));
#3900=DIRECTION('',(0.,0.,-1.));
#3901=DIRECTION('',(0.,0.,1.));
#3902=DIRECTION('center_axis',(0.,-1.,0.));
#3903=DIRECTION('ref_axis',(1.,0.,0.));
#3904=DIRECTION('center_axis',(1.,0.,0.));
#3905=DIRECTION('ref_axis',(0.,0.,-1.));
#3906=DIRECTION('',(0.,1.,0.));
#3907=DIRECTION('center_axis',(-1.,0.,0.));
#3908=DIRECTION('ref_axis',(0.,0.,1.));
#3909=DIRECTION('',(0.,1.,0.));
#3910=DIRECTION('center_axis',(0.,1.,0.));
#3911=DIRECTION('ref_axis',(1.,0.,0.));
#3912=DIRECTION('center_axis',(-1.,0.,0.));
#3913=DIRECTION('ref_axis',(0.,0.,1.));
#3914=DIRECTION('',(0.,1.,0.));
#3915=DIRECTION('center_axis',(0.,1.,0.));
#3916=DIRECTION('ref_axis',(1.,0.,0.));
#3917=DIRECTION('center_axis',(0.,0.,-1.));
#3918=DIRECTION('ref_axis',(0.997526431946881,0.0702923720422471,0.));
#3919=DIRECTION('center_axis',(0.,0.,-1.));
#3920=DIRECTION('ref_axis',(-1.,0.,0.));
#3921=DIRECTION('center_axis',(1.,0.,0.));
#3922=DIRECTION('ref_axis',(0.,-1.,0.));
#3923=DIRECTION('',(0.,1.,0.));
#3924=DIRECTION('',(0.,0.,-1.));
#3925=DIRECTION('center_axis',(0.,0.,-1.));
#3926=DIRECTION('ref_axis',(-0.639827544494685,-0.76851851851852,0.));
#3927=DIRECTION('center_axis',(0.,0.,-1.));
#3928=DIRECTION('ref_axis',(-0.639827544494685,-0.76851851851852,0.));
#3929=DIRECTION('',(0.,0.,-1.));
#3930=DIRECTION('center_axis',(1.,0.,0.));
#3931=DIRECTION('ref_axis',(0.,-1.,0.));
#3932=DIRECTION('',(0.,1.,0.));
#3933=DIRECTION('',(0.,0.,-1.));
#3934=DIRECTION('center_axis',(0.,1.,0.));
#3935=DIRECTION('ref_axis',(1.,0.,0.));
#3936=DIRECTION('',(-1.,0.,0.));
#3937=DIRECTION('center_axis',(0.,0.,-1.));
#3938=DIRECTION('ref_axis',(-1.,0.,0.));
#3939=DIRECTION('center_axis',(0.,0.,-1.));
#3940=DIRECTION('ref_axis',(-1.,0.,0.));
#3941=DIRECTION('',(-1.,0.,0.));
#3942=DIRECTION('',(0.,-1.,0.));
#3943=DIRECTION('center_axis',(0.,0.,-1.));
#3944=DIRECTION('ref_axis',(0.639827544494686,0.76851851851852,0.));
#3945=DIRECTION('',(0.,-1.,0.));
#3946=DIRECTION('center_axis',(0.,0.,-1.));
#3947=DIRECTION('ref_axis',(-1.,0.,0.));
#3948=DIRECTION('center_axis',(0.,0.,-1.));
#3949=DIRECTION('ref_axis',(-1.,0.,0.));
#3950=DIRECTION('center_axis',(0.,1.,0.));
#3951=DIRECTION('ref_axis',(1.,0.,0.));
#3952=DIRECTION('',(0.,0.,-1.));
#3953=DIRECTION('center_axis',(-1.,0.,0.));
#3954=DIRECTION('ref_axis',(0.,1.,0.));
#3955=DIRECTION('',(0.,0.,-1.));
#3956=DIRECTION('center_axis',(0.,0.,-1.));
#3957=DIRECTION('ref_axis',(0.639827544494686,0.76851851851852,0.));
#3958=DIRECTION('',(0.,0.,-1.));
#3959=DIRECTION('center_axis',(-1.,0.,0.));
#3960=DIRECTION('ref_axis',(0.,1.,0.));
#3961=DIRECTION('center_axis',(0.,0.,-1.));
#3962=DIRECTION('ref_axis',(-1.,0.,0.));
#3963=CARTESIAN_POINT('',(0.,0.,0.));
#3964=CARTESIAN_POINT('Origin',(0.,80.9415727288202,-21.));
#3965=CARTESIAN_POINT('',(1.26415485283256,80.9428877564308,-18.1934196736194));
#3966=CARTESIAN_POINT('',(1.2645,80.9415727288202,-18.0834953322121));
#3967=CARTESIAN_POINT('',(1.2645,80.9415727288202,-21.));
#3968=CARTESIAN_POINT('',(1.08881988868188,81.5845591205975,-18.1509705860518));
#3969=CARTESIAN_POINT('Ctrl Pts',(1.2645,80.9415727288202,-18.0834953322121));
#3970=CARTESIAN_POINT('Ctrl Pts',(1.2645,81.1006734427259,-18.098298318342));
#3971=CARTESIAN_POINT('Ctrl Pts',(1.23265385840048,81.2702504115304,-18.1156216910777));
#3972=CARTESIAN_POINT('Ctrl Pts',(1.14527335356153,81.4808406837109,-18.1389936988933));
#3973=CARTESIAN_POINT('Ctrl Pts',(1.11872766143213,81.5339139153286,-18.145051748183));
#3974=CARTESIAN_POINT('Ctrl Pts',(1.08881988868188,81.5845591205975,-18.1509705860518));
#3975=CARTESIAN_POINT('Ctrl Pts',(1.08871447934733,81.5824495386639,-18.1509705860518));
#3976=CARTESIAN_POINT('Ctrl Pts',(1.1539727059863,81.4739767175398,-18.1589463677791));
#3977=CARTESIAN_POINT('Ctrl Pts',(1.20304788760386,81.3562626744623,-18.1669221495064));
#3978=CARTESIAN_POINT('Ctrl Pts',(1.23207755387399,81.2336664118345,-18.1748979312337));
#3979=CARTESIAN_POINT('Ctrl Pts',(1.25454891440778,81.1387667739271,-18.1810718453623));
#3980=CARTESIAN_POINT('Ctrl Pts',(1.26500892347807,81.0409416909052,-18.1872457594908));
#3981=CARTESIAN_POINT('Ctrl Pts',(1.26415485283256,80.9428877564308,-18.1934196736194));
#3982=CARTESIAN_POINT('Origin',(0.,80.9415727288202,-21.));
#3983=CARTESIAN_POINT('',(1.26294252156215,80.9409201573009,-18.6934196736194));
#3984=CARTESIAN_POINT('',(1.26539817604815,80.942579005355,-18.5565803263806));
#3985=CARTESIAN_POINT('',(1.2645,80.9415727288202,-21.));
#3986=CARTESIAN_POINT('',(1.25219258900256,80.7655784958264,-18.0676920632624));
#3987=CARTESIAN_POINT('Ctrl Pts',(1.26539817604815,80.942579005355,-18.5565803263806));
#3988=CARTESIAN_POINT('Ctrl Pts',(1.26600136521305,81.0114395183184,-18.5522380841467));
#3989=CARTESIAN_POINT('Ctrl Pts',(1.26086476838178,81.080210533366,-18.5478958419127));
#3990=CARTESIAN_POINT('Ctrl Pts',(1.24967198851232,81.1479818503078,-18.5435535996788));
#3991=CARTESIAN_POINT('Ctrl Pts',(1.18152729968161,81.5605920649739,-18.5171168476557));
#3992=CARTESIAN_POINT('Ctrl Pts',(0.888897731735912,81.9361464134265,-18.4906800956325));
#3993=CARTESIAN_POINT('Ctrl Pts',(0.505426472874845,82.1029966761985,-18.4642433436094));
#3994=CARTESIAN_POINT('Ctrl Pts',(0.121955214013782,82.2698469389706,-18.4378065915863));
#3995=CARTESIAN_POINT('Ctrl Pts',(-0.352357735762658,82.2279931160622,-18.4113698395631));
#3996=CARTESIAN_POINT('Ctrl Pts',(-0.70070359613929,81.9966946139045,-18.38493308754));
#3997=CARTESIAN_POINT('Ctrl Pts',(-1.04904945651592,81.7653961117467,-18.3584963355169));
#3998=CARTESIAN_POINT('Ctrl Pts',(-1.27142822749276,81.3446529303396,-18.3320595834937));
#3999=CARTESIAN_POINT('Ctrl Pts',(-1.26646191697327,80.926409151732,-18.3056228314706));
#4000=CARTESIAN_POINT('Ctrl Pts',(-1.26149560645379,80.5081653731243,-18.2791860794475));
#4001=CARTESIAN_POINT('Ctrl Pts',(-1.02918421443799,80.0924209973161,-18.2527493274243));
#4002=CARTESIAN_POINT('Ctrl Pts',(-0.675211912584786,79.8697057696062,-18.2263125754012));
#4003=CARTESIAN_POINT('Ctrl Pts',(-0.321239610731583,79.6469905418962,-18.199875823378));
#4004=CARTESIAN_POINT('Ctrl Pts',(0.15439360095902,79.6173044622847,-18.1734390713549));
#4005=CARTESIAN_POINT('Ctrl Pts',(0.533134712817085,79.7929524661376,-18.1470023193318));
#4006=CARTESIAN_POINT('Ctrl Pts',(0.911875824675151,79.9686004699906,-18.1205655673086));
#4007=CARTESIAN_POINT('Ctrl Pts',(1.19372483670068,80.3495825573081,-18.0941288152855));
#4008=CARTESIAN_POINT('Ctrl Pts',(1.25219258900256,80.7655784958264,-18.0676920632624));
#4009=CARTESIAN_POINT('Ctrl Pts',(1.25219258900256,80.7655784958264,-18.0676920632624));
#4010=CARTESIAN_POINT('Ctrl Pts',(1.26052841599029,80.8248876027198,-18.0728251927236));
#4011=CARTESIAN_POINT('Ctrl Pts',(1.2645,80.883954619548,-18.0781344507211));
#4012=CARTESIAN_POINT('Ctrl Pts',(1.2645,80.9415727288202,-18.0834953322121));
#4013=CARTESIAN_POINT('Ctrl Pts',(1.26415485283256,80.9428877564308,-18.1934196736194));
#4014=CARTESIAN_POINT('Ctrl Pts',(1.26139029831904,80.6254954557527,-18.2134041119794));
#4015=CARTESIAN_POINT('Ctrl Pts',(1.14008109352888,80.3057053360664,-18.2333885503394));
#4016=CARTESIAN_POINT('Ctrl Pts',(0.923875333213977,80.0749728487596,-18.2533729886994));
#4017=CARTESIAN_POINT('Ctrl Pts',(0.640875811961562,79.7729587703645,-18.279531341188));
#4018=CARTESIAN_POINT('Ctrl Pts',(0.195288724694431,79.6235283511292,-18.3056896936766));
#4019=CARTESIAN_POINT('Ctrl Pts',(-0.21276549757815,79.6931121430079,-18.3318480461652));
#4020=CARTESIAN_POINT('Ctrl Pts',(-0.620819719850727,79.7626959348867,-18.3580063986537));
#4021=CARTESIAN_POINT('Ctrl Pts',(-0.991341077128759,80.0512939378795,-18.3841647511423));
#4022=CARTESIAN_POINT('Ctrl Pts',(-1.15852026654279,80.4298451923955,-18.4103231036309));
#4023=CARTESIAN_POINT('Ctrl Pts',(-1.32569945595681,80.8083964469116,-18.4364814561195));
#4024=CARTESIAN_POINT('Ctrl Pts',(-1.28953647750684,81.2769009529508,-18.462639808608));
#4025=CARTESIAN_POINT('Ctrl Pts',(-1.0661297580142,81.6253010611738,-18.4887981610966));
#4026=CARTESIAN_POINT('Ctrl Pts',(-0.842723038521564,81.9737011693969,-18.5149565135852));
#4027=CARTESIAN_POINT('Ctrl Pts',(-0.432072577986277,82.2019968798038,-18.5411148660738));
#4028=CARTESIAN_POINT('Ctrl Pts',(-0.018239155644772,82.2079507027975,-18.5672732185624));
#4029=CARTESIAN_POINT('Ctrl Pts',(0.395594266696725,82.2139045257913,-18.5934315710509));
#4030=CARTESIAN_POINT('Ctrl Pts',(0.81261065084444,81.997516461372,-18.6195899235395));
#4031=CARTESIAN_POINT('Ctrl Pts',(1.04597283036582,81.6557192966155,-18.6457482760281));
#4032=CARTESIAN_POINT('Ctrl Pts',(1.18773381279779,81.4480871003113,-18.6616387418919));
#4033=CARTESIAN_POINT('Ctrl Pts',(1.26172231810368,81.1941761629279,-18.6775292077556));
#4034=CARTESIAN_POINT('Ctrl Pts',(1.26294252156215,80.9409201573009,-18.6934196736194));
#4035=CARTESIAN_POINT('Origin',(0.,80.9415727288202,-21.));
#4036=CARTESIAN_POINT('',(1.26649212260113,80.9414181379029,-19.1934196736194));
#4037=CARTESIAN_POINT('',(1.26251441516003,80.9417878499322,-19.0565803263806));
#4038=CARTESIAN_POINT('',(1.2645,80.9415727288202,-21.));
#4039=CARTESIAN_POINT('Ctrl Pts',(1.26251441516003,80.9417878499322,-19.0565803263806));
#4040=CARTESIAN_POINT('Ctrl Pts',(1.26281537061495,81.1393910935784,-19.0441919296188));
#4041=CARTESIAN_POINT('Ctrl Pts',(1.21920017264413,81.3368686419258,-19.031803532857));
#4042=CARTESIAN_POINT('Ctrl Pts',(1.13096864221178,81.5118490273558,-19.0194151360953));
#4043=CARTESIAN_POINT('Ctrl Pts',(0.942683173517444,81.8852559457393,-18.9929783840721));
#4044=CARTESIAN_POINT('Ctrl Pts',(0.551218222063589,82.1562124457914,-18.966541632049));
#4045=CARTESIAN_POINT('Ctrl Pts',(0.135423710614798,82.200924358322,-18.9401048800259));
#4046=CARTESIAN_POINT('Ctrl Pts',(-0.280370800833993,82.2456362708526,-18.9136681280027));
#4047=CARTESIAN_POINT('Ctrl Pts',(-0.720494872277724,82.0641035958617,-18.8872313759796));
#4048=CARTESIAN_POINT('Ctrl Pts',(-0.983865346434406,81.7392659090945,-18.8607946239565));
#4049=CARTESIAN_POINT('Ctrl Pts',(-1.24723582059109,81.4144282223272,-18.8343578719333));
#4050=CARTESIAN_POINT('Ctrl Pts',(-1.33385269746073,80.9462855237836,-18.8079211199102));
#4051=CARTESIAN_POINT('Ctrl Pts',(-1.20414577630121,80.5487168554853,-18.781484367887));
#4052=CARTESIAN_POINT('Ctrl Pts',(-1.0744388551417,80.151148187187,-18.7550476158639));
#4053=CARTESIAN_POINT('Ctrl Pts',(-0.728408135953043,79.8241535491341,-18.7286108638408));
#4054=CARTESIAN_POINT('Ctrl Pts',(-0.324140490768895,79.7171363239078,-18.7021741118176));
#4055=CARTESIAN_POINT('Ctrl Pts',(0.0801271544152529,79.6101190986816,-18.6757373597945));
#4056=CARTESIAN_POINT('Ctrl Pts',(0.542631725594891,79.723079286282,-18.6493006077714));
#4057=CARTESIAN_POINT('Ctrl Pts',(0.852054106326837,80.004392420522,-18.6228638557482));
#4058=CARTESIAN_POINT('Ctrl Pts',(1.11065379414401,80.2394998116592,-18.600769345959));
#4059=CARTESIAN_POINT('Ctrl Pts',(1.26232898548007,80.5921979819583,-18.5786748361698));
#4060=CARTESIAN_POINT('Ctrl Pts',(1.26539817604815,80.942579005355,-18.5565803263806));
#4061=CARTESIAN_POINT('Ctrl Pts',(1.26294252156215,80.9409201573009,-18.6934196736194));
#4062=CARTESIAN_POINT('Ctrl Pts',(1.2637309761536,80.7772746119079,-18.7036875602442));
#4063=CARTESIAN_POINT('Ctrl Pts',(1.23413639881007,80.613902520917,-18.713955446869));
#4064=CARTESIAN_POINT('Ctrl Pts',(1.17281094283776,80.4634663373337,-18.7242233334938));
#4065=CARTESIAN_POINT('Ctrl Pts',(1.01657890089324,80.0802168079023,-18.7503816859824));
#4066=CARTESIAN_POINT('Ctrl Pts',(0.654406842109146,79.7809240141333,-18.776540038471));
#4067=CARTESIAN_POINT('Ctrl Pts',(0.248587257366859,79.6996920477444,-18.8026983909595));
#4068=CARTESIAN_POINT('Ctrl Pts',(-0.157232327375428,79.6184600813554,-18.8288567434481));
#4069=CARTESIAN_POINT('Ctrl Pts',(-0.60669943807591,79.7552889423466,-18.8550150959367));
#4070=CARTESIAN_POINT('Ctrl Pts',(-0.898413953587041,80.0488699220463,-18.8811734484253));
#4071=CARTESIAN_POINT('Ctrl Pts',(-1.19012846909817,80.342450901746,-18.9073318009138));
#4072=CARTESIAN_POINT('Ctrl Pts',(-1.32409038941996,80.7927840001542,-18.9334901534024));
#4073=CARTESIAN_POINT('Ctrl Pts',(-1.24027098622066,81.1980766296499,-18.959648505891));
#4074=CARTESIAN_POINT('Ctrl Pts',(-1.15645158302136,81.6033692591457,-18.9858068583796));
#4075=CARTESIAN_POINT('Ctrl Pts',(-0.854850856300998,81.9636214197289,-19.0119652108681));
#4076=CARTESIAN_POINT('Ctrl Pts',(-0.470614559364723,82.1174075148693,-19.0381235633567));
#4077=CARTESIAN_POINT('Ctrl Pts',(-0.0863782624284427,82.2711936100097,
-19.0642819158453));
#4078=CARTESIAN_POINT('Ctrl Pts',(0.380493604723747,82.2185136397073,-19.0904402683339));
#4079=CARTESIAN_POINT('Ctrl Pts',(0.720799475228027,81.982972739729,-19.1165986208225));
#4080=CARTESIAN_POINT('Ctrl Pts',(1.05393278011973,81.7523962929266,-19.1422056384215));
#4081=CARTESIAN_POINT('Ctrl Pts',(1.26577908113894,81.3465859375459,-19.1678126560204));
#4082=CARTESIAN_POINT('Ctrl Pts',(1.26649212260113,80.9414181379029,-19.1934196736194));
#4083=CARTESIAN_POINT('Origin',(0.,80.9415727288202,-21.));
#4084=CARTESIAN_POINT('',(1.26327183761711,80.9424255930374,-19.6934196736194));
#4085=CARTESIAN_POINT('',(1.26462029170299,80.9404264511139,-19.5565803263806));
#4086=CARTESIAN_POINT('',(1.2645,80.9415727288202,-21.));
#4087=CARTESIAN_POINT('Ctrl Pts',(1.26462029170299,80.9404264511139,-19.5565803263806));
#4088=CARTESIAN_POINT('Ctrl Pts',(1.26163937066179,81.2650018418707,-19.536145775091));
#4089=CARTESIAN_POINT('Ctrl Pts',(1.1340996993491,81.5916579678653,-19.5157112238013));
#4090=CARTESIAN_POINT('Ctrl Pts',(0.908992732271504,81.8236371641234,-19.4952766725117));
#4091=CARTESIAN_POINT('Ctrl Pts',(0.617765536579037,82.1237551554156,-19.4688399204886));
#4092=CARTESIAN_POINT('Ctrl Pts',(0.163236811819056,82.2654093164643,-19.4424031684655));
#4093=CARTESIAN_POINT('Ctrl Pts',(-0.246930574104197,82.1838813696204,-19.4159664164423));
#4094=CARTESIAN_POINT('Ctrl Pts',(-0.657097960027444,82.1023534227764,-19.3895296644192));
#4095=CARTESIAN_POINT('Ctrl Pts',(-1.02290400711397,81.7976433680398,-19.363092912396));
#4096=CARTESIAN_POINT('Ctrl Pts',(-1.17722100538607,81.4089656802321,-19.3366561603729));
#4097=CARTESIAN_POINT('Ctrl Pts',(-1.33153800365816,81.0202879924243,-19.3102194083498));
#4098=CARTESIAN_POINT('Ctrl Pts',(-1.27436595311584,80.5476426715454,-19.2837826563266));
#4099=CARTESIAN_POINT('Ctrl Pts',(-1.03182538096374,80.2069695684659,-19.2573459043035));
#4100=CARTESIAN_POINT('Ctrl Pts',(-0.789284808811647,79.8662964653864,-19.2309091522804));
#4101=CARTESIAN_POINT('Ctrl Pts',(-0.361375715049779,79.6575955801064,-19.2044724002572));
#4102=CARTESIAN_POINT('Ctrl Pts',(0.0564009491750928,79.676217260919,-19.1780356482341));
#4103=CARTESIAN_POINT('Ctrl Pts',(0.47417761339997,79.6948389417316,-19.1515988962109));
#4104=CARTESIAN_POINT('Ctrl Pts',(0.881821848087853,79.9407831886369,-19.1251621441878));
#4105=CARTESIAN_POINT('Ctrl Pts',(1.09309097246439,80.301683980447,-19.0987253921647));
#4106=CARTESIAN_POINT('Ctrl Pts',(1.20535830819463,80.4934648214906,-19.0846770369033));
#4107=CARTESIAN_POINT('Ctrl Pts',(1.26217313377956,80.7177071540261,-19.070628681642));
#4108=CARTESIAN_POINT('Ctrl Pts',(1.26251441516003,80.9417878499322,-19.0565803263806));
#4109=CARTESIAN_POINT('Ctrl Pts',(1.26649212260113,80.9414181379029,-19.1934196736194));
#4110=CARTESIAN_POINT('Ctrl Pts',(1.26650747482379,80.9326946251698,-19.193971008509));
#4111=CARTESIAN_POINT('Ctrl Pts',(1.26642495253541,80.9239714103047,-19.1945223433986));
#4112=CARTESIAN_POINT('Ctrl Pts',(1.26624365899007,80.9152502487117,-19.1950736782882));
#4113=CARTESIAN_POINT('Ctrl Pts',(1.25764209839145,80.5014704873266,-19.2212320307768));
#4114=CARTESIAN_POINT('Ctrl Pts',(1.02669910333786,80.0923127942102,-19.2473903832654));
#4115=CARTESIAN_POINT('Ctrl Pts',(0.676898625100217,79.8711176673718,-19.2735487357539));
#4116=CARTESIAN_POINT('Ctrl Pts',(0.327098146862565,79.6499225405335,-19.2997070882425));
#4117=CARTESIAN_POINT('Ctrl Pts',(-0.141559814559151,79.6166899799732,-19.3258654407311));
#4118=CARTESIAN_POINT('Ctrl Pts',(-0.519073072525084,79.786311296292,-19.3520237932197));
#4119=CARTESIAN_POINT('Ctrl Pts',(-0.896586330491015,79.9559326126108,-19.3781821457082));
#4120=CARTESIAN_POINT('Ctrl Pts',(-1.18295488500117,80.3284078058087,-19.4043404981968));
#4121=CARTESIAN_POINT('Ctrl Pts',(-1.24985905209831,80.7368334322463,-19.4304988506854));
#4122=CARTESIAN_POINT('Ctrl Pts',(-1.31676321919545,81.145259058684,-19.456657203174));
#4123=CARTESIAN_POINT('Ctrl Pts',(-1.16420299887959,81.5896351183614,-19.4828155556625));
#4124=CARTESIAN_POINT('Ctrl Pts',(-0.860539525191255,81.8708399386139,-19.5089739081511));
#4125=CARTESIAN_POINT('Ctrl Pts',(-0.556876051502921,82.1520447588665,-19.5351322606397));
#4126=CARTESIAN_POINT('Ctrl Pts',(-0.102109324442117,82.2700783396942,-19.5612906131283));
#4127=CARTESIAN_POINT('Ctrl Pts',(0.299982999264285,82.1720506935829,-19.5874489656168));
#4128=CARTESIAN_POINT('Ctrl Pts',(0.702075322970691,82.0740230474716,-19.6136073181054));
#4129=CARTESIAN_POINT('Ctrl Pts',(1.05149324332269,81.7599341744211,-19.639765670594));
#4130=CARTESIAN_POINT('Ctrl Pts',(1.19166512752072,81.3705250030008,-19.6659240230826));
#4131=CARTESIAN_POINT('Ctrl Pts',(1.24077776620446,81.2340860013741,-19.6750892399282));
#4132=CARTESIAN_POINT('Ctrl Pts',(1.26420289811853,81.0884005131242,-19.6842544567738));
#4133=CARTESIAN_POINT('Ctrl Pts',(1.26327183761711,80.9424255930374,-19.6934196736194));
#4134=CARTESIAN_POINT('Origin',(0.,80.9415727288202,-21.));
#4135=CARTESIAN_POINT('',(1.26401087692255,80.9405119204939,-20.1934196736194));
#4136=CARTESIAN_POINT('',(1.26629281910059,80.942143468478,-20.0565803263806));
#4137=CARTESIAN_POINT('',(1.2645,80.9415727288202,-21.));
#4138=CARTESIAN_POINT('Ctrl Pts',(1.26629281910059,80.942143468478,-20.0565803263806));
#4139=CARTESIAN_POINT('Ctrl Pts',(1.26647510455114,80.9744976206235,-20.0545363725863));
#4140=CARTESIAN_POINT('Ctrl Pts',(1.26534234294574,81.0068388031261,-20.0524924187919));
#4141=CARTESIAN_POINT('Ctrl Pts',(1.26285342771624,81.0390752791502,-20.0504484649976));
#4142=CARTESIAN_POINT('Ctrl Pts',(1.23066148927258,81.4560258604741,-20.0240117129744));
#4143=CARTESIAN_POINT('Ctrl Pts',(0.971596487127881,81.8554599310097,-19.9975749609513));
#4144=CARTESIAN_POINT('Ctrl Pts',(0.604018872549469,82.0548860816583,-19.9711382089282));
#4145=CARTESIAN_POINT('Ctrl Pts',(0.236441257971055,82.2543122323069,-19.944701456905));
#4146=CARTESIAN_POINT('Ctrl Pts',(-0.239648969041068,82.2537304630686,-19.9182647048819));
#4147=CARTESIAN_POINT('Ctrl Pts',(-0.606738060619534,82.0534065259083,-19.8918279528588));
#4148=CARTESIAN_POINT('Ctrl Pts',(-0.973827152197998,81.853082588748,-19.8653912008356));
#4149=CARTESIAN_POINT('Ctrl Pts',(-1.2319151083428,81.4530164836657,-19.8389544488125));
#4150=CARTESIAN_POINT('Ctrl Pts',(-1.26308793479242,81.0359884924195,-19.8125176967894));
#4151=CARTESIAN_POINT('Ctrl Pts',(-1.29426076124204,80.6189605011733,-19.7860809447662));
#4152=CARTESIAN_POINT('Ctrl Pts',(-1.09851845799648,80.1849706237632,-19.7596441927431));
#4153=CARTESIAN_POINT('Ctrl Pts',(-0.765290829316117,79.9322980378101,-19.73320744072));
#4154=CARTESIAN_POINT('Ctrl Pts',(-0.432063200635754,79.6796254518569,-19.7067706886968));
#4155=CARTESIAN_POINT('Ctrl Pts',(0.0386497534794093,79.6082701573607,-19.6803339366737));
#4156=CARTESIAN_POINT('Ctrl Pts',(0.431790989473541,79.7508326212618,-19.6538971846505));
#4157=CARTESIAN_POINT('Ctrl Pts',(0.824932225467673,79.8933950851629,-19.6274604326274));
#4158=CARTESIAN_POINT('Ctrl Pts',(1.14050174334078,80.2498753074613,-19.6010236806043));
#4159=CARTESIAN_POINT('Ctrl Pts',(1.23432366896485,80.6574063293783,-19.5745869285811));
#4160=CARTESIAN_POINT('Ctrl Pts',(1.25562500092528,80.7499321811372,-19.5685847278476));
#4161=CARTESIAN_POINT('Ctrl Pts',(1.26549587180291,80.8450895571998,-19.5625825271141));
#4162=CARTESIAN_POINT('Ctrl Pts',(1.26462029170299,80.9404264511139,-19.5565803263806));
#4163=CARTESIAN_POINT('Ctrl Pts',(1.26327183761711,80.9424255930374,-19.6934196736194));
#4164=CARTESIAN_POINT('Ctrl Pts',(1.26154556777987,80.6717749734951,-19.7104128092624));
#4165=CARTESIAN_POINT('Ctrl Pts',(1.17609125210795,80.4001293888249,-19.7274059449054));
#4166=CARTESIAN_POINT('Ctrl Pts',(1.0153943029706,80.1845785137811,-19.7443990805483));
#4167=CARTESIAN_POINT('Ctrl Pts',(0.768025746178385,79.8527706657722,-19.7705574330369));
#4168=CARTESIAN_POINT('Ctrl Pts',(0.342362784549903,79.6538844395447,-19.7967157855255));
#4169=CARTESIAN_POINT('Ctrl Pts',(-0.0708581168840971,79.6770392517961,
-19.822874138014));
#4170=CARTESIAN_POINT('Ctrl Pts',(-0.484079018318097,79.7001940640475,-19.8490324905026));
#4171=CARTESIAN_POINT('Ctrl Pts',(-0.884857859557618,79.9453899147779,-19.8751908429912));
#4172=CARTESIAN_POINT('Ctrl Pts',(-1.0936085343452,80.3027564402842,-19.9013491954798));
#4173=CARTESIAN_POINT('Ctrl Pts',(-1.30235920913277,80.6601229657904,-19.9275075479683));
#4174=CARTESIAN_POINT('Ctrl Pts',(-1.31908171746841,81.1296601660726,-19.9536659004569));
#4175=CARTESIAN_POINT('Ctrl Pts',(-1.13628287222283,81.500971603062,-19.9798242529455));
#4176=CARTESIAN_POINT('Ctrl Pts',(-0.953484026977241,81.8722830400513,-20.0059826054341));
#4177=CARTESIAN_POINT('Ctrl Pts',(-0.571163828150427,82.1453687137479,-20.0321409579227));
#4178=CARTESIAN_POINT('Ctrl Pts',(-0.16063707828017,82.1978614045039,-20.0582993104112));
#4179=CARTESIAN_POINT('Ctrl Pts',(0.249889671590086,82.2503540952598,-20.0844576628998));
#4180=CARTESIAN_POINT('Ctrl Pts',(0.688622972503783,82.0822538030752,-20.1106160153884));
#4181=CARTESIAN_POINT('Ctrl Pts',(0.958969423130548,81.7688840462227,-20.136774367877));
#4182=CARTESIAN_POINT('Ctrl Pts',(1.15411241310324,81.542685732254,-20.1556561364578));
#4183=CARTESIAN_POINT('Ctrl Pts',(1.26152043161992,81.2407973491715,-20.1745379050386));
#4184=CARTESIAN_POINT('Ctrl Pts',(1.26401087692255,80.9405119204939,-20.1934196736194));
#4185=CARTESIAN_POINT('Origin',(0.,80.9415727288202,-21.));
#4186=CARTESIAN_POINT('',(1.2660821084945,80.9421825067594,-20.6934196736194));
#4187=CARTESIAN_POINT('',(1.26294364439137,80.9423216421457,-20.5565803263806));
#4188=CARTESIAN_POINT('',(1.2645,80.9415727288202,-21.));
#4189=CARTESIAN_POINT('',(-0.958116152722425,81.7667840277567,-21.));
#4190=CARTESIAN_POINT('Ctrl Pts',(1.2660821084945,80.9421825067594,-20.6934196736194));
#4191=CARTESIAN_POINT('Ctrl Pts',(1.26375422747056,80.5666396675827,-20.7171380582806));
#4192=CARTESIAN_POINT('Ctrl Pts',(1.08568176352704,80.1892447279324,-20.7408564429417));
#4193=CARTESIAN_POINT('Ctrl Pts',(0.793076738579249,79.9541760111779,-20.7645748276028));
#4194=CARTESIAN_POINT('Ctrl Pts',(0.470370724157559,79.6949252046936,-20.7907331800914));
#4195=CARTESIAN_POINT('Ctrl Pts',(0.0083555954561032,79.6087897103662,-20.81689153258));
#4196=CARTESIAN_POINT('Ctrl Pts',(-0.385801350527551,79.7350495001282,-20.8430498850685));
#4197=CARTESIAN_POINT('Ctrl Pts',(-0.779958296511205,79.8613092898902,-20.8692082375571));
#4198=CARTESIAN_POINT('Ctrl Pts',(-1.10625705977706,80.1999643637415,-20.8953665900457));
#4199=CARTESIAN_POINT('Ctrl Pts',(-1.2186114707482,80.5975961281947,-20.9215249425343));
#4200=CARTESIAN_POINT('Ctrl Pts',(-1.33096588171935,80.995227892648,-20.9476832950228));
#4201=CARTESIAN_POINT('Ctrl Pts',(-1.22937594039578,81.4518363477032,-20.9738416475114));
#4202=CARTESIAN_POINT('Ctrl Pts',(-0.958116152722432,81.7667840277567,-21.));
#4203=CARTESIAN_POINT('',(0.959966822897216,81.7681294276687,-21.));
#4204=CARTESIAN_POINT('Origin',(0.,80.9415727288202,-21.));
#4205=CARTESIAN_POINT('Ctrl Pts',(0.959969962522145,81.7681317101128,-21.));
#4206=CARTESIAN_POINT('Ctrl Pts',(0.693919389461852,82.0758557175961,-20.9742870939204));
#4207=CARTESIAN_POINT('Ctrl Pts',(0.265804650318429,82.2450713957486,-20.9485741878407));
#4208=CARTESIAN_POINT('Ctrl Pts',(-0.1385696353219,82.200522361403,-20.9228612817611));
#4209=CARTESIAN_POINT('Ctrl Pts',(-0.554327491742159,82.1547192238574,-20.8964245297379));
#4210=CARTESIAN_POINT('Ctrl Pts',(-0.944989442186381,81.882946556069,-20.8699877777148));
#4211=CARTESIAN_POINT('Ctrl Pts',(-1.13232583295236,81.5091164981058,-20.8435510256917));
#4212=CARTESIAN_POINT('Ctrl Pts',(-1.31966222371834,81.1352864401427,-20.8171142736686));
#4213=CARTESIAN_POINT('Ctrl Pts',(-1.30367305480609,80.6593989920049,-20.7906775216454));
#4214=CARTESIAN_POINT('Ctrl Pts',(-1.09153993682806,80.298998164014,-20.7642407696223));
#4215=CARTESIAN_POINT('Ctrl Pts',(-0.879406818850033,79.9385973360231,-20.7378040175991));
#4216=CARTESIAN_POINT('Ctrl Pts',(-0.471129751806238,79.6936831281791,-20.711367265576));
#4217=CARTESIAN_POINT('Ctrl Pts',(-0.0533003527856019,79.6760910510791,
-20.6849305135529));
#4218=CARTESIAN_POINT('Ctrl Pts',(0.364529046235034,79.658498973979,-20.6584937615297));
#4219=CARTESIAN_POINT('Ctrl Pts',(0.79191077723251,79.8682290276227,-20.6320570095066));
#4220=CARTESIAN_POINT('Ctrl Pts',(1.03361388953932,80.2094897705964,-20.6056202574834));
#4221=CARTESIAN_POINT('Ctrl Pts',(1.18306623734789,80.420501613868,-20.5892736137825));
#4222=CARTESIAN_POINT('Ctrl Pts',(1.26152765031827,80.6818018891695,-20.5729269700815));
#4223=CARTESIAN_POINT('Ctrl Pts',(1.26294364439137,80.9423216421457,-20.5565803263806));
#4224=CARTESIAN_POINT('Origin',(0.,80.9415727288202,-22.1042117235887));
#4225=CARTESIAN_POINT('',(1.54409599497215,80.9428006328877,-18.3957882764113));
#4226=CARTESIAN_POINT('',(1.54257883584076,80.9431773848924,-18.3542117235887));
#4227=CARTESIAN_POINT('',(1.543,80.9415727288203,-22.1042117235887));
#4228=CARTESIAN_POINT('',(0.531842279019523,82.3900176847116,-18.2572149237373));
#4229=CARTESIAN_POINT('Ctrl Pts',(1.54257883584076,80.9431773848924,-18.3542117235887));
#4230=CARTESIAN_POINT('Ctrl Pts',(1.54362101140898,81.06282722348,-18.3480378094602));
#4231=CARTESIAN_POINT('Ctrl Pts',(1.47677819812474,81.6879608839773,-18.315705542843));
#4232=CARTESIAN_POINT('Ctrl Pts',(1.00796866228407,82.2151928563695,-18.2833732762258));
#4233=CARTESIAN_POINT('Ctrl Pts',(0.531842279019528,82.3900176847116,-18.2572149237373));
#4234=CARTESIAN_POINT('',(0.00950616133902624,82.4845434456184,-18.2712785428202));
#4235=CARTESIAN_POINT('Ctrl Pts',(0.00950616133902481,82.4845434456184,
-18.2712785428202));
#4236=CARTESIAN_POINT('Ctrl Pts',(0.180814909333842,82.4834880214424,-18.2711196365273));
#4237=CARTESIAN_POINT('Ctrl Pts',(0.361781603840288,82.4524608287821,-18.2663941280551));
#4238=CARTESIAN_POINT('Ctrl Pts',(0.531842279019524,82.3900176847116,-18.2572149237373));
#4239=CARTESIAN_POINT('Ctrl Pts',(1.54409599497215,80.9428006328877,-18.3957882764113));
#4240=CARTESIAN_POINT('Ctrl Pts',(1.54483203362888,81.0268273402839,-18.3914460341774));
#4241=CARTESIAN_POINT('Ctrl Pts',(1.50040340078048,81.6216573957715,-18.3606670399203));
#4242=CARTESIAN_POINT('Ctrl Pts',(0.939821269650562,82.3410961677608,-18.31916379539));
#4243=CARTESIAN_POINT('Ctrl Pts',(0.218865958585214,82.4820688315387,-18.2820027930935));
#4244=CARTESIAN_POINT('Ctrl Pts',(0.0102256485358299,82.4824128804902,-18.2712785428202));
#4245=CARTESIAN_POINT('Origin',(0.,80.9415727288202,-22.1042117235887));
#4246=CARTESIAN_POINT('',(1.54057709971682,80.9418352293152,-18.8957882764113));
#4247=CARTESIAN_POINT('',(1.54109949448034,80.9407764315847,-18.8542117235887));
#4248=CARTESIAN_POINT('',(1.543,80.9415727288203,-22.1042117235887));
#4249=CARTESIAN_POINT('Ctrl Pts',(1.54109949448034,80.9407764315847,-18.8542117235887));
#4250=CARTESIAN_POINT('Ctrl Pts',(1.53961054712058,81.2498108457267,-18.8383212577249));
#4251=CARTESIAN_POINT('Ctrl Pts',(1.30070374644884,82.0696821143113,-18.7962724393726));
#4252=CARTESIAN_POINT('Ctrl Pts',(-0.0261402350548544,82.7581759286031,
-18.7280652685317));
#4253=CARTESIAN_POINT('Ctrl Pts',(-1.5294229411188,81.9224457241955,-18.6495902110659));
#4254=CARTESIAN_POINT('Ctrl Pts',(-1.66180603897958,80.2073746617553,-18.5711151536002));
#4255=CARTESIAN_POINT('Ctrl Pts',(-0.305425364531174,79.1508937160426,-18.4926400961345));
#4256=CARTESIAN_POINT('Ctrl Pts',(1.19742059019098,79.6548825152638,-18.4203389527973));
#4257=CARTESIAN_POINT('Ctrl Pts',(1.53920540158663,80.5558809673784,-18.3741961619487));
#4258=CARTESIAN_POINT('Ctrl Pts',(1.54257883584076,80.9431773848924,-18.3542117235887));
#4259=CARTESIAN_POINT('Ctrl Pts',(1.54057709971682,80.9418352293152,-18.8957882764113));
#4260=CARTESIAN_POINT('Ctrl Pts',(1.54094433915292,81.1829596302215,-18.8833998796495));
#4261=CARTESIAN_POINT('Ctrl Pts',(1.37414936393259,81.9381611268466,-18.8445747308646));
#4262=CARTESIAN_POINT('Ctrl Pts',(0.194938154646761,82.7543643166944,-18.7793128300566));
#4263=CARTESIAN_POINT('Ctrl Pts',(-1.41623964425638,82.0898212146519,-18.7000025739871));
#4264=CARTESIAN_POINT('Ctrl Pts',(-1.73332111758936,80.3760746337436,-18.6206923179177));
#4265=CARTESIAN_POINT('Ctrl Pts',(-0.466594190642507,79.1790337641928,-18.5413820618483));
#4266=CARTESIAN_POINT('Ctrl Pts',(1.13381497334061,79.569911023935,-18.4664140480128));
#4267=CARTESIAN_POINT('Ctrl Pts',(1.54035083004805,80.5152498862675,-18.4178827862005));
#4268=CARTESIAN_POINT('Ctrl Pts',(1.54409599497215,80.9428006328877,-18.3957882764113));
#4269=CARTESIAN_POINT('Origin',(0.,80.9415727288202,-22.1042117235887));
#4270=CARTESIAN_POINT('',(1.54314678536789,80.9401739890016,-19.3957882764113));
#4271=CARTESIAN_POINT('',(1.54543087795456,80.9413840900023,-19.3542117235887));
#4272=CARTESIAN_POINT('',(1.543,80.9415727288203,-22.1042117235887));
#4273=CARTESIAN_POINT('Ctrl Pts',(1.54543087795456,80.9413840900023,-19.3542117235887));
#4274=CARTESIAN_POINT('Ctrl Pts',(1.54456079256415,81.43578813496,-19.3286047059897));
#4275=CARTESIAN_POINT('Ctrl Pts',(1.02198618748494,82.436826081716,-19.2768393359022));
#4276=CARTESIAN_POINT('Ctrl Pts',(-0.67510079078125,82.6283186472481,-19.198915613326));
#4277=CARTESIAN_POINT('Ctrl Pts',(-1.7791812684314,81.309530785374,-19.1204405558603));
#4278=CARTESIAN_POINT('Ctrl Pts',(-1.28878211527242,79.6609804393623,-19.0419654983946));
#4279=CARTESIAN_POINT('Ctrl Pts',(0.356598078822102,79.1600861748089,-18.9634904409288));
#4280=CARTESIAN_POINT('Ctrl Pts',(1.41394880808102,80.0338627295657,-18.9009058493269));
#4281=CARTESIAN_POINT('Ctrl Pts',(1.54206160237644,80.7410887474871,-18.8644796102135));
#4282=CARTESIAN_POINT('Ctrl Pts',(1.54109949448034,80.9407764315847,-18.8542117235887));
#4283=CARTESIAN_POINT('Ctrl Pts',(1.54314678536789,80.9401739890016,-19.3957882764113));
#4284=CARTESIAN_POINT('Ctrl Pts',(1.53950933090639,81.3362355373904,-19.3753537251217));
#4285=CARTESIAN_POINT('Ctrl Pts',(1.18253720155652,82.2505168089453,-19.3284824218089));
#4286=CARTESIAN_POINT('Ctrl Pts',(-0.355447545802943,82.7298307163513,-19.255174366473));
#4287=CARTESIAN_POINT('Ctrl Pts',(-1.69456671698802,81.6143678113487,-19.1758641104036));
#4288=CARTESIAN_POINT('Ctrl Pts',(-1.48527496375717,79.8841383211563,-19.0965538543342));
#4289=CARTESIAN_POINT('Ctrl Pts',(0.0811870330982704,79.1201395880905,-19.0172435982648));
#4290=CARTESIAN_POINT('Ctrl Pts',(1.34036842783838,79.8798422736533,-18.9503217389571));
#4291=CARTESIAN_POINT('Ctrl Pts',(1.54016065276541,80.6684018455404,-18.9098366316726));
#4292=CARTESIAN_POINT('Ctrl Pts',(1.54057709971682,80.9418352293152,-18.8957882764113));
#4293=CARTESIAN_POINT('Origin',(0.,80.9415727288202,-22.1042117235887));
#4294=CARTESIAN_POINT('',(1.54518767882342,80.9422691711231,-19.8957882764113));
#4295=CARTESIAN_POINT('',(1.54150134080127,80.9426134322502,-19.8542117235887));
#4296=CARTESIAN_POINT('',(1.543,80.9415727288203,-22.1042117235887));
#4297=CARTESIAN_POINT('Ctrl Pts',(1.54150134080127,80.9426134322502,-19.8542117235887));
#4298=CARTESIAN_POINT('Ctrl Pts',(1.54263746286824,81.120738621411,-19.8450465067431));
#4299=CARTESIAN_POINT('Ctrl Pts',(1.43247060213918,81.8058879282815,-19.8097229374089));
#4300=CARTESIAN_POINT('Ctrl Pts',(0.430328487339382,82.7067051707307,-19.7482410155861));
#4301=CARTESIAN_POINT('Ctrl Pts',(-1.23445220033517,82.2746154549128,-19.6697659581204));
#4302=CARTESIAN_POINT('Ctrl Pts',(-1.79293480993749,80.647872251871,-19.5912909006547));
#4303=CARTESIAN_POINT('Ctrl Pts',(-0.7446152853606,79.2843391009708,-19.512815843189));
#4304=CARTESIAN_POINT('Ctrl Pts',(0.971017536641054,79.4059947141251,-19.4343407857232));
#4305=CARTESIAN_POINT('Ctrl Pts',(1.54057127572122,80.4150631811457,-19.3814727458565));
#4306=CARTESIAN_POINT('Ctrl Pts',(1.54544961142989,80.9307392658448,-19.3547630584783));
#4307=CARTESIAN_POINT('Ctrl Pts',(1.54543087795456,80.9413840900023,-19.3542117235887));
#4308=CARTESIAN_POINT('Ctrl Pts',(1.54518767882342,80.9422691711231,-19.8957882764113));
#4309=CARTESIAN_POINT('Ctrl Pts',(1.54541011176149,80.9817491685612,-19.8937443226169));
#4310=CARTESIAN_POINT('Ctrl Pts',(1.52614971245303,81.5316478287347,-19.8652636167995));
#4311=CARTESIAN_POINT('Ctrl Pts',(0.869463093182326,82.5441466503818,-19.8103461589589));
#4312=CARTESIAN_POINT('Ctrl Pts',(-0.873377287077952,82.5420169470967,-19.7310359028895));
#4313=CARTESIAN_POINT('Ctrl Pts',(-1.8181690221466,81.0774807664514,-19.65172564682));
#4314=CARTESIAN_POINT('Ctrl Pts',(-1.10160822995703,79.4887586292182,-19.5724153907506));
#4315=CARTESIAN_POINT('Ctrl Pts',(0.621547376685186,79.2275457717862,-19.4931051346812));
#4316=CARTESIAN_POINT('Ctrl Pts',(1.47911852276186,80.1962931807581,-19.4342294299014));
#4317=CARTESIAN_POINT('Ctrl Pts',(1.54421520774368,80.8238396059969,-19.4017904771448));
#4318=CARTESIAN_POINT('Ctrl Pts',(1.54314678536789,80.9401739890016,-19.3957882764113));
#4319=CARTESIAN_POINT('Origin',(0.,80.9415727288202,-22.1042117235887));
#4320=CARTESIAN_POINT('',(1.54110086460727,80.9424865866781,-20.3957882764113));
#4321=CARTESIAN_POINT('',(1.54240314993396,80.9402782825983,-20.3542117235887));
#4322=CARTESIAN_POINT('',(1.543,80.9415727288203,-22.1042117235887));
#4323=CARTESIAN_POINT('Ctrl Pts',(1.54240314993396,80.9402782825983,-20.3542117235887));
#4324=CARTESIAN_POINT('Ctrl Pts',(1.53936419611668,81.3067001224161,-20.3353299550079));
#4325=CARTESIAN_POINT('Ctrl Pts',(1.2267269793198,82.1854198416108,-20.2902898339385));
#4326=CARTESIAN_POINT('Ctrl Pts',(-0.230435523959136,82.7437304190195,-20.2190913603806));
#4327=CARTESIAN_POINT('Ctrl Pts',(-1.63000863615315,81.7440360073618,-20.1406163029148));
#4328=CARTESIAN_POINT('Ctrl Pts',(-1.5687919567655,80.0251845244783,-20.0621412454491));
#4329=CARTESIAN_POINT('Ctrl Pts',(-0.101646637589764,79.1275873769648,-19.9836661879833));
#4330=CARTESIAN_POINT('Ctrl Pts',(1.27460379114525,79.7706248944126,-19.9143563473632));
#4331=CARTESIAN_POINT('Ctrl Pts',(1.53939486839411,80.6123533247343,-19.8712048592317));
#4332=CARTESIAN_POINT('Ctrl Pts',(1.54150134080127,80.9426134322502,-19.8542117235887));
#4333=CARTESIAN_POINT('Ctrl Pts',(1.54110086460727,80.9424865866781,-20.3957882764113));
#4334=CARTESIAN_POINT('Ctrl Pts',(1.54216740119822,81.1387118777952,-20.3856981680891));
#4335=CARTESIAN_POINT('Ctrl Pts',(1.41635672739556,81.8477467654032,-20.3491713077438));
#4336=CARTESIAN_POINT('Ctrl Pts',(0.351071379828222,82.7306895719811,-20.2862076953753));
#4337=CARTESIAN_POINT('Ctrl Pts',(-1.31155897327242,82.2080727780926,-20.2068974393059));
#4338=CARTESIAN_POINT('Ctrl Pts',(-1.77575993466142,80.5281832276767,-20.1275871832365));
#4339=CARTESIAN_POINT('Ctrl Pts',(-0.617355848597288,79.2260323255992,-20.0482769271671));
#4340=CARTESIAN_POINT('Ctrl Pts',(1.06076352838496,79.4846147124102,-19.971010624892));
#4341=CARTESIAN_POINT('Ctrl Pts',(1.54253313653728,80.4711099823724,-19.9201810746401));
#4342=CARTESIAN_POINT('Ctrl Pts',(1.54518767882342,80.9422691711231,-19.8957882764113));
#4343=CARTESIAN_POINT('Origin',(0.,80.9415727288202,-22.1042117235887));
#4344=CARTESIAN_POINT('',(1.54142068283994,80.9400091669542,-20.8957882764113));
#4345=CARTESIAN_POINT('',(1.54493056022698,80.9423168073968,-20.8542117235887));
#4346=CARTESIAN_POINT('',(1.543,80.9415727288203,-22.1042117235887));
#4347=CARTESIAN_POINT('',(0.398513841857327,79.4509233006017,-21.));
#4348=CARTESIAN_POINT('Ctrl Pts',(0.398513841857325,79.4509233006017,-21.));
#4349=CARTESIAN_POINT('Ctrl Pts',(0.893728486425269,79.5833151875303,-20.9735632479769));
#4350=CARTESIAN_POINT('Ctrl Pts',(1.44525760656446,80.1059836640225,-20.9388260067806));
#4351=CARTESIAN_POINT('Ctrl Pts',(1.54262389809586,80.7788025651202,-20.9040887655844));
#4352=CARTESIAN_POINT('Ctrl Pts',(1.54142068283994,80.9400091669542,-20.8957882764113));
#4353=CARTESIAN_POINT('',(-0.399559298067923,79.4485626096966,-21.));
#4354=CARTESIAN_POINT('Origin',(0.,80.9415727288202,-21.));
#4355=CARTESIAN_POINT('Ctrl Pts',(-0.399565646518477,79.4485482745869,-21.));
#4356=CARTESIAN_POINT('Ctrl Pts',(0.0649900343745266,79.3260484943511,-20.975122292524));
#4357=CARTESIAN_POINT('Ctrl Pts',(1.09688490713979,79.5405244594672,-20.926526200387));
#4358=CARTESIAN_POINT('Ctrl Pts',(1.54208997468336,80.4840624769504,-20.8779301082499));
#4359=CARTESIAN_POINT('Ctrl Pts',(1.54493056022698,80.9423168073968,-20.8542117235887));
#4360=CARTESIAN_POINT('Origin',(3.,94.7726492005473,19.083664918404));
#4361=CARTESIAN_POINT('',(3.,92.,18.1701386441738));
#4362=CARTESIAN_POINT('',(3.,92.,17.1697029885008));
#4363=CARTESIAN_POINT('',(3.,92.,11.7918326156642));
#4364=CARTESIAN_POINT('',(3.,96.605541608633,21.0000001273646));
#4365=CARTESIAN_POINT('Origin',(3.,91.8250411828325,23.6175236010971));
#4366=CARTESIAN_POINT('',(3.,97.7202572182621,21.0000001273646));
#4367=CARTESIAN_POINT('',(3.,47.3863246002736,21.));
#4368=CARTESIAN_POINT('Origin',(3.,91.8250411828325,23.6175236010971));
#4369=CARTESIAN_POINT('Origin',(0.,91.8250411828325,23.6175236010971));
#4370=CARTESIAN_POINT('',(-3.,92.,17.1697029885008));
#4371=CARTESIAN_POINT('',(0.,92.,17.1697029885008));
#4372=CARTESIAN_POINT('',(-3.,97.7202572182621,21.0000001273646));
#4373=CARTESIAN_POINT('',(0.,97.7202571617112,21.));
#4374=CARTESIAN_POINT('Origin',(-3.,91.8250411828325,23.6175236010971));
#4375=CARTESIAN_POINT('Origin',(-3.,94.7726492005473,19.083664918404));
#4376=CARTESIAN_POINT('',(-3.,92.,18.1701386441738));
#4377=CARTESIAN_POINT('',(-3.,92.,11.7918326156642));
#4378=CARTESIAN_POINT('',(-3.,96.605541608633,21.0000001273646));
#4379=CARTESIAN_POINT('',(-3.,47.3863246002736,21.));
#4380=CARTESIAN_POINT('Origin',(-3.,91.8250411828325,23.6175236010971));
#4381=CARTESIAN_POINT('Origin',(0.,91.8250411828325,23.6175236010971));
#4382=CARTESIAN_POINT('',(0.,92.,18.1701386441738));
#4383=CARTESIAN_POINT('',(0.,96.6055415388956,21.));
#4384=CARTESIAN_POINT('Origin',(-13.8229490081999,100.,16.0000001273646));
#4385=CARTESIAN_POINT('',(-11.1,100.,16.0000001273646));
#4386=CARTESIAN_POINT('',(-11.1,92.,16.0000001273646));
#4387=CARTESIAN_POINT('',(-11.1,50.,16.0000001273646));
#4388=CARTESIAN_POINT('',(11.1,100.,16.0000001273646));
#4389=CARTESIAN_POINT('',(16.9705625908726,100.,16.0000001273646));
#4390=CARTESIAN_POINT('',(11.1,92.,16.0000001273646));
#4391=CARTESIAN_POINT('',(11.1,50.,16.0000001273646));
#4392=CARTESIAN_POINT('',(16.9705625908726,92.,16.0000001273646));
#4393=CARTESIAN_POINT('Origin',(-16.75,92.,15.5000001564622));
#4394=CARTESIAN_POINT('',(-15.5,92.,18.5000001564622));
#4395=CARTESIAN_POINT('',(-15.5,92.,12.5000001564622));
#4396=CARTESIAN_POINT('Origin',(-15.5,92.,15.5000001564622));
#4397=CARTESIAN_POINT('',(-19.6659602921104,92.,18.5000001564622));
#4398=CARTESIAN_POINT('',(-15.5,92.,18.5000001564622));
#4399=CARTESIAN_POINT('',(-21.,92.,16.970562748476));
#4400=CARTESIAN_POINT('Origin',(9.96425164601078E-13,92.,8.88178419700125E-15));
#4401=CARTESIAN_POINT('',(-21.,92.,12.5000001564622));
#4402=CARTESIAN_POINT('',(-21.,92.,-2.74999992176891));
#4403=CARTESIAN_POINT('',(-15.5,92.,12.5000001564622));
#4404=CARTESIAN_POINT('',(-13.75,92.,15.5000001564622));
#4405=CARTESIAN_POINT('Origin',(-15.5,92.,15.5000001564622));
#4406=CARTESIAN_POINT('Origin',(-15.5,100.,15.5000001564622));
#4407=CARTESIAN_POINT('',(-13.75,100.,15.5000001564622));
#4408=CARTESIAN_POINT('Origin',(-15.5,100.,15.5000001564622));
#4409=CARTESIAN_POINT('',(-13.75,100.,15.5000001564622));
#4410=CARTESIAN_POINT('Origin',(-11.1,0.,21.0000003129244));
#4411=CARTESIAN_POINT('',(-11.1,92.,0.));
#4412=CARTESIAN_POINT('',(-11.1,92.,12.7500003129244));
#4413=CARTESIAN_POINT('',(-11.1,100.,0.));
#4414=CARTESIAN_POINT('',(-11.1,0.,0.));
#4415=CARTESIAN_POINT('',(-11.1,100.,0.));
#4416=CARTESIAN_POINT('Origin',(16.75,92.,15.5000001564622));
#4417=CARTESIAN_POINT('',(15.5,92.,18.5000001564622));
#4418=CARTESIAN_POINT('',(19.6659602921123,92.,18.5000001564622));
#4419=CARTESIAN_POINT('',(15.5,92.,18.5000001564622));
#4420=CARTESIAN_POINT('',(15.5,92.,12.5000001564622));
#4421=CARTESIAN_POINT('Origin',(15.5,92.,15.5000001564622));
#4422=CARTESIAN_POINT('',(21.,92.,12.5000001564622));
#4423=CARTESIAN_POINT('',(15.5,92.,12.5000001564622));
#4424=CARTESIAN_POINT('',(21.,92.,16.9705627540937));
#4425=CARTESIAN_POINT('',(21.,92.,18.2500000782311));
#4426=CARTESIAN_POINT('',(20.900000000001,92.,17.0935660410577));
#4427=CARTESIAN_POINT('Origin',(6.35209155599468,92.,-6.70373779795687));
#4428=CARTESIAN_POINT('Origin',(9.96425164601078E-13,92.,8.88178419700125E-15));
#4429=CARTESIAN_POINT('',(17.25,92.,15.5000001564622));
#4430=CARTESIAN_POINT('Origin',(15.5,92.,15.5000001564622));
#4431=CARTESIAN_POINT('Origin',(15.5,100.,15.5000001564622));
#4432=CARTESIAN_POINT('',(17.25,100.,15.5000001564622));
#4433=CARTESIAN_POINT('Origin',(15.5,100.,15.5000001564622));
#4434=CARTESIAN_POINT('',(17.25,100.,15.5000001564622));
#4435=CARTESIAN_POINT('Origin',(0.,100.,1.56462189870865E-7));
#4436=CARTESIAN_POINT('',(-16.9705625964839,100.,21.0000001273646));
#4437=CARTESIAN_POINT('',(16.9705625908726,100.,21.0000001273646));
#4438=CARTESIAN_POINT('',(-21.,100.,21.));
#4439=CARTESIAN_POINT('',(20.900000000001,100.,17.0935660410577));
#4440=CARTESIAN_POINT('Origin',(9.96425164601078E-13,100.,8.88178419700125E-15));
#4441=CARTESIAN_POINT('',(21.,100.,16.9705627540937));
#4442=CARTESIAN_POINT('Origin',(6.35209155599468,100.,-6.70373779795687));
#4443=CARTESIAN_POINT('',(21.,100.,-21.));
#4444=CARTESIAN_POINT('',(21.,100.,21.));
#4445=CARTESIAN_POINT('',(-21.,100.,-21.));
#4446=CARTESIAN_POINT('',(21.,100.,-21.));
#4447=CARTESIAN_POINT('',(-21.,100.,16.970562748476));
#4448=CARTESIAN_POINT('',(-21.,100.,-21.));
#4449=CARTESIAN_POINT('',(-17.0935660410568,100.,20.8999999999999));
#4450=CARTESIAN_POINT('Origin',(9.96425164601078E-13,100.,8.88178419700125E-15));
#4451=CARTESIAN_POINT('Origin',(6.70373779799758,100.,6.35209155625108));
#4452=CARTESIAN_POINT('',(11.1,100.,0.));
#4453=CARTESIAN_POINT('Origin',(0.,100.,0.));
#4454=CARTESIAN_POINT('',(11.1,100.,0.));
#4455=CARTESIAN_POINT('',(-13.75,100.,-15.4999998435378));
#4456=CARTESIAN_POINT('Origin',(-15.5,100.,-15.4999998435378));
#4457=CARTESIAN_POINT('',(17.25,100.,-15.4999998435378));
#4458=CARTESIAN_POINT('Origin',(15.5,100.,-15.4999998435378));
#4459=CARTESIAN_POINT('Ctrl Pts',(0.398513841857325,79.4509233006017,-21.));
#4460=CARTESIAN_POINT('Ctrl Pts',(0.893728486425269,79.5833151875303,-20.9735632479769));
#4461=CARTESIAN_POINT('Ctrl Pts',(1.73321015396978,80.3788681115679,-20.9206897439306));
#4462=CARTESIAN_POINT('Ctrl Pts',(1.41413692045057,82.0939966405993,-20.8413794878612));
#4463=CARTESIAN_POINT('Ctrl Pts',(-0.199712084003726,82.7535381445893,-20.7620692317918));
#4464=CARTESIAN_POINT('Ctrl Pts',(-1.62982214221354,81.7586503002298,-20.6827589757224));
#4465=CARTESIAN_POINT('Ctrl Pts',(-1.57129002446356,80.0165522397868,-20.6034487196529));
#4466=CARTESIAN_POINT('Ctrl Pts',(-0.0766956841348007,79.1199861123771,
-20.5241384635836));
#4467=CARTESIAN_POINT('Ctrl Pts',(1.48783577714422,79.8877523585746,-20.4448282075141));
#4468=CARTESIAN_POINT('Ctrl Pts',(1.69292662803318,81.6185167240424,-20.3655179514447));
#4469=CARTESIAN_POINT('Ctrl Pts',(0.351071379828222,82.7306895719811,-20.2862076953753));
#4470=CARTESIAN_POINT('Ctrl Pts',(-1.31155897327242,82.2080727780926,-20.2068974393059));
#4471=CARTESIAN_POINT('Ctrl Pts',(-1.77575993466142,80.5281832276767,-20.1275871832365));
#4472=CARTESIAN_POINT('Ctrl Pts',(-0.617355848597288,79.2260323255992,-20.0482769271671));
#4473=CARTESIAN_POINT('Ctrl Pts',(1.10515543490739,79.4914550869992,-19.9689666710977));
#4474=CARTESIAN_POINT('Ctrl Pts',(1.81783153519721,81.0819241810192,-19.8896564150282));
#4475=CARTESIAN_POINT('Ctrl Pts',(0.869463093182326,82.5441466503818,-19.8103461589589));
#4476=CARTESIAN_POINT('Ctrl Pts',(-0.873377287077952,82.5420169470967,-19.7310359028895));
#4477=CARTESIAN_POINT('Ctrl Pts',(-1.8181690221466,81.0774807664514,-19.65172564682));
#4478=CARTESIAN_POINT('Ctrl Pts',(-1.10160822995703,79.4887586292182,-19.5724153907506));
#4479=CARTESIAN_POINT('Ctrl Pts',(0.621547376685186,79.2275457717862,-19.4931051346812));
#4480=CARTESIAN_POINT('Ctrl Pts',(1.7767639035611,80.5325255653956,-19.4137948786118));
#4481=CARTESIAN_POINT('Ctrl Pts',(1.30846187840736,82.2112723047304,-19.3344846225424));
#4482=CARTESIAN_POINT('Ctrl Pts',(-0.355447545802943,82.7298307163513,-19.255174366473));
#4483=CARTESIAN_POINT('Ctrl Pts',(-1.69456671698802,81.6143678113487,-19.1758641104036));
#4484=CARTESIAN_POINT('Ctrl Pts',(-1.48527496375717,79.8841383211563,-19.0965538543342));
#4485=CARTESIAN_POINT('Ctrl Pts',(0.0811870330982704,79.1201395880905,-19.0172435982648));
#4486=CARTESIAN_POINT('Ctrl Pts',(1.57346474157607,80.0204764160263,-18.9379333421954));
#4487=CARTESIAN_POINT('Ctrl Pts',(1.62798778713382,81.7624642465157,-18.858623086126));
#4488=CARTESIAN_POINT('Ctrl Pts',(0.194938154646761,82.7543643166944,-18.7793128300566));
#4489=CARTESIAN_POINT('Ctrl Pts',(-1.41623964425638,82.0898212146519,-18.7000025739871));
#4490=CARTESIAN_POINT('Ctrl Pts',(-1.73332111758936,80.3760746337436,-18.6206923179177));
#4491=CARTESIAN_POINT('Ctrl Pts',(-0.466594190642507,79.1790337641928,-18.5413820618483));
#4492=CARTESIAN_POINT('Ctrl Pts',(1.22651269744807,79.5925511294773,-18.4620718057789));
#4493=CARTESIAN_POINT('Ctrl Pts',(1.7988327771838,81.238659700764,-18.3827615497095));
#4494=CARTESIAN_POINT('Ctrl Pts',(0.727593338654257,82.6134648245178,-18.3034512936401));
#4495=CARTESIAN_POINT('Ctrl Pts',(-1.00874089979186,82.4602490505021,-18.2241410375707));
#4496=CARTESIAN_POINT('Ctrl Pts',(-1.82281075416257,80.9200195631683,-18.1448307815013));
#4497=CARTESIAN_POINT('Ctrl Pts',(-0.97238020165871,79.398089380791,-18.0655205254319));
#4498=CARTESIAN_POINT('Ctrl Pts',(0.768787166404399,79.2894164962342,-17.9862102693625));
#4499=CARTESIAN_POINT('Ctrl Pts',(1.45663694980557,80.2191995895216,-17.9333367653162));
#4500=CARTESIAN_POINT('Ctrl Pts',(1.52798194134515,80.7268166184925,-17.9069000132931));
#4501=CARTESIAN_POINT('Ctrl Pts',(0.374537582415272,79.5406070045894,-21.0535973499898));
#4502=CARTESIAN_POINT('Ctrl Pts',(0.839958042815541,79.6650336418939,-21.0271605979666));
#4503=CARTESIAN_POINT('Ctrl Pts',(1.62893298225222,80.4127227747575,-20.9742870939204));
#4504=CARTESIAN_POINT('Ctrl Pts',(1.32905652893069,82.0246619982509,-20.894976837851));
#4505=CARTESIAN_POINT('Ctrl Pts',(-0.187696569768463,82.6445227269415,-20.8156665817816));
#4506=CARTESIAN_POINT('Ctrl Pts',(-1.53176522568589,81.7094914962467,-20.7363563257121));
#4507=CARTESIAN_POINT('Ctrl Pts',(-1.47675464494032,80.0722053411469,-20.6570460696427));
#4508=CARTESIAN_POINT('Ctrl Pts',(-0.072081351010681,79.2295803816964,-20.5777358135733));
#4509=CARTESIAN_POINT('Ctrl Pts',(1.3983213541728,79.9511545994719,-20.4984255575039));
#4510=CARTESIAN_POINT('Ctrl Pts',(1.59107308171492,81.5777889420874,-20.4191153014345));
#4511=CARTESIAN_POINT('Ctrl Pts',(0.329949457321814,82.6230488200217,-20.3398050453651));
#4512=CARTESIAN_POINT('Ctrl Pts',(-1.23265010006949,82.1318748382086,-20.2604947892957));
#4513=CARTESIAN_POINT('Ctrl Pts',(-1.66892279018028,80.5530544689965,-20.1811845332263));
#4514=CARTESIAN_POINT('Ctrl Pts',(-0.580213138760531,79.3292464112109,-20.1018742771569));
#4515=CARTESIAN_POINT('Ctrl Pts',(1.03866466181996,79.5787002292,-20.0225640210874));
#4516=CARTESIAN_POINT('Ctrl Pts',(1.70846318727056,81.073480050659,-19.9432537650181));
#4517=CARTESIAN_POINT('Ctrl Pts',(0.817152557115943,82.4477291007695,-19.8639435089486));
#4518=CARTESIAN_POINT('Ctrl Pts',(-0.820831256736365,82.4457275293412,-19.7846332528792));
#4519=CARTESIAN_POINT('Ctrl Pts',(-1.7087803695936,81.0693039704955,-19.7053229968098));
#4520=CARTESIAN_POINT('Ctrl Pts',(-1.03533087155499,79.5761660015964,-19.6260127407404));
#4521=CARTESIAN_POINT('Ctrl Pts',(0.584152486988315,79.3306688021457,-19.546702484671));
#4522=CARTESIAN_POINT('Ctrl Pts',(1.66986635611202,80.5571355535169,-19.4673922286016));
#4523=CARTESIAN_POINT('Ctrl Pts',(1.22973933938458,82.1348818679425,-19.3880819725322));
#4524=CARTESIAN_POINT('Ctrl Pts',(-0.334062334848933,82.6222416367386,-19.3087717164628));
#4525=CARTESIAN_POINT('Ctrl Pts',(-1.59261449605884,81.5738896453335,-19.2294614603934));
#4526=CARTESIAN_POINT('Ctrl Pts',(-1.39591461002928,79.9477579976597,-19.150151204324));
#4527=CARTESIAN_POINT('Ctrl Pts',(0.0763024816362127,79.2297246236691,-19.0708409482545));
#4528=CARTESIAN_POINT('Ctrl Pts',(1.47879852197596,80.0758934225316,-18.9915306921851));
#4529=CARTESIAN_POINT('Ctrl Pts',(1.53004123307964,81.7130759795729,-18.9122204361157));
#4530=CARTESIAN_POINT('Ctrl Pts',(0.183209859967753,82.6452991930774,-18.8329101800463));
#4531=CARTESIAN_POINT('Ctrl Pts',(-1.33103274407807,82.0207377833916,-18.7535999239769));
#4532=CARTESIAN_POINT('Ctrl Pts',(-1.62903726983636,80.4100973642424,-18.6742896679075));
#4533=CARTESIAN_POINT('Ctrl Pts',(-0.438521932683133,79.2850754798222,-18.5949794118381));
#4534=CARTESIAN_POINT('Ctrl Pts',(1.15272056389022,79.6737139109457,-18.5156691557687));
#4535=CARTESIAN_POINT('Ctrl Pts',(1.69060747399829,81.2207857060165,-18.4363588996993));
#4536=CARTESIAN_POINT('Ctrl Pts',(0.683818280366243,82.5128768036382,-18.3570486436299));
#4537=CARTESIAN_POINT('Ctrl Pts',(-0.948050828374272,82.368879131386,-18.2777383875604));
#4538=CARTESIAN_POINT('Ctrl Pts',(-1.71314283559824,80.9213162917564,-18.1984281314911));
#4539=CARTESIAN_POINT('Ctrl Pts',(-0.913877741913202,79.4909517943632,-18.1191178754216));
#4540=CARTESIAN_POINT('Ctrl Pts',(0.722533715152807,79.3888171250471,-18.0398076193522));
#4541=CARTESIAN_POINT('Ctrl Pts',(1.3689995787706,80.2626605787838,-17.986934115306));
#4542=CARTESIAN_POINT('Ctrl Pts',(1.43605215723096,80.7397372442705,-17.9604973632828));
#4543=CARTESIAN_POINT('Ctrl Pts',(0.35056132297322,79.630290708577,-21.1071946999795));
#4544=CARTESIAN_POINT('Ctrl Pts',(0.786187599205813,79.7467520962575,-21.0807579479564));
#4545=CARTESIAN_POINT('Ctrl Pts',(1.52465581053466,80.4465774379471,-21.0278844439101));
#4546=CARTESIAN_POINT('Ctrl Pts',(1.24397613741082,81.9553273559026,-20.9485741878407));
#4547=CARTESIAN_POINT('Ctrl Pts',(-0.175681055533201,82.5355073092936,-20.8692639317713));
#4548=CARTESIAN_POINT('Ctrl Pts',(-1.43370830915825,81.6603326922637,-20.7899536757019));
#4549=CARTESIAN_POINT('Ctrl Pts',(-1.38221926541707,80.1278584425069,-20.7106434196325));
#4550=CARTESIAN_POINT('Ctrl Pts',(-0.0674670178865619,79.3391746510159,
-20.6313331635631));
#4551=CARTESIAN_POINT('Ctrl Pts',(1.3088069312014,80.0145568403691,-20.5520229074937));
#4552=CARTESIAN_POINT('Ctrl Pts',(1.48921953539665,81.5370611601325,-20.4727126514243));
#4553=CARTESIAN_POINT('Ctrl Pts',(0.308827534815405,82.5154080680622,-20.3934023953549));
#4554=CARTESIAN_POINT('Ctrl Pts',(-1.15374122686656,82.0556768983248,-20.3140921392854));
#4555=CARTESIAN_POINT('Ctrl Pts',(-1.56208564569914,80.5779257103161,-20.234781883216));
#4556=CARTESIAN_POINT('Ctrl Pts',(-0.543070428923774,79.4324604968227,-20.1554716271466));
#4557=CARTESIAN_POINT('Ctrl Pts',(0.972173888732536,79.6659453714007,-20.0761613710772));
#4558=CARTESIAN_POINT('Ctrl Pts',(1.59909483934392,81.0650359202988,-19.9968511150078));
#4559=CARTESIAN_POINT('Ctrl Pts',(0.764842021049562,82.3513115511574,-19.9175408589384));
#4560=CARTESIAN_POINT('Ctrl Pts',(-0.76828522639478,82.3494381115857,-19.838230602869));
#4561=CARTESIAN_POINT('Ctrl Pts',(-1.5993917170406,81.0611271745395,-19.7589203467996));
#4562=CARTESIAN_POINT('Ctrl Pts',(-0.969053513152953,79.6635733739747,-19.6796100907302));
#4563=CARTESIAN_POINT('Ctrl Pts',(0.546757597291442,79.4337918325052,-19.6002998346608));
#4564=CARTESIAN_POINT('Ctrl Pts',(1.56296880866295,80.5817455416383,-19.5209895785914));
#4565=CARTESIAN_POINT('Ctrl Pts',(1.15101680036179,82.0584914311547,-19.441679322522));
#4566=CARTESIAN_POINT('Ctrl Pts',(-0.312677123894923,82.5146525571258,-19.3623690664525));
#4567=CARTESIAN_POINT('Ctrl Pts',(-1.49066227512966,81.5334114793184,-19.2830588103831));
#4568=CARTESIAN_POINT('Ctrl Pts',(-1.3065542563014,80.0113776741631,-19.2037485543137));
#4569=CARTESIAN_POINT('Ctrl Pts',(0.0714179301741569,79.3393096592476,-19.1244382982443));
#4570=CARTESIAN_POINT('Ctrl Pts',(1.38413230237584,80.1313104290369,-19.0451280421749));
#4571=CARTESIAN_POINT('Ctrl Pts',(1.43209467902547,81.6636877126301,-18.9658177861055));
#4572=CARTESIAN_POINT('Ctrl Pts',(0.171481565288744,82.5362340694604,-18.8865075300361));
#4573=CARTESIAN_POINT('Ctrl Pts',(-1.24582584389976,81.9516543521312,-18.8071972739667));
#4574=CARTESIAN_POINT('Ctrl Pts',(-1.52475342208336,80.4441200947412,-18.7278870178973));
#4575=CARTESIAN_POINT('Ctrl Pts',(-0.410449674723759,79.3911171954517,-18.6485767618279));
#4576=CARTESIAN_POINT('Ctrl Pts',(1.07892843033238,79.754876692414,-18.5692665057585));
#4577=CARTESIAN_POINT('Ctrl Pts',(1.58238217081279,81.2029117112689,-18.489956249689));
#4578=CARTESIAN_POINT('Ctrl Pts',(0.64004322207823,82.4122887827586,-18.4106459936196));
#4579=CARTESIAN_POINT('Ctrl Pts',(-0.887360756956681,82.2775092122699,-18.3313357375502));
#4580=CARTESIAN_POINT('Ctrl Pts',(-1.60347491703392,80.9226130203445,-18.2520254814808));
#4581=CARTESIAN_POINT('Ctrl Pts',(-0.855375282167693,79.5838142079356,-18.1727152254114));
#4582=CARTESIAN_POINT('Ctrl Pts',(0.676280263901214,79.4882177538601,-18.093404969342));
#4583=CARTESIAN_POINT('Ctrl Pts',(1.28136220773564,80.3061215680459,-18.0405314652957));
#4584=CARTESIAN_POINT('Ctrl Pts',(1.34412237311676,80.7526578700485,-18.0140947132726));
#4585=CARTESIAN_POINT('Ctrl Pts',(0.326585063531168,79.7199744125647,-21.1607920499693));
#4586=CARTESIAN_POINT('Ctrl Pts',(0.732417155596085,79.8284705506211,-21.1343552979462));
#4587=CARTESIAN_POINT('Ctrl Pts',(1.4203786388171,80.4804321011367,-21.0814817938999));
#4588=CARTESIAN_POINT('Ctrl Pts',(1.15889574589095,81.8859927135543,-21.0021715378305));
#4589=CARTESIAN_POINT('Ctrl Pts',(-0.163665541297938,82.4264918916459,-20.9228612817611));
#4590=CARTESIAN_POINT('Ctrl Pts',(-1.3356513926306,81.6111738882805,-20.8435510256917));
#4591=CARTESIAN_POINT('Ctrl Pts',(-1.28768388589383,80.1835115438671,-20.7642407696222));
#4592=CARTESIAN_POINT('Ctrl Pts',(-0.0628526847624424,79.4487689203352,
-20.6849305135529));
#4593=CARTESIAN_POINT('Ctrl Pts',(1.21929250822998,80.0779590812665,-20.6056202574834));
#4594=CARTESIAN_POINT('Ctrl Pts',(1.38736598907839,81.4963333781775,-20.526310001414));
#4595=CARTESIAN_POINT('Ctrl Pts',(0.287705612308995,82.4077673161027,-20.4469997453446));
#4596=CARTESIAN_POINT('Ctrl Pts',(-1.07483235366363,81.979478958441,-20.3676894892752));
#4597=CARTESIAN_POINT('Ctrl Pts',(-1.455248501218,80.6027969516356,-20.2883792332058));
#4598=CARTESIAN_POINT('Ctrl Pts',(-0.505927719087016,79.5356745824346,-20.2090689771364));
#4599=CARTESIAN_POINT('Ctrl Pts',(0.905683115645107,79.7531905136014,-20.129758721067));
#4600=CARTESIAN_POINT('Ctrl Pts',(1.48972649141728,81.0565917899386,-20.0504484649976));
#4601=CARTESIAN_POINT('Ctrl Pts',(0.712531484983179,82.2548940015452,-19.9711382089282));
#4602=CARTESIAN_POINT('Ctrl Pts',(-0.715739196053192,82.2531486938302,-19.8918279528588));
#4603=CARTESIAN_POINT('Ctrl Pts',(-1.4900030644876,81.0529503785835,-19.8125176967894));
#4604=CARTESIAN_POINT('Ctrl Pts',(-0.902776154750914,79.7509807463531,-19.73320744072));
#4605=CARTESIAN_POINT('Ctrl Pts',(0.509362707594571,79.5369148628646,-19.6538971846505));
#4606=CARTESIAN_POINT('Ctrl Pts',(1.45607126121387,80.6063555297596,-19.5745869285811));
#4607=CARTESIAN_POINT('Ctrl Pts',(1.07229426133901,81.9821009943669,-19.4952766725117));
#4608=CARTESIAN_POINT('Ctrl Pts',(-0.291291912940912,82.407063477513,-19.4159664164423));
#4609=CARTESIAN_POINT('Ctrl Pts',(-1.38871005420049,81.4929333133033,-19.3366561603729));
#4610=CARTESIAN_POINT('Ctrl Pts',(-1.21719390257351,80.0749973506665,-19.2573459043035));
#4611=CARTESIAN_POINT('Ctrl Pts',(0.0665333787120993,79.4488946948263,-19.1780356482341));
#4612=CARTESIAN_POINT('Ctrl Pts',(1.28946608277573,80.1867274355421,-19.0987253921647));
#4613=CARTESIAN_POINT('Ctrl Pts',(1.3341481249713,81.6142994456873,-19.0194151360953));
#4614=CARTESIAN_POINT('Ctrl Pts',(0.159753270609735,82.4271689458434,-18.9401048800259));
#4615=CARTESIAN_POINT('Ctrl Pts',(-1.16061894372145,81.8825709208709,-18.8607946239565));
#4616=CARTESIAN_POINT('Ctrl Pts',(-1.42046957433036,80.47814282524,-18.781484367887));
#4617=CARTESIAN_POINT('Ctrl Pts',(-0.382377416764383,79.4971589110811,-18.7021741118176));
#4618=CARTESIAN_POINT('Ctrl Pts',(1.00513629677453,79.8360394738824,-18.6228638557482));
#4619=CARTESIAN_POINT('Ctrl Pts',(1.47415686762729,81.1850377165214,-18.5435535996788));
#4620=CARTESIAN_POINT('Ctrl Pts',(0.596268163790215,82.311700761879,-18.4642433436094));
#4621=CARTESIAN_POINT('Ctrl Pts',(-0.826670685539091,82.1861392931538,-18.38493308754));
#4622=CARTESIAN_POINT('Ctrl Pts',(-1.49380699846959,80.9239097489325,-18.3056228314706));
#4623=CARTESIAN_POINT('Ctrl Pts',(-0.796872822422186,79.6766766215078,-18.2263125754012));
#4624=CARTESIAN_POINT('Ctrl Pts',(0.630026812649623,79.5876183826731,-18.1470023193318));
#4625=CARTESIAN_POINT('Ctrl Pts',(1.19372483670068,80.3495825573081,-18.0941288152855));
#4626=CARTESIAN_POINT('Ctrl Pts',(1.25219258900256,80.7655784958264,-18.0676920632624));
#4627=CARTESIAN_POINT('',(-1.07064758218435,82.0526815240166,-18.2097638912013));
#4628=CARTESIAN_POINT('Ctrl Pts',(-1.07030491750313,82.0541941454354,-18.2097638912013));
#4629=CARTESIAN_POINT('Ctrl Pts',(-1.04689386953164,82.0744786313173,-18.2124674239794));
#4630=CARTESIAN_POINT('Ctrl Pts',(-1.02295264284364,82.094119566985,-18.2151095699123));
#4631=CARTESIAN_POINT('Ctrl Pts',(-0.998497775065102,82.1130870711553,-18.2176840256082));
#4632=CARTESIAN_POINT('Ctrl Pts',(-0.950030916148169,82.1506785787829,-18.2227863137142));
#4633=CARTESIAN_POINT('Ctrl Pts',(-0.899617217192615,82.1855778181857,-18.2276139855477));
#4634=CARTESIAN_POINT('Ctrl Pts',(-0.847366718463887,82.2175404479377,-18.2321255467573));
#4635=CARTESIAN_POINT('Ctrl Pts',(-0.796344522703674,82.2487517012634,-18.2365310503376));
#4636=CARTESIAN_POINT('Ctrl Pts',(-0.743570359167509,82.2771631220908,-18.2406351308394));
#4637=CARTESIAN_POINT('Ctrl Pts',(-0.689329079055308,82.3028689479531,-18.2443991520014));
#4638=CARTESIAN_POINT('Ctrl Pts',(-0.684778165038743,82.3050257002087,-18.2447149582772));
#4639=CARTESIAN_POINT('Ctrl Pts',(-0.680216897309262,82.3071633908552,-18.2450283707296));
#4640=CARTESIAN_POINT('Ctrl Pts',(-0.675645429946254,82.3092820664584,-18.2453393665393));
#4641=CARTESIAN_POINT('Ctrl Pts',(-0.666563178165414,82.3134912937681,-18.2459572299128));
#4642=CARTESIAN_POINT('Ctrl Pts',(-0.657442755957934,82.317624409227,-18.2465654583984));
#4643=CARTESIAN_POINT('Ctrl Pts',(-0.648285460976307,82.3216817939717,-18.2471639059558));
#4644=CARTESIAN_POINT('Ctrl Pts',(-0.628087117987625,82.3306312106798,-18.2484839081016));
#4645=CARTESIAN_POINT('Ctrl Pts',(-0.607711575348607,82.3392112814275,-18.2497561778106));
#4646=CARTESIAN_POINT('Ctrl Pts',(-0.587172431615734,82.3474257923058,-18.2509792429081));
#4647=CARTESIAN_POINT('Ctrl Pts',(-0.579344809492148,82.3505564041717,-18.2514453622137));
#4648=CARTESIAN_POINT('Ctrl Pts',(-0.571493725501622,82.3536337908278,-18.2519043175894));
#4649=CARTESIAN_POINT('Ctrl Pts',(-0.563619917285138,82.3566581447112,-18.2523560325862));
#4650=CARTESIAN_POINT('Ctrl Pts',(-0.558409571399117,82.3586594545452,-18.2526549465691));
#4651=CARTESIAN_POINT('Ctrl Pts',(-0.553189336142057,82.3606375179704,-18.2529506865824));
#4652=CARTESIAN_POINT('Ctrl Pts',(-0.547959423263957,82.3625923884198,-18.2532432311589));
#4653=CARTESIAN_POINT('Ctrl Pts',(-0.542939727609521,82.3644686825242,-18.2535240168572));
#4654=CARTESIAN_POINT('Ctrl Pts',(-0.537911161090468,82.3663235940508,-18.2538018563557));
#4655=CARTESIAN_POINT('Ctrl Pts',(-0.532873909566727,82.3681571686208,-18.2540767311515));
#4656=CARTESIAN_POINT('Ctrl Pts',(-0.525986254161701,82.3706642957193,-18.254452579541));
#4657=CARTESIAN_POINT('Ctrl Pts',(-0.51908245796677,82.3731314957825,-18.2548228797138));
#4658=CARTESIAN_POINT('Ctrl Pts',(-0.512162992037057,82.3755588805928,-18.2551875858031));
#4659=CARTESIAN_POINT('Ctrl Pts',(-0.496187895380851,82.3811630279881,-18.256029589375));
#4660=CARTESIAN_POINT('Ctrl Pts',(-0.480130279480693,82.3865546236466,-18.2568417210172));
#4661=CARTESIAN_POINT('Ctrl Pts',(-0.463995845948553,82.3917349273253,-18.2576234505253));
#4662=CARTESIAN_POINT('Ctrl Pts',(-0.420613500275869,82.4056637537966,-18.2597253687412));
#4663=CARTESIAN_POINT('Ctrl Pts',(-0.376695088512335,82.418060061269,-18.2616064576849));
#4664=CARTESIAN_POINT('Ctrl Pts',(-0.332347045284459,82.4289422734496,-18.2632581603617));
#4665=CARTESIAN_POINT('Ctrl Pts',(-0.269708311602724,82.444312692098,-18.2655910832275));
#4666=CARTESIAN_POINT('Ctrl Pts',(-0.206312540988312,82.4566430671937,-18.2674611222742));
#4667=CARTESIAN_POINT('Ctrl Pts',(-0.142442948298836,82.4659577878758,-18.2688572236338));
#4668=CARTESIAN_POINT('Ctrl Pts',(-0.0918073143340096,82.4733424723098,
-18.2699640488764));
#4669=CARTESIAN_POINT('Ctrl Pts',(-0.0408732210883518,82.4788307901742,
-18.2707729913));
#4670=CARTESIAN_POINT('Ctrl Pts',(0.01022564853583,82.4824128804902,-18.2712785428202));
#4671=CARTESIAN_POINT('',(0.486654284409422,79.4773266403959,-17.9952540356134));
#4672=CARTESIAN_POINT('Ctrl Pts',(-1.07030491750314,82.0541941454354,-18.2097638912013));
#4673=CARTESIAN_POINT('Ctrl Pts',(-1.36936277414792,81.7608003848954,-18.1881195213013));
#4674=CARTESIAN_POINT('Ctrl Pts',(-1.77142284572841,80.8280557824399,-18.1400383993782));
#4675=CARTESIAN_POINT('Ctrl Pts',(-1.00470513040753,79.4559380605699,-18.0685351141822));
#4676=CARTESIAN_POINT('Ctrl Pts',(0.0579645996836729,79.3369648586416,-18.0186761988862));
#4677=CARTESIAN_POINT('Ctrl Pts',(0.488238796450171,79.4764045525533,-17.9952540356134));
#4678=CARTESIAN_POINT('',(0.821332911750195,79.6770727288274,-17.9952540356135));
#4679=CARTESIAN_POINT('Ctrl Pts',(0.820700062548664,79.6753793327909,-17.9952540356134));
#4680=CARTESIAN_POINT('Ctrl Pts',(0.774061179640333,79.6379887039313,-17.9952540356134));
#4681=CARTESIAN_POINT('Ctrl Pts',(0.725228516833067,79.6035489886652,-17.9952540356134));
#4682=CARTESIAN_POINT('Ctrl Pts',(0.674376292206088,79.5723450193609,-17.9952540356134));
#4683=CARTESIAN_POINT('Ctrl Pts',(0.664313254380047,79.5661701327019,-17.9952540356134));
#4684=CARTESIAN_POINT('Ctrl Pts',(0.654171008930245,79.5601220644944,-17.9952540356134));
#4685=CARTESIAN_POINT('Ctrl Pts',(0.6439507312879,79.5542031947334,-17.9952540356134));
#4686=CARTESIAN_POINT('Ctrl Pts',(0.593825552930769,79.5251741983769,-17.9952540356134));
#4687=CARTESIAN_POINT('Ctrl Pts',(0.541825455181788,79.4992495885843,-17.9952540356134));
#4688=CARTESIAN_POINT('Ctrl Pts',(0.488238796450192,79.4764045525534,-17.9952540356134));
#4689=CARTESIAN_POINT('Ctrl Pts',(1.25219258900256,80.7655784958264,-18.0676920632624));
#4690=CARTESIAN_POINT('Ctrl Pts',(1.27095416589509,80.6066152243538,-18.0539339897592));
#4691=CARTESIAN_POINT('Ctrl Pts',(1.25768086793271,80.4456813216727,-18.0414523595995));
#4692=CARTESIAN_POINT('Ctrl Pts',(1.17413661292022,80.1520651832091,-18.0211617166957));
#4693=CARTESIAN_POINT('Ctrl Pts',(1.11033737658339,80.0209291641122,-18.0131858707187));
#4694=CARTESIAN_POINT('Ctrl Pts',(0.975205242875648,79.831799919773,-18.0028098144691));
#4695=CARTESIAN_POINT('Ctrl Pts',(0.917391851931811,79.7660386017248,-17.99947938944));
#4696=CARTESIAN_POINT('Ctrl Pts',(0.842996711105578,79.6963924027391,-17.9961593636996));
#4697=CARTESIAN_POINT('Ctrl Pts',(0.8322401272522,79.6866438080291,-17.9957000515252));
#4698=CARTESIAN_POINT('Ctrl Pts',(0.821332911749773,79.6770727288279,-17.9952540356137));
#4699=CARTESIAN_POINT('Ctrl Pts',(1.26294364439137,80.9423216421457,-20.5565803263806));
#4700=CARTESIAN_POINT('Ctrl Pts',(1.26381767907657,81.1031297306859,-20.5464902180584));
#4701=CARTESIAN_POINT('Ctrl Pts',(1.23533676783428,81.2636404337232,-20.5364001097362));
#4702=CARTESIAN_POINT('Ctrl Pts',(1.17607701280876,81.4118433183466,-20.526310001414));
#4703=CARTESIAN_POINT('Ctrl Pts',(1.02081253015526,81.8001446908193,-20.4998732493909));
#4704=CARTESIAN_POINT('Ctrl Pts',(0.654259071232129,82.103956003461,-20.4734364973678));
#4705=CARTESIAN_POINT('Ctrl Pts',(0.243892680775124,82.1844802668382,-20.4469997453446));
#4706=CARTESIAN_POINT('Ctrl Pts',(-0.16647370968188,82.2650045302155,-20.4205629933215));
#4707=CARTESIAN_POINT('Ctrl Pts',(-0.620653031672757,82.1222417443282,-20.3941262412983));
#4708=CARTESIAN_POINT('Ctrl Pts',(-0.911145383927256,81.8214133502504,-20.3676894892752));
#4709=CARTESIAN_POINT('Ctrl Pts',(-1.20163773618176,81.5205849561725,-20.3412527372521));
#4710=CARTESIAN_POINT('Ctrl Pts',(-1.32844311869988,81.0616909539041,-20.314815985229));
#4711=CARTESIAN_POINT('Ctrl Pts',(-1.23362567960377,80.6543902245697,-20.2883792332058));
#4712=CARTESIAN_POINT('Ctrl Pts',(-1.13880824050767,80.2470894952353,-20.2619424811827));
#4713=CARTESIAN_POINT('Ctrl Pts',(-0.822367979797344,79.8913820388349,-20.2355057291595));
#4714=CARTESIAN_POINT('Ctrl Pts',(-0.428879376986826,79.7497809658292,-20.2090689771364));
#4715=CARTESIAN_POINT('Ctrl Pts',(-0.0353907741763076,79.6081798928235,
-20.1826322251133));
#4716=CARTESIAN_POINT('Ctrl Pts',(0.4351461707344,79.6806852032125,-20.1561954730901));
#4717=CARTESIAN_POINT('Ctrl Pts',(0.76775520581845,79.9341714044631,-20.129758721067));
#4718=CARTESIAN_POINT('Ctrl Pts',(1.07464861975906,80.1680593554293,-20.1053659228382));
#4719=CARTESIAN_POINT('Ctrl Pts',(1.26411740191276,80.556025001741,-20.0809731246094));
#4720=CARTESIAN_POINT('Ctrl Pts',(1.26629281910059,80.942143468478,-20.0565803263806));
#4721=CARTESIAN_POINT('Ctrl Pts',(0.398513841857325,79.4509233006017,-21.));
#4722=CARTESIAN_POINT('Ctrl Pts',(0.456514301470952,79.4721164298212,-21.));
#4723=CARTESIAN_POINT('Ctrl Pts',(0.512917586588071,79.4970003831635,-21.));
#4724=CARTESIAN_POINT('Ctrl Pts',(0.567521301110037,79.5252642680688,-21.));
#4725=CARTESIAN_POINT('Ctrl Pts',(0.621290835143013,79.5530963658414,-21.));
#4726=CARTESIAN_POINT('Ctrl Pts',(0.67331600615443,79.5842070352205,-21.));
#4727=CARTESIAN_POINT('Ctrl Pts',(0.723371348373968,79.6183443478816,-21.));
#4728=CARTESIAN_POINT('Ctrl Pts',(0.761592343744916,79.6444107378281,-21.));
#4729=CARTESIAN_POINT('Ctrl Pts',(0.798664269908935,79.6722428090755,-21.));
#4730=CARTESIAN_POINT('Ctrl Pts',(0.834470332452493,79.7017406124438,-21.));
#4731=CARTESIAN_POINT('Ctrl Pts',(0.853805987588241,79.7176697404371,-21.));
#4732=CARTESIAN_POINT('Ctrl Pts',(0.872772237025409,79.7340847692178,-21.));
#4733=CARTESIAN_POINT('Ctrl Pts',(0.891348650145307,79.7509708189298,-21.));
#4734=CARTESIAN_POINT('Ctrl Pts',(0.898913108527158,79.7578469483233,-21.));
#4735=CARTESIAN_POINT('Ctrl Pts',(0.906411731988326,79.7648002263217,-21.));
#4736=CARTESIAN_POINT('Ctrl Pts',(0.913834520293136,79.7718211312762,-21.));
#4737=CARTESIAN_POINT('Ctrl Pts',(0.956863326413076,79.8125202790446,-21.));
#4738=CARTESIAN_POINT('Ctrl Pts',(0.997430096376705,79.8555640524191,-21.));
#4739=CARTESIAN_POINT('Ctrl Pts',(1.03532829913771,79.9007105464715,-21.));
#4740=CARTESIAN_POINT('Ctrl Pts',(1.07244347610185,79.9449242556712,-21.));
#4741=CARTESIAN_POINT('Ctrl Pts',(1.10699965806872,79.9911556377852,-21.));
#4742=CARTESIAN_POINT('Ctrl Pts',(1.13875983994214,80.0392003967652,-21.));
#4743=CARTESIAN_POINT('Ctrl Pts',(1.16240127663018,80.0749636405698,-21.));
#4744=CARTESIAN_POINT('Ctrl Pts',(1.18449264071685,80.1117321906887,-21.));
#4745=CARTESIAN_POINT('Ctrl Pts',(1.20491801559873,80.1494258124095,-21.));
#4746=CARTESIAN_POINT('Ctrl Pts',(1.21541811913204,80.168803029861,-21.));
#4747=CARTESIAN_POINT('Ctrl Pts',(1.22547768607315,80.1884247493617,-21.));
#4748=CARTESIAN_POINT('Ctrl Pts',(1.23507918386884,80.2082801518878,-21.));
#4749=CARTESIAN_POINT('Ctrl Pts',(1.23935455560435,80.2171214002601,-21.));
#4750=CARTESIAN_POINT('Ctrl Pts',(1.24353479213388,80.2260001038582,-21.));
#4751=CARTESIAN_POINT('Ctrl Pts',(1.24761881433288,80.2349150182589,-21.));
#4752=CARTESIAN_POINT('Ctrl Pts',(1.27082693996637,80.2855754807491,-21.));
#4753=CARTESIAN_POINT('Ctrl Pts',(1.29093273213598,80.3374058579745,-21.));
#4754=CARTESIAN_POINT('Ctrl Pts',(1.30772407080756,80.3902146765239,-21.));
#4755=CARTESIAN_POINT('Ctrl Pts',(1.32006743977421,80.4290346148741,-21.));
#4756=CARTESIAN_POINT('Ctrl Pts',(1.33061885226993,80.4683837041895,-21.));
#4757=CARTESIAN_POINT('Ctrl Pts',(1.33927615600207,80.5081883963533,-21.));
#4758=CARTESIAN_POINT('Ctrl Pts',(1.35104920861686,80.5623187294984,-21.));
#4759=CARTESIAN_POINT('Ctrl Pts',(1.35932073328955,80.6172926744124,-21.));
#4760=CARTESIAN_POINT('Ctrl Pts',(1.36414862671526,80.6727912630369,-21.));
#4761=CARTESIAN_POINT('Ctrl Pts',(1.36550833419334,80.6884216507282,-21.));
#4762=CARTESIAN_POINT('Ctrl Pts',(1.36659462530151,80.7040935646574,-21.));
#4763=CARTESIAN_POINT('Ctrl Pts',(1.36740817209682,80.7197996211589,-21.));
#4764=CARTESIAN_POINT('Ctrl Pts',(1.36795551491928,80.7303664347028,-21.));
#4765=CARTESIAN_POINT('Ctrl Pts',(1.36837931764329,80.7409497001658,-21.));
#4766=CARTESIAN_POINT('Ctrl Pts',(1.36867956463571,80.7515302687091,-21.));
#4767=CARTESIAN_POINT('Ctrl Pts',(1.37025815633793,80.8071591280437,-21.));
#4768=CARTESIAN_POINT('Ctrl Pts',(1.36843237737496,80.8628226101902,-21.));
#4769=CARTESIAN_POINT('Ctrl Pts',(1.36331283061765,80.9182040599679,-21.));
#4770=CARTESIAN_POINT('Ctrl Pts',(1.35819515279527,80.9735652922672,-21.));
#4771=CARTESIAN_POINT('Ctrl Pts',(1.34978564482852,81.0286458416239,-21.));
#4772=CARTESIAN_POINT('Ctrl Pts',(1.33814539930665,81.0831142612495,-21.));
#4773=CARTESIAN_POINT('Ctrl Pts',(1.33099944505849,81.1165524592568,-21.));
#4774=CARTESIAN_POINT('Ctrl Pts',(1.32263497322277,81.149759593016,-21.));
#4775=CARTESIAN_POINT('Ctrl Pts',(1.31305802206757,81.1826533567253,-21.));
#4776=CARTESIAN_POINT('Ctrl Pts',(1.30813883689308,81.1995491842335,-21.));
#4777=CARTESIAN_POINT('Ctrl Pts',(1.30289966335961,81.216362251173,-21.));
#4778=CARTESIAN_POINT('Ctrl Pts',(1.29734074963154,81.2330808098554,-21.));
#4779=CARTESIAN_POINT('Ctrl Pts',(1.29298382463927,81.2461843602469,-21.));
#4780=CARTESIAN_POINT('Ctrl Pts',(1.28842934706862,81.2592324833272,-21.));
#4781=CARTESIAN_POINT('Ctrl Pts',(1.28368597730183,81.2721968975597,-21.));
#4782=CARTESIAN_POINT('Ctrl Pts',(1.26525615545077,81.3225686493851,-21.));
#4783=CARTESIAN_POINT('Ctrl Pts',(1.24395551628867,81.3717506838185,-21.));
#4784=CARTESIAN_POINT('Ctrl Pts',(1.21983081218179,81.4194297828307,-21.));
#4785=CARTESIAN_POINT('Ctrl Pts',(1.20312530597814,81.4524458762428,-21.));
#4786=CARTESIAN_POINT('Ctrl Pts',(1.18506476866854,81.4847407909218,-21.));
#4787=CARTESIAN_POINT('Ctrl Pts',(1.16565460013129,81.51619987299,-21.));
#4788=CARTESIAN_POINT('Ctrl Pts',(1.1575204117222,81.5293833803989,-21.));
#4789=CARTESIAN_POINT('Ctrl Pts',(1.14914733480388,81.5424222904407,-21.));
#4790=CARTESIAN_POINT('Ctrl Pts',(1.14054944400452,81.5552875933869,-21.));
#4791=CARTESIAN_POINT('Ctrl Pts',(1.11209248444175,81.5978686652154,-21.));
#4792=CARTESIAN_POINT('Ctrl Pts',(1.08114710170713,81.6385988109296,-21.));
#4793=CARTESIAN_POINT('Ctrl Pts',(1.04773907192107,81.6771778768261,-21.));
#4794=CARTESIAN_POINT('Ctrl Pts',(1.02770243422072,81.7003158700313,-21.));
#4795=CARTESIAN_POINT('Ctrl Pts',(1.00677934649238,81.7226794061117,-21.));
#4796=CARTESIAN_POINT('Ctrl Pts',(0.984970420479158,81.7441961046736,-21.));
#4797=CARTESIAN_POINT('Ctrl Pts',(0.976761388749214,81.7522951399544,-21.));
#4798=CARTESIAN_POINT('Ctrl Pts',(0.968426812265303,81.7602741264825,-21.));
#4799=CARTESIAN_POINT('Ctrl Pts',(0.959969962522133,81.7681317101128,-21.));
#4800=CARTESIAN_POINT('Ctrl Pts',(1.54142068283994,80.9400091669542,-20.8957882764113));
#4801=CARTESIAN_POINT('Ctrl Pts',(1.53879170186167,81.2922396491643,-20.8776520135612));
#4802=CARTESIAN_POINT('Ctrl Pts',(1.24523397078947,82.1630232379702,-20.8330789986881));
#4803=CARTESIAN_POINT('Ctrl Pts',(-0.199712084003726,82.7535381445893,-20.7620692317918));
#4804=CARTESIAN_POINT('Ctrl Pts',(-1.62982214221354,81.7586503002298,-20.6827589757224));
#4805=CARTESIAN_POINT('Ctrl Pts',(-1.57129002446356,80.0165522397868,-20.6034487196529));
#4806=CARTESIAN_POINT('Ctrl Pts',(-0.0766956841348007,79.1199861123771,
-20.5241384635836));
#4807=CARTESIAN_POINT('Ctrl Pts',(1.28879100412075,79.7900746435579,-20.4549183158363));
#4808=CARTESIAN_POINT('Ctrl Pts',(1.53937300469836,80.6245886200174,-20.4121349201122));
#4809=CARTESIAN_POINT('Ctrl Pts',(1.54110086460727,80.9424865866781,-20.3957882764113));
#4810=CARTESIAN_POINT('Origin',(0.,80.9415727288202,-22.1042117235887));
#4811=CARTESIAN_POINT('Ctrl Pts',(1.54493056022698,80.9423168073968,-20.8542117235887));
#4812=CARTESIAN_POINT('Ctrl Pts',(1.54522277815989,80.9894585431876,-20.8517717557613));
#4813=CARTESIAN_POINT('Ctrl Pts',(1.52204768852396,81.5417160174952,-20.8231734354452));
#4814=CARTESIAN_POINT('Ctrl Pts',(0.859337928416181,82.5424427081323,-20.7684167626407));
#4815=CARTESIAN_POINT('Ctrl Pts',(-0.860633912491052,82.5415851556532,-20.6899417051749));
#4816=CARTESIAN_POINT('Ctrl Pts',(-1.80928097545621,81.1070048915993,-20.6114666477092));
#4817=CARTESIAN_POINT('Ctrl Pts',(-1.13649476045387,79.5240770670435,-20.5329915902435));
#4818=CARTESIAN_POINT('Ctrl Pts',(0.554810244762055,79.211531652935,-20.4545165327777));
#4819=CARTESIAN_POINT('Ctrl Pts',(1.4615904144305,80.1515604764817,-20.3949232438928));
#4820=CARTESIAN_POINT('Ctrl Pts',(1.54357429035698,80.799068032528,-20.3614883074965));
#4821=CARTESIAN_POINT('Ctrl Pts',(1.54240314993396,80.9402782825983,-20.3542117235887));
#4822=CARTESIAN_POINT('Origin',(0.,80.9415727288202,-22.1042117235887));
#4823=CARTESIAN_POINT('',(-1.4831093617493,81.3672905004619,-18.1264559079711));
#4824=CARTESIAN_POINT('Ctrl Pts',(-1.4831093617493,81.3672905004619,-18.1264559079711));
#4825=CARTESIAN_POINT('Ctrl Pts',(-1.46699205842839,81.4234397266247,-18.132564794851));
#4826=CARTESIAN_POINT('Ctrl Pts',(-1.44760633996019,81.4789023948634,-18.1387756626172));
#4827=CARTESIAN_POINT('Ctrl Pts',(-1.34614913583225,81.7233532761074,-18.1668761578086));
#4828=CARTESIAN_POINT('Ctrl Pts',(-1.22708680909802,81.8969901326447,-18.1889503372774));
#4829=CARTESIAN_POINT('Ctrl Pts',(-1.08333905853911,82.0403461699484,-18.2081089094471));
#4830=CARTESIAN_POINT('Ctrl Pts',(-1.07702919035135,82.0465323031807,-18.2089378175511));
#4831=CARTESIAN_POINT('Ctrl Pts',(-1.07064758218436,82.0526815240166,-18.2097638912013));
#4832=CARTESIAN_POINT('',(-0.308956355234385,79.4298204440327,-17.9952540356134));
#4833=CARTESIAN_POINT('Ctrl Pts',(-1.48310936174929,81.367290500462,-18.1264559079711));
#4834=CARTESIAN_POINT('Ctrl Pts',(-1.60009173471291,80.9597490162695,-18.1045889292448));
#4835=CARTESIAN_POINT('Ctrl Pts',(-1.47732036826144,80.0462813945238,-18.0608549717922));
#4836=CARTESIAN_POINT('Ctrl Pts',(-0.724368586970952,79.5147181156477,-18.0171210143397));
#4837=CARTESIAN_POINT('Ctrl Pts',(-0.308956355234379,79.4298204440327,-17.9952540356134));
#4838=CARTESIAN_POINT('Origin',(0.,80.9415727288202,-17.9952540356134));
#4839=CARTESIAN_POINT('Ctrl Pts',(-0.958116152722428,81.7667840277567,-21.));
#4840=CARTESIAN_POINT('Ctrl Pts',(-1.22937594039578,81.4518363477032,-20.9738416475114));
#4841=CARTESIAN_POINT('Ctrl Pts',(-1.43255582304291,80.5386194375927,-20.9215249425343));
#4842=CARTESIAN_POINT('Ctrl Pts',(-0.453659533245349,79.5226542160389,-20.8430498850686));
#4843=CARTESIAN_POINT('Ctrl Pts',(0.932385852859013,79.7810606990209,-20.7645748276028));
#4844=CARTESIAN_POINT('Ctrl Pts',(1.48257655328478,81.0781590549448,-20.6860997701371));
#4845=CARTESIAN_POINT('Ctrl Pts',(0.704233836994332,82.2534976081722,-20.6076247126713));
#4846=CARTESIAN_POINT('Ctrl Pts',(-0.705295905602684,82.2527948375242,-20.5291496552056));
#4847=CARTESIAN_POINT('Ctrl Pts',(-1.4827192439821,81.0771456191859,-20.4506745977399));
#4848=CARTESIAN_POINT('Ctrl Pts',(-0.93136592650286,79.7799244693798,-20.3721995402742));
#4849=CARTESIAN_POINT('Ctrl Pts',(0.454671130590814,79.5237911731126,-20.2937244828084));
#4850=CARTESIAN_POINT('Ctrl Pts',(1.43323507443698,80.5382358463297,-20.2152494253427));
#4851=CARTESIAN_POINT('Ctrl Pts',(1.12735627341748,81.9141535108905,-20.136774367877));
#4852=CARTESIAN_POINT('Ctrl Pts',(-0.188843629323614,82.4184543874445,-20.0582993104112));
#4853=CARTESIAN_POINT('Ctrl Pts',(-1.33580422580405,81.5991973663547,-19.9798242529455));
#4854=CARTESIAN_POINT('Ctrl Pts',(-1.28563670079713,80.1905857655083,-19.9013491954798));
#4855=CARTESIAN_POINT('Ctrl Pts',(-0.0833001770785796,79.4549982133172,
-19.822874138014));
#4856=CARTESIAN_POINT('Ctrl Pts',(1.19368870780687,80.0516568919997,-19.7443990805483));
#4857=CARTESIAN_POINT('Ctrl Pts',(1.40091116367469,81.4458453013708,-19.6659240230826));
#4858=CARTESIAN_POINT('Ctrl Pts',(0.352657402618691,82.388111920522,-19.5874489656168));
#4859=CARTESIAN_POINT('Ctrl Pts',(-1.01164277856373,82.0340111780387,-19.5089739081511));
#4860=CARTESIAN_POINT('Ctrl Pts',(-1.46932343951132,80.7008829990066,-19.4304988506854));
#4861=CARTESIAN_POINT('Ctrl Pts',(-0.610217775980863,79.5834574194128,-19.3520237932196));
#4862=CARTESIAN_POINT('Ctrl Pts',(0.795756108284265,79.6831551010938,-19.2735487357539));
#4863=CARTESIAN_POINT('Ctrl Pts',(1.48858509344505,80.9106281804429,-19.1950736782882));
#4864=CARTESIAN_POINT('Ctrl Pts',(0.847365471875945,82.1658336694048,-19.1165986208225));
#4865=CARTESIAN_POINT('Ctrl Pts',(-0.553250129580622,82.3238735803121,-19.0381235633567));
#4866=CARTESIAN_POINT('Ctrl Pts',(-1.45805230974174,81.2431170985624,-18.959648505891));
#4867=CARTESIAN_POINT('Ctrl Pts',(-1.05616654877639,79.8921178033378,-18.8811734484253));
#4868=CARTESIAN_POINT('Ctrl Pts',(0.292234783325053,79.4816312203643,-18.8026983909595));
#4869=CARTESIAN_POINT('Ctrl Pts',(1.37875095967733,80.3795096016713,-18.7242233334938));
#4870=CARTESIAN_POINT('Ctrl Pts',(1.22962703499215,81.7811283969527,-18.6457482760281));
#4871=CARTESIAN_POINT('Ctrl Pts',(-0.0214221174509862,82.4302925902106,
-18.5672732185624));
#4872=CARTESIAN_POINT('Ctrl Pts',(-1.25337349905686,81.74540545899,-18.4887981610966));
#4873=CARTESIAN_POINT('Ctrl Pts',(-1.36186243440679,80.3398919408723,-18.4103231036309));
#4874=CARTESIAN_POINT('Ctrl Pts',(-0.250298362572691,79.4740979318938,-18.3318480461651));
#4875=CARTESIAN_POINT('Ctrl Pts',(1.08646289922869,79.9223891895999,-18.2533729886994));
#4876=CARTESIAN_POINT('Ctrl Pts',(1.4476987649418,81.2861824022641,-18.1748979312337));
#4877=CARTESIAN_POINT('Ctrl Pts',(0.826037831145953,81.985313915655,-18.1225812262565));
#4878=CARTESIAN_POINT('Ctrl Pts',(0.435848711484243,82.1285841654532,-18.096422873768));
#4879=CARTESIAN_POINT('Ctrl Pts',(-1.0284562999567,81.8273669582308,-21.0535973499898));
#4880=CARTESIAN_POINT('Ctrl Pts',(-1.31963063906461,81.4892973778493,-21.0274389975012));
#4881=CARTESIAN_POINT('Ctrl Pts',(-1.53772698337439,80.5090366007385,-20.975122292524));
#4882=CARTESIAN_POINT('Ctrl Pts',(-0.486964971497316,79.4184842395502,-20.8966472350583));
#4883=CARTESIAN_POINT('Ctrl Pts',(1.00083700878922,79.6958616479338,-20.8181721775926));
#4884=CARTESIAN_POINT('Ctrl Pts',(1.59141998813118,81.0881865471882,-20.7396971201269));
#4885=CARTESIAN_POINT('Ctrl Pts',(0.755935200801615,82.3498126414922,-20.6612220626611));
#4886=CARTESIAN_POINT('Ctrl Pts',(-0.757075241232139,82.3490582769006,-20.5827470051954));
#4887=CARTESIAN_POINT('Ctrl Pts',(-1.59157315447347,81.0870987099904,-20.5042719477297));
#4888=CARTESIAN_POINT('Ctrl Pts',(-0.999742204486529,79.6946420019343,-20.4257968902639));
#4889=CARTESIAN_POINT('Ctrl Pts',(0.48805083531456,79.4197046663867,-20.3473218327982));
#4890=CARTESIAN_POINT('Ctrl Pts',(1.53845610204491,80.5086248481027,-20.2688467753325));
#4891=CARTESIAN_POINT('Ctrl Pts',(1.21012119292368,81.9855555796415,-20.1903717178667));
#4892=CARTESIAN_POINT('Ctrl Pts',(-0.202707594202121,82.5268797313028,-20.111896660401));
#4893=CARTESIAN_POINT('Ctrl Pts',(-1.43387236258709,81.6474769133572,-20.0334216029353));
#4894=CARTESIAN_POINT('Ctrl Pts',(-1.38002178611992,80.1354520184983,-19.9549465454695));
#4895=CARTESIAN_POINT('Ctrl Pts',(-0.0894156639156407,79.3458612678664,
-19.8764714880038));
#4896=CARTESIAN_POINT('Ctrl Pts',(1.28132342643721,79.986323674508,-19.7979964305381));
#4897=CARTESIAN_POINT('Ctrl Pts',(1.50375912969114,81.4828664985384,-19.7195213730724));
#4898=CARTESIAN_POINT('Ctrl Pts',(0.378547764192255,82.4943096705915,-19.6410463156066));
#4899=CARTESIAN_POINT('Ctrl Pts',(-1.08591258582088,82.1142126036634,-19.5625712581409));
#4900=CARTESIAN_POINT('Ctrl Pts',(-1.57719389632004,80.6832127499614,-19.4840962006752));
#4901=CARTESIAN_POINT('Ctrl Pts',(-0.655016945774109,79.4837513132655,-19.4056211432094));
#4902=CARTESIAN_POINT('Ctrl Pts',(0.854176584403195,79.5907683054376,-19.3271460857437));
#4903=CARTESIAN_POINT('Ctrl Pts',(1.59786964558013,80.9083563848128,-19.248671028278));
#4904=CARTESIAN_POINT('Ctrl Pts',(0.909574852109886,82.2557128500962,-19.1701959708122));
#4905=CARTESIAN_POINT('Ctrl Pts',(-0.593867016647497,82.4253552692908,-19.0917209133465));
#4906=CARTESIAN_POINT('Ctrl Pts',(-1.56509529597162,81.2652549941662,-19.0132458558808));
#4907=CARTESIAN_POINT('Ctrl Pts',(-1.13370507094173,79.8150720153459,-18.934770798415));
#4908=CARTESIAN_POINT('Ctrl Pts',(0.313689215157402,79.3744495385125,-18.8562957409493));
#4909=CARTESIAN_POINT('Ctrl Pts',(1.47997203316359,80.3382457079291,-18.7778206834836));
#4910=CARTESIAN_POINT('Ctrl Pts',(1.31990016778385,81.8427644200382,-18.6993456260179));
#4911=CARTESIAN_POINT('Ctrl Pts',(-0.0229948233189424,82.5395870363414,
-18.6208705685521));
#4912=CARTESIAN_POINT('Ctrl Pts',(-1.34538997974417,81.8044188807252,-18.5423955110864));
#4913=CARTESIAN_POINT('Ctrl Pts',(-1.46184363593105,80.2957195145,-18.4639204536206));
#4914=CARTESIAN_POINT('Ctrl Pts',(-0.268674029892185,79.3663631932768,-18.3854453961549));
#4915=CARTESIAN_POINT('Ctrl Pts',(1.1662256295398,79.8475657770065,-18.3069703386892));
#4916=CARTESIAN_POINT('Ctrl Pts',(1.55398164514116,81.3114819393814,-18.2284952812235));
#4917=CARTESIAN_POINT('Ctrl Pts',(0.886681441525326,82.0619402292265,-18.1761785762463));
#4918=CARTESIAN_POINT('Ctrl Pts',(0.467846567329338,82.2157286718727,-18.1500202237577));
#4919=CARTESIAN_POINT('Ctrl Pts',(-1.09879644719096,81.887949888705,-21.1071946999795));
#4920=CARTESIAN_POINT('Ctrl Pts',(-1.40988533773345,81.5267584079953,-21.081036347491));
#4921=CARTESIAN_POINT('Ctrl Pts',(-1.64289814370586,80.4794537638842,-21.0287196425138));
#4922=CARTESIAN_POINT('Ctrl Pts',(-0.520270409749283,79.3143142630616,-20.9502445850481));
#4923=CARTESIAN_POINT('Ctrl Pts',(1.06928816471942,79.6106625968466,-20.8717695275823));
#4924=CARTESIAN_POINT('Ctrl Pts',(1.70026342297758,81.0982140394317,-20.7932944701166));
#4925=CARTESIAN_POINT('Ctrl Pts',(0.807636564608898,82.4461276748122,-20.7148194126509));
#4926=CARTESIAN_POINT('Ctrl Pts',(-0.808854576861596,82.4453217162769,-20.6363443551852));
#4927=CARTESIAN_POINT('Ctrl Pts',(-1.70042706496484,81.0970518007949,-20.5578692977194));
#4928=CARTESIAN_POINT('Ctrl Pts',(-1.0681184824702,79.6093595344889,-20.4793942402537));
#4929=CARTESIAN_POINT('Ctrl Pts',(0.521430540038308,79.3156181596609,-20.400919182788));
#4930=CARTESIAN_POINT('Ctrl Pts',(1.64367712965284,80.4790138498758,-20.3224441253222));
#4931=CARTESIAN_POINT('Ctrl Pts',(1.29288611242988,82.0569576483925,-20.2439690678565));
#4932=CARTESIAN_POINT('Ctrl Pts',(-0.216571559080628,82.6353050751611,-20.1654940103908));
#4933=CARTESIAN_POINT('Ctrl Pts',(-1.53194049937012,81.6957564603595,-20.087018952925));
#4934=CARTESIAN_POINT('Ctrl Pts',(-1.47440687144271,80.0803182714883,-20.0085438954593));
#4935=CARTESIAN_POINT('Ctrl Pts',(-0.0955311507527031,79.2367243224156,
-19.9300688379936));
#4936=CARTESIAN_POINT('Ctrl Pts',(1.36895814506755,79.9209904570164,-19.8515937805279));
#4937=CARTESIAN_POINT('Ctrl Pts',(1.60660709570759,81.519887695706,-19.7731187230621));
#4938=CARTESIAN_POINT('Ctrl Pts',(0.404438125765819,82.6005074206611,-19.6946436655964));
#4939=CARTESIAN_POINT('Ctrl Pts',(-1.16018239307803,82.1944140292882,-19.6161686081307));
#4940=CARTESIAN_POINT('Ctrl Pts',(-1.68506435312877,80.6655425009161,-19.5376935506649));
#4941=CARTESIAN_POINT('Ctrl Pts',(-0.699816115567355,79.3840452071182,-19.4592184931992));
#4942=CARTESIAN_POINT('Ctrl Pts',(0.912597060522125,79.4983815097813,-19.3807434357335));
#4943=CARTESIAN_POINT('Ctrl Pts',(1.70715419771521,80.9060845891827,-19.3022683782677));
#4944=CARTESIAN_POINT('Ctrl Pts',(0.971784232343828,82.3455920307876,-19.223793320802));
#4945=CARTESIAN_POINT('Ctrl Pts',(-0.634483903714374,82.5268369582694,-19.1453182633363));
#4946=CARTESIAN_POINT('Ctrl Pts',(-1.67213828220151,81.2873928897701,-19.0668432058705));
#4947=CARTESIAN_POINT('Ctrl Pts',(-1.21124359310707,79.7380262273541,-18.9883681484048));
#4948=CARTESIAN_POINT('Ctrl Pts',(0.335143646989752,79.2672678566607,-18.9098930909391));
#4949=CARTESIAN_POINT('Ctrl Pts',(1.58119310664986,80.2969818141869,-18.8314180334733));
#4950=CARTESIAN_POINT('Ctrl Pts',(1.41017330057555,81.9044004431237,-18.7529429760076));
#4951=CARTESIAN_POINT('Ctrl Pts',(-0.0245675291868982,82.6488814824722,
-18.6744679185419));
#4952=CARTESIAN_POINT('Ctrl Pts',(-1.43740646043148,81.8634323024604,-18.5959928610762));
#4953=CARTESIAN_POINT('Ctrl Pts',(-1.56182483745532,80.2515470881276,-18.5175178036104));
#4954=CARTESIAN_POINT('Ctrl Pts',(-0.28704969721168,79.2586284546597,-18.4390427461447));
#4955=CARTESIAN_POINT('Ctrl Pts',(1.24598835985091,79.7727423644132,-18.360567688679));
#4956=CARTESIAN_POINT('Ctrl Pts',(1.66026452534053,81.3367814764985,-18.2820926312132));
#4957=CARTESIAN_POINT('Ctrl Pts',(0.9473250519047,82.138566542798,-18.2297759262361));
#4958=CARTESIAN_POINT('Ctrl Pts',(0.499844423174433,82.3028731782922,-18.2036175737475));
#4959=CARTESIAN_POINT('Ctrl Pts',(-1.16913659442523,81.9485328191792,-21.1607920499693));
#4960=CARTESIAN_POINT('Ctrl Pts',(-1.50014003640228,81.5642194381413,-21.1346336974807));
#4961=CARTESIAN_POINT('Ctrl Pts',(-1.74806930403734,80.4498709270299,-21.0823169925036));
#4962=CARTESIAN_POINT('Ctrl Pts',(-0.553575848001251,79.2101442865729,-21.0038419350379));
#4963=CARTESIAN_POINT('Ctrl Pts',(1.13773932064962,79.5254635457595,-20.9253668775721));
#4964=CARTESIAN_POINT('Ctrl Pts',(1.80910685782398,81.1082415316752,-20.8468918201064));
#4965=CARTESIAN_POINT('Ctrl Pts',(0.859337928416181,82.5424427081323,-20.7684167626407));
#4966=CARTESIAN_POINT('Ctrl Pts',(-0.860633912491052,82.5415851556532,-20.6899417051749));
#4967=CARTESIAN_POINT('Ctrl Pts',(-1.80928097545621,81.1070048915993,-20.6114666477092));
#4968=CARTESIAN_POINT('Ctrl Pts',(-1.13649476045387,79.5240770670435,-20.5329915902435));
#4969=CARTESIAN_POINT('Ctrl Pts',(0.554810244762055,79.211531652935,-20.4545165327777));
#4970=CARTESIAN_POINT('Ctrl Pts',(1.74889815726078,80.449402851649,-20.376041475312));
#4971=CARTESIAN_POINT('Ctrl Pts',(1.37565103193608,82.1283597171434,-20.2975664178463));
#4972=CARTESIAN_POINT('Ctrl Pts',(-0.230435523959136,82.7437304190195,-20.2190913603806));
#4973=CARTESIAN_POINT('Ctrl Pts',(-1.63000863615315,81.7440360073618,-20.1406163029148));
#4974=CARTESIAN_POINT('Ctrl Pts',(-1.5687919567655,80.0251845244783,-20.0621412454491));
#4975=CARTESIAN_POINT('Ctrl Pts',(-0.101646637589764,79.1275873769648,-19.9836661879833));
#4976=CARTESIAN_POINT('Ctrl Pts',(1.4565928636979,79.8556572395248,-19.9051911305176));
#4977=CARTESIAN_POINT('Ctrl Pts',(1.70945506172404,81.5569088928736,-19.8267160730519));
#4978=CARTESIAN_POINT('Ctrl Pts',(0.430328487339382,82.7067051707307,-19.7482410155861));
#4979=CARTESIAN_POINT('Ctrl Pts',(-1.23445220033517,82.2746154549128,-19.6697659581204));
#4980=CARTESIAN_POINT('Ctrl Pts',(-1.79293480993749,80.647872251871,-19.5912909006547));
#4981=CARTESIAN_POINT('Ctrl Pts',(-0.7446152853606,79.2843391009708,-19.512815843189));
#4982=CARTESIAN_POINT('Ctrl Pts',(0.971017536641054,79.4059947141251,-19.4343407857232));
#4983=CARTESIAN_POINT('Ctrl Pts',(1.8164387498503,80.9038127935525,-19.3558657282575));
#4984=CARTESIAN_POINT('Ctrl Pts',(1.03399361257777,82.435471211479,-19.2773906707918));
#4985=CARTESIAN_POINT('Ctrl Pts',(-0.67510079078125,82.6283186472481,-19.198915613326));
#4986=CARTESIAN_POINT('Ctrl Pts',(-1.7791812684314,81.309530785374,-19.1204405558603));
#4987=CARTESIAN_POINT('Ctrl Pts',(-1.28878211527242,79.6609804393623,-19.0419654983946));
#4988=CARTESIAN_POINT('Ctrl Pts',(0.356598078822102,79.1600861748089,-18.9634904409288));
#4989=CARTESIAN_POINT('Ctrl Pts',(1.68241418013612,80.2557179204447,-18.8850153834631));
#4990=CARTESIAN_POINT('Ctrl Pts',(1.50044643336725,81.9660364662093,-18.8065403259974));
#4991=CARTESIAN_POINT('Ctrl Pts',(-0.0261402350548544,82.7581759286031,
-18.7280652685317));
#4992=CARTESIAN_POINT('Ctrl Pts',(-1.5294229411188,81.9224457241955,-18.6495902110659));
#4993=CARTESIAN_POINT('Ctrl Pts',(-1.66180603897958,80.2073746617553,-18.5711151536002));
#4994=CARTESIAN_POINT('Ctrl Pts',(-0.305425364531174,79.1508937160426,-18.4926400961345));
#4995=CARTESIAN_POINT('Ctrl Pts',(1.32575109016201,79.6979189518198,-18.4141650386687));
#4996=CARTESIAN_POINT('Ctrl Pts',(1.76654740553989,81.3620810136158,-18.335689981203));
#4997=CARTESIAN_POINT('Ctrl Pts',(1.00796866228407,82.2151928563695,-18.2833732762258));
#4998=CARTESIAN_POINT('Ctrl Pts',(0.531842279019528,82.3900176847116,-18.2572149237373));
#4999=CARTESIAN_POINT('Ctrl Pts',(0.531842279019528,82.3900176847116,-18.2572149237373));
#5000=CARTESIAN_POINT('Ctrl Pts',(0.581115473178534,82.357697642604,-18.2524638453846));
#5001=CARTESIAN_POINT('Ctrl Pts',(0.62783353685336,82.3218045588455,-18.2472785590025));
#5002=CARTESIAN_POINT('Ctrl Pts',(0.671821405317859,82.2828414878851,-18.2417491487584));
#5003=CARTESIAN_POINT('Ctrl Pts',(0.719301305351053,82.2407852851463,-18.2357807794149));
#5004=CARTESIAN_POINT('Ctrl Pts',(0.763601760048773,82.1951517149958,-18.2294114800802));
#5005=CARTESIAN_POINT('Ctrl Pts',(0.804495900432148,82.1465134710475,-18.2227545375006));
#5006=CARTESIAN_POINT('Ctrl Pts',(0.818880428095755,82.1294049523448,-18.2204129557044));
#5007=CARTESIAN_POINT('Ctrl Pts',(0.832843334870665,82.1119242099405,-18.2180357842987));
#5008=CARTESIAN_POINT('Ctrl Pts',(0.846374050798587,82.0940948490023,-18.2156279536892));
#5009=CARTESIAN_POINT('Ctrl Pts',(0.885523180952207,82.0425082237535,-18.208661251083));
#5010=CARTESIAN_POINT('Ctrl Pts',(0.920925438739139,81.9881797569314,-18.2014615424512));
#5011=CARTESIAN_POINT('Ctrl Pts',(0.95236634880359,81.9316949861803,-18.1941423449763));
#5012=CARTESIAN_POINT('Ctrl Pts',(0.96804549848596,81.9035268074104,-18.1904923618006));
#5013=CARTESIAN_POINT('Ctrl Pts',(0.982739090304348,81.8748216645111,-18.1868126631858));
#5014=CARTESIAN_POINT('Ctrl Pts',(0.99641725658884,81.845648616685,-18.1831173272237));
#5015=CARTESIAN_POINT('Ctrl Pts',(1.02206185684436,81.7909533355944,-18.1761891022274));
#5016=CARTESIAN_POINT('Ctrl Pts',(1.04409728657349,81.7347062461292,-18.1692176730064));
#5017=CARTESIAN_POINT('Ctrl Pts',(1.06231996076572,81.6773396204487,-18.162282867283));
#5018=CARTESIAN_POINT('Ctrl Pts',(1.07226849530249,81.6460207343829,-18.1584968612602));
#5019=CARTESIAN_POINT('Ctrl Pts',(1.08107986060241,81.6143678241772,-18.1547217709934));
#5020=CARTESIAN_POINT('Ctrl Pts',(1.08871447934732,81.5824495386639,-18.1509705860518));
#5021=CARTESIAN_POINT('Ctrl Pts',(-0.958116152722428,81.7667840277567,-21.));
#5022=CARTESIAN_POINT('Ctrl Pts',(-0.994988939137249,81.7323497456362,-21.));
#5023=CARTESIAN_POINT('Ctrl Pts',(-1.02948345908915,81.6956763650503,-21.));
#5024=CARTESIAN_POINT('Ctrl Pts',(-1.0615978341815,81.6570839203577,-21.));
#5025=CARTESIAN_POINT('Ctrl Pts',(-1.09515317694486,81.6167598378865,-21.));
#5026=CARTESIAN_POINT('Ctrl Pts',(-1.12611060937794,81.5743401547638,-21.));
#5027=CARTESIAN_POINT('Ctrl Pts',(-1.15443996646168,81.5301402360702,-21.));
#5028=CARTESIAN_POINT('Ctrl Pts',(-1.17715158934717,81.4947051966525,-21.));
#5029=CARTESIAN_POINT('Ctrl Pts',(-1.19817363881622,81.458124805003,-21.));
#5030=CARTESIAN_POINT('Ctrl Pts',(-1.21747435438002,81.4205436439011,-21.));
#5031=CARTESIAN_POINT('Ctrl Pts',(-1.22559545714865,81.4047307342468,-21.));
#5032=CARTESIAN_POINT('Ctrl Pts',(-1.23341161611746,81.3887404796441,-21.));
#5033=CARTESIAN_POINT('Ctrl Pts',(-1.24091959100365,81.3725830201215,-21.));
#5034=CARTESIAN_POINT('Ctrl Pts',(-1.24525158474578,81.3632603978962,-21.));
#5035=CARTESIAN_POINT('Ctrl Pts',(-1.24948123918734,81.353881226845,-21.));
#5036=CARTESIAN_POINT('Ctrl Pts',(-1.25360141871968,81.3444628948215,-21.));
#5037=CARTESIAN_POINT('Ctrl Pts',(-1.27541877952016,81.2945905175906,-21.));
#5038=CARTESIAN_POINT('Ctrl Pts',(-1.29421603043045,81.2435252038217,-21.));
#5039=CARTESIAN_POINT('Ctrl Pts',(-1.30996585250238,81.1915986574013,-21.));
#5040=CARTESIAN_POINT('Ctrl Pts',(-1.32600452493641,81.1387197826519,-21.));
#5041=CARTESIAN_POINT('Ctrl Pts',(-1.33888355974407,81.0849468711188,-21.));
#5042=CARTESIAN_POINT('Ctrl Pts',(-1.348533422461,81.0305956162908,-21.));
#5043=CARTESIAN_POINT('Ctrl Pts',(-1.35542869357152,80.9917591428374,-21.));
#5044=CARTESIAN_POINT('Ctrl Pts',(-1.36067439407295,80.9526266090372,-21.));
#5045=CARTESIAN_POINT('Ctrl Pts',(-1.36423020509141,80.913306827493,-21.));
#5046=CARTESIAN_POINT('Ctrl Pts',(-1.36572911328804,80.896732059447,-21.));
#5047=CARTESIAN_POINT('Ctrl Pts',(-1.36692757623473,80.8801239760988,-21.));
#5048=CARTESIAN_POINT('Ctrl Pts',(-1.36782183782724,80.8634906001361,-21.));
#5049=CARTESIAN_POINT('Ctrl Pts',(-1.36833341544202,80.8539751933781,-21.));
#5050=CARTESIAN_POINT('Ctrl Pts',(-1.36874514872073,80.844455705351,-21.));
#5051=CARTESIAN_POINT('Ctrl Pts',(-1.36905643739395,80.8349417648916,-21.));
#5052=CARTESIAN_POINT('Ctrl Pts',(-1.37091506361206,80.7781364240732,-21.));
#5053=CARTESIAN_POINT('Ctrl Pts',(-1.36920139919481,80.7214451001213,-21.));
#5054=CARTESIAN_POINT('Ctrl Pts',(-1.36385630302597,80.6652006272149,-21.));
#5055=CARTESIAN_POINT('Ctrl Pts',(-1.36052457839577,80.6301421194208,-21.));
#5056=CARTESIAN_POINT('Ctrl Pts',(-1.35578104360411,80.5952566645886,-21.));
#5057=CARTESIAN_POINT('Ctrl Pts',(-1.34960163836934,80.5606216259393,-21.));
#5058=CARTESIAN_POINT('Ctrl Pts',(-1.33994909872703,80.5065199655248,-21.));
#5059=CARTESIAN_POINT('Ctrl Pts',(-1.32679581667234,80.4530288261895,-21.));
#5060=CARTESIAN_POINT('Ctrl Pts',(-1.31036774564224,80.4003526358349,-21.));
#5061=CARTESIAN_POINT('Ctrl Pts',(-1.30539505449521,80.3844078286232,-21.));
#5062=CARTESIAN_POINT('Ctrl Pts',(-1.30012195363848,80.3685377230738,-21.));
#5063=CARTESIAN_POINT('Ctrl Pts',(-1.29455380227026,80.3527481279679,-21.));
#5064=CARTESIAN_POINT('Ctrl Pts',(-1.28947303724683,80.3383406132932,-21.));
#5065=CARTESIAN_POINT('Ctrl Pts',(-1.28414399121345,80.3239939226204,-21.));
#5066=CARTESIAN_POINT('Ctrl Pts',(-1.27858430489935,80.3097465667261,-21.));
#5067=CARTESIAN_POINT('Ctrl Pts',(-1.25795465773999,80.2568806479585,-21.));
#5068=CARTESIAN_POINT('Ctrl Pts',(-1.23413214300251,80.2053120488534,-21.));
#5069=CARTESIAN_POINT('Ctrl Pts',(-1.20739949079319,80.1552512751553,-21.));
#5070=CARTESIAN_POINT('Ctrl Pts',(-1.18003634095288,80.1040098030748,-21.));
#5071=CARTESIAN_POINT('Ctrl Pts',(-1.14962381831061,80.0543472129625,-21.));
#5072=CARTESIAN_POINT('Ctrl Pts',(-1.1164098160191,80.0064949053274,-21.));
#5073=CARTESIAN_POINT('Ctrl Pts',(-1.09627407532135,79.9774848013998,-21.));
#5074=CARTESIAN_POINT('Ctrl Pts',(-1.0751076590508,79.9491401979066,-21.));
#5075=CARTESIAN_POINT('Ctrl Pts',(-1.05295714409016,79.9215158533845,-21.));
#5076=CARTESIAN_POINT('Ctrl Pts',(-1.04071319567724,79.9062461835881,-21.));
#5077=CARTESIAN_POINT('Ctrl Pts',(-1.02816845174752,79.8911966387013,-21.));
#5078=CARTESIAN_POINT('Ctrl Pts',(-1.01533002186233,79.8763769465341,-21.));
#5079=CARTESIAN_POINT('Ctrl Pts',(-1.00762023830141,79.8674773676861,-21.));
#5080=CARTESIAN_POINT('Ctrl Pts',(-0.999803177770599,79.8586591975126,-21.));
#5081=CARTESIAN_POINT('Ctrl Pts',(-0.991884607755662,79.8499293572719,-21.));
#5082=CARTESIAN_POINT('Ctrl Pts',(-0.951297308623205,79.8051838241062,-21.));
#5083=CARTESIAN_POINT('Ctrl Pts',(-0.908174365220929,79.7628956765774,-21.));
#5084=CARTESIAN_POINT('Ctrl Pts',(-0.862775467333772,79.7233155073743,-21.));
#5085=CARTESIAN_POINT('Ctrl Pts',(-0.833331669150569,79.6976454896357,-21.));
#5086=CARTESIAN_POINT('Ctrl Pts',(-0.80292947627631,79.6731148225531,-21.));
#5087=CARTESIAN_POINT('Ctrl Pts',(-0.771629647152756,79.6497978412007,-21.));
#5088=CARTESIAN_POINT('Ctrl Pts',(-0.758803400025181,79.6402428572449,-21.));
#5089=CARTESIAN_POINT('Ctrl Pts',(-0.745826333591427,79.6308917492879,-21.));
#5090=CARTESIAN_POINT('Ctrl Pts',(-0.732702298712491,79.6217499443191,-21.));
#5091=CARTESIAN_POINT('Ctrl Pts',(-0.721902033109932,79.6142268066058,-21.));
#5092=CARTESIAN_POINT('Ctrl Pts',(-0.711003455013465,79.6068464010856,-21.));
#5093=CARTESIAN_POINT('Ctrl Pts',(-0.700019115353601,79.5996182256244,-21.));
#5094=CARTESIAN_POINT('Ctrl Pts',(-0.649229769428445,79.5661966167451,-21.));
#5095=CARTESIAN_POINT('Ctrl Pts',(-0.596552108822692,79.5359861680307,-21.));
#5096=CARTESIAN_POINT('Ctrl Pts',(-0.542221007432439,79.5092539763651,-21.));
#5097=CARTESIAN_POINT('Ctrl Pts',(-0.518049627448138,79.4973610836015,-21.));
#5098=CARTESIAN_POINT('Ctrl Pts',(-0.493550466193793,79.4861570711914,-21.));
#5099=CARTESIAN_POINT('Ctrl Pts',(-0.468741951017777,79.4756679273154,-21.));
#5100=CARTESIAN_POINT('Ctrl Pts',(-0.4459372019881,79.4660259841385,-21.));
#5101=CARTESIAN_POINT('Ctrl Pts',(-0.422871032326348,79.4569881001514,-21.));
#5102=CARTESIAN_POINT('Ctrl Pts',(-0.399565646518493,79.4485482745869,-21.));
#5103=CARTESIAN_POINT('Ctrl Pts',(1.26401087692255,80.9405119204939,-20.1934196736194));
#5104=CARTESIAN_POINT('Ctrl Pts',(1.26497063522774,80.8247890681193,-20.2006962575272));
#5105=CARTESIAN_POINT('Ctrl Pts',(1.25034858086005,80.7093042782017,-20.2079728414349));
#5106=CARTESIAN_POINT('Ctrl Pts',(1.21916128362604,80.598481344887,-20.2152494253427));
#5107=CARTESIAN_POINT('Ctrl Pts',(1.10704709315492,80.200087621924,-20.2414077778313));
#5108=CARTESIAN_POINT('Ctrl Pts',(0.780859111872869,79.8619393975183,-20.2675661303198));
#5109=CARTESIAN_POINT('Ctrl Pts',(0.386758945049562,79.7355541680266,-20.2937244828084));
#5110=CARTESIAN_POINT('Ctrl Pts',(-0.00734122177374431,79.6091689385349,
-20.319882835297));
#5111=CARTESIAN_POINT('Ctrl Pts',(-0.469353574138304,79.6945467039574,-20.3460411877856));
#5112=CARTESIAN_POINT('Ctrl Pts',(-0.792251969900457,79.9534391116363,-20.3721995402742));
#5113=CARTESIAN_POINT('Ctrl Pts',(-1.11515036566261,80.2123315193151,-20.3983578927627));
#5114=CARTESIAN_POINT('Ctrl Pts',(-1.29893480482236,80.6447385692505,-20.4245162452513));
#5115=CARTESIAN_POINT('Ctrl Pts',(-1.26125646800566,81.0568836306079,-20.4506745977399));
#5116=CARTESIAN_POINT('Ctrl Pts',(-1.22357813118896,81.4690286919653,-20.4768329502285));
#5117=CARTESIAN_POINT('Ctrl Pts',(-0.964437018395825,81.8609117647448,-20.502991302717));
#5118=CARTESIAN_POINT('Ctrl Pts',(-0.599944838233086,82.0569704295758,-20.5291496552056));
#5119=CARTESIAN_POINT('Ctrl Pts',(-0.235452658070346,82.2530290944069,-20.5553080076942));
#5120=CARTESIAN_POINT('Ctrl Pts',(0.234390589461993,82.2532633512895,-20.5814663601828));
#5121=CARTESIAN_POINT('Ctrl Pts',(0.599035999276572,82.0574907208596,-20.6076247126714));
#5122=CARTESIAN_POINT('Ctrl Pts',(0.96368140909115,81.8617180904297,-20.6337830651599));
#5123=CARTESIAN_POINT('Ctrl Pts',(1.22312898118797,81.4699385726873,-20.6599414176485));
#5124=CARTESIAN_POINT('Ctrl Pts',(1.26115431716541,81.0578657544954,-20.6860997701371));
#5125=CARTESIAN_POINT('Ctrl Pts',(1.26470119942619,81.019428914125,-20.6885397379645));
#5126=CARTESIAN_POINT('Ctrl Pts',(1.26632158326843,80.9808155105879,-20.690979705792));
#5127=CARTESIAN_POINT('Ctrl Pts',(1.2660821084945,80.9421825067594,-20.6934196736194));
#5128=CARTESIAN_POINT('Origin',(1.70916393953233E-16,80.9415727288202,-17.9952540356134));
#5129=CARTESIAN_POINT('',(-0.794636249045183,79.6770727288203,-17.9952540356134));
#5130=CARTESIAN_POINT('',(0.,79.6770727288202,-17.9952540356134));
#5131=CARTESIAN_POINT('Ctrl Pts',(-0.308956355234379,79.4298204440327,-17.9952540356134));
#5132=CARTESIAN_POINT('Ctrl Pts',(-0.367068848407185,79.4472052908811,-17.9952540356134));
#5133=CARTESIAN_POINT('Ctrl Pts',(-0.423965355063673,79.4681898622992,-17.9952540356134));
#5134=CARTESIAN_POINT('Ctrl Pts',(-0.479401738871147,79.4925407870912,-17.9952540356134));
#5135=CARTESIAN_POINT('Ctrl Pts',(-0.519355641760516,79.5100908943959,-17.9952540356134));
#5136=CARTESIAN_POINT('Ctrl Pts',(-0.55855071176244,79.5293907125079,-17.9952540356134));
#5137=CARTESIAN_POINT('Ctrl Pts',(-0.596885326367407,79.550365999656,-17.9952540356134));
#5138=CARTESIAN_POINT('Ctrl Pts',(-0.612171995521216,79.5587303011716,-17.9952540356134));
#5139=CARTESIAN_POINT('Ctrl Pts',(-0.627321726489885,79.567361137017,-17.9952540356134));
#5140=CARTESIAN_POINT('Ctrl Pts',(-0.642327599871724,79.5762541886229,-17.9952540356134));
#5141=CARTESIAN_POINT('Ctrl Pts',(-0.654539183901459,79.5834912380236,-17.9952540356134));
#5142=CARTESIAN_POINT('Ctrl Pts',(-0.66664770993333,79.5908973777616,-17.9952540356134));
#5143=CARTESIAN_POINT('Ctrl Pts',(-0.678646075607361,79.5984673039483,-17.9952540356134));
#5144=CARTESIAN_POINT('Ctrl Pts',(-0.718324533111035,79.6235009629206,-17.9952540356134));
#5145=CARTESIAN_POINT('Ctrl Pts',(-0.756813160067322,79.6503329795921,-17.9952540356134));
#5146=CARTESIAN_POINT('Ctrl Pts',(-0.793988328765245,79.6788647948159,-17.9952540356134));
#5147=CARTESIAN_POINT('Ctrl Pts',(-1.42012319839201,81.3492106947509,-18.0886223419702));
#5148=CARTESIAN_POINT('Ctrl Pts',(-1.53213744759925,80.9589770876174,-18.0667553632439));
#5149=CARTESIAN_POINT('Ctrl Pts',(-1.41458005763688,80.0843035172942,-18.0230214057914));
#5150=CARTESIAN_POINT('Ctrl Pts',(-0.693605381420133,79.5753151963959,-17.9792874483388));
#5151=CARTESIAN_POINT('Ctrl Pts',(-0.295835289476887,79.4940230435315,-17.9574204696125));
#5152=CARTESIAN_POINT('Ctrl Pts',(-1.44111858617777,81.3552372966546,-18.1012335306372));
#5153=CARTESIAN_POINT('Ctrl Pts',(-1.55478887663714,80.9592343971681,-18.0793665519109));
#5154=CARTESIAN_POINT('Ctrl Pts',(-1.43549349451173,80.0716294763707,-18.0356325944583));
#5155=CARTESIAN_POINT('Ctrl Pts',(-0.703859783270406,79.5551161694798,-17.9918986370058));
#5156=CARTESIAN_POINT('Ctrl Pts',(-0.300208978062718,79.4726221770319,-17.9700316582795));
#5157=CARTESIAN_POINT('Ctrl Pts',(-1.46211397396353,81.3612638985583,-18.1138447193041));
#5158=CARTESIAN_POINT('Ctrl Pts',(-1.57744030567503,80.9594917067188,-18.0919777405778));
#5159=CARTESIAN_POINT('Ctrl Pts',(-1.45640693138659,80.0589554354472,-18.0482437831253));
#5160=CARTESIAN_POINT('Ctrl Pts',(-0.714114185120679,79.5349171425638,-18.0045098256727));
#5161=CARTESIAN_POINT('Ctrl Pts',(-0.304582666648549,79.4512213105323,-17.9826428469464));
#5162=CARTESIAN_POINT('Ctrl Pts',(-1.48310936174929,81.367290500462,-18.1264559079711));
#5163=CARTESIAN_POINT('Ctrl Pts',(-1.60009173471291,80.9597490162695,-18.1045889292448));
#5164=CARTESIAN_POINT('Ctrl Pts',(-1.47732036826144,80.0462813945238,-18.0608549717922));
#5165=CARTESIAN_POINT('Ctrl Pts',(-0.724368586970952,79.5147181156477,-18.0171210143397));
#5166=CARTESIAN_POINT('Ctrl Pts',(-0.308956355234379,79.4298204440327,-17.9952540356134));
#5167=CARTESIAN_POINT('Ctrl Pts',(-0.793988328765266,79.6788647948159,-17.9952540356134));
#5168=CARTESIAN_POINT('Ctrl Pts',(-0.842970348636028,79.7130144273051,-17.9968402250148));
#5169=CARTESIAN_POINT('Ctrl Pts',(-0.890025438201562,79.7496704265738,-17.9986105601188));
#5170=CARTESIAN_POINT('Ctrl Pts',(-0.934971216030593,79.7886259543735,-18.0005860345608));
#5171=CARTESIAN_POINT('Ctrl Pts',(-0.980126029374594,79.8277626580079,-18.0025706966138));
#5172=CARTESIAN_POINT('Ctrl Pts',(-1.02315274086165,79.8692205227126,-18.0047624105816));
#5173=CARTESIAN_POINT('Ctrl Pts',(-1.06384578042858,79.9128389772856,-18.007182464378));
#5174=CARTESIAN_POINT('Ctrl Pts',(-1.10453881999551,79.9564574318585,-18.0096025181745));
#5175=CARTESIAN_POINT('Ctrl Pts',(-1.14289915321749,80.0022367245125,-18.0122509117995));
#5176=CARTESIAN_POINT('Ctrl Pts',(-1.17868683628751,80.0500619688945,-18.0151489331671));
#5177=CARTESIAN_POINT('Ctrl Pts',(-1.19244569554481,80.068448764293,-18.0162631005203));
#5178=CARTESIAN_POINT('Ctrl Pts',(-1.20580891026654,80.0871183856431,-18.0174129905452));
#5179=CARTESIAN_POINT('Ctrl Pts',(-1.2187631186377,80.1060632820402,-18.0185995125376));
#5180=CARTESIAN_POINT('Ctrl Pts',(-1.2246814862178,80.1147186052705,-18.0191415968619));
#5181=CARTESIAN_POINT('Ctrl Pts',(-1.23051404838332,80.1234307810173,-18.0196912880572));
#5182=CARTESIAN_POINT('Ctrl Pts',(-1.23625949983355,80.1321991154596,-18.0202486656215));
#5183=CARTESIAN_POINT('Ctrl Pts',(-1.24066397333227,80.1389209365407,-18.0206759522729));
#5184=CARTESIAN_POINT('Ctrl Pts',(-1.24501712195039,80.1456755616763,-18.0211077432839));
#5185=CARTESIAN_POINT('Ctrl Pts',(-1.2493183495613,80.1524626847385,-18.0215440725603));
#5186=CARTESIAN_POINT('Ctrl Pts',(-1.2539195732216,80.1597231866333,-18.022010834325));
#5187=CARTESIAN_POINT('Ctrl Pts',(-1.25846125076246,80.1670206723148,-18.0224827763073));
#5188=CARTESIAN_POINT('Ctrl Pts',(-1.26294264332826,80.1743547740202,-18.0229599378376));
#5189=CARTESIAN_POINT('Ctrl Pts',(-1.26321682493548,80.1748034907446,-18.0229891316458));
#5190=CARTESIAN_POINT('Ctrl Pts',(-1.26349078025467,80.1752523435203,-18.0230183449267));
#5191=CARTESIAN_POINT('Ctrl Pts',(-1.26376450911661,80.1757013322625,-18.0230475776885));
#5192=CARTESIAN_POINT('Ctrl Pts',(-1.27049075956275,80.1867341868409,-18.0237659048528));
#5193=CARTESIAN_POINT('Ctrl Pts',(-1.27708027861182,80.197849133649,-18.0244959949269));
#5194=CARTESIAN_POINT('Ctrl Pts',(-1.28353356304888,80.2090431064024,-18.0252379713889));
#5195=CARTESIAN_POINT('Ctrl Pts',(-1.30438316642443,80.2452091694949,-18.0276351871167));
#5196=CARTESIAN_POINT('Ctrl Pts',(-1.32380240323319,80.2821836973727,-18.0301554934886));
#5197=CARTESIAN_POINT('Ctrl Pts',(-1.34180415086014,80.3198658202567,-18.0328021338936));
#5198=CARTESIAN_POINT('Ctrl Pts',(-1.36838407320381,80.3755041905282,-18.0367099487289));
#5199=CARTESIAN_POINT('Ctrl Pts',(-1.39183730918044,80.4325999612887,-18.0408882317632));
#5200=CARTESIAN_POINT('Ctrl Pts',(-1.41218291774079,80.4908384508214,-18.0453389905188));
#5201=CARTESIAN_POINT('Ctrl Pts',(-1.42316672125922,80.5222791484215,-18.0477417822336));
#5202=CARTESIAN_POINT('Ctrl Pts',(-1.43324401213142,80.5540533761765,-18.0502239870123));
#5203=CARTESIAN_POINT('Ctrl Pts',(-1.44241213574186,80.5861143295694,-18.0527859207238));
#5204=CARTESIAN_POINT('Ctrl Pts',(-1.46002855037697,80.6477189798298,-18.0577086386589));
#5205=CARTESIAN_POINT('Ctrl Pts',(-1.47425250921675,80.7102267971012,-18.0629164791406));
#5206=CARTESIAN_POINT('Ctrl Pts',(-1.48504751145565,80.7733026896853,-18.0683913323168));
#5207=CARTESIAN_POINT('Ctrl Pts',(-1.49615815904931,80.8382229183844,-18.0740262699408));
#5208=CARTESIAN_POINT('Ctrl Pts',(-1.50363624486192,80.9037458047097,-18.0799440634254));
#5209=CARTESIAN_POINT('Ctrl Pts',(-1.50738713699539,80.9695061204407,-18.0861249674219));
#5210=CARTESIAN_POINT('Ctrl Pts',(-1.50864701193113,80.9915941385993,-18.0882010511237));
#5211=CARTESIAN_POINT('Ctrl Pts',(-1.50948594906755,81.0137088863136,-18.0903068189278));
#5212=CARTESIAN_POINT('Ctrl Pts',(-1.5098990812996,81.0358362698671,-18.0924415225902));
#5213=CARTESIAN_POINT('Ctrl Pts',(-1.51112160659269,81.1013147873133,-18.0987584570193));
#5214=CARTESIAN_POINT('Ctrl Pts',(-1.50861303620272,81.166759155833,-18.1053128120086));
#5215=CARTESIAN_POINT('Ctrl Pts',(-1.50222522799962,81.2317988844261,-18.1120595138951));
#5216=CARTESIAN_POINT('Ctrl Pts',(-1.49776562691301,81.2772058902541,-18.1167696739543));
#5217=CARTESIAN_POINT('Ctrl Pts',(-1.49141420597602,81.322415109766,-18.121573584488));
#5218=CARTESIAN_POINT('Ctrl Pts',(-1.48310936174931,81.3672905004619,-18.1264559079711));
#5219=CARTESIAN_POINT('Origin',(0.,78.400001168251,-45.4000006765127));
#5220=CARTESIAN_POINT('',(-3.,90.9415727288202,-21.));
#5221=CARTESIAN_POINT('',(3.,90.9415727288202,-21.));
#5222=CARTESIAN_POINT('',(0.,90.9415727288202,-21.));
#5223=CARTESIAN_POINT('',(-3.,77.0492371355391,-17.9987874415001));
#5224=CARTESIAN_POINT('Origin',(-3.,78.400001168251,-45.4000006765127));
#5225=CARTESIAN_POINT('',(3.,77.0492371355391,-17.9987874415001));
#5226=CARTESIAN_POINT('',(0.,77.0492371355391,-17.9987874415001));
#5227=CARTESIAN_POINT('Origin',(3.,78.400001168251,-45.4000006765127));
#5228=CARTESIAN_POINT('Origin',(0.,80.9415727288202,-21.));
#5229=CARTESIAN_POINT('',(1.38777878078145E-16,78.9415726990179,-16.9706720813307));
#5230=CARTESIAN_POINT('',(2.00000002980232,80.9415727288202,-17.0793291078814));
#5231=CARTESIAN_POINT('Ctrl Pts',(1.38777878078145E-16,78.9415726990179,
-16.9706720813307));
#5232=CARTESIAN_POINT('Ctrl Pts',(0.251099672933356,78.9415726990179,-16.9706720813307));
#5233=CARTESIAN_POINT('Ctrl Pts',(0.518934457502078,78.9917522279347,-16.9714891115476));
#5234=CARTESIAN_POINT('Ctrl Pts',(1.01161694575881,79.195799518431,-16.9764691557779));
#5235=CARTESIAN_POINT('Ctrl Pts',(1.23646257297421,79.3496676081666,-16.9808223368472));
#5236=CARTESIAN_POINT('Ctrl Pts',(1.59188589939242,79.7049719351236,-16.9949174054458));
#5237=CARTESIAN_POINT('Ctrl Pts',(1.74593239297158,79.9301936896581,-17.0056432919849));
#5238=CARTESIAN_POINT('Ctrl Pts',(1.94998297359195,80.4231772486375,-17.0365069040166));
#5239=CARTESIAN_POINT('Ctrl Pts',(2.00000002980232,80.6909217462681,-17.056835029401));
#5240=CARTESIAN_POINT('Ctrl Pts',(2.00000002980232,80.9415727288202,-17.0793291078814));
#5241=CARTESIAN_POINT('Ctrl Pts',(2.00000002980232,80.9415727288202,-17.0793291078814));
#5242=CARTESIAN_POINT('Ctrl Pts',(2.00000002980232,81.1934628790528,-17.101934392529));
#5243=CARTESIAN_POINT('Ctrl Pts',(1.94953952698023,81.4617805244536,-17.1297477373666));
#5244=CARTESIAN_POINT('Ctrl Pts',(1.74474403478955,81.9550759366274,-17.1875364547684));
#5245=CARTESIAN_POINT('Ctrl Pts',(1.59041986820811,82.1800801091176,-17.2173246225168));
#5246=CARTESIAN_POINT('Ctrl Pts',(1.23518828950891,82.5343092085294,-17.2671142587665));
#5247=CARTESIAN_POINT('Ctrl Pts',(1.01090938848548,82.6876936971843,-17.2904589243883));
#5248=CARTESIAN_POINT('Ctrl Pts',(0.51893984100511,82.8913362028954,-17.3222772218215));
#5249=CARTESIAN_POINT('Ctrl Pts',(0.251227237989046,82.9415727586225,-17.3305483914163));
#5250=CARTESIAN_POINT('Ctrl Pts',(-0.251227237989046,82.9415727586225,-17.3305483914163));
#5251=CARTESIAN_POINT('Ctrl Pts',(-0.51893984100511,82.8913362028954,-17.3222772218215));
#5252=CARTESIAN_POINT('Ctrl Pts',(-1.01090938848548,82.6876936971843,-17.2904589243883));
#5253=CARTESIAN_POINT('Ctrl Pts',(-1.23518828950891,82.5343092085294,-17.2671142587665));
#5254=CARTESIAN_POINT('Ctrl Pts',(-1.59041986820811,82.1800801091176,-17.2173246225168));
#5255=CARTESIAN_POINT('Ctrl Pts',(-1.74474403478955,81.9550759366274,-17.1875364547684));
#5256=CARTESIAN_POINT('Ctrl Pts',(-1.94953952698023,81.4617805244536,-17.1297477373666));
#5257=CARTESIAN_POINT('Ctrl Pts',(-2.00000002980232,81.1934628790528,-17.101934392529));
#5258=CARTESIAN_POINT('Ctrl Pts',(-2.00000002980232,80.6909217462681,-17.056835029401));
#5259=CARTESIAN_POINT('Ctrl Pts',(-1.94998297359196,80.4231772486375,-17.0365069040166));
#5260=CARTESIAN_POINT('Ctrl Pts',(-1.74593239297159,79.9301936896581,-17.0056432919849));
#5261=CARTESIAN_POINT('Ctrl Pts',(-1.59188589939242,79.7049719351236,-16.9949174054458));
#5262=CARTESIAN_POINT('Ctrl Pts',(-1.23646257297421,79.3496676081666,-16.9808223368472));
#5263=CARTESIAN_POINT('Ctrl Pts',(-1.01161694575881,79.195799518431,-16.9764691557779));
#5264=CARTESIAN_POINT('Ctrl Pts',(-0.518934457502078,78.9917522279347,-16.9714891115476));
#5265=CARTESIAN_POINT('Ctrl Pts',(-0.251099672933355,78.9415726990179,-16.9706720813307));
#5266=CARTESIAN_POINT('Ctrl Pts',(2.08166817117217E-16,78.9415726990179,
-16.9706720813307));
#5267=CARTESIAN_POINT('',(2.00000002980232,80.9415727288202,-16.));
#5268=CARTESIAN_POINT('',(2.00000002980232,80.9415727288202,-21.));
#5269=CARTESIAN_POINT('Origin',(0.,80.9415727288202,-16.));
#5270=CARTESIAN_POINT('Origin',(0.,80.9415727288202,-21.));
#5271=CARTESIAN_POINT('Origin',(0.,80.9415727288202,-16.));
#5272=CARTESIAN_POINT('Origin',(3.,85.0000012665987,-19.4118136990145));
#5273=CARTESIAN_POINT('',(3.,93.000001385808,-21.0000003129244));
#5274=CARTESIAN_POINT('',(3.,42.5000006332994,-21.));
#5275=CARTESIAN_POINT('',(3.,77.0000011473894,-17.0000002533197));
#5276=CARTESIAN_POINT('',(3.,77.0492371355391,-17.9987874415001));
#5277=CARTESIAN_POINT('Origin',(3.,78.400001168251,-45.4000006765127));
#5278=CARTESIAN_POINT('Origin',(-3.,85.0000012665987,-19.4118136990145));
#5279=CARTESIAN_POINT('',(-3.,93.000001385808,-21.0000003129244));
#5280=CARTESIAN_POINT('',(-3.,42.5000006332994,-21.));
#5281=CARTESIAN_POINT('',(-3.,77.0000011473894,-17.0000002533197));
#5282=CARTESIAN_POINT('Origin',(-3.,78.400001168251,-45.4000006765127));
#5283=CARTESIAN_POINT('',(-3.,77.0492371355391,-17.9987874415001));
#5284=CARTESIAN_POINT('Origin',(0.,77.0000011473894,-17.0000002533197));
#5285=CARTESIAN_POINT('',(0.,77.0000011473894,-17.0000002533197));
#5286=CARTESIAN_POINT('Origin',(0.,78.400001168251,-45.4000006765127));
#5287=CARTESIAN_POINT('',(0.,93.0000008628385,-21.));
#5288=CARTESIAN_POINT('Ctrl Pts',(-16.9705625964839,100.,21.0000001273646));
#5289=CARTESIAN_POINT('Ctrl Pts',(-17.0322749715518,100.,20.9501296186059));
#5290=CARTESIAN_POINT('Ctrl Pts',(-17.0935660410568,100.,20.8999999999999));
#5291=CARTESIAN_POINT('Ctrl Pts',(-16.9705625964839,57.8536097641118,21.0000001273646));
#5292=CARTESIAN_POINT('Ctrl Pts',(-17.0322749715518,57.8536097641118,20.9501296186059));
#5293=CARTESIAN_POINT('Ctrl Pts',(-17.0935660410568,57.8536097641118,20.8999999999999));
#5294=CARTESIAN_POINT('',(-17.0935660410568,57.8536097641118,20.8999999999999));
#5295=CARTESIAN_POINT('',(-16.9705625964839,58.0844499542474,21.0000001273646));
#5296=CARTESIAN_POINT('Ctrl Pts',(-17.0935660410568,57.8536097641118,20.8999999999999));
#5297=CARTESIAN_POINT('Ctrl Pts',(-17.0544475532852,57.9312270165283,20.9319947895879));
#5298=CARTESIAN_POINT('Ctrl Pts',(-17.0134078598624,58.0082416569871,20.9653763573309));
#5299=CARTESIAN_POINT('Ctrl Pts',(-16.9705625964839,58.0844499542474,21.0000001273646));
#5300=CARTESIAN_POINT('',(-16.9705627540915,100.,21.));
#5301=CARTESIAN_POINT('',(-17.0935660410568,100.,20.8999999999999));
#5302=CARTESIAN_POINT('Ctrl Pts',(-16.9705625964839,53.1463898541499,21.0000001273646));
#5303=CARTESIAN_POINT('Ctrl Pts',(-17.0322749715518,53.1463898541499,20.9501296186059));
#5304=CARTESIAN_POINT('Ctrl Pts',(-17.0935660410568,53.1463898541499,20.8999999999999));
#5305=CARTESIAN_POINT('Ctrl Pts',(-16.9705625964839,0.,21.0000001273646));
#5306=CARTESIAN_POINT('Ctrl Pts',(-17.0322749715518,0.,20.9501296186059));
#5307=CARTESIAN_POINT('Ctrl Pts',(-17.0935660410568,0.,20.8999999999999));
#5308=CARTESIAN_POINT('',(-16.9705625964839,52.9155496640143,21.0000001273646));
#5309=CARTESIAN_POINT('',(-17.0935660410568,53.1463898541499,20.8999999999999));
#5310=CARTESIAN_POINT('Ctrl Pts',(-16.9705625964839,52.9155496640143,21.0000001273646));
#5311=CARTESIAN_POINT('Ctrl Pts',(-17.0134867310947,52.9918982484812,20.9653126205442));
#5312=CARTESIAN_POINT('Ctrl Pts',(-17.0545190135792,53.0689143902329,20.9319363426182));
#5313=CARTESIAN_POINT('Ctrl Pts',(-17.0935660410568,53.1463898541499,20.8999999999999));
#5314=CARTESIAN_POINT('',(-17.0935660410568,0.,20.8999999999999));
#5315=CARTESIAN_POINT('',(-17.0935660410568,100.,20.8999999999999));
#5316=CARTESIAN_POINT('',(-16.9705625964839,0.,21.0000001273646));
#5317=CARTESIAN_POINT('Origin',(6.70373779799758,0.,6.35209155625108));
#5318=CARTESIAN_POINT('',(-16.9705627540915,100.,21.));
#5319=CARTESIAN_POINT('Origin',(9.96425164601078E-13,100.,8.88178419700125E-15));
#5320=CARTESIAN_POINT('',(-17.6673046955191,55.4999998091309,20.4173050326348));
#5321=CARTESIAN_POINT('Ctrl Pts',(-17.0935660410568,53.1463898541499,20.8999999999999));
#5322=CARTESIAN_POINT('Ctrl Pts',(-17.1513439184799,53.2610287053553,20.8527449778256));
#5323=CARTESIAN_POINT('Ctrl Pts',(-17.2049523884079,53.3770300870369,20.8085008211095));
#5324=CARTESIAN_POINT('Ctrl Pts',(-17.3765545093477,53.7842926264491,20.6659302575993));
#5325=CARTESIAN_POINT('Ctrl Pts',(-17.4860383823319,54.1179641394726,20.5729836088389));
#5326=CARTESIAN_POINT('Ctrl Pts',(-17.6317084493211,54.8100837518345,20.4482774330622));
#5327=CARTESIAN_POINT('Ctrl Pts',(-17.6673046955191,55.1687974667405,20.4173050326348));
#5328=CARTESIAN_POINT('Ctrl Pts',(-17.6673046955191,55.4999998091309,20.4173050326348));
#5329=CARTESIAN_POINT('Ctrl Pts',(-17.6673046955191,55.4999998091308,20.4173050326348));
#5330=CARTESIAN_POINT('Ctrl Pts',(-17.6673046955191,55.8312021515212,20.4173050326348));
#5331=CARTESIAN_POINT('Ctrl Pts',(-17.6317084493211,56.1899158664272,20.4482774330622));
#5332=CARTESIAN_POINT('Ctrl Pts',(-17.4860383823319,56.8820354787891,20.5729836088389));
#5333=CARTESIAN_POINT('Ctrl Pts',(-17.3765545093477,57.2157069918126,20.6659302575993));
#5334=CARTESIAN_POINT('Ctrl Pts',(-17.2049523884079,57.6229695312248,20.8085008211095));
#5335=CARTESIAN_POINT('Ctrl Pts',(-17.1513439184799,57.7389709129064,20.8527449778256));
#5336=CARTESIAN_POINT('Ctrl Pts',(-17.0935660410568,57.8536097641118,20.9));
#5337=CARTESIAN_POINT('',(-21.,100.,16.970562748476));
#5338=CARTESIAN_POINT('',(-19.6659602921104,56.8608573858038,18.5000001564622));
#5339=CARTESIAN_POINT('',(-19.6659602921104,100.,18.5000001564622));
#5340=CARTESIAN_POINT('',(-21.,54.,16.970562748476));
#5341=CARTESIAN_POINT('Origin',(9.96425164601078E-13,99.0346453307029,8.88178419700125E-15));
#5342=CARTESIAN_POINT('',(-21.,0.,16.970562748476));
#5343=CARTESIAN_POINT('',(-21.,100.,16.970562748476));
#5344=CARTESIAN_POINT('Origin',(9.96425164601078E-13,0.,8.88178419700125E-15));
#5345=CARTESIAN_POINT('Ctrl Pts',(21.,100.,16.9705627540937));
#5346=CARTESIAN_POINT('Ctrl Pts',(20.9501295545927,100.,17.0322750498199));
#5347=CARTESIAN_POINT('Ctrl Pts',(20.900000000001,100.,17.0935660410577));
#5348=CARTESIAN_POINT('Ctrl Pts',(21.,92.,16.9705627540937));
#5349=CARTESIAN_POINT('Ctrl Pts',(20.9501295545927,92.,17.0322750498199));
#5350=CARTESIAN_POINT('Ctrl Pts',(20.900000000001,92.,17.0935660410577));
#5351=CARTESIAN_POINT('',(21.,100.,16.9705627540937));
#5352=CARTESIAN_POINT('',(20.900000000001,100.,17.0935660410577));
#5353=CARTESIAN_POINT('Ctrl Pts',(21.,54.2144506920487,16.9705627540937));
#5354=CARTESIAN_POINT('Ctrl Pts',(20.9501295545902,54.2144506920487,17.0322750498229));
#5355=CARTESIAN_POINT('Ctrl Pts',(20.8999999999961,54.2144506920487,17.0935660410638));
#5356=CARTESIAN_POINT('Ctrl Pts',(21.,0.,16.9705627540937));
#5357=CARTESIAN_POINT('Ctrl Pts',(20.9501295545902,0.,17.0322750498229));
#5358=CARTESIAN_POINT('Ctrl Pts',(20.8999999999961,0.,17.0935660410638));
#5359=CARTESIAN_POINT('',(20.900000000001,54.2144506920487,17.0935660410577));
#5360=CARTESIAN_POINT('',(21.,54.,16.9705627540937));
#5361=CARTESIAN_POINT('Origin',(6.35209155599468,85.4125410291598,-6.70373779795687));
#5362=CARTESIAN_POINT('',(20.900000000001,0.,17.0935660410577));
#5363=CARTESIAN_POINT('',(20.900000000001,100.,17.0935660410577));
#5364=CARTESIAN_POINT('',(21.,0.,16.9705627540937));
#5365=CARTESIAN_POINT('Origin',(6.35209155599468,0.,-6.70373779795687));
#5366=CARTESIAN_POINT('',(21.,100.,16.9705627540937));
#5367=CARTESIAN_POINT('Origin',(9.96425164601078E-13,100.,8.88178419700125E-15));
#5368=CARTESIAN_POINT('',(19.6659602921123,56.8608573857996,18.5000001564622));
#5369=CARTESIAN_POINT('Origin',(9.96425164601078E-13,99.0346453306986,8.88178419700125E-15));
#5370=CARTESIAN_POINT('',(19.6659602921123,100.,18.5000001564622));
#5371=CARTESIAN_POINT('',(16.9705625908726,58.0844504726062,21.0000001273646));
#5372=CARTESIAN_POINT('',(16.9705627484782,100.,21.));
#5373=CARTESIAN_POINT('',(16.9705625908726,52.9155491456555,21.0000001273646));
#5374=CARTESIAN_POINT('Ctrl Pts',(16.9705625908726,58.0844504726063,21.0000001273646));
#5375=CARTESIAN_POINT('Ctrl Pts',(17.0766946956176,57.8956734401034,20.9142324361477));
#5376=CARTESIAN_POINT('Ctrl Pts',(17.1716359209404,57.7020401170691,20.8361808288186));
#5377=CARTESIAN_POINT('Ctrl Pts',(17.3765549148594,57.2157067775823,20.6659299164655));
#5378=CARTESIAN_POINT('Ctrl Pts',(17.4860387711892,56.8820353058369,20.5729832782701));
#5379=CARTESIAN_POINT('Ctrl Pts',(17.6317088161263,56.1899157797438,20.4482771167219));
#5380=CARTESIAN_POINT('Ctrl Pts',(17.6673050569781,55.8312021098583,20.4173047198624));
#5381=CARTESIAN_POINT('Ctrl Pts',(17.6673050569781,55.4999998091309,20.4173047198624));
#5382=CARTESIAN_POINT('Ctrl Pts',(17.6673050569781,55.1687975084034,20.4173047198624));
#5383=CARTESIAN_POINT('Ctrl Pts',(17.6317088161263,54.8100838385179,20.4482771167219));
#5384=CARTESIAN_POINT('Ctrl Pts',(17.4860387711892,54.1179643124248,20.5729832782701));
#5385=CARTESIAN_POINT('Ctrl Pts',(17.3765549148594,53.7842928406794,20.6659299164655));
#5386=CARTESIAN_POINT('Ctrl Pts',(17.1716359203587,53.2979594998121,20.8361808293019));
#5387=CARTESIAN_POINT('Ctrl Pts',(17.0766946953047,53.1043261776017,20.9142324364006));
#5388=CARTESIAN_POINT('Ctrl Pts',(16.9705625908726,52.9155491456555,21.0000001273646));
#5389=CARTESIAN_POINT('',(16.9705625908726,0.,21.0000001273646));
#5390=CARTESIAN_POINT('',(16.9705627484782,100.,21.));
#5391=CARTESIAN_POINT('Origin',(9.96425164601078E-13,0.,8.88178419700125E-15));
#5392=CARTESIAN_POINT('Origin',(-21.,0.,21.));
#5393=CARTESIAN_POINT('Origin',(-14.9999996628843,55.4999998091309,21.));
#5394=CARTESIAN_POINT('',(-11.1,0.,21.0000003129244));
#5395=CARTESIAN_POINT('',(-21.,0.,21.));
#5396=CARTESIAN_POINT('',(-11.1,82.5272703224908,21.0000009387731));
#5397=CARTESIAN_POINT('',(-11.1,0.,21.0000003129244));
#5398=CARTESIAN_POINT('',(-12.,85.,21.0000004693866));
#5399=CARTESIAN_POINT('',(1.13283670285663,48.9178277055164,21.));
#5400=CARTESIAN_POINT('',(-12.,92.,21.0000004693866));
#5401=CARTESIAN_POINT('',(-12.,42.5,21.));
#5402=CARTESIAN_POINT('',(12.,92.,21.0000004693866));
#5403=CARTESIAN_POINT('',(5.55,92.,21.));
#5404=CARTESIAN_POINT('',(12.,85.,21.0000004693866));
#5405=CARTESIAN_POINT('',(12.,42.5,21.));
#5406=CARTESIAN_POINT('',(11.1,82.5272703224908,21.));
#5407=CARTESIAN_POINT('',(-1.71187670613715,47.3269283715422,21.));
#5408=CARTESIAN_POINT('',(11.1,0.,21.0000003129244));
#5409=CARTESIAN_POINT('',(11.1,0.,21.0000003129244));
#5410=CARTESIAN_POINT('',(-21.,0.,21.));
#5411=CARTESIAN_POINT('',(11.7500002097511,55.4999998091309,21.0000001273646));
#5412=CARTESIAN_POINT('Origin',(15.0000003371157,55.4999998091309,21.));
#5413=CARTESIAN_POINT('Origin',(15.0000003371157,55.4999998091309,21.));
#5414=CARTESIAN_POINT('Origin',(-16.803231076605,63.,18.2500000782311));
#5415=CARTESIAN_POINT('',(-15.5,65.7947880628026,18.5000001564622));
#5416=CARTESIAN_POINT('',(-11.6241933286722,74.1064822920221,18.5000001564622));
#5417=CARTESIAN_POINT('',(-12.60646215321,72.,16.292110457616));
#5418=CARTESIAN_POINT('Origin',(-15.5,65.7947880628026,15.5000001564622));
#5419=CARTESIAN_POINT('',(-12.60646215321,72.,14.7078898553084));
#5420=CARTESIAN_POINT('',(-12.60646215321,72.,16.8750001173466));
#5421=CARTESIAN_POINT('',(-15.5,65.7947880628026,12.5000001564622));
#5422=CARTESIAN_POINT('Origin',(-15.5,65.7947880628026,15.5000001564622));
#5423=CARTESIAN_POINT('',(-21.,54.,12.5000001564622));
#5424=CARTESIAN_POINT('',(-11.1330262919912,75.1597934013107,12.5000001564622));
#5425=CARTESIAN_POINT('',(-21.,54.,-1.37499996088445));
#5426=CARTESIAN_POINT('Origin',(-15.5,92.,18.5000001564622));
#5427=CARTESIAN_POINT('',(-15.5,92.,18.5000001564622));
#5428=CARTESIAN_POINT('Origin',(-21.,0.,-21.));
#5429=CARTESIAN_POINT('',(-21.,46.,12.5000001564622));
#5430=CARTESIAN_POINT('',(-21.,60.5000002674765,-21.));
#5431=CARTESIAN_POINT('',(-21.,0.,-21.));
#5432=CARTESIAN_POINT('',(-21.,60.5000002674765,-29.5));
#5433=CARTESIAN_POINT('',(-21.,60.5000002674765,-21.));
#5434=CARTESIAN_POINT('',(-21.,11.7603521471888,-29.5));
#5435=CARTESIAN_POINT('',(-21.,0.,-29.5));
#5436=CARTESIAN_POINT('',(-21.,11.7603521471888,-21.));
#5437=CARTESIAN_POINT('',(-21.,11.7603521471888,-21.));
#5438=CARTESIAN_POINT('',(-21.,0.,-21.));
#5439=CARTESIAN_POINT('',(-21.,0.,-21.));
#5440=CARTESIAN_POINT('',(-21.,0.,-21.));
#5441=CARTESIAN_POINT('',(-21.,92.,-12.5000001564622));
#5442=CARTESIAN_POINT('',(-21.,92.,-18.5000001564622));
#5443=CARTESIAN_POINT('',(-21.,92.,-18.2500000782311));
#5444=CARTESIAN_POINT('',(-21.,54.,-12.5000001564622));
#5445=CARTESIAN_POINT('',(-21.,46.,-12.5000001564622));
#5446=CARTESIAN_POINT('',(-21.,54.,-18.5000001564622));
#5447=CARTESIAN_POINT('',(-21.,54.,-19.6250000391156));
#5448=CARTESIAN_POINT('',(-21.,46.,-18.5000001564622));
#5449=CARTESIAN_POINT('Origin',(16.803231076605,63.,18.2500000782311));
#5450=CARTESIAN_POINT('',(21.,54.,12.5000001564622));
#5451=CARTESIAN_POINT('',(21.,54.,18.2500000782311));
#5452=CARTESIAN_POINT('',(15.5,65.7947880628026,12.5000001564622));
#5453=CARTESIAN_POINT('',(11.1330262919912,75.1597934013107,12.5000001564622));
#5454=CARTESIAN_POINT('',(12.60646215321,72.,14.7078898553084));
#5455=CARTESIAN_POINT('Origin',(15.5,65.7947880628026,15.5000001564622));
#5456=CARTESIAN_POINT('',(12.60646215321,72.,16.292110457616));
#5457=CARTESIAN_POINT('',(12.60646215321,72.,18.2500000782311));
#5458=CARTESIAN_POINT('',(15.5,65.7947880628026,18.5000001564622));
#5459=CARTESIAN_POINT('Origin',(15.5,65.7947880628026,15.5000001564622));
#5460=CARTESIAN_POINT('',(11.6241933286722,74.1064822920221,18.5000001564622));
#5461=CARTESIAN_POINT('Origin',(21.,0.,21.));
#5462=CARTESIAN_POINT('',(21.,0.,-21.));
#5463=CARTESIAN_POINT('',(21.,0.,21.));
#5464=CARTESIAN_POINT('',(21.,11.7603521471888,-21.));
#5465=CARTESIAN_POINT('',(21.,0.,-21.));
#5466=CARTESIAN_POINT('',(21.,11.7603521471888,-29.5));
#5467=CARTESIAN_POINT('',(21.,11.7603521471888,-21.));
#5468=CARTESIAN_POINT('',(21.,60.4999997269878,-29.5));
#5469=CARTESIAN_POINT('',(21.,0.,-29.5));
#5470=CARTESIAN_POINT('',(21.,60.4999997269878,-21.));
#5471=CARTESIAN_POINT('',(21.,60.4999997269878,-21.));
#5472=CARTESIAN_POINT('',(21.,0.,-21.));
#5473=CARTESIAN_POINT('',(21.,46.,12.5000001564622));
#5474=CARTESIAN_POINT('',(21.,92.,-18.5000001564622));
#5475=CARTESIAN_POINT('',(21.,92.,-12.5000001564622));
#5476=CARTESIAN_POINT('',(21.,92.,2.74999992176891));
#5477=CARTESIAN_POINT('',(21.,54.,-18.5000001564622));
#5478=CARTESIAN_POINT('',(21.,46.,-18.5000001564622));
#5479=CARTESIAN_POINT('',(21.,54.,-12.5000001564622));
#5480=CARTESIAN_POINT('',(21.,54.,1.37499996088445));
#5481=CARTESIAN_POINT('',(21.,46.,-12.5000001564622));
#5482=CARTESIAN_POINT('Origin',(0.,0.,1.56462189870865E-7));
#5483=CARTESIAN_POINT('',(-20.1712870737023,-1.11022302462516E-15,-21.));
#5484=CARTESIAN_POINT('',(21.,0.,-21.));
#5485=CARTESIAN_POINT('',(-20.1712870737023,0.,-29.5));
#5486=CARTESIAN_POINT('',(-20.1712870737023,-1.11022302462516E-15,-21.));
#5487=CARTESIAN_POINT('',(-11.0000001639128,0.,-29.5));
#5488=CARTESIAN_POINT('',(-11.0000001639128,0.,-29.5));
#5489=CARTESIAN_POINT('',(-11.0000001639128,0.,-21.));
#5490=CARTESIAN_POINT('',(-11.0000001639128,0.,-21.));
#5491=CARTESIAN_POINT('',(11.0000001639128,0.,-21.));
#5492=CARTESIAN_POINT('',(21.,0.,-21.));
#5493=CARTESIAN_POINT('',(11.0000001639128,0.,-29.5));
#5494=CARTESIAN_POINT('',(11.0000001639128,0.,-21.));
#5495=CARTESIAN_POINT('',(20.1712870737023,0.,-29.5));
#5496=CARTESIAN_POINT('',(11.0000001639128,0.,-29.5));
#5497=CARTESIAN_POINT('',(20.1712870737023,0.,-21.));
#5498=CARTESIAN_POINT('',(20.1712870737023,0.,-21.));
#5499=CARTESIAN_POINT('',(21.,0.,-21.));
#5500=CARTESIAN_POINT('',(11.1,0.,9.79874921777191));
#5501=CARTESIAN_POINT('',(11.1,0.,0.));
#5502=CARTESIAN_POINT('',(11.1,0.,7.80125078222809));
#5503=CARTESIAN_POINT('Origin',(11.05,0.,8.8));
#5504=CARTESIAN_POINT('',(11.1,0.,0.));
#5505=CARTESIAN_POINT('',(11.1,0.,0.));
#5506=CARTESIAN_POINT('',(-11.1,0.,0.));
#5507=CARTESIAN_POINT('Origin',(0.,0.,0.));
#5508=CARTESIAN_POINT('',(-11.1,0.,7.80125078222809));
#5509=CARTESIAN_POINT('',(-11.1,0.,0.));
#5510=CARTESIAN_POINT('',(-11.1,0.,9.79874921777191));
#5511=CARTESIAN_POINT('Origin',(-11.05,0.,8.8));
#5512=CARTESIAN_POINT('',(-11.1,0.,0.));
#5513=CARTESIAN_POINT('',(13.1,0.,-15.4999998435378));
#5514=CARTESIAN_POINT('Origin',(15.5,0.,-15.4999998435378));
#5515=CARTESIAN_POINT('',(13.1,0.,15.5000001564622));
#5516=CARTESIAN_POINT('Origin',(15.5,0.,15.5000001564622));
#5517=CARTESIAN_POINT('',(-18.2500002384186,0.,-2.75));
#5518=CARTESIAN_POINT('',(-18.2500002384186,0.,2.74999999999999));
#5519=CARTESIAN_POINT('',(-18.2500002384186,0.,-1.37499992176891));
#5520=CARTESIAN_POINT('',(-13.7500002384186,0.,2.75));
#5521=CARTESIAN_POINT('',(-9.12500011920929,0.,2.75000000000001));
#5522=CARTESIAN_POINT('',(-13.7500002384186,0.,-2.75));
#5523=CARTESIAN_POINT('',(-13.7500002384186,0.,1.37500007823109));
#5524=CARTESIAN_POINT('',(-6.87500011920929,0.,-2.75));
#5525=CARTESIAN_POINT('',(-2.74999999999999,0.,-18.2500002384186));
#5526=CARTESIAN_POINT('',(-2.75,0.,-13.7500002384186));
#5527=CARTESIAN_POINT('',(-2.75,0.,-9.1250000409782));
#5528=CARTESIAN_POINT('',(2.75,0.,-13.7500002384186));
#5529=CARTESIAN_POINT('',(-1.375,0.,-13.7500002384186));
#5530=CARTESIAN_POINT('',(2.75,0.,-18.2500002384186));
#5531=CARTESIAN_POINT('',(2.75,0.,-6.8750000409782));
#5532=CARTESIAN_POINT('',(1.375,0.,-18.2500002384186));
#5533=CARTESIAN_POINT('',(18.2500002384186,0.,-2.75));
#5534=CARTESIAN_POINT('',(13.7500002384186,0.,-2.75));
#5535=CARTESIAN_POINT('',(9.12500011920929,0.,-2.75000000000001));
#5536=CARTESIAN_POINT('',(13.7500002384186,0.,2.75));
#5537=CARTESIAN_POINT('',(13.7500002384186,0.,-1.3749999217689));
#5538=CARTESIAN_POINT('',(18.2500002384186,0.,2.75));
#5539=CARTESIAN_POINT('',(6.87500011920929,0.,2.75));
#5540=CARTESIAN_POINT('',(18.2500002384186,0.,1.37500007823109));
#5541=CARTESIAN_POINT('',(-17.9,0.,15.5000001564622));
#5542=CARTESIAN_POINT('Origin',(-15.5,0.,15.5000001564622));
#5543=CARTESIAN_POINT('',(-17.9,0.,-15.4999998435378));
#5544=CARTESIAN_POINT('Origin',(-15.5,0.,-15.4999998435378));
#5545=CARTESIAN_POINT('Origin',(15.0000003371157,55.4999998091309,20.5));
#5546=CARTESIAN_POINT('',(12.7500003371157,55.4999998091309,20.));
#5547=CARTESIAN_POINT('',(12.2500003371157,55.4999998091309,20.5));
#5548=CARTESIAN_POINT('Origin',(15.0000003371157,55.4999998091309,20.));
#5549=CARTESIAN_POINT('Origin',(15.0000003371157,32.9999998091309,-29.5));
#5550=CARTESIAN_POINT('',(17.4000003371157,32.9999998091309,-29.5));
#5551=CARTESIAN_POINT('Origin',(15.0000003371157,32.9999998091309,-29.5));
#5552=CARTESIAN_POINT('',(17.4000003371157,32.9999998091309,-29.));
#5553=CARTESIAN_POINT('',(17.4000003371157,32.9999998091309,-29.5));
#5554=CARTESIAN_POINT('Origin',(15.0000003371157,32.9999998091309,-29.));
#5555=CARTESIAN_POINT('Origin',(15.0000003371157,32.9999998091309,-29.));
#5556=CARTESIAN_POINT('',(17.1000003371157,32.9999998091309,-29.));
#5557=CARTESIAN_POINT('Origin',(15.0000003371157,32.9999998091309,-29.));
#5558=CARTESIAN_POINT('Origin',(15.0000003371157,55.4999998091309,-29.5));
#5559=CARTESIAN_POINT('',(17.4000003371157,55.4999998091309,-29.5));
#5560=CARTESIAN_POINT('Origin',(15.0000003371157,55.4999998091309,-29.5));
#5561=CARTESIAN_POINT('',(17.4000003371157,55.4999998091309,-29.));
#5562=CARTESIAN_POINT('',(17.4000003371157,55.4999998091309,-29.5));
#5563=CARTESIAN_POINT('Origin',(15.0000003371157,55.4999998091309,-29.));
#5564=CARTESIAN_POINT('Origin',(15.0000003371157,55.4999998091309,-29.));
#5565=CARTESIAN_POINT('',(17.1000003371157,55.4999998091309,-29.));
#5566=CARTESIAN_POINT('Origin',(15.0000003371157,55.4999998091309,-29.));
#5567=CARTESIAN_POINT('Origin',(15.0000003371157,10.4999998091309,-29.5));
#5568=CARTESIAN_POINT('',(17.4000003371157,10.4999998091309,-29.5));
#5569=CARTESIAN_POINT('Origin',(15.0000003371157,10.4999998091309,-29.5));
#5570=CARTESIAN_POINT('',(17.4000003371157,10.4999998091309,-29.));
#5571=CARTESIAN_POINT('',(17.4000003371157,10.4999998091309,-29.5));
#5572=CARTESIAN_POINT('Origin',(15.0000003371157,10.4999998091309,-29.));
#5573=CARTESIAN_POINT('Origin',(15.0000003371157,10.4999998091309,-29.));
#5574=CARTESIAN_POINT('',(17.1000003371157,10.4999998091309,-29.));
#5575=CARTESIAN_POINT('Origin',(15.0000003371157,10.4999998091309,-29.));
#5576=CARTESIAN_POINT('Origin',(-14.9999996628843,32.9999998091309,-29.5));
#5577=CARTESIAN_POINT('',(-12.5999996628843,32.9999998091309,-29.5));
#5578=CARTESIAN_POINT('Origin',(-14.9999996628843,32.9999998091309,-29.5));
#5579=CARTESIAN_POINT('',(-12.5999996628843,32.9999998091309,-29.));
#5580=CARTESIAN_POINT('',(-12.5999996628843,32.9999998091309,-29.5));
#5581=CARTESIAN_POINT('Origin',(-14.9999996628843,32.9999998091309,-29.));
#5582=CARTESIAN_POINT('Origin',(-14.9999996628843,32.9999998091309,-29.));
#5583=CARTESIAN_POINT('',(-12.8999996628843,32.9999998091309,-29.));
#5584=CARTESIAN_POINT('Origin',(-14.9999996628843,32.9999998091309,-29.));
#5585=CARTESIAN_POINT('Origin',(-14.9999996628843,55.4999998091309,-29.5));
#5586=CARTESIAN_POINT('',(-12.5999996628843,55.4999998091309,-29.5));
#5587=CARTESIAN_POINT('Origin',(-14.9999996628843,55.4999998091309,-29.5));
#5588=CARTESIAN_POINT('',(-12.5999996628843,55.4999998091309,-29.));
#5589=CARTESIAN_POINT('',(-12.5999996628843,55.4999998091309,-29.5));
#5590=CARTESIAN_POINT('Origin',(-14.9999996628843,55.4999998091309,-29.));
#5591=CARTESIAN_POINT('Origin',(-14.9999996628843,55.4999998091309,-29.));
#5592=CARTESIAN_POINT('',(-12.8999996628843,55.4999998091309,-29.));
#5593=CARTESIAN_POINT('Origin',(-14.9999996628843,55.4999998091309,-29.));
#5594=CARTESIAN_POINT('Origin',(-14.9999996628843,10.4999998091309,-29.5));
#5595=CARTESIAN_POINT('',(-12.5999996628843,10.4999998091309,-29.5));
#5596=CARTESIAN_POINT('Origin',(-14.9999996628843,10.4999998091309,-29.5));
#5597=CARTESIAN_POINT('',(-12.5999996628843,10.4999998091309,-29.));
#5598=CARTESIAN_POINT('',(-12.5999996628843,10.4999998091309,-29.5));
#5599=CARTESIAN_POINT('Origin',(-14.9999996628843,10.4999998091309,-29.));
#5600=CARTESIAN_POINT('Origin',(-14.9999996628843,10.4999998091309,-29.));
#5601=CARTESIAN_POINT('',(-12.8999996628843,10.4999998091309,-29.));
#5602=CARTESIAN_POINT('Origin',(-14.9999996628843,10.4999998091309,-29.));
#5603=CARTESIAN_POINT('Origin',(-14.9999996628843,55.4999998091309,-22.6));
#5604=CARTESIAN_POINT('',(-12.8999996628843,55.4999998091309,-22.6));
#5605=CARTESIAN_POINT('Origin',(-14.9999996628843,55.4999998091309,-22.6));
#5606=CARTESIAN_POINT('',(-16.4999996628843,55.4999998091309,-22.6));
#5607=CARTESIAN_POINT('Origin',(-14.9999996628843,55.4999998091309,-22.6));
#5608=CARTESIAN_POINT('Origin',(-14.9999996628843,55.4999998091309,-22.6));
#5609=CARTESIAN_POINT('',(-16.4999996628843,55.4999998091309,-22.1));
#5610=CARTESIAN_POINT('Origin',(-14.9999996628843,55.4999998091309,-22.1));
#5611=CARTESIAN_POINT('',(-16.4999996628843,55.4999998091309,-22.6));
#5612=CARTESIAN_POINT('Origin',(-14.9999996628843,55.4999998091309,-22.1));
#5613=CARTESIAN_POINT('',(-17.2499996628843,55.4999998091309,-22.1));
#5614=CARTESIAN_POINT('Origin',(-14.9999996628843,55.4999998091309,-22.1));
#5615=CARTESIAN_POINT('Origin',(15.0000003371157,55.4999998091309,-22.1));
#5616=CARTESIAN_POINT('',(13.5000003371157,55.4999998091309,-22.6));
#5617=CARTESIAN_POINT('Origin',(15.0000003371157,55.4999998091309,-22.6));
#5618=CARTESIAN_POINT('',(13.5000003371157,55.4999998091309,-22.1));
#5619=CARTESIAN_POINT('',(13.5000003371157,55.4999998091309,-22.1));
#5620=CARTESIAN_POINT('Origin',(15.0000003371157,55.4999998091309,-22.1));
#5621=CARTESIAN_POINT('Origin',(15.0000003371157,55.4999998091309,-22.6));
#5622=CARTESIAN_POINT('',(17.1000003371157,55.4999998091309,-22.6));
#5623=CARTESIAN_POINT('Origin',(15.0000003371157,55.4999998091309,-22.6));
#5624=CARTESIAN_POINT('Origin',(15.0000003371157,55.4999998091309,-22.1));
#5625=CARTESIAN_POINT('',(12.7500003371157,55.4999998091309,-22.1));
#5626=CARTESIAN_POINT('Origin',(15.0000003371157,55.4999998091309,-22.1));
#5627=CARTESIAN_POINT('Origin',(-14.9999996628843,32.9999998091309,-29.5));
#5628=CARTESIAN_POINT('',(-12.8999996628843,32.9999998091309,-22.5));
#5629=CARTESIAN_POINT('',(-12.8999996628843,32.9999998091309,-29.5));
#5630=CARTESIAN_POINT('Origin',(-14.9999996628843,32.9999998091309,-22.5));
#5631=CARTESIAN_POINT('Origin',(-14.9999996628843,32.9999998091309,-22.5));
#5632=CARTESIAN_POINT('Origin',(15.0000003371157,55.4999998091309,-29.5));
#5633=CARTESIAN_POINT('',(17.1000003371157,55.4999998091309,-29.5));
#5634=CARTESIAN_POINT('Origin',(-14.9999996628843,10.4999998091309,-29.5));
#5635=CARTESIAN_POINT('',(-12.8999996628843,10.4999998091309,-22.5));
#5636=CARTESIAN_POINT('',(-12.8999996628843,10.4999998091309,-29.5));
#5637=CARTESIAN_POINT('Origin',(-14.9999996628843,10.4999998091309,-22.5));
#5638=CARTESIAN_POINT('Origin',(-14.9999996628843,10.4999998091309,-22.5));
#5639=CARTESIAN_POINT('Origin',(15.0000003371157,32.9999998091309,-29.5));
#5640=CARTESIAN_POINT('',(17.1000003371157,32.9999998091309,-22.5));
#5641=CARTESIAN_POINT('',(17.1000003371157,32.9999998091309,-29.5));
#5642=CARTESIAN_POINT('Origin',(15.0000003371157,32.9999998091309,-22.5));
#5643=CARTESIAN_POINT('Origin',(15.0000003371157,32.9999998091309,-22.5));
#5644=CARTESIAN_POINT('Origin',(-14.9999996628843,55.4999998091309,-29.5));
#5645=CARTESIAN_POINT('',(-12.8999996628843,55.4999998091309,-29.5));
#5646=CARTESIAN_POINT('Origin',(15.0000003371157,10.4999998091309,-29.5));
#5647=CARTESIAN_POINT('',(17.1000003371157,10.4999998091309,-22.5));
#5648=CARTESIAN_POINT('',(17.1000003371157,10.4999998091309,-29.5));
#5649=CARTESIAN_POINT('Origin',(15.0000003371157,10.4999998091309,-22.5));
#5650=CARTESIAN_POINT('Origin',(15.0000003371157,10.4999998091309,-22.5));
#5651=CARTESIAN_POINT('Origin',(-16.0000000819564,30.2500001337382,-29.5));
#5652=CARTESIAN_POINT('',(-11.0000001639128,60.5000002674765,-29.5));
#5653=CARTESIAN_POINT('',(-21.,60.5000002674765,-29.5));
#5654=CARTESIAN_POINT('',(-11.0000001639128,23.8541015308683,-29.5));
#5655=CARTESIAN_POINT('',(-11.0000001639128,60.5000002674765,-29.5));
#5656=CARTESIAN_POINT('',(-11.0000001639128,17.1458984691318,-29.5));
#5657=CARTESIAN_POINT('Origin',(2.22044604925031E-15,20.5,-29.5));
#5658=CARTESIAN_POINT('',(-11.0000001639128,60.5000002674765,-29.5));
#5659=CARTESIAN_POINT('Origin',(-25.9807621135332,5.50000000000001,-29.5));
#5660=CARTESIAN_POINT('Origin',(16.0000000819564,30.2499998634939,-29.5));
#5661=CARTESIAN_POINT('',(11.0000001639128,17.1458984691317,-29.5));
#5662=CARTESIAN_POINT('',(11.0000001639128,60.4999997269878,-29.5));
#5663=CARTESIAN_POINT('',(11.0000001639128,23.8541015308684,-29.5));
#5664=CARTESIAN_POINT('Origin',(2.22044604925031E-15,20.5,-29.5));
#5665=CARTESIAN_POINT('',(11.0000001639128,60.4999997269878,-29.5));
#5666=CARTESIAN_POINT('',(11.0000001639128,60.4999997269878,-29.5));
#5667=CARTESIAN_POINT('',(21.,60.4999997269878,-29.5));
#5668=CARTESIAN_POINT('Origin',(25.9807621135332,5.5,-29.5));
#5669=CARTESIAN_POINT('Origin',(15.5,0.,-15.4999998435378));
#5670=CARTESIAN_POINT('',(13.4,0.5,-15.4999998435378));
#5671=CARTESIAN_POINT('Origin',(15.5,0.5,-15.4999998435378));
#5672=CARTESIAN_POINT('',(13.4,7.,-15.4999998435378));
#5673=CARTESIAN_POINT('',(13.4,0.,-15.4999998435378));
#5674=CARTESIAN_POINT('Origin',(15.5,7.,-15.4999998435378));
#5675=CARTESIAN_POINT('Origin',(15.5,7.,-15.4999998435378));
#5676=CARTESIAN_POINT('Origin',(15.5,0.,-15.4999998435378));
#5677=CARTESIAN_POINT('',(13.1,0.5,-15.4999998435378));
#5678=CARTESIAN_POINT('',(13.1,0.,-15.4999998435378));
#5679=CARTESIAN_POINT('Origin',(15.5,0.5,-15.4999998435378));
#5680=CARTESIAN_POINT('Origin',(15.5,0.5,-15.4999998435378));
#5681=CARTESIAN_POINT('Origin',(-15.5,0.,-15.4999998435378));
#5682=CARTESIAN_POINT('',(-17.6,0.5,-15.4999998435378));
#5683=CARTESIAN_POINT('Origin',(-15.5,0.5,-15.4999998435378));
#5684=CARTESIAN_POINT('',(-17.6,7.,-15.4999998435378));
#5685=CARTESIAN_POINT('',(-17.6,0.,-15.4999998435378));
#5686=CARTESIAN_POINT('Origin',(-15.5,7.,-15.4999998435378));
#5687=CARTESIAN_POINT('Origin',(-15.5,7.,-15.4999998435378));
#5688=CARTESIAN_POINT('Origin',(-15.5,0.,-15.4999998435378));
#5689=CARTESIAN_POINT('',(-17.9,0.5,-15.4999998435378));
#5690=CARTESIAN_POINT('',(-17.9,0.,-15.4999998435378));
#5691=CARTESIAN_POINT('Origin',(-15.5,0.5,-15.4999998435378));
#5692=CARTESIAN_POINT('Origin',(-15.5,0.5,-15.4999998435378));
#5693=CARTESIAN_POINT('Origin',(15.5,0.,15.5000001564622));
#5694=CARTESIAN_POINT('',(13.4,0.5,15.5000001564622));
#5695=CARTESIAN_POINT('Origin',(15.5,0.5,15.5000001564622));
#5696=CARTESIAN_POINT('',(13.4,7.,15.5000001564622));
#5697=CARTESIAN_POINT('',(13.4,0.,15.5000001564622));
#5698=CARTESIAN_POINT('Origin',(15.5,7.,15.5000001564622));
#5699=CARTESIAN_POINT('Origin',(15.5,7.,15.5000001564622));
#5700=CARTESIAN_POINT('Origin',(15.5,0.,15.5000001564622));
#5701=CARTESIAN_POINT('',(13.1,0.5,15.5000001564622));
#5702=CARTESIAN_POINT('',(13.1,0.,15.5000001564622));
#5703=CARTESIAN_POINT('Origin',(15.5,0.5,15.5000001564622));
#5704=CARTESIAN_POINT('Origin',(15.5,0.5,15.5000001564622));
#5705=CARTESIAN_POINT('Origin',(-15.5,0.,15.5000001564622));
#5706=CARTESIAN_POINT('',(-17.6,0.5,15.5000001564622));
#5707=CARTESIAN_POINT('Origin',(-15.5,0.5,15.5000001564622));
#5708=CARTESIAN_POINT('',(-17.6,7.,15.5000001564622));
#5709=CARTESIAN_POINT('',(-17.6,0.,15.5000001564622));
#5710=CARTESIAN_POINT('Origin',(-15.5,7.,15.5000001564622));
#5711=CARTESIAN_POINT('Origin',(-15.5,7.,15.5000001564622));
#5712=CARTESIAN_POINT('Origin',(-15.5,0.,15.5000001564622));
#5713=CARTESIAN_POINT('',(-17.9,0.5,15.5000001564622));
#5714=CARTESIAN_POINT('',(-17.9,0.,15.5000001564622));
#5715=CARTESIAN_POINT('Origin',(-15.5,0.5,15.5000001564622));
#5716=CARTESIAN_POINT('Origin',(-15.5,0.5,15.5000001564622));
#5717=CARTESIAN_POINT('Origin',(-16.803231076605,63.,-18.2500000782311));
#5718=CARTESIAN_POINT('',(-15.5,65.7947880628026,-18.5000001564622));
#5719=CARTESIAN_POINT('',(-11.6241933286722,74.1064822920221,-18.5000001564622));
#5720=CARTESIAN_POINT('',(-15.5,65.7947880628026,-12.5000001564622));
#5721=CARTESIAN_POINT('',(-11.1330262919912,75.1597934013107,-12.5000001564622));
#5722=CARTESIAN_POINT('',(-12.60646215321,72.,-14.7078898553084));
#5723=CARTESIAN_POINT('Origin',(-15.5,65.7947880628026,-15.5000001564622));
#5724=CARTESIAN_POINT('',(-12.60646215321,72.,-16.292110457616));
#5725=CARTESIAN_POINT('',(-12.60646215321,72.,-16.8750001173466));
#5726=CARTESIAN_POINT('Origin',(-15.5,65.7947880628026,-15.5000001564622));
#5727=CARTESIAN_POINT('Origin',(-21.,92.,-12.5000001564622));
#5728=CARTESIAN_POINT('',(-15.5,92.,-12.5000001564622));
#5729=CARTESIAN_POINT('',(-15.5,92.,-12.5000001564622));
#5730=CARTESIAN_POINT('',(-15.5,92.,-12.5000001564622));
#5731=CARTESIAN_POINT('Origin',(-15.5,92.,-18.5000001564622));
#5732=CARTESIAN_POINT('',(-15.5,92.,-18.5000001564622));
#5733=CARTESIAN_POINT('',(-15.5,92.,-18.5000001564622));
#5734=CARTESIAN_POINT('',(-15.5,92.,-18.5000001564622));
#5735=CARTESIAN_POINT('Origin',(-15.5,92.,-15.5000001564622));
#5736=CARTESIAN_POINT('Origin',(-15.5,92.,-15.5000001564622));
#5737=CARTESIAN_POINT('Origin',(-15.5,72.,-15.5000001564622));
#5738=CARTESIAN_POINT('Origin',(-16.75,92.,-15.5000001564622));
#5739=CARTESIAN_POINT('',(-13.75,92.,-15.5000001564622));
#5740=CARTESIAN_POINT('Origin',(-15.5,92.,-15.4999998435378));
#5741=CARTESIAN_POINT('Origin',(-16.75,72.,-15.5000001564622));
#5742=CARTESIAN_POINT('Origin',(-15.5,100.,-15.4999998435378));
#5743=CARTESIAN_POINT('',(-13.75,100.,-15.4999998435378));
#5744=CARTESIAN_POINT('Origin',(16.803231076605,63.,-18.2500000782311));
#5745=CARTESIAN_POINT('',(15.5,65.7947880628026,-18.5000001564622));
#5746=CARTESIAN_POINT('',(11.6241933286722,74.1064822920221,-18.5000001564622));
#5747=CARTESIAN_POINT('',(12.60646215321,72.,-16.292110457616));
#5748=CARTESIAN_POINT('Origin',(15.5,65.7947880628026,-15.5000001564622));
#5749=CARTESIAN_POINT('',(12.60646215321,72.,-14.7078898553084));
#5750=CARTESIAN_POINT('',(12.60646215321,72.,-18.2500000782311));
#5751=CARTESIAN_POINT('',(15.5,65.7947880628026,-12.5000001564622));
#5752=CARTESIAN_POINT('Origin',(15.5,65.7947880628026,-15.5000001564622));
#5753=CARTESIAN_POINT('',(11.1330262919912,75.1597934013107,-12.5000001564622));
#5754=CARTESIAN_POINT('Origin',(16.75,72.,-15.5000001564622));
#5755=CARTESIAN_POINT('Origin',(15.5,72.,-15.5000001564622));
#5756=CARTESIAN_POINT('Origin',(15.5,92.,-12.5000001564622));
#5757=CARTESIAN_POINT('',(15.5,92.,-12.5000001564622));
#5758=CARTESIAN_POINT('',(15.5,92.,-12.5000001564622));
#5759=CARTESIAN_POINT('',(15.5,92.,-12.5000001564622));
#5760=CARTESIAN_POINT('Origin',(15.5,92.,-15.5000001564622));
#5761=CARTESIAN_POINT('',(15.5,92.,-18.5000001564622));
#5762=CARTESIAN_POINT('',(15.5,92.,-18.5000001564622));
#5763=CARTESIAN_POINT('Origin',(15.5,92.,-15.5000001564622));
#5764=CARTESIAN_POINT('Origin',(21.,92.,-18.5000001564622));
#5765=CARTESIAN_POINT('',(15.5,92.,-18.5000001564622));
#5766=CARTESIAN_POINT('Origin',(16.75,92.,-15.5000001564622));
#5767=CARTESIAN_POINT('',(17.25,92.,-15.5000001564622));
#5768=CARTESIAN_POINT('Origin',(15.5,92.,-15.4999998435378));
#5769=CARTESIAN_POINT('Origin',(15.5,100.,-15.4999998435378));
#5770=CARTESIAN_POINT('',(17.25,100.,-15.4999998435378));
#5771=CARTESIAN_POINT('Origin',(16.75,72.,15.5000001564622));
#5772=CARTESIAN_POINT('Origin',(15.5,72.,15.5000001564622));
#5773=CARTESIAN_POINT('Origin',(-21.,92.,12.5000001564622));
#5774=CARTESIAN_POINT('',(-15.5,92.,12.5000001564622));
#5775=CARTESIAN_POINT('Origin',(-15.5,92.,15.5000001564622));
#5776=CARTESIAN_POINT('Origin',(-15.5,72.,15.5000001564622));
#5777=CARTESIAN_POINT('Origin',(-16.75,72.,15.5000001564622));
#5778=CARTESIAN_POINT('Origin',(15.5,92.,12.5000001564622));
#5779=CARTESIAN_POINT('',(15.5,92.,12.5000001564622));
#5780=CARTESIAN_POINT('Origin',(15.5,92.,15.5000001564622));
#5781=CARTESIAN_POINT('',(15.5,92.,18.5000001564622));
#5782=CARTESIAN_POINT('Origin',(21.,92.,18.5000001564622));
#5783=CARTESIAN_POINT('Origin',(11.05,0.,8.8));
#5784=CARTESIAN_POINT('',(11.1,82.5,9.79874921777191));
#5785=CARTESIAN_POINT('',(11.1,0.,9.79874921777191));
#5786=CARTESIAN_POINT('',(11.1,82.5,7.80125078222809));
#5787=CARTESIAN_POINT('Origin',(11.05,82.5,8.8));
#5788=CARTESIAN_POINT('',(11.1,0.,7.80125078222809));
#5789=CARTESIAN_POINT('Origin',(10.575,82.5,8.8));
#5790=CARTESIAN_POINT('',(11.1,82.5,4.4));
#5791=CARTESIAN_POINT('Origin',(11.1,0.,0.));
#5792=CARTESIAN_POINT('',(11.1,82.5272703224908,-4.69386569612595E-7));
#5793=CARTESIAN_POINT('',(11.1,82.5272703224908,10.5));
#5794=CARTESIAN_POINT('',(11.1,0.,0.));
#5795=CARTESIAN_POINT('Origin',(-11.05,0.,8.8));
#5796=CARTESIAN_POINT('',(-11.1,82.5,7.80125078222809));
#5797=CARTESIAN_POINT('',(-11.1,0.,7.80125078222809));
#5798=CARTESIAN_POINT('',(-11.1,82.5,9.79874921777191));
#5799=CARTESIAN_POINT('Origin',(-11.05,82.5,8.8));
#5800=CARTESIAN_POINT('',(-11.1,0.,9.79874921777191));
#5801=CARTESIAN_POINT('Origin',(-10.575,82.5,8.8));
#5802=CARTESIAN_POINT('',(-11.1,82.5,14.9000001564622));
#5803=CARTESIAN_POINT('Origin',(-11.1,0.,21.0000003129244));
#5804=CARTESIAN_POINT('',(-11.1,82.5272703224908,4.69386568253237E-7));
#5805=CARTESIAN_POINT('',(-11.1,0.,0.));
#5806=CARTESIAN_POINT('',(-11.1,82.5272703224908,10.5000003911555));
#5807=CARTESIAN_POINT('Origin',(18.2500002384186,0.,-2.75));
#5808=CARTESIAN_POINT('',(18.2500002384186,1.5,-2.75));
#5809=CARTESIAN_POINT('',(18.2500002384186,0.,-2.75));
#5810=CARTESIAN_POINT('',(13.7500002384186,1.5,-2.75));
#5811=CARTESIAN_POINT('',(13.7500002384186,1.5,-2.75));
#5812=CARTESIAN_POINT('',(13.7500002384186,0.,-2.75));
#5813=CARTESIAN_POINT('Origin',(18.2500002384186,0.,2.75));
#5814=CARTESIAN_POINT('',(18.2500002384186,1.5,2.75));
#5815=CARTESIAN_POINT('',(18.2500002384186,0.,2.75));
#5816=CARTESIAN_POINT('',(18.2500002384186,1.5,-2.75));
#5817=CARTESIAN_POINT('Origin',(13.7500002384186,0.,2.75));
#5818=CARTESIAN_POINT('',(13.7500002384186,1.5,2.75));
#5819=CARTESIAN_POINT('',(13.7500002384186,0.,2.75));
#5820=CARTESIAN_POINT('',(18.2500002384186,1.5,2.75));
#5821=CARTESIAN_POINT('Origin',(13.7500002384186,0.,-2.75));
#5822=CARTESIAN_POINT('',(13.7500002384186,1.5,2.75));
#5823=CARTESIAN_POINT('Origin',(16.0000002384186,1.5,-3.33066907387547E-15));
#5824=CARTESIAN_POINT('Origin',(-2.74999999999999,0.,-18.2500002384186));
#5825=CARTESIAN_POINT('',(-2.74999999999999,1.5,-18.2500002384186));
#5826=CARTESIAN_POINT('',(-2.74999999999999,0.,-18.2500002384186));
#5827=CARTESIAN_POINT('',(-2.75,1.5,-13.7500002384186));
#5828=CARTESIAN_POINT('',(-2.75,1.5,-13.7500002384186));
#5829=CARTESIAN_POINT('',(-2.75,0.,-13.7500002384186));
#5830=CARTESIAN_POINT('Origin',(2.75,0.,-18.2500002384186));
#5831=CARTESIAN_POINT('',(2.75,1.5,-18.2500002384186));
#5832=CARTESIAN_POINT('',(2.75,0.,-18.2500002384186));
#5833=CARTESIAN_POINT('',(-2.74999999999999,1.5,-18.2500002384186));
#5834=CARTESIAN_POINT('Origin',(2.75,0.,-13.7500002384186));
#5835=CARTESIAN_POINT('',(2.75,1.5,-13.7500002384186));
#5836=CARTESIAN_POINT('',(2.75,0.,-13.7500002384186));
#5837=CARTESIAN_POINT('',(2.75,1.5,-18.2500002384186));
#5838=CARTESIAN_POINT('Origin',(-2.75,0.,-13.7500002384186));
#5839=CARTESIAN_POINT('',(2.75,1.5,-13.7500002384186));
#5840=CARTESIAN_POINT('Origin',(3.33066907387547E-15,1.5,-16.0000002384186));
#5841=CARTESIAN_POINT('Origin',(-18.2500002384186,0.,-2.75));
#5842=CARTESIAN_POINT('',(-18.2500002384186,1.5,-2.75));
#5843=CARTESIAN_POINT('',(-18.2500002384186,0.,-2.75));
#5844=CARTESIAN_POINT('',(-18.2500002384186,1.5,2.74999999999999));
#5845=CARTESIAN_POINT('',(-18.2500002384186,1.5,2.74999999999999));
#5846=CARTESIAN_POINT('',(-18.2500002384186,0.,2.74999999999999));
#5847=CARTESIAN_POINT('Origin',(-13.7500002384186,0.,-2.75));
#5848=CARTESIAN_POINT('',(-13.7500002384186,1.5,-2.75));
#5849=CARTESIAN_POINT('',(-13.7500002384186,0.,-2.75));
#5850=CARTESIAN_POINT('',(-18.2500002384186,1.5,-2.75));
#5851=CARTESIAN_POINT('Origin',(-13.7500002384186,0.,2.75));
#5852=CARTESIAN_POINT('',(-13.7500002384186,1.5,2.75));
#5853=CARTESIAN_POINT('',(-13.7500002384186,0.,2.75));
#5854=CARTESIAN_POINT('',(-13.7500002384186,1.5,-2.75));
#5855=CARTESIAN_POINT('Origin',(-18.2500002384186,0.,2.74999999999999));
#5856=CARTESIAN_POINT('',(-13.7500002384186,1.5,2.75));
#5857=CARTESIAN_POINT('Origin',(-16.0000002384186,1.5,-5.55111512312578E-16));
#5858=CARTESIAN_POINT('Origin',(-14.9999996628843,55.4999998091309,20.5));
#5859=CARTESIAN_POINT('',(-17.2499996628843,55.4999998091309,20.));
#5860=CARTESIAN_POINT('',(-17.7499996628843,55.4999998091309,20.5));
#5861=CARTESIAN_POINT('Origin',(-14.9999996628843,55.4999998091309,20.));
#5862=CARTESIAN_POINT('Origin',(-14.9999996628843,55.4999998091309,21.));
#5863=CARTESIAN_POINT('',(-17.2499996628843,55.4999998091309,21.));
#5864=CARTESIAN_POINT('Origin',(15.0000003371157,55.4999998091309,21.));
#5865=CARTESIAN_POINT('',(12.7500003371157,55.4999998091309,21.));
#5866=CARTESIAN_POINT('Origin',(-12.,85.,4.69386568143019E-7));
#5867=CARTESIAN_POINT('',(-12.,85.,1.56462189870865E-7));
#5868=CARTESIAN_POINT('',(-12.,85.,4.69386568143019E-7));
#5869=CARTESIAN_POINT('',(-12.,85.,1.56462189870865E-7));
#5870=CARTESIAN_POINT('Origin',(0.,83.7636351612454,0.));
#5871=CARTESIAN_POINT('',(12.,85.,1.56462189870865E-7));
#5872=CARTESIAN_POINT('',(12.,85.,-4.69386569612595E-7));
#5873=CARTESIAN_POINT('Origin',(0.,85.,1.56462189870865E-7));
#5874=CARTESIAN_POINT('Origin',(0.,82.5272703224908,0.));
#5875=CARTESIAN_POINT('Origin',(12.,85.,21.));
#5876=CARTESIAN_POINT('',(12.,85.,1.56462189870865E-7));
#5877=CARTESIAN_POINT('Origin',(0.,0.,0.));
#5878=CARTESIAN_POINT('Origin',(0.,92.,4.50000031292438));
#5879=CARTESIAN_POINT('',(-12.,92.,1.56462189870865E-7));
#5880=CARTESIAN_POINT('',(-12.,92.,1.56462189870865E-7));
#5881=CARTESIAN_POINT('',(12.,92.,1.56462189870865E-7));
#5882=CARTESIAN_POINT('Origin',(0.,92.,1.56462189870865E-7));
#5883=CARTESIAN_POINT('',(12.,92.,1.56462189870865E-7));
#5884=CARTESIAN_POINT('',(11.1,92.,0.));
#5885=CARTESIAN_POINT('',(11.1,92.,2.25000015646219));
#5886=CARTESIAN_POINT('Origin',(0.,92.,0.));
#5887=CARTESIAN_POINT('Origin',(12.,85.,21.0000004693866));
#5888=CARTESIAN_POINT('',(12.,85.,1.56462189870865E-7));
#5889=CARTESIAN_POINT('Origin',(-12.,85.,1.56462189870865E-7));
#5890=CARTESIAN_POINT('',(-12.,85.,1.56462189870865E-7));
#5891=CARTESIAN_POINT('Origin',(0.,85.,1.56462189870865E-7));
#5892=CARTESIAN_POINT('Origin',(11.1,0.,0.));
#5893=CARTESIAN_POINT('',(11.1,0.,0.));
#5894=CARTESIAN_POINT('Origin',(0.,0.,0.));
#5895=CARTESIAN_POINT('Origin',(-25.9807621135332,5.50000000000001,-21.));
#5896=CARTESIAN_POINT('Origin',(-25.9807621135332,5.50000000000001,-21.));
#5897=CARTESIAN_POINT('Origin',(-11.0000001639128,17.1458984691318,-21.));
#5898=CARTESIAN_POINT('',(-11.0000001639128,17.1458984691318,-21.));
#5899=CARTESIAN_POINT('',(-11.0000001639128,8.57294923456591,-21.));
#5900=CARTESIAN_POINT('',(-11.0000001639128,17.1458984691318,-21.));
#5901=CARTESIAN_POINT('Origin',(2.22044604925031E-15,20.5,-21.));
#5902=CARTESIAN_POINT('',(-11.0000001639128,23.8541015308683,-21.));
#5903=CARTESIAN_POINT('Origin',(2.22044604925031E-15,20.5,-21.));
#5904=CARTESIAN_POINT('',(-11.0000001639128,23.8541015308683,-21.));
#5905=CARTESIAN_POINT('Origin',(-11.0000001639128,60.5000002674765,-21.));
#5906=CARTESIAN_POINT('',(-11.0000001639128,60.5000002674765,-21.));
#5907=CARTESIAN_POINT('',(-11.0000001639128,30.2500001337382,-21.));
#5908=CARTESIAN_POINT('',(-11.0000001639128,60.5000002674765,-21.));
#5909=CARTESIAN_POINT('Origin',(-21.,60.5000002674765,-21.));
#5910=CARTESIAN_POINT('',(0.,60.5000002674765,-21.));
#5911=CARTESIAN_POINT('Origin',(21.,0.,-21.));
#5912=CARTESIAN_POINT('Origin',(21.,0.,-21.));
#5913=CARTESIAN_POINT('',(11.0000001639128,60.4999997269878,-21.));
#5914=CARTESIAN_POINT('',(16.0000000819564,60.4999997269878,-21.));
#5915=CARTESIAN_POINT('',(11.0000001639128,23.8541015308684,-21.));
#5916=CARTESIAN_POINT('',(11.0000001639128,11.9270507654342,-21.));
#5917=CARTESIAN_POINT('',(11.0000001639128,17.1458984691317,-21.));
#5918=CARTESIAN_POINT('Origin',(2.22044604925031E-15,20.5,-21.));
#5919=CARTESIAN_POINT('',(11.0000001639128,0.,-21.));
#5920=CARTESIAN_POINT('Origin',(25.9807621135332,5.5,-21.));
#5921=CARTESIAN_POINT('Origin',(25.9807621135332,5.5,-21.));
#5922=CARTESIAN_POINT('Origin',(11.0000001639128,60.4999997269878,-21.));
#5923=CARTESIAN_POINT('',(11.0000001639128,60.4999997269878,-21.));
#5924=CARTESIAN_POINT('Origin',(11.0000001639128,23.8541015308684,-21.));
#5925=CARTESIAN_POINT('',(11.0000001639128,23.8541015308684,-21.));
#5926=CARTESIAN_POINT('Origin',(2.22044604925031E-15,20.5,-21.));
#5927=CARTESIAN_POINT('',(11.0000001639128,17.1458984691317,-21.));
#5928=CARTESIAN_POINT('Origin',(11.0000001639128,0.,-21.));
#5929=CARTESIAN_POINT('Origin',(21.,0.,-21.));
#5930=UNCERTAINTY_MEASURE_WITH_UNIT(LENGTH_MEASURE(0.01),#5934,
'DISTANCE_ACCURACY_VALUE',
'Maximum model space distance between geometric entities at asserted c
onnectivities');
#5931=UNCERTAINTY_MEASURE_WITH_UNIT(LENGTH_MEASURE(0.01),#5934,
'DISTANCE_ACCURACY_VALUE',
'Maximum model space distance between geometric entities at asserted c
onnectivities');
#5932=(
GEOMETRIC_REPRESENTATION_CONTEXT(3)
GLOBAL_UNCERTAINTY_ASSIGNED_CONTEXT((#5930))
GLOBAL_UNIT_ASSIGNED_CONTEXT((#5934,#5936,#5937))
REPRESENTATION_CONTEXT('','3D')
);
#5933=(
GEOMETRIC_REPRESENTATION_CONTEXT(3)
GLOBAL_UNCERTAINTY_ASSIGNED_CONTEXT((#5931))
GLOBAL_UNIT_ASSIGNED_CONTEXT((#5934,#5936,#5937))
REPRESENTATION_CONTEXT('','3D')
);
#5934=(
LENGTH_UNIT()
NAMED_UNIT(*)
SI_UNIT(.MILLI.,.METRE.)
);
#5935=(
LENGTH_UNIT()
NAMED_UNIT(*)
SI_UNIT($,.METRE.)
);
#5936=(
NAMED_UNIT(*)
PLANE_ANGLE_UNIT()
SI_UNIT($,.RADIAN.)
);
#5937=(
NAMED_UNIT(*)
SI_UNIT($,.STERADIAN.)
SOLID_ANGLE_UNIT()
);
#5938=SHAPE_DEFINITION_REPRESENTATION(#5939,#5940);
#5939=PRODUCT_DEFINITION_SHAPE('',$,#5942);
#5940=SHAPE_REPRESENTATION('',(#2893),#5932);
#5941=PRODUCT_DEFINITION_CONTEXT('part definition',#5946,'design');
#5942=PRODUCT_DEFINITION('Main body','Main body',#5943,#5941);
#5943=PRODUCT_DEFINITION_FORMATION('',$,#5948);
#5944=PRODUCT_RELATED_PRODUCT_CATEGORY('Main body','Main body',(#5948));
#5945=APPLICATION_PROTOCOL_DEFINITION('international standard',
'automotive_design',2009,#5946);
#5946=APPLICATION_CONTEXT(
'Core Data for Automotive Mechanical Design Process');
#5947=PRODUCT_CONTEXT('part definition',#5946,'mechanical');
#5948=PRODUCT('Main body','Main body',$,(#5947));
#5949=PRESENTATION_STYLE_ASSIGNMENT((#5952));
#5950=PRESENTATION_STYLE_ASSIGNMENT((#5953));
#5951=PRESENTATION_STYLE_ASSIGNMENT((#5954));
#5952=SURFACE_STYLE_USAGE(.BOTH.,#5955);
#5953=SURFACE_STYLE_USAGE(.BOTH.,#5956);
#5954=SURFACE_STYLE_USAGE(.BOTH.,#5957);
#5955=SURFACE_SIDE_STYLE('',(#5958));
#5956=SURFACE_SIDE_STYLE('',(#5959));
#5957=SURFACE_SIDE_STYLE('',(#5960));
#5958=SURFACE_STYLE_FILL_AREA(#5961);
#5959=SURFACE_STYLE_FILL_AREA(#5962);
#5960=SURFACE_STYLE_FILL_AREA(#5963);
#5961=FILL_AREA_STYLE('Steel - Satin',(#5964));
#5962=FILL_AREA_STYLE('Paek (Beige)',(#5965));
#5963=FILL_AREA_STYLE('Steel - Galvanized (Small)',(#5966));
#5964=FILL_AREA_STYLE_COLOUR('Steel - Satin',#5967);
#5965=FILL_AREA_STYLE_COLOUR('Paek (Beige)',#5968);
#5966=FILL_AREA_STYLE_COLOUR('Steel - Galvanized (Small)',#5969);
#5967=COLOUR_RGB('Steel - Satin',0.627450980392157,0.627450980392157,0.627450980392157);
#5968=COLOUR_RGB('Paek (Beige)',0.898039215686275,0.792156862745098,0.619607843137255);
#5969=COLOUR_RGB('Steel - Galvanized (Small)',0.,0.,0.);
ENDSEC;
END-ISO-10303-21;
