# Supplementary material for: An open source extrusion bioprinter based on the E3D motion system and tool changer to enable FRESH and multimaterial bioprinting
Source: Sci Rep. 2021 Nov 3;11:21547. doi: 10.1038/s41598-021-00931-1 (PMC8566469; doi:10.1038/s41598-021-00931-1)
Supplement: Supplementary file 2 — Supplementary Information 2. [file 41598_2021_931_MOESM2_ESM.zip › Printer components, STL and STEP files/Tools/SyringeHolder for Hamilton 1005TLL v3.step]

ISO-10303-21;
HEADER;
/* Generated by software containing ST-Developer
 * from STEP Tools, Inc. (www.steptools.com) 
 */

FILE_DESCRIPTION(
/* description */ (''),
/* implementation_level */ '2;1');

FILE_NAME(
/* name */ 
'//argos.storage.uu.se/MyGroups$/Bronze/UPRINT/Manuscripts/Engberg et 
al, April 21.docx.sb-6ca6f2c6-Cniny2/Supplementary material/SyringeHol
der for Hamilton 1005TLL v3.step',
/* time_stamp */ '2021-06-15T16:11:01+02:00',
/* author */ (''),
/* organization */ (''),
/* preprocessor_version */ 'ST-DEVELOPER v18.1',
/* originating_system */ 'Autodesk Translation Framework v10.9.0.1377',

/* authorisation */ '');

FILE_SCHEMA (('AUTOMOTIVE_DESIGN { 1 0 10303 214 3 1 1 }'));
ENDSEC;

DATA;
#10=MECHANICAL_DESIGN_GEOMETRIC_PRESENTATION_REPRESENTATION('',(#13),#4811);
#11=SHAPE_REPRESENTATION_RELATIONSHIP('SRR','None',#4818,#12);
#12=ADVANCED_BREP_SHAPE_REPRESENTATION('',(#14),#4810);
#13=STYLED_ITEM('',(#4828),#14);
#14=MANIFOLD_SOLID_BREP('Body1',#2487);
#15=(
BOUNDED_CURVE()
B_SPLINE_CURVE(5,(#4226,#4227,#4228,#4229,#4230,#4231,#4232,#4233,#4234,
#4235,#4236,#4237,#4238,#4239,#4240),.UNSPECIFIED.,.F.,.F.)
B_SPLINE_CURVE_WITH_KNOTS((6,1,1,1,1,1,1,1,1,1,6),(0.0143952356617011,0.1,
0.2,0.3,0.4,0.5,0.6,0.7,0.8,0.9,0.985620101539554),.UNSPECIFIED.)
CURVE()
GEOMETRIC_REPRESENTATION_ITEM()
RATIONAL_B_SPLINE_CURVE((1.,1.,1.,1.,1.,1.,1.,1.,1.,1.,1.,1.,1.,1.,1.))
REPRESENTATION_ITEM('')
);
#16=(
BOUNDED_CURVE()
B_SPLINE_CURVE(5,(#4294,#4295,#4296,#4297,#4298,#4299,#4300,#4301,#4302,
#4303,#4304,#4305,#4306,#4307,#4308),.UNSPECIFIED.,.F.,.F.)
B_SPLINE_CURVE_WITH_KNOTS((6,1,1,1,1,1,1,1,1,1,6),(-0.985620101539554,-0.9,
-0.8,-0.7,-0.6,-0.5,-0.4,-0.3,-0.2,-0.1,-0.0143952356617011),
 .UNSPECIFIED.)
CURVE()
GEOMETRIC_REPRESENTATION_ITEM()
RATIONAL_B_SPLINE_CURVE((1.,1.,1.,1.,1.,1.,1.,1.,1.,1.,1.,1.,1.,1.,1.))
REPRESENTATION_ITEM('')
);
#17=(
BOUNDED_CURVE()
B_SPLINE_CURVE(5,(#4455,#4456,#4457,#4458,#4459,#4460,#4461,#4462,#4463,
#4464,#4465,#4466,#4467,#4468,#4469),.UNSPECIFIED.,.F.,.F.)
B_SPLINE_CURVE_WITH_KNOTS((6,1,1,1,1,1,1,1,1,1,6),(0.014395235661701,0.1,
0.2,0.3,0.4,0.5,0.6,0.7,0.8,0.9,0.985620101539554),.UNSPECIFIED.)
CURVE()
GEOMETRIC_REPRESENTATION_ITEM()
RATIONAL_B_SPLINE_CURVE((1.,1.,1.,1.,1.,1.,1.,1.,1.,1.,1.,1.,1.,1.,1.))
REPRESENTATION_ITEM('')
);
#18=(
BOUNDED_CURVE()
B_SPLINE_CURVE(5,(#4500,#4501,#4502,#4503,#4504,#4505,#4506,#4507,#4508,
#4509,#4510,#4511,#4512,#4513,#4514),.UNSPECIFIED.,.F.,.F.)
B_SPLINE_CURVE_WITH_KNOTS((6,1,1,1,1,1,1,1,1,1,6),(-0.985620101539554,-0.9,
-0.8,-0.7,-0.6,-0.5,-0.4,-0.3,-0.2,-0.1,-0.0143952356617011),
 .UNSPECIFIED.)
CURVE()
GEOMETRIC_REPRESENTATION_ITEM()
RATIONAL_B_SPLINE_CURVE((1.,1.,1.,1.,1.,1.,1.,1.,1.,1.,1.,1.,1.,1.,1.))
REPRESENTATION_ITEM('')
);
#19=(
BOUNDED_CURVE()
B_SPLINE_CURVE(5,(#4551,#4552,#4553,#4554,#4555,#4556,#4557,#4558,#4559,
#4560,#4561,#4562,#4563,#4564,#4565),.UNSPECIFIED.,.F.,.F.)
B_SPLINE_CURVE_WITH_KNOTS((6,1,1,1,1,1,1,1,1,1,6),(0.0143952356617009,0.1,
0.2,0.3,0.4,0.5,0.6,0.7,0.8,0.9,0.985620101539554),.UNSPECIFIED.)
CURVE()
GEOMETRIC_REPRESENTATION_ITEM()
RATIONAL_B_SPLINE_CURVE((1.,1.,1.,1.,1.,1.,1.,1.,1.,1.,1.,1.,1.,1.,1.))
REPRESENTATION_ITEM('')
);
#20=(
BOUNDED_CURVE()
B_SPLINE_CURVE(5,(#4596,#4597,#4598,#4599,#4600,#4601,#4602,#4603,#4604,
#4605,#4606,#4607,#4608,#4609,#4610),.UNSPECIFIED.,.F.,.F.)
B_SPLINE_CURVE_WITH_KNOTS((6,1,1,1,1,1,1,1,1,1,6),(-0.985620101539554,-0.9,
-0.8,-0.7,-0.6,-0.5,-0.4,-0.3,-0.2,-0.1,-0.0143952356617009),
 .UNSPECIFIED.)
CURVE()
GEOMETRIC_REPRESENTATION_ITEM()
RATIONAL_B_SPLINE_CURVE((1.,1.,1.,1.,1.,1.,1.,1.,1.,1.,1.,1.,1.,1.,1.))
REPRESENTATION_ITEM('')
);
#21=FACE_BOUND('',#367,.T.);
#22=FACE_BOUND('',#369,.T.);
#23=FACE_BOUND('',#370,.T.);
#24=FACE_BOUND('',#371,.T.);
#25=FACE_BOUND('',#374,.T.);
#26=FACE_BOUND('',#381,.T.);
#27=FACE_BOUND('',#382,.T.);
#28=FACE_BOUND('',#383,.T.);
#29=FACE_BOUND('',#384,.T.);
#30=FACE_BOUND('',#394,.T.);
#31=FACE_BOUND('',#395,.T.);
#32=FACE_BOUND('',#396,.T.);
#33=FACE_BOUND('',#397,.T.);
#34=FACE_BOUND('',#398,.T.);
#35=FACE_BOUND('',#420,.T.);
#36=FACE_BOUND('',#432,.T.);
#37=FACE_BOUND('',#434,.T.);
#38=FACE_BOUND('',#435,.T.);
#39=FACE_BOUND('',#436,.T.);
#40=FACE_BOUND('',#437,.T.);
#41=FACE_BOUND('',#438,.T.);
#42=FACE_BOUND('',#439,.T.);
#43=FACE_BOUND('',#440,.T.);
#44=FACE_BOUND('',#441,.T.);
#45=(
BOUNDED_SURFACE()
B_SPLINE_SURFACE(2,2,((#4091,#4092,#4093),(#4094,#4095,#4096),(#4097,#4098,
#4099)),.UNSPECIFIED.,.F.,.F.,.F.)
B_SPLINE_SURFACE_WITH_KNOTS((3,3),(3,3),(-1.5707963267949,0.),(-1.5707963267949,
0.),.UNSPECIFIED.)
GEOMETRIC_REPRESENTATION_ITEM()
RATIONAL_B_SPLINE_SURFACE(((1.,0.707106781186548,1.),(0.707106781186551,
0.500000000000003,0.707106781186551),(1.,0.707106781186548,1.)))
REPRESENTATION_ITEM('')
SURFACE()
);
#46=(
BOUNDED_SURFACE()
B_SPLINE_SURFACE(2,2,((#4114,#4115,#4116),(#4117,#4118,#4119),(#4120,#4121,
#4122)),.UNSPECIFIED.,.F.,.F.,.F.)
B_SPLINE_SURFACE_WITH_KNOTS((3,3),(3,3),(-1.5707963267949,0.),(0.,1.5707963267949),
 .UNSPECIFIED.)
GEOMETRIC_REPRESENTATION_ITEM()
RATIONAL_B_SPLINE_SURFACE(((1.,0.707106781186548,1.),(0.707106781186551,
0.500000000000003,0.707106781186551),(1.,0.707106781186548,1.)))
REPRESENTATION_ITEM('')
SURFACE()
);
#47=(
BOUNDED_SURFACE()
B_SPLINE_SURFACE(2,2,((#4134,#4135,#4136),(#4137,#4138,#4139),(#4140,#4141,
#4142)),.UNSPECIFIED.,.F.,.F.,.F.)
B_SPLINE_SURFACE_WITH_KNOTS((3,3),(3,3),(-1.5707963267949,0.),(1.5707963267949,
3.14159265358979),.UNSPECIFIED.)
GEOMETRIC_REPRESENTATION_ITEM()
RATIONAL_B_SPLINE_SURFACE(((1.,0.707106781186548,1.),(0.70710678118655,
0.500000000000002,0.70710678118655),(1.,0.707106781186548,1.)))
REPRESENTATION_ITEM('')
SURFACE()
);
#48=(
BOUNDED_SURFACE()
B_SPLINE_SURFACE(2,2,((#4154,#4155,#4156),(#4157,#4158,#4159),(#4160,#4161,
#4162)),.UNSPECIFIED.,.F.,.F.,.F.)
B_SPLINE_SURFACE_WITH_KNOTS((3,3),(3,3),(-1.5707963267949,0.),(-3.14159265358979,
-1.5707963267949),.UNSPECIFIED.)
GEOMETRIC_REPRESENTATION_ITEM()
RATIONAL_B_SPLINE_SURFACE(((1.,0.707106781186548,1.),(0.70710678118655,
0.500000000000002,0.70710678118655),(1.,0.707106781186548,1.)))
REPRESENTATION_ITEM('')
SURFACE()
);
#49=(
BOUNDED_SURFACE()
B_SPLINE_SURFACE(5,1,((#4241,#4242),(#4243,#4244),(#4245,#4246),(#4247,
#4248),(#4249,#4250),(#4251,#4252),(#4253,#4254),(#4255,#4256),(#4257,#4258),
(#4259,#4260),(#4261,#4262),(#4263,#4264),(#4265,#4266),(#4267,#4268),(#4269,
#4270)),.UNSPECIFIED.,.F.,.F.,.F.)
B_SPLINE_SURFACE_WITH_KNOTS((6,1,1,1,1,1,1,1,1,1,6),(2,2),(-1.,-0.9,-0.8,
-0.7,-0.6,-0.5,-0.4,-0.3,-0.2,-0.1,0.),(-0.2,0.2),.UNSPECIFIED.)
GEOMETRIC_REPRESENTATION_ITEM()
RATIONAL_B_SPLINE_SURFACE(((1.,1.),(1.,1.),(1.,1.),(1.,1.),(1.,1.),(1.,
1.),(1.,1.),(1.,1.),(1.,1.),(1.,1.),(1.,1.),(1.,1.),(1.,1.),(1.,1.),(1.,
1.)))
REPRESENTATION_ITEM('')
SURFACE()
);
#50=(
BOUNDED_SURFACE()
B_SPLINE_SURFACE(5,1,((#4470,#4471),(#4472,#4473),(#4474,#4475),(#4476,
#4477),(#4478,#4479),(#4480,#4481),(#4482,#4483),(#4484,#4485),(#4486,#4487),
(#4488,#4489),(#4490,#4491),(#4492,#4493),(#4494,#4495),(#4496,#4497),(#4498,
#4499)),.UNSPECIFIED.,.F.,.F.,.F.)
B_SPLINE_SURFACE_WITH_KNOTS((6,1,1,1,1,1,1,1,1,1,6),(2,2),(-1.,-0.9,-0.8,
-0.7,-0.6,-0.5,-0.4,-0.3,-0.2,-0.1,0.),(-0.2,0.2),.UNSPECIFIED.)
GEOMETRIC_REPRESENTATION_ITEM()
RATIONAL_B_SPLINE_SURFACE(((1.,1.),(1.,1.),(1.,1.),(1.,1.),(1.,1.),(1.,
1.),(1.,1.),(1.,1.),(1.,1.),(1.,1.),(1.,1.),(1.,1.),(1.,1.),(1.,1.),(1.,
1.)))
REPRESENTATION_ITEM('')
SURFACE()
);
#51=(
BOUNDED_SURFACE()
B_SPLINE_SURFACE(5,1,((#4566,#4567),(#4568,#4569),(#4570,#4571),(#4572,
#4573),(#4574,#4575),(#4576,#4577),(#4578,#4579),(#4580,#4581),(#4582,#4583),
(#4584,#4585),(#4586,#4587),(#4588,#4589),(#4590,#4591),(#4592,#4593),(#4594,
#4595)),.UNSPECIFIED.,.F.,.F.,.F.)
B_SPLINE_SURFACE_WITH_KNOTS((6,1,1,1,1,1,1,1,1,1,6),(2,2),(-1.,-0.9,-0.8,
-0.7,-0.6,-0.5,-0.4,-0.3,-0.2,-0.1,0.),(-0.2,0.2),.UNSPECIFIED.)
GEOMETRIC_REPRESENTATION_ITEM()
RATIONAL_B_SPLINE_SURFACE(((1.,1.),(1.,1.),(1.,1.),(1.,1.),(1.,1.),(1.,
1.),(1.,1.),(1.,1.),(1.,1.),(1.,1.),(1.,1.),(1.,1.),(1.,1.),(1.,1.),(1.,
1.)))
REPRESENTATION_ITEM('')
SURFACE()
);
#52=B_SPLINE_SURFACE_WITH_KNOTS('',3,1,((#3217,#3218),(#3219,#3220),(#3221,
#3222),(#3223,#3224),(#3225,#3226)),.UNSPECIFIED.,.F.,.F.,.F.,(4,1,4),(2,
2),(0.,0.0376888400225878,0.0877689930588592),(0.,0.05),.UNSPECIFIED.);
#53=B_SPLINE_SURFACE_WITH_KNOTS('',3,1,((#3240,#3241),(#3242,#3243),(#3244,
#3245),(#3246,#3247),(#3248,#3249)),.UNSPECIFIED.,.F.,.F.,.F.,(4,1,4),(2,
2),(0.,0.0290213571134387,0.0593409370127518),(0.,0.05),.UNSPECIFIED.);
#54=B_SPLINE_SURFACE_WITH_KNOTS('',3,1,((#3263,#3264),(#3265,#3266),(#3267,
#3268),(#3269,#3270),(#3271,#3272)),.UNSPECIFIED.,.F.,.F.,.F.,(4,1,4),(2,
2),(0.,0.0288303689977173,0.0576397881491352),(0.,0.05),.UNSPECIFIED.);
#55=B_SPLINE_SURFACE_WITH_KNOTS('',3,1,((#3286,#3287),(#3288,#3289),(#3290,
#3291),(#3292,#3293),(#3294,#3295)),.UNSPECIFIED.,.F.,.F.,.F.,(4,1,4),(2,
2),(0.,0.0286756688136829,0.0627766059903724),(0.,0.05),.UNSPECIFIED.);
#56=B_SPLINE_SURFACE_WITH_KNOTS('',3,1,((#3309,#3310),(#3311,#3312),(#3313,
#3314),(#3315,#3316),(#3317,#3318)),.UNSPECIFIED.,.F.,.F.,.F.,(4,1,4),(2,
2),(0.,0.0412400877035656,0.0732475150446195),(0.,0.05),.UNSPECIFIED.);
#57=B_SPLINE_SURFACE_WITH_KNOTS('',3,1,((#3350,#3351),(#3352,#3353),(#3354,
#3355),(#3356,#3357),(#3358,#3359)),.UNSPECIFIED.,.F.,.F.,.F.,(4,1,4),(2,
2),(0.,0.0436120209723486,0.0994043077332544),(0.,0.05),.UNSPECIFIED.);
#58=B_SPLINE_SURFACE_WITH_KNOTS('',3,1,((#3373,#3374),(#3375,#3376),(#3377,
#3378),(#3379,#3380),(#3381,#3382)),.UNSPECIFIED.,.F.,.F.,.F.,(4,1,4),(2,
2),(0.,0.0406946872999083,0.0799408911242879),(0.,0.05),.UNSPECIFIED.);
#59=B_SPLINE_SURFACE_WITH_KNOTS('',3,1,((#3396,#3397),(#3398,#3399),(#3400,
#3401),(#3402,#3403),(#3404,#3405)),.UNSPECIFIED.,.F.,.F.,.F.,(4,1,4),(2,
2),(0.,0.0212991321825003,0.0441316537129778),(0.,0.05),.UNSPECIFIED.);
#60=B_SPLINE_SURFACE_WITH_KNOTS('',3,1,((#3419,#3420),(#3421,#3422),(#3423,
#3424),(#3425,#3426),(#3427,#3428)),.UNSPECIFIED.,.F.,.F.,.F.,(4,1,4),(2,
2),(0.,0.0193138365469598,0.0393917816706491),(0.,0.05),.UNSPECIFIED.);
#61=B_SPLINE_SURFACE_WITH_KNOTS('',3,1,((#3442,#3443),(#3444,#3445),(#3446,
#3447),(#3448,#3449),(#3450,#3451)),.UNSPECIFIED.,.F.,.F.,.F.,(4,1,4),(2,
2),(0.,0.036319520603327,0.06131391079269),(0.,0.05),.UNSPECIFIED.);
#62=B_SPLINE_SURFACE_WITH_KNOTS('',3,1,((#3483,#3484),(#3485,#3486),(#3487,
#3488),(#3489,#3490),(#3491,#3492)),.UNSPECIFIED.,.F.,.F.,.F.,(4,1,4),(2,
2),(0.,0.0500439533848639,0.112463589166604),(0.,0.05),.UNSPECIFIED.);
#63=B_SPLINE_SURFACE_WITH_KNOTS('',3,1,((#3506,#3507),(#3508,#3509),(#3510,
#3511),(#3512,#3513),(#3514,#3515)),.UNSPECIFIED.,.F.,.F.,.F.,(4,1,4),(2,
2),(0.,0.0552544687633677,0.103043775096105),(0.,0.05),.UNSPECIFIED.);
#64=B_SPLINE_SURFACE_WITH_KNOTS('',3,1,((#3529,#3530),(#3531,#3532),(#3533,
#3534),(#3535,#3536),(#3537,#3538)),.UNSPECIFIED.,.F.,.F.,.F.,(4,1,4),(2,
2),(0.,0.0785974401601664,0.152353521116953),(0.,0.05),.UNSPECIFIED.);
#65=B_SPLINE_SURFACE_WITH_KNOTS('',3,1,((#3552,#3553),(#3554,#3555),(#3556,
#3557),(#3558,#3559),(#3560,#3561)),.UNSPECIFIED.,.F.,.F.,.F.,(4,1,4),(2,
2),(0.,0.0340442900577819,0.0687584553760122),(0.,0.05),.UNSPECIFIED.);
#66=B_SPLINE_SURFACE_WITH_KNOTS('',3,1,((#3575,#3576),(#3577,#3578),(#3579,
#3580),(#3581,#3582),(#3583,#3584)),.UNSPECIFIED.,.F.,.F.,.F.,(4,1,4),(2,
2),(0.,0.0422154481080279,0.0787928022310289),(0.,0.05),.UNSPECIFIED.);
#67=B_SPLINE_SURFACE_WITH_KNOTS('',3,1,((#3598,#3599),(#3600,#3601),(#3602,
#3603),(#3604,#3605),(#3606,#3607)),.UNSPECIFIED.,.F.,.F.,.F.,(4,1,4),(2,
2),(0.,0.0373567068693992,0.0767906167311811),(0.,0.05),.UNSPECIFIED.);
#68=B_SPLINE_SURFACE_WITH_KNOTS('',3,1,((#3621,#3622),(#3623,#3624),(#3625,
#3626),(#3627,#3628),(#3629,#3630)),.UNSPECIFIED.,.F.,.F.,.F.,(4,1,4),(2,
2),(0.,0.0356854643436493,0.0719659562279837),(0.,0.05),.UNSPECIFIED.);
#69=B_SPLINE_SURFACE_WITH_KNOTS('',3,1,((#3703,#3704),(#3705,#3706),(#3707,
#3708),(#3709,#3710),(#3711,#3712)),.UNSPECIFIED.,.F.,.F.,.F.,(4,1,4),(2,
2),(0.,0.0717854089305119,0.137201689227213),(0.,0.05),.UNSPECIFIED.);
#70=B_SPLINE_SURFACE_WITH_KNOTS('',3,1,((#3729,#3730),(#3731,#3732),(#3733,
#3734),(#3735,#3736),(#3737,#3738)),.UNSPECIFIED.,.F.,.F.,.F.,(4,1,4),(2,
2),(0.,0.0834401091823925,0.170448101890008),(0.,0.05),.UNSPECIFIED.);
#71=B_SPLINE_SURFACE_WITH_KNOTS('',3,1,((#3752,#3753),(#3754,#3755),(#3756,
#3757),(#3758,#3759),(#3760,#3761)),.UNSPECIFIED.,.F.,.F.,.F.,(4,1,4),(2,
2),(0.,0.0733410328808172,0.143968881829118),(0.,0.05),.UNSPECIFIED.);
#72=B_SPLINE_SURFACE_WITH_KNOTS('',3,1,((#3775,#3776),(#3777,#3778),(#3779,
#3780),(#3781,#3782),(#3783,#3784)),.UNSPECIFIED.,.F.,.F.,.F.,(4,1,4),(2,
2),(0.,0.0708583758666591,0.146188254423901),(0.,0.05),.UNSPECIFIED.);
#73=B_SPLINE_SURFACE_WITH_KNOTS('',3,1,((#3798,#3799),(#3800,#3801),(#3802,
#3803),(#3804,#3805),(#3806,#3807)),.UNSPECIFIED.,.F.,.F.,.F.,(4,1,4),(2,
2),(0.,0.0703499934446718,0.139744022481201),(0.,0.05),.UNSPECIFIED.);
#74=B_SPLINE_SURFACE_WITH_KNOTS('',3,1,((#3821,#3822),(#3823,#3824),(#3825,
#3826),(#3827,#3828),(#3829,#3830)),.UNSPECIFIED.,.F.,.F.,.F.,(4,1,4),(2,
2),(0.,0.0593101629097396,0.115405411383909),(0.,0.05),.UNSPECIFIED.);
#75=B_SPLINE_SURFACE_WITH_KNOTS('',3,1,((#3880,#3881),(#3882,#3883),(#3884,
#3885),(#3886,#3887),(#3888,#3889)),.UNSPECIFIED.,.F.,.F.,.F.,(4,1,4),(2,
2),(0.,0.0301696538587447,0.0591905297244589),(0.,0.05),.UNSPECIFIED.);
#76=B_SPLINE_SURFACE_WITH_KNOTS('',3,1,((#3903,#3904),(#3905,#3906),(#3907,
#3908),(#3909,#3910),(#3911,#3912)),.UNSPECIFIED.,.F.,.F.,.F.,(4,1,4),(2,
2),(0.,0.0325535610231175,0.0637808686066043),(0.,0.05),.UNSPECIFIED.);
#77=B_SPLINE_SURFACE_WITH_KNOTS('',3,1,((#3926,#3927),(#3928,#3929),(#3930,
#3931),(#3932,#3933),(#3934,#3935)),.UNSPECIFIED.,.F.,.F.,.F.,(4,1,4),(2,
2),(0.,0.0469247592259091,0.0971454608581956),(0.,0.05),.UNSPECIFIED.);
#78=B_SPLINE_SURFACE_WITH_KNOTS('',3,1,((#3949,#3950),(#3951,#3952),(#3953,
#3954),(#3955,#3956),(#3957,#3958)),.UNSPECIFIED.,.F.,.F.,.F.,(4,1,4),(2,
2),(0.,0.054467590284494,0.102763637201513),(0.,0.05),.UNSPECIFIED.);
#79=B_SPLINE_SURFACE_WITH_KNOTS('',3,1,((#3972,#3973),(#3974,#3975),(#3976,
#3977),(#3978,#3979),(#3980,#3981)),.UNSPECIFIED.,.F.,.F.,.F.,(4,1,4),(2,
2),(0.,0.0517519467107001,0.109456426753413),(0.,0.05),.UNSPECIFIED.);
#80=B_SPLINE_SURFACE_WITH_KNOTS('',3,1,((#3995,#3996),(#3997,#3998),(#3999,
#4000),(#4001,#4002),(#4003,#4004)),.UNSPECIFIED.,.F.,.F.,.F.,(4,1,4),(2,
2),(0.,0.0478420074323586,0.0963208263032646),(0.,0.05),.UNSPECIFIED.);
#81=B_SPLINE_SURFACE_WITH_KNOTS('',3,1,((#4018,#4019),(#4020,#4021),(#4022,
#4023),(#4024,#4025),(#4026,#4027)),.UNSPECIFIED.,.F.,.F.,.F.,(4,1,4),(2,
2),(0.,0.0387411898423676,0.0784370388347295),(0.,0.05),.UNSPECIFIED.);
#82=B_SPLINE_SURFACE_WITH_KNOTS('',3,1,((#4041,#4042),(#4043,#4044),(#4045,
#4046),(#4047,#4048),(#4049,#4050)),.UNSPECIFIED.,.F.,.F.,.F.,(4,1,4),(2,
2),(0.,0.0491428205570536,0.0908972644548846),(0.,0.05),.UNSPECIFIED.);
#83=B_SPLINE_SURFACE_WITH_KNOTS('',3,1,((#4070,#4071),(#4072,#4073),(#4074,
#4075),(#4076,#4077),(#4078,#4079)),.UNSPECIFIED.,.F.,.F.,.F.,(4,1,4),(2,
2),(0.,0.0639962944213819,0.131476002696832),(0.,0.05),.UNSPECIFIED.);
#84=B_SPLINE_SURFACE_WITH_KNOTS('',3,1,((#4309,#4310),(#4311,#4312),(#4313,
#4314),(#4315,#4316),(#4317,#4318),(#4319,#4320),(#4321,#4322),(#4323,#4324),
(#4325,#4326),(#4327,#4328)),.UNSPECIFIED.,.F.,.F.,.F.,(4,3,3,4),(2,2),
(0.,0.482141100797267,0.966837251004885,1.),(-0.2,0.2),.UNSPECIFIED.);
#85=B_SPLINE_SURFACE_WITH_KNOTS('',3,1,((#4515,#4516),(#4517,#4518),(#4519,
#4520),(#4521,#4522),(#4523,#4524),(#4525,#4526),(#4527,#4528),(#4529,#4530),
(#4531,#4532),(#4533,#4534)),.UNSPECIFIED.,.F.,.F.,.F.,(4,3,3,4),(2,2),
(0.,0.482141100797267,0.966837251004885,1.),(-0.2,0.2),.UNSPECIFIED.);
#86=B_SPLINE_SURFACE_WITH_KNOTS('',3,1,((#4611,#4612),(#4613,#4614),(#4615,
#4616),(#4617,#4618),(#4619,#4620),(#4621,#4622),(#4623,#4624),(#4625,#4626),
(#4627,#4628),(#4629,#4630)),.UNSPECIFIED.,.F.,.F.,.F.,(4,3,3,4),(2,2),
(0.,0.482141100797267,0.966837251004885,1.),(-0.2,0.2),.UNSPECIFIED.);
#87=PLANE('',#2503);
#88=PLANE('',#2507);
#89=PLANE('',#2510);
#90=PLANE('',#2513);
#91=PLANE('',#2515);
#92=PLANE('',#2516);
#93=PLANE('',#2517);
#94=PLANE('',#2518);
#95=PLANE('',#2519);
#96=PLANE('',#2520);
#97=PLANE('',#2521);
#98=PLANE('',#2522);
#99=PLANE('',#2523);
#100=PLANE('',#2524);
#101=PLANE('',#2525);
#102=PLANE('',#2526);
#103=PLANE('',#2527);
#104=PLANE('',#2528);
#105=PLANE('',#2529);
#106=PLANE('',#2530);
#107=PLANE('',#2531);
#108=PLANE('',#2532);
#109=PLANE('',#2533);
#110=PLANE('',#2534);
#111=PLANE('',#2535);
#112=PLANE('',#2536);
#113=PLANE('',#2537);
#114=PLANE('',#2538);
#115=PLANE('',#2539);
#116=PLANE('',#2540);
#117=PLANE('',#2541);
#118=PLANE('',#2562);
#119=PLANE('',#2565);
#120=PLANE('',#2568);
#121=PLANE('',#2573);
#122=PLANE('',#2576);
#123=PLANE('',#2579);
#124=PLANE('',#2580);
#125=PLANE('',#2583);
#126=PLANE('',#2584);
#127=PLANE('',#2585);
#128=PLANE('',#2586);
#129=PLANE('',#2587);
#130=PLANE('',#2592);
#131=PLANE('',#2593);
#132=PLANE('',#2594);
#133=PLANE('',#2595);
#134=PLANE('',#2596);
#135=PLANE('',#2597);
#136=PLANE('',#2598);
#137=PLANE('',#2599);
#138=PLANE('',#2600);
#139=PLANE('',#2601);
#140=PLANE('',#2602);
#141=PLANE('',#2603);
#142=PLANE('',#2604);
#143=PLANE('',#2605);
#144=PLANE('',#2606);
#145=PLANE('',#2610);
#146=PLANE('',#2614);
#147=PLANE('',#2618);
#148=PLANE('',#2627);
#149=PLANE('',#2628);
#150=PLANE('',#2629);
#151=PLANE('',#2630);
#152=PLANE('',#2631);
#153=PLANE('',#2632);
#154=PLANE('',#2633);
#155=PLANE('',#2634);
#156=FACE_OUTER_BOUND('',#287,.T.);
#157=FACE_OUTER_BOUND('',#288,.T.);
#158=FACE_OUTER_BOUND('',#289,.T.);
#159=FACE_OUTER_BOUND('',#290,.T.);
#160=FACE_OUTER_BOUND('',#291,.T.);
#161=FACE_OUTER_BOUND('',#292,.T.);
#162=FACE_OUTER_BOUND('',#293,.T.);
#163=FACE_OUTER_BOUND('',#294,.T.);
#164=FACE_OUTER_BOUND('',#295,.T.);
#165=FACE_OUTER_BOUND('',#296,.T.);
#166=FACE_OUTER_BOUND('',#297,.T.);
#167=FACE_OUTER_BOUND('',#298,.T.);
#168=FACE_OUTER_BOUND('',#299,.T.);
#169=FACE_OUTER_BOUND('',#300,.T.);
#170=FACE_OUTER_BOUND('',#301,.T.);
#171=FACE_OUTER_BOUND('',#302,.T.);
#172=FACE_OUTER_BOUND('',#303,.T.);
#173=FACE_OUTER_BOUND('',#304,.T.);
#174=FACE_OUTER_BOUND('',#305,.T.);
#175=FACE_OUTER_BOUND('',#306,.T.);
#176=FACE_OUTER_BOUND('',#307,.T.);
#177=FACE_OUTER_BOUND('',#308,.T.);
#178=FACE_OUTER_BOUND('',#309,.T.);
#179=FACE_OUTER_BOUND('',#310,.T.);
#180=FACE_OUTER_BOUND('',#311,.T.);
#181=FACE_OUTER_BOUND('',#312,.T.);
#182=FACE_OUTER_BOUND('',#313,.T.);
#183=FACE_OUTER_BOUND('',#314,.T.);
#184=FACE_OUTER_BOUND('',#315,.T.);
#185=FACE_OUTER_BOUND('',#316,.T.);
#186=FACE_OUTER_BOUND('',#317,.T.);
#187=FACE_OUTER_BOUND('',#318,.T.);
#188=FACE_OUTER_BOUND('',#319,.T.);
#189=FACE_OUTER_BOUND('',#320,.T.);
#190=FACE_OUTER_BOUND('',#321,.T.);
#191=FACE_OUTER_BOUND('',#322,.T.);
#192=FACE_OUTER_BOUND('',#323,.T.);
#193=FACE_OUTER_BOUND('',#324,.T.);
#194=FACE_OUTER_BOUND('',#325,.T.);
#195=FACE_OUTER_BOUND('',#326,.T.);
#196=FACE_OUTER_BOUND('',#327,.T.);
#197=FACE_OUTER_BOUND('',#328,.T.);
#198=FACE_OUTER_BOUND('',#329,.T.);
#199=FACE_OUTER_BOUND('',#330,.T.);
#200=FACE_OUTER_BOUND('',#331,.T.);
#201=FACE_OUTER_BOUND('',#332,.T.);
#202=FACE_OUTER_BOUND('',#333,.T.);
#203=FACE_OUTER_BOUND('',#334,.T.);
#204=FACE_OUTER_BOUND('',#335,.T.);
#205=FACE_OUTER_BOUND('',#336,.T.);
#206=FACE_OUTER_BOUND('',#337,.T.);
#207=FACE_OUTER_BOUND('',#338,.T.);
#208=FACE_OUTER_BOUND('',#339,.T.);
#209=FACE_OUTER_BOUND('',#340,.T.);
#210=FACE_OUTER_BOUND('',#341,.T.);
#211=FACE_OUTER_BOUND('',#342,.T.);
#212=FACE_OUTER_BOUND('',#343,.T.);
#213=FACE_OUTER_BOUND('',#344,.T.);
#214=FACE_OUTER_BOUND('',#345,.T.);
#215=FACE_OUTER_BOUND('',#346,.T.);
#216=FACE_OUTER_BOUND('',#347,.T.);
#217=FACE_OUTER_BOUND('',#348,.T.);
#218=FACE_OUTER_BOUND('',#349,.T.);
#219=FACE_OUTER_BOUND('',#350,.T.);
#220=FACE_OUTER_BOUND('',#351,.T.);
#221=FACE_OUTER_BOUND('',#352,.T.);
#222=FACE_OUTER_BOUND('',#353,.T.);
#223=FACE_OUTER_BOUND('',#354,.T.);
#224=FACE_OUTER_BOUND('',#355,.T.);
#225=FACE_OUTER_BOUND('',#356,.T.);
#226=FACE_OUTER_BOUND('',#357,.T.);
#227=FACE_OUTER_BOUND('',#358,.T.);
#228=FACE_OUTER_BOUND('',#359,.T.);
#229=FACE_OUTER_BOUND('',#360,.T.);
#230=FACE_OUTER_BOUND('',#361,.T.);
#231=FACE_OUTER_BOUND('',#362,.T.);
#232=FACE_OUTER_BOUND('',#363,.T.);
#233=FACE_OUTER_BOUND('',#364,.T.);
#234=FACE_OUTER_BOUND('',#365,.T.);
#235=FACE_OUTER_BOUND('',#366,.T.);
#236=FACE_OUTER_BOUND('',#368,.T.);
#237=FACE_OUTER_BOUND('',#372,.T.);
#238=FACE_OUTER_BOUND('',#373,.T.);
#239=FACE_OUTER_BOUND('',#375,.T.);
#240=FACE_OUTER_BOUND('',#376,.T.);
#241=FACE_OUTER_BOUND('',#377,.T.);
#242=FACE_OUTER_BOUND('',#378,.T.);
#243=FACE_OUTER_BOUND('',#379,.T.);
#244=FACE_OUTER_BOUND('',#380,.T.);
#245=FACE_OUTER_BOUND('',#385,.T.);
#246=FACE_OUTER_BOUND('',#386,.T.);
#247=FACE_OUTER_BOUND('',#387,.T.);
#248=FACE_OUTER_BOUND('',#388,.T.);
#249=FACE_OUTER_BOUND('',#389,.T.);
#250=FACE_OUTER_BOUND('',#390,.T.);
#251=FACE_OUTER_BOUND('',#391,.T.);
#252=FACE_OUTER_BOUND('',#392,.T.);
#253=FACE_OUTER_BOUND('',#393,.T.);
#254=FACE_OUTER_BOUND('',#399,.T.);
#255=FACE_OUTER_BOUND('',#400,.T.);
#256=FACE_OUTER_BOUND('',#401,.T.);
#257=FACE_OUTER_BOUND('',#402,.T.);
#258=FACE_OUTER_BOUND('',#403,.T.);
#259=FACE_OUTER_BOUND('',#404,.T.);
#260=FACE_OUTER_BOUND('',#405,.T.);
#261=FACE_OUTER_BOUND('',#406,.T.);
#262=FACE_OUTER_BOUND('',#407,.T.);
#263=FACE_OUTER_BOUND('',#408,.T.);
#264=FACE_OUTER_BOUND('',#409,.T.);
#265=FACE_OUTER_BOUND('',#410,.T.);
#266=FACE_OUTER_BOUND('',#411,.T.);
#267=FACE_OUTER_BOUND('',#412,.T.);
#268=FACE_OUTER_BOUND('',#413,.T.);
#269=FACE_OUTER_BOUND('',#414,.T.);
#270=FACE_OUTER_BOUND('',#415,.T.);
#271=FACE_OUTER_BOUND('',#416,.T.);
#272=FACE_OUTER_BOUND('',#417,.T.);
#273=FACE_OUTER_BOUND('',#418,.T.);
#274=FACE_OUTER_BOUND('',#419,.T.);
#275=FACE_OUTER_BOUND('',#421,.T.);
#276=FACE_OUTER_BOUND('',#422,.T.);
#277=FACE_OUTER_BOUND('',#423,.T.);
#278=FACE_OUTER_BOUND('',#424,.T.);
#279=FACE_OUTER_BOUND('',#425,.T.);
#280=FACE_OUTER_BOUND('',#426,.T.);
#281=FACE_OUTER_BOUND('',#427,.T.);
#282=FACE_OUTER_BOUND('',#428,.T.);
#283=FACE_OUTER_BOUND('',#429,.T.);
#284=FACE_OUTER_BOUND('',#430,.T.);
#285=FACE_OUTER_BOUND('',#431,.T.);
#286=FACE_OUTER_BOUND('',#433,.T.);
#287=EDGE_LOOP('',(#1614,#1615,#1616,#1617));
#288=EDGE_LOOP('',(#1618,#1619,#1620,#1621));
#289=EDGE_LOOP('',(#1622,#1623,#1624,#1625));
#290=EDGE_LOOP('',(#1626,#1627,#1628,#1629));
#291=EDGE_LOOP('',(#1630,#1631,#1632,#1633));
#292=EDGE_LOOP('',(#1634,#1635,#1636,#1637));
#293=EDGE_LOOP('',(#1638,#1639,#1640,#1641));
#294=EDGE_LOOP('',(#1642,#1643,#1644,#1645));
#295=EDGE_LOOP('',(#1646,#1647,#1648,#1649));
#296=EDGE_LOOP('',(#1650,#1651,#1652,#1653));
#297=EDGE_LOOP('',(#1654,#1655,#1656,#1657));
#298=EDGE_LOOP('',(#1658,#1659,#1660,#1661));
#299=EDGE_LOOP('',(#1662,#1663,#1664,#1665));
#300=EDGE_LOOP('',(#1666,#1667,#1668,#1669));
#301=EDGE_LOOP('',(#1670,#1671,#1672,#1673));
#302=EDGE_LOOP('',(#1674,#1675,#1676,#1677));
#303=EDGE_LOOP('',(#1678,#1679,#1680,#1681));
#304=EDGE_LOOP('',(#1682,#1683,#1684,#1685));
#305=EDGE_LOOP('',(#1686,#1687,#1688,#1689));
#306=EDGE_LOOP('',(#1690,#1691,#1692,#1693));
#307=EDGE_LOOP('',(#1694,#1695,#1696,#1697));
#308=EDGE_LOOP('',(#1698,#1699,#1700,#1701));
#309=EDGE_LOOP('',(#1702,#1703,#1704,#1705));
#310=EDGE_LOOP('',(#1706,#1707,#1708,#1709));
#311=EDGE_LOOP('',(#1710,#1711,#1712,#1713));
#312=EDGE_LOOP('',(#1714,#1715,#1716,#1717));
#313=EDGE_LOOP('',(#1718,#1719,#1720,#1721));
#314=EDGE_LOOP('',(#1722,#1723,#1724,#1725));
#315=EDGE_LOOP('',(#1726,#1727,#1728,#1729));
#316=EDGE_LOOP('',(#1730,#1731,#1732,#1733));
#317=EDGE_LOOP('',(#1734,#1735,#1736,#1737));
#318=EDGE_LOOP('',(#1738,#1739,#1740,#1741));
#319=EDGE_LOOP('',(#1742,#1743,#1744,#1745));
#320=EDGE_LOOP('',(#1746,#1747,#1748,#1749));
#321=EDGE_LOOP('',(#1750,#1751,#1752,#1753));
#322=EDGE_LOOP('',(#1754,#1755,#1756,#1757));
#323=EDGE_LOOP('',(#1758,#1759,#1760,#1761,#1762,#1763,#1764,#1765,#1766,
#1767,#1768,#1769,#1770,#1771,#1772,#1773,#1774,#1775,#1776,#1777,#1778,
#1779,#1780,#1781,#1782,#1783,#1784,#1785));
#324=EDGE_LOOP('',(#1786,#1787,#1788,#1789));
#325=EDGE_LOOP('',(#1790,#1791,#1792,#1793));
#326=EDGE_LOOP('',(#1794,#1795,#1796,#1797));
#327=EDGE_LOOP('',(#1798,#1799,#1800,#1801));
#328=EDGE_LOOP('',(#1802,#1803,#1804,#1805));
#329=EDGE_LOOP('',(#1806,#1807,#1808,#1809));
#330=EDGE_LOOP('',(#1810,#1811,#1812,#1813,#1814,#1815));
#331=EDGE_LOOP('',(#1816,#1817,#1818,#1819));
#332=EDGE_LOOP('',(#1820,#1821,#1822,#1823));
#333=EDGE_LOOP('',(#1824,#1825,#1826,#1827));
#334=EDGE_LOOP('',(#1828,#1829,#1830,#1831));
#335=EDGE_LOOP('',(#1832,#1833,#1834,#1835));
#336=EDGE_LOOP('',(#1836,#1837,#1838,#1839));
#337=EDGE_LOOP('',(#1840,#1841,#1842,#1843));
#338=EDGE_LOOP('',(#1844,#1845,#1846,#1847));
#339=EDGE_LOOP('',(#1848,#1849,#1850,#1851));
#340=EDGE_LOOP('',(#1852,#1853,#1854,#1855));
#341=EDGE_LOOP('',(#1856,#1857,#1858,#1859));
#342=EDGE_LOOP('',(#1860,#1861,#1862,#1863));
#343=EDGE_LOOP('',(#1864,#1865,#1866,#1867));
#344=EDGE_LOOP('',(#1868,#1869,#1870,#1871));
#345=EDGE_LOOP('',(#1872,#1873,#1874,#1875));
#346=EDGE_LOOP('',(#1876,#1877,#1878,#1879));
#347=EDGE_LOOP('',(#1880,#1881,#1882,#1883));
#348=EDGE_LOOP('',(#1884,#1885,#1886,#1887));
#349=EDGE_LOOP('',(#1888,#1889,#1890,#1891));
#350=EDGE_LOOP('',(#1892,#1893,#1894,#1895));
#351=EDGE_LOOP('',(#1896,#1897,#1898,#1899));
#352=EDGE_LOOP('',(#1900,#1901,#1902,#1903));
#353=EDGE_LOOP('',(#1904,#1905,#1906,#1907,#1908,#1909,#1910,#1911,#1912,
#1913,#1914,#1915,#1916,#1917,#1918,#1919,#1920,#1921,#1922,#1923,#1924,
#1925));
#354=EDGE_LOOP('',(#1926,#1927,#1928,#1929));
#355=EDGE_LOOP('',(#1930,#1931,#1932,#1933));
#356=EDGE_LOOP('',(#1934,#1935,#1936,#1937));
#357=EDGE_LOOP('',(#1938,#1939,#1940,#1941));
#358=EDGE_LOOP('',(#1942,#1943,#1944,#1945));
#359=EDGE_LOOP('',(#1946,#1947,#1948,#1949));
#360=EDGE_LOOP('',(#1950,#1951,#1952,#1953));
#361=EDGE_LOOP('',(#1954,#1955,#1956,#1957));
#362=EDGE_LOOP('',(#1958,#1959,#1960,#1961));
#363=EDGE_LOOP('',(#1962,#1963,#1964,#1965));
#364=EDGE_LOOP('',(#1966,#1967,#1968,#1969));
#365=EDGE_LOOP('',(#1970,#1971,#1972,#1973));
#366=EDGE_LOOP('',(#1974,#1975,#1976,#1977,#1978,#1979,#1980,#1981));
#367=EDGE_LOOP('',(#1982,#1983,#1984,#1985));
#368=EDGE_LOOP('',(#1986,#1987,#1988,#1989));
#369=EDGE_LOOP('',(#1990,#1991,#1992,#1993,#1994,#1995,#1996,#1997,#1998,
#1999,#2000,#2001,#2002,#2003,#2004,#2005,#2006,#2007,#2008,#2009,#2010,
#2011,#2012,#2013,#2014,#2015,#2016,#2017));
#370=EDGE_LOOP('',(#2018,#2019,#2020,#2021,#2022,#2023));
#371=EDGE_LOOP('',(#2024,#2025,#2026,#2027,#2028,#2029,#2030,#2031,#2032,
#2033,#2034,#2035,#2036,#2037,#2038,#2039,#2040,#2041,#2042,#2043,#2044,
#2045));
#372=EDGE_LOOP('',(#2046,#2047,#2048,#2049));
#373=EDGE_LOOP('',(#2050,#2051,#2052,#2053));
#374=EDGE_LOOP('',(#2054,#2055,#2056,#2057,#2058,#2059,#2060,#2061));
#375=EDGE_LOOP('',(#2062,#2063,#2064,#2065));
#376=EDGE_LOOP('',(#2066,#2067,#2068,#2069));
#377=EDGE_LOOP('',(#2070,#2071,#2072,#2073,#2074,#2075));
#378=EDGE_LOOP('',(#2076,#2077,#2078,#2079));
#379=EDGE_LOOP('',(#2080,#2081,#2082,#2083));
#380=EDGE_LOOP('',(#2084,#2085,#2086,#2087,#2088,#2089,#2090,#2091,#2092,
#2093,#2094,#2095,#2096,#2097,#2098,#2099,#2100,#2101,#2102,#2103,#2104,
#2105));
#381=EDGE_LOOP('',(#2106,#2107,#2108,#2109,#2110,#2111,#2112,#2113));
#382=EDGE_LOOP('',(#2114,#2115,#2116,#2117,#2118));
#383=EDGE_LOOP('',(#2119,#2120,#2121,#2122,#2123));
#384=EDGE_LOOP('',(#2124,#2125,#2126,#2127,#2128));
#385=EDGE_LOOP('',(#2129,#2130,#2131,#2132));
#386=EDGE_LOOP('',(#2133,#2134,#2135,#2136,#2137,#2138));
#387=EDGE_LOOP('',(#2139,#2140,#2141,#2142));
#388=EDGE_LOOP('',(#2143,#2144,#2145,#2146));
#389=EDGE_LOOP('',(#2147,#2148,#2149,#2150));
#390=EDGE_LOOP('',(#2151,#2152,#2153,#2154,#2155,#2156));
#391=EDGE_LOOP('',(#2157,#2158,#2159,#2160));
#392=EDGE_LOOP('',(#2161,#2162,#2163,#2164));
#393=EDGE_LOOP('',(#2165,#2166,#2167,#2168,#2169,#2170));
#394=EDGE_LOOP('',(#2171));
#395=EDGE_LOOP('',(#2172));
#396=EDGE_LOOP('',(#2173));
#397=EDGE_LOOP('',(#2174));
#398=EDGE_LOOP('',(#2175,#2176,#2177,#2178,#2179,#2180,#2181,#2182));
#399=EDGE_LOOP('',(#2183,#2184,#2185,#2186));
#400=EDGE_LOOP('',(#2187,#2188,#2189,#2190));
#401=EDGE_LOOP('',(#2191,#2192,#2193,#2194));
#402=EDGE_LOOP('',(#2195,#2196,#2197,#2198));
#403=EDGE_LOOP('',(#2199,#2200,#2201,#2202));
#404=EDGE_LOOP('',(#2203,#2204,#2205,#2206));
#405=EDGE_LOOP('',(#2207,#2208,#2209,#2210));
#406=EDGE_LOOP('',(#2211,#2212,#2213,#2214));
#407=EDGE_LOOP('',(#2215,#2216,#2217,#2218));
#408=EDGE_LOOP('',(#2219,#2220,#2221,#2222));
#409=EDGE_LOOP('',(#2223,#2224,#2225,#2226));
#410=EDGE_LOOP('',(#2227,#2228,#2229,#2230));
#411=EDGE_LOOP('',(#2231,#2232,#2233,#2234));
#412=EDGE_LOOP('',(#2235,#2236,#2237,#2238));
#413=EDGE_LOOP('',(#2239,#2240,#2241,#2242));
#414=EDGE_LOOP('',(#2243,#2244,#2245,#2246));
#415=EDGE_LOOP('',(#2247,#2248,#2249,#2250));
#416=EDGE_LOOP('',(#2251,#2252,#2253,#2254));
#417=EDGE_LOOP('',(#2255,#2256,#2257,#2258));
#418=EDGE_LOOP('',(#2259,#2260,#2261,#2262));
#419=EDGE_LOOP('',(#2263,#2264,#2265,#2266));
#420=EDGE_LOOP('',(#2267));
#421=EDGE_LOOP('',(#2268,#2269,#2270,#2271));
#422=EDGE_LOOP('',(#2272,#2273,#2274,#2275));
#423=EDGE_LOOP('',(#2276,#2277,#2278,#2279));
#424=EDGE_LOOP('',(#2280,#2281,#2282,#2283));
#425=EDGE_LOOP('',(#2284,#2285,#2286,#2287));
#426=EDGE_LOOP('',(#2288,#2289,#2290,#2291));
#427=EDGE_LOOP('',(#2292,#2293,#2294,#2295));
#428=EDGE_LOOP('',(#2296,#2297,#2298,#2299));
#429=EDGE_LOOP('',(#2300,#2301,#2302,#2303));
#430=EDGE_LOOP('',(#2304,#2305,#2306,#2307));
#431=EDGE_LOOP('',(#2308));
#432=EDGE_LOOP('',(#2309));
#433=EDGE_LOOP('',(#2310,#2311,#2312,#2313,#2314,#2315));
#434=EDGE_LOOP('',(#2316,#2317,#2318,#2319));
#435=EDGE_LOOP('',(#2320,#2321,#2322,#2323));
#436=EDGE_LOOP('',(#2324,#2325,#2326,#2327));
#437=EDGE_LOOP('',(#2328,#2329,#2330,#2331));
#438=EDGE_LOOP('',(#2332));
#439=EDGE_LOOP('',(#2333));
#440=EDGE_LOOP('',(#2334));
#441=EDGE_LOOP('',(#2335));
#442=B_SPLINE_CURVE_WITH_KNOTS('',3,(#3131,#3132,#3133,#3134,#3135,#3136,
#3137,#3138,#3139,#3140),.UNSPECIFIED.,.F.,.F.,(4,2,2,2,4),(0.226155513861624,
0.28299251846818,0.339829523074736,0.396440338570309,0.453051154065882),
 .UNSPECIFIED.);
#443=B_SPLINE_CURVE_WITH_KNOTS('',3,(#3153,#3154,#3155,#3156,#3157,#3158,
#3159,#3160,#3161,#3162),.UNSPECIFIED.,.F.,.F.,(4,2,2,2,4),(0.,0.0566108154955731,
0.113221630991146,0.170058635597702,0.226895640204258),.UNSPECIFIED.);
#444=B_SPLINE_CURVE_WITH_KNOTS('',3,(#3176,#3177,#3178,#3179,#3180,#3181,
#3182,#3183,#3184,#3185),.UNSPECIFIED.,.F.,.F.,(4,2,2,2,4),(0.453051154065882,
0.509661969561455,0.566272785057028,0.623109789663584,0.679946794270139),
 .UNSPECIFIED.);
#445=B_SPLINE_CURVE_WITH_KNOTS('',3,(#3195,#3196,#3197,#3198,#3199,#3200,
#3201,#3202,#3203,#3204),.UNSPECIFIED.,.F.,.F.,(4,2,2,2,4),(-0.226895640204258,
-0.170058635597702,-0.113221630991146,-0.0566108154955732,0.),
 .UNSPECIFIED.);
#446=B_SPLINE_CURVE_WITH_KNOTS('',3,(#3228,#3229,#3230,#3231,#3232),
 .UNSPECIFIED.,.F.,.F.,(4,1,4),(0.,0.0376888400225878,0.0877689930588592),
 .UNSPECIFIED.);
#447=B_SPLINE_CURVE_WITH_KNOTS('',3,(#3235,#3236,#3237,#3238,#3239),
 .UNSPECIFIED.,.F.,.F.,(4,1,4),(0.,0.0376888400225878,0.0877689930588592),
 .UNSPECIFIED.);
#448=B_SPLINE_CURVE_WITH_KNOTS('',3,(#3251,#3252,#3253,#3254,#3255),
 .UNSPECIFIED.,.F.,.F.,(4,1,4),(0.,0.0290213571134387,0.0593409370127518),
 .UNSPECIFIED.);
#449=B_SPLINE_CURVE_WITH_KNOTS('',3,(#3258,#3259,#3260,#3261,#3262),
 .UNSPECIFIED.,.F.,.F.,(4,1,4),(0.,0.0290213571134387,0.0593409370127518),
 .UNSPECIFIED.);
#450=B_SPLINE_CURVE_WITH_KNOTS('',3,(#3274,#3275,#3276,#3277,#3278),
 .UNSPECIFIED.,.F.,.F.,(4,1,4),(0.,0.0288303689977173,0.0576397881491352),
 .UNSPECIFIED.);
#451=B_SPLINE_CURVE_WITH_KNOTS('',3,(#3281,#3282,#3283,#3284,#3285),
 .UNSPECIFIED.,.F.,.F.,(4,1,4),(0.,0.0288303689977173,0.0576397881491352),
 .UNSPECIFIED.);
#452=B_SPLINE_CURVE_WITH_KNOTS('',3,(#3297,#3298,#3299,#3300,#3301),
 .UNSPECIFIED.,.F.,.F.,(4,1,4),(0.,0.0286756688136829,0.0627766059903724),
 .UNSPECIFIED.);
#453=B_SPLINE_CURVE_WITH_KNOTS('',3,(#3304,#3305,#3306,#3307,#3308),
 .UNSPECIFIED.,.F.,.F.,(4,1,4),(0.,0.0286756688136829,0.0627766059903724),
 .UNSPECIFIED.);
#454=B_SPLINE_CURVE_WITH_KNOTS('',3,(#3320,#3321,#3322,#3323,#3324),
 .UNSPECIFIED.,.F.,.F.,(4,1,4),(0.,0.0412400877035656,0.0732475150446195),
 .UNSPECIFIED.);
#455=B_SPLINE_CURVE_WITH_KNOTS('',3,(#3327,#3328,#3329,#3330,#3331),
 .UNSPECIFIED.,.F.,.F.,(4,1,4),(0.,0.0412400877035656,0.0732475150446195),
 .UNSPECIFIED.);
#456=B_SPLINE_CURVE_WITH_KNOTS('',3,(#3361,#3362,#3363,#3364,#3365),
 .UNSPECIFIED.,.F.,.F.,(4,1,4),(0.,0.0436120209723486,0.0994043077332544),
 .UNSPECIFIED.);
#457=B_SPLINE_CURVE_WITH_KNOTS('',3,(#3368,#3369,#3370,#3371,#3372),
 .UNSPECIFIED.,.F.,.F.,(4,1,4),(0.,0.0436120209723486,0.0994043077332544),
 .UNSPECIFIED.);
#458=B_SPLINE_CURVE_WITH_KNOTS('',3,(#3384,#3385,#3386,#3387,#3388),
 .UNSPECIFIED.,.F.,.F.,(4,1,4),(0.,0.0406946872999083,0.0799408911242879),
 .UNSPECIFIED.);
#459=B_SPLINE_CURVE_WITH_KNOTS('',3,(#3391,#3392,#3393,#3394,#3395),
 .UNSPECIFIED.,.F.,.F.,(4,1,4),(0.,0.0406946872999083,0.0799408911242879),
 .UNSPECIFIED.);
#460=B_SPLINE_CURVE_WITH_KNOTS('',3,(#3407,#3408,#3409,#3410,#3411),
 .UNSPECIFIED.,.F.,.F.,(4,1,4),(0.,0.0212991321825003,0.0441316537129778),
 .UNSPECIFIED.);
#461=B_SPLINE_CURVE_WITH_KNOTS('',3,(#3414,#3415,#3416,#3417,#3418),
 .UNSPECIFIED.,.F.,.F.,(4,1,4),(0.,0.0212991321825003,0.0441316537129778),
 .UNSPECIFIED.);
#462=B_SPLINE_CURVE_WITH_KNOTS('',3,(#3430,#3431,#3432,#3433,#3434),
 .UNSPECIFIED.,.F.,.F.,(4,1,4),(0.,0.0193138365469598,0.0393917816706491),
 .UNSPECIFIED.);
#463=B_SPLINE_CURVE_WITH_KNOTS('',3,(#3437,#3438,#3439,#3440,#3441),
 .UNSPECIFIED.,.F.,.F.,(4,1,4),(0.,0.0193138365469598,0.0393917816706491),
 .UNSPECIFIED.);
#464=B_SPLINE_CURVE_WITH_KNOTS('',3,(#3453,#3454,#3455,#3456,#3457),
 .UNSPECIFIED.,.F.,.F.,(4,1,4),(0.,0.036319520603327,0.06131391079269),
 .UNSPECIFIED.);
#465=B_SPLINE_CURVE_WITH_KNOTS('',3,(#3460,#3461,#3462,#3463,#3464),
 .UNSPECIFIED.,.F.,.F.,(4,1,4),(0.,0.036319520603327,0.06131391079269),
 .UNSPECIFIED.);
#466=B_SPLINE_CURVE_WITH_KNOTS('',3,(#3494,#3495,#3496,#3497,#3498),
 .UNSPECIFIED.,.F.,.F.,(4,1,4),(0.,0.0500439533848639,0.112463589166604),
 .UNSPECIFIED.);
#467=B_SPLINE_CURVE_WITH_KNOTS('',3,(#3501,#3502,#3503,#3504,#3505),
 .UNSPECIFIED.,.F.,.F.,(4,1,4),(0.,0.0500439533848639,0.112463589166604),
 .UNSPECIFIED.);
#468=B_SPLINE_CURVE_WITH_KNOTS('',3,(#3517,#3518,#3519,#3520,#3521),
 .UNSPECIFIED.,.F.,.F.,(4,1,4),(0.,0.0552544687633677,0.103043775096105),
 .UNSPECIFIED.);
#469=B_SPLINE_CURVE_WITH_KNOTS('',3,(#3524,#3525,#3526,#3527,#3528),
 .UNSPECIFIED.,.F.,.F.,(4,1,4),(0.,0.0552544687633677,0.103043775096105),
 .UNSPECIFIED.);
#470=B_SPLINE_CURVE_WITH_KNOTS('',3,(#3540,#3541,#3542,#3543,#3544),
 .UNSPECIFIED.,.F.,.F.,(4,1,4),(0.,0.0785974401601664,0.152353521116953),
 .UNSPECIFIED.);
#471=B_SPLINE_CURVE_WITH_KNOTS('',3,(#3547,#3548,#3549,#3550,#3551),
 .UNSPECIFIED.,.F.,.F.,(4,1,4),(0.,0.0785974401601664,0.152353521116953),
 .UNSPECIFIED.);
#472=B_SPLINE_CURVE_WITH_KNOTS('',3,(#3563,#3564,#3565,#3566,#3567),
 .UNSPECIFIED.,.F.,.F.,(4,1,4),(0.,0.0340442900577819,0.0687584553760122),
 .UNSPECIFIED.);
#473=B_SPLINE_CURVE_WITH_KNOTS('',3,(#3570,#3571,#3572,#3573,#3574),
 .UNSPECIFIED.,.F.,.F.,(4,1,4),(0.,0.0340442900577819,0.0687584553760122),
 .UNSPECIFIED.);
#474=B_SPLINE_CURVE_WITH_KNOTS('',3,(#3586,#3587,#3588,#3589,#3590),
 .UNSPECIFIED.,.F.,.F.,(4,1,4),(0.,0.0422154481080279,0.0787928022310289),
 .UNSPECIFIED.);
#475=B_SPLINE_CURVE_WITH_KNOTS('',3,(#3593,#3594,#3595,#3596,#3597),
 .UNSPECIFIED.,.F.,.F.,(4,1,4),(0.,0.0422154481080279,0.0787928022310289),
 .UNSPECIFIED.);
#476=B_SPLINE_CURVE_WITH_KNOTS('',3,(#3609,#3610,#3611,#3612,#3613),
 .UNSPECIFIED.,.F.,.F.,(4,1,4),(0.,0.0373567068693992,0.0767906167311811),
 .UNSPECIFIED.);
#477=B_SPLINE_CURVE_WITH_KNOTS('',3,(#3616,#3617,#3618,#3619,#3620),
 .UNSPECIFIED.,.F.,.F.,(4,1,4),(0.,0.0373567068693992,0.0767906167311811),
 .UNSPECIFIED.);
#478=B_SPLINE_CURVE_WITH_KNOTS('',3,(#3632,#3633,#3634,#3635,#3636),
 .UNSPECIFIED.,.F.,.F.,(4,1,4),(0.,0.0356854643436493,0.0719659562279837),
 .UNSPECIFIED.);
#479=B_SPLINE_CURVE_WITH_KNOTS('',3,(#3639,#3640,#3641,#3642,#3643),
 .UNSPECIFIED.,.F.,.F.,(4,1,4),(0.,0.0356854643436493,0.0719659562279837),
 .UNSPECIFIED.);
#480=B_SPLINE_CURVE_WITH_KNOTS('',3,(#3715,#3716,#3717,#3718,#3719),
 .UNSPECIFIED.,.F.,.F.,(4,1,4),(0.,0.0717854089305119,0.137201689227213),
 .UNSPECIFIED.);
#481=B_SPLINE_CURVE_WITH_KNOTS('',3,(#3723,#3724,#3725,#3726,#3727),
 .UNSPECIFIED.,.F.,.F.,(4,1,4),(0.,0.0717854089305119,0.137201689227213),
 .UNSPECIFIED.);
#482=B_SPLINE_CURVE_WITH_KNOTS('',3,(#3740,#3741,#3742,#3743,#3744),
 .UNSPECIFIED.,.F.,.F.,(4,1,4),(0.,0.0834401091823925,0.170448101890008),
 .UNSPECIFIED.);
#483=B_SPLINE_CURVE_WITH_KNOTS('',3,(#3747,#3748,#3749,#3750,#3751),
 .UNSPECIFIED.,.F.,.F.,(4,1,4),(0.,0.0834401091823925,0.170448101890008),
 .UNSPECIFIED.);
#484=B_SPLINE_CURVE_WITH_KNOTS('',3,(#3763,#3764,#3765,#3766,#3767),
 .UNSPECIFIED.,.F.,.F.,(4,1,4),(0.,0.0733410328808172,0.143968881829118),
 .UNSPECIFIED.);
#485=B_SPLINE_CURVE_WITH_KNOTS('',3,(#3770,#3771,#3772,#3773,#3774),
 .UNSPECIFIED.,.F.,.F.,(4,1,4),(0.,0.0733410328808172,0.143968881829118),
 .UNSPECIFIED.);
#486=B_SPLINE_CURVE_WITH_KNOTS('',3,(#3786,#3787,#3788,#3789,#3790),
 .UNSPECIFIED.,.F.,.F.,(4,1,4),(0.,0.0708583758666591,0.146188254423901),
 .UNSPECIFIED.);
#487=B_SPLINE_CURVE_WITH_KNOTS('',3,(#3793,#3794,#3795,#3796,#3797),
 .UNSPECIFIED.,.F.,.F.,(4,1,4),(0.,0.0708583758666591,0.146188254423901),
 .UNSPECIFIED.);
#488=B_SPLINE_CURVE_WITH_KNOTS('',3,(#3809,#3810,#3811,#3812,#3813),
 .UNSPECIFIED.,.F.,.F.,(4,1,4),(0.,0.0703499934446718,0.139744022481201),
 .UNSPECIFIED.);
#489=B_SPLINE_CURVE_WITH_KNOTS('',3,(#3816,#3817,#3818,#3819,#3820),
 .UNSPECIFIED.,.F.,.F.,(4,1,4),(0.,0.0703499934446718,0.139744022481201),
 .UNSPECIFIED.);
#490=B_SPLINE_CURVE_WITH_KNOTS('',3,(#3832,#3833,#3834,#3835,#3836),
 .UNSPECIFIED.,.F.,.F.,(4,1,4),(0.,0.0593101629097396,0.115405411383909),
 .UNSPECIFIED.);
#491=B_SPLINE_CURVE_WITH_KNOTS('',3,(#3839,#3840,#3841,#3842,#3843),
 .UNSPECIFIED.,.F.,.F.,(4,1,4),(0.,0.0593101629097396,0.115405411383909),
 .UNSPECIFIED.);
#492=B_SPLINE_CURVE_WITH_KNOTS('',3,(#3891,#3892,#3893,#3894,#3895),
 .UNSPECIFIED.,.F.,.F.,(4,1,4),(0.,0.0301696538587447,0.0591905297244589),
 .UNSPECIFIED.);
#493=B_SPLINE_CURVE_WITH_KNOTS('',3,(#3898,#3899,#3900,#3901,#3902),
 .UNSPECIFIED.,.F.,.F.,(4,1,4),(0.,0.0301696538587447,0.0591905297244589),
 .UNSPECIFIED.);
#494=B_SPLINE_CURVE_WITH_KNOTS('',3,(#3914,#3915,#3916,#3917,#3918),
 .UNSPECIFIED.,.F.,.F.,(4,1,4),(0.,0.0325535610231175,0.0637808686066043),
 .UNSPECIFIED.);
#495=B_SPLINE_CURVE_WITH_KNOTS('',3,(#3921,#3922,#3923,#3924,#3925),
 .UNSPECIFIED.,.F.,.F.,(4,1,4),(0.,0.0325535610231175,0.0637808686066043),
 .UNSPECIFIED.);
#496=B_SPLINE_CURVE_WITH_KNOTS('',3,(#3937,#3938,#3939,#3940,#3941),
 .UNSPECIFIED.,.F.,.F.,(4,1,4),(0.,0.0469247592259091,0.0971454608581956),
 .UNSPECIFIED.);
#497=B_SPLINE_CURVE_WITH_KNOTS('',3,(#3944,#3945,#3946,#3947,#3948),
 .UNSPECIFIED.,.F.,.F.,(4,1,4),(0.,0.0469247592259091,0.0971454608581956),
 .UNSPECIFIED.);
#498=B_SPLINE_CURVE_WITH_KNOTS('',3,(#3960,#3961,#3962,#3963,#3964),
 .UNSPECIFIED.,.F.,.F.,(4,1,4),(0.,0.054467590284494,0.102763637201513),
 .UNSPECIFIED.);
#499=B_SPLINE_CURVE_WITH_KNOTS('',3,(#3967,#3968,#3969,#3970,#3971),
 .UNSPECIFIED.,.F.,.F.,(4,1,4),(0.,0.054467590284494,0.102763637201513),
 .UNSPECIFIED.);
#500=B_SPLINE_CURVE_WITH_KNOTS('',3,(#3983,#3984,#3985,#3986,#3987),
 .UNSPECIFIED.,.F.,.F.,(4,1,4),(0.,0.0517519467107001,0.109456426753413),
 .UNSPECIFIED.);
#501=B_SPLINE_CURVE_WITH_KNOTS('',3,(#3990,#3991,#3992,#3993,#3994),
 .UNSPECIFIED.,.F.,.F.,(4,1,4),(0.,0.0517519467107001,0.109456426753413),
 .UNSPECIFIED.);
#502=B_SPLINE_CURVE_WITH_KNOTS('',3,(#4006,#4007,#4008,#4009,#4010),
 .UNSPECIFIED.,.F.,.F.,(4,1,4),(0.,0.0478420074323586,0.0963208263032646),
 .UNSPECIFIED.);
#503=B_SPLINE_CURVE_WITH_KNOTS('',3,(#4013,#4014,#4015,#4016,#4017),
 .UNSPECIFIED.,.F.,.F.,(4,1,4),(0.,0.0478420074323586,0.0963208263032646),
 .UNSPECIFIED.);
#504=B_SPLINE_CURVE_WITH_KNOTS('',3,(#4029,#4030,#4031,#4032,#4033),
 .UNSPECIFIED.,.F.,.F.,(4,1,4),(0.,0.0387411898423676,0.0784370388347295),
 .UNSPECIFIED.);
#505=B_SPLINE_CURVE_WITH_KNOTS('',3,(#4036,#4037,#4038,#4039,#4040),
 .UNSPECIFIED.,.F.,.F.,(4,1,4),(0.,0.0387411898423676,0.0784370388347295),
 .UNSPECIFIED.);
#506=B_SPLINE_CURVE_WITH_KNOTS('',3,(#4052,#4053,#4054,#4055,#4056),
 .UNSPECIFIED.,.F.,.F.,(4,1,4),(0.,0.0491428205570536,0.0908972644548846),
 .UNSPECIFIED.);
#507=B_SPLINE_CURVE_WITH_KNOTS('',3,(#4059,#4060,#4061,#4062,#4063),
 .UNSPECIFIED.,.F.,.F.,(4,1,4),(0.,0.0491428205570536,0.0908972644548846),
 .UNSPECIFIED.);
#508=B_SPLINE_CURVE_WITH_KNOTS('',3,(#4080,#4081,#4082,#4083,#4084),
 .UNSPECIFIED.,.F.,.F.,(4,1,4),(0.,0.0639962944213819,0.131476002696832),
 .UNSPECIFIED.);
#509=B_SPLINE_CURVE_WITH_KNOTS('',3,(#4085,#4086,#4087,#4088,#4089),
 .UNSPECIFIED.,.F.,.F.,(4,1,4),(0.,0.0639962944213819,0.131476002696832),
 .UNSPECIFIED.);
#510=B_SPLINE_CURVE_WITH_KNOTS('',3,(#4217,#4218,#4219,#4220,#4221,#4222,
#4223),.UNSPECIFIED.,.F.,.F.,(4,3,4),(-0.918659884549569,-0.482141100797267,
-0.0814976827401514),.UNSPECIFIED.);
#511=B_SPLINE_CURVE_WITH_KNOTS('',3,(#4273,#4274,#4275,#4276),
 .UNSPECIFIED.,.F.,.F.,(4,4),(0.205921594450685,0.411858735210438),
 .UNSPECIFIED.);
#512=B_SPLINE_CURVE_WITH_KNOTS('',3,(#4277,#4278,#4279,#4280,#4281,#4282),
 .UNSPECIFIED.,.F.,.F.,(4,2,4),(0.,0.205503881411107,0.205921594450685),
 .UNSPECIFIED.);
#513=B_SPLINE_CURVE_WITH_KNOTS('',3,(#4283,#4284,#4285,#4286),
 .UNSPECIFIED.,.F.,.F.,(4,4),(0.206014207371554,0.412044364523061),
 .UNSPECIFIED.);
#514=B_SPLINE_CURVE_WITH_KNOTS('',3,(#4288,#4289,#4290,#4291,#4292,#4293),
 .UNSPECIFIED.,.F.,.F.,(4,2,4),(0.,0.205595595364705,0.206014207371554),
 .UNSPECIFIED.);
#515=B_SPLINE_CURVE_WITH_KNOTS('',3,(#4330,#4331,#4332,#4333,#4334,#4335),
 .UNSPECIFIED.,.F.,.F.,(4,2,4),(0.,0.206461140471557,0.414099367037001),
 .UNSPECIFIED.);
#516=B_SPLINE_CURVE_WITH_KNOTS('',3,(#4337,#4338,#4339,#4340,#4341,#4342,
#4343),.UNSPECIFIED.,.F.,.F.,(4,3,4),(0.0814976827401514,0.482141100797267,
0.918659884549569),.UNSPECIFIED.);
#517=B_SPLINE_CURVE_WITH_KNOTS('',3,(#4344,#4345,#4346,#4347,#4348,#4349),
 .UNSPECIFIED.,.F.,.F.,(4,2,4),(0.,0.206296813100725,0.414283107191306),
 .UNSPECIFIED.);
#518=B_SPLINE_CURVE_WITH_KNOTS('',3,(#4355,#4356,#4357,#4358),
 .UNSPECIFIED.,.F.,.F.,(4,4),(0.206014207371553,0.412044364523059),
 .UNSPECIFIED.);
#519=B_SPLINE_CURVE_WITH_KNOTS('',3,(#4362,#4363,#4364,#4365,#4366,#4367),
 .UNSPECIFIED.,.F.,.F.,(4,2,4),(0.,0.20629681310074,0.414283107191326),
 .UNSPECIFIED.);
#520=B_SPLINE_CURVE_WITH_KNOTS('',3,(#4370,#4371,#4372,#4373,#4374,#4375),
 .UNSPECIFIED.,.F.,.F.,(4,2,4),(0.,0.205595595364704,0.206014207371553),
 .UNSPECIFIED.);
#521=B_SPLINE_CURVE_WITH_KNOTS('',3,(#4377,#4378,#4379,#4380),
 .UNSPECIFIED.,.F.,.F.,(4,4),(0.206014207371572,0.412044364523097),
 .UNSPECIFIED.);
#522=B_SPLINE_CURVE_WITH_KNOTS('',3,(#4384,#4385,#4386,#4387,#4388,#4389),
 .UNSPECIFIED.,.F.,.F.,(4,2,4),(0.,0.206296813100724,0.414283107191303),
 .UNSPECIFIED.);
#523=B_SPLINE_CURVE_WITH_KNOTS('',3,(#4392,#4393,#4394,#4395,#4396,#4397),
 .UNSPECIFIED.,.F.,.F.,(4,2,4),(0.,0.205595595364722,0.206014207371572),
 .UNSPECIFIED.);
#524=B_SPLINE_CURVE_WITH_KNOTS('',3,(#4405,#4406,#4407,#4408,#4409,#4410),
 .UNSPECIFIED.,.F.,.F.,(4,2,4),(0.,0.205503881411135,0.205921594450713),
 .UNSPECIFIED.);
#525=B_SPLINE_CURVE_WITH_KNOTS('',3,(#4412,#4413,#4414,#4415),
 .UNSPECIFIED.,.F.,.F.,(4,4),(0.205921594450713,0.411858735210506),
 .UNSPECIFIED.);
#526=B_SPLINE_CURVE_WITH_KNOTS('',3,(#4418,#4419,#4420,#4421,#4422,#4423),
 .UNSPECIFIED.,.F.,.F.,(4,2,4),(0.,0.20646114047157,0.414099367037024),
 .UNSPECIFIED.);
#527=B_SPLINE_CURVE_WITH_KNOTS('',3,(#4428,#4429,#4430,#4431,#4432,#4433),
 .UNSPECIFIED.,.F.,.F.,(4,2,4),(0.,0.205503881411131,0.205921594450708),
 .UNSPECIFIED.);
#528=B_SPLINE_CURVE_WITH_KNOTS('',3,(#4435,#4436,#4437,#4438),
 .UNSPECIFIED.,.F.,.F.,(4,4),(0.205921594450708,0.411858735210494),
 .UNSPECIFIED.);
#529=B_SPLINE_CURVE_WITH_KNOTS('',3,(#4441,#4442,#4443,#4444,#4445,#4446),
 .UNSPECIFIED.,.F.,.F.,(4,2,4),(0.,0.206461140471557,0.414099367036996),
 .UNSPECIFIED.);
#530=B_SPLINE_CURVE_WITH_KNOTS('',3,(#4448,#4449,#4450,#4451,#4452,#4453,
#4454),.UNSPECIFIED.,.F.,.F.,(4,3,4),(-0.918659884549569,-0.482141100797267,
-0.0814976827401514),.UNSPECIFIED.);
#531=B_SPLINE_CURVE_WITH_KNOTS('',3,(#4535,#4536,#4537,#4538,#4539,#4540,
#4541),.UNSPECIFIED.,.F.,.F.,(4,3,4),(0.0814976827401515,0.482141100797267,
0.918659884549569),.UNSPECIFIED.);
#532=B_SPLINE_CURVE_WITH_KNOTS('',3,(#4544,#4545,#4546,#4547,#4548,#4549,
#4550),.UNSPECIFIED.,.F.,.F.,(4,3,4),(-0.918659884549569,-0.482141100797267,
-0.0814976827401513),.UNSPECIFIED.);
#533=B_SPLINE_CURVE_WITH_KNOTS('',3,(#4631,#4632,#4633,#4634,#4635,#4636,
#4637),.UNSPECIFIED.,.F.,.F.,(4,3,4),(0.0814976827401513,0.482141100797267,
0.918659884549569),.UNSPECIFIED.);
#534=LINE('',#3129,#752);
#535=LINE('',#3141,#753);
#536=LINE('',#3144,#754);
#537=LINE('',#3146,#755);
#538=LINE('',#3152,#756);
#539=LINE('',#3165,#757);
#540=LINE('',#3167,#758);
#541=LINE('',#3168,#759);
#542=LINE('',#3174,#760);
#543=LINE('',#3186,#761);
#544=LINE('',#3188,#762);
#545=LINE('',#3189,#763);
#546=LINE('',#3194,#764);
#547=LINE('',#3207,#765);
#548=LINE('',#3211,#766);
#549=LINE('',#3213,#767);
#550=LINE('',#3215,#768);
#551=LINE('',#3216,#769);
#552=LINE('',#3234,#770);
#553=LINE('',#3257,#771);
#554=LINE('',#3280,#772);
#555=LINE('',#3303,#773);
#556=LINE('',#3326,#774);
#557=LINE('',#3334,#775);
#558=LINE('',#3336,#776);
#559=LINE('',#3337,#777);
#560=LINE('',#3340,#778);
#561=LINE('',#3342,#779);
#562=LINE('',#3343,#780);
#563=LINE('',#3346,#781);
#564=LINE('',#3348,#782);
#565=LINE('',#3349,#783);
#566=LINE('',#3367,#784);
#567=LINE('',#3390,#785);
#568=LINE('',#3413,#786);
#569=LINE('',#3436,#787);
#570=LINE('',#3459,#788);
#571=LINE('',#3467,#789);
#572=LINE('',#3469,#790);
#573=LINE('',#3470,#791);
#574=LINE('',#3473,#792);
#575=LINE('',#3475,#793);
#576=LINE('',#3476,#794);
#577=LINE('',#3479,#795);
#578=LINE('',#3481,#796);
#579=LINE('',#3482,#797);
#580=LINE('',#3500,#798);
#581=LINE('',#3523,#799);
#582=LINE('',#3546,#800);
#583=LINE('',#3569,#801);
#584=LINE('',#3592,#802);
#585=LINE('',#3615,#803);
#586=LINE('',#3638,#804);
#587=LINE('',#3646,#805);
#588=LINE('',#3648,#806);
#589=LINE('',#3649,#807);
#590=LINE('',#3652,#808);
#591=LINE('',#3654,#809);
#592=LINE('',#3655,#810);
#593=LINE('',#3658,#811);
#594=LINE('',#3660,#812);
#595=LINE('',#3661,#813);
#596=LINE('',#3663,#814);
#597=LINE('',#3664,#815);
#598=LINE('',#3669,#816);
#599=LINE('',#3671,#817);
#600=LINE('',#3673,#818);
#601=LINE('',#3674,#819);
#602=LINE('',#3677,#820);
#603=LINE('',#3679,#821);
#604=LINE('',#3680,#822);
#605=LINE('',#3683,#823);
#606=LINE('',#3685,#824);
#607=LINE('',#3686,#825);
#608=LINE('',#3689,#826);
#609=LINE('',#3691,#827);
#610=LINE('',#3692,#828);
#611=LINE('',#3695,#829);
#612=LINE('',#3697,#830);
#613=LINE('',#3698,#831);
#614=LINE('',#3700,#832);
#615=LINE('',#3701,#833);
#616=LINE('',#3721,#834);
#617=LINE('',#3728,#835);
#618=LINE('',#3746,#836);
#619=LINE('',#3769,#837);
#620=LINE('',#3792,#838);
#621=LINE('',#3815,#839);
#622=LINE('',#3838,#840);
#623=LINE('',#3846,#841);
#624=LINE('',#3848,#842);
#625=LINE('',#3849,#843);
#626=LINE('',#3852,#844);
#627=LINE('',#3854,#845);
#628=LINE('',#3855,#846);
#629=LINE('',#3858,#847);
#630=LINE('',#3860,#848);
#631=LINE('',#3861,#849);
#632=LINE('',#3864,#850);
#633=LINE('',#3866,#851);
#634=LINE('',#3867,#852);
#635=LINE('',#3870,#853);
#636=LINE('',#3872,#854);
#637=LINE('',#3873,#855);
#638=LINE('',#3876,#856);
#639=LINE('',#3878,#857);
#640=LINE('',#3879,#858);
#641=LINE('',#3897,#859);
#642=LINE('',#3920,#860);
#643=LINE('',#3943,#861);
#644=LINE('',#3966,#862);
#645=LINE('',#3989,#863);
#646=LINE('',#4012,#864);
#647=LINE('',#4035,#865);
#648=LINE('',#4058,#866);
#649=LINE('',#4066,#867);
#650=LINE('',#4068,#868);
#651=LINE('',#4069,#869);
#652=LINE('',#4112,#870);
#653=LINE('',#4113,#871);
#654=LINE('',#4132,#872);
#655=LINE('',#4133,#873);
#656=LINE('',#4152,#874);
#657=LINE('',#4153,#875);
#658=LINE('',#4169,#876);
#659=LINE('',#4170,#877);
#660=LINE('',#4173,#878);
#661=LINE('',#4175,#879);
#662=LINE('',#4176,#880);
#663=LINE('',#4179,#881);
#664=LINE('',#4183,#882);
#665=LINE('',#4184,#883);
#666=LINE('',#4187,#884);
#667=LINE('',#4200,#885);
#668=LINE('',#4201,#886);
#669=LINE('',#4204,#887);
#670=LINE('',#4208,#888);
#671=LINE('',#4209,#889);
#672=LINE('',#4215,#890);
#673=LINE('',#4225,#891);
#674=LINE('',#4351,#892);
#675=LINE('',#4352,#893);
#676=LINE('',#4360,#894);
#677=LINE('',#4369,#895);
#678=LINE('',#4382,#896);
#679=LINE('',#4391,#897);
#680=LINE('',#4399,#898);
#681=LINE('',#4403,#899);
#682=LINE('',#4417,#900);
#683=LINE('',#4426,#901);
#684=LINE('',#4440,#902);
#685=LINE('',#4642,#903);
#686=LINE('',#4644,#904);
#687=LINE('',#4646,#905);
#688=LINE('',#4648,#906);
#689=LINE('',#4650,#907);
#690=LINE('',#4651,#908);
#691=LINE('',#4663,#909);
#692=LINE('',#4665,#910);
#693=LINE('',#4667,#911);
#694=LINE('',#4668,#912);
#695=LINE('',#4671,#913);
#696=LINE('',#4673,#914);
#697=LINE('',#4674,#915);
#698=LINE('',#4677,#916);
#699=LINE('',#4679,#917);
#700=LINE('',#4680,#918);
#701=LINE('',#4682,#919);
#702=LINE('',#4683,#920);
#703=LINE('',#4688,#921);
#704=LINE('',#4690,#922);
#705=LINE('',#4692,#923);
#706=LINE('',#4693,#924);
#707=LINE('',#4696,#925);
#708=LINE('',#4698,#926);
#709=LINE('',#4699,#927);
#710=LINE('',#4702,#928);
#711=LINE('',#4704,#929);
#712=LINE('',#4705,#930);
#713=LINE('',#4707,#931);
#714=LINE('',#4708,#932);
#715=LINE('',#4713,#933);
#716=LINE('',#4715,#934);
#717=LINE('',#4717,#935);
#718=LINE('',#4718,#936);
#719=LINE('',#4721,#937);
#720=LINE('',#4723,#938);
#721=LINE('',#4724,#939);
#722=LINE('',#4727,#940);
#723=LINE('',#4729,#941);
#724=LINE('',#4730,#942);
#725=LINE('',#4732,#943);
#726=LINE('',#4733,#944);
#727=LINE('',#4739,#945);
#728=LINE('',#4744,#946);
#729=LINE('',#4746,#947);
#730=LINE('',#4748,#948);
#731=LINE('',#4749,#949);
#732=LINE('',#4754,#950);
#733=LINE('',#4758,#951);
#734=LINE('',#4760,#952);
#735=LINE('',#4761,#953);
#736=LINE('',#4768,#954);
#737=LINE('',#4772,#955);
#738=LINE('',#4776,#956);
#739=LINE('',#4780,#957);
#740=LINE('',#4785,#958);
#741=LINE('',#4786,#959);
#742=LINE('',#4787,#960);
#743=LINE('',#4790,#961);
#744=LINE('',#4791,#962);
#745=LINE('',#4794,#963);
#746=LINE('',#4795,#964);
#747=LINE('',#4798,#965);
#748=LINE('',#4799,#966);
#749=LINE('',#4802,#967);
#750=LINE('',#4803,#968);
#751=LINE('',#4805,#969);
#752=VECTOR('',#2641,10.);
#753=VECTOR('',#2642,10.);
#754=VECTOR('',#2645,10.);
#755=VECTOR('',#2646,10.);
#756=VECTOR('',#2653,10.);
#757=VECTOR('',#2656,10.);
#758=VECTOR('',#2657,10.);
#759=VECTOR('',#2658,10.);
#760=VECTOR('',#2663,10.);
#761=VECTOR('',#2664,10.);
#762=VECTOR('',#2667,10.);
#763=VECTOR('',#2668,10.);
#764=VECTOR('',#2673,10.);
#765=VECTOR('',#2678,10.);
#766=VECTOR('',#2681,10.);
#767=VECTOR('',#2682,10.);
#768=VECTOR('',#2683,10.);
#769=VECTOR('',#2684,10.);
#770=VECTOR('',#2685,10.);
#771=VECTOR('',#2686,10.);
#772=VECTOR('',#2687,10.);
#773=VECTOR('',#2688,10.);
#774=VECTOR('',#2689,10.);
#775=VECTOR('',#2692,10.);
#776=VECTOR('',#2693,10.);
#777=VECTOR('',#2694,10.);
#778=VECTOR('',#2697,10.);
#779=VECTOR('',#2698,10.);
#780=VECTOR('',#2699,10.);
#781=VECTOR('',#2702,10.);
#782=VECTOR('',#2703,10.);
#783=VECTOR('',#2704,10.);
#784=VECTOR('',#2705,10.);
#785=VECTOR('',#2706,10.);
#786=VECTOR('',#2707,10.);
#787=VECTOR('',#2708,10.);
#788=VECTOR('',#2709,10.);
#789=VECTOR('',#2712,10.);
#790=VECTOR('',#2713,10.);
#791=VECTOR('',#2714,10.);
#792=VECTOR('',#2717,10.);
#793=VECTOR('',#2718,10.);
#794=VECTOR('',#2719,10.);
#795=VECTOR('',#2722,10.);
#796=VECTOR('',#2723,10.);
#797=VECTOR('',#2724,10.);
#798=VECTOR('',#2725,10.);
#799=VECTOR('',#2726,10.);
#800=VECTOR('',#2727,10.);
#801=VECTOR('',#2728,10.);
#802=VECTOR('',#2729,10.);
#803=VECTOR('',#2730,10.);
#804=VECTOR('',#2731,10.);
#805=VECTOR('',#2734,10.);
#806=VECTOR('',#2735,10.);
#807=VECTOR('',#2736,10.);
#808=VECTOR('',#2739,10.);
#809=VECTOR('',#2740,10.);
#810=VECTOR('',#2741,10.);
#811=VECTOR('',#2744,10.);
#812=VECTOR('',#2745,10.);
#813=VECTOR('',#2746,10.);
#814=VECTOR('',#2749,10.);
#815=VECTOR('',#2750,10.);
#816=VECTOR('',#2755,10.);
#817=VECTOR('',#2756,10.);
#818=VECTOR('',#2757,10.);
#819=VECTOR('',#2758,10.);
#820=VECTOR('',#2761,10.);
#821=VECTOR('',#2762,10.);
#822=VECTOR('',#2763,10.);
#823=VECTOR('',#2766,10.);
#824=VECTOR('',#2767,10.);
#825=VECTOR('',#2768,10.);
#826=VECTOR('',#2771,10.);
#827=VECTOR('',#2772,10.);
#828=VECTOR('',#2773,10.);
#829=VECTOR('',#2776,10.);
#830=VECTOR('',#2777,10.);
#831=VECTOR('',#2778,10.);
#832=VECTOR('',#2781,10.);
#833=VECTOR('',#2782,10.);
#834=VECTOR('',#2785,10.);
#835=VECTOR('',#2786,10.);
#836=VECTOR('',#2787,10.);
#837=VECTOR('',#2788,10.);
#838=VECTOR('',#2789,10.);
#839=VECTOR('',#2790,10.);
#840=VECTOR('',#2791,10.);
#841=VECTOR('',#2794,10.);
#842=VECTOR('',#2795,10.);
#843=VECTOR('',#2796,10.);
#844=VECTOR('',#2799,10.);
#845=VECTOR('',#2800,10.);
#846=VECTOR('',#2801,10.);
#847=VECTOR('',#2804,10.);
#848=VECTOR('',#2805,10.);
#849=VECTOR('',#2806,10.);
#850=VECTOR('',#2809,10.);
#851=VECTOR('',#2810,10.);
#852=VECTOR('',#2811,10.);
#853=VECTOR('',#2814,10.);
#854=VECTOR('',#2815,10.);
#855=VECTOR('',#2816,10.);
#856=VECTOR('',#2819,10.);
#857=VECTOR('',#2820,10.);
#858=VECTOR('',#2821,10.);
#859=VECTOR('',#2822,10.);
#860=VECTOR('',#2823,10.);
#861=VECTOR('',#2824,10.);
#862=VECTOR('',#2825,10.);
#863=VECTOR('',#2826,10.);
#864=VECTOR('',#2827,10.);
#865=VECTOR('',#2828,10.);
#866=VECTOR('',#2829,10.);
#867=VECTOR('',#2832,10.);
#868=VECTOR('',#2833,10.);
#869=VECTOR('',#2834,10.);
#870=VECTOR('',#2849,10.);
#871=VECTOR('',#2850,10.);
#872=VECTOR('',#2861,10.);
#873=VECTOR('',#2862,10.);
#874=VECTOR('',#2873,10.);
#875=VECTOR('',#2874,10.);
#876=VECTOR('',#2883,10.);
#877=VECTOR('',#2884,10.);
#878=VECTOR('',#2887,10.);
#879=VECTOR('',#2888,10.);
#880=VECTOR('',#2889,10.);
#881=VECTOR('',#2892,10.);
#882=VECTOR('',#2897,10.);
#883=VECTOR('',#2898,10.);
#884=VECTOR('',#2901,10.);
#885=VECTOR('',#2916,10.);
#886=VECTOR('',#2917,10.);
#887=VECTOR('',#2920,10.);
#888=VECTOR('',#2925,10.);
#889=VECTOR('',#2926,10.);
#890=VECTOR('',#2933,10.);
#891=VECTOR('',#2934,10.);
#892=VECTOR('',#2937,10.);
#893=VECTOR('',#2938,10.);
#894=VECTOR('',#2941,10.);
#895=VECTOR('',#2942,10.);
#896=VECTOR('',#2943,10.);
#897=VECTOR('',#2944,10.);
#898=VECTOR('',#2945,10.0000001490116);
#899=VECTOR('',#2948,10.);
#900=VECTOR('',#2949,10.);
#901=VECTOR('',#2950,10.);
#902=VECTOR('',#2951,10.);
#903=VECTOR('',#2962,10.);
#904=VECTOR('',#2963,10.);
#905=VECTOR('',#2964,10.);
#906=VECTOR('',#2965,10.);
#907=VECTOR('',#2966,10.);
#908=VECTOR('',#2967,10.);
#909=VECTOR('',#2978,10.);
#910=VECTOR('',#2979,10.);
#911=VECTOR('',#2980,10.);
#912=VECTOR('',#2981,10.);
#913=VECTOR('',#2984,10.);
#914=VECTOR('',#2985,10.);
#915=VECTOR('',#2986,10.);
#916=VECTOR('',#2989,10.);
#917=VECTOR('',#2990,10.);
#918=VECTOR('',#2991,10.);
#919=VECTOR('',#2994,10.);
#920=VECTOR('',#2995,10.);
#921=VECTOR('',#3000,10.);
#922=VECTOR('',#3001,10.);
#923=VECTOR('',#3002,10.);
#924=VECTOR('',#3003,10.);
#925=VECTOR('',#3006,10.);
#926=VECTOR('',#3007,10.);
#927=VECTOR('',#3008,10.);
#928=VECTOR('',#3011,10.);
#929=VECTOR('',#3012,10.);
#930=VECTOR('',#3013,10.);
#931=VECTOR('',#3016,10.);
#932=VECTOR('',#3017,10.);
#933=VECTOR('',#3022,10.);
#934=VECTOR('',#3023,10.);
#935=VECTOR('',#3024,10.);
#936=VECTOR('',#3025,10.);
#937=VECTOR('',#3028,10.);
#938=VECTOR('',#3029,10.);
#939=VECTOR('',#3030,10.);
#940=VECTOR('',#3033,10.);
#941=VECTOR('',#3034,10.);
#942=VECTOR('',#3035,10.);
#943=VECTOR('',#3038,10.);
#944=VECTOR('',#3039,10.);
#945=VECTOR('',#3046,7.5);
#946=VECTOR('',#3051,10.);
#947=VECTOR('',#3052,10.);
#948=VECTOR('',#3053,10.);
#949=VECTOR('',#3054,10.);
#950=VECTOR('',#3059,10.);
#951=VECTOR('',#3064,10.);
#952=VECTOR('',#3065,10.);
#953=VECTOR('',#3066,10.);
#954=VECTOR('',#3077,1.75);
#955=VECTOR('',#3082,1.75);
#956=VECTOR('',#3087,1.75);
#957=VECTOR('',#3092,1.75);
#958=VECTOR('',#3097,10.);
#959=VECTOR('',#3098,10.);
#960=VECTOR('',#3099,10.);
#961=VECTOR('',#3102,10.);
#962=VECTOR('',#3103,10.);
#963=VECTOR('',#3106,10.);
#964=VECTOR('',#3107,10.);
#965=VECTOR('',#3110,10.);
#966=VECTOR('',#3111,10.);
#967=VECTOR('',#3114,10.);
#968=VECTOR('',#3115,10.);
#969=VECTOR('',#3118,10.);
#970=CIRCLE('',#2502,1.5);
#971=CIRCLE('',#2504,10.0000001490116);
#972=CIRCLE('',#2506,1.5);
#973=CIRCLE('',#2509,1.5);
#974=CIRCLE('',#2512,1.5);
#975=CIRCLE('',#2514,10.0000001490116);
#976=CIRCLE('',#2542,1.);
#977=CIRCLE('',#2543,1.);
#978=CIRCLE('',#2544,0.999999999999996);
#979=CIRCLE('',#2545,2.);
#980=CIRCLE('',#2547,0.999999999999996);
#981=CIRCLE('',#2548,0.999999999999996);
#982=CIRCLE('',#2549,2.);
#983=CIRCLE('',#2550,1.);
#984=CIRCLE('',#2552,0.999999999999996);
#985=CIRCLE('',#2553,0.999999999999996);
#986=CIRCLE('',#2554,2.);
#987=CIRCLE('',#2555,1.);
#988=CIRCLE('',#2557,0.999999999999996);
#989=CIRCLE('',#2558,0.999999999999996);
#990=CIRCLE('',#2559,2.);
#991=CIRCLE('',#2560,1.);
#992=CIRCLE('',#2564,2.);
#993=CIRCLE('',#2567,2.);
#994=CIRCLE('',#2569,10.0000001490116);
#995=CIRCLE('',#2570,10.0000001490116);
#996=CIRCLE('',#2571,10.0000001490116);
#997=CIRCLE('',#2572,10.0000001490116);
#998=CIRCLE('',#2575,2.);
#999=CIRCLE('',#2578,2.);
#1000=CIRCLE('',#2582,10.0000001490116);
#1001=CIRCLE('',#2588,1.75);
#1002=CIRCLE('',#2589,1.75);
#1003=CIRCLE('',#2590,1.75);
#1004=CIRCLE('',#2591,1.75);
#1005=CIRCLE('',#2608,7.5);
#1006=CIRCLE('',#2609,7.5);
#1007=CIRCLE('',#2612,11.275);
#1008=CIRCLE('',#2613,11.275);
#1009=CIRCLE('',#2616,11.275);
#1010=CIRCLE('',#2617,11.275);
#1011=CIRCLE('',#2620,1.75);
#1012=CIRCLE('',#2622,1.75);
#1013=CIRCLE('',#2624,1.75);
#1014=CIRCLE('',#2626,1.75);
#1015=VERTEX_POINT('',#3125);
#1016=VERTEX_POINT('',#3126);
#1017=VERTEX_POINT('',#3128);
#1018=VERTEX_POINT('',#3130);
#1019=VERTEX_POINT('',#3143);
#1020=VERTEX_POINT('',#3145);
#1021=VERTEX_POINT('',#3149);
#1022=VERTEX_POINT('',#3151);
#1023=VERTEX_POINT('',#3164);
#1024=VERTEX_POINT('',#3166);
#1025=VERTEX_POINT('',#3170);
#1026=VERTEX_POINT('',#3171);
#1027=VERTEX_POINT('',#3173);
#1028=VERTEX_POINT('',#3175);
#1029=VERTEX_POINT('',#3191);
#1030=VERTEX_POINT('',#3193);
#1031=VERTEX_POINT('',#3209);
#1032=VERTEX_POINT('',#3210);
#1033=VERTEX_POINT('',#3212);
#1034=VERTEX_POINT('',#3214);
#1035=VERTEX_POINT('',#3227);
#1036=VERTEX_POINT('',#3233);
#1037=VERTEX_POINT('',#3250);
#1038=VERTEX_POINT('',#3256);
#1039=VERTEX_POINT('',#3273);
#1040=VERTEX_POINT('',#3279);
#1041=VERTEX_POINT('',#3296);
#1042=VERTEX_POINT('',#3302);
#1043=VERTEX_POINT('',#3319);
#1044=VERTEX_POINT('',#3325);
#1045=VERTEX_POINT('',#3333);
#1046=VERTEX_POINT('',#3335);
#1047=VERTEX_POINT('',#3339);
#1048=VERTEX_POINT('',#3341);
#1049=VERTEX_POINT('',#3345);
#1050=VERTEX_POINT('',#3347);
#1051=VERTEX_POINT('',#3360);
#1052=VERTEX_POINT('',#3366);
#1053=VERTEX_POINT('',#3383);
#1054=VERTEX_POINT('',#3389);
#1055=VERTEX_POINT('',#3406);
#1056=VERTEX_POINT('',#3412);
#1057=VERTEX_POINT('',#3429);
#1058=VERTEX_POINT('',#3435);
#1059=VERTEX_POINT('',#3452);
#1060=VERTEX_POINT('',#3458);
#1061=VERTEX_POINT('',#3466);
#1062=VERTEX_POINT('',#3468);
#1063=VERTEX_POINT('',#3472);
#1064=VERTEX_POINT('',#3474);
#1065=VERTEX_POINT('',#3478);
#1066=VERTEX_POINT('',#3480);
#1067=VERTEX_POINT('',#3493);
#1068=VERTEX_POINT('',#3499);
#1069=VERTEX_POINT('',#3516);
#1070=VERTEX_POINT('',#3522);
#1071=VERTEX_POINT('',#3539);
#1072=VERTEX_POINT('',#3545);
#1073=VERTEX_POINT('',#3562);
#1074=VERTEX_POINT('',#3568);
#1075=VERTEX_POINT('',#3585);
#1076=VERTEX_POINT('',#3591);
#1077=VERTEX_POINT('',#3608);
#1078=VERTEX_POINT('',#3614);
#1079=VERTEX_POINT('',#3631);
#1080=VERTEX_POINT('',#3637);
#1081=VERTEX_POINT('',#3645);
#1082=VERTEX_POINT('',#3647);
#1083=VERTEX_POINT('',#3651);
#1084=VERTEX_POINT('',#3653);
#1085=VERTEX_POINT('',#3657);
#1086=VERTEX_POINT('',#3659);
#1087=VERTEX_POINT('',#3667);
#1088=VERTEX_POINT('',#3668);
#1089=VERTEX_POINT('',#3670);
#1090=VERTEX_POINT('',#3672);
#1091=VERTEX_POINT('',#3676);
#1092=VERTEX_POINT('',#3678);
#1093=VERTEX_POINT('',#3682);
#1094=VERTEX_POINT('',#3684);
#1095=VERTEX_POINT('',#3688);
#1096=VERTEX_POINT('',#3690);
#1097=VERTEX_POINT('',#3694);
#1098=VERTEX_POINT('',#3696);
#1099=VERTEX_POINT('',#3713);
#1100=VERTEX_POINT('',#3714);
#1101=VERTEX_POINT('',#3720);
#1102=VERTEX_POINT('',#3722);
#1103=VERTEX_POINT('',#3739);
#1104=VERTEX_POINT('',#3745);
#1105=VERTEX_POINT('',#3762);
#1106=VERTEX_POINT('',#3768);
#1107=VERTEX_POINT('',#3785);
#1108=VERTEX_POINT('',#3791);
#1109=VERTEX_POINT('',#3808);
#1110=VERTEX_POINT('',#3814);
#1111=VERTEX_POINT('',#3831);
#1112=VERTEX_POINT('',#3837);
#1113=VERTEX_POINT('',#3845);
#1114=VERTEX_POINT('',#3847);
#1115=VERTEX_POINT('',#3851);
#1116=VERTEX_POINT('',#3853);
#1117=VERTEX_POINT('',#3857);
#1118=VERTEX_POINT('',#3859);
#1119=VERTEX_POINT('',#3863);
#1120=VERTEX_POINT('',#3865);
#1121=VERTEX_POINT('',#3869);
#1122=VERTEX_POINT('',#3871);
#1123=VERTEX_POINT('',#3875);
#1124=VERTEX_POINT('',#3877);
#1125=VERTEX_POINT('',#3890);
#1126=VERTEX_POINT('',#3896);
#1127=VERTEX_POINT('',#3913);
#1128=VERTEX_POINT('',#3919);
#1129=VERTEX_POINT('',#3936);
#1130=VERTEX_POINT('',#3942);
#1131=VERTEX_POINT('',#3959);
#1132=VERTEX_POINT('',#3965);
#1133=VERTEX_POINT('',#3982);
#1134=VERTEX_POINT('',#3988);
#1135=VERTEX_POINT('',#4005);
#1136=VERTEX_POINT('',#4011);
#1137=VERTEX_POINT('',#4028);
#1138=VERTEX_POINT('',#4034);
#1139=VERTEX_POINT('',#4051);
#1140=VERTEX_POINT('',#4057);
#1141=VERTEX_POINT('',#4065);
#1142=VERTEX_POINT('',#4067);
#1143=VERTEX_POINT('',#4100);
#1144=VERTEX_POINT('',#4101);
#1145=VERTEX_POINT('',#4103);
#1146=VERTEX_POINT('',#4105);
#1147=VERTEX_POINT('',#4109);
#1148=VERTEX_POINT('',#4110);
#1149=VERTEX_POINT('',#4123);
#1150=VERTEX_POINT('',#4124);
#1151=VERTEX_POINT('',#4129);
#1152=VERTEX_POINT('',#4130);
#1153=VERTEX_POINT('',#4143);
#1154=VERTEX_POINT('',#4144);
#1155=VERTEX_POINT('',#4149);
#1156=VERTEX_POINT('',#4150);
#1157=VERTEX_POINT('',#4163);
#1158=VERTEX_POINT('',#4164);
#1159=VERTEX_POINT('',#4172);
#1160=VERTEX_POINT('',#4174);
#1161=VERTEX_POINT('',#4178);
#1162=VERTEX_POINT('',#4182);
#1163=VERTEX_POINT('',#4186);
#1164=VERTEX_POINT('',#4190);
#1165=VERTEX_POINT('',#4191);
#1166=VERTEX_POINT('',#4193);
#1167=VERTEX_POINT('',#4195);
#1168=VERTEX_POINT('',#4199);
#1169=VERTEX_POINT('',#4203);
#1170=VERTEX_POINT('',#4207);
#1171=VERTEX_POINT('',#4213);
#1172=VERTEX_POINT('',#4214);
#1173=VERTEX_POINT('',#4216);
#1174=VERTEX_POINT('',#4224);
#1175=VERTEX_POINT('',#4271);
#1176=VERTEX_POINT('',#4272);
#1177=VERTEX_POINT('',#4287);
#1178=VERTEX_POINT('',#4329);
#1179=VERTEX_POINT('',#4336);
#1180=VERTEX_POINT('',#4354);
#1181=VERTEX_POINT('',#4359);
#1182=VERTEX_POINT('',#4361);
#1183=VERTEX_POINT('',#4368);
#1184=VERTEX_POINT('',#4376);
#1185=VERTEX_POINT('',#4381);
#1186=VERTEX_POINT('',#4383);
#1187=VERTEX_POINT('',#4390);
#1188=VERTEX_POINT('',#4398);
#1189=VERTEX_POINT('',#4401);
#1190=VERTEX_POINT('',#4402);
#1191=VERTEX_POINT('',#4404);
#1192=VERTEX_POINT('',#4411);
#1193=VERTEX_POINT('',#4416);
#1194=VERTEX_POINT('',#4424);
#1195=VERTEX_POINT('',#4425);
#1196=VERTEX_POINT('',#4427);
#1197=VERTEX_POINT('',#4434);
#1198=VERTEX_POINT('',#4439);
#1199=VERTEX_POINT('',#4640);
#1200=VERTEX_POINT('',#4641);
#1201=VERTEX_POINT('',#4643);
#1202=VERTEX_POINT('',#4645);
#1203=VERTEX_POINT('',#4647);
#1204=VERTEX_POINT('',#4649);
#1205=VERTEX_POINT('',#4652);
#1206=VERTEX_POINT('',#4654);
#1207=VERTEX_POINT('',#4656);
#1208=VERTEX_POINT('',#4658);
#1209=VERTEX_POINT('',#4661);
#1210=VERTEX_POINT('',#4662);
#1211=VERTEX_POINT('',#4664);
#1212=VERTEX_POINT('',#4666);
#1213=VERTEX_POINT('',#4670);
#1214=VERTEX_POINT('',#4672);
#1215=VERTEX_POINT('',#4676);
#1216=VERTEX_POINT('',#4678);
#1217=VERTEX_POINT('',#4686);
#1218=VERTEX_POINT('',#4687);
#1219=VERTEX_POINT('',#4689);
#1220=VERTEX_POINT('',#4691);
#1221=VERTEX_POINT('',#4695);
#1222=VERTEX_POINT('',#4697);
#1223=VERTEX_POINT('',#4701);
#1224=VERTEX_POINT('',#4703);
#1225=VERTEX_POINT('',#4711);
#1226=VERTEX_POINT('',#4712);
#1227=VERTEX_POINT('',#4714);
#1228=VERTEX_POINT('',#4716);
#1229=VERTEX_POINT('',#4720);
#1230=VERTEX_POINT('',#4722);
#1231=VERTEX_POINT('',#4726);
#1232=VERTEX_POINT('',#4728);
#1233=VERTEX_POINT('',#4736);
#1234=VERTEX_POINT('',#4738);
#1235=VERTEX_POINT('',#4742);
#1236=VERTEX_POINT('',#4743);
#1237=VERTEX_POINT('',#4745);
#1238=VERTEX_POINT('',#4747);
#1239=VERTEX_POINT('',#4751);
#1240=VERTEX_POINT('',#4753);
#1241=VERTEX_POINT('',#4757);
#1242=VERTEX_POINT('',#4759);
#1243=VERTEX_POINT('',#4767);
#1244=VERTEX_POINT('',#4771);
#1245=VERTEX_POINT('',#4775);
#1246=VERTEX_POINT('',#4779);
#1247=VERTEX_POINT('',#4783);
#1248=VERTEX_POINT('',#4784);
#1249=VERTEX_POINT('',#4789);
#1250=VERTEX_POINT('',#4793);
#1251=VERTEX_POINT('',#4797);
#1252=VERTEX_POINT('',#4801);
#1253=EDGE_CURVE('',#1015,#1016,#970,.T.);
#1254=EDGE_CURVE('',#1016,#1017,#534,.T.);
#1255=EDGE_CURVE('',#1017,#1018,#442,.T.);
#1256=EDGE_CURVE('',#1018,#1015,#535,.T.);
#1257=EDGE_CURVE('',#1019,#1016,#536,.T.);
#1258=EDGE_CURVE('',#1020,#1019,#537,.T.);
#1259=EDGE_CURVE('',#1017,#1020,#971,.T.);
#1260=EDGE_CURVE('',#1019,#1021,#972,.T.);
#1261=EDGE_CURVE('',#1021,#1022,#538,.T.);
#1262=EDGE_CURVE('',#1022,#1020,#443,.T.);
#1263=EDGE_CURVE('',#1023,#1021,#539,.T.);
#1264=EDGE_CURVE('',#1024,#1023,#540,.T.);
#1265=EDGE_CURVE('',#1022,#1024,#541,.T.);
#1266=EDGE_CURVE('',#1025,#1026,#973,.T.);
#1267=EDGE_CURVE('',#1026,#1027,#542,.T.);
#1268=EDGE_CURVE('',#1027,#1028,#444,.T.);
#1269=EDGE_CURVE('',#1028,#1025,#543,.T.);
#1270=EDGE_CURVE('',#1027,#1018,#544,.T.);
#1271=EDGE_CURVE('',#1015,#1026,#545,.T.);
#1272=EDGE_CURVE('',#1023,#1029,#974,.T.);
#1273=EDGE_CURVE('',#1029,#1030,#546,.T.);
#1274=EDGE_CURVE('',#1030,#1024,#445,.T.);
#1275=EDGE_CURVE('',#1030,#1028,#975,.T.);
#1276=EDGE_CURVE('',#1025,#1029,#547,.T.);
#1277=EDGE_CURVE('',#1031,#1032,#548,.T.);
#1278=EDGE_CURVE('',#1031,#1033,#549,.T.);
#1279=EDGE_CURVE('',#1033,#1034,#550,.T.);
#1280=EDGE_CURVE('',#1032,#1034,#551,.T.);
#1281=EDGE_CURVE('',#1035,#1031,#446,.T.);
#1282=EDGE_CURVE('',#1035,#1036,#552,.T.);
#1283=EDGE_CURVE('',#1036,#1033,#447,.T.);
#1284=EDGE_CURVE('',#1037,#1035,#448,.T.);
#1285=EDGE_CURVE('',#1037,#1038,#553,.T.);
#1286=EDGE_CURVE('',#1038,#1036,#449,.T.);
#1287=EDGE_CURVE('',#1039,#1037,#450,.T.);
#1288=EDGE_CURVE('',#1039,#1040,#554,.T.);
#1289=EDGE_CURVE('',#1040,#1038,#451,.T.);
#1290=EDGE_CURVE('',#1041,#1039,#452,.T.);
#1291=EDGE_CURVE('',#1041,#1042,#555,.T.);
#1292=EDGE_CURVE('',#1042,#1040,#453,.T.);
#1293=EDGE_CURVE('',#1043,#1041,#454,.T.);
#1294=EDGE_CURVE('',#1043,#1044,#556,.T.);
#1295=EDGE_CURVE('',#1044,#1042,#455,.T.);
#1296=EDGE_CURVE('',#1045,#1043,#557,.T.);
#1297=EDGE_CURVE('',#1045,#1046,#558,.T.);
#1298=EDGE_CURVE('',#1046,#1044,#559,.T.);
#1299=EDGE_CURVE('',#1047,#1045,#560,.T.);
#1300=EDGE_CURVE('',#1047,#1048,#561,.T.);
#1301=EDGE_CURVE('',#1048,#1046,#562,.T.);
#1302=EDGE_CURVE('',#1049,#1047,#563,.T.);
#1303=EDGE_CURVE('',#1049,#1050,#564,.T.);
#1304=EDGE_CURVE('',#1050,#1048,#565,.T.);
#1305=EDGE_CURVE('',#1051,#1049,#456,.T.);
#1306=EDGE_CURVE('',#1051,#1052,#566,.T.);
#1307=EDGE_CURVE('',#1052,#1050,#457,.T.);
#1308=EDGE_CURVE('',#1053,#1051,#458,.T.);
#1309=EDGE_CURVE('',#1053,#1054,#567,.T.);
#1310=EDGE_CURVE('',#1054,#1052,#459,.T.);
#1311=EDGE_CURVE('',#1055,#1053,#460,.T.);
#1312=EDGE_CURVE('',#1055,#1056,#568,.T.);
#1313=EDGE_CURVE('',#1056,#1054,#461,.T.);
#1314=EDGE_CURVE('',#1057,#1055,#462,.T.);
#1315=EDGE_CURVE('',#1057,#1058,#569,.T.);
#1316=EDGE_CURVE('',#1058,#1056,#463,.T.);
#1317=EDGE_CURVE('',#1059,#1057,#464,.T.);
#1318=EDGE_CURVE('',#1059,#1060,#570,.T.);
#1319=EDGE_CURVE('',#1060,#1058,#465,.T.);
#1320=EDGE_CURVE('',#1061,#1059,#571,.T.);
#1321=EDGE_CURVE('',#1061,#1062,#572,.T.);
#1322=EDGE_CURVE('',#1062,#1060,#573,.T.);
#1323=EDGE_CURVE('',#1063,#1061,#574,.T.);
#1324=EDGE_CURVE('',#1063,#1064,#575,.T.);
#1325=EDGE_CURVE('',#1064,#1062,#576,.T.);
#1326=EDGE_CURVE('',#1065,#1063,#577,.T.);
#1327=EDGE_CURVE('',#1065,#1066,#578,.T.);
#1328=EDGE_CURVE('',#1066,#1064,#579,.T.);
#1329=EDGE_CURVE('',#1067,#1065,#466,.T.);
#1330=EDGE_CURVE('',#1067,#1068,#580,.T.);
#1331=EDGE_CURVE('',#1068,#1066,#467,.T.);
#1332=EDGE_CURVE('',#1069,#1067,#468,.T.);
#1333=EDGE_CURVE('',#1069,#1070,#581,.T.);
#1334=EDGE_CURVE('',#1070,#1068,#469,.T.);
#1335=EDGE_CURVE('',#1071,#1069,#470,.T.);
#1336=EDGE_CURVE('',#1071,#1072,#582,.T.);
#1337=EDGE_CURVE('',#1072,#1070,#471,.T.);
#1338=EDGE_CURVE('',#1073,#1071,#472,.T.);
#1339=EDGE_CURVE('',#1073,#1074,#583,.T.);
#1340=EDGE_CURVE('',#1074,#1072,#473,.T.);
#1341=EDGE_CURVE('',#1075,#1073,#474,.T.);
#1342=EDGE_CURVE('',#1075,#1076,#584,.T.);
#1343=EDGE_CURVE('',#1076,#1074,#475,.T.);
#1344=EDGE_CURVE('',#1077,#1075,#476,.T.);
#1345=EDGE_CURVE('',#1077,#1078,#585,.T.);
#1346=EDGE_CURVE('',#1078,#1076,#477,.T.);
#1347=EDGE_CURVE('',#1079,#1077,#478,.T.);
#1348=EDGE_CURVE('',#1079,#1080,#586,.T.);
#1349=EDGE_CURVE('',#1080,#1078,#479,.T.);
#1350=EDGE_CURVE('',#1081,#1079,#587,.T.);
#1351=EDGE_CURVE('',#1081,#1082,#588,.T.);
#1352=EDGE_CURVE('',#1082,#1080,#589,.T.);
#1353=EDGE_CURVE('',#1083,#1081,#590,.T.);
#1354=EDGE_CURVE('',#1083,#1084,#591,.T.);
#1355=EDGE_CURVE('',#1084,#1082,#592,.T.);
#1356=EDGE_CURVE('',#1085,#1083,#593,.T.);
#1357=EDGE_CURVE('',#1085,#1086,#594,.T.);
#1358=EDGE_CURVE('',#1086,#1084,#595,.T.);
#1359=EDGE_CURVE('',#1032,#1085,#596,.T.);
#1360=EDGE_CURVE('',#1034,#1086,#597,.T.);
#1361=EDGE_CURVE('',#1087,#1088,#598,.T.);
#1362=EDGE_CURVE('',#1087,#1089,#599,.T.);
#1363=EDGE_CURVE('',#1089,#1090,#600,.T.);
#1364=EDGE_CURVE('',#1088,#1090,#601,.T.);
#1365=EDGE_CURVE('',#1091,#1087,#602,.T.);
#1366=EDGE_CURVE('',#1091,#1092,#603,.T.);
#1367=EDGE_CURVE('',#1092,#1089,#604,.T.);
#1368=EDGE_CURVE('',#1093,#1091,#605,.T.);
#1369=EDGE_CURVE('',#1093,#1094,#606,.T.);
#1370=EDGE_CURVE('',#1094,#1092,#607,.T.);
#1371=EDGE_CURVE('',#1095,#1093,#608,.T.);
#1372=EDGE_CURVE('',#1095,#1096,#609,.T.);
#1373=EDGE_CURVE('',#1096,#1094,#610,.T.);
#1374=EDGE_CURVE('',#1097,#1095,#611,.T.);
#1375=EDGE_CURVE('',#1097,#1098,#612,.T.);
#1376=EDGE_CURVE('',#1098,#1096,#613,.T.);
#1377=EDGE_CURVE('',#1088,#1097,#614,.T.);
#1378=EDGE_CURVE('',#1090,#1098,#615,.T.);
#1379=EDGE_CURVE('',#1099,#1100,#480,.T.);
#1380=EDGE_CURVE('',#1099,#1101,#616,.T.);
#1381=EDGE_CURVE('',#1101,#1102,#481,.T.);
#1382=EDGE_CURVE('',#1100,#1102,#617,.T.);
#1383=EDGE_CURVE('',#1103,#1099,#482,.T.);
#1384=EDGE_CURVE('',#1103,#1104,#618,.T.);
#1385=EDGE_CURVE('',#1104,#1101,#483,.T.);
#1386=EDGE_CURVE('',#1105,#1103,#484,.T.);
#1387=EDGE_CURVE('',#1105,#1106,#619,.T.);
#1388=EDGE_CURVE('',#1106,#1104,#485,.T.);
#1389=EDGE_CURVE('',#1107,#1105,#486,.T.);
#1390=EDGE_CURVE('',#1107,#1108,#620,.T.);
#1391=EDGE_CURVE('',#1108,#1106,#487,.T.);
#1392=EDGE_CURVE('',#1109,#1107,#488,.T.);
#1393=EDGE_CURVE('',#1109,#1110,#621,.T.);
#1394=EDGE_CURVE('',#1110,#1108,#489,.T.);
#1395=EDGE_CURVE('',#1111,#1109,#490,.T.);
#1396=EDGE_CURVE('',#1111,#1112,#622,.T.);
#1397=EDGE_CURVE('',#1112,#1110,#491,.T.);
#1398=EDGE_CURVE('',#1113,#1111,#623,.T.);
#1399=EDGE_CURVE('',#1113,#1114,#624,.T.);
#1400=EDGE_CURVE('',#1114,#1112,#625,.T.);
#1401=EDGE_CURVE('',#1115,#1113,#626,.T.);
#1402=EDGE_CURVE('',#1115,#1116,#627,.T.);
#1403=EDGE_CURVE('',#1116,#1114,#628,.T.);
#1404=EDGE_CURVE('',#1117,#1115,#629,.T.);
#1405=EDGE_CURVE('',#1117,#1118,#630,.T.);
#1406=EDGE_CURVE('',#1118,#1116,#631,.T.);
#1407=EDGE_CURVE('',#1119,#1117,#632,.T.);
#1408=EDGE_CURVE('',#1119,#1120,#633,.T.);
#1409=EDGE_CURVE('',#1120,#1118,#634,.T.);
#1410=EDGE_CURVE('',#1121,#1119,#635,.T.);
#1411=EDGE_CURVE('',#1121,#1122,#636,.T.);
#1412=EDGE_CURVE('',#1122,#1120,#637,.T.);
#1413=EDGE_CURVE('',#1123,#1121,#638,.T.);
#1414=EDGE_CURVE('',#1123,#1124,#639,.T.);
#1415=EDGE_CURVE('',#1124,#1122,#640,.T.);
#1416=EDGE_CURVE('',#1125,#1123,#492,.T.);
#1417=EDGE_CURVE('',#1125,#1126,#641,.T.);
#1418=EDGE_CURVE('',#1126,#1124,#493,.T.);
#1419=EDGE_CURVE('',#1127,#1125,#494,.T.);
#1420=EDGE_CURVE('',#1127,#1128,#642,.T.);
#1421=EDGE_CURVE('',#1128,#1126,#495,.T.);
#1422=EDGE_CURVE('',#1129,#1127,#496,.T.);
#1423=EDGE_CURVE('',#1129,#1130,#643,.T.);
#1424=EDGE_CURVE('',#1130,#1128,#497,.T.);
#1425=EDGE_CURVE('',#1131,#1129,#498,.T.);
#1426=EDGE_CURVE('',#1131,#1132,#644,.T.);
#1427=EDGE_CURVE('',#1132,#1130,#499,.T.);
#1428=EDGE_CURVE('',#1133,#1131,#500,.T.);
#1429=EDGE_CURVE('',#1133,#1134,#645,.T.);
#1430=EDGE_CURVE('',#1134,#1132,#501,.T.);
#1431=EDGE_CURVE('',#1135,#1133,#502,.T.);
#1432=EDGE_CURVE('',#1135,#1136,#646,.T.);
#1433=EDGE_CURVE('',#1136,#1134,#503,.T.);
#1434=EDGE_CURVE('',#1137,#1135,#504,.T.);
#1435=EDGE_CURVE('',#1137,#1138,#647,.T.);
#1436=EDGE_CURVE('',#1138,#1136,#505,.T.);
#1437=EDGE_CURVE('',#1139,#1137,#506,.T.);
#1438=EDGE_CURVE('',#1139,#1140,#648,.T.);
#1439=EDGE_CURVE('',#1140,#1138,#507,.T.);
#1440=EDGE_CURVE('',#1141,#1139,#649,.T.);
#1441=EDGE_CURVE('',#1141,#1142,#650,.T.);
#1442=EDGE_CURVE('',#1142,#1140,#651,.T.);
#1443=EDGE_CURVE('',#1100,#1141,#508,.T.);
#1444=EDGE_CURVE('',#1102,#1142,#509,.T.);
#1445=EDGE_CURVE('',#1143,#1144,#976,.T.);
#1446=EDGE_CURVE('',#1144,#1145,#977,.T.);
#1447=EDGE_CURVE('',#1145,#1146,#978,.T.);
#1448=EDGE_CURVE('',#1146,#1143,#979,.T.);
#1449=EDGE_CURVE('',#1147,#1148,#980,.T.);
#1450=EDGE_CURVE('',#1148,#1146,#652,.T.);
#1451=EDGE_CURVE('',#1145,#1147,#653,.T.);
#1452=EDGE_CURVE('',#1149,#1150,#981,.T.);
#1453=EDGE_CURVE('',#1150,#1148,#982,.T.);
#1454=EDGE_CURVE('',#1147,#1149,#983,.T.);
#1455=EDGE_CURVE('',#1151,#1152,#984,.T.);
#1456=EDGE_CURVE('',#1152,#1150,#654,.T.);
#1457=EDGE_CURVE('',#1149,#1151,#655,.T.);
#1458=EDGE_CURVE('',#1153,#1154,#985,.T.);
#1459=EDGE_CURVE('',#1154,#1152,#986,.T.);
#1460=EDGE_CURVE('',#1151,#1153,#987,.T.);
#1461=EDGE_CURVE('',#1155,#1156,#988,.T.);
#1462=EDGE_CURVE('',#1156,#1154,#656,.T.);
#1463=EDGE_CURVE('',#1153,#1155,#657,.T.);
#1464=EDGE_CURVE('',#1157,#1158,#989,.T.);
#1465=EDGE_CURVE('',#1158,#1156,#990,.T.);
#1466=EDGE_CURVE('',#1155,#1157,#991,.T.);
#1467=EDGE_CURVE('',#1157,#1144,#658,.T.);
#1468=EDGE_CURVE('',#1143,#1158,#659,.T.);
#1469=EDGE_CURVE('',#1159,#1156,#660,.T.);
#1470=EDGE_CURVE('',#1160,#1159,#661,.T.);
#1471=EDGE_CURVE('',#1154,#1160,#662,.T.);
#1472=EDGE_CURVE('',#1158,#1161,#663,.T.);
#1473=EDGE_CURVE('',#1161,#1159,#992,.F.);
#1474=EDGE_CURVE('',#1162,#1143,#664,.T.);
#1475=EDGE_CURVE('',#1161,#1162,#665,.T.);
#1476=EDGE_CURVE('',#1146,#1163,#666,.T.);
#1477=EDGE_CURVE('',#1163,#1162,#993,.F.);
#1478=EDGE_CURVE('',#1164,#1165,#994,.T.);
#1479=EDGE_CURVE('',#1165,#1166,#995,.T.);
#1480=EDGE_CURVE('',#1166,#1167,#996,.T.);
#1481=EDGE_CURVE('',#1167,#1164,#997,.T.);
#1482=EDGE_CURVE('',#1168,#1148,#667,.T.);
#1483=EDGE_CURVE('',#1163,#1168,#668,.T.);
#1484=EDGE_CURVE('',#1150,#1169,#669,.T.);
#1485=EDGE_CURVE('',#1169,#1168,#998,.F.);
#1486=EDGE_CURVE('',#1170,#1152,#670,.T.);
#1487=EDGE_CURVE('',#1169,#1170,#671,.T.);
#1488=EDGE_CURVE('',#1160,#1170,#999,.F.);
#1489=EDGE_CURVE('',#1171,#1172,#672,.T.);
#1490=EDGE_CURVE('',#1171,#1173,#510,.T.);
#1491=EDGE_CURVE('',#1174,#1173,#673,.T.);
#1492=EDGE_CURVE('',#1174,#1172,#15,.T.);
#1493=EDGE_CURVE('',#1175,#1176,#511,.T.);
#1494=EDGE_CURVE('',#1172,#1175,#512,.T.);
#1495=EDGE_CURVE('',#1167,#1174,#513,.T.);
#1496=EDGE_CURVE('',#1177,#1167,#514,.T.);
#1497=EDGE_CURVE('',#1176,#1177,#16,.T.);
#1498=EDGE_CURVE('',#1178,#1171,#515,.T.);
#1499=EDGE_CURVE('',#1179,#1178,#516,.T.);
#1500=EDGE_CURVE('',#1173,#1179,#517,.T.);
#1501=EDGE_CURVE('',#1176,#1178,#674,.T.);
#1502=EDGE_CURVE('',#1179,#1177,#675,.T.);
#1503=EDGE_CURVE('',#1164,#1180,#518,.T.);
#1504=EDGE_CURVE('',#1180,#1181,#676,.T.);
#1505=EDGE_CURVE('',#1181,#1182,#519,.T.);
#1506=EDGE_CURVE('',#1182,#1183,#677,.T.);
#1507=EDGE_CURVE('',#1183,#1164,#520,.T.);
#1508=EDGE_CURVE('',#1166,#1184,#521,.T.);
#1509=EDGE_CURVE('',#1184,#1185,#678,.T.);
#1510=EDGE_CURVE('',#1185,#1186,#522,.T.);
#1511=EDGE_CURVE('',#1186,#1187,#679,.T.);
#1512=EDGE_CURVE('',#1187,#1166,#523,.T.);
#1513=EDGE_CURVE('',#1165,#1188,#680,.T.);
#1514=EDGE_CURVE('',#1188,#1188,#1000,.T.);
#1515=EDGE_CURVE('',#1189,#1190,#681,.T.);
#1516=EDGE_CURVE('',#1190,#1191,#524,.T.);
#1517=EDGE_CURVE('',#1191,#1192,#525,.T.);
#1518=EDGE_CURVE('',#1192,#1193,#682,.T.);
#1519=EDGE_CURVE('',#1193,#1189,#526,.T.);
#1520=EDGE_CURVE('',#1194,#1195,#683,.T.);
#1521=EDGE_CURVE('',#1195,#1196,#527,.T.);
#1522=EDGE_CURVE('',#1196,#1197,#528,.T.);
#1523=EDGE_CURVE('',#1197,#1198,#684,.T.);
#1524=EDGE_CURVE('',#1198,#1194,#529,.T.);
#1525=EDGE_CURVE('',#1189,#1185,#530,.T.);
#1526=EDGE_CURVE('',#1184,#1190,#17,.T.);
#1527=EDGE_CURVE('',#1192,#1187,#18,.T.);
#1528=EDGE_CURVE('',#1186,#1193,#531,.T.);
#1529=EDGE_CURVE('',#1194,#1181,#532,.T.);
#1530=EDGE_CURVE('',#1180,#1195,#19,.T.);
#1531=EDGE_CURVE('',#1197,#1183,#20,.T.);
#1532=EDGE_CURVE('',#1182,#1198,#533,.T.);
#1533=EDGE_CURVE('',#1199,#1200,#685,.T.);
#1534=EDGE_CURVE('',#1200,#1201,#686,.T.);
#1535=EDGE_CURVE('',#1201,#1202,#687,.T.);
#1536=EDGE_CURVE('',#1202,#1203,#688,.T.);
#1537=EDGE_CURVE('',#1203,#1204,#689,.T.);
#1538=EDGE_CURVE('',#1204,#1199,#690,.T.);
#1539=EDGE_CURVE('',#1205,#1205,#1001,.T.);
#1540=EDGE_CURVE('',#1206,#1206,#1002,.T.);
#1541=EDGE_CURVE('',#1207,#1207,#1003,.T.);
#1542=EDGE_CURVE('',#1208,#1208,#1004,.T.);
#1543=EDGE_CURVE('',#1209,#1210,#691,.T.);
#1544=EDGE_CURVE('',#1209,#1211,#692,.T.);
#1545=EDGE_CURVE('',#1211,#1212,#693,.T.);
#1546=EDGE_CURVE('',#1210,#1212,#694,.T.);
#1547=EDGE_CURVE('',#1213,#1209,#695,.T.);
#1548=EDGE_CURVE('',#1213,#1214,#696,.T.);
#1549=EDGE_CURVE('',#1214,#1211,#697,.T.);
#1550=EDGE_CURVE('',#1215,#1213,#698,.T.);
#1551=EDGE_CURVE('',#1215,#1216,#699,.T.);
#1552=EDGE_CURVE('',#1216,#1214,#700,.T.);
#1553=EDGE_CURVE('',#1210,#1215,#701,.T.);
#1554=EDGE_CURVE('',#1212,#1216,#702,.T.);
#1555=EDGE_CURVE('',#1217,#1218,#703,.T.);
#1556=EDGE_CURVE('',#1217,#1219,#704,.T.);
#1557=EDGE_CURVE('',#1219,#1220,#705,.T.);
#1558=EDGE_CURVE('',#1218,#1220,#706,.T.);
#1559=EDGE_CURVE('',#1221,#1217,#707,.T.);
#1560=EDGE_CURVE('',#1221,#1222,#708,.T.);
#1561=EDGE_CURVE('',#1222,#1219,#709,.T.);
#1562=EDGE_CURVE('',#1223,#1221,#710,.T.);
#1563=EDGE_CURVE('',#1223,#1224,#711,.T.);
#1564=EDGE_CURVE('',#1224,#1222,#712,.T.);
#1565=EDGE_CURVE('',#1218,#1223,#713,.T.);
#1566=EDGE_CURVE('',#1220,#1224,#714,.T.);
#1567=EDGE_CURVE('',#1225,#1226,#715,.T.);
#1568=EDGE_CURVE('',#1225,#1227,#716,.T.);
#1569=EDGE_CURVE('',#1227,#1228,#717,.T.);
#1570=EDGE_CURVE('',#1226,#1228,#718,.T.);
#1571=EDGE_CURVE('',#1229,#1225,#719,.T.);
#1572=EDGE_CURVE('',#1229,#1230,#720,.T.);
#1573=EDGE_CURVE('',#1230,#1227,#721,.T.);
#1574=EDGE_CURVE('',#1231,#1229,#722,.T.);
#1575=EDGE_CURVE('',#1231,#1232,#723,.T.);
#1576=EDGE_CURVE('',#1232,#1230,#724,.T.);
#1577=EDGE_CURVE('',#1226,#1231,#725,.T.);
#1578=EDGE_CURVE('',#1228,#1232,#726,.T.);
#1579=EDGE_CURVE('',#1233,#1233,#1005,.T.);
#1580=EDGE_CURVE('',#1233,#1234,#727,.T.);
#1581=EDGE_CURVE('',#1234,#1234,#1006,.T.);
#1582=EDGE_CURVE('',#1235,#1236,#728,.T.);
#1583=EDGE_CURVE('',#1235,#1237,#729,.T.);
#1584=EDGE_CURVE('',#1237,#1238,#730,.T.);
#1585=EDGE_CURVE('',#1236,#1238,#731,.T.);
#1586=EDGE_CURVE('',#1239,#1235,#1007,.T.);
#1587=EDGE_CURVE('',#1239,#1240,#732,.T.);
#1588=EDGE_CURVE('',#1240,#1237,#1008,.T.);
#1589=EDGE_CURVE('',#1241,#1239,#733,.T.);
#1590=EDGE_CURVE('',#1241,#1242,#734,.T.);
#1591=EDGE_CURVE('',#1242,#1240,#735,.T.);
#1592=EDGE_CURVE('',#1236,#1241,#1009,.T.);
#1593=EDGE_CURVE('',#1238,#1242,#1010,.T.);
#1594=EDGE_CURVE('',#1205,#1243,#736,.T.);
#1595=EDGE_CURVE('',#1243,#1243,#1011,.T.);
#1596=EDGE_CURVE('',#1206,#1244,#737,.T.);
#1597=EDGE_CURVE('',#1244,#1244,#1012,.T.);
#1598=EDGE_CURVE('',#1207,#1245,#738,.T.);
#1599=EDGE_CURVE('',#1245,#1245,#1013,.T.);
#1600=EDGE_CURVE('',#1208,#1246,#739,.T.);
#1601=EDGE_CURVE('',#1246,#1246,#1014,.T.);
#1602=EDGE_CURVE('',#1247,#1248,#740,.T.);
#1603=EDGE_CURVE('',#1247,#1199,#741,.T.);
#1604=EDGE_CURVE('',#1248,#1204,#742,.T.);
#1605=EDGE_CURVE('',#1248,#1249,#743,.T.);
#1606=EDGE_CURVE('',#1249,#1203,#744,.T.);
#1607=EDGE_CURVE('',#1249,#1250,#745,.T.);
#1608=EDGE_CURVE('',#1250,#1202,#746,.T.);
#1609=EDGE_CURVE('',#1250,#1251,#747,.T.);
#1610=EDGE_CURVE('',#1251,#1201,#748,.T.);
#1611=EDGE_CURVE('',#1251,#1252,#749,.T.);
#1612=EDGE_CURVE('',#1252,#1200,#750,.T.);
#1613=EDGE_CURVE('',#1252,#1247,#751,.T.);
#1614=ORIENTED_EDGE('',*,*,#1253,.T.);
#1615=ORIENTED_EDGE('',*,*,#1254,.T.);
#1616=ORIENTED_EDGE('',*,*,#1255,.T.);
#1617=ORIENTED_EDGE('',*,*,#1256,.T.);
#1618=ORIENTED_EDGE('',*,*,#1254,.F.);
#1619=ORIENTED_EDGE('',*,*,#1257,.F.);
#1620=ORIENTED_EDGE('',*,*,#1258,.F.);
#1621=ORIENTED_EDGE('',*,*,#1259,.F.);
#1622=ORIENTED_EDGE('',*,*,#1260,.T.);
#1623=ORIENTED_EDGE('',*,*,#1261,.T.);
#1624=ORIENTED_EDGE('',*,*,#1262,.T.);
#1625=ORIENTED_EDGE('',*,*,#1258,.T.);
#1626=ORIENTED_EDGE('',*,*,#1261,.F.);
#1627=ORIENTED_EDGE('',*,*,#1263,.F.);
#1628=ORIENTED_EDGE('',*,*,#1264,.F.);
#1629=ORIENTED_EDGE('',*,*,#1265,.F.);
#1630=ORIENTED_EDGE('',*,*,#1266,.T.);
#1631=ORIENTED_EDGE('',*,*,#1267,.T.);
#1632=ORIENTED_EDGE('',*,*,#1268,.T.);
#1633=ORIENTED_EDGE('',*,*,#1269,.T.);
#1634=ORIENTED_EDGE('',*,*,#1256,.F.);
#1635=ORIENTED_EDGE('',*,*,#1270,.F.);
#1636=ORIENTED_EDGE('',*,*,#1267,.F.);
#1637=ORIENTED_EDGE('',*,*,#1271,.F.);
#1638=ORIENTED_EDGE('',*,*,#1272,.T.);
#1639=ORIENTED_EDGE('',*,*,#1273,.T.);
#1640=ORIENTED_EDGE('',*,*,#1274,.T.);
#1641=ORIENTED_EDGE('',*,*,#1264,.T.);
#1642=ORIENTED_EDGE('',*,*,#1269,.F.);
#1643=ORIENTED_EDGE('',*,*,#1275,.F.);
#1644=ORIENTED_EDGE('',*,*,#1273,.F.);
#1645=ORIENTED_EDGE('',*,*,#1276,.F.);
#1646=ORIENTED_EDGE('',*,*,#1277,.F.);
#1647=ORIENTED_EDGE('',*,*,#1278,.T.);
#1648=ORIENTED_EDGE('',*,*,#1279,.T.);
#1649=ORIENTED_EDGE('',*,*,#1280,.F.);
#1650=ORIENTED_EDGE('',*,*,#1281,.F.);
#1651=ORIENTED_EDGE('',*,*,#1282,.T.);
#1652=ORIENTED_EDGE('',*,*,#1283,.T.);
#1653=ORIENTED_EDGE('',*,*,#1278,.F.);
#1654=ORIENTED_EDGE('',*,*,#1284,.F.);
#1655=ORIENTED_EDGE('',*,*,#1285,.T.);
#1656=ORIENTED_EDGE('',*,*,#1286,.T.);
#1657=ORIENTED_EDGE('',*,*,#1282,.F.);
#1658=ORIENTED_EDGE('',*,*,#1287,.F.);
#1659=ORIENTED_EDGE('',*,*,#1288,.T.);
#1660=ORIENTED_EDGE('',*,*,#1289,.T.);
#1661=ORIENTED_EDGE('',*,*,#1285,.F.);
#1662=ORIENTED_EDGE('',*,*,#1290,.F.);
#1663=ORIENTED_EDGE('',*,*,#1291,.T.);
#1664=ORIENTED_EDGE('',*,*,#1292,.T.);
#1665=ORIENTED_EDGE('',*,*,#1288,.F.);
#1666=ORIENTED_EDGE('',*,*,#1293,.F.);
#1667=ORIENTED_EDGE('',*,*,#1294,.T.);
#1668=ORIENTED_EDGE('',*,*,#1295,.T.);
#1669=ORIENTED_EDGE('',*,*,#1291,.F.);
#1670=ORIENTED_EDGE('',*,*,#1296,.F.);
#1671=ORIENTED_EDGE('',*,*,#1297,.T.);
#1672=ORIENTED_EDGE('',*,*,#1298,.T.);
#1673=ORIENTED_EDGE('',*,*,#1294,.F.);
#1674=ORIENTED_EDGE('',*,*,#1299,.F.);
#1675=ORIENTED_EDGE('',*,*,#1300,.T.);
#1676=ORIENTED_EDGE('',*,*,#1301,.T.);
#1677=ORIENTED_EDGE('',*,*,#1297,.F.);
#1678=ORIENTED_EDGE('',*,*,#1302,.F.);
#1679=ORIENTED_EDGE('',*,*,#1303,.T.);
#1680=ORIENTED_EDGE('',*,*,#1304,.T.);
#1681=ORIENTED_EDGE('',*,*,#1300,.F.);
#1682=ORIENTED_EDGE('',*,*,#1305,.F.);
#1683=ORIENTED_EDGE('',*,*,#1306,.T.);
#1684=ORIENTED_EDGE('',*,*,#1307,.T.);
#1685=ORIENTED_EDGE('',*,*,#1303,.F.);
#1686=ORIENTED_EDGE('',*,*,#1308,.F.);
#1687=ORIENTED_EDGE('',*,*,#1309,.T.);
#1688=ORIENTED_EDGE('',*,*,#1310,.T.);
#1689=ORIENTED_EDGE('',*,*,#1306,.F.);
#1690=ORIENTED_EDGE('',*,*,#1311,.F.);
#1691=ORIENTED_EDGE('',*,*,#1312,.T.);
#1692=ORIENTED_EDGE('',*,*,#1313,.T.);
#1693=ORIENTED_EDGE('',*,*,#1309,.F.);
#1694=ORIENTED_EDGE('',*,*,#1314,.F.);
#1695=ORIENTED_EDGE('',*,*,#1315,.T.);
#1696=ORIENTED_EDGE('',*,*,#1316,.T.);
#1697=ORIENTED_EDGE('',*,*,#1312,.F.);
#1698=ORIENTED_EDGE('',*,*,#1317,.F.);
#1699=ORIENTED_EDGE('',*,*,#1318,.T.);
#1700=ORIENTED_EDGE('',*,*,#1319,.T.);
#1701=ORIENTED_EDGE('',*,*,#1315,.F.);
#1702=ORIENTED_EDGE('',*,*,#1320,.F.);
#1703=ORIENTED_EDGE('',*,*,#1321,.T.);
#1704=ORIENTED_EDGE('',*,*,#1322,.T.);
#1705=ORIENTED_EDGE('',*,*,#1318,.F.);
#1706=ORIENTED_EDGE('',*,*,#1323,.F.);
#1707=ORIENTED_EDGE('',*,*,#1324,.T.);
#1708=ORIENTED_EDGE('',*,*,#1325,.T.);
#1709=ORIENTED_EDGE('',*,*,#1321,.F.);
#1710=ORIENTED_EDGE('',*,*,#1326,.F.);
#1711=ORIENTED_EDGE('',*,*,#1327,.T.);
#1712=ORIENTED_EDGE('',*,*,#1328,.T.);
#1713=ORIENTED_EDGE('',*,*,#1324,.F.);
#1714=ORIENTED_EDGE('',*,*,#1329,.F.);
#1715=ORIENTED_EDGE('',*,*,#1330,.T.);
#1716=ORIENTED_EDGE('',*,*,#1331,.T.);
#1717=ORIENTED_EDGE('',*,*,#1327,.F.);
#1718=ORIENTED_EDGE('',*,*,#1332,.F.);
#1719=ORIENTED_EDGE('',*,*,#1333,.T.);
#1720=ORIENTED_EDGE('',*,*,#1334,.T.);
#1721=ORIENTED_EDGE('',*,*,#1330,.F.);
#1722=ORIENTED_EDGE('',*,*,#1335,.F.);
#1723=ORIENTED_EDGE('',*,*,#1336,.T.);
#1724=ORIENTED_EDGE('',*,*,#1337,.T.);
#1725=ORIENTED_EDGE('',*,*,#1333,.F.);
#1726=ORIENTED_EDGE('',*,*,#1338,.F.);
#1727=ORIENTED_EDGE('',*,*,#1339,.T.);
#1728=ORIENTED_EDGE('',*,*,#1340,.T.);
#1729=ORIENTED_EDGE('',*,*,#1336,.F.);
#1730=ORIENTED_EDGE('',*,*,#1341,.F.);
#1731=ORIENTED_EDGE('',*,*,#1342,.T.);
#1732=ORIENTED_EDGE('',*,*,#1343,.T.);
#1733=ORIENTED_EDGE('',*,*,#1339,.F.);
#1734=ORIENTED_EDGE('',*,*,#1344,.F.);
#1735=ORIENTED_EDGE('',*,*,#1345,.T.);
#1736=ORIENTED_EDGE('',*,*,#1346,.T.);
#1737=ORIENTED_EDGE('',*,*,#1342,.F.);
#1738=ORIENTED_EDGE('',*,*,#1347,.F.);
#1739=ORIENTED_EDGE('',*,*,#1348,.T.);
#1740=ORIENTED_EDGE('',*,*,#1349,.T.);
#1741=ORIENTED_EDGE('',*,*,#1345,.F.);
#1742=ORIENTED_EDGE('',*,*,#1350,.F.);
#1743=ORIENTED_EDGE('',*,*,#1351,.T.);
#1744=ORIENTED_EDGE('',*,*,#1352,.T.);
#1745=ORIENTED_EDGE('',*,*,#1348,.F.);
#1746=ORIENTED_EDGE('',*,*,#1353,.F.);
#1747=ORIENTED_EDGE('',*,*,#1354,.T.);
#1748=ORIENTED_EDGE('',*,*,#1355,.T.);
#1749=ORIENTED_EDGE('',*,*,#1351,.F.);
#1750=ORIENTED_EDGE('',*,*,#1356,.F.);
#1751=ORIENTED_EDGE('',*,*,#1357,.T.);
#1752=ORIENTED_EDGE('',*,*,#1358,.T.);
#1753=ORIENTED_EDGE('',*,*,#1354,.F.);
#1754=ORIENTED_EDGE('',*,*,#1359,.F.);
#1755=ORIENTED_EDGE('',*,*,#1280,.T.);
#1756=ORIENTED_EDGE('',*,*,#1360,.T.);
#1757=ORIENTED_EDGE('',*,*,#1357,.F.);
#1758=ORIENTED_EDGE('',*,*,#1360,.F.);
#1759=ORIENTED_EDGE('',*,*,#1279,.F.);
#1760=ORIENTED_EDGE('',*,*,#1283,.F.);
#1761=ORIENTED_EDGE('',*,*,#1286,.F.);
#1762=ORIENTED_EDGE('',*,*,#1289,.F.);
#1763=ORIENTED_EDGE('',*,*,#1292,.F.);
#1764=ORIENTED_EDGE('',*,*,#1295,.F.);
#1765=ORIENTED_EDGE('',*,*,#1298,.F.);
#1766=ORIENTED_EDGE('',*,*,#1301,.F.);
#1767=ORIENTED_EDGE('',*,*,#1304,.F.);
#1768=ORIENTED_EDGE('',*,*,#1307,.F.);
#1769=ORIENTED_EDGE('',*,*,#1310,.F.);
#1770=ORIENTED_EDGE('',*,*,#1313,.F.);
#1771=ORIENTED_EDGE('',*,*,#1316,.F.);
#1772=ORIENTED_EDGE('',*,*,#1319,.F.);
#1773=ORIENTED_EDGE('',*,*,#1322,.F.);
#1774=ORIENTED_EDGE('',*,*,#1325,.F.);
#1775=ORIENTED_EDGE('',*,*,#1328,.F.);
#1776=ORIENTED_EDGE('',*,*,#1331,.F.);
#1777=ORIENTED_EDGE('',*,*,#1334,.F.);
#1778=ORIENTED_EDGE('',*,*,#1337,.F.);
#1779=ORIENTED_EDGE('',*,*,#1340,.F.);
#1780=ORIENTED_EDGE('',*,*,#1343,.F.);
#1781=ORIENTED_EDGE('',*,*,#1346,.F.);
#1782=ORIENTED_EDGE('',*,*,#1349,.F.);
#1783=ORIENTED_EDGE('',*,*,#1352,.F.);
#1784=ORIENTED_EDGE('',*,*,#1355,.F.);
#1785=ORIENTED_EDGE('',*,*,#1358,.F.);
#1786=ORIENTED_EDGE('',*,*,#1361,.F.);
#1787=ORIENTED_EDGE('',*,*,#1362,.T.);
#1788=ORIENTED_EDGE('',*,*,#1363,.T.);
#1789=ORIENTED_EDGE('',*,*,#1364,.F.);
#1790=ORIENTED_EDGE('',*,*,#1365,.F.);
#1791=ORIENTED_EDGE('',*,*,#1366,.T.);
#1792=ORIENTED_EDGE('',*,*,#1367,.T.);
#1793=ORIENTED_EDGE('',*,*,#1362,.F.);
#1794=ORIENTED_EDGE('',*,*,#1368,.F.);
#1795=ORIENTED_EDGE('',*,*,#1369,.T.);
#1796=ORIENTED_EDGE('',*,*,#1370,.T.);
#1797=ORIENTED_EDGE('',*,*,#1366,.F.);
#1798=ORIENTED_EDGE('',*,*,#1371,.F.);
#1799=ORIENTED_EDGE('',*,*,#1372,.T.);
#1800=ORIENTED_EDGE('',*,*,#1373,.T.);
#1801=ORIENTED_EDGE('',*,*,#1369,.F.);
#1802=ORIENTED_EDGE('',*,*,#1374,.F.);
#1803=ORIENTED_EDGE('',*,*,#1375,.T.);
#1804=ORIENTED_EDGE('',*,*,#1376,.T.);
#1805=ORIENTED_EDGE('',*,*,#1372,.F.);
#1806=ORIENTED_EDGE('',*,*,#1377,.F.);
#1807=ORIENTED_EDGE('',*,*,#1364,.T.);
#1808=ORIENTED_EDGE('',*,*,#1378,.T.);
#1809=ORIENTED_EDGE('',*,*,#1375,.F.);
#1810=ORIENTED_EDGE('',*,*,#1378,.F.);
#1811=ORIENTED_EDGE('',*,*,#1363,.F.);
#1812=ORIENTED_EDGE('',*,*,#1367,.F.);
#1813=ORIENTED_EDGE('',*,*,#1370,.F.);
#1814=ORIENTED_EDGE('',*,*,#1373,.F.);
#1815=ORIENTED_EDGE('',*,*,#1376,.F.);
#1816=ORIENTED_EDGE('',*,*,#1379,.F.);
#1817=ORIENTED_EDGE('',*,*,#1380,.T.);
#1818=ORIENTED_EDGE('',*,*,#1381,.T.);
#1819=ORIENTED_EDGE('',*,*,#1382,.F.);
#1820=ORIENTED_EDGE('',*,*,#1383,.F.);
#1821=ORIENTED_EDGE('',*,*,#1384,.T.);
#1822=ORIENTED_EDGE('',*,*,#1385,.T.);
#1823=ORIENTED_EDGE('',*,*,#1380,.F.);
#1824=ORIENTED_EDGE('',*,*,#1386,.F.);
#1825=ORIENTED_EDGE('',*,*,#1387,.T.);
#1826=ORIENTED_EDGE('',*,*,#1388,.T.);
#1827=ORIENTED_EDGE('',*,*,#1384,.F.);
#1828=ORIENTED_EDGE('',*,*,#1389,.F.);
#1829=ORIENTED_EDGE('',*,*,#1390,.T.);
#1830=ORIENTED_EDGE('',*,*,#1391,.T.);
#1831=ORIENTED_EDGE('',*,*,#1387,.F.);
#1832=ORIENTED_EDGE('',*,*,#1392,.F.);
#1833=ORIENTED_EDGE('',*,*,#1393,.T.);
#1834=ORIENTED_EDGE('',*,*,#1394,.T.);
#1835=ORIENTED_EDGE('',*,*,#1390,.F.);
#1836=ORIENTED_EDGE('',*,*,#1395,.F.);
#1837=ORIENTED_EDGE('',*,*,#1396,.T.);
#1838=ORIENTED_EDGE('',*,*,#1397,.T.);
#1839=ORIENTED_EDGE('',*,*,#1393,.F.);
#1840=ORIENTED_EDGE('',*,*,#1398,.F.);
#1841=ORIENTED_EDGE('',*,*,#1399,.T.);
#1842=ORIENTED_EDGE('',*,*,#1400,.T.);
#1843=ORIENTED_EDGE('',*,*,#1396,.F.);
#1844=ORIENTED_EDGE('',*,*,#1401,.F.);
#1845=ORIENTED_EDGE('',*,*,#1402,.T.);
#1846=ORIENTED_EDGE('',*,*,#1403,.T.);
#1847=ORIENTED_EDGE('',*,*,#1399,.F.);
#1848=ORIENTED_EDGE('',*,*,#1404,.F.);
#1849=ORIENTED_EDGE('',*,*,#1405,.T.);
#1850=ORIENTED_EDGE('',*,*,#1406,.T.);
#1851=ORIENTED_EDGE('',*,*,#1402,.F.);
#1852=ORIENTED_EDGE('',*,*,#1407,.F.);
#1853=ORIENTED_EDGE('',*,*,#1408,.T.);
#1854=ORIENTED_EDGE('',*,*,#1409,.T.);
#1855=ORIENTED_EDGE('',*,*,#1405,.F.);
#1856=ORIENTED_EDGE('',*,*,#1410,.F.);
#1857=ORIENTED_EDGE('',*,*,#1411,.T.);
#1858=ORIENTED_EDGE('',*,*,#1412,.T.);
#1859=ORIENTED_EDGE('',*,*,#1408,.F.);
#1860=ORIENTED_EDGE('',*,*,#1413,.F.);
#1861=ORIENTED_EDGE('',*,*,#1414,.T.);
#1862=ORIENTED_EDGE('',*,*,#1415,.T.);
#1863=ORIENTED_EDGE('',*,*,#1411,.F.);
#1864=ORIENTED_EDGE('',*,*,#1416,.F.);
#1865=ORIENTED_EDGE('',*,*,#1417,.T.);
#1866=ORIENTED_EDGE('',*,*,#1418,.T.);
#1867=ORIENTED_EDGE('',*,*,#1414,.F.);
#1868=ORIENTED_EDGE('',*,*,#1419,.F.);
#1869=ORIENTED_EDGE('',*,*,#1420,.T.);
#1870=ORIENTED_EDGE('',*,*,#1421,.T.);
#1871=ORIENTED_EDGE('',*,*,#1417,.F.);
#1872=ORIENTED_EDGE('',*,*,#1422,.F.);
#1873=ORIENTED_EDGE('',*,*,#1423,.T.);
#1874=ORIENTED_EDGE('',*,*,#1424,.T.);
#1875=ORIENTED_EDGE('',*,*,#1420,.F.);
#1876=ORIENTED_EDGE('',*,*,#1425,.F.);
#1877=ORIENTED_EDGE('',*,*,#1426,.T.);
#1878=ORIENTED_EDGE('',*,*,#1427,.T.);
#1879=ORIENTED_EDGE('',*,*,#1423,.F.);
#1880=ORIENTED_EDGE('',*,*,#1428,.F.);
#1881=ORIENTED_EDGE('',*,*,#1429,.T.);
#1882=ORIENTED_EDGE('',*,*,#1430,.T.);
#1883=ORIENTED_EDGE('',*,*,#1426,.F.);
#1884=ORIENTED_EDGE('',*,*,#1431,.F.);
#1885=ORIENTED_EDGE('',*,*,#1432,.T.);
#1886=ORIENTED_EDGE('',*,*,#1433,.T.);
#1887=ORIENTED_EDGE('',*,*,#1429,.F.);
#1888=ORIENTED_EDGE('',*,*,#1434,.F.);
#1889=ORIENTED_EDGE('',*,*,#1435,.T.);
#1890=ORIENTED_EDGE('',*,*,#1436,.T.);
#1891=ORIENTED_EDGE('',*,*,#1432,.F.);
#1892=ORIENTED_EDGE('',*,*,#1437,.F.);
#1893=ORIENTED_EDGE('',*,*,#1438,.T.);
#1894=ORIENTED_EDGE('',*,*,#1439,.T.);
#1895=ORIENTED_EDGE('',*,*,#1435,.F.);
#1896=ORIENTED_EDGE('',*,*,#1440,.F.);
#1897=ORIENTED_EDGE('',*,*,#1441,.T.);
#1898=ORIENTED_EDGE('',*,*,#1442,.T.);
#1899=ORIENTED_EDGE('',*,*,#1438,.F.);
#1900=ORIENTED_EDGE('',*,*,#1443,.F.);
#1901=ORIENTED_EDGE('',*,*,#1382,.T.);
#1902=ORIENTED_EDGE('',*,*,#1444,.T.);
#1903=ORIENTED_EDGE('',*,*,#1441,.F.);
#1904=ORIENTED_EDGE('',*,*,#1444,.F.);
#1905=ORIENTED_EDGE('',*,*,#1381,.F.);
#1906=ORIENTED_EDGE('',*,*,#1385,.F.);
#1907=ORIENTED_EDGE('',*,*,#1388,.F.);
#1908=ORIENTED_EDGE('',*,*,#1391,.F.);
#1909=ORIENTED_EDGE('',*,*,#1394,.F.);
#1910=ORIENTED_EDGE('',*,*,#1397,.F.);
#1911=ORIENTED_EDGE('',*,*,#1400,.F.);
#1912=ORIENTED_EDGE('',*,*,#1403,.F.);
#1913=ORIENTED_EDGE('',*,*,#1406,.F.);
#1914=ORIENTED_EDGE('',*,*,#1409,.F.);
#1915=ORIENTED_EDGE('',*,*,#1412,.F.);
#1916=ORIENTED_EDGE('',*,*,#1415,.F.);
#1917=ORIENTED_EDGE('',*,*,#1418,.F.);
#1918=ORIENTED_EDGE('',*,*,#1421,.F.);
#1919=ORIENTED_EDGE('',*,*,#1424,.F.);
#1920=ORIENTED_EDGE('',*,*,#1427,.F.);
#1921=ORIENTED_EDGE('',*,*,#1430,.F.);
#1922=ORIENTED_EDGE('',*,*,#1433,.F.);
#1923=ORIENTED_EDGE('',*,*,#1436,.F.);
#1924=ORIENTED_EDGE('',*,*,#1439,.F.);
#1925=ORIENTED_EDGE('',*,*,#1442,.F.);
#1926=ORIENTED_EDGE('',*,*,#1445,.T.);
#1927=ORIENTED_EDGE('',*,*,#1446,.T.);
#1928=ORIENTED_EDGE('',*,*,#1447,.T.);
#1929=ORIENTED_EDGE('',*,*,#1448,.T.);
#1930=ORIENTED_EDGE('',*,*,#1449,.T.);
#1931=ORIENTED_EDGE('',*,*,#1450,.T.);
#1932=ORIENTED_EDGE('',*,*,#1447,.F.);
#1933=ORIENTED_EDGE('',*,*,#1451,.T.);
#1934=ORIENTED_EDGE('',*,*,#1452,.T.);
#1935=ORIENTED_EDGE('',*,*,#1453,.T.);
#1936=ORIENTED_EDGE('',*,*,#1449,.F.);
#1937=ORIENTED_EDGE('',*,*,#1454,.T.);
#1938=ORIENTED_EDGE('',*,*,#1455,.T.);
#1939=ORIENTED_EDGE('',*,*,#1456,.T.);
#1940=ORIENTED_EDGE('',*,*,#1452,.F.);
#1941=ORIENTED_EDGE('',*,*,#1457,.T.);
#1942=ORIENTED_EDGE('',*,*,#1458,.T.);
#1943=ORIENTED_EDGE('',*,*,#1459,.T.);
#1944=ORIENTED_EDGE('',*,*,#1455,.F.);
#1945=ORIENTED_EDGE('',*,*,#1460,.T.);
#1946=ORIENTED_EDGE('',*,*,#1461,.T.);
#1947=ORIENTED_EDGE('',*,*,#1462,.T.);
#1948=ORIENTED_EDGE('',*,*,#1458,.F.);
#1949=ORIENTED_EDGE('',*,*,#1463,.T.);
#1950=ORIENTED_EDGE('',*,*,#1464,.T.);
#1951=ORIENTED_EDGE('',*,*,#1465,.T.);
#1952=ORIENTED_EDGE('',*,*,#1461,.F.);
#1953=ORIENTED_EDGE('',*,*,#1466,.T.);
#1954=ORIENTED_EDGE('',*,*,#1464,.F.);
#1955=ORIENTED_EDGE('',*,*,#1467,.T.);
#1956=ORIENTED_EDGE('',*,*,#1445,.F.);
#1957=ORIENTED_EDGE('',*,*,#1468,.T.);
#1958=ORIENTED_EDGE('',*,*,#1462,.F.);
#1959=ORIENTED_EDGE('',*,*,#1469,.F.);
#1960=ORIENTED_EDGE('',*,*,#1470,.F.);
#1961=ORIENTED_EDGE('',*,*,#1471,.F.);
#1962=ORIENTED_EDGE('',*,*,#1465,.F.);
#1963=ORIENTED_EDGE('',*,*,#1472,.T.);
#1964=ORIENTED_EDGE('',*,*,#1473,.T.);
#1965=ORIENTED_EDGE('',*,*,#1469,.T.);
#1966=ORIENTED_EDGE('',*,*,#1468,.F.);
#1967=ORIENTED_EDGE('',*,*,#1474,.F.);
#1968=ORIENTED_EDGE('',*,*,#1475,.F.);
#1969=ORIENTED_EDGE('',*,*,#1472,.F.);
#1970=ORIENTED_EDGE('',*,*,#1448,.F.);
#1971=ORIENTED_EDGE('',*,*,#1476,.T.);
#1972=ORIENTED_EDGE('',*,*,#1477,.T.);
#1973=ORIENTED_EDGE('',*,*,#1474,.T.);
#1974=ORIENTED_EDGE('',*,*,#1446,.F.);
#1975=ORIENTED_EDGE('',*,*,#1467,.F.);
#1976=ORIENTED_EDGE('',*,*,#1466,.F.);
#1977=ORIENTED_EDGE('',*,*,#1463,.F.);
#1978=ORIENTED_EDGE('',*,*,#1460,.F.);
#1979=ORIENTED_EDGE('',*,*,#1457,.F.);
#1980=ORIENTED_EDGE('',*,*,#1454,.F.);
#1981=ORIENTED_EDGE('',*,*,#1451,.F.);
#1982=ORIENTED_EDGE('',*,*,#1478,.T.);
#1983=ORIENTED_EDGE('',*,*,#1479,.T.);
#1984=ORIENTED_EDGE('',*,*,#1480,.T.);
#1985=ORIENTED_EDGE('',*,*,#1481,.T.);
#1986=ORIENTED_EDGE('',*,*,#1450,.F.);
#1987=ORIENTED_EDGE('',*,*,#1482,.F.);
#1988=ORIENTED_EDGE('',*,*,#1483,.F.);
#1989=ORIENTED_EDGE('',*,*,#1476,.F.);
#1990=ORIENTED_EDGE('',*,*,#1277,.T.);
#1991=ORIENTED_EDGE('',*,*,#1359,.T.);
#1992=ORIENTED_EDGE('',*,*,#1356,.T.);
#1993=ORIENTED_EDGE('',*,*,#1353,.T.);
#1994=ORIENTED_EDGE('',*,*,#1350,.T.);
#1995=ORIENTED_EDGE('',*,*,#1347,.T.);
#1996=ORIENTED_EDGE('',*,*,#1344,.T.);
#1997=ORIENTED_EDGE('',*,*,#1341,.T.);
#1998=ORIENTED_EDGE('',*,*,#1338,.T.);
#1999=ORIENTED_EDGE('',*,*,#1335,.T.);
#2000=ORIENTED_EDGE('',*,*,#1332,.T.);
#2001=ORIENTED_EDGE('',*,*,#1329,.T.);
#2002=ORIENTED_EDGE('',*,*,#1326,.T.);
#2003=ORIENTED_EDGE('',*,*,#1323,.T.);
#2004=ORIENTED_EDGE('',*,*,#1320,.T.);
#2005=ORIENTED_EDGE('',*,*,#1317,.T.);
#2006=ORIENTED_EDGE('',*,*,#1314,.T.);
#2007=ORIENTED_EDGE('',*,*,#1311,.T.);
#2008=ORIENTED_EDGE('',*,*,#1308,.T.);
#2009=ORIENTED_EDGE('',*,*,#1305,.T.);
#2010=ORIENTED_EDGE('',*,*,#1302,.T.);
#2011=ORIENTED_EDGE('',*,*,#1299,.T.);
#2012=ORIENTED_EDGE('',*,*,#1296,.T.);
#2013=ORIENTED_EDGE('',*,*,#1293,.T.);
#2014=ORIENTED_EDGE('',*,*,#1290,.T.);
#2015=ORIENTED_EDGE('',*,*,#1287,.T.);
#2016=ORIENTED_EDGE('',*,*,#1284,.T.);
#2017=ORIENTED_EDGE('',*,*,#1281,.T.);
#2018=ORIENTED_EDGE('',*,*,#1361,.T.);
#2019=ORIENTED_EDGE('',*,*,#1377,.T.);
#2020=ORIENTED_EDGE('',*,*,#1374,.T.);
#2021=ORIENTED_EDGE('',*,*,#1371,.T.);
#2022=ORIENTED_EDGE('',*,*,#1368,.T.);
#2023=ORIENTED_EDGE('',*,*,#1365,.T.);
#2024=ORIENTED_EDGE('',*,*,#1379,.T.);
#2025=ORIENTED_EDGE('',*,*,#1443,.T.);
#2026=ORIENTED_EDGE('',*,*,#1440,.T.);
#2027=ORIENTED_EDGE('',*,*,#1437,.T.);
#2028=ORIENTED_EDGE('',*,*,#1434,.T.);
#2029=ORIENTED_EDGE('',*,*,#1431,.T.);
#2030=ORIENTED_EDGE('',*,*,#1428,.T.);
#2031=ORIENTED_EDGE('',*,*,#1425,.T.);
#2032=ORIENTED_EDGE('',*,*,#1422,.T.);
#2033=ORIENTED_EDGE('',*,*,#1419,.T.);
#2034=ORIENTED_EDGE('',*,*,#1416,.T.);
#2035=ORIENTED_EDGE('',*,*,#1413,.T.);
#2036=ORIENTED_EDGE('',*,*,#1410,.T.);
#2037=ORIENTED_EDGE('',*,*,#1407,.T.);
#2038=ORIENTED_EDGE('',*,*,#1404,.T.);
#2039=ORIENTED_EDGE('',*,*,#1401,.T.);
#2040=ORIENTED_EDGE('',*,*,#1398,.T.);
#2041=ORIENTED_EDGE('',*,*,#1395,.T.);
#2042=ORIENTED_EDGE('',*,*,#1392,.T.);
#2043=ORIENTED_EDGE('',*,*,#1389,.T.);
#2044=ORIENTED_EDGE('',*,*,#1386,.T.);
#2045=ORIENTED_EDGE('',*,*,#1383,.T.);
#2046=ORIENTED_EDGE('',*,*,#1453,.F.);
#2047=ORIENTED_EDGE('',*,*,#1484,.T.);
#2048=ORIENTED_EDGE('',*,*,#1485,.T.);
#2049=ORIENTED_EDGE('',*,*,#1482,.T.);
#2050=ORIENTED_EDGE('',*,*,#1456,.F.);
#2051=ORIENTED_EDGE('',*,*,#1486,.F.);
#2052=ORIENTED_EDGE('',*,*,#1487,.F.);
#2053=ORIENTED_EDGE('',*,*,#1484,.F.);
#2054=ORIENTED_EDGE('',*,*,#1257,.T.);
#2055=ORIENTED_EDGE('',*,*,#1253,.F.);
#2056=ORIENTED_EDGE('',*,*,#1271,.T.);
#2057=ORIENTED_EDGE('',*,*,#1266,.F.);
#2058=ORIENTED_EDGE('',*,*,#1276,.T.);
#2059=ORIENTED_EDGE('',*,*,#1272,.F.);
#2060=ORIENTED_EDGE('',*,*,#1263,.T.);
#2061=ORIENTED_EDGE('',*,*,#1260,.F.);
#2062=ORIENTED_EDGE('',*,*,#1459,.F.);
#2063=ORIENTED_EDGE('',*,*,#1471,.T.);
#2064=ORIENTED_EDGE('',*,*,#1488,.T.);
#2065=ORIENTED_EDGE('',*,*,#1486,.T.);
#2066=ORIENTED_EDGE('',*,*,#1489,.F.);
#2067=ORIENTED_EDGE('',*,*,#1490,.T.);
#2068=ORIENTED_EDGE('',*,*,#1491,.F.);
#2069=ORIENTED_EDGE('',*,*,#1492,.T.);
#2070=ORIENTED_EDGE('',*,*,#1493,.F.);
#2071=ORIENTED_EDGE('',*,*,#1494,.F.);
#2072=ORIENTED_EDGE('',*,*,#1492,.F.);
#2073=ORIENTED_EDGE('',*,*,#1495,.F.);
#2074=ORIENTED_EDGE('',*,*,#1496,.F.);
#2075=ORIENTED_EDGE('',*,*,#1497,.F.);
#2076=ORIENTED_EDGE('',*,*,#1498,.F.);
#2077=ORIENTED_EDGE('',*,*,#1499,.F.);
#2078=ORIENTED_EDGE('',*,*,#1500,.F.);
#2079=ORIENTED_EDGE('',*,*,#1490,.F.);
#2080=ORIENTED_EDGE('',*,*,#1501,.F.);
#2081=ORIENTED_EDGE('',*,*,#1497,.T.);
#2082=ORIENTED_EDGE('',*,*,#1502,.F.);
#2083=ORIENTED_EDGE('',*,*,#1499,.T.);
#2084=ORIENTED_EDGE('',*,*,#1478,.F.);
#2085=ORIENTED_EDGE('',*,*,#1503,.T.);
#2086=ORIENTED_EDGE('',*,*,#1504,.T.);
#2087=ORIENTED_EDGE('',*,*,#1505,.T.);
#2088=ORIENTED_EDGE('',*,*,#1506,.T.);
#2089=ORIENTED_EDGE('',*,*,#1507,.T.);
#2090=ORIENTED_EDGE('',*,*,#1481,.F.);
#2091=ORIENTED_EDGE('',*,*,#1495,.T.);
#2092=ORIENTED_EDGE('',*,*,#1491,.T.);
#2093=ORIENTED_EDGE('',*,*,#1500,.T.);
#2094=ORIENTED_EDGE('',*,*,#1502,.T.);
#2095=ORIENTED_EDGE('',*,*,#1496,.T.);
#2096=ORIENTED_EDGE('',*,*,#1480,.F.);
#2097=ORIENTED_EDGE('',*,*,#1508,.T.);
#2098=ORIENTED_EDGE('',*,*,#1509,.T.);
#2099=ORIENTED_EDGE('',*,*,#1510,.T.);
#2100=ORIENTED_EDGE('',*,*,#1511,.T.);
#2101=ORIENTED_EDGE('',*,*,#1512,.T.);
#2102=ORIENTED_EDGE('',*,*,#1479,.F.);
#2103=ORIENTED_EDGE('',*,*,#1513,.T.);
#2104=ORIENTED_EDGE('',*,*,#1514,.F.);
#2105=ORIENTED_EDGE('',*,*,#1513,.F.);
#2106=ORIENTED_EDGE('',*,*,#1259,.T.);
#2107=ORIENTED_EDGE('',*,*,#1262,.F.);
#2108=ORIENTED_EDGE('',*,*,#1265,.T.);
#2109=ORIENTED_EDGE('',*,*,#1274,.F.);
#2110=ORIENTED_EDGE('',*,*,#1275,.T.);
#2111=ORIENTED_EDGE('',*,*,#1268,.F.);
#2112=ORIENTED_EDGE('',*,*,#1270,.T.);
#2113=ORIENTED_EDGE('',*,*,#1255,.F.);
#2114=ORIENTED_EDGE('',*,*,#1515,.T.);
#2115=ORIENTED_EDGE('',*,*,#1516,.T.);
#2116=ORIENTED_EDGE('',*,*,#1517,.T.);
#2117=ORIENTED_EDGE('',*,*,#1518,.T.);
#2118=ORIENTED_EDGE('',*,*,#1519,.T.);
#2119=ORIENTED_EDGE('',*,*,#1520,.T.);
#2120=ORIENTED_EDGE('',*,*,#1521,.T.);
#2121=ORIENTED_EDGE('',*,*,#1522,.T.);
#2122=ORIENTED_EDGE('',*,*,#1523,.T.);
#2123=ORIENTED_EDGE('',*,*,#1524,.T.);
#2124=ORIENTED_EDGE('',*,*,#1489,.T.);
#2125=ORIENTED_EDGE('',*,*,#1494,.T.);
#2126=ORIENTED_EDGE('',*,*,#1493,.T.);
#2127=ORIENTED_EDGE('',*,*,#1501,.T.);
#2128=ORIENTED_EDGE('',*,*,#1498,.T.);
#2129=ORIENTED_EDGE('',*,*,#1515,.F.);
#2130=ORIENTED_EDGE('',*,*,#1525,.T.);
#2131=ORIENTED_EDGE('',*,*,#1509,.F.);
#2132=ORIENTED_EDGE('',*,*,#1526,.T.);
#2133=ORIENTED_EDGE('',*,*,#1517,.F.);
#2134=ORIENTED_EDGE('',*,*,#1516,.F.);
#2135=ORIENTED_EDGE('',*,*,#1526,.F.);
#2136=ORIENTED_EDGE('',*,*,#1508,.F.);
#2137=ORIENTED_EDGE('',*,*,#1512,.F.);
#2138=ORIENTED_EDGE('',*,*,#1527,.F.);
#2139=ORIENTED_EDGE('',*,*,#1519,.F.);
#2140=ORIENTED_EDGE('',*,*,#1528,.F.);
#2141=ORIENTED_EDGE('',*,*,#1510,.F.);
#2142=ORIENTED_EDGE('',*,*,#1525,.F.);
#2143=ORIENTED_EDGE('',*,*,#1518,.F.);
#2144=ORIENTED_EDGE('',*,*,#1527,.T.);
#2145=ORIENTED_EDGE('',*,*,#1511,.F.);
#2146=ORIENTED_EDGE('',*,*,#1528,.T.);
#2147=ORIENTED_EDGE('',*,*,#1520,.F.);
#2148=ORIENTED_EDGE('',*,*,#1529,.T.);
#2149=ORIENTED_EDGE('',*,*,#1504,.F.);
#2150=ORIENTED_EDGE('',*,*,#1530,.T.);
#2151=ORIENTED_EDGE('',*,*,#1522,.F.);
#2152=ORIENTED_EDGE('',*,*,#1521,.F.);
#2153=ORIENTED_EDGE('',*,*,#1530,.F.);
#2154=ORIENTED_EDGE('',*,*,#1503,.F.);
#2155=ORIENTED_EDGE('',*,*,#1507,.F.);
#2156=ORIENTED_EDGE('',*,*,#1531,.F.);
#2157=ORIENTED_EDGE('',*,*,#1524,.F.);
#2158=ORIENTED_EDGE('',*,*,#1532,.F.);
#2159=ORIENTED_EDGE('',*,*,#1505,.F.);
#2160=ORIENTED_EDGE('',*,*,#1529,.F.);
#2161=ORIENTED_EDGE('',*,*,#1523,.F.);
#2162=ORIENTED_EDGE('',*,*,#1531,.T.);
#2163=ORIENTED_EDGE('',*,*,#1506,.F.);
#2164=ORIENTED_EDGE('',*,*,#1532,.T.);
#2165=ORIENTED_EDGE('',*,*,#1533,.T.);
#2166=ORIENTED_EDGE('',*,*,#1534,.T.);
#2167=ORIENTED_EDGE('',*,*,#1535,.T.);
#2168=ORIENTED_EDGE('',*,*,#1536,.T.);
#2169=ORIENTED_EDGE('',*,*,#1537,.T.);
#2170=ORIENTED_EDGE('',*,*,#1538,.T.);
#2171=ORIENTED_EDGE('',*,*,#1539,.T.);
#2172=ORIENTED_EDGE('',*,*,#1540,.T.);
#2173=ORIENTED_EDGE('',*,*,#1541,.T.);
#2174=ORIENTED_EDGE('',*,*,#1542,.T.);
#2175=ORIENTED_EDGE('',*,*,#1483,.T.);
#2176=ORIENTED_EDGE('',*,*,#1485,.F.);
#2177=ORIENTED_EDGE('',*,*,#1487,.T.);
#2178=ORIENTED_EDGE('',*,*,#1488,.F.);
#2179=ORIENTED_EDGE('',*,*,#1470,.T.);
#2180=ORIENTED_EDGE('',*,*,#1473,.F.);
#2181=ORIENTED_EDGE('',*,*,#1475,.T.);
#2182=ORIENTED_EDGE('',*,*,#1477,.F.);
#2183=ORIENTED_EDGE('',*,*,#1543,.F.);
#2184=ORIENTED_EDGE('',*,*,#1544,.T.);
#2185=ORIENTED_EDGE('',*,*,#1545,.T.);
#2186=ORIENTED_EDGE('',*,*,#1546,.F.);
#2187=ORIENTED_EDGE('',*,*,#1547,.F.);
#2188=ORIENTED_EDGE('',*,*,#1548,.T.);
#2189=ORIENTED_EDGE('',*,*,#1549,.T.);
#2190=ORIENTED_EDGE('',*,*,#1544,.F.);
#2191=ORIENTED_EDGE('',*,*,#1550,.F.);
#2192=ORIENTED_EDGE('',*,*,#1551,.T.);
#2193=ORIENTED_EDGE('',*,*,#1552,.T.);
#2194=ORIENTED_EDGE('',*,*,#1548,.F.);
#2195=ORIENTED_EDGE('',*,*,#1553,.F.);
#2196=ORIENTED_EDGE('',*,*,#1546,.T.);
#2197=ORIENTED_EDGE('',*,*,#1554,.T.);
#2198=ORIENTED_EDGE('',*,*,#1551,.F.);
#2199=ORIENTED_EDGE('',*,*,#1554,.F.);
#2200=ORIENTED_EDGE('',*,*,#1545,.F.);
#2201=ORIENTED_EDGE('',*,*,#1549,.F.);
#2202=ORIENTED_EDGE('',*,*,#1552,.F.);
#2203=ORIENTED_EDGE('',*,*,#1555,.F.);
#2204=ORIENTED_EDGE('',*,*,#1556,.T.);
#2205=ORIENTED_EDGE('',*,*,#1557,.T.);
#2206=ORIENTED_EDGE('',*,*,#1558,.F.);
#2207=ORIENTED_EDGE('',*,*,#1559,.F.);
#2208=ORIENTED_EDGE('',*,*,#1560,.T.);
#2209=ORIENTED_EDGE('',*,*,#1561,.T.);
#2210=ORIENTED_EDGE('',*,*,#1556,.F.);
#2211=ORIENTED_EDGE('',*,*,#1562,.F.);
#2212=ORIENTED_EDGE('',*,*,#1563,.T.);
#2213=ORIENTED_EDGE('',*,*,#1564,.T.);
#2214=ORIENTED_EDGE('',*,*,#1560,.F.);
#2215=ORIENTED_EDGE('',*,*,#1565,.F.);
#2216=ORIENTED_EDGE('',*,*,#1558,.T.);
#2217=ORIENTED_EDGE('',*,*,#1566,.T.);
#2218=ORIENTED_EDGE('',*,*,#1563,.F.);
#2219=ORIENTED_EDGE('',*,*,#1566,.F.);
#2220=ORIENTED_EDGE('',*,*,#1557,.F.);
#2221=ORIENTED_EDGE('',*,*,#1561,.F.);
#2222=ORIENTED_EDGE('',*,*,#1564,.F.);
#2223=ORIENTED_EDGE('',*,*,#1567,.F.);
#2224=ORIENTED_EDGE('',*,*,#1568,.T.);
#2225=ORIENTED_EDGE('',*,*,#1569,.T.);
#2226=ORIENTED_EDGE('',*,*,#1570,.F.);
#2227=ORIENTED_EDGE('',*,*,#1571,.F.);
#2228=ORIENTED_EDGE('',*,*,#1572,.T.);
#2229=ORIENTED_EDGE('',*,*,#1573,.T.);
#2230=ORIENTED_EDGE('',*,*,#1568,.F.);
#2231=ORIENTED_EDGE('',*,*,#1574,.F.);
#2232=ORIENTED_EDGE('',*,*,#1575,.T.);
#2233=ORIENTED_EDGE('',*,*,#1576,.T.);
#2234=ORIENTED_EDGE('',*,*,#1572,.F.);
#2235=ORIENTED_EDGE('',*,*,#1577,.F.);
#2236=ORIENTED_EDGE('',*,*,#1570,.T.);
#2237=ORIENTED_EDGE('',*,*,#1578,.T.);
#2238=ORIENTED_EDGE('',*,*,#1575,.F.);
#2239=ORIENTED_EDGE('',*,*,#1578,.F.);
#2240=ORIENTED_EDGE('',*,*,#1569,.F.);
#2241=ORIENTED_EDGE('',*,*,#1573,.F.);
#2242=ORIENTED_EDGE('',*,*,#1576,.F.);
#2243=ORIENTED_EDGE('',*,*,#1579,.F.);
#2244=ORIENTED_EDGE('',*,*,#1580,.T.);
#2245=ORIENTED_EDGE('',*,*,#1581,.F.);
#2246=ORIENTED_EDGE('',*,*,#1580,.F.);
#2247=ORIENTED_EDGE('',*,*,#1582,.F.);
#2248=ORIENTED_EDGE('',*,*,#1583,.T.);
#2249=ORIENTED_EDGE('',*,*,#1584,.T.);
#2250=ORIENTED_EDGE('',*,*,#1585,.F.);
#2251=ORIENTED_EDGE('',*,*,#1586,.F.);
#2252=ORIENTED_EDGE('',*,*,#1587,.T.);
#2253=ORIENTED_EDGE('',*,*,#1588,.T.);
#2254=ORIENTED_EDGE('',*,*,#1583,.F.);
#2255=ORIENTED_EDGE('',*,*,#1589,.F.);
#2256=ORIENTED_EDGE('',*,*,#1590,.T.);
#2257=ORIENTED_EDGE('',*,*,#1591,.T.);
#2258=ORIENTED_EDGE('',*,*,#1587,.F.);
#2259=ORIENTED_EDGE('',*,*,#1592,.F.);
#2260=ORIENTED_EDGE('',*,*,#1585,.T.);
#2261=ORIENTED_EDGE('',*,*,#1593,.T.);
#2262=ORIENTED_EDGE('',*,*,#1590,.F.);
#2263=ORIENTED_EDGE('',*,*,#1593,.F.);
#2264=ORIENTED_EDGE('',*,*,#1584,.F.);
#2265=ORIENTED_EDGE('',*,*,#1588,.F.);
#2266=ORIENTED_EDGE('',*,*,#1591,.F.);
#2267=ORIENTED_EDGE('',*,*,#1579,.T.);
#2268=ORIENTED_EDGE('',*,*,#1539,.F.);
#2269=ORIENTED_EDGE('',*,*,#1594,.T.);
#2270=ORIENTED_EDGE('',*,*,#1595,.T.);
#2271=ORIENTED_EDGE('',*,*,#1594,.F.);
#2272=ORIENTED_EDGE('',*,*,#1540,.F.);
#2273=ORIENTED_EDGE('',*,*,#1596,.T.);
#2274=ORIENTED_EDGE('',*,*,#1597,.T.);
#2275=ORIENTED_EDGE('',*,*,#1596,.F.);
#2276=ORIENTED_EDGE('',*,*,#1541,.F.);
#2277=ORIENTED_EDGE('',*,*,#1598,.T.);
#2278=ORIENTED_EDGE('',*,*,#1599,.T.);
#2279=ORIENTED_EDGE('',*,*,#1598,.F.);
#2280=ORIENTED_EDGE('',*,*,#1542,.F.);
#2281=ORIENTED_EDGE('',*,*,#1600,.T.);
#2282=ORIENTED_EDGE('',*,*,#1601,.T.);
#2283=ORIENTED_EDGE('',*,*,#1600,.F.);
#2284=ORIENTED_EDGE('',*,*,#1602,.F.);
#2285=ORIENTED_EDGE('',*,*,#1603,.T.);
#2286=ORIENTED_EDGE('',*,*,#1538,.F.);
#2287=ORIENTED_EDGE('',*,*,#1604,.F.);
#2288=ORIENTED_EDGE('',*,*,#1605,.F.);
#2289=ORIENTED_EDGE('',*,*,#1604,.T.);
#2290=ORIENTED_EDGE('',*,*,#1537,.F.);
#2291=ORIENTED_EDGE('',*,*,#1606,.F.);
#2292=ORIENTED_EDGE('',*,*,#1607,.F.);
#2293=ORIENTED_EDGE('',*,*,#1606,.T.);
#2294=ORIENTED_EDGE('',*,*,#1536,.F.);
#2295=ORIENTED_EDGE('',*,*,#1608,.F.);
#2296=ORIENTED_EDGE('',*,*,#1609,.F.);
#2297=ORIENTED_EDGE('',*,*,#1608,.T.);
#2298=ORIENTED_EDGE('',*,*,#1535,.F.);
#2299=ORIENTED_EDGE('',*,*,#1610,.F.);
#2300=ORIENTED_EDGE('',*,*,#1611,.F.);
#2301=ORIENTED_EDGE('',*,*,#1610,.T.);
#2302=ORIENTED_EDGE('',*,*,#1534,.F.);
#2303=ORIENTED_EDGE('',*,*,#1612,.F.);
#2304=ORIENTED_EDGE('',*,*,#1613,.F.);
#2305=ORIENTED_EDGE('',*,*,#1612,.T.);
#2306=ORIENTED_EDGE('',*,*,#1533,.F.);
#2307=ORIENTED_EDGE('',*,*,#1603,.F.);
#2308=ORIENTED_EDGE('',*,*,#1514,.T.);
#2309=ORIENTED_EDGE('',*,*,#1581,.T.);
#2310=ORIENTED_EDGE('',*,*,#1613,.T.);
#2311=ORIENTED_EDGE('',*,*,#1602,.T.);
#2312=ORIENTED_EDGE('',*,*,#1605,.T.);
#2313=ORIENTED_EDGE('',*,*,#1607,.T.);
#2314=ORIENTED_EDGE('',*,*,#1609,.T.);
#2315=ORIENTED_EDGE('',*,*,#1611,.T.);
#2316=ORIENTED_EDGE('',*,*,#1543,.T.);
#2317=ORIENTED_EDGE('',*,*,#1553,.T.);
#2318=ORIENTED_EDGE('',*,*,#1550,.T.);
#2319=ORIENTED_EDGE('',*,*,#1547,.T.);
#2320=ORIENTED_EDGE('',*,*,#1555,.T.);
#2321=ORIENTED_EDGE('',*,*,#1565,.T.);
#2322=ORIENTED_EDGE('',*,*,#1562,.T.);
#2323=ORIENTED_EDGE('',*,*,#1559,.T.);
#2324=ORIENTED_EDGE('',*,*,#1567,.T.);
#2325=ORIENTED_EDGE('',*,*,#1577,.T.);
#2326=ORIENTED_EDGE('',*,*,#1574,.T.);
#2327=ORIENTED_EDGE('',*,*,#1571,.T.);
#2328=ORIENTED_EDGE('',*,*,#1582,.T.);
#2329=ORIENTED_EDGE('',*,*,#1592,.T.);
#2330=ORIENTED_EDGE('',*,*,#1589,.T.);
#2331=ORIENTED_EDGE('',*,*,#1586,.T.);
#2332=ORIENTED_EDGE('',*,*,#1601,.F.);
#2333=ORIENTED_EDGE('',*,*,#1599,.F.);
#2334=ORIENTED_EDGE('',*,*,#1597,.F.);
#2335=ORIENTED_EDGE('',*,*,#1595,.F.);
#2336=CYLINDRICAL_SURFACE('',#2501,1.5);
#2337=CYLINDRICAL_SURFACE('',#2505,1.5);
#2338=CYLINDRICAL_SURFACE('',#2508,1.5);
#2339=CYLINDRICAL_SURFACE('',#2511,1.5);
#2340=CYLINDRICAL_SURFACE('',#2546,1.);
#2341=CYLINDRICAL_SURFACE('',#2551,1.);
#2342=CYLINDRICAL_SURFACE('',#2556,1.);
#2343=CYLINDRICAL_SURFACE('',#2561,1.);
#2344=CYLINDRICAL_SURFACE('',#2563,2.);
#2345=CYLINDRICAL_SURFACE('',#2566,2.);
#2346=CYLINDRICAL_SURFACE('',#2574,2.);
#2347=CYLINDRICAL_SURFACE('',#2577,2.);
#2348=CYLINDRICAL_SURFACE('',#2581,10.0000001490116);
#2349=CYLINDRICAL_SURFACE('',#2607,7.5);
#2350=CYLINDRICAL_SURFACE('',#2611,11.275);
#2351=CYLINDRICAL_SURFACE('',#2615,11.275);
#2352=CYLINDRICAL_SURFACE('',#2619,1.75);
#2353=CYLINDRICAL_SURFACE('',#2621,1.75);
#2354=CYLINDRICAL_SURFACE('',#2623,1.75);
#2355=CYLINDRICAL_SURFACE('',#2625,1.75);
#2356=ADVANCED_FACE('',(#156),#2336,.F.);
#2357=ADVANCED_FACE('',(#157),#87,.F.);
#2358=ADVANCED_FACE('',(#158),#2337,.F.);
#2359=ADVANCED_FACE('',(#159),#88,.F.);
#2360=ADVANCED_FACE('',(#160),#2338,.F.);
#2361=ADVANCED_FACE('',(#161),#89,.F.);
#2362=ADVANCED_FACE('',(#162),#2339,.F.);
#2363=ADVANCED_FACE('',(#163),#90,.F.);
#2364=ADVANCED_FACE('',(#164),#91,.F.);
#2365=ADVANCED_FACE('',(#165),#52,.F.);
#2366=ADVANCED_FACE('',(#166),#53,.F.);
#2367=ADVANCED_FACE('',(#167),#54,.F.);
#2368=ADVANCED_FACE('',(#168),#55,.F.);
#2369=ADVANCED_FACE('',(#169),#56,.F.);
#2370=ADVANCED_FACE('',(#170),#92,.F.);
#2371=ADVANCED_FACE('',(#171),#93,.F.);
#2372=ADVANCED_FACE('',(#172),#94,.F.);
#2373=ADVANCED_FACE('',(#173),#57,.F.);
#2374=ADVANCED_FACE('',(#174),#58,.F.);
#2375=ADVANCED_FACE('',(#175),#59,.F.);
#2376=ADVANCED_FACE('',(#176),#60,.F.);
#2377=ADVANCED_FACE('',(#177),#61,.F.);
#2378=ADVANCED_FACE('',(#178),#95,.F.);
#2379=ADVANCED_FACE('',(#179),#96,.F.);
#2380=ADVANCED_FACE('',(#180),#97,.F.);
#2381=ADVANCED_FACE('',(#181),#62,.F.);
#2382=ADVANCED_FACE('',(#182),#63,.F.);
#2383=ADVANCED_FACE('',(#183),#64,.F.);
#2384=ADVANCED_FACE('',(#184),#65,.F.);
#2385=ADVANCED_FACE('',(#185),#66,.F.);
#2386=ADVANCED_FACE('',(#186),#67,.F.);
#2387=ADVANCED_FACE('',(#187),#68,.F.);
#2388=ADVANCED_FACE('',(#188),#98,.F.);
#2389=ADVANCED_FACE('',(#189),#99,.F.);
#2390=ADVANCED_FACE('',(#190),#100,.F.);
#2391=ADVANCED_FACE('',(#191),#101,.F.);
#2392=ADVANCED_FACE('',(#192),#102,.T.);
#2393=ADVANCED_FACE('',(#193),#103,.F.);
#2394=ADVANCED_FACE('',(#194),#104,.F.);
#2395=ADVANCED_FACE('',(#195),#105,.F.);
#2396=ADVANCED_FACE('',(#196),#106,.F.);
#2397=ADVANCED_FACE('',(#197),#107,.F.);
#2398=ADVANCED_FACE('',(#198),#108,.F.);
#2399=ADVANCED_FACE('',(#199),#109,.F.);
#2400=ADVANCED_FACE('',(#200),#69,.F.);
#2401=ADVANCED_FACE('',(#201),#70,.F.);
#2402=ADVANCED_FACE('',(#202),#71,.F.);
#2403=ADVANCED_FACE('',(#203),#72,.F.);
#2404=ADVANCED_FACE('',(#204),#73,.F.);
#2405=ADVANCED_FACE('',(#205),#74,.F.);
#2406=ADVANCED_FACE('',(#206),#110,.F.);
#2407=ADVANCED_FACE('',(#207),#111,.F.);
#2408=ADVANCED_FACE('',(#208),#112,.F.);
#2409=ADVANCED_FACE('',(#209),#113,.F.);
#2410=ADVANCED_FACE('',(#210),#114,.F.);
#2411=ADVANCED_FACE('',(#211),#115,.F.);
#2412=ADVANCED_FACE('',(#212),#75,.F.);
#2413=ADVANCED_FACE('',(#213),#76,.F.);
#2414=ADVANCED_FACE('',(#214),#77,.F.);
#2415=ADVANCED_FACE('',(#215),#78,.F.);
#2416=ADVANCED_FACE('',(#216),#79,.F.);
#2417=ADVANCED_FACE('',(#217),#80,.F.);
#2418=ADVANCED_FACE('',(#218),#81,.F.);
#2419=ADVANCED_FACE('',(#219),#82,.F.);
#2420=ADVANCED_FACE('',(#220),#116,.F.);
#2421=ADVANCED_FACE('',(#221),#83,.F.);
#2422=ADVANCED_FACE('',(#222),#117,.T.);
#2423=ADVANCED_FACE('',(#223),#45,.F.);
#2424=ADVANCED_FACE('',(#224),#2340,.T.);
#2425=ADVANCED_FACE('',(#225),#46,.F.);
#2426=ADVANCED_FACE('',(#226),#2341,.T.);
#2427=ADVANCED_FACE('',(#227),#47,.F.);
#2428=ADVANCED_FACE('',(#228),#2342,.T.);
#2429=ADVANCED_FACE('',(#229),#48,.F.);
#2430=ADVANCED_FACE('',(#230),#2343,.T.);
#2431=ADVANCED_FACE('',(#231),#118,.T.);
#2432=ADVANCED_FACE('',(#232),#2344,.T.);
#2433=ADVANCED_FACE('',(#233),#119,.T.);
#2434=ADVANCED_FACE('',(#234),#2345,.T.);
#2435=ADVANCED_FACE('',(#235,#21),#120,.T.);
#2436=ADVANCED_FACE('',(#236,#22,#23,#24),#121,.T.);
#2437=ADVANCED_FACE('',(#237),#2346,.T.);
#2438=ADVANCED_FACE('',(#238,#25),#122,.T.);
#2439=ADVANCED_FACE('',(#239),#2347,.T.);
#2440=ADVANCED_FACE('',(#240),#123,.F.);
#2441=ADVANCED_FACE('',(#241),#49,.T.);
#2442=ADVANCED_FACE('',(#242),#84,.T.);
#2443=ADVANCED_FACE('',(#243),#124,.T.);
#2444=ADVANCED_FACE('',(#244,#26,#27,#28,#29),#2348,.F.);
#2445=ADVANCED_FACE('',(#245),#125,.F.);
#2446=ADVANCED_FACE('',(#246),#50,.T.);
#2447=ADVANCED_FACE('',(#247),#85,.T.);
#2448=ADVANCED_FACE('',(#248),#126,.T.);
#2449=ADVANCED_FACE('',(#249),#127,.F.);
#2450=ADVANCED_FACE('',(#250),#51,.T.);
#2451=ADVANCED_FACE('',(#251),#86,.T.);
#2452=ADVANCED_FACE('',(#252),#128,.T.);
#2453=ADVANCED_FACE('',(#253,#30,#31,#32,#33,#34),#129,.T.);
#2454=ADVANCED_FACE('',(#254),#130,.F.);
#2455=ADVANCED_FACE('',(#255),#131,.F.);
#2456=ADVANCED_FACE('',(#256),#132,.F.);
#2457=ADVANCED_FACE('',(#257),#133,.F.);
#2458=ADVANCED_FACE('',(#258),#134,.F.);
#2459=ADVANCED_FACE('',(#259),#135,.F.);
#2460=ADVANCED_FACE('',(#260),#136,.F.);
#2461=ADVANCED_FACE('',(#261),#137,.F.);
#2462=ADVANCED_FACE('',(#262),#138,.F.);
#2463=ADVANCED_FACE('',(#263),#139,.F.);
#2464=ADVANCED_FACE('',(#264),#140,.F.);
#2465=ADVANCED_FACE('',(#265),#141,.F.);
#2466=ADVANCED_FACE('',(#266),#142,.F.);
#2467=ADVANCED_FACE('',(#267),#143,.F.);
#2468=ADVANCED_FACE('',(#268),#144,.F.);
#2469=ADVANCED_FACE('',(#269),#2349,.F.);
#2470=ADVANCED_FACE('',(#270),#145,.F.);
#2471=ADVANCED_FACE('',(#271),#2350,.F.);
#2472=ADVANCED_FACE('',(#272),#146,.F.);
#2473=ADVANCED_FACE('',(#273),#2351,.F.);
#2474=ADVANCED_FACE('',(#274,#35),#147,.F.);
#2475=ADVANCED_FACE('',(#275),#2352,.F.);
#2476=ADVANCED_FACE('',(#276),#2353,.F.);
#2477=ADVANCED_FACE('',(#277),#2354,.F.);
#2478=ADVANCED_FACE('',(#278),#2355,.F.);
#2479=ADVANCED_FACE('',(#279),#148,.T.);
#2480=ADVANCED_FACE('',(#280),#149,.T.);
#2481=ADVANCED_FACE('',(#281),#150,.T.);
#2482=ADVANCED_FACE('',(#282),#151,.T.);
#2483=ADVANCED_FACE('',(#283),#152,.T.);
#2484=ADVANCED_FACE('',(#284),#153,.T.);
#2485=ADVANCED_FACE('',(#285,#36),#154,.T.);
#2486=ADVANCED_FACE('',(#286,#37,#38,#39,#40,#41,#42,#43,#44),#155,.F.);
#2487=CLOSED_SHELL('',(#2356,#2357,#2358,#2359,#2360,#2361,#2362,#2363,
#2364,#2365,#2366,#2367,#2368,#2369,#2370,#2371,#2372,#2373,#2374,#2375,
#2376,#2377,#2378,#2379,#2380,#2381,#2382,#2383,#2384,#2385,#2386,#2387,
#2388,#2389,#2390,#2391,#2392,#2393,#2394,#2395,#2396,#2397,#2398,#2399,
#2400,#2401,#2402,#2403,#2404,#2405,#2406,#2407,#2408,#2409,#2410,#2411,
#2412,#2413,#2414,#2415,#2416,#2417,#2418,#2419,#2420,#2421,#2422,#2423,
#2424,#2425,#2426,#2427,#2428,#2429,#2430,#2431,#2432,#2433,#2434,#2435,
#2436,#2437,#2438,#2439,#2440,#2441,#2442,#2443,#2444,#2445,#2446,#2447,
#2448,#2449,#2450,#2451,#2452,#2453,#2454,#2455,#2456,#2457,#2458,#2459,
#2460,#2461,#2462,#2463,#2464,#2465,#2466,#2467,#2468,#2469,#2470,#2471,
#2472,#2473,#2474,#2475,#2476,#2477,#2478,#2479,#2480,#2481,#2482,#2483,
#2484,#2485,#2486));
#2488=DERIVED_UNIT_ELEMENT(#2490,1.);
#2489=DERIVED_UNIT_ELEMENT(#4813,-3.);
#2490=(
MASS_UNIT()
NAMED_UNIT(*)
SI_UNIT(.KILO.,.GRAM.)
);
#2491=DERIVED_UNIT((#2488,#2489));
#2492=MEASURE_REPRESENTATION_ITEM('density measure',
POSITIVE_RATIO_MEASURE(7850.),#2491);
#2493=PROPERTY_DEFINITION_REPRESENTATION(#2498,#2495);
#2494=PROPERTY_DEFINITION_REPRESENTATION(#2499,#2496);
#2495=REPRESENTATION('material name',(#2497),#4810);
#2496=REPRESENTATION('density',(#2492),#4810);
#2497=DESCRIPTIVE_REPRESENTATION_ITEM('Steel','Steel');
#2498=PROPERTY_DEFINITION('material property','material name',#4820);
#2499=PROPERTY_DEFINITION('material property','density of part',#4820);
#2500=AXIS2_PLACEMENT_3D('placement',#3123,#2635,#2636);
#2501=AXIS2_PLACEMENT_3D('',#3124,#2637,#2638);
#2502=AXIS2_PLACEMENT_3D('',#3127,#2639,#2640);
#2503=AXIS2_PLACEMENT_3D('',#3142,#2643,#2644);
#2504=AXIS2_PLACEMENT_3D('',#3147,#2647,#2648);
#2505=AXIS2_PLACEMENT_3D('',#3148,#2649,#2650);
#2506=AXIS2_PLACEMENT_3D('',#3150,#2651,#2652);
#2507=AXIS2_PLACEMENT_3D('',#3163,#2654,#2655);
#2508=AXIS2_PLACEMENT_3D('',#3169,#2659,#2660);
#2509=AXIS2_PLACEMENT_3D('',#3172,#2661,#2662);
#2510=AXIS2_PLACEMENT_3D('',#3187,#2665,#2666);
#2511=AXIS2_PLACEMENT_3D('',#3190,#2669,#2670);
#2512=AXIS2_PLACEMENT_3D('',#3192,#2671,#2672);
#2513=AXIS2_PLACEMENT_3D('',#3205,#2674,#2675);
#2514=AXIS2_PLACEMENT_3D('',#3206,#2676,#2677);
#2515=AXIS2_PLACEMENT_3D('',#3208,#2679,#2680);
#2516=AXIS2_PLACEMENT_3D('',#3332,#2690,#2691);
#2517=AXIS2_PLACEMENT_3D('',#3338,#2695,#2696);
#2518=AXIS2_PLACEMENT_3D('',#3344,#2700,#2701);
#2519=AXIS2_PLACEMENT_3D('',#3465,#2710,#2711);
#2520=AXIS2_PLACEMENT_3D('',#3471,#2715,#2716);
#2521=AXIS2_PLACEMENT_3D('',#3477,#2720,#2721);
#2522=AXIS2_PLACEMENT_3D('',#3644,#2732,#2733);
#2523=AXIS2_PLACEMENT_3D('',#3650,#2737,#2738);
#2524=AXIS2_PLACEMENT_3D('',#3656,#2742,#2743);
#2525=AXIS2_PLACEMENT_3D('',#3662,#2747,#2748);
#2526=AXIS2_PLACEMENT_3D('',#3665,#2751,#2752);
#2527=AXIS2_PLACEMENT_3D('',#3666,#2753,#2754);
#2528=AXIS2_PLACEMENT_3D('',#3675,#2759,#2760);
#2529=AXIS2_PLACEMENT_3D('',#3681,#2764,#2765);
#2530=AXIS2_PLACEMENT_3D('',#3687,#2769,#2770);
#2531=AXIS2_PLACEMENT_3D('',#3693,#2774,#2775);
#2532=AXIS2_PLACEMENT_3D('',#3699,#2779,#2780);
#2533=AXIS2_PLACEMENT_3D('',#3702,#2783,#2784);
#2534=AXIS2_PLACEMENT_3D('',#3844,#2792,#2793);
#2535=AXIS2_PLACEMENT_3D('',#3850,#2797,#2798);
#2536=AXIS2_PLACEMENT_3D('',#3856,#2802,#2803);
#2537=AXIS2_PLACEMENT_3D('',#3862,#2807,#2808);
#2538=AXIS2_PLACEMENT_3D('',#3868,#2812,#2813);
#2539=AXIS2_PLACEMENT_3D('',#3874,#2817,#2818);
#2540=AXIS2_PLACEMENT_3D('',#4064,#2830,#2831);
#2541=AXIS2_PLACEMENT_3D('',#4090,#2835,#2836);
#2542=AXIS2_PLACEMENT_3D('',#4102,#2837,#2838);
#2543=AXIS2_PLACEMENT_3D('',#4104,#2839,#2840);
#2544=AXIS2_PLACEMENT_3D('',#4106,#2841,#2842);
#2545=AXIS2_PLACEMENT_3D('',#4107,#2843,#2844);
#2546=AXIS2_PLACEMENT_3D('',#4108,#2845,#2846);
#2547=AXIS2_PLACEMENT_3D('',#4111,#2847,#2848);
#2548=AXIS2_PLACEMENT_3D('',#4125,#2851,#2852);
#2549=AXIS2_PLACEMENT_3D('',#4126,#2853,#2854);
#2550=AXIS2_PLACEMENT_3D('',#4127,#2855,#2856);
#2551=AXIS2_PLACEMENT_3D('',#4128,#2857,#2858);
#2552=AXIS2_PLACEMENT_3D('',#4131,#2859,#2860);
#2553=AXIS2_PLACEMENT_3D('',#4145,#2863,#2864);
#2554=AXIS2_PLACEMENT_3D('',#4146,#2865,#2866);
#2555=AXIS2_PLACEMENT_3D('',#4147,#2867,#2868);
#2556=AXIS2_PLACEMENT_3D('',#4148,#2869,#2870);
#2557=AXIS2_PLACEMENT_3D('',#4151,#2871,#2872);
#2558=AXIS2_PLACEMENT_3D('',#4165,#2875,#2876);
#2559=AXIS2_PLACEMENT_3D('',#4166,#2877,#2878);
#2560=AXIS2_PLACEMENT_3D('',#4167,#2879,#2880);
#2561=AXIS2_PLACEMENT_3D('',#4168,#2881,#2882);
#2562=AXIS2_PLACEMENT_3D('',#4171,#2885,#2886);
#2563=AXIS2_PLACEMENT_3D('',#4177,#2890,#2891);
#2564=AXIS2_PLACEMENT_3D('',#4180,#2893,#2894);
#2565=AXIS2_PLACEMENT_3D('',#4181,#2895,#2896);
#2566=AXIS2_PLACEMENT_3D('',#4185,#2899,#2900);
#2567=AXIS2_PLACEMENT_3D('',#4188,#2902,#2903);
#2568=AXIS2_PLACEMENT_3D('',#4189,#2904,#2905);
#2569=AXIS2_PLACEMENT_3D('',#4192,#2906,#2907);
#2570=AXIS2_PLACEMENT_3D('',#4194,#2908,#2909);
#2571=AXIS2_PLACEMENT_3D('',#4196,#2910,#2911);
#2572=AXIS2_PLACEMENT_3D('',#4197,#2912,#2913);
#2573=AXIS2_PLACEMENT_3D('',#4198,#2914,#2915);
#2574=AXIS2_PLACEMENT_3D('',#4202,#2918,#2919);
#2575=AXIS2_PLACEMENT_3D('',#4205,#2921,#2922);
#2576=AXIS2_PLACEMENT_3D('',#4206,#2923,#2924);
#2577=AXIS2_PLACEMENT_3D('',#4210,#2927,#2928);
#2578=AXIS2_PLACEMENT_3D('',#4211,#2929,#2930);
#2579=AXIS2_PLACEMENT_3D('',#4212,#2931,#2932);
#2580=AXIS2_PLACEMENT_3D('',#4350,#2935,#2936);
#2581=AXIS2_PLACEMENT_3D('',#4353,#2939,#2940);
#2582=AXIS2_PLACEMENT_3D('',#4400,#2946,#2947);
#2583=AXIS2_PLACEMENT_3D('',#4447,#2952,#2953);
#2584=AXIS2_PLACEMENT_3D('',#4542,#2954,#2955);
#2585=AXIS2_PLACEMENT_3D('',#4543,#2956,#2957);
#2586=AXIS2_PLACEMENT_3D('',#4638,#2958,#2959);
#2587=AXIS2_PLACEMENT_3D('',#4639,#2960,#2961);
#2588=AXIS2_PLACEMENT_3D('',#4653,#2968,#2969);
#2589=AXIS2_PLACEMENT_3D('',#4655,#2970,#2971);
#2590=AXIS2_PLACEMENT_3D('',#4657,#2972,#2973);
#2591=AXIS2_PLACEMENT_3D('',#4659,#2974,#2975);
#2592=AXIS2_PLACEMENT_3D('',#4660,#2976,#2977);
#2593=AXIS2_PLACEMENT_3D('',#4669,#2982,#2983);
#2594=AXIS2_PLACEMENT_3D('',#4675,#2987,#2988);
#2595=AXIS2_PLACEMENT_3D('',#4681,#2992,#2993);
#2596=AXIS2_PLACEMENT_3D('',#4684,#2996,#2997);
#2597=AXIS2_PLACEMENT_3D('',#4685,#2998,#2999);
#2598=AXIS2_PLACEMENT_3D('',#4694,#3004,#3005);
#2599=AXIS2_PLACEMENT_3D('',#4700,#3009,#3010);
#2600=AXIS2_PLACEMENT_3D('',#4706,#3014,#3015);
#2601=AXIS2_PLACEMENT_3D('',#4709,#3018,#3019);
#2602=AXIS2_PLACEMENT_3D('',#4710,#3020,#3021);
#2603=AXIS2_PLACEMENT_3D('',#4719,#3026,#3027);
#2604=AXIS2_PLACEMENT_3D('',#4725,#3031,#3032);
#2605=AXIS2_PLACEMENT_3D('',#4731,#3036,#3037);
#2606=AXIS2_PLACEMENT_3D('',#4734,#3040,#3041);
#2607=AXIS2_PLACEMENT_3D('',#4735,#3042,#3043);
#2608=AXIS2_PLACEMENT_3D('',#4737,#3044,#3045);
#2609=AXIS2_PLACEMENT_3D('',#4740,#3047,#3048);
#2610=AXIS2_PLACEMENT_3D('',#4741,#3049,#3050);
#2611=AXIS2_PLACEMENT_3D('',#4750,#3055,#3056);
#2612=AXIS2_PLACEMENT_3D('',#4752,#3057,#3058);
#2613=AXIS2_PLACEMENT_3D('',#4755,#3060,#3061);
#2614=AXIS2_PLACEMENT_3D('',#4756,#3062,#3063);
#2615=AXIS2_PLACEMENT_3D('',#4762,#3067,#3068);
#2616=AXIS2_PLACEMENT_3D('',#4763,#3069,#3070);
#2617=AXIS2_PLACEMENT_3D('',#4764,#3071,#3072);
#2618=AXIS2_PLACEMENT_3D('',#4765,#3073,#3074);
#2619=AXIS2_PLACEMENT_3D('',#4766,#3075,#3076);
#2620=AXIS2_PLACEMENT_3D('',#4769,#3078,#3079);
#2621=AXIS2_PLACEMENT_3D('',#4770,#3080,#3081);
#2622=AXIS2_PLACEMENT_3D('',#4773,#3083,#3084);
#2623=AXIS2_PLACEMENT_3D('',#4774,#3085,#3086);
#2624=AXIS2_PLACEMENT_3D('',#4777,#3088,#3089);
#2625=AXIS2_PLACEMENT_3D('',#4778,#3090,#3091);
#2626=AXIS2_PLACEMENT_3D('',#4781,#3093,#3094);
#2627=AXIS2_PLACEMENT_3D('',#4782,#3095,#3096);
#2628=AXIS2_PLACEMENT_3D('',#4788,#3100,#3101);
#2629=AXIS2_PLACEMENT_3D('',#4792,#3104,#3105);
#2630=AXIS2_PLACEMENT_3D('',#4796,#3108,#3109);
#2631=AXIS2_PLACEMENT_3D('',#4800,#3112,#3113);
#2632=AXIS2_PLACEMENT_3D('',#4804,#3116,#3117);
#2633=AXIS2_PLACEMENT_3D('',#4806,#3119,#3120);
#2634=AXIS2_PLACEMENT_3D('',#4807,#3121,#3122);
#2635=DIRECTION('axis',(0.,0.,1.));
#2636=DIRECTION('refdir',(1.,0.,0.));
#2637=DIRECTION('center_axis',(-1.,0.,0.));
#2638=DIRECTION('ref_axis',(0.,-0.707106781186548,0.707106781186547));
#2639=DIRECTION('center_axis',(1.,0.,0.));
#2640=DIRECTION('ref_axis',(0.,-0.707106781186548,0.707106781186547));
#2641=DIRECTION('',(-1.,0.,0.));
#2642=DIRECTION('',(1.,0.,0.));
#2643=DIRECTION('center_axis',(0.,-1.,0.));
#2644=DIRECTION('ref_axis',(0.,0.,1.));
#2645=DIRECTION('',(0.,0.,1.));
#2646=DIRECTION('',(1.,0.,0.));
#2647=DIRECTION('center_axis',(0.,1.,0.));
#2648=DIRECTION('ref_axis',(1.,0.,0.));
#2649=DIRECTION('center_axis',(-1.,0.,0.));
#2650=DIRECTION('ref_axis',(0.,-0.707106781186548,-0.707106781186547));
#2651=DIRECTION('center_axis',(1.,0.,0.));
#2652=DIRECTION('ref_axis',(0.,-0.707106781186548,-0.707106781186547));
#2653=DIRECTION('',(-1.,0.,0.));
#2654=DIRECTION('center_axis',(0.,0.,-1.));
#2655=DIRECTION('ref_axis',(0.,-1.,0.));
#2656=DIRECTION('',(0.,-1.,0.));
#2657=DIRECTION('',(1.,0.,0.));
#2658=DIRECTION('',(0.,1.,0.));
#2659=DIRECTION('center_axis',(-1.,0.,0.));
#2660=DIRECTION('ref_axis',(0.,0.707106781186548,0.707106781186547));
#2661=DIRECTION('center_axis',(1.,0.,0.));
#2662=DIRECTION('ref_axis',(0.,0.707106781186548,0.707106781186547));
#2663=DIRECTION('',(-1.,0.,0.));
#2664=DIRECTION('',(1.,0.,0.));
#2665=DIRECTION('center_axis',(0.,0.,1.));
#2666=DIRECTION('ref_axis',(0.,1.,0.));
#2667=DIRECTION('',(0.,-1.,0.));
#2668=DIRECTION('',(0.,1.,0.));
#2669=DIRECTION('center_axis',(-1.,0.,0.));
#2670=DIRECTION('ref_axis',(0.,0.707106781186547,-0.707106781186548));
#2671=DIRECTION('center_axis',(1.,0.,0.));
#2672=DIRECTION('ref_axis',(0.,0.707106781186547,-0.707106781186548));
#2673=DIRECTION('',(-1.,0.,0.));
#2674=DIRECTION('center_axis',(0.,1.,0.));
#2675=DIRECTION('ref_axis',(0.,0.,-1.));
#2676=DIRECTION('center_axis',(0.,-1.,0.));
#2677=DIRECTION('ref_axis',(1.,0.,0.));
#2678=DIRECTION('',(0.,0.,-1.));
#2679=DIRECTION('center_axis',(1.,0.,0.));
#2680=DIRECTION('ref_axis',(0.,-1.,0.));
#2681=DIRECTION('',(0.,-1.,0.));
#2682=DIRECTION('',(0.,0.,-1.));
#2683=DIRECTION('',(0.,-1.,0.));
#2684=DIRECTION('',(0.,0.,-1.));
#2685=DIRECTION('',(0.,0.,-1.));
#2686=DIRECTION('',(0.,0.,-1.));
#2687=DIRECTION('',(0.,0.,-1.));
#2688=DIRECTION('',(0.,0.,-1.));
#2689=DIRECTION('',(0.,0.,-1.));
#2690=DIRECTION('center_axis',(-1.,0.,0.));
#2691=DIRECTION('ref_axis',(0.,1.,0.));
#2692=DIRECTION('',(0.,1.,0.));
#2693=DIRECTION('',(0.,0.,-1.));
#2694=DIRECTION('',(0.,1.,0.));
#2695=DIRECTION('center_axis',(0.,-1.,0.));
#2696=DIRECTION('ref_axis',(-1.,0.,0.));
#2697=DIRECTION('',(-1.,0.,0.));
#2698=DIRECTION('',(0.,0.,-1.));
#2699=DIRECTION('',(-1.,0.,0.));
#2700=DIRECTION('center_axis',(1.,0.,0.));
#2701=DIRECTION('ref_axis',(0.,-1.,0.));
#2702=DIRECTION('',(0.,-1.,0.));
#2703=DIRECTION('',(0.,0.,-1.));
#2704=DIRECTION('',(0.,-1.,0.));
#2705=DIRECTION('',(0.,0.,-1.));
#2706=DIRECTION('',(0.,0.,-1.));
#2707=DIRECTION('',(0.,0.,-1.));
#2708=DIRECTION('',(0.,0.,-1.));
#2709=DIRECTION('',(0.,0.,-1.));
#2710=DIRECTION('center_axis',(-1.,0.,0.));
#2711=DIRECTION('ref_axis',(0.,1.,0.));
#2712=DIRECTION('',(0.,1.,0.));
#2713=DIRECTION('',(0.,0.,-1.));
#2714=DIRECTION('',(0.,1.,0.));
#2715=DIRECTION('center_axis',(0.,-1.,0.));
#2716=DIRECTION('ref_axis',(-1.,0.,0.));
#2717=DIRECTION('',(-1.,0.,0.));
#2718=DIRECTION('',(0.,0.,-1.));
#2719=DIRECTION('',(-1.,0.,0.));
#2720=DIRECTION('center_axis',(1.,0.,0.));
#2721=DIRECTION('ref_axis',(0.,-1.,0.));
#2722=DIRECTION('',(0.,-1.,0.));
#2723=DIRECTION('',(0.,0.,-1.));
#2724=DIRECTION('',(0.,-1.,0.));
#2725=DIRECTION('',(0.,0.,-1.));
#2726=DIRECTION('',(0.,0.,-1.));
#2727=DIRECTION('',(0.,0.,-1.));
#2728=DIRECTION('',(0.,0.,-1.));
#2729=DIRECTION('',(0.,0.,-1.));
#2730=DIRECTION('',(0.,0.,-1.));
#2731=DIRECTION('',(0.,0.,-1.));
#2732=DIRECTION('center_axis',(1.,0.,0.));
#2733=DIRECTION('ref_axis',(0.,-1.,0.));
#2734=DIRECTION('',(0.,-1.,0.));
#2735=DIRECTION('',(0.,0.,-1.));
#2736=DIRECTION('',(0.,-1.,0.));
#2737=DIRECTION('center_axis',(0.,1.,0.));
#2738=DIRECTION('ref_axis',(1.,0.,0.));
#2739=DIRECTION('',(1.,0.,0.));
#2740=DIRECTION('',(0.,0.,-1.));
#2741=DIRECTION('',(1.,0.,0.));
#2742=DIRECTION('center_axis',(-1.,0.,0.));
#2743=DIRECTION('ref_axis',(0.,1.,0.));
#2744=DIRECTION('',(0.,1.,0.));
#2745=DIRECTION('',(0.,0.,-1.));
#2746=DIRECTION('',(0.,1.,0.));
#2747=DIRECTION('center_axis',(0.,-1.,0.));
#2748=DIRECTION('ref_axis',(-1.,0.,0.));
#2749=DIRECTION('',(-1.,0.,0.));
#2750=DIRECTION('',(-1.,0.,0.));
#2751=DIRECTION('center_axis',(0.,0.,1.));
#2752=DIRECTION('ref_axis',(1.,0.,0.));
#2753=DIRECTION('center_axis',(1.,0.,0.));
#2754=DIRECTION('ref_axis',(0.,-1.,0.));
#2755=DIRECTION('',(0.,-1.,0.));
#2756=DIRECTION('',(0.,0.,-1.));
#2757=DIRECTION('',(0.,-1.,0.));
#2758=DIRECTION('',(0.,0.,-1.));
#2759=DIRECTION('center_axis',(0.,1.,0.));
#2760=DIRECTION('ref_axis',(1.,0.,0.));
#2761=DIRECTION('',(1.,0.,0.));
#2762=DIRECTION('',(0.,0.,-1.));
#2763=DIRECTION('',(1.,0.,0.));
#2764=DIRECTION('center_axis',(1.,0.,0.));
#2765=DIRECTION('ref_axis',(0.,-1.,0.));
#2766=DIRECTION('',(0.,-1.,0.));
#2767=DIRECTION('',(0.,0.,-1.));
#2768=DIRECTION('',(0.,-1.,0.));
#2769=DIRECTION('center_axis',(0.,1.,0.));
#2770=DIRECTION('ref_axis',(1.,0.,0.));
#2771=DIRECTION('',(1.,0.,0.));
#2772=DIRECTION('',(0.,0.,-1.));
#2773=DIRECTION('',(1.,0.,0.));
#2774=DIRECTION('center_axis',(-1.,0.,0.));
#2775=DIRECTION('ref_axis',(0.,1.,0.));
#2776=DIRECTION('',(0.,1.,0.));
#2777=DIRECTION('',(0.,0.,-1.));
#2778=DIRECTION('',(0.,1.,0.));
#2779=DIRECTION('center_axis',(0.,-1.,0.));
#2780=DIRECTION('ref_axis',(-1.,0.,0.));
#2781=DIRECTION('',(-1.,0.,0.));
#2782=DIRECTION('',(-1.,0.,0.));
#2783=DIRECTION('center_axis',(0.,0.,-1.));
#2784=DIRECTION('ref_axis',(-1.,0.,0.));
#2785=DIRECTION('',(0.,0.,-1.));
#2786=DIRECTION('',(0.,0.,-1.));
#2787=DIRECTION('',(0.,0.,-1.));
#2788=DIRECTION('',(0.,0.,-1.));
#2789=DIRECTION('',(0.,0.,-1.));
#2790=DIRECTION('',(0.,0.,-1.));
#2791=DIRECTION('',(0.,0.,-1.));
#2792=DIRECTION('center_axis',(0.980484847311564,-0.196594669796562,0.));
#2793=DIRECTION('ref_axis',(-0.196594669796562,-0.980484847311564,0.));
#2794=DIRECTION('',(-0.196594669796562,-0.980484847311564,0.));
#2795=DIRECTION('',(0.,0.,-1.));
#2796=DIRECTION('',(-0.196594669796562,-0.980484847311564,0.));
#2797=DIRECTION('center_axis',(0.,-1.,0.));
#2798=DIRECTION('ref_axis',(-1.,0.,0.));
#2799=DIRECTION('',(-1.,0.,0.));
#2800=DIRECTION('',(0.,0.,-1.));
#2801=DIRECTION('',(-1.,0.,0.));
#2802=DIRECTION('center_axis',(1.,0.,0.));
#2803=DIRECTION('ref_axis',(0.,-1.,0.));
#2804=DIRECTION('',(0.,-1.,0.));
#2805=DIRECTION('',(0.,0.,-1.));
#2806=DIRECTION('',(0.,-1.,0.));
#2807=DIRECTION('center_axis',(0.,1.,0.));
#2808=DIRECTION('ref_axis',(1.,0.,0.));
#2809=DIRECTION('',(1.,0.,0.));
#2810=DIRECTION('',(0.,0.,-1.));
#2811=DIRECTION('',(1.,0.,0.));
#2812=DIRECTION('center_axis',(-0.982679595544262,0.185312742413913,0.));
#2813=DIRECTION('ref_axis',(0.185312742413913,0.982679595544262,0.));
#2814=DIRECTION('',(0.185312742413913,0.982679595544262,0.));
#2815=DIRECTION('',(0.,0.,-1.));
#2816=DIRECTION('',(0.185312742413913,0.982679595544262,0.));
#2817=DIRECTION('center_axis',(-0.129088592201596,-0.991633064880054,0.));
#2818=DIRECTION('ref_axis',(-0.991633064880054,0.129088592201596,0.));
#2819=DIRECTION('',(-0.991633064880054,0.129088592201596,0.));
#2820=DIRECTION('',(0.,0.,-1.));
#2821=DIRECTION('',(-0.991633064880054,0.129088592201596,0.));
#2822=DIRECTION('',(0.,0.,-1.));
#2823=DIRECTION('',(0.,0.,-1.));
#2824=DIRECTION('',(0.,0.,-1.));
#2825=DIRECTION('',(0.,0.,-1.));
#2826=DIRECTION('',(0.,0.,-1.));
#2827=DIRECTION('',(0.,0.,-1.));
#2828=DIRECTION('',(0.,0.,-1.));
#2829=DIRECTION('',(0.,0.,-1.));
#2830=DIRECTION('center_axis',(-0.0843538775521051,0.996435860124436,0.));
#2831=DIRECTION('ref_axis',(0.996435860124436,0.0843538775521051,0.));
#2832=DIRECTION('',(0.996435860124436,0.0843538775521051,0.));
#2833=DIRECTION('',(0.,0.,-1.));
#2834=DIRECTION('',(0.996435860124436,0.0843538775521051,0.));
#2835=DIRECTION('center_axis',(0.,0.,1.));
#2836=DIRECTION('ref_axis',(1.,0.,0.));
#2837=DIRECTION('center_axis',(0.,0.,1.));
#2838=DIRECTION('ref_axis',(-1.,0.,0.));
#2839=DIRECTION('center_axis',(0.,1.,0.));
#2840=DIRECTION('ref_axis',(-0.707106781186548,0.,0.707106781186548));
#2841=DIRECTION('center_axis',(-1.,0.,0.));
#2842=DIRECTION('ref_axis',(0.,-1.,0.));
#2843=DIRECTION('center_axis',(0.,-1.,0.));
#2844=DIRECTION('ref_axis',(-0.707106781186548,0.,0.707106781186548));
#2845=DIRECTION('center_axis',(-1.,0.,0.));
#2846=DIRECTION('ref_axis',(0.,-0.707106781186552,0.707106781186543));
#2847=DIRECTION('center_axis',(-1.,0.,0.));
#2848=DIRECTION('ref_axis',(0.,-1.,0.));
#2849=DIRECTION('',(-1.,0.,0.));
#2850=DIRECTION('',(1.,0.,0.));
#2851=DIRECTION('center_axis',(0.,0.,1.));
#2852=DIRECTION('ref_axis',(0.,-1.,0.));
#2853=DIRECTION('center_axis',(0.,-1.,0.));
#2854=DIRECTION('ref_axis',(0.707106781186548,0.,0.707106781186548));
#2855=DIRECTION('center_axis',(0.,1.,0.));
#2856=DIRECTION('ref_axis',(0.707106781186548,0.,0.707106781186548));
#2857=DIRECTION('center_axis',(0.,0.,1.));
#2858=DIRECTION('ref_axis',(0.707106781186543,-0.707106781186552,0.));
#2859=DIRECTION('center_axis',(0.,0.,1.));
#2860=DIRECTION('ref_axis',(0.,-1.,0.));
#2861=DIRECTION('',(0.,0.,1.));
#2862=DIRECTION('',(0.,0.,-1.));
#2863=DIRECTION('center_axis',(1.,0.,0.));
#2864=DIRECTION('ref_axis',(0.,-1.,0.));
#2865=DIRECTION('center_axis',(0.,-1.,0.));
#2866=DIRECTION('ref_axis',(0.707106781186548,0.,-0.707106781186548));
#2867=DIRECTION('center_axis',(0.,1.,0.));
#2868=DIRECTION('ref_axis',(0.707106781186548,0.,-0.707106781186548));
#2869=DIRECTION('center_axis',(1.,0.,0.));
#2870=DIRECTION('ref_axis',(0.,-0.707106781186552,-0.707106781186543));
#2871=DIRECTION('center_axis',(1.,0.,0.));
#2872=DIRECTION('ref_axis',(0.,-1.,0.));
#2873=DIRECTION('',(1.,0.,0.));
#2874=DIRECTION('',(-1.,0.,0.));
#2875=DIRECTION('center_axis',(0.,0.,-1.));
#2876=DIRECTION('ref_axis',(0.,-1.,0.));
#2877=DIRECTION('center_axis',(0.,-1.,0.));
#2878=DIRECTION('ref_axis',(-0.707106781186548,0.,-0.707106781186548));
#2879=DIRECTION('center_axis',(0.,1.,0.));
#2880=DIRECTION('ref_axis',(-0.707106781186548,0.,-0.707106781186548));
#2881=DIRECTION('center_axis',(0.,0.,-1.));
#2882=DIRECTION('ref_axis',(-0.707106781186543,-0.707106781186552,0.));
#2883=DIRECTION('',(0.,0.,1.));
#2884=DIRECTION('',(0.,0.,-1.));
#2885=DIRECTION('center_axis',(0.,0.,-1.));
#2886=DIRECTION('ref_axis',(1.,0.,0.));
#2887=DIRECTION('',(0.,-1.,0.));
#2888=DIRECTION('',(-1.,0.,0.));
#2889=DIRECTION('',(0.,1.,0.));
#2890=DIRECTION('center_axis',(0.,-1.,0.));
#2891=DIRECTION('ref_axis',(-0.707106781186548,0.,-0.707106781186548));
#2892=DIRECTION('',(0.,1.,0.));
#2893=DIRECTION('center_axis',(0.,1.,0.));
#2894=DIRECTION('ref_axis',(-0.707106781186548,0.,-0.707106781186548));
#2895=DIRECTION('center_axis',(-1.,0.,0.));
#2896=DIRECTION('ref_axis',(0.,0.,-1.));
#2897=DIRECTION('',(0.,-1.,0.));
#2898=DIRECTION('',(0.,0.,1.));
#2899=DIRECTION('center_axis',(0.,-1.,0.));
#2900=DIRECTION('ref_axis',(-0.707106781186548,0.,0.707106781186548));
#2901=DIRECTION('',(0.,1.,0.));
#2902=DIRECTION('center_axis',(0.,1.,0.));
#2903=DIRECTION('ref_axis',(-0.707106781186548,0.,0.707106781186548));
#2904=DIRECTION('center_axis',(0.,-1.,0.));
#2905=DIRECTION('ref_axis',(1.,0.,0.));
#2906=DIRECTION('center_axis',(0.,1.,0.));
#2907=DIRECTION('ref_axis',(1.,0.,0.));
#2908=DIRECTION('center_axis',(0.,1.,0.));
#2909=DIRECTION('ref_axis',(1.,0.,0.));
#2910=DIRECTION('center_axis',(0.,1.,0.));
#2911=DIRECTION('ref_axis',(1.,0.,0.));
#2912=DIRECTION('center_axis',(0.,1.,0.));
#2913=DIRECTION('ref_axis',(1.,0.,0.));
#2914=DIRECTION('center_axis',(0.,0.,1.));
#2915=DIRECTION('ref_axis',(-1.,0.,0.));
#2916=DIRECTION('',(0.,-1.,0.));
#2917=DIRECTION('',(1.,0.,0.));
#2918=DIRECTION('center_axis',(0.,-1.,0.));
#2919=DIRECTION('ref_axis',(0.707106781186548,0.,0.707106781186548));
#2920=DIRECTION('',(0.,1.,0.));
#2921=DIRECTION('center_axis',(0.,1.,0.));
#2922=DIRECTION('ref_axis',(0.707106781186548,0.,0.707106781186548));
#2923=DIRECTION('center_axis',(1.,0.,0.));
#2924=DIRECTION('ref_axis',(0.,0.,1.));
#2925=DIRECTION('',(0.,-1.,0.));
#2926=DIRECTION('',(0.,0.,-1.));
#2927=DIRECTION('center_axis',(0.,-1.,0.));
#2928=DIRECTION('ref_axis',(0.707106781186548,0.,-0.707106781186548));
#2929=DIRECTION('center_axis',(0.,1.,0.));
#2930=DIRECTION('ref_axis',(0.707106781186548,0.,-0.707106781186548));
#2931=DIRECTION('center_axis',(-0.5,0.,0.866025403784438));
#2932=DIRECTION('ref_axis',(0.866025403784438,0.,0.5));
#2933=DIRECTION('',(0.,1.,0.));
#2934=DIRECTION('',(0.,1.,0.));
#2935=DIRECTION('center_axis',(-0.5,0.,0.866025403784438));
#2936=DIRECTION('ref_axis',(0.866025403784438,0.,0.5));
#2937=DIRECTION('',(0.,-1.,0.));
#2938=DIRECTION('',(0.,-1.,0.));
#2939=DIRECTION('center_axis',(0.,-1.,0.));
#2940=DIRECTION('ref_axis',(1.,0.,0.));
#2941=DIRECTION('',(0.,1.,0.));
#2942=DIRECTION('',(0.,-1.,0.));
#2943=DIRECTION('',(0.,1.,0.));
#2944=DIRECTION('',(0.,-1.,0.));
#2945=DIRECTION('',(0.,1.,0.));
#2946=DIRECTION('center_axis',(0.,-1.,0.));
#2947=DIRECTION('ref_axis',(1.,0.,0.));
#2948=DIRECTION('',(0.,1.,0.));
#2949=DIRECTION('',(0.,-1.,0.));
#2950=DIRECTION('',(0.,1.,0.));
#2951=DIRECTION('',(0.,-1.,0.));
#2952=DIRECTION('center_axis',(-0.5,0.,-0.866025403784439));
#2953=DIRECTION('ref_axis',(-0.866025403784439,0.,0.5));
#2954=DIRECTION('center_axis',(-0.5,0.,-0.866025403784439));
#2955=DIRECTION('ref_axis',(-0.866025403784439,0.,0.5));
#2956=DIRECTION('center_axis',(1.,0.,0.));
#2957=DIRECTION('ref_axis',(0.,0.,-1.));
#2958=DIRECTION('center_axis',(1.,0.,0.));
#2959=DIRECTION('ref_axis',(0.,0.,-1.));
#2960=DIRECTION('center_axis',(0.,-1.,0.));
#2961=DIRECTION('ref_axis',(1.,0.,0.));
#2962=DIRECTION('',(0.,0.,-1.));
#2963=DIRECTION('',(1.,0.,0.));
#2964=DIRECTION('',(0.,0.,1.));
#2965=DIRECTION('',(-0.999999999999999,0.,3.16085232062354E-8));
#2966=DIRECTION('',(-1.,0.,0.));
#2967=DIRECTION('',(-0.999999999999999,0.,-3.16085232062354E-8));
#2968=DIRECTION('center_axis',(0.,1.,0.));
#2969=DIRECTION('ref_axis',(1.,0.,0.));
#2970=DIRECTION('center_axis',(0.,1.,0.));
#2971=DIRECTION('ref_axis',(1.,0.,0.));
#2972=DIRECTION('center_axis',(0.,1.,0.));
#2973=DIRECTION('ref_axis',(1.,0.,0.));
#2974=DIRECTION('center_axis',(0.,1.,0.));
#2975=DIRECTION('ref_axis',(1.,0.,0.));
#2976=DIRECTION('center_axis',(-1.,0.,0.));
#2977=DIRECTION('ref_axis',(0.,0.,-1.));
#2978=DIRECTION('',(0.,0.,-1.));
#2979=DIRECTION('',(0.,-1.,0.));
#2980=DIRECTION('',(0.,0.,-1.));
#2981=DIRECTION('',(0.,-1.,0.));
#2982=DIRECTION('center_axis',(-1.2335811384724E-15,0.,1.));
#2983=DIRECTION('ref_axis',(-1.,0.,-1.2335811384724E-15));
#2984=DIRECTION('',(-1.,0.,-1.2335811384724E-15));
#2985=DIRECTION('',(0.,-1.,0.));
#2986=DIRECTION('',(-1.,0.,-1.2335811384724E-15));
#2987=DIRECTION('center_axis',(1.,0.,4.03717463500057E-16));
#2988=DIRECTION('ref_axis',(-4.03717463500057E-16,0.,1.));
#2989=DIRECTION('',(-4.03717463500057E-16,0.,1.));
#2990=DIRECTION('',(0.,-1.,0.));
#2991=DIRECTION('',(-4.03717463500057E-16,0.,1.));
#2992=DIRECTION('center_axis',(0.,0.,-1.));
#2993=DIRECTION('ref_axis',(1.,0.,0.));
#2994=DIRECTION('',(1.,0.,0.));
#2995=DIRECTION('',(1.,0.,0.));
#2996=DIRECTION('center_axis',(0.,-1.,0.));
#2997=DIRECTION('ref_axis',(0.,0.,-1.));
#2998=DIRECTION('center_axis',(-1.,0.,-1.35693925231964E-15));
#2999=DIRECTION('ref_axis',(1.35693925231964E-15,0.,-1.));
#3000=DIRECTION('',(1.35693925231964E-15,0.,-1.));
#3001=DIRECTION('',(0.,-1.,0.));
#3002=DIRECTION('',(1.35693925231964E-15,0.,-1.));
#3003=DIRECTION('',(0.,-1.,0.));
#3004=DIRECTION('center_axis',(-4.03717463500057E-16,0.,1.));
#3005=DIRECTION('ref_axis',(-1.,0.,-4.03717463500057E-16));
#3006=DIRECTION('',(-1.,0.,-4.03717463500057E-16));
#3007=DIRECTION('',(0.,-1.,0.));
#3008=DIRECTION('',(-1.,0.,-4.03717463500057E-16));
#3009=DIRECTION('center_axis',(1.,0.,1.2335811384724E-16));
#3010=DIRECTION('ref_axis',(-1.2335811384724E-16,0.,1.));
#3011=DIRECTION('',(-1.2335811384724E-16,0.,1.));
#3012=DIRECTION('',(0.,-1.,0.));
#3013=DIRECTION('',(-1.2335811384724E-16,0.,1.));
#3014=DIRECTION('center_axis',(0.,0.,-1.));
#3015=DIRECTION('ref_axis',(1.,0.,0.));
#3016=DIRECTION('',(1.,0.,0.));
#3017=DIRECTION('',(1.,0.,0.));
#3018=DIRECTION('center_axis',(0.,-1.,0.));
#3019=DIRECTION('ref_axis',(0.,0.,-1.));
#3020=DIRECTION('center_axis',(1.11022302462516E-15,0.,-1.));
#3021=DIRECTION('ref_axis',(1.,0.,1.11022302462516E-15));
#3022=DIRECTION('',(1.,0.,1.11022302462516E-15));
#3023=DIRECTION('',(0.,-1.,0.));
#3024=DIRECTION('',(1.,0.,1.11022302462516E-15));
#3025=DIRECTION('',(0.,-1.,0.));
#3026=DIRECTION('center_axis',(-1.,0.,-4.03717463500057E-16));
#3027=DIRECTION('ref_axis',(4.03717463500057E-16,0.,-1.));
#3028=DIRECTION('',(4.03717463500057E-16,0.,-1.));
#3029=DIRECTION('',(0.,-1.,0.));
#3030=DIRECTION('',(4.03717463500057E-16,0.,-1.));
#3031=DIRECTION('center_axis',(1.2335811384724E-16,0.,1.));
#3032=DIRECTION('ref_axis',(-1.,0.,1.2335811384724E-16));
#3033=DIRECTION('',(-1.,0.,1.2335811384724E-16));
#3034=DIRECTION('',(0.,-1.,0.));
#3035=DIRECTION('',(-1.,0.,1.2335811384724E-16));
#3036=DIRECTION('center_axis',(1.,0.,0.));
#3037=DIRECTION('ref_axis',(0.,0.,1.));
#3038=DIRECTION('',(0.,0.,1.));
#3039=DIRECTION('',(0.,0.,1.));
#3040=DIRECTION('center_axis',(0.,-1.,0.));
#3041=DIRECTION('ref_axis',(0.,0.,-1.));
#3042=DIRECTION('center_axis',(0.,-1.,0.));
#3043=DIRECTION('ref_axis',(1.,0.,0.));
#3044=DIRECTION('center_axis',(0.,-1.,0.));
#3045=DIRECTION('ref_axis',(1.,0.,0.));
#3046=DIRECTION('',(0.,-1.,0.));
#3047=DIRECTION('center_axis',(0.,1.,0.));
#3048=DIRECTION('ref_axis',(1.,0.,0.));
#3049=DIRECTION('center_axis',(-0.707106781186547,0.,0.707106781186548));
#3050=DIRECTION('ref_axis',(-0.707106781186548,0.,-0.707106781186547));
#3051=DIRECTION('',(-0.707106781186548,0.,-0.707106781186547));
#3052=DIRECTION('',(0.,-1.,0.));
#3053=DIRECTION('',(-0.707106781186548,0.,-0.707106781186547));
#3054=DIRECTION('',(0.,-1.,0.));
#3055=DIRECTION('center_axis',(0.,-1.,0.));
#3056=DIRECTION('ref_axis',(1.,0.,0.));
#3057=DIRECTION('center_axis',(0.,-1.,0.));
#3058=DIRECTION('ref_axis',(1.,0.,0.));
#3059=DIRECTION('',(0.,-1.,0.));
#3060=DIRECTION('center_axis',(0.,-1.,0.));
#3061=DIRECTION('ref_axis',(1.,0.,0.));
#3062=DIRECTION('center_axis',(0.707106781186548,0.,-0.707106781186547));
#3063=DIRECTION('ref_axis',(0.707106781186547,0.,0.707106781186548));
#3064=DIRECTION('',(0.707106781186547,0.,0.707106781186548));
#3065=DIRECTION('',(0.,-1.,0.));
#3066=DIRECTION('',(0.707106781186547,0.,0.707106781186548));
#3067=DIRECTION('center_axis',(0.,-1.,0.));
#3068=DIRECTION('ref_axis',(-0.707106781186548,0.,-0.707106781186547));
#3069=DIRECTION('center_axis',(0.,-1.,0.));
#3070=DIRECTION('ref_axis',(1.,0.,0.));
#3071=DIRECTION('center_axis',(0.,-1.,0.));
#3072=DIRECTION('ref_axis',(1.,0.,0.));
#3073=DIRECTION('center_axis',(0.,-1.,0.));
#3074=DIRECTION('ref_axis',(1.,0.,0.));
#3075=DIRECTION('center_axis',(0.,-1.,0.));
#3076=DIRECTION('ref_axis',(1.,0.,0.));
#3077=DIRECTION('',(0.,1.,0.));
#3078=DIRECTION('center_axis',(0.,1.,0.));
#3079=DIRECTION('ref_axis',(1.,0.,0.));
#3080=DIRECTION('center_axis',(0.,-1.,0.));
#3081=DIRECTION('ref_axis',(1.,0.,0.));
#3082=DIRECTION('',(0.,1.,0.));
#3083=DIRECTION('center_axis',(0.,1.,0.));
#3084=DIRECTION('ref_axis',(1.,0.,0.));
#3085=DIRECTION('center_axis',(0.,-1.,0.));
#3086=DIRECTION('ref_axis',(1.,0.,0.));
#3087=DIRECTION('',(0.,1.,0.));
#3088=DIRECTION('center_axis',(0.,1.,0.));
#3089=DIRECTION('ref_axis',(1.,0.,0.));
#3090=DIRECTION('center_axis',(0.,-1.,0.));
#3091=DIRECTION('ref_axis',(1.,0.,0.));
#3092=DIRECTION('',(0.,1.,0.));
#3093=DIRECTION('center_axis',(0.,1.,0.));
#3094=DIRECTION('ref_axis',(1.,0.,0.));
#3095=DIRECTION('center_axis',(-3.16085232062354E-8,0.,1.));
#3096=DIRECTION('ref_axis',(-0.999999999999999,0.,-3.16085232062354E-8));
#3097=DIRECTION('',(0.999999999999999,0.,3.16085232062354E-8));
#3098=DIRECTION('',(0.,-1.,0.));
#3099=DIRECTION('',(0.,-1.,0.));
#3100=DIRECTION('center_axis',(0.,0.,1.));
#3101=DIRECTION('ref_axis',(-1.,0.,0.));
#3102=DIRECTION('',(1.,0.,0.));
#3103=DIRECTION('',(0.,-1.,0.));
#3104=DIRECTION('center_axis',(3.16085232062354E-8,0.,1.));
#3105=DIRECTION('ref_axis',(-0.999999999999999,0.,3.16085232062354E-8));
#3106=DIRECTION('',(0.999999999999999,0.,-3.16085232062354E-8));
#3107=DIRECTION('',(0.,-1.,0.));
#3108=DIRECTION('center_axis',(1.,0.,0.));
#3109=DIRECTION('ref_axis',(0.,0.,1.));
#3110=DIRECTION('',(0.,0.,-1.));
#3111=DIRECTION('',(0.,-1.,0.));
#3112=DIRECTION('center_axis',(0.,0.,-1.));
#3113=DIRECTION('ref_axis',(1.,0.,0.));
#3114=DIRECTION('',(-1.,0.,0.));
#3115=DIRECTION('',(0.,-1.,0.));
#3116=DIRECTION('center_axis',(-1.,0.,0.));
#3117=DIRECTION('ref_axis',(0.,0.,-1.));
#3118=DIRECTION('',(0.,0.,1.));
#3119=DIRECTION('center_axis',(0.,-1.,0.));
#3120=DIRECTION('ref_axis',(1.,0.,0.));
#3121=DIRECTION('center_axis',(0.,-1.,0.));
#3122=DIRECTION('ref_axis',(1.,0.,0.));
#3123=CARTESIAN_POINT('',(0.,0.,0.));
#3124=CARTESIAN_POINT('Origin',(12.5,-74.5,0.5));
#3125=CARTESIAN_POINT('',(12.5,-74.5,2.));
#3126=CARTESIAN_POINT('',(12.5,-76.,0.5));
#3127=CARTESIAN_POINT('Origin',(12.5,-74.5,0.5));
#3128=CARTESIAN_POINT('',(9.98749232691732,-76.,0.5));
#3129=CARTESIAN_POINT('',(12.5,-76.,0.5));
#3130=CARTESIAN_POINT('',(9.79795912321705,-74.5,2.));
#3131=CARTESIAN_POINT('Ctrl Pts',(9.98749232691732,-76.,0.5));
#3132=CARTESIAN_POINT('Ctrl Pts',(9.97801949295738,-76.,0.689219712978053));
#3133=CARTESIAN_POINT('Ctrl Pts',(9.96200374690682,-75.9620362018206,0.890537829230035));
#3134=CARTESIAN_POINT('Ctrl Pts',(9.92201205052522,-75.8084630834772,1.26025915988863));
#3135=CARTESIAN_POINT('Ctrl Pts',(9.89833013265789,-75.6928786952657,1.42870447498332));
#3136=CARTESIAN_POINT('Ctrl Pts',(9.85635429890312,-75.4268688349181,1.69418764892146));
#3137=CARTESIAN_POINT('Ctrl Pts',(9.83526878129403,-75.258710648772,1.80929615399446));
#3138=CARTESIAN_POINT('Ctrl Pts',(9.80590511881571,-74.8896462002944,1.96221544569304));
#3139=CARTESIAN_POINT('Ctrl Pts',(9.79795912321705,-74.6887027183186,2.));
#3140=CARTESIAN_POINT('Ctrl Pts',(9.79795912321705,-74.5,2.));
#3141=CARTESIAN_POINT('',(12.5,-74.5,2.));
#3142=CARTESIAN_POINT('Origin',(12.5,-76.,-2.));
#3143=CARTESIAN_POINT('',(12.5,-76.,-0.5));
#3144=CARTESIAN_POINT('',(12.5,-76.,-7.25));
#3145=CARTESIAN_POINT('',(9.98749232691732,-76.,-0.5));
#3146=CARTESIAN_POINT('',(12.5,-76.,-0.5));
#3147=CARTESIAN_POINT('Origin',(0.,-76.,0.));
#3148=CARTESIAN_POINT('Origin',(12.5,-74.5,-0.5));
#3149=CARTESIAN_POINT('',(12.5,-74.5,-2.));
#3150=CARTESIAN_POINT('Origin',(12.5,-74.5,-0.5));
#3151=CARTESIAN_POINT('',(9.79795912321705,-74.5,-2.));
#3152=CARTESIAN_POINT('',(12.5,-74.5,-2.));
#3153=CARTESIAN_POINT('Ctrl Pts',(9.79795912321705,-74.5,-2.));
#3154=CARTESIAN_POINT('Ctrl Pts',(9.79795912321705,-74.6887027183186,-2.));
#3155=CARTESIAN_POINT('Ctrl Pts',(9.80590511881571,-74.8896462002944,-1.96221544569304));
#3156=CARTESIAN_POINT('Ctrl Pts',(9.83526878129403,-75.258710648772,-1.80929615399446));
#3157=CARTESIAN_POINT('Ctrl Pts',(9.85635429890312,-75.4268688349181,-1.69418764892146));
#3158=CARTESIAN_POINT('Ctrl Pts',(9.89833013265789,-75.6928786952657,-1.42870447498332));
#3159=CARTESIAN_POINT('Ctrl Pts',(9.92201205052522,-75.8084630834772,-1.26025915988863));
#3160=CARTESIAN_POINT('Ctrl Pts',(9.96200374690682,-75.9620362018206,-0.890537829230035));
#3161=CARTESIAN_POINT('Ctrl Pts',(9.97801949295738,-76.,-0.689219712978053));
#3162=CARTESIAN_POINT('Ctrl Pts',(9.98749232691732,-76.,-0.5));
#3163=CARTESIAN_POINT('Origin',(12.5,-11.,-2.));
#3164=CARTESIAN_POINT('',(12.5,-12.5,-2.));
#3165=CARTESIAN_POINT('',(12.5,-8.5,-2.));
#3166=CARTESIAN_POINT('',(9.79795912321705,-12.5,-2.));
#3167=CARTESIAN_POINT('',(12.5,-12.5,-2.));
#3168=CARTESIAN_POINT('',(9.79795912321705,-6.,-2.));
#3169=CARTESIAN_POINT('Origin',(12.5,-12.5,0.5));
#3170=CARTESIAN_POINT('',(12.5,-11.,0.5));
#3171=CARTESIAN_POINT('',(12.5,-12.5,2.));
#3172=CARTESIAN_POINT('Origin',(12.5,-12.5,0.5));
#3173=CARTESIAN_POINT('',(9.79795912321705,-12.5,2.));
#3174=CARTESIAN_POINT('',(12.5,-12.5,2.));
#3175=CARTESIAN_POINT('',(9.98749232691732,-11.,0.5));
#3176=CARTESIAN_POINT('Ctrl Pts',(9.79795912321705,-12.5,2.));
#3177=CARTESIAN_POINT('Ctrl Pts',(9.79795912321705,-12.3112972816814,2.));
#3178=CARTESIAN_POINT('Ctrl Pts',(9.80590511881571,-12.1103537997056,1.96221544569304));
#3179=CARTESIAN_POINT('Ctrl Pts',(9.83526878129403,-11.741289351228,1.80929615399446));
#3180=CARTESIAN_POINT('Ctrl Pts',(9.85635429890312,-11.5731311650819,1.69418764892146));
#3181=CARTESIAN_POINT('Ctrl Pts',(9.89833013265789,-11.3071213047343,1.42870447498332));
#3182=CARTESIAN_POINT('Ctrl Pts',(9.92201205052522,-11.1915369165228,1.26025915988863));
#3183=CARTESIAN_POINT('Ctrl Pts',(9.96200374690682,-11.0379637981794,0.890537829230036));
#3184=CARTESIAN_POINT('Ctrl Pts',(9.97801949295738,-11.,0.689219712978053));
#3185=CARTESIAN_POINT('Ctrl Pts',(9.98749232691731,-11.,0.5));
#3186=CARTESIAN_POINT('',(12.5,-11.,0.5));
#3187=CARTESIAN_POINT('Origin',(12.5,-76.,2.));
#3188=CARTESIAN_POINT('',(9.79795912321705,-6.,2.));
#3189=CARTESIAN_POINT('',(12.5,-41.,2.));
#3190=CARTESIAN_POINT('Origin',(12.5,-12.5,-0.5));
#3191=CARTESIAN_POINT('',(12.5,-11.,-0.5));
#3192=CARTESIAN_POINT('Origin',(12.5,-12.5,-0.5));
#3193=CARTESIAN_POINT('',(9.98749232691732,-11.,-0.5));
#3194=CARTESIAN_POINT('',(12.5,-11.,-0.5));
#3195=CARTESIAN_POINT('Ctrl Pts',(9.98749232691732,-11.,-0.5));
#3196=CARTESIAN_POINT('Ctrl Pts',(9.97801949295738,-11.,-0.689219712978053));
#3197=CARTESIAN_POINT('Ctrl Pts',(9.96200374690682,-11.0379637981794,-0.890537829230037));
#3198=CARTESIAN_POINT('Ctrl Pts',(9.92201205052522,-11.1915369165228,-1.26025915988863));
#3199=CARTESIAN_POINT('Ctrl Pts',(9.89833013265789,-11.3071213047343,-1.42870447498332));
#3200=CARTESIAN_POINT('Ctrl Pts',(9.85635429890312,-11.5731311650819,-1.69418764892146));
#3201=CARTESIAN_POINT('Ctrl Pts',(9.83526878129403,-11.741289351228,-1.80929615399446));
#3202=CARTESIAN_POINT('Ctrl Pts',(9.80590511881571,-12.1103537997056,-1.96221544569304));
#3203=CARTESIAN_POINT('Ctrl Pts',(9.79795912321705,-12.3112972816814,-2.));
#3204=CARTESIAN_POINT('Ctrl Pts',(9.79795912321705,-12.5,-2.));
#3205=CARTESIAN_POINT('Origin',(12.5,-11.,2.));
#3206=CARTESIAN_POINT('Origin',(0.,-11.,0.));
#3207=CARTESIAN_POINT('',(12.5,-11.,-5.25));
#3208=CARTESIAN_POINT('Origin',(-0.993090566259432,-40.4191882570404,12.5));
#3209=CARTESIAN_POINT('',(-0.993090566259432,-40.4191882570404,12.5));
#3210=CARTESIAN_POINT('',(-0.993090566259432,-42.571532245459,12.5));
#3211=CARTESIAN_POINT('',(-0.993090566259434,-23.2095941285202,12.5));
#3212=CARTESIAN_POINT('',(-0.993090566259432,-40.4191882570404,12.));
#3213=CARTESIAN_POINT('',(-0.993090566259432,-40.4191882570404,12.5));
#3214=CARTESIAN_POINT('',(-0.993090566259432,-42.571532245459,12.));
#3215=CARTESIAN_POINT('',(-0.993090566259432,-40.4191882570404,12.));
#3216=CARTESIAN_POINT('',(-0.993090566259432,-42.571532245459,12.5));
#3217=CARTESIAN_POINT('Ctrl Pts',(-0.879808958631564,-39.5520008762497,
12.5));
#3218=CARTESIAN_POINT('Ctrl Pts',(-0.879808958631564,-39.5520008762497,
12.));
#3219=CARTESIAN_POINT('Ctrl Pts',(-0.912684476096354,-39.6737455007053,
12.5));
#3220=CARTESIAN_POINT('Ctrl Pts',(-0.912684476096354,-39.6737455007053,
12.));
#3221=CARTESIAN_POINT('Ctrl Pts',(-0.989244302889752,-39.9572618703361,
12.5));
#3222=CARTESIAN_POINT('Ctrl Pts',(-0.989244302889752,-39.9572618703361,
12.));
#3223=CARTESIAN_POINT('Ctrl Pts',(-0.991693231102648,-40.2513718810022,
12.5));
#3224=CARTESIAN_POINT('Ctrl Pts',(-0.991693231102648,-40.2513718810022,
12.));
#3225=CARTESIAN_POINT('Ctrl Pts',(-0.993090566259432,-40.4191882570404,
12.5));
#3226=CARTESIAN_POINT('Ctrl Pts',(-0.993090566259432,-40.4191882570404,
12.));
#3227=CARTESIAN_POINT('',(-0.879808958631564,-39.5520008762497,12.5));
#3228=CARTESIAN_POINT('Ctrl Pts',(-0.879808958631564,-39.5520008762497,
12.5));
#3229=CARTESIAN_POINT('Ctrl Pts',(-0.912684476096354,-39.6737455007053,
12.5));
#3230=CARTESIAN_POINT('Ctrl Pts',(-0.989244302889752,-39.9572618703361,
12.5));
#3231=CARTESIAN_POINT('Ctrl Pts',(-0.991693231102648,-40.2513718810022,
12.5));
#3232=CARTESIAN_POINT('Ctrl Pts',(-0.993090566259432,-40.4191882570404,
12.5));
#3233=CARTESIAN_POINT('',(-0.879808958631564,-39.5520008762497,12.));
#3234=CARTESIAN_POINT('',(-0.879808958631564,-39.5520008762497,12.5));
#3235=CARTESIAN_POINT('Ctrl Pts',(-0.879808958631564,-39.5520008762497,
12.));
#3236=CARTESIAN_POINT('Ctrl Pts',(-0.912684476096354,-39.6737455007053,
12.));
#3237=CARTESIAN_POINT('Ctrl Pts',(-0.989244302889752,-39.9572618703361,
12.));
#3238=CARTESIAN_POINT('Ctrl Pts',(-0.991693231102648,-40.2513718810022,
12.));
#3239=CARTESIAN_POINT('Ctrl Pts',(-0.993090566259432,-40.4191882570404,
12.));
#3240=CARTESIAN_POINT('Ctrl Pts',(-0.514574941259432,-39.094969745459,12.5));
#3241=CARTESIAN_POINT('Ctrl Pts',(-0.514574941259432,-39.094969745459,12.));
#3242=CARTESIAN_POINT('Ctrl Pts',(-0.593171299981636,-39.1541305338088,
12.5));
#3243=CARTESIAN_POINT('Ctrl Pts',(-0.593171299981636,-39.1541305338088,
12.));
#3244=CARTESIAN_POINT('Ctrl Pts',(-0.753879896555373,-39.2750985712913,
12.5));
#3245=CARTESIAN_POINT('Ctrl Pts',(-0.753879896555373,-39.2750985712913,
12.));
#3246=CARTESIAN_POINT('Ctrl Pts',(-0.837224815791864,-39.4583636561149,
12.5));
#3247=CARTESIAN_POINT('Ctrl Pts',(-0.837224815791864,-39.4583636561149,
12.));
#3248=CARTESIAN_POINT('Ctrl Pts',(-0.879808958631564,-39.5520008762497,
12.5));
#3249=CARTESIAN_POINT('Ctrl Pts',(-0.879808958631564,-39.5520008762497,
12.));
#3250=CARTESIAN_POINT('',(-0.514574941259432,-39.094969745459,12.5));
#3251=CARTESIAN_POINT('Ctrl Pts',(-0.514574941259432,-39.094969745459,12.5));
#3252=CARTESIAN_POINT('Ctrl Pts',(-0.593171299981636,-39.1541305338088,
12.5));
#3253=CARTESIAN_POINT('Ctrl Pts',(-0.753879896555373,-39.2750985712913,
12.5));
#3254=CARTESIAN_POINT('Ctrl Pts',(-0.837224815791864,-39.4583636561149,
12.5));
#3255=CARTESIAN_POINT('Ctrl Pts',(-0.879808958631564,-39.5520008762497,
12.5));
#3256=CARTESIAN_POINT('',(-0.514574941259432,-39.094969745459,12.));
#3257=CARTESIAN_POINT('',(-0.514574941259432,-39.094969745459,12.5));
#3258=CARTESIAN_POINT('Ctrl Pts',(-0.514574941259432,-39.094969745459,12.));
#3259=CARTESIAN_POINT('Ctrl Pts',(-0.593171299981636,-39.1541305338088,
12.));
#3260=CARTESIAN_POINT('Ctrl Pts',(-0.753879896555373,-39.2750985712913,
12.));
#3261=CARTESIAN_POINT('Ctrl Pts',(-0.837224815791864,-39.4583636561149,
12.));
#3262=CARTESIAN_POINT('Ctrl Pts',(-0.879808958631564,-39.5520008762497,
12.));
#3263=CARTESIAN_POINT('Ctrl Pts',(0.0342533029498571,-38.938719745459,12.5));
#3264=CARTESIAN_POINT('Ctrl Pts',(0.0342533029498571,-38.938719745459,12.));
#3265=CARTESIAN_POINT('Ctrl Pts',(-0.062818299603653,-38.9452206918191,
12.5));
#3266=CARTESIAN_POINT('Ctrl Pts',(-0.062818299603653,-38.9452206918191,
12.));
#3267=CARTESIAN_POINT('Ctrl Pts',(-0.256890966759747,-38.9582178605684,
12.5));
#3268=CARTESIAN_POINT('Ctrl Pts',(-0.256890966759747,-38.9582178605684,
12.));
#3269=CARTESIAN_POINT('Ctrl Pts',(-0.428701098551367,-39.0493968305118,
12.5));
#3270=CARTESIAN_POINT('Ctrl Pts',(-0.428701098551367,-39.0493968305118,
12.));
#3271=CARTESIAN_POINT('Ctrl Pts',(-0.514574941259432,-39.094969745459,12.5));
#3272=CARTESIAN_POINT('Ctrl Pts',(-0.514574941259432,-39.094969745459,12.));
#3273=CARTESIAN_POINT('',(0.0342533029498571,-38.938719745459,12.5));
#3274=CARTESIAN_POINT('Ctrl Pts',(0.0342533029498571,-38.938719745459,12.5));
#3275=CARTESIAN_POINT('Ctrl Pts',(-0.062818299603653,-38.9452206918191,
12.5));
#3276=CARTESIAN_POINT('Ctrl Pts',(-0.256890966759747,-38.9582178605684,
12.5));
#3277=CARTESIAN_POINT('Ctrl Pts',(-0.428701098551367,-39.0493968305118,
12.5));
#3278=CARTESIAN_POINT('Ctrl Pts',(-0.514574941259432,-39.094969745459,12.5));
#3279=CARTESIAN_POINT('',(0.0342533029498571,-38.938719745459,12.));
#3280=CARTESIAN_POINT('',(0.0342533029498571,-38.938719745459,12.5));
#3281=CARTESIAN_POINT('Ctrl Pts',(0.0342533029498571,-38.938719745459,12.));
#3282=CARTESIAN_POINT('Ctrl Pts',(-0.062818299603653,-38.9452206918191,
12.));
#3283=CARTESIAN_POINT('Ctrl Pts',(-0.256890966759747,-38.9582178605684,
12.));
#3284=CARTESIAN_POINT('Ctrl Pts',(-0.428701098551367,-39.0493968305118,
12.));
#3285=CARTESIAN_POINT('Ctrl Pts',(-0.514574941259432,-39.094969745459,12.));
#3286=CARTESIAN_POINT('Ctrl Pts',(0.596753064531278,-39.173094745459,12.5));
#3287=CARTESIAN_POINT('Ctrl Pts',(0.596753064531278,-39.173094745459,12.));
#3288=CARTESIAN_POINT('Ctrl Pts',(0.525490418187234,-39.1048696402608,12.5));
#3289=CARTESIAN_POINT('Ctrl Pts',(0.525490418187234,-39.1048696402608,12.));
#3290=CARTESIAN_POINT('Ctrl Pts',(0.369482650750729,-38.9555116400864,12.5));
#3291=CARTESIAN_POINT('Ctrl Pts',(0.369482650750729,-38.9555116400864,12.));
#3292=CARTESIAN_POINT('Ctrl Pts',(0.152254178647403,-38.9446304996446,12.5));
#3293=CARTESIAN_POINT('Ctrl Pts',(0.152254178647403,-38.9446304996446,12.));
#3294=CARTESIAN_POINT('Ctrl Pts',(0.0342533029498571,-38.938719745459,12.5));
#3295=CARTESIAN_POINT('Ctrl Pts',(0.0342533029498571,-38.938719745459,12.));
#3296=CARTESIAN_POINT('',(0.596753064531278,-39.173094745459,12.5));
#3297=CARTESIAN_POINT('Ctrl Pts',(0.596753064531278,-39.173094745459,12.5));
#3298=CARTESIAN_POINT('Ctrl Pts',(0.525490418187234,-39.1048696402608,12.5));
#3299=CARTESIAN_POINT('Ctrl Pts',(0.369482650750729,-38.9555116400864,12.5));
#3300=CARTESIAN_POINT('Ctrl Pts',(0.152254178647403,-38.9446304996446,12.5));
#3301=CARTESIAN_POINT('Ctrl Pts',(0.0342533029498571,-38.938719745459,12.5));
#3302=CARTESIAN_POINT('',(0.596753064531278,-39.173094745459,12.));
#3303=CARTESIAN_POINT('',(0.596753064531278,-39.173094745459,12.5));
#3304=CARTESIAN_POINT('Ctrl Pts',(0.596753064531278,-39.173094745459,12.));
#3305=CARTESIAN_POINT('Ctrl Pts',(0.525490418187234,-39.1048696402608,12.));
#3306=CARTESIAN_POINT('Ctrl Pts',(0.369482650750729,-38.9555116400864,12.));
#3307=CARTESIAN_POINT('Ctrl Pts',(0.152254178647403,-38.9446304996446,12.));
#3308=CARTESIAN_POINT('Ctrl Pts',(0.0342533029498571,-38.938719745459,12.));
#3309=CARTESIAN_POINT('Ctrl Pts',(0.768628422159147,-39.876219745459,12.5));
#3310=CARTESIAN_POINT('Ctrl Pts',(0.768628422159147,-39.876219745459,12.));
#3311=CARTESIAN_POINT('Ctrl Pts',(0.765858756824799,-39.7364344319734,12.5));
#3312=CARTESIAN_POINT('Ctrl Pts',(0.765858756824799,-39.7364344319734,12.));
#3313=CARTESIAN_POINT('Ctrl Pts',(0.760939487382299,-39.4881583631601,12.5));
#3314=CARTESIAN_POINT('Ctrl Pts',(0.760939487382299,-39.4881583631601,12.));
#3315=CARTESIAN_POINT('Ctrl Pts',(0.646681218788735,-39.2689037936881,12.5));
#3316=CARTESIAN_POINT('Ctrl Pts',(0.646681218788735,-39.2689037936881,12.));
#3317=CARTESIAN_POINT('Ctrl Pts',(0.596753064531278,-39.173094745459,12.5));
#3318=CARTESIAN_POINT('Ctrl Pts',(0.596753064531278,-39.173094745459,12.));
#3319=CARTESIAN_POINT('',(0.768628422159147,-39.876219745459,12.5));
#3320=CARTESIAN_POINT('Ctrl Pts',(0.768628422159147,-39.876219745459,12.5));
#3321=CARTESIAN_POINT('Ctrl Pts',(0.765858756824799,-39.7364344319734,12.5));
#3322=CARTESIAN_POINT('Ctrl Pts',(0.760939487382299,-39.4881583631601,12.5));
#3323=CARTESIAN_POINT('Ctrl Pts',(0.646681218788735,-39.2689037936881,12.5));
#3324=CARTESIAN_POINT('Ctrl Pts',(0.596753064531278,-39.173094745459,12.5));
#3325=CARTESIAN_POINT('',(0.768628422159147,-39.876219745459,12.));
#3326=CARTESIAN_POINT('',(0.768628422159147,-39.876219745459,12.5));
#3327=CARTESIAN_POINT('Ctrl Pts',(0.768628422159147,-39.876219745459,12.));
#3328=CARTESIAN_POINT('Ctrl Pts',(0.765858756824799,-39.7364344319734,12.));
#3329=CARTESIAN_POINT('Ctrl Pts',(0.760939487382299,-39.4881583631601,12.));
#3330=CARTESIAN_POINT('Ctrl Pts',(0.646681218788735,-39.2689037936881,12.));
#3331=CARTESIAN_POINT('Ctrl Pts',(0.596753064531278,-39.173094745459,12.));
#3332=CARTESIAN_POINT('Origin',(0.768628422159147,-42.571532245459,12.5));
#3333=CARTESIAN_POINT('',(0.768628422159147,-42.571532245459,12.5));
#3334=CARTESIAN_POINT('',(0.768628422159146,-24.2857661227295,12.5));
#3335=CARTESIAN_POINT('',(0.768628422159147,-42.571532245459,12.));
#3336=CARTESIAN_POINT('',(0.768628422159147,-42.571532245459,12.5));
#3337=CARTESIAN_POINT('',(0.768628422159147,-42.571532245459,12.));
#3338=CARTESIAN_POINT('Origin',(1.47175401820559,-42.571532245459,12.5));
#3339=CARTESIAN_POINT('',(1.47175401820559,-42.571532245459,12.5));
#3340=CARTESIAN_POINT('',(6.9858770091028,-42.571532245459,12.5));
#3341=CARTESIAN_POINT('',(1.47175401820559,-42.571532245459,12.));
#3342=CARTESIAN_POINT('',(1.47175401820559,-42.571532245459,12.5));
#3343=CARTESIAN_POINT('',(1.47175401820559,-42.571532245459,12.));
#3344=CARTESIAN_POINT('Origin',(1.47175401820559,-40.1613761146683,12.5));
#3345=CARTESIAN_POINT('',(1.47175401820559,-40.1613761146683,12.5));
#3346=CARTESIAN_POINT('',(1.47175401820559,-23.0806880573341,12.5));
#3347=CARTESIAN_POINT('',(1.47175401820559,-40.1613761146683,12.));
#3348=CARTESIAN_POINT('',(1.47175401820559,-40.1613761146683,12.5));
#3349=CARTESIAN_POINT('',(1.47175401820559,-40.1613761146683,12.));
#3350=CARTESIAN_POINT('Ctrl Pts',(1.76081627978702,-39.2297352512497,12.5));
#3351=CARTESIAN_POINT('Ctrl Pts',(1.76081627978702,-39.2297352512497,12.));
#3352=CARTESIAN_POINT('Ctrl Pts',(1.67682878333745,-39.3519238984443,12.5));
#3353=CARTESIAN_POINT('Ctrl Pts',(1.67682878333745,-39.3519238984443,12.));
#3354=CARTESIAN_POINT('Ctrl Pts',(1.48539718359315,-39.6304268803386,12.5));
#3355=CARTESIAN_POINT('Ctrl Pts',(1.48539718359315,-39.6304268803386,12.));
#3356=CARTESIAN_POINT('Ctrl Pts',(1.47665865801493,-39.9705029061823,12.5));
#3357=CARTESIAN_POINT('Ctrl Pts',(1.47665865801493,-39.9705029061823,12.));
#3358=CARTESIAN_POINT('Ctrl Pts',(1.47175401820559,-40.1613761146683,12.5));
#3359=CARTESIAN_POINT('Ctrl Pts',(1.47175401820559,-40.1613761146683,12.));
#3360=CARTESIAN_POINT('',(1.76081627978702,-39.2297352512497,12.5));
#3361=CARTESIAN_POINT('Ctrl Pts',(1.76081627978702,-39.2297352512497,12.5));
#3362=CARTESIAN_POINT('Ctrl Pts',(1.67682878333745,-39.3519238984443,12.5));
#3363=CARTESIAN_POINT('Ctrl Pts',(1.48539718359315,-39.6304268803386,12.5));
#3364=CARTESIAN_POINT('Ctrl Pts',(1.47665865801493,-39.9705029061823,12.5));
#3365=CARTESIAN_POINT('Ctrl Pts',(1.47175401820559,-40.1613761146683,12.5));
#3366=CARTESIAN_POINT('',(1.76081627978702,-39.2297352512497,12.));
#3367=CARTESIAN_POINT('',(1.76081627978702,-39.2297352512497,12.5));
#3368=CARTESIAN_POINT('Ctrl Pts',(1.76081627978702,-39.2297352512497,12.));
#3369=CARTESIAN_POINT('Ctrl Pts',(1.67682878333745,-39.3519238984443,12.));
#3370=CARTESIAN_POINT('Ctrl Pts',(1.48539718359315,-39.6304268803386,12.));
#3371=CARTESIAN_POINT('Ctrl Pts',(1.47665865801493,-39.9705029061823,12.));
#3372=CARTESIAN_POINT('Ctrl Pts',(1.47175401820559,-40.1613761146683,12.));
#3373=CARTESIAN_POINT('Ctrl Pts',(2.48737901820559,-38.938719745459,12.5));
#3374=CARTESIAN_POINT('Ctrl Pts',(2.48737901820559,-38.938719745459,12.));
#3375=CARTESIAN_POINT('Ctrl Pts',(2.34863989732005,-38.9499421499827,12.5));
#3376=CARTESIAN_POINT('Ctrl Pts',(2.34863989732005,-38.9499421499827,12.));
#3377=CARTESIAN_POINT('Ctrl Pts',(2.07609992482553,-38.9719875096525,12.5));
#3378=CARTESIAN_POINT('Ctrl Pts',(2.07609992482553,-38.9719875096525,12.));
#3379=CARTESIAN_POINT('Ctrl Pts',(1.86463361169702,-39.1448634754391,12.5));
#3380=CARTESIAN_POINT('Ctrl Pts',(1.86463361169702,-39.1448634754391,12.));
#3381=CARTESIAN_POINT('Ctrl Pts',(1.76081627978702,-39.2297352512497,12.5));
#3382=CARTESIAN_POINT('Ctrl Pts',(1.76081627978702,-39.2297352512497,12.));
#3383=CARTESIAN_POINT('',(2.48737901820559,-38.938719745459,12.5));
#3384=CARTESIAN_POINT('Ctrl Pts',(2.48737901820559,-38.938719745459,12.5));
#3385=CARTESIAN_POINT('Ctrl Pts',(2.34863989732005,-38.9499421499827,12.5));
#3386=CARTESIAN_POINT('Ctrl Pts',(2.07609992482553,-38.9719875096525,12.5));
#3387=CARTESIAN_POINT('Ctrl Pts',(1.86463361169702,-39.1448634754391,12.5));
#3388=CARTESIAN_POINT('Ctrl Pts',(1.76081627978702,-39.2297352512497,12.5));
#3389=CARTESIAN_POINT('',(2.48737901820559,-38.938719745459,12.));
#3390=CARTESIAN_POINT('',(2.48737901820559,-38.938719745459,12.5));
#3391=CARTESIAN_POINT('Ctrl Pts',(2.48737901820559,-38.938719745459,12.));
#3392=CARTESIAN_POINT('Ctrl Pts',(2.34863989732005,-38.9499421499827,12.));
#3393=CARTESIAN_POINT('Ctrl Pts',(2.07609992482553,-38.9719875096525,12.));
#3394=CARTESIAN_POINT('Ctrl Pts',(1.86463361169702,-39.1448634754391,12.));
#3395=CARTESIAN_POINT('Ctrl Pts',(1.76081627978702,-39.2297352512497,12.));
#3396=CARTESIAN_POINT('Ctrl Pts',(2.90925354136844,-39.0520010550636,12.5));
#3397=CARTESIAN_POINT('Ctrl Pts',(2.90925354136844,-39.0520010550636,12.));
#3398=CARTESIAN_POINT('Ctrl Pts',(2.84543911860424,-39.0189717964223,12.5));
#3399=CARTESIAN_POINT('Ctrl Pts',(2.84543911860424,-39.0189717964223,12.));
#3400=CARTESIAN_POINT('Ctrl Pts',(2.71321607856712,-38.9505354022883,12.5));
#3401=CARTESIAN_POINT('Ctrl Pts',(2.71321607856712,-38.9505354022883,12.));
#3402=CARTESIAN_POINT('Ctrl Pts',(2.56438182641368,-38.9427484852735,12.5));
#3403=CARTESIAN_POINT('Ctrl Pts',(2.56438182641368,-38.9427484852735,12.));
#3404=CARTESIAN_POINT('Ctrl Pts',(2.48737901820559,-38.938719745459,12.5));
#3405=CARTESIAN_POINT('Ctrl Pts',(2.48737901820559,-38.938719745459,12.));
#3406=CARTESIAN_POINT('',(2.90925354136844,-39.0520010550636,12.5));
#3407=CARTESIAN_POINT('Ctrl Pts',(2.90925354136844,-39.0520010550636,12.5));
#3408=CARTESIAN_POINT('Ctrl Pts',(2.84543911860424,-39.0189717964223,12.5));
#3409=CARTESIAN_POINT('Ctrl Pts',(2.71321607856712,-38.9505354022883,12.5));
#3410=CARTESIAN_POINT('Ctrl Pts',(2.56438182641368,-38.9427484852735,12.5));
#3411=CARTESIAN_POINT('Ctrl Pts',(2.48737901820559,-38.938719745459,12.5));
#3412=CARTESIAN_POINT('',(2.90925354136844,-39.0520010550636,12.));
#3413=CARTESIAN_POINT('',(2.90925354136844,-39.0520010550636,12.5));
#3414=CARTESIAN_POINT('Ctrl Pts',(2.90925354136844,-39.0520010550636,12.));
#3415=CARTESIAN_POINT('Ctrl Pts',(2.84543911860424,-39.0189717964223,12.));
#3416=CARTESIAN_POINT('Ctrl Pts',(2.71321607856712,-38.9505354022883,12.));
#3417=CARTESIAN_POINT('Ctrl Pts',(2.56438182641368,-38.9427484852735,12.));
#3418=CARTESIAN_POINT('Ctrl Pts',(2.48737901820559,-38.938719745459,12.));
#3419=CARTESIAN_POINT('Ctrl Pts',(3.15730065478702,-39.350828941645,12.5));
#3420=CARTESIAN_POINT('Ctrl Pts',(3.15730065478702,-39.350828941645,12.));
#3421=CARTESIAN_POINT('Ctrl Pts',(3.12931342513535,-39.2916409903078,12.5));
#3422=CARTESIAN_POINT('Ctrl Pts',(3.12931342513535,-39.2916409903078,12.));
#3423=CARTESIAN_POINT('Ctrl Pts',(3.07223171393186,-39.1709234492362,12.5));
#3424=CARTESIAN_POINT('Ctrl Pts',(3.07223171393186,-39.1709234492362,12.));
#3425=CARTESIAN_POINT('Ctrl Pts',(2.96427761801173,-39.0921511857752,12.5));
#3426=CARTESIAN_POINT('Ctrl Pts',(2.96427761801173,-39.0921511857752,12.));
#3427=CARTESIAN_POINT('Ctrl Pts',(2.90925354136844,-39.0520010550636,12.5));
#3428=CARTESIAN_POINT('Ctrl Pts',(2.90925354136844,-39.0520010550636,12.));
#3429=CARTESIAN_POINT('',(3.15730065478702,-39.350828941645,12.5));
#3430=CARTESIAN_POINT('Ctrl Pts',(3.15730065478702,-39.350828941645,12.5));
#3431=CARTESIAN_POINT('Ctrl Pts',(3.12931342513535,-39.2916409903078,12.5));
#3432=CARTESIAN_POINT('Ctrl Pts',(3.07223171393186,-39.1709234492362,12.5));
#3433=CARTESIAN_POINT('Ctrl Pts',(2.96427761801173,-39.0921511857752,12.5));
#3434=CARTESIAN_POINT('Ctrl Pts',(2.90925354136844,-39.0520010550636,12.5));
#3435=CARTESIAN_POINT('',(3.15730065478702,-39.350828941645,12.));
#3436=CARTESIAN_POINT('',(3.15730065478702,-39.350828941645,12.5));
#3437=CARTESIAN_POINT('Ctrl Pts',(3.15730065478702,-39.350828941645,12.));
#3438=CARTESIAN_POINT('Ctrl Pts',(3.12931342513535,-39.2916409903078,12.));
#3439=CARTESIAN_POINT('Ctrl Pts',(3.07223171393186,-39.1709234492362,12.));
#3440=CARTESIAN_POINT('Ctrl Pts',(2.96427761801173,-39.0921511857752,12.));
#3441=CARTESIAN_POINT('Ctrl Pts',(2.90925354136844,-39.0520010550636,12.));
#3442=CARTESIAN_POINT('Ctrl Pts',(3.22566002978702,-39.9582509358543,12.5));
#3443=CARTESIAN_POINT('Ctrl Pts',(3.22566002978702,-39.9582509358543,12.));
#3444=CARTESIAN_POINT('Ctrl Pts',(3.22563127885018,-39.8365972255368,12.5));
#3445=CARTESIAN_POINT('Ctrl Pts',(3.22563127885018,-39.8365972255368,12.));
#3446=CARTESIAN_POINT('Ctrl Pts',(3.22558274207582,-39.6312237894863,12.5));
#3447=CARTESIAN_POINT('Ctrl Pts',(3.22558274207582,-39.6312237894863,12.));
#3448=CARTESIAN_POINT('Ctrl Pts',(3.17707475661988,-39.4320296854239,12.5));
#3449=CARTESIAN_POINT('Ctrl Pts',(3.17707475661988,-39.4320296854239,12.));
#3450=CARTESIAN_POINT('Ctrl Pts',(3.15730065478702,-39.350828941645,12.5));
#3451=CARTESIAN_POINT('Ctrl Pts',(3.15730065478702,-39.350828941645,12.));
#3452=CARTESIAN_POINT('',(3.22566002978702,-39.9582509358543,12.5));
#3453=CARTESIAN_POINT('Ctrl Pts',(3.22566002978702,-39.9582509358543,12.5));
#3454=CARTESIAN_POINT('Ctrl Pts',(3.22563127885018,-39.8365972255368,12.5));
#3455=CARTESIAN_POINT('Ctrl Pts',(3.22558274207582,-39.6312237894863,12.5));
#3456=CARTESIAN_POINT('Ctrl Pts',(3.17707475661988,-39.4320296854239,12.5));
#3457=CARTESIAN_POINT('Ctrl Pts',(3.15730065478702,-39.350828941645,12.5));
#3458=CARTESIAN_POINT('',(3.22566002978702,-39.9582509358543,12.));
#3459=CARTESIAN_POINT('',(3.22566002978702,-39.9582509358543,12.5));
#3460=CARTESIAN_POINT('Ctrl Pts',(3.22566002978702,-39.9582509358543,12.));
#3461=CARTESIAN_POINT('Ctrl Pts',(3.22563127885018,-39.8365972255368,12.));
#3462=CARTESIAN_POINT('Ctrl Pts',(3.22558274207582,-39.6312237894863,12.));
#3463=CARTESIAN_POINT('Ctrl Pts',(3.17707475661988,-39.4320296854239,12.));
#3464=CARTESIAN_POINT('Ctrl Pts',(3.15730065478702,-39.350828941645,12.));
#3465=CARTESIAN_POINT('Origin',(3.22566002978702,-42.571532245459,12.5));
#3466=CARTESIAN_POINT('',(3.22566002978702,-42.571532245459,12.5));
#3467=CARTESIAN_POINT('',(3.22566002978701,-24.2857661227295,12.5));
#3468=CARTESIAN_POINT('',(3.22566002978702,-42.571532245459,12.));
#3469=CARTESIAN_POINT('',(3.22566002978702,-42.571532245459,12.5));
#3470=CARTESIAN_POINT('',(3.22566002978702,-42.571532245459,12.));
#3471=CARTESIAN_POINT('Origin',(3.92487854136844,-42.571532245459,12.5));
#3472=CARTESIAN_POINT('',(3.92487854136844,-42.571532245459,12.5));
#3473=CARTESIAN_POINT('',(8.21243927068422,-42.571532245459,12.5));
#3474=CARTESIAN_POINT('',(3.92487854136844,-42.571532245459,12.));
#3475=CARTESIAN_POINT('',(3.92487854136844,-42.571532245459,12.5));
#3476=CARTESIAN_POINT('',(3.92487854136844,-42.571532245459,12.));
#3477=CARTESIAN_POINT('Origin',(3.92487854136844,-39.7238759358543,12.5));
#3478=CARTESIAN_POINT('',(3.92487854136844,-39.7238759358543,12.5));
#3479=CARTESIAN_POINT('',(3.92487854136844,-22.8619379679272,12.5));
#3480=CARTESIAN_POINT('',(3.92487854136844,-39.7238759358543,12.));
#3481=CARTESIAN_POINT('',(3.92487854136844,-39.7238759358543,12.5));
#3482=CARTESIAN_POINT('',(3.92487854136844,-39.7238759358543,12.));
#3483=CARTESIAN_POINT('Ctrl Pts',(3.59284729136844,-38.6711416800636,12.5));
#3484=CARTESIAN_POINT('Ctrl Pts',(3.59284729136844,-38.6711416800636,12.));
#3485=CARTESIAN_POINT('Ctrl Pts',(3.68938790201827,-38.811243972225,12.5));
#3486=CARTESIAN_POINT('Ctrl Pts',(3.68938790201827,-38.811243972225,12.));
#3487=CARTESIAN_POINT('Ctrl Pts',(3.90634325505599,-39.1260953291064,12.5));
#3488=CARTESIAN_POINT('Ctrl Pts',(3.90634325505599,-39.1260953291064,12.));
#3489=CARTESIAN_POINT('Ctrl Pts',(3.91826289357789,-39.510515004515,12.5));
#3490=CARTESIAN_POINT('Ctrl Pts',(3.91826289357789,-39.510515004515,12.));
#3491=CARTESIAN_POINT('Ctrl Pts',(3.92487854136844,-39.7238759358543,12.5));
#3492=CARTESIAN_POINT('Ctrl Pts',(3.92487854136844,-39.7238759358543,12.));
#3493=CARTESIAN_POINT('',(3.59284729136844,-38.6711416800636,12.5));
#3494=CARTESIAN_POINT('Ctrl Pts',(3.59284729136844,-38.6711416800636,12.5));
#3495=CARTESIAN_POINT('Ctrl Pts',(3.68938790201827,-38.811243972225,12.5));
#3496=CARTESIAN_POINT('Ctrl Pts',(3.90634325505599,-39.1260953291064,12.5));
#3497=CARTESIAN_POINT('Ctrl Pts',(3.91826289357789,-39.510515004515,12.5));
#3498=CARTESIAN_POINT('Ctrl Pts',(3.92487854136844,-39.7238759358543,12.5));
#3499=CARTESIAN_POINT('',(3.59284729136844,-38.6711416800636,12.));
#3500=CARTESIAN_POINT('',(3.59284729136844,-38.6711416800636,12.5));
#3501=CARTESIAN_POINT('Ctrl Pts',(3.59284729136844,-38.6711416800636,12.));
#3502=CARTESIAN_POINT('Ctrl Pts',(3.68938790201827,-38.811243972225,12.));
#3503=CARTESIAN_POINT('Ctrl Pts',(3.90634325505599,-39.1260953291064,12.));
#3504=CARTESIAN_POINT('Ctrl Pts',(3.91826289357789,-39.510515004515,12.));
#3505=CARTESIAN_POINT('Ctrl Pts',(3.92487854136844,-39.7238759358543,12.));
#3506=CARTESIAN_POINT('Ctrl Pts',(2.64362901820559,-38.3293448050636,12.5));
#3507=CARTESIAN_POINT('Ctrl Pts',(2.64362901820559,-38.3293448050636,12.));
#3508=CARTESIAN_POINT('Ctrl Pts',(2.83270641747477,-38.3389758342396,12.5));
#3509=CARTESIAN_POINT('Ctrl Pts',(2.83270641747477,-38.3389758342396,12.));
#3510=CARTESIAN_POINT('Ctrl Pts',(3.18531588856547,-38.3569366911001,12.5));
#3511=CARTESIAN_POINT('Ctrl Pts',(3.18531588856547,-38.3569366911001,12.));
#3512=CARTESIAN_POINT('Ctrl Pts',(3.46372679032007,-38.5715903195357,12.5));
#3513=CARTESIAN_POINT('Ctrl Pts',(3.46372679032007,-38.5715903195357,12.));
#3514=CARTESIAN_POINT('Ctrl Pts',(3.59284729136844,-38.6711416800636,12.5));
#3515=CARTESIAN_POINT('Ctrl Pts',(3.59284729136844,-38.6711416800636,12.));
#3516=CARTESIAN_POINT('',(2.64362901820559,-38.3293448050636,12.5));
#3517=CARTESIAN_POINT('Ctrl Pts',(2.64362901820559,-38.3293448050636,12.5));
#3518=CARTESIAN_POINT('Ctrl Pts',(2.83270641747477,-38.3389758342396,12.5));
#3519=CARTESIAN_POINT('Ctrl Pts',(3.18531588856547,-38.3569366911001,12.5));
#3520=CARTESIAN_POINT('Ctrl Pts',(3.46372679032007,-38.5715903195357,12.5));
#3521=CARTESIAN_POINT('Ctrl Pts',(3.59284729136844,-38.6711416800636,12.5));
#3522=CARTESIAN_POINT('',(2.64362901820559,-38.3293448050636,12.));
#3523=CARTESIAN_POINT('',(2.64362901820559,-38.3293448050636,12.5));
#3524=CARTESIAN_POINT('Ctrl Pts',(2.64362901820559,-38.3293448050636,12.));
#3525=CARTESIAN_POINT('Ctrl Pts',(2.83270641747477,-38.3389758342396,12.));
#3526=CARTESIAN_POINT('Ctrl Pts',(3.18531588856547,-38.3569366911001,12.));
#3527=CARTESIAN_POINT('Ctrl Pts',(3.46372679032007,-38.5715903195357,12.));
#3528=CARTESIAN_POINT('Ctrl Pts',(3.59284729136844,-38.6711416800636,12.));
#3529=CARTESIAN_POINT('Ctrl Pts',(1.36237830294986,-39.055907245459,12.5));
#3530=CARTESIAN_POINT('Ctrl Pts',(1.36237830294986,-39.055907245459,12.));
#3531=CARTESIAN_POINT('Ctrl Pts',(1.53438299396507,-38.8440563844321,12.5));
#3532=CARTESIAN_POINT('Ctrl Pts',(1.53438299396507,-38.8440563844321,12.));
#3533=CARTESIAN_POINT('Ctrl Pts',(1.86779741905829,-38.4334040201397,12.5));
#3534=CARTESIAN_POINT('Ctrl Pts',(1.86779741905829,-38.4334040201397,12.));
#3535=CARTESIAN_POINT('Ctrl Pts',(2.39055573997798,-38.3632885200632,12.5));
#3536=CARTESIAN_POINT('Ctrl Pts',(2.39055573997798,-38.3632885200632,12.));
#3537=CARTESIAN_POINT('Ctrl Pts',(2.64362901820559,-38.3293448050636,12.5));
#3538=CARTESIAN_POINT('Ctrl Pts',(2.64362901820559,-38.3293448050636,12.));
#3539=CARTESIAN_POINT('',(1.36237830294986,-39.055907245459,12.5));
#3540=CARTESIAN_POINT('Ctrl Pts',(1.36237830294986,-39.055907245459,12.5));
#3541=CARTESIAN_POINT('Ctrl Pts',(1.53438299396507,-38.8440563844321,12.5));
#3542=CARTESIAN_POINT('Ctrl Pts',(1.86779741905829,-38.4334040201397,12.5));
#3543=CARTESIAN_POINT('Ctrl Pts',(2.39055573997798,-38.3632885200632,12.5));
#3544=CARTESIAN_POINT('Ctrl Pts',(2.64362901820559,-38.3293448050636,12.5));
#3545=CARTESIAN_POINT('',(1.36237830294986,-39.055907245459,12.));
#3546=CARTESIAN_POINT('',(1.36237830294986,-39.055907245459,12.5));
#3547=CARTESIAN_POINT('Ctrl Pts',(1.36237830294986,-39.055907245459,12.));
#3548=CARTESIAN_POINT('Ctrl Pts',(1.53438299396507,-38.8440563844321,12.));
#3549=CARTESIAN_POINT('Ctrl Pts',(1.86779741905829,-38.4334040201397,12.));
#3550=CARTESIAN_POINT('Ctrl Pts',(2.39055573997798,-38.3632885200632,12.));
#3551=CARTESIAN_POINT('Ctrl Pts',(2.64362901820559,-38.3293448050636,12.));
#3552=CARTESIAN_POINT('Ctrl Pts',(0.946362916368436,-38.520750816645,12.5));
#3553=CARTESIAN_POINT('Ctrl Pts',(0.946362916368436,-38.520750816645,12.));
#3554=CARTESIAN_POINT('Ctrl Pts',(1.03761885770241,-38.5914492731353,12.5));
#3555=CARTESIAN_POINT('Ctrl Pts',(1.03761885770241,-38.5914492731353,12.));
#3556=CARTESIAN_POINT('Ctrl Pts',(1.22192634537092,-38.7342372900829,12.5));
#3557=CARTESIAN_POINT('Ctrl Pts',(1.22192634537092,-38.7342372900829,12.));
#3558=CARTESIAN_POINT('Ctrl Pts',(1.31525789136705,-38.9479897699576,12.5));
#3559=CARTESIAN_POINT('Ctrl Pts',(1.31525789136705,-38.9479897699576,12.));
#3560=CARTESIAN_POINT('Ctrl Pts',(1.36237830294986,-39.055907245459,12.5));
#3561=CARTESIAN_POINT('Ctrl Pts',(1.36237830294986,-39.055907245459,12.));
#3562=CARTESIAN_POINT('',(0.946362916368436,-38.520750816645,12.5));
#3563=CARTESIAN_POINT('Ctrl Pts',(0.946362916368436,-38.520750816645,12.5));
#3564=CARTESIAN_POINT('Ctrl Pts',(1.03761885770241,-38.5914492731353,12.5));
#3565=CARTESIAN_POINT('Ctrl Pts',(1.22192634537092,-38.7342372900829,12.5));
#3566=CARTESIAN_POINT('Ctrl Pts',(1.31525789136705,-38.9479897699576,12.5));
#3567=CARTESIAN_POINT('Ctrl Pts',(1.36237830294986,-39.055907245459,12.5));
#3568=CARTESIAN_POINT('',(0.946362916368436,-38.520750816645,12.));
#3569=CARTESIAN_POINT('',(0.946362916368436,-38.520750816645,12.5));
#3570=CARTESIAN_POINT('Ctrl Pts',(0.946362916368436,-38.520750816645,12.));
#3571=CARTESIAN_POINT('Ctrl Pts',(1.03761885770241,-38.5914492731353,12.));
#3572=CARTESIAN_POINT('Ctrl Pts',(1.22192634537092,-38.7342372900829,12.));
#3573=CARTESIAN_POINT('Ctrl Pts',(1.31525789136705,-38.9479897699576,12.));
#3574=CARTESIAN_POINT('Ctrl Pts',(1.36237830294986,-39.055907245459,12.));
#3575=CARTESIAN_POINT('Ctrl Pts',(0.190503302949857,-38.3293448050636,12.5));
#3576=CARTESIAN_POINT('Ctrl Pts',(0.190503302949857,-38.3293448050636,12.));
#3577=CARTESIAN_POINT('Ctrl Pts',(0.333096171860611,-38.3347734538489,12.5));
#3578=CARTESIAN_POINT('Ctrl Pts',(0.333096171860611,-38.3347734538489,12.));
#3579=CARTESIAN_POINT('Ctrl Pts',(0.599237885929104,-38.3449057269691,12.5));
#3580=CARTESIAN_POINT('Ctrl Pts',(0.599237885929104,-38.3449057269691,12.));
#3581=CARTESIAN_POINT('Ctrl Pts',(0.836309193944983,-38.4650002801187,12.5));
#3582=CARTESIAN_POINT('Ctrl Pts',(0.836309193944983,-38.4650002801187,12.));
#3583=CARTESIAN_POINT('Ctrl Pts',(0.946362916368436,-38.520750816645,12.5));
#3584=CARTESIAN_POINT('Ctrl Pts',(0.946362916368436,-38.520750816645,12.));
#3585=CARTESIAN_POINT('',(0.190503302949857,-38.3293448050636,12.5));
#3586=CARTESIAN_POINT('Ctrl Pts',(0.190503302949857,-38.3293448050636,12.5));
#3587=CARTESIAN_POINT('Ctrl Pts',(0.333096171860611,-38.3347734538489,12.5));
#3588=CARTESIAN_POINT('Ctrl Pts',(0.599237885929104,-38.3449057269691,12.5));
#3589=CARTESIAN_POINT('Ctrl Pts',(0.836309193944983,-38.4650002801187,12.5));
#3590=CARTESIAN_POINT('Ctrl Pts',(0.946362916368436,-38.520750816645,12.5));
#3591=CARTESIAN_POINT('',(0.190503302949857,-38.3293448050636,12.));
#3592=CARTESIAN_POINT('',(0.190503302949857,-38.3293448050636,12.5));
#3593=CARTESIAN_POINT('Ctrl Pts',(0.190503302949857,-38.3293448050636,12.));
#3594=CARTESIAN_POINT('Ctrl Pts',(0.333096171860611,-38.3347734538489,12.));
#3595=CARTESIAN_POINT('Ctrl Pts',(0.599237885929104,-38.3449057269691,12.));
#3596=CARTESIAN_POINT('Ctrl Pts',(0.836309193944983,-38.4650002801187,12.));
#3597=CARTESIAN_POINT('Ctrl Pts',(0.946362916368436,-38.520750816645,12.));
#3598=CARTESIAN_POINT('Ctrl Pts',(-0.547777708631564,-38.5148916800636,
12.5));
#3599=CARTESIAN_POINT('Ctrl Pts',(-0.547777708631564,-38.5148916800636,
12.));
#3600=CARTESIAN_POINT('Ctrl Pts',(-0.434187535071821,-38.4607848574803,
12.5));
#3601=CARTESIAN_POINT('Ctrl Pts',(-0.434187535071821,-38.4607848574803,
12.));
#3602=CARTESIAN_POINT('Ctrl Pts',(-0.200691057110065,-38.349562626622,12.5));
#3603=CARTESIAN_POINT('Ctrl Pts',(-0.200691057110065,-38.349562626622,12.));
#3604=CARTESIAN_POINT('Ctrl Pts',(0.0577746648108013,-38.3362045254368,
12.5));
#3605=CARTESIAN_POINT('Ctrl Pts',(0.0577746648108013,-38.3362045254368,
12.));
#3606=CARTESIAN_POINT('Ctrl Pts',(0.190503302949857,-38.3293448050636,12.5));
#3607=CARTESIAN_POINT('Ctrl Pts',(0.190503302949857,-38.3293448050636,12.));
#3608=CARTESIAN_POINT('',(-0.547777708631564,-38.5148916800636,12.5));
#3609=CARTESIAN_POINT('Ctrl Pts',(-0.547777708631564,-38.5148916800636,
12.5));
#3610=CARTESIAN_POINT('Ctrl Pts',(-0.434187535071821,-38.4607848574803,
12.5));
#3611=CARTESIAN_POINT('Ctrl Pts',(-0.200691057110065,-38.349562626622,12.5));
#3612=CARTESIAN_POINT('Ctrl Pts',(0.0577746648108013,-38.3362045254368,
12.5));
#3613=CARTESIAN_POINT('Ctrl Pts',(0.190503302949857,-38.3293448050636,12.5));
#3614=CARTESIAN_POINT('',(-0.547777708631564,-38.5148916800636,12.));
#3615=CARTESIAN_POINT('',(-0.547777708631564,-38.5148916800636,12.5));
#3616=CARTESIAN_POINT('Ctrl Pts',(-0.547777708631564,-38.5148916800636,
12.));
#3617=CARTESIAN_POINT('Ctrl Pts',(-0.434187535071821,-38.4607848574803,
12.));
#3618=CARTESIAN_POINT('Ctrl Pts',(-0.200691057110065,-38.349562626622,12.));
#3619=CARTESIAN_POINT('Ctrl Pts',(0.0577746648108013,-38.3362045254368,
12.));
#3620=CARTESIAN_POINT('Ctrl Pts',(0.190503302949857,-38.3293448050636,12.));
#3621=CARTESIAN_POINT('Ctrl Pts',(-1.06730907784085,-39.0051258762497,12.5));
#3622=CARTESIAN_POINT('Ctrl Pts',(-1.06730907784085,-39.0051258762497,12.));
#3623=CARTESIAN_POINT('Ctrl Pts',(-0.996393702422592,-38.9082767615384,
12.5));
#3624=CARTESIAN_POINT('Ctrl Pts',(-0.996393702422592,-38.9082767615384,
12.));
#3625=CARTESIAN_POINT('Ctrl Pts',(-0.853380492503416,-38.7129636479716,
12.5));
#3626=CARTESIAN_POINT('Ctrl Pts',(-0.853380492503416,-38.7129636479716,
12.));
#3627=CARTESIAN_POINT('Ctrl Pts',(-0.650205266426239,-38.5812786012931,
12.5));
#3628=CARTESIAN_POINT('Ctrl Pts',(-0.650205266426239,-38.5812786012931,
12.));
#3629=CARTESIAN_POINT('Ctrl Pts',(-0.547777708631564,-38.5148916800636,
12.5));
#3630=CARTESIAN_POINT('Ctrl Pts',(-0.547777708631564,-38.5148916800636,
12.));
#3631=CARTESIAN_POINT('',(-1.06730907784085,-39.0051258762497,12.5));
#3632=CARTESIAN_POINT('Ctrl Pts',(-1.06730907784085,-39.0051258762497,12.5));
#3633=CARTESIAN_POINT('Ctrl Pts',(-0.996393702422592,-38.9082767615384,
12.5));
#3634=CARTESIAN_POINT('Ctrl Pts',(-0.853380492503416,-38.7129636479716,
12.5));
#3635=CARTESIAN_POINT('Ctrl Pts',(-0.650205266426239,-38.5812786012931,
12.5));
#3636=CARTESIAN_POINT('Ctrl Pts',(-0.547777708631564,-38.5148916800636,
12.5));
#3637=CARTESIAN_POINT('',(-1.06730907784085,-39.0051258762497,12.));
#3638=CARTESIAN_POINT('',(-1.06730907784085,-39.0051258762497,12.5));
#3639=CARTESIAN_POINT('Ctrl Pts',(-1.06730907784085,-39.0051258762497,12.));
#3640=CARTESIAN_POINT('Ctrl Pts',(-0.996393702422592,-38.9082767615384,
12.));
#3641=CARTESIAN_POINT('Ctrl Pts',(-0.853380492503416,-38.7129636479716,
12.));
#3642=CARTESIAN_POINT('Ctrl Pts',(-0.650205266426239,-38.5812786012931,
12.));
#3643=CARTESIAN_POINT('Ctrl Pts',(-0.547777708631564,-38.5148916800636,
12.));
#3644=CARTESIAN_POINT('Origin',(-1.06730907784085,-38.423094566645,12.5));
#3645=CARTESIAN_POINT('',(-1.06730907784085,-38.423094566645,12.5));
#3646=CARTESIAN_POINT('',(-1.06730907784085,-22.2115472833225,12.5));
#3647=CARTESIAN_POINT('',(-1.06730907784085,-38.423094566645,12.));
#3648=CARTESIAN_POINT('',(-1.06730907784085,-38.423094566645,12.5));
#3649=CARTESIAN_POINT('',(-1.06730907784085,-38.423094566645,12.));
#3650=CARTESIAN_POINT('Origin',(-1.69621556625943,-38.423094566645,12.5));
#3651=CARTESIAN_POINT('',(-1.69621556625943,-38.423094566645,12.5));
#3652=CARTESIAN_POINT('',(5.40189221687028,-38.423094566645,12.5));
#3653=CARTESIAN_POINT('',(-1.69621556625943,-38.423094566645,12.));
#3654=CARTESIAN_POINT('',(-1.69621556625943,-38.423094566645,12.5));
#3655=CARTESIAN_POINT('',(-1.69621556625943,-38.423094566645,12.));
#3656=CARTESIAN_POINT('Origin',(-1.69621556625943,-42.571532245459,12.5));
#3657=CARTESIAN_POINT('',(-1.69621556625943,-42.571532245459,12.5));
#3658=CARTESIAN_POINT('',(-1.69621556625943,-24.2857661227295,12.5));
#3659=CARTESIAN_POINT('',(-1.69621556625943,-42.571532245459,12.));
#3660=CARTESIAN_POINT('',(-1.69621556625943,-42.571532245459,12.5));
#3661=CARTESIAN_POINT('',(-1.69621556625943,-42.571532245459,12.));
#3662=CARTESIAN_POINT('Origin',(-0.993090566259432,-42.571532245459,12.5));
#3663=CARTESIAN_POINT('',(5.75345471687028,-42.571532245459,12.5));
#3664=CARTESIAN_POINT('',(-0.993090566259432,-42.571532245459,12.));
#3665=CARTESIAN_POINT('Origin',(0.020581189531278,-39.7570790012497,12.));
#3666=CARTESIAN_POINT('Origin',(8.60456556453128,-41.8957508762497,12.5));
#3667=CARTESIAN_POINT('',(8.60456556453128,-41.8957508762497,12.5));
#3668=CARTESIAN_POINT('',(8.60456556453128,-42.571532245459,12.5));
#3669=CARTESIAN_POINT('',(8.60456556453128,-23.9478754381248,12.5));
#3670=CARTESIAN_POINT('',(8.60456556453128,-41.8957508762497,12.));
#3671=CARTESIAN_POINT('',(8.60456556453128,-41.8957508762497,12.5));
#3672=CARTESIAN_POINT('',(8.60456556453128,-42.571532245459,12.));
#3673=CARTESIAN_POINT('',(8.60456556453128,-41.8957508762497,12.));
#3674=CARTESIAN_POINT('',(8.60456556453128,-42.571532245459,12.5));
#3675=CARTESIAN_POINT('Origin',(5.78425258769412,-41.8957508762497,12.5));
#3676=CARTESIAN_POINT('',(5.78425258769412,-41.8957508762497,12.5));
#3677=CARTESIAN_POINT('',(9.14212629384706,-41.8957508762497,12.5));
#3678=CARTESIAN_POINT('',(5.78425258769412,-41.8957508762497,12.));
#3679=CARTESIAN_POINT('',(5.78425258769412,-41.8957508762497,12.5));
#3680=CARTESIAN_POINT('',(5.78425258769412,-41.8957508762497,12.));
#3681=CARTESIAN_POINT('Origin',(5.78425258769412,-36.8449695070404,12.5));
#3682=CARTESIAN_POINT('',(5.78425258769412,-36.8449695070404,12.5));
#3683=CARTESIAN_POINT('',(5.78425258769412,-21.4224847535202,12.5));
#3684=CARTESIAN_POINT('',(5.78425258769412,-36.8449695070404,12.));
#3685=CARTESIAN_POINT('',(5.78425258769412,-36.8449695070404,12.5));
#3686=CARTESIAN_POINT('',(5.78425258769412,-36.8449695070404,12.));
#3687=CARTESIAN_POINT('Origin',(5.0264403261127,-36.8449695070404,12.5));
#3688=CARTESIAN_POINT('',(5.0264403261127,-36.8449695070404,12.5));
#3689=CARTESIAN_POINT('',(8.76322016305635,-36.8449695070404,12.5));
#3690=CARTESIAN_POINT('',(5.0264403261127,-36.8449695070404,12.));
#3691=CARTESIAN_POINT('',(5.0264403261127,-36.8449695070404,12.5));
#3692=CARTESIAN_POINT('',(5.0264403261127,-36.8449695070404,12.));
#3693=CARTESIAN_POINT('Origin',(5.0264403261127,-42.571532245459,12.5));
#3694=CARTESIAN_POINT('',(5.0264403261127,-42.571532245459,12.5));
#3695=CARTESIAN_POINT('',(5.0264403261127,-24.2857661227295,12.5));
#3696=CARTESIAN_POINT('',(5.0264403261127,-42.571532245459,12.));
#3697=CARTESIAN_POINT('',(5.0264403261127,-42.571532245459,12.5));
#3698=CARTESIAN_POINT('',(5.0264403261127,-42.571532245459,12.));
#3699=CARTESIAN_POINT('Origin',(8.60456556453128,-42.571532245459,12.5));
#3700=CARTESIAN_POINT('',(10.5522827822656,-42.571532245459,12.5));
#3701=CARTESIAN_POINT('',(8.60456556453128,-42.571532245459,12.));
#3702=CARTESIAN_POINT('Origin',(0.020581189531278,-39.7570790012497,12.));
#3703=CARTESIAN_POINT('Ctrl Pts',(-6.72355934606176,-42.669188495459,12.5));
#3704=CARTESIAN_POINT('Ctrl Pts',(-6.72355934606176,-42.669188495459,12.));
#3705=CARTESIAN_POINT('Ctrl Pts',(-6.96776372385426,-42.6545913417503,12.5));
#3706=CARTESIAN_POINT('Ctrl Pts',(-6.96776372385426,-42.6545913417503,12.));
#3707=CARTESIAN_POINT('Ctrl Pts',(-7.434505554109,-42.6266921603349,12.5));
#3708=CARTESIAN_POINT('Ctrl Pts',(-7.434505554109,-42.6266921603349,12.));
#3709=CARTESIAN_POINT('Ctrl Pts',(-7.81671615389248,-42.3592175930813,12.5));
#3710=CARTESIAN_POINT('Ctrl Pts',(-7.81671615389248,-42.3592175930813,12.));
#3711=CARTESIAN_POINT('Ctrl Pts',(-7.9989500306664,-42.2316886146683,12.5));
#3712=CARTESIAN_POINT('Ctrl Pts',(-7.9989500306664,-42.2316886146683,12.));
#3713=CARTESIAN_POINT('',(-6.72355934606176,-42.669188495459,12.5));
#3714=CARTESIAN_POINT('',(-7.9989500306664,-42.2316886146683,12.5));
#3715=CARTESIAN_POINT('Ctrl Pts',(-6.72355934606176,-42.669188495459,12.5));
#3716=CARTESIAN_POINT('Ctrl Pts',(-6.96776372385426,-42.6545913417503,12.5));
#3717=CARTESIAN_POINT('Ctrl Pts',(-7.434505554109,-42.6266921603349,12.5));
#3718=CARTESIAN_POINT('Ctrl Pts',(-7.81671615389248,-42.3592175930813,12.5));
#3719=CARTESIAN_POINT('Ctrl Pts',(-7.9989500306664,-42.2316886146683,12.5));
#3720=CARTESIAN_POINT('',(-6.72355934606176,-42.669188495459,12.));
#3721=CARTESIAN_POINT('',(-6.72355934606176,-42.669188495459,12.5));
#3722=CARTESIAN_POINT('',(-7.9989500306664,-42.2316886146683,12.));
#3723=CARTESIAN_POINT('Ctrl Pts',(-6.72355934606176,-42.669188495459,12.));
#3724=CARTESIAN_POINT('Ctrl Pts',(-6.96776372385426,-42.6545913417503,12.));
#3725=CARTESIAN_POINT('Ctrl Pts',(-7.434505554109,-42.6266921603349,12.));
#3726=CARTESIAN_POINT('Ctrl Pts',(-7.81671615389248,-42.3592175930813,12.));
#3727=CARTESIAN_POINT('Ctrl Pts',(-7.9989500306664,-42.2316886146683,12.));
#3728=CARTESIAN_POINT('',(-7.9989500306664,-42.2316886146683,12.5));
#3729=CARTESIAN_POINT('Ctrl Pts',(-5.21965324507337,-41.9738758762497,12.5));
#3730=CARTESIAN_POINT('Ctrl Pts',(-5.21965324507337,-41.9738758762497,12.));
#3731=CARTESIAN_POINT('Ctrl Pts',(-5.42321447200212,-42.176650595786,12.5));
#3732=CARTESIAN_POINT('Ctrl Pts',(-5.42321447200212,-42.176650595786,12.));
#3733=CARTESIAN_POINT('Ctrl Pts',(-5.83904116600324,-42.5908706440927,12.5));
#3734=CARTESIAN_POINT('Ctrl Pts',(-5.83904116600324,-42.5908706440927,12.));
#3735=CARTESIAN_POINT('Ctrl Pts',(-6.42463400315789,-42.6427207629658,12.5));
#3736=CARTESIAN_POINT('Ctrl Pts',(-6.42463400315789,-42.6427207629658,12.));
#3737=CARTESIAN_POINT('Ctrl Pts',(-6.72355934606176,-42.669188495459,12.5));
#3738=CARTESIAN_POINT('Ctrl Pts',(-6.72355934606176,-42.669188495459,12.));
#3739=CARTESIAN_POINT('',(-5.21965324507337,-41.9738758762497,12.5));
#3740=CARTESIAN_POINT('Ctrl Pts',(-5.21965324507337,-41.9738758762497,12.5));
#3741=CARTESIAN_POINT('Ctrl Pts',(-5.42321447200212,-42.176650595786,12.5));
#3742=CARTESIAN_POINT('Ctrl Pts',(-5.83904116600324,-42.5908706440927,12.5));
#3743=CARTESIAN_POINT('Ctrl Pts',(-6.42463400315789,-42.6427207629658,12.5));
#3744=CARTESIAN_POINT('Ctrl Pts',(-6.72355934606176,-42.669188495459,12.5));
#3745=CARTESIAN_POINT('',(-5.21965324507337,-41.9738758762497,12.));
#3746=CARTESIAN_POINT('',(-5.21965324507337,-41.9738758762497,12.5));
#3747=CARTESIAN_POINT('Ctrl Pts',(-5.21965324507337,-41.9738758762497,12.));
#3748=CARTESIAN_POINT('Ctrl Pts',(-5.42321447200212,-42.176650595786,12.));
#3749=CARTESIAN_POINT('Ctrl Pts',(-5.83904116600324,-42.5908706440927,12.));
#3750=CARTESIAN_POINT('Ctrl Pts',(-6.42463400315789,-42.6427207629658,12.));
#3751=CARTESIAN_POINT('Ctrl Pts',(-6.72355934606176,-42.669188495459,12.));
#3752=CARTESIAN_POINT('Ctrl Pts',(-4.76652800665479,-40.6301261146683,12.5));
#3753=CARTESIAN_POINT('Ctrl Pts',(-4.76652800665479,-40.6301261146683,12.));
#3754=CARTESIAN_POINT('Ctrl Pts',(-4.78394398117109,-40.8785976627885,12.5));
#3755=CARTESIAN_POINT('Ctrl Pts',(-4.78394398117109,-40.8785976627885,12.));
#3756=CARTESIAN_POINT('Ctrl Pts',(-4.81813164227413,-41.3663487830564,12.5));
#3757=CARTESIAN_POINT('Ctrl Pts',(-4.81813164227413,-41.3663487830564,12.));
#3758=CARTESIAN_POINT('Ctrl Pts',(-5.08750488004819,-41.77392720222,12.5));
#3759=CARTESIAN_POINT('Ctrl Pts',(-5.08750488004819,-41.77392720222,12.));
#3760=CARTESIAN_POINT('Ctrl Pts',(-5.21965324507337,-41.9738758762497,12.5));
#3761=CARTESIAN_POINT('Ctrl Pts',(-5.21965324507337,-41.9738758762497,12.));
#3762=CARTESIAN_POINT('',(-4.76652800665479,-40.6301261146683,12.5));
#3763=CARTESIAN_POINT('Ctrl Pts',(-4.76652800665479,-40.6301261146683,12.5));
#3764=CARTESIAN_POINT('Ctrl Pts',(-4.78394398117109,-40.8785976627885,12.5));
#3765=CARTESIAN_POINT('Ctrl Pts',(-4.81813164227413,-41.3663487830564,12.5));
#3766=CARTESIAN_POINT('Ctrl Pts',(-5.08750488004819,-41.77392720222,12.5));
#3767=CARTESIAN_POINT('Ctrl Pts',(-5.21965324507337,-41.9738758762497,12.5));
#3768=CARTESIAN_POINT('',(-4.76652800665479,-40.6301261146683,12.));
#3769=CARTESIAN_POINT('',(-4.76652800665479,-40.6301261146683,12.5));
#3770=CARTESIAN_POINT('Ctrl Pts',(-4.76652800665479,-40.6301261146683,12.));
#3771=CARTESIAN_POINT('Ctrl Pts',(-4.78394398117109,-40.8785976627885,12.));
#3772=CARTESIAN_POINT('Ctrl Pts',(-4.81813164227413,-41.3663487830564,12.));
#3773=CARTESIAN_POINT('Ctrl Pts',(-5.08750488004819,-41.77392720222,12.));
#3774=CARTESIAN_POINT('Ctrl Pts',(-5.21965324507337,-41.9738758762497,12.));
#3775=CARTESIAN_POINT('Ctrl Pts',(-5.28215318546872,-39.2941884358543,12.5));
#3776=CARTESIAN_POINT('Ctrl Pts',(-5.28215318546872,-39.2941884358543,12.));
#3777=CARTESIAN_POINT('Ctrl Pts',(-5.13180140644713,-39.4836727379116,12.5));
#3778=CARTESIAN_POINT('Ctrl Pts',(-5.13180140644713,-39.4836727379116,12.));
#3779=CARTESIAN_POINT('Ctrl Pts',(-4.82160993146813,-39.8745987084787,12.5));
#3780=CARTESIAN_POINT('Ctrl Pts',(-4.82160993146813,-39.8745987084787,12.));
#3781=CARTESIAN_POINT('Ctrl Pts',(-4.78525927100343,-40.3732000247406,12.5));
#3782=CARTESIAN_POINT('Ctrl Pts',(-4.78525927100343,-40.3732000247406,12.));
#3783=CARTESIAN_POINT('Ctrl Pts',(-4.76652800665479,-40.6301261146683,12.5));
#3784=CARTESIAN_POINT('Ctrl Pts',(-4.76652800665479,-40.6301261146683,12.));
#3785=CARTESIAN_POINT('',(-5.28215318546872,-39.2941884358543,12.5));
#3786=CARTESIAN_POINT('Ctrl Pts',(-5.28215318546872,-39.2941884358543,12.5));
#3787=CARTESIAN_POINT('Ctrl Pts',(-5.13180140644713,-39.4836727379116,12.5));
#3788=CARTESIAN_POINT('Ctrl Pts',(-4.82160993146813,-39.8745987084787,12.5));
#3789=CARTESIAN_POINT('Ctrl Pts',(-4.78525927100343,-40.3732000247406,12.5));
#3790=CARTESIAN_POINT('Ctrl Pts',(-4.76652800665479,-40.6301261146683,12.5));
#3791=CARTESIAN_POINT('',(-5.28215318546872,-39.2941884358543,12.));
#3792=CARTESIAN_POINT('',(-5.28215318546872,-39.2941884358543,12.5));
#3793=CARTESIAN_POINT('Ctrl Pts',(-5.28215318546872,-39.2941884358543,12.));
#3794=CARTESIAN_POINT('Ctrl Pts',(-5.13180140644713,-39.4836727379116,12.));
#3795=CARTESIAN_POINT('Ctrl Pts',(-4.82160993146813,-39.8745987084787,12.));
#3796=CARTESIAN_POINT('Ctrl Pts',(-4.78525927100343,-40.3732000247406,12.));
#3797=CARTESIAN_POINT('Ctrl Pts',(-4.76652800665479,-40.6301261146683,12.));
#3798=CARTESIAN_POINT('Ctrl Pts',(-6.54777809606176,-38.774657066645,12.5));
#3799=CARTESIAN_POINT('Ctrl Pts',(-6.54777809606176,-38.774657066645,12.));
#3800=CARTESIAN_POINT('Ctrl Pts',(-6.30814060080264,-38.7957056750025,12.5));
#3801=CARTESIAN_POINT('Ctrl Pts',(-6.30814060080264,-38.7957056750025,12.));
#3802=CARTESIAN_POINT('Ctrl Pts',(-5.83212197045029,-38.8375168686569,12.5));
#3803=CARTESIAN_POINT('Ctrl Pts',(-5.83212197045029,-38.8375168686569,12.));
#3804=CARTESIAN_POINT('Ctrl Pts',(-5.4646381496215,-39.1426603912719,12.5));
#3805=CARTESIAN_POINT('Ctrl Pts',(-5.4646381496215,-39.1426603912719,12.));
#3806=CARTESIAN_POINT('Ctrl Pts',(-5.28215318546872,-39.2941884358543,12.5));
#3807=CARTESIAN_POINT('Ctrl Pts',(-5.28215318546872,-39.2941884358543,12.));
#3808=CARTESIAN_POINT('',(-6.54777809606176,-38.774657066645,12.5));
#3809=CARTESIAN_POINT('Ctrl Pts',(-6.54777809606176,-38.774657066645,12.5));
#3810=CARTESIAN_POINT('Ctrl Pts',(-6.30814060080264,-38.7957056750025,12.5));
#3811=CARTESIAN_POINT('Ctrl Pts',(-5.83212197045029,-38.8375168686569,12.5));
#3812=CARTESIAN_POINT('Ctrl Pts',(-5.4646381496215,-39.1426603912719,12.5));
#3813=CARTESIAN_POINT('Ctrl Pts',(-5.28215318546872,-39.2941884358543,12.5));
#3814=CARTESIAN_POINT('',(-6.54777809606176,-38.774657066645,12.));
#3815=CARTESIAN_POINT('',(-6.54777809606176,-38.774657066645,12.5));
#3816=CARTESIAN_POINT('Ctrl Pts',(-6.54777809606176,-38.774657066645,12.));
#3817=CARTESIAN_POINT('Ctrl Pts',(-6.30814060080264,-38.7957056750025,12.));
#3818=CARTESIAN_POINT('Ctrl Pts',(-5.83212197045029,-38.8375168686569,12.));
#3819=CARTESIAN_POINT('Ctrl Pts',(-5.4646381496215,-39.1426603912719,12.));
#3820=CARTESIAN_POINT('Ctrl Pts',(-5.28215318546872,-39.2941884358543,12.));
#3821=CARTESIAN_POINT('Ctrl Pts',(-7.62980937586408,-39.134032245459,12.5));
#3822=CARTESIAN_POINT('Ctrl Pts',(-7.62980937586408,-39.134032245459,12.));
#3823=CARTESIAN_POINT('Ctrl Pts',(-7.45859558573559,-39.0292384298449,12.5));
#3824=CARTESIAN_POINT('Ctrl Pts',(-7.45859558573559,-39.0292384298449,12.));
#3825=CARTESIAN_POINT('Ctrl Pts',(-7.1254486693387,-38.8253311598576,12.5));
#3826=CARTESIAN_POINT('Ctrl Pts',(-7.1254486693387,-38.8253311598576,12.));
#3827=CARTESIAN_POINT('Ctrl Pts',(-6.73672532443395,-38.7912317891698,12.5));
#3828=CARTESIAN_POINT('Ctrl Pts',(-6.73672532443395,-38.7912317891698,12.));
#3829=CARTESIAN_POINT('Ctrl Pts',(-6.54777809606176,-38.774657066645,12.5));
#3830=CARTESIAN_POINT('Ctrl Pts',(-6.54777809606176,-38.774657066645,12.));
#3831=CARTESIAN_POINT('',(-7.62980937586408,-39.134032245459,12.5));
#3832=CARTESIAN_POINT('Ctrl Pts',(-7.62980937586408,-39.134032245459,12.5));
#3833=CARTESIAN_POINT('Ctrl Pts',(-7.45859558573559,-39.0292384298449,12.5));
#3834=CARTESIAN_POINT('Ctrl Pts',(-7.1254486693387,-38.8253311598576,12.5));
#3835=CARTESIAN_POINT('Ctrl Pts',(-6.73672532443395,-38.7912317891698,12.5));
#3836=CARTESIAN_POINT('Ctrl Pts',(-6.54777809606176,-38.774657066645,12.5));
#3837=CARTESIAN_POINT('',(-7.62980937586408,-39.134032245459,12.));
#3838=CARTESIAN_POINT('',(-7.62980937586408,-39.134032245459,12.5));
#3839=CARTESIAN_POINT('Ctrl Pts',(-7.62980937586408,-39.134032245459,12.));
#3840=CARTESIAN_POINT('Ctrl Pts',(-7.45859558573559,-39.0292384298449,12.));
#3841=CARTESIAN_POINT('Ctrl Pts',(-7.1254486693387,-38.8253311598576,12.));
#3842=CARTESIAN_POINT('Ctrl Pts',(-6.73672532443395,-38.7912317891698,12.));
#3843=CARTESIAN_POINT('Ctrl Pts',(-6.54777809606176,-38.774657066645,12.));
#3844=CARTESIAN_POINT('Origin',(-7.32121556625943,-37.5949693878311,12.5));
#3845=CARTESIAN_POINT('',(-7.32121556625943,-37.5949693878311,12.5));
#3846=CARTESIAN_POINT('',(-3.89308283342448,-20.4976991383595,12.5));
#3847=CARTESIAN_POINT('',(-7.32121556625943,-37.5949693878311,12.));
#3848=CARTESIAN_POINT('',(-7.32121556625943,-37.5949693878311,12.5));
#3849=CARTESIAN_POINT('',(-7.32121556625943,-37.5949693878311,12.));
#3850=CARTESIAN_POINT('Origin',(-5.03605931625943,-37.5949693878311,12.5));
#3851=CARTESIAN_POINT('',(-5.03605931625943,-37.5949693878311,12.5));
#3852=CARTESIAN_POINT('',(3.73197034187028,-37.5949693878311,12.5));
#3853=CARTESIAN_POINT('',(-5.03605931625943,-37.5949693878311,12.));
#3854=CARTESIAN_POINT('',(-5.03605931625943,-37.5949693878311,12.5));
#3855=CARTESIAN_POINT('',(-5.03605931625943,-37.5949693878311,12.));
#3856=CARTESIAN_POINT('Origin',(-5.03605931625943,-36.9230945070404,12.5));
#3857=CARTESIAN_POINT('',(-5.03605931625943,-36.9230945070404,12.5));
#3858=CARTESIAN_POINT('',(-5.03605931625943,-21.4615472535202,12.5));
#3859=CARTESIAN_POINT('',(-5.03605931625943,-36.9230945070404,12.));
#3860=CARTESIAN_POINT('',(-5.03605931625943,-36.9230945070404,12.5));
#3861=CARTESIAN_POINT('',(-5.03605931625943,-36.9230945070404,12.));
#3862=CARTESIAN_POINT('Origin',(-7.88371570036988,-36.9230945070404,12.5));
#3863=CARTESIAN_POINT('',(-7.88371570036988,-36.9230945070404,12.5));
#3864=CARTESIAN_POINT('',(2.30814214981506,-36.9230945070404,12.5));
#3865=CARTESIAN_POINT('',(-7.88371570036988,-36.9230945070404,12.));
#3866=CARTESIAN_POINT('',(-7.88371570036988,-36.9230945070404,12.5));
#3867=CARTESIAN_POINT('',(-7.88371570036988,-36.9230945070404,12.));
#3868=CARTESIAN_POINT('Origin',(-8.4384031929193,-39.8645008762497,12.5));
#3869=CARTESIAN_POINT('',(-8.4384031929193,-39.8645008762497,12.5));
#3870=CARTESIAN_POINT('',(-4.99546784276937,-21.607244125856,12.5));
#3871=CARTESIAN_POINT('',(-8.4384031929193,-39.8645008762497,12.));
#3872=CARTESIAN_POINT('',(-8.4384031929193,-39.8645008762497,12.5));
#3873=CARTESIAN_POINT('',(-8.4384031929193,-39.8645008762497,12.));
#3874=CARTESIAN_POINT('Origin',(-7.77824692056756,-39.9504385550636,12.5));
#3875=CARTESIAN_POINT('',(-7.77824692056756,-39.9504385550636,12.5));
#3876=CARTESIAN_POINT('',(0.0189469248163818,-40.9654599498426,12.5));
#3877=CARTESIAN_POINT('',(-7.77824692056756,-39.9504385550636,12.));
#3878=CARTESIAN_POINT('',(-7.77824692056756,-39.9504385550636,12.5));
#3879=CARTESIAN_POINT('',(-7.77824692056756,-39.9504385550636,12.));
#3880=CARTESIAN_POINT('Ctrl Pts',(-7.34855949507337,-39.5500479300636,12.5));
#3881=CARTESIAN_POINT('Ctrl Pts',(-7.34855949507337,-39.5500479300636,12.));
#3882=CARTESIAN_POINT('Ctrl Pts',(-7.43429334410689,-39.6044804521479,12.5));
#3883=CARTESIAN_POINT('Ctrl Pts',(-7.43429334410689,-39.6044804521479,12.));
#3884=CARTESIAN_POINT('Ctrl Pts',(-7.60249653143448,-39.7112728545894,12.5));
#3885=CARTESIAN_POINT('Ctrl Pts',(-7.60249653143448,-39.7112728545894,12.));
#3886=CARTESIAN_POINT('Ctrl Pts',(-7.72042639053227,-39.8717548739867,12.5));
#3887=CARTESIAN_POINT('Ctrl Pts',(-7.72042639053227,-39.8717548739867,12.));
#3888=CARTESIAN_POINT('Ctrl Pts',(-7.77824692056756,-39.9504385550636,12.5));
#3889=CARTESIAN_POINT('Ctrl Pts',(-7.77824692056756,-39.9504385550636,12.));
#3890=CARTESIAN_POINT('',(-7.34855949507337,-39.5500479300636,12.5));
#3891=CARTESIAN_POINT('Ctrl Pts',(-7.34855949507337,-39.5500479300636,12.5));
#3892=CARTESIAN_POINT('Ctrl Pts',(-7.43429334410689,-39.6044804521479,12.5));
#3893=CARTESIAN_POINT('Ctrl Pts',(-7.60249653143448,-39.7112728545894,12.5));
#3894=CARTESIAN_POINT('Ctrl Pts',(-7.72042639053227,-39.8717548739867,12.5));
#3895=CARTESIAN_POINT('Ctrl Pts',(-7.77824692056756,-39.9504385550636,12.5));
#3896=CARTESIAN_POINT('',(-7.34855949507337,-39.5500479300636,12.));
#3897=CARTESIAN_POINT('',(-7.34855949507337,-39.5500479300636,12.5));
#3898=CARTESIAN_POINT('Ctrl Pts',(-7.34855949507337,-39.5500479300636,12.));
#3899=CARTESIAN_POINT('Ctrl Pts',(-7.43429334410689,-39.6044804521479,12.));
#3900=CARTESIAN_POINT('Ctrl Pts',(-7.60249653143448,-39.7112728545894,12.));
#3901=CARTESIAN_POINT('Ctrl Pts',(-7.72042639053227,-39.8717548739867,12.));
#3902=CARTESIAN_POINT('Ctrl Pts',(-7.77824692056756,-39.9504385550636,12.));
#3903=CARTESIAN_POINT('Ctrl Pts',(-6.73527821527104,-39.3957508762497,12.5));
#3904=CARTESIAN_POINT('Ctrl Pts',(-6.73527821527104,-39.3957508762497,12.));
#3905=CARTESIAN_POINT('Ctrl Pts',(-6.84480216052101,-39.4016281849991,12.5));
#3906=CARTESIAN_POINT('Ctrl Pts',(-6.84480216052101,-39.4016281849991,12.));
#3907=CARTESIAN_POINT('Ctrl Pts',(-7.05938797361545,-39.4131433570824,12.5));
#3908=CARTESIAN_POINT('Ctrl Pts',(-7.05938797361545,-39.4131433570824,12.));
#3909=CARTESIAN_POINT('Ctrl Pts',(-7.25351453781744,-39.5050501058604,12.5));
#3910=CARTESIAN_POINT('Ctrl Pts',(-7.25351453781744,-39.5050501058604,12.));
#3911=CARTESIAN_POINT('Ctrl Pts',(-7.34855949507337,-39.5500479300636,12.5));
#3912=CARTESIAN_POINT('Ctrl Pts',(-7.34855949507337,-39.5500479300636,12.));
#3913=CARTESIAN_POINT('',(-6.73527821527104,-39.3957508762497,12.5));
#3914=CARTESIAN_POINT('Ctrl Pts',(-6.73527821527104,-39.3957508762497,12.5));
#3915=CARTESIAN_POINT('Ctrl Pts',(-6.84480216052101,-39.4016281849991,12.5));
#3916=CARTESIAN_POINT('Ctrl Pts',(-7.05938797361545,-39.4131433570824,12.5));
#3917=CARTESIAN_POINT('Ctrl Pts',(-7.25351453781744,-39.5050501058604,12.5));
#3918=CARTESIAN_POINT('Ctrl Pts',(-7.34855949507337,-39.5500479300636,12.5));
#3919=CARTESIAN_POINT('',(-6.73527821527104,-39.3957508762497,12.));
#3920=CARTESIAN_POINT('',(-6.73527821527104,-39.3957508762497,12.5));
#3921=CARTESIAN_POINT('Ctrl Pts',(-6.73527821527104,-39.3957508762497,12.));
#3922=CARTESIAN_POINT('Ctrl Pts',(-6.84480216052101,-39.4016281849991,12.));
#3923=CARTESIAN_POINT('Ctrl Pts',(-7.05938797361545,-39.4131433570824,12.));
#3924=CARTESIAN_POINT('Ctrl Pts',(-7.25351453781744,-39.5050501058604,12.));
#3925=CARTESIAN_POINT('Ctrl Pts',(-7.34855949507337,-39.5500479300636,12.));
#3926=CARTESIAN_POINT('Ctrl Pts',(-5.85051238165479,-39.7434071858543,12.5));
#3927=CARTESIAN_POINT('Ctrl Pts',(-5.85051238165479,-39.7434071858543,12.));
#3928=CARTESIAN_POINT('Ctrl Pts',(-5.97475914072748,-39.642039647134,12.5));
#3929=CARTESIAN_POINT('Ctrl Pts',(-5.97475914072748,-39.642039647134,12.));
#3930=CARTESIAN_POINT('Ctrl Pts',(-6.23197961174034,-39.4321846275773,12.5));
#3931=CARTESIAN_POINT('Ctrl Pts',(-6.23197961174034,-39.4321846275773,12.));
#3932=CARTESIAN_POINT('Ctrl Pts',(-6.56375981123108,-39.408167081733,12.5));
#3933=CARTESIAN_POINT('Ctrl Pts',(-6.56375981123108,-39.408167081733,12.));
#3934=CARTESIAN_POINT('Ctrl Pts',(-6.73527821527104,-39.3957508762497,12.5));
#3935=CARTESIAN_POINT('Ctrl Pts',(-6.73527821527104,-39.3957508762497,12.));
#3936=CARTESIAN_POINT('',(-5.85051238165479,-39.7434071858543,12.5));
#3937=CARTESIAN_POINT('Ctrl Pts',(-5.85051238165479,-39.7434071858543,12.5));
#3938=CARTESIAN_POINT('Ctrl Pts',(-5.97475914072748,-39.642039647134,12.5));
#3939=CARTESIAN_POINT('Ctrl Pts',(-6.23197961174034,-39.4321846275773,12.5));
#3940=CARTESIAN_POINT('Ctrl Pts',(-6.56375981123108,-39.408167081733,12.5));
#3941=CARTESIAN_POINT('Ctrl Pts',(-6.73527821527104,-39.3957508762497,12.5));
#3942=CARTESIAN_POINT('',(-5.85051238165479,-39.7434071858543,12.));
#3943=CARTESIAN_POINT('',(-5.85051238165479,-39.7434071858543,12.5));
#3944=CARTESIAN_POINT('Ctrl Pts',(-5.85051238165479,-39.7434071858543,12.));
#3945=CARTESIAN_POINT('Ctrl Pts',(-5.97475914072748,-39.642039647134,12.));
#3946=CARTESIAN_POINT('Ctrl Pts',(-6.23197961174034,-39.4321846275773,12.));
#3947=CARTESIAN_POINT('Ctrl Pts',(-6.56375981123108,-39.408167081733,12.));
#3948=CARTESIAN_POINT('Ctrl Pts',(-6.73527821527104,-39.3957508762497,12.));
#3949=CARTESIAN_POINT('Ctrl Pts',(-5.51262199507337,-40.6926257570404,12.5));
#3950=CARTESIAN_POINT('Ctrl Pts',(-5.51262199507337,-40.6926257570404,12.));
#3951=CARTESIAN_POINT('Ctrl Pts',(-5.52299458756612,-40.5066901045432,12.5));
#3952=CARTESIAN_POINT('Ctrl Pts',(-5.52299458756612,-40.5066901045432,12.));
#3953=CARTESIAN_POINT('Ctrl Pts',(-5.54256448823911,-40.1558865563003,12.5));
#3954=CARTESIAN_POINT('Ctrl Pts',(-5.54256448823911,-40.1558865563003,12.));
#3955=CARTESIAN_POINT('Ctrl Pts',(-5.75205682089292,-39.8752830278012,12.5));
#3956=CARTESIAN_POINT('Ctrl Pts',(-5.75205682089292,-39.8752830278012,12.));
#3957=CARTESIAN_POINT('Ctrl Pts',(-5.85051238165479,-39.7434071858543,12.5));
#3958=CARTESIAN_POINT('Ctrl Pts',(-5.85051238165479,-39.7434071858543,12.));
#3959=CARTESIAN_POINT('',(-5.51262199507337,-40.6926257570404,12.5));
#3960=CARTESIAN_POINT('Ctrl Pts',(-5.51262199507337,-40.6926257570404,12.5));
#3961=CARTESIAN_POINT('Ctrl Pts',(-5.52299458756612,-40.5066901045432,12.5));
#3962=CARTESIAN_POINT('Ctrl Pts',(-5.54256448823911,-40.1558865563003,12.5));
#3963=CARTESIAN_POINT('Ctrl Pts',(-5.75205682089292,-39.8752830278012,12.5));
#3964=CARTESIAN_POINT('Ctrl Pts',(-5.85051238165479,-39.7434071858543,12.5));
#3965=CARTESIAN_POINT('',(-5.51262199507337,-40.6926257570404,12.));
#3966=CARTESIAN_POINT('',(-5.51262199507337,-40.6926257570404,12.5));
#3967=CARTESIAN_POINT('Ctrl Pts',(-5.51262199507337,-40.6926257570404,12.));
#3968=CARTESIAN_POINT('Ctrl Pts',(-5.52299458756612,-40.5066901045432,12.));
#3969=CARTESIAN_POINT('Ctrl Pts',(-5.54256448823911,-40.1558865563003,12.));
#3970=CARTESIAN_POINT('Ctrl Pts',(-5.75205682089292,-39.8752830278012,12.));
#3971=CARTESIAN_POINT('Ctrl Pts',(-5.85051238165479,-39.7434071858543,12.));
#3972=CARTESIAN_POINT('Ctrl Pts',(-5.86418449507337,-41.7082507570404,12.5));
#3973=CARTESIAN_POINT('Ctrl Pts',(-5.86418449507337,-41.7082507570404,12.));
#3974=CARTESIAN_POINT('Ctrl Pts',(-5.76172760841787,-41.5650273081647,12.5));
#3975=CARTESIAN_POINT('Ctrl Pts',(-5.76172760841787,-41.5650273081647,12.));
#3976=CARTESIAN_POINT('Ctrl Pts',(-5.54502919565515,-41.2621067817376,12.5));
#3977=CARTESIAN_POINT('Ctrl Pts',(-5.54502919565515,-41.2621067817376,12.));
#3978=CARTESIAN_POINT('Ctrl Pts',(-5.52380906443697,-40.8892124294519,12.5));
#3979=CARTESIAN_POINT('Ctrl Pts',(-5.52380906443697,-40.8892124294519,12.));
#3980=CARTESIAN_POINT('Ctrl Pts',(-5.51262199507337,-40.6926257570404,12.5));
#3981=CARTESIAN_POINT('Ctrl Pts',(-5.51262199507337,-40.6926257570404,12.));
#3982=CARTESIAN_POINT('',(-5.86418449507337,-41.7082507570404,12.5));
#3983=CARTESIAN_POINT('Ctrl Pts',(-5.86418449507337,-41.7082507570404,12.5));
#3984=CARTESIAN_POINT('Ctrl Pts',(-5.76172760841787,-41.5650273081647,12.5));
#3985=CARTESIAN_POINT('Ctrl Pts',(-5.54502919565515,-41.2621067817376,12.5));
#3986=CARTESIAN_POINT('Ctrl Pts',(-5.52380906443697,-40.8892124294519,12.5));
#3987=CARTESIAN_POINT('Ctrl Pts',(-5.51262199507337,-40.6926257570404,12.5));
#3988=CARTESIAN_POINT('',(-5.86418449507337,-41.7082507570404,12.));
#3989=CARTESIAN_POINT('',(-5.86418449507337,-41.7082507570404,12.5));
#3990=CARTESIAN_POINT('Ctrl Pts',(-5.86418449507337,-41.7082507570404,12.));
#3991=CARTESIAN_POINT('Ctrl Pts',(-5.76172760841787,-41.5650273081647,12.));
#3992=CARTESIAN_POINT('Ctrl Pts',(-5.54502919565515,-41.2621067817376,12.));
#3993=CARTESIAN_POINT('Ctrl Pts',(-5.52380906443697,-40.8892124294519,12.));
#3994=CARTESIAN_POINT('Ctrl Pts',(-5.51262199507337,-40.6926257570404,12.));
#3995=CARTESIAN_POINT('Ctrl Pts',(-6.72355934606176,-42.0910633762497,12.5));
#3996=CARTESIAN_POINT('Ctrl Pts',(-6.72355934606176,-42.0910633762497,12.));
#3997=CARTESIAN_POINT('Ctrl Pts',(-6.56041711283268,-42.0746952618162,12.5));
#3998=CARTESIAN_POINT('Ctrl Pts',(-6.56041711283268,-42.0746952618162,12.));
#3999=CARTESIAN_POINT('Ctrl Pts',(-6.23196110621962,-42.0417411616044,12.5));
#4000=CARTESIAN_POINT('Ctrl Pts',(-6.23196110621962,-42.0417411616044,12.));
#4001=CARTESIAN_POINT('Ctrl Pts',(-5.98731584456852,-41.8199031088027,12.5));
#4002=CARTESIAN_POINT('Ctrl Pts',(-5.98731584456852,-41.8199031088027,12.));
#4003=CARTESIAN_POINT('Ctrl Pts',(-5.86418449507337,-41.7082507570404,12.5));
#4004=CARTESIAN_POINT('Ctrl Pts',(-5.86418449507337,-41.7082507570404,12.));
#4005=CARTESIAN_POINT('',(-6.72355934606176,-42.0910633762497,12.5));
#4006=CARTESIAN_POINT('Ctrl Pts',(-6.72355934606176,-42.0910633762497,12.5));
#4007=CARTESIAN_POINT('Ctrl Pts',(-6.56041711283268,-42.0746952618162,12.5));
#4008=CARTESIAN_POINT('Ctrl Pts',(-6.23196110621962,-42.0417411616044,12.5));
#4009=CARTESIAN_POINT('Ctrl Pts',(-5.98731584456852,-41.8199031088027,12.5));
#4010=CARTESIAN_POINT('Ctrl Pts',(-5.86418449507337,-41.7082507570404,12.5));
#4011=CARTESIAN_POINT('',(-6.72355934606176,-42.0910633762497,12.));
#4012=CARTESIAN_POINT('',(-6.72355934606176,-42.0910633762497,12.5));
#4013=CARTESIAN_POINT('Ctrl Pts',(-6.72355934606176,-42.0910633762497,12.));
#4014=CARTESIAN_POINT('Ctrl Pts',(-6.56041711283268,-42.0746952618162,12.));
#4015=CARTESIAN_POINT('Ctrl Pts',(-6.23196110621962,-42.0417411616044,12.));
#4016=CARTESIAN_POINT('Ctrl Pts',(-5.98731584456852,-41.8199031088027,12.));
#4017=CARTESIAN_POINT('Ctrl Pts',(-5.86418449507337,-41.7082507570404,12.));
#4018=CARTESIAN_POINT('Ctrl Pts',(-7.44426250086408,-41.819579120459,12.5));
#4019=CARTESIAN_POINT('Ctrl Pts',(-7.44426250086408,-41.819579120459,12.));
#4020=CARTESIAN_POINT('Ctrl Pts',(-7.33868948009418,-41.8987589390883,12.5));
#4021=CARTESIAN_POINT('Ctrl Pts',(-7.33868948009418,-41.8987589390883,12.));
#4022=CARTESIAN_POINT('Ctrl Pts',(-7.12494191158319,-42.0590697228827,12.5));
#4023=CARTESIAN_POINT('Ctrl Pts',(-7.12494191158319,-42.0590697228827,12.));
#4024=CARTESIAN_POINT('Ctrl Pts',(-6.85843475630676,-42.0803126424267,12.5));
#4025=CARTESIAN_POINT('Ctrl Pts',(-6.85843475630676,-42.0803126424267,12.));
#4026=CARTESIAN_POINT('Ctrl Pts',(-6.72355934606176,-42.0910633762497,12.5));
#4027=CARTESIAN_POINT('Ctrl Pts',(-6.72355934606176,-42.0910633762497,12.));
#4028=CARTESIAN_POINT('',(-7.44426250086408,-41.819579120459,12.5));
#4029=CARTESIAN_POINT('Ctrl Pts',(-7.44426250086408,-41.819579120459,12.5));
#4030=CARTESIAN_POINT('Ctrl Pts',(-7.33868948009418,-41.8987589390883,12.5));
#4031=CARTESIAN_POINT('Ctrl Pts',(-7.12494191158319,-42.0590697228827,12.5));
#4032=CARTESIAN_POINT('Ctrl Pts',(-6.85843475630676,-42.0803126424267,12.5));
#4033=CARTESIAN_POINT('Ctrl Pts',(-6.72355934606176,-42.0910633762497,12.5));
#4034=CARTESIAN_POINT('',(-7.44426250086408,-41.819579120459,12.));
#4035=CARTESIAN_POINT('',(-7.44426250086408,-41.819579120459,12.5));
#4036=CARTESIAN_POINT('Ctrl Pts',(-7.44426250086408,-41.819579120459,12.));
#4037=CARTESIAN_POINT('Ctrl Pts',(-7.33868948009418,-41.8987589390883,12.));
#4038=CARTESIAN_POINT('Ctrl Pts',(-7.12494191158319,-42.0590697228827,12.));
#4039=CARTESIAN_POINT('Ctrl Pts',(-6.85843475630676,-42.0803126424267,12.));
#4040=CARTESIAN_POINT('Ctrl Pts',(-6.72355934606176,-42.0910633762497,12.));
#4041=CARTESIAN_POINT('Ctrl Pts',(-7.82512195036988,-41.009032245459,12.5));
#4042=CARTESIAN_POINT('Ctrl Pts',(-7.82512195036988,-41.009032245459,12.));
#4043=CARTESIAN_POINT('Ctrl Pts',(-7.79337965140164,-41.173081873586,12.5));
#4044=CARTESIAN_POINT('Ctrl Pts',(-7.79337965140164,-41.173081873586,12.));
#4045=CARTESIAN_POINT('Ctrl Pts',(-7.73466734895305,-41.4765170908274,12.5));
#4046=CARTESIAN_POINT('Ctrl Pts',(-7.73466734895305,-41.4765170908274,12.));
#4047=CARTESIAN_POINT('Ctrl Pts',(-7.53567250294974,-41.7115943500583,12.5));
#4048=CARTESIAN_POINT('Ctrl Pts',(-7.53567250294974,-41.7115943500583,12.));
#4049=CARTESIAN_POINT('Ctrl Pts',(-7.44426250086408,-41.819579120459,12.5));
#4050=CARTESIAN_POINT('Ctrl Pts',(-7.44426250086408,-41.819579120459,12.));
#4051=CARTESIAN_POINT('',(-7.82512195036988,-41.009032245459,12.5));
#4052=CARTESIAN_POINT('Ctrl Pts',(-7.82512195036988,-41.009032245459,12.5));
#4053=CARTESIAN_POINT('Ctrl Pts',(-7.79337965140164,-41.173081873586,12.5));
#4054=CARTESIAN_POINT('Ctrl Pts',(-7.73466734895305,-41.4765170908274,12.5));
#4055=CARTESIAN_POINT('Ctrl Pts',(-7.53567250294974,-41.7115943500583,12.5));
#4056=CARTESIAN_POINT('Ctrl Pts',(-7.44426250086408,-41.819579120459,12.5));
#4057=CARTESIAN_POINT('',(-7.82512195036988,-41.009032245459,12.));
#4058=CARTESIAN_POINT('',(-7.82512195036988,-41.009032245459,12.5));
#4059=CARTESIAN_POINT('Ctrl Pts',(-7.82512195036988,-41.009032245459,12.));
#4060=CARTESIAN_POINT('Ctrl Pts',(-7.79337965140164,-41.173081873586,12.));
#4061=CARTESIAN_POINT('Ctrl Pts',(-7.73466734895305,-41.4765170908274,12.));
#4062=CARTESIAN_POINT('Ctrl Pts',(-7.53567250294974,-41.7115943500583,12.));
#4063=CARTESIAN_POINT('Ctrl Pts',(-7.44426250086408,-41.819579120459,12.));
#4064=CARTESIAN_POINT('Origin',(-8.56340318546872,-41.0715318878311,12.5));
#4065=CARTESIAN_POINT('',(-8.56340318546872,-41.0715318878311,12.5));
#4066=CARTESIAN_POINT('',(3.36729701963582,-40.0615312801788,12.5));
#4067=CARTESIAN_POINT('',(-8.56340318546872,-41.0715318878311,12.));
#4068=CARTESIAN_POINT('',(-8.56340318546872,-41.0715318878311,12.5));
#4069=CARTESIAN_POINT('',(-8.56340318546872,-41.0715318878311,12.));
#4070=CARTESIAN_POINT('Ctrl Pts',(-7.9989500306664,-42.2316886146683,12.5));
#4071=CARTESIAN_POINT('Ctrl Pts',(-7.9989500306664,-42.2316886146683,12.));
#4072=CARTESIAN_POINT('Ctrl Pts',(-8.14627436869088,-42.0709313134669,12.5));
#4073=CARTESIAN_POINT('Ctrl Pts',(-8.14627436869088,-42.0709313134669,12.));
#4074=CARTESIAN_POINT('Ctrl Pts',(-8.44894212841893,-41.7406664511434,12.5));
#4075=CARTESIAN_POINT('Ctrl Pts',(-8.44894212841893,-41.7406664511434,12.));
#4076=CARTESIAN_POINT('Ctrl Pts',(-8.52458148640377,-41.2984819206232,12.5));
#4077=CARTESIAN_POINT('Ctrl Pts',(-8.52458148640377,-41.2984819206232,12.));
#4078=CARTESIAN_POINT('Ctrl Pts',(-8.56340318546872,-41.0715318878311,12.5));
#4079=CARTESIAN_POINT('Ctrl Pts',(-8.56340318546872,-41.0715318878311,12.));
#4080=CARTESIAN_POINT('Ctrl Pts',(-7.9989500306664,-42.2316886146683,12.5));
#4081=CARTESIAN_POINT('Ctrl Pts',(-8.14627436869088,-42.0709313134669,12.5));
#4082=CARTESIAN_POINT('Ctrl Pts',(-8.44894212841893,-41.7406664511434,12.5));
#4083=CARTESIAN_POINT('Ctrl Pts',(-8.52458148640377,-41.2984819206232,12.5));
#4084=CARTESIAN_POINT('Ctrl Pts',(-8.56340318546872,-41.0715318878311,12.5));
#4085=CARTESIAN_POINT('Ctrl Pts',(-7.9989500306664,-42.2316886146683,12.));
#4086=CARTESIAN_POINT('Ctrl Pts',(-8.14627436869088,-42.0709313134669,12.));
#4087=CARTESIAN_POINT('Ctrl Pts',(-8.44894212841893,-41.7406664511434,12.));
#4088=CARTESIAN_POINT('Ctrl Pts',(-8.52458148640377,-41.2984819206232,12.));
#4089=CARTESIAN_POINT('Ctrl Pts',(-8.56340318546872,-41.0715318878311,12.));
#4090=CARTESIAN_POINT('Origin',(0.020581189531278,-39.7570790012497,12.));
#4091=CARTESIAN_POINT('Ctrl Pts',(-11.5,-81.,10.5));
#4092=CARTESIAN_POINT('Ctrl Pts',(-11.5,-81.,11.5));
#4093=CARTESIAN_POINT('Ctrl Pts',(-10.5,-81.,11.5));
#4094=CARTESIAN_POINT('Ctrl Pts',(-12.5,-81.,10.5));
#4095=CARTESIAN_POINT('Ctrl Pts',(-12.5,-81.,12.5));
#4096=CARTESIAN_POINT('Ctrl Pts',(-10.5,-81.,12.5));
#4097=CARTESIAN_POINT('Ctrl Pts',(-12.5,-80.,10.5));
#4098=CARTESIAN_POINT('Ctrl Pts',(-12.5,-80.,12.5));
#4099=CARTESIAN_POINT('Ctrl Pts',(-10.5,-80.,12.5));
#4100=CARTESIAN_POINT('',(-12.5,-80.,10.5));
#4101=CARTESIAN_POINT('',(-11.5,-81.,10.5));
#4102=CARTESIAN_POINT('Origin',(-11.5,-80.,10.5));
#4103=CARTESIAN_POINT('',(-10.5,-81.,11.5));
#4104=CARTESIAN_POINT('Origin',(-10.5,-81.,10.5));
#4105=CARTESIAN_POINT('',(-10.5,-80.,12.5));
#4106=CARTESIAN_POINT('Origin',(-10.5,-80.,11.5));
#4107=CARTESIAN_POINT('Origin',(-10.5,-80.,10.5));
#4108=CARTESIAN_POINT('Origin',(6.25,-80.,11.5));
#4109=CARTESIAN_POINT('',(10.5,-81.,11.5));
#4110=CARTESIAN_POINT('',(10.5,-80.,12.5));
#4111=CARTESIAN_POINT('Origin',(10.5,-80.,11.5));
#4112=CARTESIAN_POINT('',(6.25,-80.,12.5));
#4113=CARTESIAN_POINT('',(6.25,-81.,11.5));
#4114=CARTESIAN_POINT('Ctrl Pts',(10.5,-81.,11.5));
#4115=CARTESIAN_POINT('Ctrl Pts',(11.5,-81.,11.5));
#4116=CARTESIAN_POINT('Ctrl Pts',(11.5,-81.,10.5));
#4117=CARTESIAN_POINT('Ctrl Pts',(10.5,-81.,12.5));
#4118=CARTESIAN_POINT('Ctrl Pts',(12.5,-81.,12.5));
#4119=CARTESIAN_POINT('Ctrl Pts',(12.5,-81.,10.5));
#4120=CARTESIAN_POINT('Ctrl Pts',(10.5,-80.,12.5));
#4121=CARTESIAN_POINT('Ctrl Pts',(12.5,-80.,12.5));
#4122=CARTESIAN_POINT('Ctrl Pts',(12.5,-80.,10.5));
#4123=CARTESIAN_POINT('',(11.5,-81.,10.5));
#4124=CARTESIAN_POINT('',(12.5,-80.,10.5));
#4125=CARTESIAN_POINT('Origin',(11.5,-80.,10.5));
#4126=CARTESIAN_POINT('Origin',(10.5,-80.,10.5));
#4127=CARTESIAN_POINT('Origin',(10.5,-81.,10.5));
#4128=CARTESIAN_POINT('Origin',(11.5,-80.,-6.25));
#4129=CARTESIAN_POINT('',(11.5,-81.,-10.5));
#4130=CARTESIAN_POINT('',(12.5,-80.,-10.5));
#4131=CARTESIAN_POINT('Origin',(11.5,-80.,-10.5));
#4132=CARTESIAN_POINT('',(12.5,-80.,-6.25));
#4133=CARTESIAN_POINT('',(11.5,-81.,-6.25));
#4134=CARTESIAN_POINT('Ctrl Pts',(11.5,-81.,-10.5));
#4135=CARTESIAN_POINT('Ctrl Pts',(11.5,-81.,-11.5));
#4136=CARTESIAN_POINT('Ctrl Pts',(10.5,-81.,-11.5));
#4137=CARTESIAN_POINT('Ctrl Pts',(12.5,-81.,-10.5));
#4138=CARTESIAN_POINT('Ctrl Pts',(12.5,-81.,-12.5));
#4139=CARTESIAN_POINT('Ctrl Pts',(10.5,-81.,-12.5));
#4140=CARTESIAN_POINT('Ctrl Pts',(12.5,-80.,-10.5));
#4141=CARTESIAN_POINT('Ctrl Pts',(12.5,-80.,-12.5));
#4142=CARTESIAN_POINT('Ctrl Pts',(10.5,-80.,-12.5));
#4143=CARTESIAN_POINT('',(10.5,-81.,-11.5));
#4144=CARTESIAN_POINT('',(10.5,-80.,-12.5));
#4145=CARTESIAN_POINT('Origin',(10.5,-80.,-11.5));
#4146=CARTESIAN_POINT('Origin',(10.5,-80.,-10.5));
#4147=CARTESIAN_POINT('Origin',(10.5,-81.,-10.5));
#4148=CARTESIAN_POINT('Origin',(-6.25,-80.,-11.5));
#4149=CARTESIAN_POINT('',(-10.5,-81.,-11.5));
#4150=CARTESIAN_POINT('',(-10.5,-80.,-12.5));
#4151=CARTESIAN_POINT('Origin',(-10.5,-80.,-11.5));
#4152=CARTESIAN_POINT('',(-6.25,-80.,-12.5));
#4153=CARTESIAN_POINT('',(-6.25,-81.,-11.5));
#4154=CARTESIAN_POINT('Ctrl Pts',(-10.5,-81.,-11.5));
#4155=CARTESIAN_POINT('Ctrl Pts',(-11.5,-81.,-11.5));
#4156=CARTESIAN_POINT('Ctrl Pts',(-11.5,-81.,-10.5));
#4157=CARTESIAN_POINT('Ctrl Pts',(-10.5,-81.,-12.5));
#4158=CARTESIAN_POINT('Ctrl Pts',(-12.5,-81.,-12.5));
#4159=CARTESIAN_POINT('Ctrl Pts',(-12.5,-81.,-10.5));
#4160=CARTESIAN_POINT('Ctrl Pts',(-10.5,-80.,-12.5));
#4161=CARTESIAN_POINT('Ctrl Pts',(-12.5,-80.,-12.5));
#4162=CARTESIAN_POINT('Ctrl Pts',(-12.5,-80.,-10.5));
#4163=CARTESIAN_POINT('',(-11.5,-81.,-10.5));
#4164=CARTESIAN_POINT('',(-12.5,-80.,-10.5));
#4165=CARTESIAN_POINT('Origin',(-11.5,-80.,-10.5));
#4166=CARTESIAN_POINT('Origin',(-10.5,-80.,-10.5));
#4167=CARTESIAN_POINT('Origin',(-10.5,-81.,-10.5));
#4168=CARTESIAN_POINT('Origin',(-11.5,-80.,6.25));
#4169=CARTESIAN_POINT('',(-11.5,-81.,6.25));
#4170=CARTESIAN_POINT('',(-12.5,-80.,6.25));
#4171=CARTESIAN_POINT('Origin',(-12.5,-6.,-12.5));
#4172=CARTESIAN_POINT('',(-10.5,-6.,-12.5));
#4173=CARTESIAN_POINT('',(-10.5,-6.,-12.5));
#4174=CARTESIAN_POINT('',(10.5,-6.,-12.5));
#4175=CARTESIAN_POINT('',(-6.25,-6.,-12.5));
#4176=CARTESIAN_POINT('',(10.5,-6.,-12.5));
#4177=CARTESIAN_POINT('Origin',(-10.5,-6.,-10.5));
#4178=CARTESIAN_POINT('',(-12.5,-6.,-10.5));
#4179=CARTESIAN_POINT('',(-12.5,-6.,-10.5));
#4180=CARTESIAN_POINT('Origin',(-10.5,-6.,-10.5));
#4181=CARTESIAN_POINT('Origin',(-12.5,-6.,12.5));
#4182=CARTESIAN_POINT('',(-12.5,-6.,10.5));
#4183=CARTESIAN_POINT('',(-12.5,-6.,10.5));
#4184=CARTESIAN_POINT('',(-12.5,-6.,6.25000007823109));
#4185=CARTESIAN_POINT('Origin',(-10.5,-6.,10.5));
#4186=CARTESIAN_POINT('',(-10.5,-6.,12.5));
#4187=CARTESIAN_POINT('',(-10.5,-6.,12.5));
#4188=CARTESIAN_POINT('Origin',(-10.5,-6.,10.5));
#4189=CARTESIAN_POINT('Origin',(0.,-81.,0.));
#4190=CARTESIAN_POINT('',(0.,-81.,-10.0000001490116));
#4191=CARTESIAN_POINT('',(-10.0000001490116,-81.0000012069941,-1.22464681739601E-15));
#4192=CARTESIAN_POINT('Origin',(0.,-81.,0.));
#4193=CARTESIAN_POINT('',(-8.66025416689223,-81.,5.0000000745058));
#4194=CARTESIAN_POINT('Origin',(0.,-81.,0.));
#4195=CARTESIAN_POINT('',(8.66025416689223,-81.,5.00000007450581));
#4196=CARTESIAN_POINT('Origin',(0.,-81.,0.));
#4197=CARTESIAN_POINT('Origin',(0.,-81.,0.));
#4198=CARTESIAN_POINT('Origin',(12.5,-6.,12.5));
#4199=CARTESIAN_POINT('',(10.5,-6.,12.5));
#4200=CARTESIAN_POINT('',(10.5,-6.,12.5));
#4201=CARTESIAN_POINT('',(6.25,-6.,12.5));
#4202=CARTESIAN_POINT('Origin',(10.5,-6.,10.5));
#4203=CARTESIAN_POINT('',(12.5,-6.,10.5));
#4204=CARTESIAN_POINT('',(12.5,-6.,10.5));
#4205=CARTESIAN_POINT('Origin',(10.5,-6.,10.5));
#4206=CARTESIAN_POINT('Origin',(12.5,-6.,-12.5));
#4207=CARTESIAN_POINT('',(12.5,-6.,-10.5));
#4208=CARTESIAN_POINT('',(12.5,-6.,-10.5));
#4209=CARTESIAN_POINT('',(12.5,-6.,-6.24999992176891));
#4210=CARTESIAN_POINT('Origin',(10.5,-6.,-10.5));
#4211=CARTESIAN_POINT('Origin',(10.5,-6.,-10.5));
#4212=CARTESIAN_POINT('Origin',(8.36449572011295,-70.043155328449,2.51984277888419));
#4213=CARTESIAN_POINT('',(9.48528150594747,-61.3482609285956,3.16692875403965));
#4214=CARTESIAN_POINT('',(9.48528150594747,-59.4000514234839,3.16692875403965));
#4215=CARTESIAN_POINT('',(9.48528150594747,-6.,3.16692875403965));
#4216=CARTESIAN_POINT('',(9.48528150594747,-78.7239099706565,3.16692875403965));
#4217=CARTESIAN_POINT('Ctrl Pts',(9.48528150594747,-61.3482609285956,3.16692875403965));
#4218=CARTESIAN_POINT('Ctrl Pts',(8.00246730463089,-64.4073030784457,2.31082557575133));
#4219=CARTESIAN_POINT('Ctrl Pts',(7.21386508212201,-67.4091862433286,1.85552587030229));
#4220=CARTESIAN_POINT('Ctrl Pts',(7.2829590381455,-70.3822047696916,1.89541728441183));
#4221=CARTESIAN_POINT('Ctrl Pts',(7.34637449639998,-73.110885295442,1.93203021630583));
#4222=CARTESIAN_POINT('Ctrl Pts',(8.1235366486123,-75.8929833900826,2.3807249940896));
#4223=CARTESIAN_POINT('Ctrl Pts',(9.48528150594747,-78.7239099706565,3.16692875403965));
#4224=CARTESIAN_POINT('',(9.48528150594747,-80.6831737611365,3.16692875403965));
#4225=CARTESIAN_POINT('',(9.48528150594747,-6.,3.16692875403965));
#4226=CARTESIAN_POINT('Ctrl Pts',(9.48528150594747,-80.6831737611365,3.16692875403965));
#4227=CARTESIAN_POINT('Ctrl Pts',(9.27982610828294,-80.3063762981875,3.04830902489157));
#4228=CARTESIAN_POINT('Ctrl Pts',(8.85144191612828,-79.4895535395311,2.8009812962345));
#4229=CARTESIAN_POINT('Ctrl Pts',(8.2493379511397,-78.2330921003763,2.4533564099682));
#4230=CARTESIAN_POINT('Ctrl Pts',(7.55706764850564,-76.5376484259766,2.05367396439044));
#4231=CARTESIAN_POINT('Ctrl Pts',(6.90363140653664,-74.4042360198239,1.67641237419138));
#4232=CARTESIAN_POINT('Ctrl Pts',(6.48495181878737,-72.2095774494972,1.43468760150014));
#4233=CARTESIAN_POINT('Ctrl Pts',(6.34122352677097,-70.0170790592907,1.35170603341431));
#4234=CARTESIAN_POINT('Ctrl Pts',(6.48397037243023,-67.8268313873179,1.43412096318165));
#4235=CARTESIAN_POINT('Ctrl Pts',(6.90205127823281,-65.6387469026739,1.67550008668981));
#4236=CARTESIAN_POINT('Ctrl Pts',(7.55542422193878,-63.5155343440006,2.05272513161967));
#4237=CARTESIAN_POINT('Ctrl Pts',(8.24808651965381,-61.8309043008757,2.45263389566295));
#4238=CARTESIAN_POINT('Ctrl Pts',(8.85072610408482,-60.5838408211701,2.80056802195852));
#4239=CARTESIAN_POINT('Ctrl Pts',(9.27957129161624,-59.7736857449617,3.04816190642046));
#4240=CARTESIAN_POINT('Ctrl Pts',(9.48528150594747,-59.4000514234839,3.16692875403965));
#4241=CARTESIAN_POINT('Ctrl Pts',(9.66025416689223,-59.086309449904,3.26794926693693));
#4242=CARTESIAN_POINT('Ctrl Pts',(7.66025416689223,-59.086309449904,6.73205088207469));
#4243=CARTESIAN_POINT('Ctrl Pts',(9.4137993407084,-59.5226469900691,3.12565850669662));
#4244=CARTESIAN_POINT('Ctrl Pts',(7.4137993407084,-59.5226469900691,6.58976012183438));
#4245=CARTESIAN_POINT('Ctrl Pts',(8.94242862274418,-60.3954912930146,2.85351249579187));
#4246=CARTESIAN_POINT('Ctrl Pts',(6.94242862274417,-60.3954912930146,6.31761411092962));
#4247=CARTESIAN_POINT('Ctrl Pts',(8.29998744963247,-61.7052654003555,2.48259891155732));
#4248=CARTESIAN_POINT('Ctrl Pts',(6.29998744963247,-61.7052654003555,5.94670052669508));
#4249=CARTESIAN_POINT('Ctrl Pts',(7.57477151946108,-63.4526630153491,2.06389529905226));
#4250=CARTESIAN_POINT('Ctrl Pts',(5.57477151946108,-63.4526630153491,5.52799691419002));
#4251=CARTESIAN_POINT('Ctrl Pts',(6.90205127823281,-65.6387469026739,1.67550008668981));
#4252=CARTESIAN_POINT('Ctrl Pts',(4.9020512782328,-65.6387469026739,5.13960170182757));
#4253=CARTESIAN_POINT('Ctrl Pts',(6.48397037243023,-67.8268313873179,1.43412096318165));
#4254=CARTESIAN_POINT('Ctrl Pts',(4.48397037243023,-67.8268313873179,4.89822257831941));
#4255=CARTESIAN_POINT('Ctrl Pts',(6.34122352677097,-70.0170790592907,1.35170603341431));
#4256=CARTESIAN_POINT('Ctrl Pts',(4.34122352677097,-70.0170790592907,4.81580764855206));
#4257=CARTESIAN_POINT('Ctrl Pts',(6.48495181878737,-72.2095774494972,1.43468760150014));
#4258=CARTESIAN_POINT('Ctrl Pts',(4.48495181878737,-72.2095774494972,4.89878921663789));
#4259=CARTESIAN_POINT('Ctrl Pts',(6.90363140653664,-74.4042360198239,1.67641237419138));
#4260=CARTESIAN_POINT('Ctrl Pts',(4.90363140653663,-74.4042360198239,5.14051398932914));
#4261=CARTESIAN_POINT('Ctrl Pts',(7.57643806944016,-76.6008911628802,2.0648574821313));
#4262=CARTESIAN_POINT('Ctrl Pts',(5.57643806944016,-76.6008911628802,5.52895909726906));
#4263=CARTESIAN_POINT('Ctrl Pts',(8.30126669346046,-78.3596811861365,2.48333748332577));
#4264=CARTESIAN_POINT('Ctrl Pts',(6.30126669346046,-78.3596811861365,5.94743909846353));
#4265=CARTESIAN_POINT('Ctrl Pts',(8.94316513022881,-79.6795458256299,2.85393771858638));
#4266=CARTESIAN_POINT('Ctrl Pts',(6.94316513022881,-79.6795458256299,6.31803933372413));
#4267=CARTESIAN_POINT('Ctrl Pts',(9.41406328278405,-80.5597931505379,3.12581089372505));
#4268=CARTESIAN_POINT('Ctrl Pts',(7.41406328278405,-80.5597931505379,6.5899125088628));
#4269=CARTESIAN_POINT('Ctrl Pts',(9.66025416689223,-81.0000012069941,3.26794926693693));
#4270=CARTESIAN_POINT('Ctrl Pts',(7.66025416689223,-81.0000012069941,6.73205088207469));
#4271=CARTESIAN_POINT('',(8.66025416689223,-59.086309449904,5.00000007450581));
#4272=CARTESIAN_POINT('',(7.48528150594747,-59.4000514234839,6.63103036917741));
#4273=CARTESIAN_POINT('Ctrl Pts',(8.66025416689223,-59.086309449904,5.00000007450581));
#4274=CARTESIAN_POINT('Ctrl Pts',(8.31729339611058,-59.086309449904,5.59402555450261));
#4275=CARTESIAN_POINT('Ctrl Pts',(7.91949573039698,-59.1940479405091,6.14087793087777));
#4276=CARTESIAN_POINT('Ctrl Pts',(7.48528150594747,-59.4000514234839,6.6310303691774));
#4277=CARTESIAN_POINT('Ctrl Pts',(9.48528150594747,-59.4000514234839,3.16692875403966));
#4278=CARTESIAN_POINT('Ctrl Pts',(9.27834163894114,-59.1944825262549,3.78673521190662));
#4279=CARTESIAN_POINT('Ctrl Pts',(9.00435937681182,-59.0867488787811,4.40341917242581));
#4280=CARTESIAN_POINT('Ctrl Pts',(8.66164523348999,-59.0863098951092,4.99759009575168));
#4281=CARTESIAN_POINT('Ctrl Pts',(8.6609498121046,-59.086309449904,4.99879518165394));
#4282=CARTESIAN_POINT('Ctrl Pts',(8.66025416689223,-59.086309449904,5.00000007450581));
#4283=CARTESIAN_POINT('Ctrl Pts',(8.66025416689222,-81.0000012069941,5.00000007450581));
#4284=CARTESIAN_POINT('Ctrl Pts',(9.00336237845048,-81.0000012069941,4.40571921959282));
#4285=CARTESIAN_POINT('Ctrl Pts',(9.27799264020043,-80.8910901500919,3.78778049948901));
#4286=CARTESIAN_POINT('Ctrl Pts',(9.48528150594747,-80.6831737611365,3.16692875403965));
#4287=CARTESIAN_POINT('',(7.48528150594747,-80.6831737611365,6.63103036917741));
#4288=CARTESIAN_POINT('Ctrl Pts',(7.48528150594747,-80.6831737611365,6.63103036917741));
#4289=CARTESIAN_POINT('Ctrl Pts',(7.91839241859997,-80.8906503749361,6.14212337825618));
#4290=CARTESIAN_POINT('Ctrl Pts',(8.31550149654455,-80.9995562670255,5.59655455063066));
#4291=CARTESIAN_POINT('Ctrl Pts',(8.6588596316665,-81.0000007554409,5.00241489716339));
#4292=CARTESIAN_POINT('Ctrl Pts',(8.65955703973865,-81.0000012069941,5.00120753415515));
#4293=CARTESIAN_POINT('Ctrl Pts',(8.66025416689223,-81.0000012069941,5.00000007450581));
#4294=CARTESIAN_POINT('Ctrl Pts',(7.48528150594747,-59.4000514234839,6.63103036917741));
#4295=CARTESIAN_POINT('Ctrl Pts',(7.27957129161624,-59.7736857449617,6.51226352155822));
#4296=CARTESIAN_POINT('Ctrl Pts',(6.85072610408482,-60.5838408211701,6.26466963709627));
#4297=CARTESIAN_POINT('Ctrl Pts',(6.24808651965381,-61.8309043008757,5.91673551080071));
#4298=CARTESIAN_POINT('Ctrl Pts',(5.55542422193878,-63.5155343440006,5.51682674675743));
#4299=CARTESIAN_POINT('Ctrl Pts',(4.9020512782328,-65.6387469026739,5.13960170182757));
#4300=CARTESIAN_POINT('Ctrl Pts',(4.48397037243023,-67.8268313873179,4.89822257831941));
#4301=CARTESIAN_POINT('Ctrl Pts',(4.34122352677097,-70.0170790592907,4.81580764855206));
#4302=CARTESIAN_POINT('Ctrl Pts',(4.48495181878737,-72.2095774494972,4.89878921663789));
#4303=CARTESIAN_POINT('Ctrl Pts',(4.90363140653663,-74.4042360198239,5.14051398932914));
#4304=CARTESIAN_POINT('Ctrl Pts',(5.55706764850564,-76.5376484259766,5.5177755795282));
#4305=CARTESIAN_POINT('Ctrl Pts',(6.2493379511397,-78.2330921003763,5.91745802510596));
#4306=CARTESIAN_POINT('Ctrl Pts',(6.85144191612828,-79.4895535395311,6.26508291137226));
#4307=CARTESIAN_POINT('Ctrl Pts',(7.27982610828294,-80.3063762981875,6.51241064002933));
#4308=CARTESIAN_POINT('Ctrl Pts',(7.48528150594747,-80.6831737611365,6.63103036917741));
#4309=CARTESIAN_POINT('Ctrl Pts',(10.3877679134549,-80.4575084778089,3.68797952435407));
#4310=CARTESIAN_POINT('Ctrl Pts',(8.38776791345493,-80.4575084778089,7.15208113949182));
#4311=CARTESIAN_POINT('Ctrl Pts',(8.46924638863315,-77.0270458318404,2.58032060555212));
#4312=CARTESIAN_POINT('Ctrl Pts',(6.46924638863315,-77.0270458318404,6.04442222068987));
#4313=CARTESIAN_POINT('Ctrl Pts',(7.35927427876184,-73.6659453058254,1.93947790912494));
#4314=CARTESIAN_POINT('Ctrl Pts',(5.35927427876183,-73.6659453058254,5.40357952426269));
#4315=CARTESIAN_POINT('Ctrl Pts',(7.2829590381455,-70.3822047696916,1.89541728441183));
#4316=CARTESIAN_POINT('Ctrl Pts',(5.2829590381455,-70.3822047696916,5.35951889954958));
#4317=CARTESIAN_POINT('Ctrl Pts',(7.20623937398964,-67.0810624412054,1.8511231656593));
#4318=CARTESIAN_POINT('Ctrl Pts',(5.20623937398964,-67.0810624412054,5.31522478079706));
#4319=CARTESIAN_POINT('Ctrl Pts',(8.18698651326632,-63.7443324561667,2.41735779052765));
#4320=CARTESIAN_POINT('Ctrl Pts',(6.18698651326632,-63.7443324561667,5.8814594056654));
#4321=CARTESIAN_POINT('Ctrl Pts',(10.0013924143442,-60.3332801706268,3.46490552593422));
#4322=CARTESIAN_POINT('Ctrl Pts',(8.00139241434422,-60.3332801706268,6.92900714107197));
#4323=CARTESIAN_POINT('Ctrl Pts',(10.1255334611566,-60.0998971105259,3.53657839272883));
#4324=CARTESIAN_POINT('Ctrl Pts',(8.1255334611566,-60.0998971105259,7.00068000786658));
#4325=CARTESIAN_POINT('Ctrl Pts',(10.2536184847735,-59.8663266194109,3.61052831559318));
#4326=CARTESIAN_POINT('Ctrl Pts',(8.25361848477346,-59.8663266194109,7.07462993073094));
#4327=CARTESIAN_POINT('Ctrl Pts',(10.3856359186696,-59.6325955001746,3.68674861659081));
#4328=CARTESIAN_POINT('Ctrl Pts',(8.38563591866955,-59.6325955001746,7.15085023172857));
#4329=CARTESIAN_POINT('',(7.48528150594747,-61.3482609285956,6.63103036917741));
#4330=CARTESIAN_POINT('Ctrl Pts',(7.48528150594747,-61.3482609285956,6.6310303691774));
#4331=CARTESIAN_POINT('Ctrl Pts',(7.91502110624187,-61.1166901742754,6.14592900432633));
#4332=CARTESIAN_POINT('Ctrl Pts',(8.31321200445372,-60.9941155670558,5.60030014660785));
#4333=CARTESIAN_POINT('Ctrl Pts',(9.00350209183254,-60.9927451243953,4.40626970515036));
#4334=CARTESIAN_POINT('Ctrl Pts',(9.27886919665696,-61.1153678128349,3.78515512159396));
#4335=CARTESIAN_POINT('Ctrl Pts',(9.48528150594747,-61.3482609285956,3.16692875403965));
#4336=CARTESIAN_POINT('',(7.48528150594747,-78.7239099706565,6.63103036917741));
#4337=CARTESIAN_POINT('Ctrl Pts',(7.48528150594747,-78.7239099706565,6.63103036917741));
#4338=CARTESIAN_POINT('Ctrl Pts',(6.1235366486123,-75.8929833900826,5.84482660922736));
#4339=CARTESIAN_POINT('Ctrl Pts',(5.34637449639998,-73.110885295442,5.39613183144359));
#4340=CARTESIAN_POINT('Ctrl Pts',(5.2829590381455,-70.3822047696916,5.35951889954958));
#4341=CARTESIAN_POINT('Ctrl Pts',(5.21386508212201,-67.4091862433286,5.31962748544004));
#4342=CARTESIAN_POINT('Ctrl Pts',(6.0024673046309,-64.4073030784457,5.77492719088908));
#4343=CARTESIAN_POINT('Ctrl Pts',(7.48528150594747,-61.3482609285956,6.63103036917741));
#4344=CARTESIAN_POINT('Ctrl Pts',(9.48528150594747,-78.7239099706565,3.16692875403966));
#4345=CARTESIAN_POINT('Ctrl Pts',(9.2803839544198,-78.9568756607484,3.78061826430735));
#4346=CARTESIAN_POINT('Ctrl Pts',(9.0074241328238,-79.0804922904629,4.39754291997026));
#4347=CARTESIAN_POINT('Ctrl Pts',(8.31852362956377,-79.0824745566834,5.59303152383468));
#4348=CARTESIAN_POINT('Ctrl Pts',(7.91782282459257,-78.9587867443284,6.14276635095456));
#4349=CARTESIAN_POINT('Ctrl Pts',(7.48528150594747,-78.7239099706565,6.63103036917741));
#4350=CARTESIAN_POINT('Origin',(6.36449572011295,-70.043155328449,5.98394439402194));
#4351=CARTESIAN_POINT('',(7.48528150594747,-6.,6.63103036917741));
#4352=CARTESIAN_POINT('',(7.48528150594747,-6.,6.63103036917741));
#4353=CARTESIAN_POINT('Origin',(0.,-6.,0.));
#4354=CARTESIAN_POINT('',(-2.,-80.6831737611365,-9.79795912321705));
#4355=CARTESIAN_POINT('Ctrl Pts',(-6.93889390390723E-16,-81.0000012069941,
-10.0000001490116));
#4356=CARTESIAN_POINT('Ctrl Pts',(-0.686216423116512,-81.0000012069941,
-10.0000001490116));
#4357=CARTESIAN_POINT('Ctrl Pts',(-1.35868218358343,-80.8910901500919,-9.92886757228313));
#4358=CARTESIAN_POINT('Ctrl Pts',(-2.,-80.6831737611365,-9.79795912321705));
#4359=CARTESIAN_POINT('',(-2.,-78.7239099706565,-9.79795912321705));
#4360=CARTESIAN_POINT('',(-2.,-6.,-9.79795912321705));
#4361=CARTESIAN_POINT('',(2.,-78.7239099706565,-9.79795912321705));
#4362=CARTESIAN_POINT('Ctrl Pts',(-2.,-78.7239099706565,-9.79795912321705));
#4363=CARTESIAN_POINT('Ctrl Pts',(-1.36608051830827,-78.9568756607484,-9.92735739355472));
#4364=CARTESIAN_POINT('Ctrl Pts',(-0.695328183485235,-79.0804922904629,
-9.99942958167156));
#4365=CARTESIAN_POINT('Ctrl Pts',(0.684445569026072,-79.0824745566834,-10.0005685471007));
#4366=CARTESIAN_POINT('Ctrl Pts',(1.36088029714247,-78.9587867443284,-9.92841888423873));
#4367=CARTESIAN_POINT('Ctrl Pts',(2.,-78.7239099706565,-9.79795912321705));
#4368=CARTESIAN_POINT('',(2.,-80.6831737611365,-9.79795912321705));
#4369=CARTESIAN_POINT('',(2.,-6.,-9.79795912321705));
#4370=CARTESIAN_POINT('Ctrl Pts',(2.00000000000001,-80.6831737611365,-9.79795912321705));
#4371=CARTESIAN_POINT('Ctrl Pts',(1.36003866944817,-80.8906503749361,-9.92859068076977));
#4372=CARTESIAN_POINT('Ctrl Pts',(0.689007666239275,-80.9995562670255,-9.99971281653042));
#4373=CARTESIAN_POINT('Ctrl Pts',(0.00278856537995843,-81.0000007554409,
-9.99999985740845));
#4374=CARTESIAN_POINT('Ctrl Pts',(0.0013942543071625,-81.0000012069941,
-10.0000001490116));
#4375=CARTESIAN_POINT('Ctrl Pts',(0.,-81.0000012069941,-10.0000001490116));
#4376=CARTESIAN_POINT('',(-7.48528150594747,-80.6831737611365,6.6310303691774));
#4377=CARTESIAN_POINT('Ctrl Pts',(-8.66025416689223,-81.0000012069941,5.00000007450581));
#4378=CARTESIAN_POINT('Ctrl Pts',(-8.31714595533398,-81.0000012069941,5.59428092941878));
#4379=CARTESIAN_POINT('Ctrl Pts',(-7.91931045661704,-80.891090150092,6.14108707279408));
#4380=CARTESIAN_POINT('Ctrl Pts',(-7.48528150594748,-80.6831737611365,6.6310303691774));
#4381=CARTESIAN_POINT('',(-7.48528150594747,-78.7239099706565,6.6310303691774));
#4382=CARTESIAN_POINT('',(-7.48528150594747,-6.,6.6310303691774));
#4383=CARTESIAN_POINT('',(-9.48528150594747,-78.7239099706565,3.16692875403965));
#4384=CARTESIAN_POINT('Ctrl Pts',(-7.48528150594747,-78.7239099706565,6.63103036917741));
#4385=CARTESIAN_POINT('Ctrl Pts',(-7.91430343611149,-78.9568756607484,6.14673912924737));
#4386=CARTESIAN_POINT('Ctrl Pts',(-8.31209594933855,-79.0804922904629,5.6018866617013));
#4387=CARTESIAN_POINT('Ctrl Pts',(-9.0029691985899,-79.0824745566834,4.40753702326601));
#4388=CARTESIAN_POINT('Ctrl Pts',(-9.27870312173517,-78.9587867443284,3.78565253328413));
#4389=CARTESIAN_POINT('Ctrl Pts',(-9.48528150594747,-78.7239099706565,3.16692875403964));
#4390=CARTESIAN_POINT('',(-9.48528150594747,-80.6831737611365,3.16692875403965));
#4391=CARTESIAN_POINT('',(-9.48528150594747,-6.,3.16692875403965));
#4392=CARTESIAN_POINT('Ctrl Pts',(-9.48528150594747,-80.6831737611365,3.16692875403964));
#4393=CARTESIAN_POINT('Ctrl Pts',(-9.27843108804811,-80.8906503749361,3.78646730251364));
#4394=CARTESIAN_POINT('Ctrl Pts',(-9.00450916278382,-80.9995562670255,4.40315826589979));
#4395=CARTESIAN_POINT('Ctrl Pts',(-8.66164819704647,-81.0000007554409,4.99758496024507));
#4396=CARTESIAN_POINT('Ctrl Pts',(-8.66095129404581,-81.0000012069941,4.99879261485646));
#4397=CARTESIAN_POINT('Ctrl Pts',(-8.66025416689223,-81.0000012069941,5.0000000745058));
#4398=CARTESIAN_POINT('',(-10.0000001490116,-6.,-1.22464681739601E-15));
#4399=CARTESIAN_POINT('',(-10.0000001490116,-6.,-1.22464681739601E-15));
#4400=CARTESIAN_POINT('Origin',(0.,-6.,0.));
#4401=CARTESIAN_POINT('',(-7.48528150594747,-61.3482609285956,6.6310303691774));
#4402=CARTESIAN_POINT('',(-7.48528150594747,-59.4000514234839,6.6310303691774));
#4403=CARTESIAN_POINT('',(-7.48528150594747,-6.,6.6310303691774));
#4404=CARTESIAN_POINT('',(-8.66025416689223,-59.086309449904,5.0000000745058));
#4405=CARTESIAN_POINT('Ctrl Pts',(-7.48528150594748,-59.4000514234839,6.6310303691774));
#4406=CARTESIAN_POINT('Ctrl Pts',(-7.91857971038681,-59.1944825262549,6.1419119583606));
#4407=CARTESIAN_POINT('Ctrl Pts',(-8.31565255523813,-59.0867488787811,5.59629437891072));
#4408=CARTESIAN_POINT('Ctrl Pts',(-8.65886259736746,-59.0863098951092,5.00240976289489));
#4409=CARTESIAN_POINT('Ctrl Pts',(-8.65955852167986,-59.086309449904,5.00120496735767));
#4410=CARTESIAN_POINT('Ctrl Pts',(-8.66025416689223,-59.086309449904,5.0000000745058));
#4411=CARTESIAN_POINT('',(-9.48528150594747,-59.4000514234839,3.16692875403965));
#4412=CARTESIAN_POINT('Ctrl Pts',(-8.66025416689223,-59.086309449904,5.0000000745058));
#4413=CARTESIAN_POINT('Ctrl Pts',(-9.00321493767388,-59.086309449904,4.405974594509));
#4414=CARTESIAN_POINT('Ctrl Pts',(-9.27790415487786,-59.1940479405091,3.7880455222473));
#4415=CARTESIAN_POINT('Ctrl Pts',(-9.48528150594747,-59.4000514234839,3.16692875403965));
#4416=CARTESIAN_POINT('',(-9.48528150594747,-61.3482609285956,3.16692875403965));
#4417=CARTESIAN_POINT('',(-9.48528150594747,-6.,3.16692875403965));
#4418=CARTESIAN_POINT('Ctrl Pts',(-9.48528150594747,-61.3482609285956,3.16692875403965));
#4419=CARTESIAN_POINT('Ctrl Pts',(-9.28004120072312,-61.1166901742754,3.78164484733234));
#4420=CARTESIAN_POINT('Ctrl Pts',(-9.00660819800697,-60.9941155670558,4.39930270959877));
#4421=CARTESIAN_POINT('Ctrl Pts',(-8.31769254650226,-60.9927451243954,5.59412668197811));
#4422=CARTESIAN_POINT('Ctrl Pts',(-7.91747509089367,-61.1153678128349,6.1431588819008));
#4423=CARTESIAN_POINT('Ctrl Pts',(-7.48528150594747,-61.3482609285956,6.6310303691774));
#4424=CARTESIAN_POINT('',(-2.,-61.3482609285956,-9.79795912321705));
#4425=CARTESIAN_POINT('',(-2.,-59.4000514234839,-9.79795912321705));
#4426=CARTESIAN_POINT('',(-2.,-6.,-9.79795912321705));
#4427=CARTESIAN_POINT('',(0.,-59.086309449904,-10.0000001490116));
#4428=CARTESIAN_POINT('Ctrl Pts',(-1.99999999999999,-59.4000514234839,-9.79795912321705));
#4429=CARTESIAN_POINT('Ctrl Pts',(-1.35976192855432,-59.1944825262549,-9.9286471702673));
#4430=CARTESIAN_POINT('Ctrl Pts',(-0.688706821573679,-59.0867488787811,
-9.99971355133656));
#4431=CARTESIAN_POINT('Ctrl Pts',(-0.00278263612253915,-59.0863098951092,
-9.99999985864657));
#4432=CARTESIAN_POINT('Ctrl Pts',(-0.00139129042474433,-59.086309449904,
-10.0000001490116));
#4433=CARTESIAN_POINT('Ctrl Pts',(0.,-59.086309449904,-10.0000001490116));
#4434=CARTESIAN_POINT('',(2.,-59.4000514234839,-9.79795912321705));
#4435=CARTESIAN_POINT('Ctrl Pts',(-1.38777878078145E-16,-59.086309449904,
-10.0000001490116));
#4436=CARTESIAN_POINT('Ctrl Pts',(0.685921541563299,-59.086309449904,-10.0000001490116));
#4437=CARTESIAN_POINT('Ctrl Pts',(1.35840842448088,-59.1940479405091,-9.92892345312507));
#4438=CARTESIAN_POINT('Ctrl Pts',(2.,-59.4000514234839,-9.79795912321705));
#4439=CARTESIAN_POINT('',(2.,-61.3482609285956,-9.79795912321705));
#4440=CARTESIAN_POINT('',(2.,-6.,-9.79795912321705));
#4441=CARTESIAN_POINT('Ctrl Pts',(2.,-61.3482609285956,-9.79795912321705));
#4442=CARTESIAN_POINT('Ctrl Pts',(1.36502009448127,-61.1166901742754,-9.92757385165863));
#4443=CARTESIAN_POINT('Ctrl Pts',(0.69339619355325,-60.9941155670558,-9.99960285620661));
#4444=CARTESIAN_POINT('Ctrl Pts',(-0.68580954533028,-60.9927451243954,-10.0003963871285));
#4445=CARTESIAN_POINT('Ctrl Pts',(-1.36139410576331,-61.1153678128349,-9.92831400349482));
#4446=CARTESIAN_POINT('Ctrl Pts',(-2.,-61.3482609285956,-9.79795912321705));
#4447=CARTESIAN_POINT('Origin',(-6.36449572011295,-70.043155328449,5.98394439402194));
#4448=CARTESIAN_POINT('Ctrl Pts',(-7.48528150594747,-61.3482609285956,6.6310303691774));
#4449=CARTESIAN_POINT('Ctrl Pts',(-6.0024673046309,-64.4073030784457,5.77492719088908));
#4450=CARTESIAN_POINT('Ctrl Pts',(-5.21386508212201,-67.4091862433286,5.31962748544004));
#4451=CARTESIAN_POINT('Ctrl Pts',(-5.28295903814551,-70.3822047696916,5.35951889954958));
#4452=CARTESIAN_POINT('Ctrl Pts',(-5.34637449639999,-73.110885295442,5.39613183144358));
#4453=CARTESIAN_POINT('Ctrl Pts',(-6.1235366486123,-75.8929833900826,5.84482660922735));
#4454=CARTESIAN_POINT('Ctrl Pts',(-7.48528150594747,-78.7239099706565,6.6310303691774));
#4455=CARTESIAN_POINT('Ctrl Pts',(-7.48528150594747,-80.6831737611365,6.6310303691774));
#4456=CARTESIAN_POINT('Ctrl Pts',(-7.27982610828295,-80.3063762981875,6.51241064002933));
#4457=CARTESIAN_POINT('Ctrl Pts',(-6.85144191612828,-79.4895535395311,6.26508291137225));
#4458=CARTESIAN_POINT('Ctrl Pts',(-6.2493379511397,-78.2330921003763,5.91745802510595));
#4459=CARTESIAN_POINT('Ctrl Pts',(-5.55706764850564,-76.5376484259766,5.5177755795282));
#4460=CARTESIAN_POINT('Ctrl Pts',(-4.90363140653664,-74.4042360198239,5.14051398932913));
#4461=CARTESIAN_POINT('Ctrl Pts',(-4.48495181878737,-72.2095774494972,4.89878921663789));
#4462=CARTESIAN_POINT('Ctrl Pts',(-4.34122352677097,-70.0170790592907,4.81580764855206));
#4463=CARTESIAN_POINT('Ctrl Pts',(-4.48397037243023,-67.8268313873179,4.8982225783194));
#4464=CARTESIAN_POINT('Ctrl Pts',(-4.90205127823281,-65.6387469026739,5.13960170182756));
#4465=CARTESIAN_POINT('Ctrl Pts',(-5.55542422193878,-63.5155343440006,5.51682674675742));
#4466=CARTESIAN_POINT('Ctrl Pts',(-6.24808651965381,-61.8309043008757,5.9167355108007));
#4467=CARTESIAN_POINT('Ctrl Pts',(-6.85072610408482,-60.5838408211701,6.26466963709627));
#4468=CARTESIAN_POINT('Ctrl Pts',(-7.27957129161625,-59.7736857449617,6.51226352155821));
#4469=CARTESIAN_POINT('Ctrl Pts',(-7.48528150594747,-59.4000514234839,6.6310303691774));
#4470=CARTESIAN_POINT('Ctrl Pts',(-7.66025416689223,-59.086309449904,6.73205088207468));
#4471=CARTESIAN_POINT('Ctrl Pts',(-9.66025416689223,-59.086309449904,3.26794926693693));
#4472=CARTESIAN_POINT('Ctrl Pts',(-7.41379934070841,-59.5226469900691,6.58976012183437));
#4473=CARTESIAN_POINT('Ctrl Pts',(-9.41379934070841,-59.5226469900691,3.12565850669661));
#4474=CARTESIAN_POINT('Ctrl Pts',(-6.94242862274418,-60.3954912930146,6.31761411092961));
#4475=CARTESIAN_POINT('Ctrl Pts',(-8.94242862274418,-60.3954912930146,2.85351249579186));
#4476=CARTESIAN_POINT('Ctrl Pts',(-6.29998744963247,-61.7052654003555,5.94670052669507));
#4477=CARTESIAN_POINT('Ctrl Pts',(-8.29998744963247,-61.7052654003555,2.48259891155732));
#4478=CARTESIAN_POINT('Ctrl Pts',(-5.57477151946108,-63.4526630153491,5.52799691419001));
#4479=CARTESIAN_POINT('Ctrl Pts',(-7.57477151946108,-63.4526630153491,2.06389529905226));
#4480=CARTESIAN_POINT('Ctrl Pts',(-4.90205127823281,-65.6387469026739,5.13960170182756));
#4481=CARTESIAN_POINT('Ctrl Pts',(-6.90205127823281,-65.6387469026739,1.67550008668981));
#4482=CARTESIAN_POINT('Ctrl Pts',(-4.48397037243023,-67.8268313873179,4.8982225783194));
#4483=CARTESIAN_POINT('Ctrl Pts',(-6.48397037243023,-67.8268313873179,1.43412096318165));
#4484=CARTESIAN_POINT('Ctrl Pts',(-4.34122352677097,-70.0170790592907,4.81580764855206));
#4485=CARTESIAN_POINT('Ctrl Pts',(-6.34122352677097,-70.0170790592907,1.3517060334143));
#4486=CARTESIAN_POINT('Ctrl Pts',(-4.48495181878737,-72.2095774494972,4.89878921663789));
#4487=CARTESIAN_POINT('Ctrl Pts',(-6.48495181878737,-72.2095774494972,1.43468760150014));
#4488=CARTESIAN_POINT('Ctrl Pts',(-4.90363140653664,-74.4042360198239,5.14051398932913));
#4489=CARTESIAN_POINT('Ctrl Pts',(-6.90363140653664,-74.4042360198239,1.67641237419138));
#4490=CARTESIAN_POINT('Ctrl Pts',(-5.57643806944016,-76.6008911628802,5.52895909726906));
#4491=CARTESIAN_POINT('Ctrl Pts',(-7.57643806944016,-76.6008911628802,2.0648574821313));
#4492=CARTESIAN_POINT('Ctrl Pts',(-6.30126669346046,-78.3596811861365,5.94743909846352));
#4493=CARTESIAN_POINT('Ctrl Pts',(-8.30126669346046,-78.3596811861365,2.48333748332577));
#4494=CARTESIAN_POINT('Ctrl Pts',(-6.94316513022881,-79.6795458256299,6.31803933372413));
#4495=CARTESIAN_POINT('Ctrl Pts',(-8.94316513022881,-79.6795458256299,2.85393771858637));
#4496=CARTESIAN_POINT('Ctrl Pts',(-7.41406328278406,-80.5597931505379,6.5899125088628));
#4497=CARTESIAN_POINT('Ctrl Pts',(-9.41406328278406,-80.5597931505379,3.12581089372504));
#4498=CARTESIAN_POINT('Ctrl Pts',(-7.66025416689223,-81.0000012069941,6.73205088207468));
#4499=CARTESIAN_POINT('Ctrl Pts',(-9.66025416689223,-81.0000012069941,3.26794926693693));
#4500=CARTESIAN_POINT('Ctrl Pts',(-9.48528150594747,-59.4000514234839,3.16692875403965));
#4501=CARTESIAN_POINT('Ctrl Pts',(-9.27957129161625,-59.7736857449617,3.04816190642046));
#4502=CARTESIAN_POINT('Ctrl Pts',(-8.85072610408482,-60.5838408211701,2.80056802195851));
#4503=CARTESIAN_POINT('Ctrl Pts',(-8.24808651965381,-61.8309043008757,2.45263389566295));
#4504=CARTESIAN_POINT('Ctrl Pts',(-7.55542422193878,-63.5155343440006,2.05272513161967));
#4505=CARTESIAN_POINT('Ctrl Pts',(-6.90205127823281,-65.6387469026739,1.67550008668981));
#4506=CARTESIAN_POINT('Ctrl Pts',(-6.48397037243023,-67.8268313873179,1.43412096318165));
#4507=CARTESIAN_POINT('Ctrl Pts',(-6.34122352677097,-70.0170790592907,1.3517060334143));
#4508=CARTESIAN_POINT('Ctrl Pts',(-6.48495181878737,-72.2095774494972,1.43468760150014));
#4509=CARTESIAN_POINT('Ctrl Pts',(-6.90363140653664,-74.4042360198239,1.67641237419138));
#4510=CARTESIAN_POINT('Ctrl Pts',(-7.55706764850564,-76.5376484259766,2.05367396439044));
#4511=CARTESIAN_POINT('Ctrl Pts',(-8.2493379511397,-78.2330921003763,2.4533564099682));
#4512=CARTESIAN_POINT('Ctrl Pts',(-8.85144191612828,-79.4895535395311,2.80098129623449));
#4513=CARTESIAN_POINT('Ctrl Pts',(-9.27982610828295,-80.3063762981875,3.04830902489157));
#4514=CARTESIAN_POINT('Ctrl Pts',(-9.48528150594747,-80.6831737611365,3.16692875403965));
#4515=CARTESIAN_POINT('Ctrl Pts',(-8.38776791345494,-80.4575084778089,7.15208113949181));
#4516=CARTESIAN_POINT('Ctrl Pts',(-10.3877679134549,-80.4575084778089,3.68797952435406));
#4517=CARTESIAN_POINT('Ctrl Pts',(-6.46924638863315,-77.0270458318404,6.04442222068987));
#4518=CARTESIAN_POINT('Ctrl Pts',(-8.46924638863315,-77.0270458318404,2.58032060555211));
#4519=CARTESIAN_POINT('Ctrl Pts',(-5.35927427876184,-73.6659453058254,5.40357952426269));
#4520=CARTESIAN_POINT('Ctrl Pts',(-7.35927427876184,-73.6659453058254,1.93947790912493));
#4521=CARTESIAN_POINT('Ctrl Pts',(-5.28295903814551,-70.3822047696916,5.35951889954958));
#4522=CARTESIAN_POINT('Ctrl Pts',(-7.28295903814551,-70.3822047696916,1.89541728441182));
#4523=CARTESIAN_POINT('Ctrl Pts',(-5.20623937398965,-67.0810624412054,5.31522478079705));
#4524=CARTESIAN_POINT('Ctrl Pts',(-7.20623937398965,-67.0810624412054,1.8511231656593));
#4525=CARTESIAN_POINT('Ctrl Pts',(-6.18698651326632,-63.7443324561667,5.8814594056654));
#4526=CARTESIAN_POINT('Ctrl Pts',(-8.18698651326632,-63.7443324561667,2.41735779052764));
#4527=CARTESIAN_POINT('Ctrl Pts',(-8.00139241434423,-60.3332801706268,6.92900714107197));
#4528=CARTESIAN_POINT('Ctrl Pts',(-10.0013924143442,-60.3332801706268,3.46490552593421));
#4529=CARTESIAN_POINT('Ctrl Pts',(-8.1255334611566,-60.0998971105259,7.00068000786658));
#4530=CARTESIAN_POINT('Ctrl Pts',(-10.1255334611566,-60.0998971105259,3.53657839272882));
#4531=CARTESIAN_POINT('Ctrl Pts',(-8.25361848477347,-59.8663266194109,7.07462993073093));
#4532=CARTESIAN_POINT('Ctrl Pts',(-10.2536184847735,-59.8663266194109,3.61052831559318));
#4533=CARTESIAN_POINT('Ctrl Pts',(-8.38563591866956,-59.6325955001746,7.15085023172856));
#4534=CARTESIAN_POINT('Ctrl Pts',(-10.3856359186696,-59.6325955001746,3.68674861659081));
#4535=CARTESIAN_POINT('Ctrl Pts',(-9.48528150594747,-78.7239099706565,3.16692875403965));
#4536=CARTESIAN_POINT('Ctrl Pts',(-8.1235366486123,-75.8929833900826,2.3807249940896));
#4537=CARTESIAN_POINT('Ctrl Pts',(-7.34637449639998,-73.110885295442,1.93203021630583));
#4538=CARTESIAN_POINT('Ctrl Pts',(-7.28295903814551,-70.3822047696916,1.89541728441182));
#4539=CARTESIAN_POINT('Ctrl Pts',(-7.21386508212201,-67.4091862433286,1.85552587030228));
#4540=CARTESIAN_POINT('Ctrl Pts',(-8.00246730463089,-64.4073030784457,2.31082557575132));
#4541=CARTESIAN_POINT('Ctrl Pts',(-9.48528150594747,-61.3482609285956,3.16692875403965));
#4542=CARTESIAN_POINT('Origin',(-8.36449572011295,-70.043155328449,2.51984277888418));
#4543=CARTESIAN_POINT('Origin',(-2.,-70.043155328449,-8.50378717290612));
#4544=CARTESIAN_POINT('Ctrl Pts',(-2.,-61.3482609285956,-9.79795912321705));
#4545=CARTESIAN_POINT('Ctrl Pts',(-2.,-64.4073030784457,-8.08575276664041));
#4546=CARTESIAN_POINT('Ctrl Pts',(-2.,-67.4091862433286,-7.17515335574232));
#4547=CARTESIAN_POINT('Ctrl Pts',(-2.,-70.3822047696916,-7.2549361839614));
#4548=CARTESIAN_POINT('Ctrl Pts',(-2.,-73.110885295442,-7.32816204774941));
#4549=CARTESIAN_POINT('Ctrl Pts',(-2.,-75.8929833900826,-8.22555160331695));
#4550=CARTESIAN_POINT('Ctrl Pts',(-2.,-78.7239099706565,-9.79795912321705));
#4551=CARTESIAN_POINT('Ctrl Pts',(-2.,-80.6831737611365,-9.79795912321705));
#4552=CARTESIAN_POINT('Ctrl Pts',(-2.,-80.3063762981875,-9.5607196649209));
#4553=CARTESIAN_POINT('Ctrl Pts',(-2.,-79.4895535395311,-9.06606420760675));
#4554=CARTESIAN_POINT('Ctrl Pts',(-2.,-78.2330921003763,-8.37081443507416));
#4555=CARTESIAN_POINT('Ctrl Pts',(-2.,-76.5376484259766,-7.57144954391864));
#4556=CARTESIAN_POINT('Ctrl Pts',(-2.,-74.4042360198239,-6.81692636352051));
#4557=CARTESIAN_POINT('Ctrl Pts',(-2.,-72.2095774494972,-6.33347681813803));
#4558=CARTESIAN_POINT('Ctrl Pts',(-2.,-70.0170790592907,-6.16751368196636));
#4559=CARTESIAN_POINT('Ctrl Pts',(-2.,-67.8268313873179,-6.33234354150105));
#4560=CARTESIAN_POINT('Ctrl Pts',(-2.,-65.6387469026739,-6.81510178851737));
#4561=CARTESIAN_POINT('Ctrl Pts',(-2.,-63.5155343440006,-7.5695518783771));
#4562=CARTESIAN_POINT('Ctrl Pts',(-2.,-61.8309043008757,-8.36936940646365));
#4563=CARTESIAN_POINT('Ctrl Pts',(-2.,-60.5838408211701,-9.06523765905478));
#4564=CARTESIAN_POINT('Ctrl Pts',(-2.,-59.7736857449617,-9.56042542797867));
#4565=CARTESIAN_POINT('Ctrl Pts',(-2.,-59.4000514234839,-9.79795912321705));
#4566=CARTESIAN_POINT('Ctrl Pts',(-2.,-59.086309449904,-10.0000001490116));
#4567=CARTESIAN_POINT('Ctrl Pts',(2.,-59.086309449904,-10.0000001490116));
#4568=CARTESIAN_POINT('Ctrl Pts',(-2.,-59.5226469900691,-9.71541862853099));
#4569=CARTESIAN_POINT('Ctrl Pts',(2.,-59.5226469900691,-9.71541862853099));
#4570=CARTESIAN_POINT('Ctrl Pts',(-2.,-60.3954912930146,-9.17112660672148));
#4571=CARTESIAN_POINT('Ctrl Pts',(2.,-60.3954912930146,-9.17112660672148));
#4572=CARTESIAN_POINT('Ctrl Pts',(-2.,-61.7052654003555,-8.42929943825239));
#4573=CARTESIAN_POINT('Ctrl Pts',(2.,-61.7052654003555,-8.42929943825239));
#4574=CARTESIAN_POINT('Ctrl Pts',(-2.,-63.4526630153491,-7.59189221324228));
#4575=CARTESIAN_POINT('Ctrl Pts',(2.,-63.4526630153491,-7.59189221324228));
#4576=CARTESIAN_POINT('Ctrl Pts',(-2.,-65.6387469026739,-6.81510178851737));
#4577=CARTESIAN_POINT('Ctrl Pts',(2.,-65.6387469026739,-6.81510178851737));
#4578=CARTESIAN_POINT('Ctrl Pts',(-2.,-67.8268313873179,-6.33234354150105));
#4579=CARTESIAN_POINT('Ctrl Pts',(2.,-67.8268313873179,-6.33234354150105));
#4580=CARTESIAN_POINT('Ctrl Pts',(-2.,-70.0170790592907,-6.16751368196636));
#4581=CARTESIAN_POINT('Ctrl Pts',(2.,-70.0170790592907,-6.16751368196636));
#4582=CARTESIAN_POINT('Ctrl Pts',(-2.,-72.2095774494972,-6.33347681813803));
#4583=CARTESIAN_POINT('Ctrl Pts',(2.,-72.2095774494972,-6.33347681813803));
#4584=CARTESIAN_POINT('Ctrl Pts',(-2.,-74.4042360198239,-6.81692636352051));
#4585=CARTESIAN_POINT('Ctrl Pts',(2.,-74.4042360198239,-6.81692636352051));
#4586=CARTESIAN_POINT('Ctrl Pts',(-2.,-76.6008911628802,-7.59381657940036));
#4587=CARTESIAN_POINT('Ctrl Pts',(2.,-76.6008911628802,-7.59381657940036));
#4588=CARTESIAN_POINT('Ctrl Pts',(-2.,-78.3596811861365,-8.43077658178929));
#4589=CARTESIAN_POINT('Ctrl Pts',(2.,-78.3596811861365,-8.43077658178929));
#4590=CARTESIAN_POINT('Ctrl Pts',(-2.,-79.6795458256299,-9.1719770523105));
#4591=CARTESIAN_POINT('Ctrl Pts',(2.,-79.6795458256299,-9.1719770523105));
#4592=CARTESIAN_POINT('Ctrl Pts',(-2.,-80.5597931505379,-9.71572340258784));
#4593=CARTESIAN_POINT('Ctrl Pts',(2.,-80.5597931505379,-9.71572340258784));
#4594=CARTESIAN_POINT('Ctrl Pts',(-2.,-81.0000012069941,-10.0000001490116));
#4595=CARTESIAN_POINT('Ctrl Pts',(2.,-81.0000012069941,-10.0000001490116));
#4596=CARTESIAN_POINT('Ctrl Pts',(2.,-59.4000514234839,-9.79795912321705));
#4597=CARTESIAN_POINT('Ctrl Pts',(2.,-59.7736857449617,-9.56042542797867));
#4598=CARTESIAN_POINT('Ctrl Pts',(2.,-60.5838408211701,-9.06523765905478));
#4599=CARTESIAN_POINT('Ctrl Pts',(2.,-61.8309043008757,-8.36936940646365));
#4600=CARTESIAN_POINT('Ctrl Pts',(2.,-63.5155343440006,-7.5695518783771));
#4601=CARTESIAN_POINT('Ctrl Pts',(2.,-65.6387469026739,-6.81510178851737));
#4602=CARTESIAN_POINT('Ctrl Pts',(2.,-67.8268313873179,-6.33234354150105));
#4603=CARTESIAN_POINT('Ctrl Pts',(2.,-70.0170790592907,-6.16751368196636));
#4604=CARTESIAN_POINT('Ctrl Pts',(2.,-72.2095774494972,-6.33347681813803));
#4605=CARTESIAN_POINT('Ctrl Pts',(2.,-74.4042360198239,-6.81692636352051));
#4606=CARTESIAN_POINT('Ctrl Pts',(2.,-76.5376484259766,-7.57144954391864));
#4607=CARTESIAN_POINT('Ctrl Pts',(2.,-78.2330921003763,-8.37081443507416));
#4608=CARTESIAN_POINT('Ctrl Pts',(2.,-79.4895535395311,-9.06606420760675));
#4609=CARTESIAN_POINT('Ctrl Pts',(2.,-80.3063762981875,-9.5607196649209));
#4610=CARTESIAN_POINT('Ctrl Pts',(2.,-80.6831737611365,-9.79795912321705));
#4611=CARTESIAN_POINT('Ctrl Pts',(-2.,-80.4575084778089,-10.8400606638459));
#4612=CARTESIAN_POINT('Ctrl Pts',(2.,-80.4575084778089,-10.8400606638459));
#4613=CARTESIAN_POINT('Ctrl Pts',(-2.,-77.0270458318404,-8.62474282624198));
#4614=CARTESIAN_POINT('Ctrl Pts',(2.,-77.0270458318404,-8.62474282624198));
#4615=CARTESIAN_POINT('Ctrl Pts',(-2.,-73.6659453058254,-7.34305743338762));
#4616=CARTESIAN_POINT('Ctrl Pts',(2.,-73.6659453058254,-7.34305743338762));
#4617=CARTESIAN_POINT('Ctrl Pts',(-2.,-70.3822047696916,-7.2549361839614));
#4618=CARTESIAN_POINT('Ctrl Pts',(2.,-70.3822047696916,-7.2549361839614));
#4619=CARTESIAN_POINT('Ctrl Pts',(-2.,-67.0810624412054,-7.16634794645635));
#4620=CARTESIAN_POINT('Ctrl Pts',(2.,-67.0810624412054,-7.16634794645635));
#4621=CARTESIAN_POINT('Ctrl Pts',(-2.,-63.7443324561667,-8.29881719619304));
#4622=CARTESIAN_POINT('Ctrl Pts',(2.,-63.7443324561667,-8.29881719619304));
#4623=CARTESIAN_POINT('Ctrl Pts',(-2.,-60.3332801706268,-10.3939126670062));
#4624=CARTESIAN_POINT('Ctrl Pts',(2.,-60.3332801706268,-10.3939126670062));
#4625=CARTESIAN_POINT('Ctrl Pts',(-2.,-60.0998971105259,-10.5372584005954));
#4626=CARTESIAN_POINT('Ctrl Pts',(2.,-60.0998971105259,-10.5372584005954));
#4627=CARTESIAN_POINT('Ctrl Pts',(-2.,-59.8663266194109,-10.6851582463241));
#4628=CARTESIAN_POINT('Ctrl Pts',(2.,-59.8663266194109,-10.6851582463241));
#4629=CARTESIAN_POINT('Ctrl Pts',(-2.,-59.6325955001746,-10.8375988483194));
#4630=CARTESIAN_POINT('Ctrl Pts',(2.,-59.6325955001746,-10.8375988483194));
#4631=CARTESIAN_POINT('Ctrl Pts',(2.,-78.7239099706565,-9.79795912321705));
#4632=CARTESIAN_POINT('Ctrl Pts',(2.,-75.8929833900826,-8.22555160331695));
#4633=CARTESIAN_POINT('Ctrl Pts',(2.,-73.110885295442,-7.32816204774941));
#4634=CARTESIAN_POINT('Ctrl Pts',(2.,-70.3822047696916,-7.2549361839614));
#4635=CARTESIAN_POINT('Ctrl Pts',(2.,-67.4091862433286,-7.17515335574232));
#4636=CARTESIAN_POINT('Ctrl Pts',(2.,-64.4073030784457,-8.08575276664041));
#4637=CARTESIAN_POINT('Ctrl Pts',(2.,-61.3482609285956,-9.79795912321705));
#4638=CARTESIAN_POINT('Origin',(2.,-70.043155328449,-8.50378717290612));
#4639=CARTESIAN_POINT('Origin',(0.,-6.,1.56462189870865E-7));
#4640=CARTESIAN_POINT('',(-21.,-6.,21.));
#4641=CARTESIAN_POINT('',(-21.,-6.,-21.));
#4642=CARTESIAN_POINT('',(-21.,-6.,-21.));
#4643=CARTESIAN_POINT('',(21.,-6.,-21.));
#4644=CARTESIAN_POINT('',(21.,-6.,-21.));
#4645=CARTESIAN_POINT('',(21.,-6.,21.));
#4646=CARTESIAN_POINT('',(21.,-6.,21.));
#4647=CARTESIAN_POINT('',(11.1,-6.,21.0000003129244));
#4648=CARTESIAN_POINT('',(11.1,-6.,21.0000003129244));
#4649=CARTESIAN_POINT('',(-11.1,-6.,21.0000003129244));
#4650=CARTESIAN_POINT('',(-21.,-6.,21.));
#4651=CARTESIAN_POINT('',(-21.,-6.,21.));
#4652=CARTESIAN_POINT('',(13.75,-6.,15.5000001564622));
#4653=CARTESIAN_POINT('Origin',(15.5,-6.,15.5000001564622));
#4654=CARTESIAN_POINT('',(-17.25,-6.,15.5000001564622));
#4655=CARTESIAN_POINT('Origin',(-15.5,-6.,15.5000001564622));
#4656=CARTESIAN_POINT('',(13.75,-6.,-15.4999998435378));
#4657=CARTESIAN_POINT('Origin',(15.5,-6.,-15.4999998435378));
#4658=CARTESIAN_POINT('',(-17.25,-6.,-15.4999998435378));
#4659=CARTESIAN_POINT('Origin',(-15.5,-6.,-15.4999998435378));
#4660=CARTESIAN_POINT('Origin',(-18.2500002384186,0.,2.74999999999999));
#4661=CARTESIAN_POINT('',(-18.2500002384186,0.,2.74999999999999));
#4662=CARTESIAN_POINT('',(-18.2500002384186,0.,-2.75));
#4663=CARTESIAN_POINT('',(-18.2500002384186,0.,1.37500007823109));
#4664=CARTESIAN_POINT('',(-18.2500002384186,-1.5,2.74999999999999));
#4665=CARTESIAN_POINT('',(-18.2500002384186,0.,2.74999999999999));
#4666=CARTESIAN_POINT('',(-18.2500002384186,-1.5,-2.75));
#4667=CARTESIAN_POINT('',(-18.2500002384186,-1.5,-2.75));
#4668=CARTESIAN_POINT('',(-18.2500002384186,0.,-2.75));
#4669=CARTESIAN_POINT('Origin',(-13.7500002384186,0.,2.75));
#4670=CARTESIAN_POINT('',(-13.7500002384186,0.,2.75));
#4671=CARTESIAN_POINT('',(-6.87500011920929,0.,2.75000000000001));
#4672=CARTESIAN_POINT('',(-13.7500002384186,-1.5,2.75));
#4673=CARTESIAN_POINT('',(-13.7500002384186,0.,2.75));
#4674=CARTESIAN_POINT('',(-18.2500002384186,-1.5,2.74999999999999));
#4675=CARTESIAN_POINT('Origin',(-13.7500002384186,0.,-2.75));
#4676=CARTESIAN_POINT('',(-13.7500002384186,0.,-2.75));
#4677=CARTESIAN_POINT('',(-13.7500002384186,0.,-1.37499992176891));
#4678=CARTESIAN_POINT('',(-13.7500002384186,-1.5,-2.75));
#4679=CARTESIAN_POINT('',(-13.7500002384186,0.,-2.75));
#4680=CARTESIAN_POINT('',(-13.7500002384186,-1.5,2.75));
#4681=CARTESIAN_POINT('Origin',(-18.2500002384186,0.,-2.75));
#4682=CARTESIAN_POINT('',(-9.12500011920929,0.,-2.75));
#4683=CARTESIAN_POINT('',(-13.7500002384186,-1.5,-2.75));
#4684=CARTESIAN_POINT('Origin',(-16.0000002384186,-1.5,-5.55111512312578E-16));
#4685=CARTESIAN_POINT('Origin',(-2.75,0.,-13.7500002384186));
#4686=CARTESIAN_POINT('',(-2.75,0.,-13.7500002384186));
#4687=CARTESIAN_POINT('',(-2.74999999999999,0.,-18.2500002384186));
#4688=CARTESIAN_POINT('',(-2.75000000000001,0.,-6.8750000409782));
#4689=CARTESIAN_POINT('',(-2.75,-1.5,-13.7500002384186));
#4690=CARTESIAN_POINT('',(-2.75,0.,-13.7500002384186));
#4691=CARTESIAN_POINT('',(-2.74999999999999,-1.5,-18.2500002384186));
#4692=CARTESIAN_POINT('',(-2.74999999999999,-1.5,-18.2500002384186));
#4693=CARTESIAN_POINT('',(-2.74999999999999,0.,-18.2500002384186));
#4694=CARTESIAN_POINT('Origin',(2.75,0.,-13.7500002384186));
#4695=CARTESIAN_POINT('',(2.75,0.,-13.7500002384186));
#4696=CARTESIAN_POINT('',(1.375,0.,-13.7500002384186));
#4697=CARTESIAN_POINT('',(2.75,-1.5,-13.7500002384186));
#4698=CARTESIAN_POINT('',(2.75,0.,-13.7500002384186));
#4699=CARTESIAN_POINT('',(-2.75,-1.5,-13.7500002384186));
#4700=CARTESIAN_POINT('Origin',(2.75,0.,-18.2500002384186));
#4701=CARTESIAN_POINT('',(2.75,0.,-18.2500002384186));
#4702=CARTESIAN_POINT('',(2.75,0.,-9.1250000409782));
#4703=CARTESIAN_POINT('',(2.75,-1.5,-18.2500002384186));
#4704=CARTESIAN_POINT('',(2.75,0.,-18.2500002384186));
#4705=CARTESIAN_POINT('',(2.75,-1.5,-13.7500002384186));
#4706=CARTESIAN_POINT('Origin',(-2.74999999999999,0.,-18.2500002384186));
#4707=CARTESIAN_POINT('',(-1.375,0.,-18.2500002384186));
#4708=CARTESIAN_POINT('',(2.75,-1.5,-18.2500002384186));
#4709=CARTESIAN_POINT('Origin',(3.33066907387547E-15,-1.5,-16.0000002384186));
#4710=CARTESIAN_POINT('Origin',(13.7500002384186,0.,-2.75));
#4711=CARTESIAN_POINT('',(13.7500002384186,0.,-2.75));
#4712=CARTESIAN_POINT('',(18.2500002384186,0.,-2.75));
#4713=CARTESIAN_POINT('',(6.87500011920929,0.,-2.75000000000001));
#4714=CARTESIAN_POINT('',(13.7500002384186,-1.5,-2.75));
#4715=CARTESIAN_POINT('',(13.7500002384186,0.,-2.75));
#4716=CARTESIAN_POINT('',(18.2500002384186,-1.5,-2.75));
#4717=CARTESIAN_POINT('',(18.2500002384186,-1.5,-2.75));
#4718=CARTESIAN_POINT('',(18.2500002384186,0.,-2.75));
#4719=CARTESIAN_POINT('Origin',(13.7500002384186,0.,2.75));
#4720=CARTESIAN_POINT('',(13.7500002384186,0.,2.75));
#4721=CARTESIAN_POINT('',(13.7500002384186,0.,1.3750000782311));
#4722=CARTESIAN_POINT('',(13.7500002384186,-1.5,2.75));
#4723=CARTESIAN_POINT('',(13.7500002384186,0.,2.75));
#4724=CARTESIAN_POINT('',(13.7500002384186,-1.5,-2.75));
#4725=CARTESIAN_POINT('Origin',(18.2500002384186,0.,2.75));
#4726=CARTESIAN_POINT('',(18.2500002384186,0.,2.75));
#4727=CARTESIAN_POINT('',(9.12500011920929,0.,2.75));
#4728=CARTESIAN_POINT('',(18.2500002384186,-1.5,2.75));
#4729=CARTESIAN_POINT('',(18.2500002384186,0.,2.75));
#4730=CARTESIAN_POINT('',(13.7500002384186,-1.5,2.75));
#4731=CARTESIAN_POINT('Origin',(18.2500002384186,0.,-2.75));
#4732=CARTESIAN_POINT('',(18.2500002384186,0.,-1.3749999217689));
#4733=CARTESIAN_POINT('',(18.2500002384186,-1.5,2.75));
#4734=CARTESIAN_POINT('Origin',(16.0000002384186,-1.5,-3.33066907387547E-15));
#4735=CARTESIAN_POINT('Origin',(0.,0.,-1.11022302462516E-15));
#4736=CARTESIAN_POINT('',(-7.5,-3.,-2.02870812398567E-15));
#4737=CARTESIAN_POINT('Origin',(0.,-3.,-1.11022302462516E-15));
#4738=CARTESIAN_POINT('',(-7.5,-6.,-1.91737925264642E-16));
#4739=CARTESIAN_POINT('',(-7.5,0.,-2.02870812398567E-15));
#4740=CARTESIAN_POINT('Origin',(0.,-6.,-1.11022302462516E-15));
#4741=CARTESIAN_POINT('Origin',(-2.89034774783844,0.,10.8982344852992));
#4742=CARTESIAN_POINT('',(-2.89034774783844,0.,10.8982344852992));
#4743=CARTESIAN_POINT('',(-10.8982344852992,0.,2.89034774783844));
#4744=CARTESIAN_POINT('',(-4.89231939308809,0.,8.89626284004959));
#4745=CARTESIAN_POINT('',(-2.89034774783844,-3.,10.8982344852992));
#4746=CARTESIAN_POINT('',(-2.89034774783844,0.,10.8982344852992));
#4747=CARTESIAN_POINT('',(-10.8982344852992,-3.,2.89034774783844));
#4748=CARTESIAN_POINT('',(-10.8982344852992,-3.,2.89034774783844));
#4749=CARTESIAN_POINT('',(-10.8982344852992,0.,2.89034774783844));
#4750=CARTESIAN_POINT('Origin',(0.,0.,-1.11022302462516E-15));
#4751=CARTESIAN_POINT('',(10.8982344852992,0.,-2.89034774783844));
#4752=CARTESIAN_POINT('Origin',(0.,0.,-1.11022302462516E-15));
#4753=CARTESIAN_POINT('',(10.8982344852992,-3.,-2.89034774783844));
#4754=CARTESIAN_POINT('',(10.8982344852992,0.,-2.89034774783844));
#4755=CARTESIAN_POINT('Origin',(0.,-3.,-1.11022302462516E-15));
#4756=CARTESIAN_POINT('Origin',(2.89034774783845,0.,-10.8982344852992));
#4757=CARTESIAN_POINT('',(2.89034774783845,0.,-10.8982344852992));
#4758=CARTESIAN_POINT('',(4.89231947131919,0.,-8.89626276181849));
#4759=CARTESIAN_POINT('',(2.89034774783845,-3.,-10.8982344852992));
#4760=CARTESIAN_POINT('',(2.89034774783845,0.,-10.8982344852992));
#4761=CARTESIAN_POINT('',(2.89034774783845,-3.,-10.8982344852992));
#4762=CARTESIAN_POINT('Origin',(0.,0.,-1.11022302462516E-15));
#4763=CARTESIAN_POINT('Origin',(0.,0.,-1.11022302462516E-15));
#4764=CARTESIAN_POINT('Origin',(0.,-3.,-1.11022302462516E-15));
#4765=CARTESIAN_POINT('Origin',(0.,-3.,-2.22044604925031E-15));
#4766=CARTESIAN_POINT('Origin',(15.5,0.,15.5000001564622));
#4767=CARTESIAN_POINT('',(13.75,0.,15.5000001564622));
#4768=CARTESIAN_POINT('',(13.75,0.,15.5000001564622));
#4769=CARTESIAN_POINT('Origin',(15.5,0.,15.5000001564622));
#4770=CARTESIAN_POINT('Origin',(-15.5,0.,15.5000001564622));
#4771=CARTESIAN_POINT('',(-17.25,0.,15.5000001564622));
#4772=CARTESIAN_POINT('',(-17.25,0.,15.5000001564622));
#4773=CARTESIAN_POINT('Origin',(-15.5,0.,15.5000001564622));
#4774=CARTESIAN_POINT('Origin',(15.5,0.,-15.4999998435378));
#4775=CARTESIAN_POINT('',(13.75,0.,-15.4999998435378));
#4776=CARTESIAN_POINT('',(13.75,0.,-15.4999998435378));
#4777=CARTESIAN_POINT('Origin',(15.5,0.,-15.4999998435378));
#4778=CARTESIAN_POINT('Origin',(-15.5,0.,-15.4999998435378));
#4779=CARTESIAN_POINT('',(-17.25,0.,-15.4999998435378));
#4780=CARTESIAN_POINT('',(-17.25,0.,-15.4999998435378));
#4781=CARTESIAN_POINT('Origin',(-15.5,0.,-15.4999998435378));
#4782=CARTESIAN_POINT('Origin',(-11.1,0.,21.0000003129244));
#4783=CARTESIAN_POINT('',(-21.,0.,21.));
#4784=CARTESIAN_POINT('',(-11.1,0.,21.0000003129244));
#4785=CARTESIAN_POINT('',(-21.,0.,21.));
#4786=CARTESIAN_POINT('',(-21.,0.,21.));
#4787=CARTESIAN_POINT('',(-11.1,0.,21.0000003129244));
#4788=CARTESIAN_POINT('Origin',(11.1,0.,21.));
#4789=CARTESIAN_POINT('',(11.1,0.,21.0000003129244));
#4790=CARTESIAN_POINT('',(-21.,0.,21.));
#4791=CARTESIAN_POINT('',(11.1,0.,21.0000003129244));
#4792=CARTESIAN_POINT('Origin',(21.,0.,21.));
#4793=CARTESIAN_POINT('',(21.,0.,21.));
#4794=CARTESIAN_POINT('',(11.1,0.,21.0000003129244));
#4795=CARTESIAN_POINT('',(21.,0.,21.));
#4796=CARTESIAN_POINT('Origin',(21.,0.,-21.));
#4797=CARTESIAN_POINT('',(21.,0.,-21.));
#4798=CARTESIAN_POINT('',(21.,0.,21.));
#4799=CARTESIAN_POINT('',(21.,0.,-21.));
#4800=CARTESIAN_POINT('Origin',(-21.,0.,-21.));
#4801=CARTESIAN_POINT('',(-21.,0.,-21.));
#4802=CARTESIAN_POINT('',(21.,0.,-21.));
#4803=CARTESIAN_POINT('',(-21.,0.,-21.));
#4804=CARTESIAN_POINT('Origin',(-21.,0.,21.));
#4805=CARTESIAN_POINT('',(-21.,0.,-21.));
#4806=CARTESIAN_POINT('Origin',(0.,-6.,1.56462189870865E-7));
#4807=CARTESIAN_POINT('Origin',(0.,0.,1.56462189870865E-7));
#4808=UNCERTAINTY_MEASURE_WITH_UNIT(LENGTH_MEASURE(0.01),#4812,
'DISTANCE_ACCURACY_VALUE',
'Maximum model space distance between geometric entities at asserted c
onnectivities');
#4809=UNCERTAINTY_MEASURE_WITH_UNIT(LENGTH_MEASURE(0.01),#4812,
'DISTANCE_ACCURACY_VALUE',
'Maximum model space distance between geometric entities at asserted c
onnectivities');
#4810=(
GEOMETRIC_REPRESENTATION_CONTEXT(3)
GLOBAL_UNCERTAINTY_ASSIGNED_CONTEXT((#4808))
GLOBAL_UNIT_ASSIGNED_CONTEXT((#4812,#4814,#4815))
REPRESENTATION_CONTEXT('','3D')
);
#4811=(
GEOMETRIC_REPRESENTATION_CONTEXT(3)
GLOBAL_UNCERTAINTY_ASSIGNED_CONTEXT((#4809))
GLOBAL_UNIT_ASSIGNED_CONTEXT((#4812,#4814,#4815))
REPRESENTATION_CONTEXT('','3D')
);
#4812=(
LENGTH_UNIT()
NAMED_UNIT(*)
SI_UNIT(.MILLI.,.METRE.)
);
#4813=(
LENGTH_UNIT()
NAMED_UNIT(*)
SI_UNIT($,.METRE.)
);
#4814=(
NAMED_UNIT(*)
PLANE_ANGLE_UNIT()
SI_UNIT($,.RADIAN.)
);
#4815=(
NAMED_UNIT(*)
SI_UNIT($,.STERADIAN.)
SOLID_ANGLE_UNIT()
);
#4816=SHAPE_DEFINITION_REPRESENTATION(#4817,#4818);
#4817=PRODUCT_DEFINITION_SHAPE('',$,#4820);
#4818=SHAPE_REPRESENTATION('',(#2500),#4810);
#4819=PRODUCT_DEFINITION_CONTEXT('part definition',#4824,'design');
#4820=PRODUCT_DEFINITION('SyringeHolder for Hamilton 1005TLL',
'SyringeHolder for Hamilton 1005TLL v3',#4821,#4819);
#4821=PRODUCT_DEFINITION_FORMATION('',$,#4826);
#4822=PRODUCT_RELATED_PRODUCT_CATEGORY(
'SyringeHolder for Hamilton 1005TLL v3',
'SyringeHolder for Hamilton 1005TLL v3',(#4826));
#4823=APPLICATION_PROTOCOL_DEFINITION('international standard',
'automotive_design',2009,#4824);
#4824=APPLICATION_CONTEXT(
'Core Data for Automotive Mechanical Design Process');
#4825=PRODUCT_CONTEXT('part definition',#4824,'mechanical');
#4826=PRODUCT('SyringeHolder for Hamilton 1005TLL',
'SyringeHolder for Hamilton 1005TLL v3',$,(#4825));
#4827=PRESENTATION_STYLE_ASSIGNMENT((#4829));
#4828=PRESENTATION_STYLE_ASSIGNMENT((#4830));
#4829=SURFACE_STYLE_USAGE(.BOTH.,#4831);
#4830=SURFACE_STYLE_USAGE(.BOTH.,#4832);
#4831=SURFACE_SIDE_STYLE('',(#4833));
#4832=SURFACE_SIDE_STYLE('',(#4834));
#4833=SURFACE_STYLE_FILL_AREA(#4835);
#4834=SURFACE_STYLE_FILL_AREA(#4836);
#4835=FILL_AREA_STYLE('Steel - Satin',(#4837));
#4836=FILL_AREA_STYLE('Nylon 6-6 (White)',(#4838));
#4837=FILL_AREA_STYLE_COLOUR('Steel - Satin',#4839);
#4838=FILL_AREA_STYLE_COLOUR('Nylon 6-6 (White)',#4840);
#4839=COLOUR_RGB('Steel - Satin',0.627450980392157,0.627450980392157,0.627450980392157);
#4840=COLOUR_RGB('Nylon 6-6 (White)',0.972549019607843,0.968627450980392,
0.929411764705882);
ENDSEC;
END-ISO-10303-21;
