# Supplementary material for: An open source extrusion bioprinter based on the E3D motion system and tool changer to enable FRESH and multimaterial bioprinting
Source: Sci Rep. 2021 Nov 3;11:21547. doi: 10.1038/s41598-021-00931-1 (PMC8566469; doi:10.1038/s41598-021-00931-1)
Supplement: Supplementary file 2 — Supplementary Information 2. [file 41598_2021_931_MOESM2_ESM.zip › Printer components, STL and STEP files/Tools/SyringeHolder for Hamilton 1001TLL.step]

ISO-10303-21;
HEADER;
/* Generated by software containing ST-Developer
 * from STEP Tools, Inc. (www.steptools.com) 
 */

FILE_DESCRIPTION(
/* description */ (''),
/* implementation_level */ '2;1');

FILE_NAME(
/* name */ 
'//argos.storage.uu.se/MyGroups$/Bronze/UPRINT/Manuscripts/Engberg et 
al, April 21.docx.sb-6ca6f2c6-Cniny2/Supplementary material/SyringeHol
der for Hamilton 1001TLL.step',
/* time_stamp */ '2021-06-15T14:53:01+02:00',
/* author */ (''),
/* organization */ (''),
/* preprocessor_version */ 'ST-DEVELOPER v18.1',
/* originating_system */ 'Autodesk Translation Framework v10.9.0.1377',

/* authorisation */ '');

FILE_SCHEMA (('AUTOMOTIVE_DESIGN { 1 0 10303 214 3 1 1 }'));
ENDSEC;

DATA;
#10=MECHANICAL_DESIGN_GEOMETRIC_PRESENTATION_REPRESENTATION('',(#13),#4515);
#11=SHAPE_REPRESENTATION_RELATIONSHIP('SRR','None',#4522,#12);
#12=ADVANCED_BREP_SHAPE_REPRESENTATION('',(#14),#4514);
#13=STYLED_ITEM('',(#4532),#14);
#14=MANIFOLD_SOLID_BREP('Body1',#2361);
#15=TOROIDAL_SURFACE('',#2440,1.5,0.5);
#16=TOROIDAL_SURFACE('',#2447,1.5,0.5);
#17=TOROIDAL_SURFACE('',#2453,1.5,0.5);
#18=TOROIDAL_SURFACE('',#2459,1.5,0.5);
#19=B_SPLINE_SURFACE_WITH_KNOTS('',3,1,((#3509,#3510),(#3511,#3512),(#3513,
#3514),(#3515,#3516),(#3517,#3518)),.UNSPECIFIED.,.F.,.F.,.F.,(4,1,4),(2,
2),(0.,0.0376888265860991,0.0877689796223704),(0.,0.05),.UNSPECIFIED.);
#20=B_SPLINE_SURFACE_WITH_KNOTS('',3,1,((#3532,#3533),(#3534,#3535),(#3536,
#3537),(#3538,#3539),(#3540,#3541)),.UNSPECIFIED.,.F.,.F.,.F.,(4,1,4),(2,
2),(0.,0.0290213571134387,0.0593409660977618),(0.,0.05),.UNSPECIFIED.);
#21=B_SPLINE_SURFACE_WITH_KNOTS('',3,1,((#3555,#3556),(#3557,#3558),(#3559,
#3560),(#3561,#3562),(#3563,#3564)),.UNSPECIFIED.,.F.,.F.,.F.,(4,1,4),(2,
2),(0.,0.0288303099427117,0.05763978354486),(0.,0.05),.UNSPECIFIED.);
#22=B_SPLINE_SURFACE_WITH_KNOTS('',3,1,((#3578,#3579),(#3580,#3581),(#3582,
#3583),(#3584,#3585),(#3586,#3587)),.UNSPECIFIED.,.F.,.F.,.F.,(4,1,4),(2,
2),(0.,0.0286757159064139,0.0627765943649252),(0.,0.05),.UNSPECIFIED.);
#23=B_SPLINE_SURFACE_WITH_KNOTS('',3,1,((#3601,#3602),(#3603,#3604),(#3605,
#3606),(#3607,#3608),(#3609,#3610)),.UNSPECIFIED.,.F.,.F.,.F.,(4,1,4),(2,
2),(0.,0.0412400877035656,0.0732474910395553),(0.,0.05),.UNSPECIFIED.);
#24=B_SPLINE_SURFACE_WITH_KNOTS('',3,1,((#3642,#3643),(#3644,#3645),(#3646,
#3647),(#3648,#3649),(#3650,#3651)),.UNSPECIFIED.,.F.,.F.,.F.,(4,1,4),(2,
2),(0.,0.0436120506019906,0.0994043373628964),(0.,0.05),.UNSPECIFIED.);
#25=B_SPLINE_SURFACE_WITH_KNOTS('',3,1,((#3665,#3666),(#3667,#3668),(#3669,
#3670),(#3671,#3672),(#3673,#3674)),.UNSPECIFIED.,.F.,.F.,.F.,(4,1,4),(2,
2),(0.,0.0406946286555447,0.0799408324799242),(0.,0.05),.UNSPECIFIED.);
#26=B_SPLINE_SURFACE_WITH_KNOTS('',3,1,((#3688,#3689),(#3690,#3691),(#3692,
#3693),(#3694,#3695),(#3696,#3697)),.UNSPECIFIED.,.F.,.F.,.F.,(4,1,4),(2,
2),(0.,0.0212991321825003,0.0441317720017041),(0.,0.05),.UNSPECIFIED.);
#27=B_SPLINE_SURFACE_WITH_KNOTS('',3,1,((#3711,#3712),(#3713,#3714),(#3715,
#3716),(#3717,#3718),(#3719,#3720)),.UNSPECIFIED.,.F.,.F.,.F.,(4,1,4),(2,
2),(0.,0.0193138662326918,0.0393917211947193),(0.,0.05),.UNSPECIFIED.);
#28=B_SPLINE_SURFACE_WITH_KNOTS('',3,1,((#3734,#3735),(#3736,#3737),(#3738,
#3739),(#3740,#3741),(#3742,#3743)),.UNSPECIFIED.,.F.,.F.,.F.,(4,1,4),(2,
2),(0.,0.036319520603327,0.06131391079269),(0.,0.05),.UNSPECIFIED.);
#29=B_SPLINE_SURFACE_WITH_KNOTS('',3,1,((#3775,#3776),(#3777,#3778),(#3779,
#3780),(#3781,#3782),(#3783,#3784)),.UNSPECIFIED.,.F.,.F.,.F.,(4,1,4),(2,
2),(0.,0.0500439533848639,0.112463589166604),(0.,0.05),.UNSPECIFIED.);
#30=B_SPLINE_SURFACE_WITH_KNOTS('',3,1,((#3798,#3799),(#3800,#3801),(#3802,
#3803),(#3804,#3805),(#3806,#3807)),.UNSPECIFIED.,.F.,.F.,.F.,(4,1,4),(2,
2),(0.,0.0552545276509595,0.103043833983696),(0.,0.05),.UNSPECIFIED.);
#31=B_SPLINE_SURFACE_WITH_KNOTS('',3,1,((#3821,#3822),(#3823,#3824),(#3825,
#3826),(#3827,#3828),(#3829,#3830)),.UNSPECIFIED.,.F.,.F.,.F.,(4,1,4),(2,
2),(0.,0.0785974401601664,0.15235346334809),(0.,0.05),.UNSPECIFIED.);
#32=B_SPLINE_SURFACE_WITH_KNOTS('',3,1,((#3844,#3845),(#3846,#3847),(#3848,
#3849),(#3850,#3851),(#3852,#3853)),.UNSPECIFIED.,.F.,.F.,.F.,(4,1,4),(2,
2),(0.,0.0340442460314134,0.068758439603212),(0.,0.05),.UNSPECIFIED.);
#33=B_SPLINE_SURFACE_WITH_KNOTS('',3,1,((#3867,#3868),(#3869,#3870),(#3871,
#3872),(#3873,#3874),(#3875,#3876)),.UNSPECIFIED.,.F.,.F.,.F.,(4,1,4),(2,
2),(0.,0.0422153888875332,0.0787927978328402),(0.,0.05),.UNSPECIFIED.);
#34=B_SPLINE_SURFACE_WITH_KNOTS('',3,1,((#3890,#3891),(#3892,#3893),(#3894,
#3895),(#3896,#3897),(#3898,#3899)),.UNSPECIFIED.,.F.,.F.,.F.,(4,1,4),(2,
2),(0.,0.0373567068693992,0.0767906759220099),(0.,0.05),.UNSPECIFIED.);
#35=B_SPLINE_SURFACE_WITH_KNOTS('',3,1,((#3913,#3914),(#3915,#3916),(#3917,
#3918),(#3919,#3920),(#3921,#3922)),.UNSPECIFIED.,.F.,.F.,.F.,(4,1,4),(2,
2),(0.,0.0356854643436493,0.0719659562279837),(0.,0.05),.UNSPECIFIED.);
#36=B_SPLINE_SURFACE_WITH_KNOTS('',3,1,((#3967,#3968),(#3969,#3970),(#3971,
#3972),(#3973,#3974),(#3975,#3976)),.UNSPECIFIED.,.F.,.F.,.F.,(4,1,4),(2,
2),(0.,0.0541441894197555,0.0992685812559756),(0.,0.05),.UNSPECIFIED.);
#37=B_SPLINE_SURFACE_WITH_KNOTS('',3,1,((#3990,#3991),(#3992,#3993),(#3994,
#3995),(#3996,#3997),(#3998,#3999)),.UNSPECIFIED.,.F.,.F.,.F.,(4,1,4),(2,
2),(0.,0.0632094699534695,0.123406920772541),(0.,0.05),.UNSPECIFIED.);
#38=B_SPLINE_SURFACE_WITH_KNOTS('',3,1,((#4019,#4020),(#4021,#4022),(#4023,
#4024),(#4025,#4026),(#4027,#4028)),.UNSPECIFIED.,.F.,.F.,.F.,(4,1,4),(2,
2),(0.,0.0444833883839135,0.0825356634214006),(0.,0.05),.UNSPECIFIED.);
#39=B_SPLINE_SURFACE_WITH_KNOTS('',3,1,((#4042,#4043),(#4044,#4045),(#4046,
#4047),(#4048,#4049),(#4050,#4051)),.UNSPECIFIED.,.F.,.F.,.F.,(4,1,4),(2,
2),(0.,0.0380489051683157,0.0824847802930297),(0.,0.05),.UNSPECIFIED.);
#40=B_SPLINE_SURFACE_WITH_KNOTS('',3,1,((#4173,#4174),(#4175,#4176),(#4177,
#4178),(#4179,#4180),(#4181,#4182),(#4183,#4184),(#4185,#4186),(#4187,#4188),
(#4189,#4190),(#4191,#4192)),.UNSPECIFIED.,.F.,.F.,.F.,(4,3,3,4),(2,2),
(0.,0.450074175824213,0.826957519052672,1.),(-0.2,0.2),.UNSPECIFIED.);
#41=B_SPLINE_SURFACE_WITH_KNOTS('',3,1,((#4275,#4276),(#4277,#4278),(#4279,
#4280),(#4281,#4282),(#4283,#4284),(#4285,#4286),(#4287,#4288),(#4289,#4290),
(#4291,#4292),(#4293,#4294)),.UNSPECIFIED.,.F.,.F.,.F.,(4,3,3,4),(2,2),
(0.,0.450074175824213,0.826957519052672,1.),(-0.2,0.2),.UNSPECIFIED.);
#42=B_SPLINE_SURFACE_WITH_KNOTS('',3,1,((#4377,#4378),(#4379,#4380),(#4381,
#4382),(#4383,#4384),(#4385,#4386),(#4387,#4388),(#4389,#4390),(#4391,#4392),
(#4393,#4394),(#4395,#4396)),.UNSPECIFIED.,.F.,.F.,.F.,(4,3,3,4),(2,2),
(0.,0.450074175824213,0.826957519052672,1.),(-0.2,0.2),.UNSPECIFIED.);
#43=(
BOUNDED_CURVE()
B_SPLINE_CURVE(5,(#3433,#3434,#3435,#3436,#3437,#3438,#3439,#3440,#3441,
#3442,#3443,#3444,#3445,#3446,#3447),.UNSPECIFIED.,.F.,.F.)
B_SPLINE_CURVE_WITH_KNOTS((6,1,1,1,1,1,1,1,1,1,6),(0.019597417008139,0.1,
0.2,0.3,0.4,0.5,0.6,0.7,0.8,0.9,0.969775185639738),.UNSPECIFIED.)
CURVE()
GEOMETRIC_REPRESENTATION_ITEM()
RATIONAL_B_SPLINE_CURVE((1.,1.,1.,1.,1.,1.,1.,1.,1.,1.,1.,1.,1.,1.,1.))
REPRESENTATION_ITEM('')
);
#44=(
BOUNDED_CURVE()
B_SPLINE_CURVE(5,(#3448,#3449,#3450,#3451,#3452,#3453,#3454,#3455,#3456,
#3457,#3458,#3459,#3460,#3461,#3462),.UNSPECIFIED.,.F.,.F.)
B_SPLINE_CURVE_WITH_KNOTS((6,1,1,1,1,1,1,1,1,1,6),(-0.976004917465908,-0.9,
-0.8,-0.7,-0.6,-0.5,-0.4,-0.3,-0.2,-0.1,-0.019597417008139),
 .UNSPECIFIED.)
CURVE()
GEOMETRIC_REPRESENTATION_ITEM()
RATIONAL_B_SPLINE_CURVE((1.,1.,1.,1.,1.,1.,1.,1.,1.,1.,1.,1.,1.,1.,1.))
REPRESENTATION_ITEM('')
);
#45=(
BOUNDED_CURVE()
B_SPLINE_CURVE(5,(#4215,#4216,#4217,#4218,#4219,#4220,#4221,#4222,#4223,
#4224,#4225,#4226,#4227,#4228,#4229),.UNSPECIFIED.,.F.,.F.)
B_SPLINE_CURVE_WITH_KNOTS((6,1,1,1,1,1,1,1,1,1,6),(0.0195974170081391,0.1,
0.2,0.3,0.4,0.5,0.6,0.7,0.8,0.9,0.976004917465908),.UNSPECIFIED.)
CURVE()
GEOMETRIC_REPRESENTATION_ITEM()
RATIONAL_B_SPLINE_CURVE((1.,1.,1.,1.,1.,1.,1.,1.,1.,1.,1.,1.,1.,1.,1.))
REPRESENTATION_ITEM('')
);
#46=(
BOUNDED_CURVE()
B_SPLINE_CURVE(5,(#4260,#4261,#4262,#4263,#4264,#4265,#4266,#4267,#4268,
#4269,#4270,#4271,#4272,#4273,#4274),.UNSPECIFIED.,.F.,.F.)
B_SPLINE_CURVE_WITH_KNOTS((6,1,1,1,1,1,1,1,1,1,6),(-0.976004917465908,-0.9,
-0.8,-0.7,-0.6,-0.5,-0.4,-0.3,-0.2,-0.1,-0.0195974170081391),
 .UNSPECIFIED.)
CURVE()
GEOMETRIC_REPRESENTATION_ITEM()
RATIONAL_B_SPLINE_CURVE((1.,1.,1.,1.,1.,1.,1.,1.,1.,1.,1.,1.,1.,1.,1.))
REPRESENTATION_ITEM('')
);
#47=(
BOUNDED_CURVE()
B_SPLINE_CURVE(5,(#4317,#4318,#4319,#4320,#4321,#4322,#4323,#4324,#4325,
#4326,#4327,#4328,#4329,#4330,#4331),.UNSPECIFIED.,.F.,.F.)
B_SPLINE_CURVE_WITH_KNOTS((6,1,1,1,1,1,1,1,1,1,6),(0.019597417008139,0.1,
0.2,0.3,0.4,0.5,0.6,0.7,0.8,0.9,0.976004917465908),.UNSPECIFIED.)
CURVE()
GEOMETRIC_REPRESENTATION_ITEM()
RATIONAL_B_SPLINE_CURVE((1.,1.,1.,1.,1.,1.,1.,1.,1.,1.,1.,1.,1.,1.,1.))
REPRESENTATION_ITEM('')
);
#48=(
BOUNDED_CURVE()
B_SPLINE_CURVE(5,(#4362,#4363,#4364,#4365,#4366,#4367,#4368,#4369,#4370,
#4371,#4372,#4373,#4374,#4375,#4376),.UNSPECIFIED.,.F.,.F.)
B_SPLINE_CURVE_WITH_KNOTS((6,1,1,1,1,1,1,1,1,1,6),(-0.976004917465908,-0.9,
-0.8,-0.7,-0.6,-0.5,-0.4,-0.3,-0.2,-0.1,-0.019597417008139),
 .UNSPECIFIED.)
CURVE()
GEOMETRIC_REPRESENTATION_ITEM()
RATIONAL_B_SPLINE_CURVE((1.,1.,1.,1.,1.,1.,1.,1.,1.,1.,1.,1.,1.,1.,1.))
REPRESENTATION_ITEM('')
);
#49=(
BOUNDED_SURFACE()
B_SPLINE_SURFACE(5,1,((#3403,#3404),(#3405,#3406),(#3407,#3408),(#3409,
#3410),(#3411,#3412),(#3413,#3414),(#3415,#3416),(#3417,#3418),(#3419,#3420),
(#3421,#3422),(#3423,#3424),(#3425,#3426),(#3427,#3428),(#3429,#3430),(#3431,
#3432)),.UNSPECIFIED.,.F.,.F.,.F.)
B_SPLINE_SURFACE_WITH_KNOTS((6,1,1,1,1,1,1,1,1,1,6),(2,2),(-1.,-0.9,-0.8,
-0.7,-0.6,-0.5,-0.4,-0.3,-0.2,-0.1,0.),(-0.2,0.2),.UNSPECIFIED.)
GEOMETRIC_REPRESENTATION_ITEM()
RATIONAL_B_SPLINE_SURFACE(((1.,1.),(1.,1.),(1.,1.),(1.,1.),(1.,1.),(1.,
1.),(1.,1.),(1.,1.),(1.,1.),(1.,1.),(1.,1.),(1.,1.),(1.,1.),(1.,1.),(1.,
1.)))
REPRESENTATION_ITEM('')
SURFACE()
);
#50=(
BOUNDED_SURFACE()
B_SPLINE_SURFACE(5,1,((#4230,#4231),(#4232,#4233),(#4234,#4235),(#4236,
#4237),(#4238,#4239),(#4240,#4241),(#4242,#4243),(#4244,#4245),(#4246,#4247),
(#4248,#4249),(#4250,#4251),(#4252,#4253),(#4254,#4255),(#4256,#4257),(#4258,
#4259)),.UNSPECIFIED.,.F.,.F.,.F.)
B_SPLINE_SURFACE_WITH_KNOTS((6,1,1,1,1,1,1,1,1,1,6),(2,2),(-1.,-0.9,-0.8,
-0.7,-0.6,-0.5,-0.4,-0.3,-0.2,-0.1,0.),(-0.2,0.2),.UNSPECIFIED.)
GEOMETRIC_REPRESENTATION_ITEM()
RATIONAL_B_SPLINE_SURFACE(((1.,1.),(1.,1.),(1.,1.),(1.,1.),(1.,1.),(1.,
1.),(1.,1.),(1.,1.),(1.,1.),(1.,1.),(1.,1.),(1.,1.),(1.,1.),(1.,1.),(1.,
1.)))
REPRESENTATION_ITEM('')
SURFACE()
);
#51=(
BOUNDED_SURFACE()
B_SPLINE_SURFACE(5,1,((#4332,#4333),(#4334,#4335),(#4336,#4337),(#4338,
#4339),(#4340,#4341),(#4342,#4343),(#4344,#4345),(#4346,#4347),(#4348,#4349),
(#4350,#4351),(#4352,#4353),(#4354,#4355),(#4356,#4357),(#4358,#4359),(#4360,
#4361)),.UNSPECIFIED.,.F.,.F.,.F.)
B_SPLINE_SURFACE_WITH_KNOTS((6,1,1,1,1,1,1,1,1,1,6),(2,2),(-1.,-0.9,-0.8,
-0.7,-0.6,-0.5,-0.4,-0.3,-0.2,-0.1,0.),(-0.2,0.2),.UNSPECIFIED.)
GEOMETRIC_REPRESENTATION_ITEM()
RATIONAL_B_SPLINE_SURFACE(((1.,1.),(1.,1.),(1.,1.),(1.,1.),(1.,1.),(1.,
1.),(1.,1.),(1.,1.),(1.,1.),(1.,1.),(1.,1.),(1.,1.),(1.,1.),(1.,1.),(1.,
1.)))
REPRESENTATION_ITEM('')
SURFACE()
);
#52=B_SPLINE_CURVE_WITH_KNOTS('',3,(#3127,#3128,#3129,#3130,#3131,#3132,
#3133,#3134,#3135,#3136),.UNSPECIFIED.,.F.,.F.,(4,2,2,2,4),(0.,0.0567010394200148,
0.11340207884003,0.170505001529183,0.227607924218336),.UNSPECIFIED.);
#53=B_SPLINE_CURVE_WITH_KNOTS('',3,(#3151,#3152,#3153,#3154,#3155,#3156,
#3157,#3158,#3159,#3160),.UNSPECIFIED.,.F.,.F.,(4,2,2,2,4),(0.226267897805458,
0.283370820494611,0.340473743183765,0.39717478260378,0.453875822023794),
 .UNSPECIFIED.);
#54=B_SPLINE_CURVE_WITH_KNOTS('',3,(#3174,#3175,#3176,#3177,#3178,#3179,
#3180,#3181,#3182,#3183),.UNSPECIFIED.,.F.,.F.,(4,2,2,2,4),(0.453875822023794,
0.510576861443809,0.567277900863823,0.624380823552977,0.68148374624213),
 .UNSPECIFIED.);
#55=B_SPLINE_CURVE_WITH_KNOTS('',3,(#3189,#3190,#3191,#3192),
 .UNSPECIFIED.,.F.,.F.,(4,4),(-0.056249277993541,-0.0501298475872101),
 .UNSPECIFIED.);
#56=B_SPLINE_CURVE_WITH_KNOTS('',3,(#3196,#3197,#3198,#3199),
 .UNSPECIFIED.,.F.,.F.,(4,4),(-0.106377578351258,-0.100756846337304),
 .UNSPECIFIED.);
#57=B_SPLINE_CURVE_WITH_KNOTS('',3,(#3207,#3208,#3209,#3210,#3211,#3212,
#3213,#3214,#3215,#3216),.UNSPECIFIED.,.F.,.F.,(4,2,2,2,4),(-0.227607924218336,
-0.170505001529183,-0.113402078840029,-0.0567010394200146,0.),
 .UNSPECIFIED.);
#58=B_SPLINE_CURVE_WITH_KNOTS('',3,(#3224,#3225,#3226,#3227),
 .UNSPECIFIED.,.F.,.F.,(4,4),(-0.0965335393146311,-0.0737435159778046),
 .UNSPECIFIED.);
#59=B_SPLINE_CURVE_WITH_KNOTS('',3,(#3230,#3231,#3232,#3233),
 .UNSPECIFIED.,.F.,.F.,(4,4),(-0.0214904273365977,0.),.UNSPECIFIED.);
#60=B_SPLINE_CURVE_WITH_KNOTS('',3,(#3239,#3240,#3241,#3242,#3243,#3244),
 .UNSPECIFIED.,.F.,.F.,(4,2,4),(0.210055018918696,0.293075544993776,0.419647322806892),
 .UNSPECIFIED.);
#61=B_SPLINE_CURVE_WITH_KNOTS('',3,(#3248,#3249,#3250,#3251,#3252,#3253,
#3254,#3255),.UNSPECIFIED.,.F.,.F.,(4,2,2,4),(0.,0.161388934652701,0.288141114526651,
0.423645395464238),.UNSPECIFIED.);
#62=B_SPLINE_CURVE_WITH_KNOTS('',3,(#3258,#3259,#3260,#3261,#3262,#3263),
 .UNSPECIFIED.,.F.,.F.,(4,2,4),(0.,0.173563533363149,0.210055018918696),
 .UNSPECIFIED.);
#63=B_SPLINE_CURVE_WITH_KNOTS('',3,(#3271,#3272,#3273,#3274,#3275,#3276),
 .UNSPECIFIED.,.F.,.F.,(4,2,4),(0.0137254095632144,0.15821357395832,0.213128336642346),
 .UNSPECIFIED.);
#64=B_SPLINE_CURVE_WITH_KNOTS('',3,(#3278,#3279,#3280,#3281,#3282,#3283),
 .UNSPECIFIED.,.F.,.F.,(4,2,4),(0.213128336642346,0.287433933812074,0.426097215063733),
 .UNSPECIFIED.);
#65=B_SPLINE_CURVE_WITH_KNOTS('',3,(#3286,#3287,#3288,#3289,#3290,#3291,
#3292,#3293),.UNSPECIFIED.,.F.,.F.,(4,2,2,4),(0.,0.150608135828954,0.279657978920973,
0.41629680359175),.UNSPECIFIED.);
#66=B_SPLINE_CURVE_WITH_KNOTS('',3,(#3297,#3298,#3299,#3300,#3301,#3302),
 .UNSPECIFIED.,.F.,.F.,(4,2,4),(0.210055018918624,0.293075544993659,0.419647322806728),
 .UNSPECIFIED.);
#67=B_SPLINE_CURVE_WITH_KNOTS('',3,(#3306,#3307,#3308,#3309,#3310,#3311,
#3312,#3313),.UNSPECIFIED.,.F.,.F.,(4,2,2,4),(0.,0.161388934652724,0.288141114526673,
0.423645395464211),.UNSPECIFIED.);
#68=B_SPLINE_CURVE_WITH_KNOTS('',3,(#3316,#3317,#3318,#3319,#3320,#3321),
 .UNSPECIFIED.,.F.,.F.,(4,2,4),(0.,0.173563533363097,0.210055018918624),
 .UNSPECIFIED.);
#69=B_SPLINE_CURVE_WITH_KNOTS('',3,(#3324,#3325,#3326,#3327,#3328,#3329),
 .UNSPECIFIED.,.F.,.F.,(4,2,4),(0.210055018918726,0.293075544993805,0.41964732280693),
 .UNSPECIFIED.);
#70=B_SPLINE_CURVE_WITH_KNOTS('',3,(#3333,#3334,#3335,#3336,#3337,#3338,
#3339,#3340),.UNSPECIFIED.,.F.,.F.,(4,2,2,4),(0.,0.161388934652702,0.288141114526648,
0.423645395464226),.UNSPECIFIED.);
#71=B_SPLINE_CURVE_WITH_KNOTS('',3,(#3343,#3344,#3345,#3346,#3347,#3348),
 .UNSPECIFIED.,.F.,.F.,(4,2,4),(0.,0.173563533363171,0.210055018918726),
 .UNSPECIFIED.);
#72=B_SPLINE_CURVE_WITH_KNOTS('',3,(#3353,#3354,#3355,#3356,#3357,#3358),
 .UNSPECIFIED.,.F.,.F.,(4,2,4),(0.,0.158213573958316,0.213128336642344),
 .UNSPECIFIED.);
#73=B_SPLINE_CURVE_WITH_KNOTS('',3,(#3360,#3361,#3362,#3363,#3364,#3365),
 .UNSPECIFIED.,.F.,.F.,(4,2,4),(0.213128336642344,0.287433933812087,0.426097215063788),
 .UNSPECIFIED.);
#74=B_SPLINE_CURVE_WITH_KNOTS('',3,(#3368,#3369,#3370,#3371,#3372,#3373,
#3374,#3375),.UNSPECIFIED.,.F.,.F.,(4,2,2,4),(0.,0.150608135828946,0.279657978920957,
0.430364283374936),.UNSPECIFIED.);
#75=B_SPLINE_CURVE_WITH_KNOTS('',3,(#3380,#3381,#3382,#3383,#3384,#3385),
 .UNSPECIFIED.,.F.,.F.,(4,2,4),(0.,0.158213573958303,0.213128336642326),
 .UNSPECIFIED.);
#76=B_SPLINE_CURVE_WITH_KNOTS('',3,(#3387,#3388,#3389,#3390,#3391,#3392),
 .UNSPECIFIED.,.F.,.F.,(4,2,4),(0.213128336642326,0.287433933812063,0.426097215063769),
 .UNSPECIFIED.);
#77=B_SPLINE_CURVE_WITH_KNOTS('',3,(#3395,#3396,#3397,#3398,#3399,#3400,
#3401,#3402),.UNSPECIFIED.,.F.,.F.,(4,2,2,4),(0.,0.15060813582898,0.279657978921008,
0.430364283374993),.UNSPECIFIED.);
#78=B_SPLINE_CURVE_WITH_KNOTS('',3,(#3520,#3521,#3522,#3523,#3524),
 .UNSPECIFIED.,.F.,.F.,(4,1,4),(0.,0.0376888265860991,0.0877689796223704),
 .UNSPECIFIED.);
#79=B_SPLINE_CURVE_WITH_KNOTS('',3,(#3527,#3528,#3529,#3530,#3531),
 .UNSPECIFIED.,.F.,.F.,(4,1,4),(0.,0.0376888265860991,0.0877689796223704),
 .UNSPECIFIED.);
#80=B_SPLINE_CURVE_WITH_KNOTS('',3,(#3543,#3544,#3545,#3546,#3547),
 .UNSPECIFIED.,.F.,.F.,(4,1,4),(0.,0.0290213571134387,0.0593409660977618),
 .UNSPECIFIED.);
#81=B_SPLINE_CURVE_WITH_KNOTS('',3,(#3550,#3551,#3552,#3553,#3554),
 .UNSPECIFIED.,.F.,.F.,(4,1,4),(0.,0.0290213571134387,0.0593409660977618),
 .UNSPECIFIED.);
#82=B_SPLINE_CURVE_WITH_KNOTS('',3,(#3566,#3567,#3568,#3569,#3570),
 .UNSPECIFIED.,.F.,.F.,(4,1,4),(0.,0.0288303099427117,0.05763978354486),
 .UNSPECIFIED.);
#83=B_SPLINE_CURVE_WITH_KNOTS('',3,(#3573,#3574,#3575,#3576,#3577),
 .UNSPECIFIED.,.F.,.F.,(4,1,4),(0.,0.0288303099427117,0.05763978354486),
 .UNSPECIFIED.);
#84=B_SPLINE_CURVE_WITH_KNOTS('',3,(#3589,#3590,#3591,#3592,#3593),
 .UNSPECIFIED.,.F.,.F.,(4,1,4),(0.,0.0286757159064139,0.0627765943649252),
 .UNSPECIFIED.);
#85=B_SPLINE_CURVE_WITH_KNOTS('',3,(#3596,#3597,#3598,#3599,#3600),
 .UNSPECIFIED.,.F.,.F.,(4,1,4),(0.,0.0286757159064139,0.0627765943649252),
 .UNSPECIFIED.);
#86=B_SPLINE_CURVE_WITH_KNOTS('',3,(#3612,#3613,#3614,#3615,#3616),
 .UNSPECIFIED.,.F.,.F.,(4,1,4),(0.,0.0412400877035656,0.0732474910395553),
 .UNSPECIFIED.);
#87=B_SPLINE_CURVE_WITH_KNOTS('',3,(#3619,#3620,#3621,#3622,#3623),
 .UNSPECIFIED.,.F.,.F.,(4,1,4),(0.,0.0412400877035656,0.0732474910395553),
 .UNSPECIFIED.);
#88=B_SPLINE_CURVE_WITH_KNOTS('',3,(#3653,#3654,#3655,#3656,#3657),
 .UNSPECIFIED.,.F.,.F.,(4,1,4),(0.,0.0436120506019906,0.0994043373628964),
 .UNSPECIFIED.);
#89=B_SPLINE_CURVE_WITH_KNOTS('',3,(#3660,#3661,#3662,#3663,#3664),
 .UNSPECIFIED.,.F.,.F.,(4,1,4),(0.,0.0436120506019906,0.0994043373628964),
 .UNSPECIFIED.);
#90=B_SPLINE_CURVE_WITH_KNOTS('',3,(#3676,#3677,#3678,#3679,#3680),
 .UNSPECIFIED.,.F.,.F.,(4,1,4),(0.,0.0406946286555447,0.0799408324799242),
 .UNSPECIFIED.);
#91=B_SPLINE_CURVE_WITH_KNOTS('',3,(#3683,#3684,#3685,#3686,#3687),
 .UNSPECIFIED.,.F.,.F.,(4,1,4),(0.,0.0406946286555447,0.0799408324799242),
 .UNSPECIFIED.);
#92=B_SPLINE_CURVE_WITH_KNOTS('',3,(#3699,#3700,#3701,#3702,#3703),
 .UNSPECIFIED.,.F.,.F.,(4,1,4),(0.,0.0212991321825003,0.0441317720017041),
 .UNSPECIFIED.);
#93=B_SPLINE_CURVE_WITH_KNOTS('',3,(#3706,#3707,#3708,#3709,#3710),
 .UNSPECIFIED.,.F.,.F.,(4,1,4),(0.,0.0212991321825003,0.0441317720017041),
 .UNSPECIFIED.);
#94=B_SPLINE_CURVE_WITH_KNOTS('',3,(#3722,#3723,#3724,#3725,#3726),
 .UNSPECIFIED.,.F.,.F.,(4,1,4),(0.,0.0193138662326918,0.0393917211947193),
 .UNSPECIFIED.);
#95=B_SPLINE_CURVE_WITH_KNOTS('',3,(#3729,#3730,#3731,#3732,#3733),
 .UNSPECIFIED.,.F.,.F.,(4,1,4),(0.,0.0193138662326918,0.0393917211947193),
 .UNSPECIFIED.);
#96=B_SPLINE_CURVE_WITH_KNOTS('',3,(#3745,#3746,#3747,#3748,#3749),
 .UNSPECIFIED.,.F.,.F.,(4,1,4),(0.,0.036319520603327,0.06131391079269),
 .UNSPECIFIED.);
#97=B_SPLINE_CURVE_WITH_KNOTS('',3,(#3752,#3753,#3754,#3755,#3756),
 .UNSPECIFIED.,.F.,.F.,(4,1,4),(0.,0.036319520603327,0.06131391079269),
 .UNSPECIFIED.);
#98=B_SPLINE_CURVE_WITH_KNOTS('',3,(#3786,#3787,#3788,#3789,#3790),
 .UNSPECIFIED.,.F.,.F.,(4,1,4),(0.,0.0500439533848639,0.112463589166604),
 .UNSPECIFIED.);
#99=B_SPLINE_CURVE_WITH_KNOTS('',3,(#3793,#3794,#3795,#3796,#3797),
 .UNSPECIFIED.,.F.,.F.,(4,1,4),(0.,0.0500439533848639,0.112463589166604),
 .UNSPECIFIED.);
#100=B_SPLINE_CURVE_WITH_KNOTS('',3,(#3809,#3810,#3811,#3812,#3813),
 .UNSPECIFIED.,.F.,.F.,(4,1,4),(0.,0.0552545276509595,0.103043833983696),
 .UNSPECIFIED.);
#101=B_SPLINE_CURVE_WITH_KNOTS('',3,(#3816,#3817,#3818,#3819,#3820),
 .UNSPECIFIED.,.F.,.F.,(4,1,4),(0.,0.0552545276509595,0.103043833983696),
 .UNSPECIFIED.);
#102=B_SPLINE_CURVE_WITH_KNOTS('',3,(#3832,#3833,#3834,#3835,#3836),
 .UNSPECIFIED.,.F.,.F.,(4,1,4),(0.,0.0785974401601664,0.15235346334809),
 .UNSPECIFIED.);
#103=B_SPLINE_CURVE_WITH_KNOTS('',3,(#3839,#3840,#3841,#3842,#3843),
 .UNSPECIFIED.,.F.,.F.,(4,1,4),(0.,0.0785974401601664,0.15235346334809),
 .UNSPECIFIED.);
#104=B_SPLINE_CURVE_WITH_KNOTS('',3,(#3855,#3856,#3857,#3858,#3859),
 .UNSPECIFIED.,.F.,.F.,(4,1,4),(0.,0.0340442460314134,0.068758439603212),
 .UNSPECIFIED.);
#105=B_SPLINE_CURVE_WITH_KNOTS('',3,(#3862,#3863,#3864,#3865,#3866),
 .UNSPECIFIED.,.F.,.F.,(4,1,4),(0.,0.0340442460314134,0.068758439603212),
 .UNSPECIFIED.);
#106=B_SPLINE_CURVE_WITH_KNOTS('',3,(#3878,#3879,#3880,#3881,#3882),
 .UNSPECIFIED.,.F.,.F.,(4,1,4),(0.,0.0422153888875332,0.0787927978328402),
 .UNSPECIFIED.);
#107=B_SPLINE_CURVE_WITH_KNOTS('',3,(#3885,#3886,#3887,#3888,#3889),
 .UNSPECIFIED.,.F.,.F.,(4,1,4),(0.,0.0422153888875332,0.0787927978328402),
 .UNSPECIFIED.);
#108=B_SPLINE_CURVE_WITH_KNOTS('',3,(#3901,#3902,#3903,#3904,#3905),
 .UNSPECIFIED.,.F.,.F.,(4,1,4),(0.,0.0373567068693992,0.0767906759220099),
 .UNSPECIFIED.);
#109=B_SPLINE_CURVE_WITH_KNOTS('',3,(#3908,#3909,#3910,#3911,#3912),
 .UNSPECIFIED.,.F.,.F.,(4,1,4),(0.,0.0373567068693992,0.0767906759220099),
 .UNSPECIFIED.);
#110=B_SPLINE_CURVE_WITH_KNOTS('',3,(#3924,#3925,#3926,#3927,#3928),
 .UNSPECIFIED.,.F.,.F.,(4,1,4),(0.,0.0356854643436493,0.0719659562279837),
 .UNSPECIFIED.);
#111=B_SPLINE_CURVE_WITH_KNOTS('',3,(#3931,#3932,#3933,#3934,#3935),
 .UNSPECIFIED.,.F.,.F.,(4,1,4),(0.,0.0356854643436493,0.0719659562279837),
 .UNSPECIFIED.);
#112=B_SPLINE_CURVE_WITH_KNOTS('',3,(#3978,#3979,#3980,#3981,#3982),
 .UNSPECIFIED.,.F.,.F.,(4,1,4),(0.,0.0541441894197555,0.0992685812559756),
 .UNSPECIFIED.);
#113=B_SPLINE_CURVE_WITH_KNOTS('',3,(#3985,#3986,#3987,#3988,#3989),
 .UNSPECIFIED.,.F.,.F.,(4,1,4),(0.,0.0541441894197555,0.0992685812559756),
 .UNSPECIFIED.);
#114=B_SPLINE_CURVE_WITH_KNOTS('',3,(#4001,#4002,#4003,#4004,#4005),
 .UNSPECIFIED.,.F.,.F.,(4,1,4),(0.,0.0632094699534695,0.123406920772541),
 .UNSPECIFIED.);
#115=B_SPLINE_CURVE_WITH_KNOTS('',3,(#4008,#4009,#4010,#4011,#4012),
 .UNSPECIFIED.,.F.,.F.,(4,1,4),(0.,0.0632094699534695,0.123406920772541),
 .UNSPECIFIED.);
#116=B_SPLINE_CURVE_WITH_KNOTS('',3,(#4030,#4031,#4032,#4033,#4034),
 .UNSPECIFIED.,.F.,.F.,(4,1,4),(0.,0.0444833883839135,0.0825356634214006),
 .UNSPECIFIED.);
#117=B_SPLINE_CURVE_WITH_KNOTS('',3,(#4037,#4038,#4039,#4040,#4041),
 .UNSPECIFIED.,.F.,.F.,(4,1,4),(0.,0.0444833883839135,0.0825356634214006),
 .UNSPECIFIED.);
#118=B_SPLINE_CURVE_WITH_KNOTS('',3,(#4053,#4054,#4055,#4056,#4057),
 .UNSPECIFIED.,.F.,.F.,(4,1,4),(0.,0.0380489051683157,0.0824847802930297),
 .UNSPECIFIED.);
#119=B_SPLINE_CURVE_WITH_KNOTS('',3,(#4060,#4061,#4062,#4063,#4064),
 .UNSPECIFIED.,.F.,.F.,(4,1,4),(0.,0.0380489051683157,0.0824847802930297),
 .UNSPECIFIED.);
#120=B_SPLINE_CURVE_WITH_KNOTS('',3,(#4163,#4164,#4165,#4166,#4167,#4168,
#4169,#4170,#4171,#4172),.UNSPECIFIED.,.F.,.F.,(4,3,3,4),(-0.882737203493003,
-0.826957519052672,-0.450074175824213,-0.0892698224412484),
 .UNSPECIFIED.);
#121=B_SPLINE_CURVE_WITH_KNOTS('',3,(#4193,#4194,#4195,#4196,#4197,#4198,
#4199,#4200,#4201,#4202),.UNSPECIFIED.,.F.,.F.,(4,3,3,4),(0.0892698224412483,
0.450074175824213,0.826957519052672,0.889894039554966),.UNSPECIFIED.);
#122=B_SPLINE_CURVE_WITH_KNOTS('',3,(#4205,#4206,#4207,#4208,#4209,#4210,
#4211,#4212,#4213,#4214),.UNSPECIFIED.,.F.,.F.,(4,3,3,4),(-0.889894039554966,
-0.826957519052672,-0.450074175824213,-0.0892698224412483),
 .UNSPECIFIED.);
#123=B_SPLINE_CURVE_WITH_KNOTS('',3,(#4295,#4296,#4297,#4298,#4299,#4300,
#4301,#4302,#4303,#4304),.UNSPECIFIED.,.F.,.F.,(4,3,3,4),(0.0892698224412483,
0.450074175824213,0.826957519052672,0.889894039554966),.UNSPECIFIED.);
#124=B_SPLINE_CURVE_WITH_KNOTS('',3,(#4307,#4308,#4309,#4310,#4311,#4312,
#4313,#4314,#4315,#4316),.UNSPECIFIED.,.F.,.F.,(4,3,3,4),(-0.889894039554966,
-0.826957519052672,-0.450074175824213,-0.0892698224412484),
 .UNSPECIFIED.);
#125=B_SPLINE_CURVE_WITH_KNOTS('',3,(#4397,#4398,#4399,#4400,#4401,#4402,
#4403,#4404,#4405,#4406),.UNSPECIFIED.,.F.,.F.,(4,3,3,4),(0.0892698224412484,
0.450074175824213,0.826957519052672,0.889894039554966),.UNSPECIFIED.);
#126=FACE_BOUND('',#350,.T.);
#127=FACE_BOUND('',#351,.T.);
#128=FACE_BOUND('',#352,.T.);
#129=FACE_BOUND('',#353,.T.);
#130=FACE_BOUND('',#354,.T.);
#131=FACE_BOUND('',#355,.T.);
#132=FACE_BOUND('',#356,.T.);
#133=FACE_BOUND('',#357,.T.);
#134=FACE_BOUND('',#369,.T.);
#135=FACE_BOUND('',#370,.T.);
#136=FACE_BOUND('',#431,.T.);
#137=FACE_BOUND('',#433,.T.);
#138=FACE_BOUND('',#434,.T.);
#139=FACE_BOUND('',#435,.T.);
#140=FACE_BOUND('',#438,.T.);
#141=FACE_BOUND('',#452,.T.);
#142=FACE_BOUND('',#453,.T.);
#143=FACE_BOUND('',#454,.T.);
#144=FACE_BOUND('',#455,.T.);
#145=FACE_BOUND('',#456,.T.);
#146=FACE_BOUND('',#478,.T.);
#147=FACE_BOUND('',#488,.T.);
#148=CIRCLE('',#2377,27.);
#149=CIRCLE('',#2378,27.);
#150=CIRCLE('',#2381,27.);
#151=CIRCLE('',#2382,27.);
#152=CIRCLE('',#2385,1.75);
#153=CIRCLE('',#2386,1.75);
#154=CIRCLE('',#2387,1.75);
#155=CIRCLE('',#2388,1.75);
#156=CIRCLE('',#2389,7.1);
#157=CIRCLE('',#2390,7.1);
#158=CIRCLE('',#2393,1.5);
#159=CIRCLE('',#2396,1.5);
#160=CIRCLE('',#2398,7.5);
#161=CIRCLE('',#2399,7.5);
#162=CIRCLE('',#2401,1.5);
#163=CIRCLE('',#2404,1.5);
#164=CIRCLE('',#2406,7.5);
#165=CIRCLE('',#2407,7.5);
#166=CIRCLE('',#2410,7.5);
#167=CIRCLE('',#2411,7.5);
#168=CIRCLE('',#2412,7.5);
#169=CIRCLE('',#2413,7.5);
#170=CIRCLE('',#2414,7.5);
#171=CIRCLE('',#2441,0.499999999999999);
#172=CIRCLE('',#2442,1.5);
#173=CIRCLE('',#2443,0.500000000000007);
#174=CIRCLE('',#2444,2.);
#175=CIRCLE('',#2446,0.500000000000007);
#176=CIRCLE('',#2448,0.500000000000007);
#177=CIRCLE('',#2449,2.);
#178=CIRCLE('',#2450,1.5);
#179=CIRCLE('',#2452,0.500000000000007);
#180=CIRCLE('',#2454,0.500000000000007);
#181=CIRCLE('',#2455,2.);
#182=CIRCLE('',#2456,1.5);
#183=CIRCLE('',#2458,0.500000000000007);
#184=CIRCLE('',#2460,0.500000000000007);
#185=CIRCLE('',#2461,2.);
#186=CIRCLE('',#2462,1.5);
#187=CIRCLE('',#2466,2.);
#188=CIRCLE('',#2469,2.);
#189=CIRCLE('',#2473,2.);
#190=CIRCLE('',#2476,2.);
#191=CIRCLE('',#2484,1.75);
#192=CIRCLE('',#2485,1.75);
#193=CIRCLE('',#2486,1.75);
#194=CIRCLE('',#2487,1.75);
#195=CIRCLE('',#2504,5.25);
#196=CIRCLE('',#2505,5.25);
#197=CIRCLE('',#2508,7.1);
#198=CIRCLE('',#2511,7.1);
#199=CYLINDRICAL_SURFACE('',#2376,27.);
#200=CYLINDRICAL_SURFACE('',#2380,27.);
#201=CYLINDRICAL_SURFACE('',#2392,1.5);
#202=CYLINDRICAL_SURFACE('',#2395,1.5);
#203=CYLINDRICAL_SURFACE('',#2400,1.5);
#204=CYLINDRICAL_SURFACE('',#2403,1.5);
#205=CYLINDRICAL_SURFACE('',#2409,7.5);
#206=CYLINDRICAL_SURFACE('',#2445,0.5);
#207=CYLINDRICAL_SURFACE('',#2451,0.5);
#208=CYLINDRICAL_SURFACE('',#2457,0.5);
#209=CYLINDRICAL_SURFACE('',#2463,0.5);
#210=CYLINDRICAL_SURFACE('',#2465,2.);
#211=CYLINDRICAL_SURFACE('',#2468,2.);
#212=CYLINDRICAL_SURFACE('',#2472,2.);
#213=CYLINDRICAL_SURFACE('',#2475,2.);
#214=CYLINDRICAL_SURFACE('',#2503,5.25);
#215=CYLINDRICAL_SURFACE('',#2507,7.1);
#216=CYLINDRICAL_SURFACE('',#2510,7.1);
#217=CYLINDRICAL_SURFACE('',#2513,1.75);
#218=CYLINDRICAL_SURFACE('',#2514,1.75);
#219=CYLINDRICAL_SURFACE('',#2515,1.75);
#220=CYLINDRICAL_SURFACE('',#2516,1.75);
#221=FACE_OUTER_BOUND('',#344,.T.);
#222=FACE_OUTER_BOUND('',#345,.T.);
#223=FACE_OUTER_BOUND('',#346,.T.);
#224=FACE_OUTER_BOUND('',#347,.T.);
#225=FACE_OUTER_BOUND('',#348,.T.);
#226=FACE_OUTER_BOUND('',#349,.T.);
#227=FACE_OUTER_BOUND('',#358,.T.);
#228=FACE_OUTER_BOUND('',#359,.T.);
#229=FACE_OUTER_BOUND('',#360,.T.);
#230=FACE_OUTER_BOUND('',#361,.T.);
#231=FACE_OUTER_BOUND('',#362,.T.);
#232=FACE_OUTER_BOUND('',#363,.T.);
#233=FACE_OUTER_BOUND('',#364,.T.);
#234=FACE_OUTER_BOUND('',#365,.T.);
#235=FACE_OUTER_BOUND('',#366,.T.);
#236=FACE_OUTER_BOUND('',#367,.T.);
#237=FACE_OUTER_BOUND('',#368,.T.);
#238=FACE_OUTER_BOUND('',#371,.T.);
#239=FACE_OUTER_BOUND('',#372,.T.);
#240=FACE_OUTER_BOUND('',#373,.T.);
#241=FACE_OUTER_BOUND('',#374,.T.);
#242=FACE_OUTER_BOUND('',#375,.T.);
#243=FACE_OUTER_BOUND('',#376,.T.);
#244=FACE_OUTER_BOUND('',#377,.T.);
#245=FACE_OUTER_BOUND('',#378,.T.);
#246=FACE_OUTER_BOUND('',#379,.T.);
#247=FACE_OUTER_BOUND('',#380,.T.);
#248=FACE_OUTER_BOUND('',#381,.T.);
#249=FACE_OUTER_BOUND('',#382,.T.);
#250=FACE_OUTER_BOUND('',#383,.T.);
#251=FACE_OUTER_BOUND('',#384,.T.);
#252=FACE_OUTER_BOUND('',#385,.T.);
#253=FACE_OUTER_BOUND('',#386,.T.);
#254=FACE_OUTER_BOUND('',#387,.T.);
#255=FACE_OUTER_BOUND('',#388,.T.);
#256=FACE_OUTER_BOUND('',#389,.T.);
#257=FACE_OUTER_BOUND('',#390,.T.);
#258=FACE_OUTER_BOUND('',#391,.T.);
#259=FACE_OUTER_BOUND('',#392,.T.);
#260=FACE_OUTER_BOUND('',#393,.T.);
#261=FACE_OUTER_BOUND('',#394,.T.);
#262=FACE_OUTER_BOUND('',#395,.T.);
#263=FACE_OUTER_BOUND('',#396,.T.);
#264=FACE_OUTER_BOUND('',#397,.T.);
#265=FACE_OUTER_BOUND('',#398,.T.);
#266=FACE_OUTER_BOUND('',#399,.T.);
#267=FACE_OUTER_BOUND('',#400,.T.);
#268=FACE_OUTER_BOUND('',#401,.T.);
#269=FACE_OUTER_BOUND('',#402,.T.);
#270=FACE_OUTER_BOUND('',#403,.T.);
#271=FACE_OUTER_BOUND('',#404,.T.);
#272=FACE_OUTER_BOUND('',#405,.T.);
#273=FACE_OUTER_BOUND('',#406,.T.);
#274=FACE_OUTER_BOUND('',#407,.T.);
#275=FACE_OUTER_BOUND('',#408,.T.);
#276=FACE_OUTER_BOUND('',#409,.T.);
#277=FACE_OUTER_BOUND('',#410,.T.);
#278=FACE_OUTER_BOUND('',#411,.T.);
#279=FACE_OUTER_BOUND('',#412,.T.);
#280=FACE_OUTER_BOUND('',#413,.T.);
#281=FACE_OUTER_BOUND('',#414,.T.);
#282=FACE_OUTER_BOUND('',#415,.T.);
#283=FACE_OUTER_BOUND('',#416,.T.);
#284=FACE_OUTER_BOUND('',#417,.T.);
#285=FACE_OUTER_BOUND('',#418,.T.);
#286=FACE_OUTER_BOUND('',#419,.T.);
#287=FACE_OUTER_BOUND('',#420,.T.);
#288=FACE_OUTER_BOUND('',#421,.T.);
#289=FACE_OUTER_BOUND('',#422,.T.);
#290=FACE_OUTER_BOUND('',#423,.T.);
#291=FACE_OUTER_BOUND('',#424,.T.);
#292=FACE_OUTER_BOUND('',#425,.T.);
#293=FACE_OUTER_BOUND('',#426,.T.);
#294=FACE_OUTER_BOUND('',#427,.T.);
#295=FACE_OUTER_BOUND('',#428,.T.);
#296=FACE_OUTER_BOUND('',#429,.T.);
#297=FACE_OUTER_BOUND('',#430,.T.);
#298=FACE_OUTER_BOUND('',#432,.T.);
#299=FACE_OUTER_BOUND('',#436,.T.);
#300=FACE_OUTER_BOUND('',#437,.T.);
#301=FACE_OUTER_BOUND('',#439,.T.);
#302=FACE_OUTER_BOUND('',#440,.T.);
#303=FACE_OUTER_BOUND('',#441,.T.);
#304=FACE_OUTER_BOUND('',#442,.T.);
#305=FACE_OUTER_BOUND('',#443,.T.);
#306=FACE_OUTER_BOUND('',#444,.T.);
#307=FACE_OUTER_BOUND('',#445,.T.);
#308=FACE_OUTER_BOUND('',#446,.T.);
#309=FACE_OUTER_BOUND('',#447,.T.);
#310=FACE_OUTER_BOUND('',#448,.T.);
#311=FACE_OUTER_BOUND('',#449,.T.);
#312=FACE_OUTER_BOUND('',#450,.T.);
#313=FACE_OUTER_BOUND('',#451,.T.);
#314=FACE_OUTER_BOUND('',#457,.T.);
#315=FACE_OUTER_BOUND('',#458,.T.);
#316=FACE_OUTER_BOUND('',#459,.T.);
#317=FACE_OUTER_BOUND('',#460,.T.);
#318=FACE_OUTER_BOUND('',#461,.T.);
#319=FACE_OUTER_BOUND('',#462,.T.);
#320=FACE_OUTER_BOUND('',#463,.T.);
#321=FACE_OUTER_BOUND('',#464,.T.);
#322=FACE_OUTER_BOUND('',#465,.T.);
#323=FACE_OUTER_BOUND('',#466,.T.);
#324=FACE_OUTER_BOUND('',#467,.T.);
#325=FACE_OUTER_BOUND('',#468,.T.);
#326=FACE_OUTER_BOUND('',#469,.T.);
#327=FACE_OUTER_BOUND('',#470,.T.);
#328=FACE_OUTER_BOUND('',#471,.T.);
#329=FACE_OUTER_BOUND('',#472,.T.);
#330=FACE_OUTER_BOUND('',#473,.T.);
#331=FACE_OUTER_BOUND('',#474,.T.);
#332=FACE_OUTER_BOUND('',#475,.T.);
#333=FACE_OUTER_BOUND('',#476,.T.);
#334=FACE_OUTER_BOUND('',#477,.T.);
#335=FACE_OUTER_BOUND('',#479,.T.);
#336=FACE_OUTER_BOUND('',#480,.T.);
#337=FACE_OUTER_BOUND('',#481,.T.);
#338=FACE_OUTER_BOUND('',#482,.T.);
#339=FACE_OUTER_BOUND('',#483,.T.);
#340=FACE_OUTER_BOUND('',#484,.T.);
#341=FACE_OUTER_BOUND('',#485,.T.);
#342=FACE_OUTER_BOUND('',#486,.T.);
#343=FACE_OUTER_BOUND('',#487,.T.);
#344=EDGE_LOOP('',(#1482,#1483,#1484,#1485));
#345=EDGE_LOOP('',(#1486,#1487,#1488,#1489));
#346=EDGE_LOOP('',(#1490,#1491,#1492,#1493));
#347=EDGE_LOOP('',(#1494,#1495,#1496,#1497));
#348=EDGE_LOOP('',(#1498,#1499,#1500,#1501));
#349=EDGE_LOOP('',(#1502,#1503,#1504,#1505,#1506,#1507,#1508,#1509,#1510,
#1511));
#350=EDGE_LOOP('',(#1512));
#351=EDGE_LOOP('',(#1513));
#352=EDGE_LOOP('',(#1514));
#353=EDGE_LOOP('',(#1515));
#354=EDGE_LOOP('',(#1516,#1517,#1518,#1519));
#355=EDGE_LOOP('',(#1520,#1521,#1522,#1523));
#356=EDGE_LOOP('',(#1524,#1525,#1526,#1527));
#357=EDGE_LOOP('',(#1528,#1529,#1530,#1531));
#358=EDGE_LOOP('',(#1532,#1533,#1534,#1535));
#359=EDGE_LOOP('',(#1536,#1537,#1538,#1539));
#360=EDGE_LOOP('',(#1540,#1541,#1542,#1543));
#361=EDGE_LOOP('',(#1544,#1545,#1546,#1547));
#362=EDGE_LOOP('',(#1548,#1549,#1550,#1551,#1552));
#363=EDGE_LOOP('',(#1553,#1554,#1555,#1556));
#364=EDGE_LOOP('',(#1557,#1558,#1559,#1560,#1561,#1562,#1563,#1564));
#365=EDGE_LOOP('',(#1565,#1566,#1567,#1568));
#366=EDGE_LOOP('',(#1569,#1570,#1571,#1572,#1573));
#367=EDGE_LOOP('',(#1574,#1575,#1576,#1577));
#368=EDGE_LOOP('',(#1578,#1579,#1580,#1581,#1582,#1583,#1584,#1585,#1586,
#1587,#1588,#1589,#1590,#1591,#1592,#1593,#1594,#1595,#1596,#1597,#1598,
#1599,#1600,#1601,#1602,#1603,#1604,#1605,#1606,#1607,#1608,#1609,#1610,
#1611,#1612,#1613,#1614,#1615,#1616));
#369=EDGE_LOOP('',(#1617,#1618,#1619,#1620,#1621));
#370=EDGE_LOOP('',(#1622,#1623,#1624,#1625,#1626));
#371=EDGE_LOOP('',(#1627,#1628,#1629,#1630,#1631,#1632,#1633,#1634));
#372=EDGE_LOOP('',(#1635,#1636,#1637,#1638));
#373=EDGE_LOOP('',(#1639,#1640,#1641,#1642));
#374=EDGE_LOOP('',(#1643,#1644,#1645,#1646));
#375=EDGE_LOOP('',(#1647,#1648,#1649,#1650));
#376=EDGE_LOOP('',(#1651,#1652,#1653,#1654));
#377=EDGE_LOOP('',(#1655,#1656,#1657,#1658));
#378=EDGE_LOOP('',(#1659,#1660,#1661,#1662,#1663,#1664));
#379=EDGE_LOOP('',(#1665,#1666,#1667,#1668));
#380=EDGE_LOOP('',(#1669,#1670,#1671,#1672));
#381=EDGE_LOOP('',(#1673,#1674,#1675,#1676));
#382=EDGE_LOOP('',(#1677,#1678,#1679,#1680));
#383=EDGE_LOOP('',(#1681,#1682,#1683,#1684));
#384=EDGE_LOOP('',(#1685,#1686,#1687,#1688));
#385=EDGE_LOOP('',(#1689,#1690,#1691,#1692));
#386=EDGE_LOOP('',(#1693,#1694,#1695,#1696));
#387=EDGE_LOOP('',(#1697,#1698,#1699,#1700));
#388=EDGE_LOOP('',(#1701,#1702,#1703,#1704));
#389=EDGE_LOOP('',(#1705,#1706,#1707,#1708));
#390=EDGE_LOOP('',(#1709,#1710,#1711,#1712));
#391=EDGE_LOOP('',(#1713,#1714,#1715,#1716));
#392=EDGE_LOOP('',(#1717,#1718,#1719,#1720));
#393=EDGE_LOOP('',(#1721,#1722,#1723,#1724));
#394=EDGE_LOOP('',(#1725,#1726,#1727,#1728));
#395=EDGE_LOOP('',(#1729,#1730,#1731,#1732));
#396=EDGE_LOOP('',(#1733,#1734,#1735,#1736));
#397=EDGE_LOOP('',(#1737,#1738,#1739,#1740));
#398=EDGE_LOOP('',(#1741,#1742,#1743,#1744));
#399=EDGE_LOOP('',(#1745,#1746,#1747,#1748));
#400=EDGE_LOOP('',(#1749,#1750,#1751,#1752));
#401=EDGE_LOOP('',(#1753,#1754,#1755,#1756));
#402=EDGE_LOOP('',(#1757,#1758,#1759,#1760));
#403=EDGE_LOOP('',(#1761,#1762,#1763,#1764));
#404=EDGE_LOOP('',(#1765,#1766,#1767,#1768));
#405=EDGE_LOOP('',(#1769,#1770,#1771,#1772));
#406=EDGE_LOOP('',(#1773,#1774,#1775,#1776));
#407=EDGE_LOOP('',(#1777,#1778,#1779,#1780,#1781,#1782,#1783,#1784,#1785,
#1786,#1787,#1788,#1789,#1790,#1791,#1792,#1793,#1794,#1795,#1796,#1797,
#1798,#1799,#1800,#1801,#1802,#1803,#1804));
#408=EDGE_LOOP('',(#1805,#1806,#1807,#1808));
#409=EDGE_LOOP('',(#1809,#1810,#1811,#1812));
#410=EDGE_LOOP('',(#1813,#1814,#1815,#1816));
#411=EDGE_LOOP('',(#1817,#1818,#1819,#1820));
#412=EDGE_LOOP('',(#1821,#1822,#1823,#1824));
#413=EDGE_LOOP('',(#1825,#1826,#1827,#1828));
#414=EDGE_LOOP('',(#1829,#1830,#1831,#1832));
#415=EDGE_LOOP('',(#1833,#1834,#1835,#1836));
#416=EDGE_LOOP('',(#1837,#1838,#1839,#1840));
#417=EDGE_LOOP('',(#1841,#1842,#1843,#1844,#1845,#1846,#1847,#1848,#1849));
#418=EDGE_LOOP('',(#1850,#1851,#1852,#1853));
#419=EDGE_LOOP('',(#1854,#1855,#1856,#1857));
#420=EDGE_LOOP('',(#1858,#1859,#1860,#1861));
#421=EDGE_LOOP('',(#1862,#1863,#1864,#1865));
#422=EDGE_LOOP('',(#1866,#1867,#1868,#1869));
#423=EDGE_LOOP('',(#1870,#1871,#1872,#1873));
#424=EDGE_LOOP('',(#1874,#1875,#1876,#1877));
#425=EDGE_LOOP('',(#1878,#1879,#1880,#1881));
#426=EDGE_LOOP('',(#1882,#1883,#1884,#1885));
#427=EDGE_LOOP('',(#1886,#1887,#1888,#1889));
#428=EDGE_LOOP('',(#1890,#1891,#1892,#1893));
#429=EDGE_LOOP('',(#1894,#1895,#1896,#1897));
#430=EDGE_LOOP('',(#1898,#1899,#1900,#1901,#1902,#1903,#1904,#1905));
#431=EDGE_LOOP('',(#1906,#1907,#1908,#1909));
#432=EDGE_LOOP('',(#1910,#1911,#1912,#1913));
#433=EDGE_LOOP('',(#1914,#1915,#1916,#1917,#1918,#1919));
#434=EDGE_LOOP('',(#1920,#1921,#1922,#1923,#1924,#1925,#1926,#1927,#1928,
#1929,#1930,#1931,#1932,#1933,#1934,#1935,#1936,#1937,#1938,#1939,#1940,
#1941,#1942,#1943,#1944,#1945,#1946,#1947));
#435=EDGE_LOOP('',(#1948,#1949,#1950,#1951,#1952,#1953,#1954,#1955,#1956));
#436=EDGE_LOOP('',(#1957,#1958,#1959,#1960));
#437=EDGE_LOOP('',(#1961,#1962,#1963,#1964));
#438=EDGE_LOOP('',(#1965,#1966,#1967,#1968,#1969,#1970,#1971,#1972));
#439=EDGE_LOOP('',(#1973,#1974,#1975,#1976));
#440=EDGE_LOOP('',(#1977,#1978,#1979,#1980));
#441=EDGE_LOOP('',(#1981,#1982,#1983,#1984,#1985,#1986));
#442=EDGE_LOOP('',(#1987,#1988,#1989,#1990));
#443=EDGE_LOOP('',(#1991,#1992,#1993,#1994));
#444=EDGE_LOOP('',(#1995,#1996,#1997,#1998,#1999,#2000));
#445=EDGE_LOOP('',(#2001,#2002,#2003,#2004));
#446=EDGE_LOOP('',(#2005,#2006,#2007,#2008));
#447=EDGE_LOOP('',(#2009,#2010,#2011,#2012));
#448=EDGE_LOOP('',(#2013,#2014,#2015,#2016,#2017,#2018));
#449=EDGE_LOOP('',(#2019,#2020,#2021,#2022));
#450=EDGE_LOOP('',(#2023,#2024,#2025,#2026));
#451=EDGE_LOOP('',(#2027,#2028,#2029,#2030,#2031,#2032,#2033,#2034,#2035,
#2036));
#452=EDGE_LOOP('',(#2037));
#453=EDGE_LOOP('',(#2038));
#454=EDGE_LOOP('',(#2039));
#455=EDGE_LOOP('',(#2040));
#456=EDGE_LOOP('',(#2041,#2042,#2043,#2044,#2045,#2046,#2047,#2048));
#457=EDGE_LOOP('',(#2049,#2050,#2051,#2052));
#458=EDGE_LOOP('',(#2053,#2054,#2055,#2056));
#459=EDGE_LOOP('',(#2057,#2058,#2059,#2060));
#460=EDGE_LOOP('',(#2061,#2062,#2063,#2064));
#461=EDGE_LOOP('',(#2065,#2066,#2067,#2068));
#462=EDGE_LOOP('',(#2069,#2070,#2071,#2072));
#463=EDGE_LOOP('',(#2073,#2074,#2075,#2076));
#464=EDGE_LOOP('',(#2077,#2078,#2079,#2080));
#465=EDGE_LOOP('',(#2081,#2082,#2083,#2084));
#466=EDGE_LOOP('',(#2085,#2086,#2087,#2088));
#467=EDGE_LOOP('',(#2089,#2090,#2091,#2092));
#468=EDGE_LOOP('',(#2093,#2094,#2095,#2096));
#469=EDGE_LOOP('',(#2097,#2098,#2099,#2100));
#470=EDGE_LOOP('',(#2101,#2102,#2103,#2104));
#471=EDGE_LOOP('',(#2105,#2106,#2107,#2108));
#472=EDGE_LOOP('',(#2109,#2110,#2111,#2112));
#473=EDGE_LOOP('',(#2113,#2114,#2115,#2116));
#474=EDGE_LOOP('',(#2117,#2118,#2119,#2120));
#475=EDGE_LOOP('',(#2121,#2122,#2123,#2124));
#476=EDGE_LOOP('',(#2125,#2126,#2127,#2128));
#477=EDGE_LOOP('',(#2129,#2130,#2131,#2132));
#478=EDGE_LOOP('',(#2133));
#479=EDGE_LOOP('',(#2134,#2135,#2136,#2137));
#480=EDGE_LOOP('',(#2138,#2139,#2140,#2141));
#481=EDGE_LOOP('',(#2142,#2143,#2144,#2145));
#482=EDGE_LOOP('',(#2146,#2147,#2148,#2149));
#483=EDGE_LOOP('',(#2150,#2151,#2152,#2153));
#484=EDGE_LOOP('',(#2154,#2155,#2156,#2157));
#485=EDGE_LOOP('',(#2158,#2159,#2160,#2161));
#486=EDGE_LOOP('',(#2162,#2163,#2164,#2165));
#487=EDGE_LOOP('',(#2166));
#488=EDGE_LOOP('',(#2167));
#489=LINE('',#3034,#701);
#490=LINE('',#3036,#702);
#491=LINE('',#3038,#703);
#492=LINE('',#3039,#704);
#493=LINE('',#3045,#705);
#494=LINE('',#3049,#706);
#495=LINE('',#3051,#707);
#496=LINE('',#3053,#708);
#497=LINE('',#3054,#709);
#498=LINE('',#3060,#710);
#499=LINE('',#3063,#711);
#500=LINE('',#3065,#712);
#501=LINE('',#3066,#713);
#502=LINE('',#3069,#714);
#503=LINE('',#3070,#715);
#504=LINE('',#3072,#716);
#505=LINE('',#3074,#717);
#506=LINE('',#3075,#718);
#507=LINE('',#3086,#719);
#508=LINE('',#3090,#720);
#509=LINE('',#3094,#721);
#510=LINE('',#3096,#722);
#511=LINE('',#3098,#723);
#512=LINE('',#3099,#724);
#513=LINE('',#3102,#725);
#514=LINE('',#3104,#726);
#515=LINE('',#3106,#727);
#516=LINE('',#3107,#728);
#517=LINE('',#3110,#729);
#518=LINE('',#3112,#730);
#519=LINE('',#3114,#731);
#520=LINE('',#3115,#732);
#521=LINE('',#3118,#733);
#522=LINE('',#3119,#734);
#523=LINE('',#3125,#735);
#524=LINE('',#3137,#736);
#525=LINE('',#3140,#737);
#526=LINE('',#3142,#738);
#527=LINE('',#3143,#739);
#528=LINE('',#3149,#740);
#529=LINE('',#3161,#741);
#530=LINE('',#3166,#742);
#531=LINE('',#3172,#743);
#532=LINE('',#3184,#744);
#533=LINE('',#3187,#745);
#534=LINE('',#3194,#746);
#535=LINE('',#3200,#747);
#536=LINE('',#3201,#748);
#537=LINE('',#3206,#749);
#538=LINE('',#3221,#750);
#539=LINE('',#3229,#751);
#540=LINE('',#3246,#752);
#541=LINE('',#3257,#753);
#542=LINE('',#3266,#754);
#543=LINE('',#3268,#755);
#544=LINE('',#3285,#756);
#545=LINE('',#3304,#757);
#546=LINE('',#3315,#758);
#547=LINE('',#3331,#759);
#548=LINE('',#3342,#760);
#549=LINE('',#3351,#761);
#550=LINE('',#3367,#762);
#551=LINE('',#3378,#763);
#552=LINE('',#3394,#764);
#553=LINE('',#3466,#765);
#554=LINE('',#3468,#766);
#555=LINE('',#3470,#767);
#556=LINE('',#3471,#768);
#557=LINE('',#3474,#769);
#558=LINE('',#3476,#770);
#559=LINE('',#3477,#771);
#560=LINE('',#3480,#772);
#561=LINE('',#3482,#773);
#562=LINE('',#3483,#774);
#563=LINE('',#3486,#775);
#564=LINE('',#3488,#776);
#565=LINE('',#3489,#777);
#566=LINE('',#3492,#778);
#567=LINE('',#3494,#779);
#568=LINE('',#3495,#780);
#569=LINE('',#3497,#781);
#570=LINE('',#3498,#782);
#571=LINE('',#3503,#783);
#572=LINE('',#3505,#784);
#573=LINE('',#3507,#785);
#574=LINE('',#3508,#786);
#575=LINE('',#3526,#787);
#576=LINE('',#3549,#788);
#577=LINE('',#3572,#789);
#578=LINE('',#3595,#790);
#579=LINE('',#3618,#791);
#580=LINE('',#3626,#792);
#581=LINE('',#3628,#793);
#582=LINE('',#3629,#794);
#583=LINE('',#3632,#795);
#584=LINE('',#3634,#796);
#585=LINE('',#3635,#797);
#586=LINE('',#3638,#798);
#587=LINE('',#3640,#799);
#588=LINE('',#3641,#800);
#589=LINE('',#3659,#801);
#590=LINE('',#3682,#802);
#591=LINE('',#3705,#803);
#592=LINE('',#3728,#804);
#593=LINE('',#3751,#805);
#594=LINE('',#3759,#806);
#595=LINE('',#3761,#807);
#596=LINE('',#3762,#808);
#597=LINE('',#3765,#809);
#598=LINE('',#3767,#810);
#599=LINE('',#3768,#811);
#600=LINE('',#3771,#812);
#601=LINE('',#3773,#813);
#602=LINE('',#3774,#814);
#603=LINE('',#3792,#815);
#604=LINE('',#3815,#816);
#605=LINE('',#3838,#817);
#606=LINE('',#3861,#818);
#607=LINE('',#3884,#819);
#608=LINE('',#3907,#820);
#609=LINE('',#3930,#821);
#610=LINE('',#3938,#822);
#611=LINE('',#3940,#823);
#612=LINE('',#3941,#824);
#613=LINE('',#3944,#825);
#614=LINE('',#3946,#826);
#615=LINE('',#3947,#827);
#616=LINE('',#3950,#828);
#617=LINE('',#3952,#829);
#618=LINE('',#3953,#830);
#619=LINE('',#3955,#831);
#620=LINE('',#3956,#832);
#621=LINE('',#3961,#833);
#622=LINE('',#3963,#834);
#623=LINE('',#3965,#835);
#624=LINE('',#3966,#836);
#625=LINE('',#3984,#837);
#626=LINE('',#4007,#838);
#627=LINE('',#4015,#839);
#628=LINE('',#4017,#840);
#629=LINE('',#4018,#841);
#630=LINE('',#4036,#842);
#631=LINE('',#4059,#843);
#632=LINE('',#4067,#844);
#633=LINE('',#4069,#845);
#634=LINE('',#4070,#846);
#635=LINE('',#4073,#847);
#636=LINE('',#4075,#848);
#637=LINE('',#4076,#849);
#638=LINE('',#4078,#850);
#639=LINE('',#4079,#851);
#640=LINE('',#4094,#852);
#641=LINE('',#4095,#853);
#642=LINE('',#4106,#854);
#643=LINE('',#4107,#855);
#644=LINE('',#4118,#856);
#645=LINE('',#4119,#857);
#646=LINE('',#4127,#858);
#647=LINE('',#4128,#859);
#648=LINE('',#4131,#860);
#649=LINE('',#4133,#861);
#650=LINE('',#4134,#862);
#651=LINE('',#4137,#863);
#652=LINE('',#4141,#864);
#653=LINE('',#4142,#865);
#654=LINE('',#4145,#866);
#655=LINE('',#4150,#867);
#656=LINE('',#4151,#868);
#657=LINE('',#4154,#869);
#658=LINE('',#4158,#870);
#659=LINE('',#4159,#871);
#660=LINE('',#4410,#872);
#661=LINE('',#4411,#873);
#662=LINE('',#4413,#874);
#663=LINE('',#4414,#875);
#664=LINE('',#4425,#876);
#665=LINE('',#4427,#877);
#666=LINE('',#4428,#878);
#667=LINE('',#4431,#879);
#668=LINE('',#4432,#880);
#669=LINE('',#4435,#881);
#670=LINE('',#4436,#882);
#671=LINE('',#4438,#883);
#672=LINE('',#4442,#884);
#673=LINE('',#4444,#885);
#674=LINE('',#4445,#886);
#675=LINE('',#4448,#887);
#676=LINE('',#4449,#888);
#677=LINE('',#4452,#889);
#678=LINE('',#4453,#890);
#679=LINE('',#4455,#891);
#680=LINE('',#4459,#892);
#681=LINE('',#4461,#893);
#682=LINE('',#4462,#894);
#683=LINE('',#4465,#895);
#684=LINE('',#4466,#896);
#685=LINE('',#4469,#897);
#686=LINE('',#4470,#898);
#687=LINE('',#4472,#899);
#688=LINE('',#4478,#900);
#689=LINE('',#4482,#901);
#690=LINE('',#4484,#902);
#691=LINE('',#4485,#903);
#692=LINE('',#4488,#904);
#693=LINE('',#4492,#905);
#694=LINE('',#4493,#906);
#695=LINE('',#4498,#907);
#696=LINE('',#4500,#908);
#697=LINE('',#4502,#909);
#698=LINE('',#4504,#910);
#699=LINE('',#4506,#911);
#700=LINE('',#4509,#912);
#701=VECTOR('',#2526,10.);
#702=VECTOR('',#2527,10.);
#703=VECTOR('',#2528,10.);
#704=VECTOR('',#2529,10.);
#705=VECTOR('',#2536,10.);
#706=VECTOR('',#2539,10.);
#707=VECTOR('',#2540,10.);
#708=VECTOR('',#2541,10.);
#709=VECTOR('',#2542,10.);
#710=VECTOR('',#2549,10.);
#711=VECTOR('',#2552,10.);
#712=VECTOR('',#2553,10.);
#713=VECTOR('',#2554,10.);
#714=VECTOR('',#2557,10.);
#715=VECTOR('',#2558,10.);
#716=VECTOR('',#2559,10.);
#717=VECTOR('',#2560,10.);
#718=VECTOR('',#2561,10.);
#719=VECTOR('',#2570,10.);
#720=VECTOR('',#2573,10.);
#721=VECTOR('',#2576,10.);
#722=VECTOR('',#2577,10.);
#723=VECTOR('',#2578,10.);
#724=VECTOR('',#2579,10.);
#725=VECTOR('',#2580,10.);
#726=VECTOR('',#2581,10.);
#727=VECTOR('',#2582,10.);
#728=VECTOR('',#2583,10.);
#729=VECTOR('',#2584,10.);
#730=VECTOR('',#2585,10.);
#731=VECTOR('',#2586,10.);
#732=VECTOR('',#2587,10.);
#733=VECTOR('',#2590,10.);
#734=VECTOR('',#2591,10.);
#735=VECTOR('',#2596,10.);
#736=VECTOR('',#2597,10.);
#737=VECTOR('',#2600,10.);
#738=VECTOR('',#2601,10.);
#739=VECTOR('',#2602,10.);
#740=VECTOR('',#2607,10.);
#741=VECTOR('',#2608,10.);
#742=VECTOR('',#2615,10.);
#743=VECTOR('',#2620,10.);
#744=VECTOR('',#2621,10.);
#745=VECTOR('',#2624,10.);
#746=VECTOR('',#2625,10.);
#747=VECTOR('',#2626,10.);
#748=VECTOR('',#2627,10.);
#749=VECTOR('',#2632,10.);
#750=VECTOR('',#2639,10.);
#751=VECTOR('',#2642,10.);
#752=VECTOR('',#2647,10.);
#753=VECTOR('',#2648,10.);
#754=VECTOR('',#2651,7.5);
#755=VECTOR('',#2652,7.5);
#756=VECTOR('',#2655,10.);
#757=VECTOR('',#2658,10.);
#758=VECTOR('',#2659,10.);
#759=VECTOR('',#2662,10.);
#760=VECTOR('',#2663,10.);
#761=VECTOR('',#2664,10.);
#762=VECTOR('',#2665,10.);
#763=VECTOR('',#2666,10.);
#764=VECTOR('',#2667,10.);
#765=VECTOR('',#2670,10.);
#766=VECTOR('',#2671,10.);
#767=VECTOR('',#2672,10.);
#768=VECTOR('',#2673,10.);
#769=VECTOR('',#2676,10.);
#770=VECTOR('',#2677,10.);
#771=VECTOR('',#2678,10.);
#772=VECTOR('',#2681,10.);
#773=VECTOR('',#2682,10.);
#774=VECTOR('',#2683,10.);
#775=VECTOR('',#2686,10.);
#776=VECTOR('',#2687,10.);
#777=VECTOR('',#2688,10.);
#778=VECTOR('',#2691,10.);
#779=VECTOR('',#2692,10.);
#780=VECTOR('',#2693,10.);
#781=VECTOR('',#2696,10.);
#782=VECTOR('',#2697,10.);
#783=VECTOR('',#2702,10.);
#784=VECTOR('',#2703,10.);
#785=VECTOR('',#2704,10.);
#786=VECTOR('',#2705,10.);
#787=VECTOR('',#2706,10.);
#788=VECTOR('',#2707,10.);
#789=VECTOR('',#2708,10.);
#790=VECTOR('',#2709,10.);
#791=VECTOR('',#2710,10.);
#792=VECTOR('',#2713,10.);
#793=VECTOR('',#2714,10.);
#794=VECTOR('',#2715,10.);
#795=VECTOR('',#2718,10.);
#796=VECTOR('',#2719,10.);
#797=VECTOR('',#2720,10.);
#798=VECTOR('',#2723,10.);
#799=VECTOR('',#2724,10.);
#800=VECTOR('',#2725,10.);
#801=VECTOR('',#2726,10.);
#802=VECTOR('',#2727,10.);
#803=VECTOR('',#2728,10.);
#804=VECTOR('',#2729,10.);
#805=VECTOR('',#2730,10.);
#806=VECTOR('',#2733,10.);
#807=VECTOR('',#2734,10.);
#808=VECTOR('',#2735,10.);
#809=VECTOR('',#2738,10.);
#810=VECTOR('',#2739,10.);
#811=VECTOR('',#2740,10.);
#812=VECTOR('',#2743,10.);
#813=VECTOR('',#2744,10.);
#814=VECTOR('',#2745,10.);
#815=VECTOR('',#2746,10.);
#816=VECTOR('',#2747,10.);
#817=VECTOR('',#2748,10.);
#818=VECTOR('',#2749,10.);
#819=VECTOR('',#2750,10.);
#820=VECTOR('',#2751,10.);
#821=VECTOR('',#2752,10.);
#822=VECTOR('',#2755,10.);
#823=VECTOR('',#2756,10.);
#824=VECTOR('',#2757,10.);
#825=VECTOR('',#2760,10.);
#826=VECTOR('',#2761,10.);
#827=VECTOR('',#2762,10.);
#828=VECTOR('',#2765,10.);
#829=VECTOR('',#2766,10.);
#830=VECTOR('',#2767,10.);
#831=VECTOR('',#2770,10.);
#832=VECTOR('',#2771,10.);
#833=VECTOR('',#2776,10.);
#834=VECTOR('',#2777,10.);
#835=VECTOR('',#2778,10.);
#836=VECTOR('',#2779,10.);
#837=VECTOR('',#2780,10.);
#838=VECTOR('',#2781,10.);
#839=VECTOR('',#2784,10.);
#840=VECTOR('',#2785,10.);
#841=VECTOR('',#2786,10.);
#842=VECTOR('',#2787,10.);
#843=VECTOR('',#2788,10.);
#844=VECTOR('',#2791,10.);
#845=VECTOR('',#2792,10.);
#846=VECTOR('',#2793,10.);
#847=VECTOR('',#2796,10.);
#848=VECTOR('',#2797,10.);
#849=VECTOR('',#2798,10.);
#850=VECTOR('',#2801,10.);
#851=VECTOR('',#2802,10.);
#852=VECTOR('',#2819,10.);
#853=VECTOR('',#2820,10.);
#854=VECTOR('',#2833,10.);
#855=VECTOR('',#2834,10.);
#856=VECTOR('',#2847,10.);
#857=VECTOR('',#2848,10.);
#858=VECTOR('',#2859,10.);
#859=VECTOR('',#2860,10.);
#860=VECTOR('',#2863,10.);
#861=VECTOR('',#2864,10.);
#862=VECTOR('',#2865,10.);
#863=VECTOR('',#2868,10.);
#864=VECTOR('',#2873,10.);
#865=VECTOR('',#2874,10.);
#866=VECTOR('',#2877,10.);
#867=VECTOR('',#2884,10.);
#868=VECTOR('',#2885,10.);
#869=VECTOR('',#2888,10.);
#870=VECTOR('',#2893,10.);
#871=VECTOR('',#2894,10.);
#872=VECTOR('',#2913,10.);
#873=VECTOR('',#2914,10.);
#874=VECTOR('',#2915,10.);
#875=VECTOR('',#2916,10.);
#876=VECTOR('',#2927,10.);
#877=VECTOR('',#2928,10.);
#878=VECTOR('',#2929,10.);
#879=VECTOR('',#2932,10.);
#880=VECTOR('',#2933,10.);
#881=VECTOR('',#2936,10.);
#882=VECTOR('',#2937,10.);
#883=VECTOR('',#2940,10.);
#884=VECTOR('',#2945,10.);
#885=VECTOR('',#2946,10.);
#886=VECTOR('',#2947,10.);
#887=VECTOR('',#2950,10.);
#888=VECTOR('',#2951,10.);
#889=VECTOR('',#2954,10.);
#890=VECTOR('',#2955,10.);
#891=VECTOR('',#2958,10.);
#892=VECTOR('',#2963,10.);
#893=VECTOR('',#2964,10.);
#894=VECTOR('',#2965,10.);
#895=VECTOR('',#2968,10.);
#896=VECTOR('',#2969,10.);
#897=VECTOR('',#2972,10.);
#898=VECTOR('',#2973,10.);
#899=VECTOR('',#2976,10.);
#900=VECTOR('',#2983,5.25);
#901=VECTOR('',#2988,10.);
#902=VECTOR('',#2989,10.);
#903=VECTOR('',#2990,10.);
#904=VECTOR('',#2993,10.);
#905=VECTOR('',#2998,10.);
#906=VECTOR('',#2999,10.);
#907=VECTOR('',#3008,1.75);
#908=VECTOR('',#3011,1.75);
#909=VECTOR('',#3014,1.75);
#910=VECTOR('',#3017,1.75);
#911=VECTOR('',#3020,10.);
#912=VECTOR('',#3025,10.);
#913=VERTEX_POINT('',#3032);
#914=VERTEX_POINT('',#3033);
#915=VERTEX_POINT('',#3035);
#916=VERTEX_POINT('',#3037);
#917=VERTEX_POINT('',#3041);
#918=VERTEX_POINT('',#3043);
#919=VERTEX_POINT('',#3047);
#920=VERTEX_POINT('',#3048);
#921=VERTEX_POINT('',#3050);
#922=VERTEX_POINT('',#3052);
#923=VERTEX_POINT('',#3056);
#924=VERTEX_POINT('',#3058);
#925=VERTEX_POINT('',#3062);
#926=VERTEX_POINT('',#3064);
#927=VERTEX_POINT('',#3068);
#928=VERTEX_POINT('',#3071);
#929=VERTEX_POINT('',#3073);
#930=VERTEX_POINT('',#3076);
#931=VERTEX_POINT('',#3078);
#932=VERTEX_POINT('',#3080);
#933=VERTEX_POINT('',#3082);
#934=VERTEX_POINT('',#3084);
#935=VERTEX_POINT('',#3085);
#936=VERTEX_POINT('',#3087);
#937=VERTEX_POINT('',#3089);
#938=VERTEX_POINT('',#3092);
#939=VERTEX_POINT('',#3093);
#940=VERTEX_POINT('',#3095);
#941=VERTEX_POINT('',#3097);
#942=VERTEX_POINT('',#3100);
#943=VERTEX_POINT('',#3101);
#944=VERTEX_POINT('',#3103);
#945=VERTEX_POINT('',#3105);
#946=VERTEX_POINT('',#3108);
#947=VERTEX_POINT('',#3109);
#948=VERTEX_POINT('',#3111);
#949=VERTEX_POINT('',#3113);
#950=VERTEX_POINT('',#3117);
#951=VERTEX_POINT('',#3121);
#952=VERTEX_POINT('',#3122);
#953=VERTEX_POINT('',#3124);
#954=VERTEX_POINT('',#3126);
#955=VERTEX_POINT('',#3139);
#956=VERTEX_POINT('',#3141);
#957=VERTEX_POINT('',#3145);
#958=VERTEX_POINT('',#3146);
#959=VERTEX_POINT('',#3148);
#960=VERTEX_POINT('',#3150);
#961=VERTEX_POINT('',#3163);
#962=VERTEX_POINT('',#3168);
#963=VERTEX_POINT('',#3169);
#964=VERTEX_POINT('',#3171);
#965=VERTEX_POINT('',#3173);
#966=VERTEX_POINT('',#3186);
#967=VERTEX_POINT('',#3188);
#968=VERTEX_POINT('',#3193);
#969=VERTEX_POINT('',#3195);
#970=VERTEX_POINT('',#3203);
#971=VERTEX_POINT('',#3205);
#972=VERTEX_POINT('',#3218);
#973=VERTEX_POINT('',#3223);
#974=VERTEX_POINT('',#3228);
#975=VERTEX_POINT('',#3235);
#976=VERTEX_POINT('',#3236);
#977=VERTEX_POINT('',#3238);
#978=VERTEX_POINT('',#3245);
#979=VERTEX_POINT('',#3247);
#980=VERTEX_POINT('',#3256);
#981=VERTEX_POINT('',#3264);
#982=VERTEX_POINT('',#3267);
#983=VERTEX_POINT('',#3270);
#984=VERTEX_POINT('',#3277);
#985=VERTEX_POINT('',#3284);
#986=VERTEX_POINT('',#3294);
#987=VERTEX_POINT('',#3296);
#988=VERTEX_POINT('',#3303);
#989=VERTEX_POINT('',#3305);
#990=VERTEX_POINT('',#3314);
#991=VERTEX_POINT('',#3323);
#992=VERTEX_POINT('',#3330);
#993=VERTEX_POINT('',#3332);
#994=VERTEX_POINT('',#3341);
#995=VERTEX_POINT('',#3349);
#996=VERTEX_POINT('',#3350);
#997=VERTEX_POINT('',#3352);
#998=VERTEX_POINT('',#3359);
#999=VERTEX_POINT('',#3366);
#1000=VERTEX_POINT('',#3376);
#1001=VERTEX_POINT('',#3377);
#1002=VERTEX_POINT('',#3379);
#1003=VERTEX_POINT('',#3386);
#1004=VERTEX_POINT('',#3393);
#1005=VERTEX_POINT('',#3464);
#1006=VERTEX_POINT('',#3465);
#1007=VERTEX_POINT('',#3467);
#1008=VERTEX_POINT('',#3469);
#1009=VERTEX_POINT('',#3473);
#1010=VERTEX_POINT('',#3475);
#1011=VERTEX_POINT('',#3479);
#1012=VERTEX_POINT('',#3481);
#1013=VERTEX_POINT('',#3485);
#1014=VERTEX_POINT('',#3487);
#1015=VERTEX_POINT('',#3491);
#1016=VERTEX_POINT('',#3493);
#1017=VERTEX_POINT('',#3501);
#1018=VERTEX_POINT('',#3502);
#1019=VERTEX_POINT('',#3504);
#1020=VERTEX_POINT('',#3506);
#1021=VERTEX_POINT('',#3519);
#1022=VERTEX_POINT('',#3525);
#1023=VERTEX_POINT('',#3542);
#1024=VERTEX_POINT('',#3548);
#1025=VERTEX_POINT('',#3565);
#1026=VERTEX_POINT('',#3571);
#1027=VERTEX_POINT('',#3588);
#1028=VERTEX_POINT('',#3594);
#1029=VERTEX_POINT('',#3611);
#1030=VERTEX_POINT('',#3617);
#1031=VERTEX_POINT('',#3625);
#1032=VERTEX_POINT('',#3627);
#1033=VERTEX_POINT('',#3631);
#1034=VERTEX_POINT('',#3633);
#1035=VERTEX_POINT('',#3637);
#1036=VERTEX_POINT('',#3639);
#1037=VERTEX_POINT('',#3652);
#1038=VERTEX_POINT('',#3658);
#1039=VERTEX_POINT('',#3675);
#1040=VERTEX_POINT('',#3681);
#1041=VERTEX_POINT('',#3698);
#1042=VERTEX_POINT('',#3704);
#1043=VERTEX_POINT('',#3721);
#1044=VERTEX_POINT('',#3727);
#1045=VERTEX_POINT('',#3744);
#1046=VERTEX_POINT('',#3750);
#1047=VERTEX_POINT('',#3758);
#1048=VERTEX_POINT('',#3760);
#1049=VERTEX_POINT('',#3764);
#1050=VERTEX_POINT('',#3766);
#1051=VERTEX_POINT('',#3770);
#1052=VERTEX_POINT('',#3772);
#1053=VERTEX_POINT('',#3785);
#1054=VERTEX_POINT('',#3791);
#1055=VERTEX_POINT('',#3808);
#1056=VERTEX_POINT('',#3814);
#1057=VERTEX_POINT('',#3831);
#1058=VERTEX_POINT('',#3837);
#1059=VERTEX_POINT('',#3854);
#1060=VERTEX_POINT('',#3860);
#1061=VERTEX_POINT('',#3877);
#1062=VERTEX_POINT('',#3883);
#1063=VERTEX_POINT('',#3900);
#1064=VERTEX_POINT('',#3906);
#1065=VERTEX_POINT('',#3923);
#1066=VERTEX_POINT('',#3929);
#1067=VERTEX_POINT('',#3937);
#1068=VERTEX_POINT('',#3939);
#1069=VERTEX_POINT('',#3943);
#1070=VERTEX_POINT('',#3945);
#1071=VERTEX_POINT('',#3949);
#1072=VERTEX_POINT('',#3951);
#1073=VERTEX_POINT('',#3959);
#1074=VERTEX_POINT('',#3960);
#1075=VERTEX_POINT('',#3962);
#1076=VERTEX_POINT('',#3964);
#1077=VERTEX_POINT('',#3977);
#1078=VERTEX_POINT('',#3983);
#1079=VERTEX_POINT('',#4000);
#1080=VERTEX_POINT('',#4006);
#1081=VERTEX_POINT('',#4014);
#1082=VERTEX_POINT('',#4016);
#1083=VERTEX_POINT('',#4029);
#1084=VERTEX_POINT('',#4035);
#1085=VERTEX_POINT('',#4052);
#1086=VERTEX_POINT('',#4058);
#1087=VERTEX_POINT('',#4066);
#1088=VERTEX_POINT('',#4068);
#1089=VERTEX_POINT('',#4072);
#1090=VERTEX_POINT('',#4074);
#1091=VERTEX_POINT('',#4082);
#1092=VERTEX_POINT('',#4083);
#1093=VERTEX_POINT('',#4085);
#1094=VERTEX_POINT('',#4087);
#1095=VERTEX_POINT('',#4091);
#1096=VERTEX_POINT('',#4092);
#1097=VERTEX_POINT('',#4097);
#1098=VERTEX_POINT('',#4098);
#1099=VERTEX_POINT('',#4103);
#1100=VERTEX_POINT('',#4104);
#1101=VERTEX_POINT('',#4109);
#1102=VERTEX_POINT('',#4110);
#1103=VERTEX_POINT('',#4115);
#1104=VERTEX_POINT('',#4116);
#1105=VERTEX_POINT('',#4121);
#1106=VERTEX_POINT('',#4122);
#1107=VERTEX_POINT('',#4130);
#1108=VERTEX_POINT('',#4132);
#1109=VERTEX_POINT('',#4136);
#1110=VERTEX_POINT('',#4140);
#1111=VERTEX_POINT('',#4144);
#1112=VERTEX_POINT('',#4149);
#1113=VERTEX_POINT('',#4153);
#1114=VERTEX_POINT('',#4157);
#1115=VERTEX_POINT('',#4409);
#1116=VERTEX_POINT('',#4412);
#1117=VERTEX_POINT('',#4415);
#1118=VERTEX_POINT('',#4417);
#1119=VERTEX_POINT('',#4419);
#1120=VERTEX_POINT('',#4421);
#1121=VERTEX_POINT('',#4424);
#1122=VERTEX_POINT('',#4426);
#1123=VERTEX_POINT('',#4430);
#1124=VERTEX_POINT('',#4434);
#1125=VERTEX_POINT('',#4441);
#1126=VERTEX_POINT('',#4443);
#1127=VERTEX_POINT('',#4447);
#1128=VERTEX_POINT('',#4451);
#1129=VERTEX_POINT('',#4458);
#1130=VERTEX_POINT('',#4460);
#1131=VERTEX_POINT('',#4464);
#1132=VERTEX_POINT('',#4468);
#1133=VERTEX_POINT('',#4475);
#1134=VERTEX_POINT('',#4477);
#1135=VERTEX_POINT('',#4481);
#1136=VERTEX_POINT('',#4483);
#1137=VERTEX_POINT('',#4487);
#1138=VERTEX_POINT('',#4491);
#1139=EDGE_CURVE('',#913,#914,#489,.T.);
#1140=EDGE_CURVE('',#915,#913,#490,.T.);
#1141=EDGE_CURVE('',#916,#915,#491,.T.);
#1142=EDGE_CURVE('',#916,#914,#492,.T.);
#1143=EDGE_CURVE('',#914,#917,#148,.T.);
#1144=EDGE_CURVE('',#918,#916,#149,.T.);
#1145=EDGE_CURVE('',#917,#918,#493,.T.);
#1146=EDGE_CURVE('',#919,#920,#494,.T.);
#1147=EDGE_CURVE('',#921,#919,#495,.T.);
#1148=EDGE_CURVE('',#922,#921,#496,.T.);
#1149=EDGE_CURVE('',#922,#920,#497,.T.);
#1150=EDGE_CURVE('',#920,#923,#150,.T.);
#1151=EDGE_CURVE('',#924,#922,#151,.T.);
#1152=EDGE_CURVE('',#923,#924,#498,.T.);
#1153=EDGE_CURVE('',#925,#913,#499,.T.);
#1154=EDGE_CURVE('',#926,#925,#500,.T.);
#1155=EDGE_CURVE('',#915,#926,#501,.T.);
#1156=EDGE_CURVE('',#926,#927,#502,.T.);
#1157=EDGE_CURVE('',#927,#924,#503,.T.);
#1158=EDGE_CURVE('',#921,#928,#504,.T.);
#1159=EDGE_CURVE('',#928,#929,#505,.T.);
#1160=EDGE_CURVE('',#929,#918,#506,.T.);
#1161=EDGE_CURVE('',#930,#930,#152,.T.);
#1162=EDGE_CURVE('',#931,#931,#153,.T.);
#1163=EDGE_CURVE('',#932,#932,#154,.T.);
#1164=EDGE_CURVE('',#933,#933,#155,.T.);
#1165=EDGE_CURVE('',#934,#935,#507,.T.);
#1166=EDGE_CURVE('',#935,#936,#156,.T.);
#1167=EDGE_CURVE('',#936,#937,#508,.T.);
#1168=EDGE_CURVE('',#937,#934,#157,.T.);
#1169=EDGE_CURVE('',#938,#939,#509,.T.);
#1170=EDGE_CURVE('',#939,#940,#510,.T.);
#1171=EDGE_CURVE('',#940,#941,#511,.T.);
#1172=EDGE_CURVE('',#941,#938,#512,.T.);
#1173=EDGE_CURVE('',#942,#943,#513,.T.);
#1174=EDGE_CURVE('',#943,#944,#514,.T.);
#1175=EDGE_CURVE('',#944,#945,#515,.T.);
#1176=EDGE_CURVE('',#945,#942,#516,.T.);
#1177=EDGE_CURVE('',#946,#947,#517,.T.);
#1178=EDGE_CURVE('',#947,#948,#518,.T.);
#1179=EDGE_CURVE('',#948,#949,#519,.T.);
#1180=EDGE_CURVE('',#949,#946,#520,.T.);
#1181=EDGE_CURVE('',#950,#919,#521,.T.);
#1182=EDGE_CURVE('',#928,#950,#522,.T.);
#1183=EDGE_CURVE('',#951,#952,#158,.T.);
#1184=EDGE_CURVE('',#952,#953,#523,.T.);
#1185=EDGE_CURVE('',#953,#954,#52,.T.);
#1186=EDGE_CURVE('',#954,#951,#524,.T.);
#1187=EDGE_CURVE('',#955,#952,#525,.T.);
#1188=EDGE_CURVE('',#956,#955,#526,.T.);
#1189=EDGE_CURVE('',#953,#956,#527,.T.);
#1190=EDGE_CURVE('',#957,#958,#159,.T.);
#1191=EDGE_CURVE('',#958,#959,#528,.T.);
#1192=EDGE_CURVE('',#959,#960,#53,.T.);
#1193=EDGE_CURVE('',#960,#957,#529,.T.);
#1194=EDGE_CURVE('',#961,#954,#160,.T.);
#1195=EDGE_CURVE('',#959,#961,#161,.T.);
#1196=EDGE_CURVE('',#951,#958,#530,.T.);
#1197=EDGE_CURVE('',#962,#963,#162,.T.);
#1198=EDGE_CURVE('',#963,#964,#531,.T.);
#1199=EDGE_CURVE('',#964,#965,#54,.T.);
#1200=EDGE_CURVE('',#965,#962,#532,.T.);
#1201=EDGE_CURVE('',#966,#960,#533,.T.);
#1202=EDGE_CURVE('',#967,#966,#55,.T.);
#1203=EDGE_CURVE('',#967,#968,#534,.T.);
#1204=EDGE_CURVE('',#969,#968,#56,.T.);
#1205=EDGE_CURVE('',#964,#969,#535,.T.);
#1206=EDGE_CURVE('',#957,#963,#536,.T.);
#1207=EDGE_CURVE('',#955,#970,#163,.T.);
#1208=EDGE_CURVE('',#970,#971,#537,.T.);
#1209=EDGE_CURVE('',#971,#956,#57,.T.);
#1210=EDGE_CURVE('',#972,#965,#164,.T.);
#1211=EDGE_CURVE('',#971,#972,#165,.T.);
#1212=EDGE_CURVE('',#962,#970,#538,.T.);
#1213=EDGE_CURVE('',#973,#967,#58,.T.);
#1214=EDGE_CURVE('',#974,#973,#539,.T.);
#1215=EDGE_CURVE('',#968,#974,#59,.T.);
#1216=EDGE_CURVE('',#975,#976,#166,.T.);
#1217=EDGE_CURVE('',#975,#977,#60,.T.);
#1218=EDGE_CURVE('',#977,#978,#540,.T.);
#1219=EDGE_CURVE('',#978,#979,#61,.T.);
#1220=EDGE_CURVE('',#979,#980,#541,.T.);
#1221=EDGE_CURVE('',#980,#975,#62,.T.);
#1222=EDGE_CURVE('',#981,#975,#167,.T.);
#1223=EDGE_CURVE('',#981,#961,#542,.T.);
#1224=EDGE_CURVE('',#972,#982,#543,.T.);
#1225=EDGE_CURVE('',#982,#982,#168,.T.);
#1226=EDGE_CURVE('',#969,#983,#63,.T.);
#1227=EDGE_CURVE('',#983,#984,#64,.T.);
#1228=EDGE_CURVE('',#984,#985,#544,.T.);
#1229=EDGE_CURVE('',#985,#966,#65,.T.);
#1230=EDGE_CURVE('',#986,#981,#169,.T.);
#1231=EDGE_CURVE('',#986,#987,#66,.T.);
#1232=EDGE_CURVE('',#987,#988,#545,.T.);
#1233=EDGE_CURVE('',#988,#989,#67,.T.);
#1234=EDGE_CURVE('',#989,#990,#546,.T.);
#1235=EDGE_CURVE('',#990,#986,#68,.T.);
#1236=EDGE_CURVE('',#976,#986,#170,.T.);
#1237=EDGE_CURVE('',#976,#991,#69,.T.);
#1238=EDGE_CURVE('',#991,#992,#547,.T.);
#1239=EDGE_CURVE('',#992,#993,#70,.T.);
#1240=EDGE_CURVE('',#993,#994,#548,.T.);
#1241=EDGE_CURVE('',#994,#976,#71,.T.);
#1242=EDGE_CURVE('',#995,#996,#549,.T.);
#1243=EDGE_CURVE('',#996,#997,#72,.T.);
#1244=EDGE_CURVE('',#997,#998,#73,.T.);
#1245=EDGE_CURVE('',#998,#999,#550,.T.);
#1246=EDGE_CURVE('',#999,#995,#74,.T.);
#1247=EDGE_CURVE('',#1000,#1001,#551,.T.);
#1248=EDGE_CURVE('',#1001,#1002,#75,.T.);
#1249=EDGE_CURVE('',#1002,#1003,#76,.T.);
#1250=EDGE_CURVE('',#1003,#1004,#552,.T.);
#1251=EDGE_CURVE('',#1004,#1000,#77,.T.);
#1252=EDGE_CURVE('',#987,#974,#43,.T.);
#1253=EDGE_CURVE('',#984,#990,#44,.T.);
#1254=EDGE_CURVE('',#1005,#1006,#553,.T.);
#1255=EDGE_CURVE('',#1005,#1007,#554,.T.);
#1256=EDGE_CURVE('',#1007,#1008,#555,.T.);
#1257=EDGE_CURVE('',#1006,#1008,#556,.T.);
#1258=EDGE_CURVE('',#1009,#1005,#557,.T.);
#1259=EDGE_CURVE('',#1009,#1010,#558,.T.);
#1260=EDGE_CURVE('',#1010,#1007,#559,.T.);
#1261=EDGE_CURVE('',#1011,#1009,#560,.T.);
#1262=EDGE_CURVE('',#1011,#1012,#561,.T.);
#1263=EDGE_CURVE('',#1012,#1010,#562,.T.);
#1264=EDGE_CURVE('',#1013,#1011,#563,.T.);
#1265=EDGE_CURVE('',#1013,#1014,#564,.T.);
#1266=EDGE_CURVE('',#1014,#1012,#565,.T.);
#1267=EDGE_CURVE('',#1015,#1013,#566,.T.);
#1268=EDGE_CURVE('',#1015,#1016,#567,.T.);
#1269=EDGE_CURVE('',#1016,#1014,#568,.T.);
#1270=EDGE_CURVE('',#1006,#1015,#569,.T.);
#1271=EDGE_CURVE('',#1008,#1016,#570,.T.);
#1272=EDGE_CURVE('',#1017,#1018,#571,.T.);
#1273=EDGE_CURVE('',#1017,#1019,#572,.T.);
#1274=EDGE_CURVE('',#1019,#1020,#573,.T.);
#1275=EDGE_CURVE('',#1018,#1020,#574,.T.);
#1276=EDGE_CURVE('',#1021,#1017,#78,.T.);
#1277=EDGE_CURVE('',#1021,#1022,#575,.T.);
#1278=EDGE_CURVE('',#1022,#1019,#79,.T.);
#1279=EDGE_CURVE('',#1023,#1021,#80,.T.);
#1280=EDGE_CURVE('',#1023,#1024,#576,.T.);
#1281=EDGE_CURVE('',#1024,#1022,#81,.T.);
#1282=EDGE_CURVE('',#1025,#1023,#82,.T.);
#1283=EDGE_CURVE('',#1025,#1026,#577,.T.);
#1284=EDGE_CURVE('',#1026,#1024,#83,.T.);
#1285=EDGE_CURVE('',#1027,#1025,#84,.T.);
#1286=EDGE_CURVE('',#1027,#1028,#578,.T.);
#1287=EDGE_CURVE('',#1028,#1026,#85,.T.);
#1288=EDGE_CURVE('',#1029,#1027,#86,.T.);
#1289=EDGE_CURVE('',#1029,#1030,#579,.T.);
#1290=EDGE_CURVE('',#1030,#1028,#87,.T.);
#1291=EDGE_CURVE('',#1031,#1029,#580,.T.);
#1292=EDGE_CURVE('',#1031,#1032,#581,.T.);
#1293=EDGE_CURVE('',#1032,#1030,#582,.T.);
#1294=EDGE_CURVE('',#1033,#1031,#583,.T.);
#1295=EDGE_CURVE('',#1033,#1034,#584,.T.);
#1296=EDGE_CURVE('',#1034,#1032,#585,.T.);
#1297=EDGE_CURVE('',#1035,#1033,#586,.T.);
#1298=EDGE_CURVE('',#1035,#1036,#587,.T.);
#1299=EDGE_CURVE('',#1036,#1034,#588,.T.);
#1300=EDGE_CURVE('',#1037,#1035,#88,.T.);
#1301=EDGE_CURVE('',#1037,#1038,#589,.T.);
#1302=EDGE_CURVE('',#1038,#1036,#89,.T.);
#1303=EDGE_CURVE('',#1039,#1037,#90,.T.);
#1304=EDGE_CURVE('',#1039,#1040,#590,.T.);
#1305=EDGE_CURVE('',#1040,#1038,#91,.T.);
#1306=EDGE_CURVE('',#1041,#1039,#92,.T.);
#1307=EDGE_CURVE('',#1041,#1042,#591,.T.);
#1308=EDGE_CURVE('',#1042,#1040,#93,.T.);
#1309=EDGE_CURVE('',#1043,#1041,#94,.T.);
#1310=EDGE_CURVE('',#1043,#1044,#592,.T.);
#1311=EDGE_CURVE('',#1044,#1042,#95,.T.);
#1312=EDGE_CURVE('',#1045,#1043,#96,.T.);
#1313=EDGE_CURVE('',#1045,#1046,#593,.T.);
#1314=EDGE_CURVE('',#1046,#1044,#97,.T.);
#1315=EDGE_CURVE('',#1047,#1045,#594,.T.);
#1316=EDGE_CURVE('',#1047,#1048,#595,.T.);
#1317=EDGE_CURVE('',#1048,#1046,#596,.T.);
#1318=EDGE_CURVE('',#1049,#1047,#597,.T.);
#1319=EDGE_CURVE('',#1049,#1050,#598,.T.);
#1320=EDGE_CURVE('',#1050,#1048,#599,.T.);
#1321=EDGE_CURVE('',#1051,#1049,#600,.T.);
#1322=EDGE_CURVE('',#1051,#1052,#601,.T.);
#1323=EDGE_CURVE('',#1052,#1050,#602,.T.);
#1324=EDGE_CURVE('',#1053,#1051,#98,.T.);
#1325=EDGE_CURVE('',#1053,#1054,#603,.T.);
#1326=EDGE_CURVE('',#1054,#1052,#99,.T.);
#1327=EDGE_CURVE('',#1055,#1053,#100,.T.);
#1328=EDGE_CURVE('',#1055,#1056,#604,.T.);
#1329=EDGE_CURVE('',#1056,#1054,#101,.T.);
#1330=EDGE_CURVE('',#1057,#1055,#102,.T.);
#1331=EDGE_CURVE('',#1057,#1058,#605,.T.);
#1332=EDGE_CURVE('',#1058,#1056,#103,.T.);
#1333=EDGE_CURVE('',#1059,#1057,#104,.T.);
#1334=EDGE_CURVE('',#1059,#1060,#606,.T.);
#1335=EDGE_CURVE('',#1060,#1058,#105,.T.);
#1336=EDGE_CURVE('',#1061,#1059,#106,.T.);
#1337=EDGE_CURVE('',#1061,#1062,#607,.T.);
#1338=EDGE_CURVE('',#1062,#1060,#107,.T.);
#1339=EDGE_CURVE('',#1063,#1061,#108,.T.);
#1340=EDGE_CURVE('',#1063,#1064,#608,.T.);
#1341=EDGE_CURVE('',#1064,#1062,#109,.T.);
#1342=EDGE_CURVE('',#1065,#1063,#110,.T.);
#1343=EDGE_CURVE('',#1065,#1066,#609,.T.);
#1344=EDGE_CURVE('',#1066,#1064,#111,.T.);
#1345=EDGE_CURVE('',#1067,#1065,#610,.T.);
#1346=EDGE_CURVE('',#1067,#1068,#611,.T.);
#1347=EDGE_CURVE('',#1068,#1066,#612,.T.);
#1348=EDGE_CURVE('',#1069,#1067,#613,.T.);
#1349=EDGE_CURVE('',#1069,#1070,#614,.T.);
#1350=EDGE_CURVE('',#1070,#1068,#615,.T.);
#1351=EDGE_CURVE('',#1071,#1069,#616,.T.);
#1352=EDGE_CURVE('',#1071,#1072,#617,.T.);
#1353=EDGE_CURVE('',#1072,#1070,#618,.T.);
#1354=EDGE_CURVE('',#1018,#1071,#619,.T.);
#1355=EDGE_CURVE('',#1020,#1072,#620,.T.);
#1356=EDGE_CURVE('',#1073,#1074,#621,.T.);
#1357=EDGE_CURVE('',#1073,#1075,#622,.T.);
#1358=EDGE_CURVE('',#1075,#1076,#623,.T.);
#1359=EDGE_CURVE('',#1074,#1076,#624,.T.);
#1360=EDGE_CURVE('',#1077,#1073,#112,.T.);
#1361=EDGE_CURVE('',#1077,#1078,#625,.T.);
#1362=EDGE_CURVE('',#1078,#1075,#113,.T.);
#1363=EDGE_CURVE('',#1079,#1077,#114,.T.);
#1364=EDGE_CURVE('',#1079,#1080,#626,.T.);
#1365=EDGE_CURVE('',#1080,#1078,#115,.T.);
#1366=EDGE_CURVE('',#1081,#1079,#627,.T.);
#1367=EDGE_CURVE('',#1081,#1082,#628,.T.);
#1368=EDGE_CURVE('',#1082,#1080,#629,.T.);
#1369=EDGE_CURVE('',#1083,#1081,#116,.T.);
#1370=EDGE_CURVE('',#1083,#1084,#630,.T.);
#1371=EDGE_CURVE('',#1084,#1082,#117,.T.);
#1372=EDGE_CURVE('',#1085,#1083,#118,.T.);
#1373=EDGE_CURVE('',#1085,#1086,#631,.T.);
#1374=EDGE_CURVE('',#1086,#1084,#119,.T.);
#1375=EDGE_CURVE('',#1087,#1085,#632,.T.);
#1376=EDGE_CURVE('',#1087,#1088,#633,.T.);
#1377=EDGE_CURVE('',#1088,#1086,#634,.T.);
#1378=EDGE_CURVE('',#1089,#1087,#635,.T.);
#1379=EDGE_CURVE('',#1089,#1090,#636,.T.);
#1380=EDGE_CURVE('',#1090,#1088,#637,.T.);
#1381=EDGE_CURVE('',#1074,#1089,#638,.T.);
#1382=EDGE_CURVE('',#1076,#1090,#639,.T.);
#1383=EDGE_CURVE('',#1091,#1092,#171,.T.);
#1384=EDGE_CURVE('',#1092,#1093,#172,.T.);
#1385=EDGE_CURVE('',#1093,#1094,#173,.T.);
#1386=EDGE_CURVE('',#1094,#1091,#174,.T.);
#1387=EDGE_CURVE('',#1095,#1096,#175,.T.);
#1388=EDGE_CURVE('',#1096,#1094,#640,.T.);
#1389=EDGE_CURVE('',#1093,#1095,#641,.T.);
#1390=EDGE_CURVE('',#1097,#1098,#176,.T.);
#1391=EDGE_CURVE('',#1098,#1096,#177,.T.);
#1392=EDGE_CURVE('',#1095,#1097,#178,.T.);
#1393=EDGE_CURVE('',#1099,#1100,#179,.T.);
#1394=EDGE_CURVE('',#1100,#1098,#642,.T.);
#1395=EDGE_CURVE('',#1097,#1099,#643,.T.);
#1396=EDGE_CURVE('',#1101,#1102,#180,.T.);
#1397=EDGE_CURVE('',#1102,#1100,#181,.T.);
#1398=EDGE_CURVE('',#1099,#1101,#182,.T.);
#1399=EDGE_CURVE('',#1103,#1104,#183,.T.);
#1400=EDGE_CURVE('',#1104,#1102,#644,.T.);
#1401=EDGE_CURVE('',#1101,#1103,#645,.T.);
#1402=EDGE_CURVE('',#1105,#1106,#184,.T.);
#1403=EDGE_CURVE('',#1106,#1104,#185,.T.);
#1404=EDGE_CURVE('',#1103,#1105,#186,.T.);
#1405=EDGE_CURVE('',#1105,#1092,#646,.T.);
#1406=EDGE_CURVE('',#1091,#1106,#647,.T.);
#1407=EDGE_CURVE('',#1107,#1104,#648,.T.);
#1408=EDGE_CURVE('',#1108,#1107,#649,.T.);
#1409=EDGE_CURVE('',#1102,#1108,#650,.T.);
#1410=EDGE_CURVE('',#1106,#1109,#651,.T.);
#1411=EDGE_CURVE('',#1109,#1107,#187,.F.);
#1412=EDGE_CURVE('',#1110,#1091,#652,.T.);
#1413=EDGE_CURVE('',#1109,#1110,#653,.T.);
#1414=EDGE_CURVE('',#1094,#1111,#654,.T.);
#1415=EDGE_CURVE('',#1111,#1110,#188,.F.);
#1416=EDGE_CURVE('',#1112,#1096,#655,.T.);
#1417=EDGE_CURVE('',#1111,#1112,#656,.T.);
#1418=EDGE_CURVE('',#1098,#1113,#657,.T.);
#1419=EDGE_CURVE('',#1113,#1112,#189,.F.);
#1420=EDGE_CURVE('',#1114,#1100,#658,.T.);
#1421=EDGE_CURVE('',#1113,#1114,#659,.T.);
#1422=EDGE_CURVE('',#1108,#1114,#190,.F.);
#1423=EDGE_CURVE('',#973,#988,#120,.T.);
#1424=EDGE_CURVE('',#989,#985,#121,.T.);
#1425=EDGE_CURVE('',#1000,#992,#122,.T.);
#1426=EDGE_CURVE('',#991,#1001,#45,.T.);
#1427=EDGE_CURVE('',#1003,#994,#46,.T.);
#1428=EDGE_CURVE('',#993,#1004,#123,.T.);
#1429=EDGE_CURVE('',#995,#978,#124,.T.);
#1430=EDGE_CURVE('',#977,#996,#47,.T.);
#1431=EDGE_CURVE('',#998,#980,#48,.T.);
#1432=EDGE_CURVE('',#979,#999,#125,.T.);
#1433=EDGE_CURVE('',#917,#1115,#660,.T.);
#1434=EDGE_CURVE('',#1115,#950,#661,.T.);
#1435=EDGE_CURVE('',#923,#1116,#662,.T.);
#1436=EDGE_CURVE('',#1116,#925,#663,.T.);
#1437=EDGE_CURVE('',#1117,#1117,#191,.T.);
#1438=EDGE_CURVE('',#1118,#1118,#192,.T.);
#1439=EDGE_CURVE('',#1119,#1119,#193,.T.);
#1440=EDGE_CURVE('',#1120,#1120,#194,.T.);
#1441=EDGE_CURVE('',#946,#1121,#664,.T.);
#1442=EDGE_CURVE('',#1121,#1122,#665,.T.);
#1443=EDGE_CURVE('',#947,#1122,#666,.T.);
#1444=EDGE_CURVE('',#949,#1123,#667,.T.);
#1445=EDGE_CURVE('',#1123,#1121,#668,.T.);
#1446=EDGE_CURVE('',#948,#1124,#669,.T.);
#1447=EDGE_CURVE('',#1124,#1123,#670,.T.);
#1448=EDGE_CURVE('',#1122,#1124,#671,.T.);
#1449=EDGE_CURVE('',#942,#1125,#672,.T.);
#1450=EDGE_CURVE('',#1125,#1126,#673,.T.);
#1451=EDGE_CURVE('',#943,#1126,#674,.T.);
#1452=EDGE_CURVE('',#945,#1127,#675,.T.);
#1453=EDGE_CURVE('',#1127,#1125,#676,.T.);
#1454=EDGE_CURVE('',#944,#1128,#677,.T.);
#1455=EDGE_CURVE('',#1128,#1127,#678,.T.);
#1456=EDGE_CURVE('',#1126,#1128,#679,.T.);
#1457=EDGE_CURVE('',#938,#1129,#680,.T.);
#1458=EDGE_CURVE('',#1129,#1130,#681,.T.);
#1459=EDGE_CURVE('',#939,#1130,#682,.T.);
#1460=EDGE_CURVE('',#941,#1131,#683,.T.);
#1461=EDGE_CURVE('',#1131,#1129,#684,.T.);
#1462=EDGE_CURVE('',#940,#1132,#685,.T.);
#1463=EDGE_CURVE('',#1132,#1131,#686,.T.);
#1464=EDGE_CURVE('',#1130,#1132,#687,.T.);
#1465=EDGE_CURVE('',#1133,#1133,#195,.T.);
#1466=EDGE_CURVE('',#1133,#1134,#688,.T.);
#1467=EDGE_CURVE('',#1134,#1134,#196,.T.);
#1468=EDGE_CURVE('',#934,#1135,#689,.T.);
#1469=EDGE_CURVE('',#1135,#1136,#690,.T.);
#1470=EDGE_CURVE('',#935,#1136,#691,.T.);
#1471=EDGE_CURVE('',#937,#1137,#692,.T.);
#1472=EDGE_CURVE('',#1137,#1135,#197,.T.);
#1473=EDGE_CURVE('',#936,#1138,#693,.T.);
#1474=EDGE_CURVE('',#1138,#1137,#694,.T.);
#1475=EDGE_CURVE('',#1136,#1138,#198,.T.);
#1476=EDGE_CURVE('',#1117,#930,#695,.T.);
#1477=EDGE_CURVE('',#1118,#931,#696,.T.);
#1478=EDGE_CURVE('',#1119,#932,#697,.T.);
#1479=EDGE_CURVE('',#1120,#933,#698,.T.);
#1480=EDGE_CURVE('',#927,#1116,#699,.T.);
#1481=EDGE_CURVE('',#929,#1115,#700,.T.);
#1482=ORIENTED_EDGE('',*,*,#1139,.F.);
#1483=ORIENTED_EDGE('',*,*,#1140,.F.);
#1484=ORIENTED_EDGE('',*,*,#1141,.F.);
#1485=ORIENTED_EDGE('',*,*,#1142,.T.);
#1486=ORIENTED_EDGE('',*,*,#1143,.F.);
#1487=ORIENTED_EDGE('',*,*,#1142,.F.);
#1488=ORIENTED_EDGE('',*,*,#1144,.F.);
#1489=ORIENTED_EDGE('',*,*,#1145,.F.);
#1490=ORIENTED_EDGE('',*,*,#1146,.F.);
#1491=ORIENTED_EDGE('',*,*,#1147,.F.);
#1492=ORIENTED_EDGE('',*,*,#1148,.F.);
#1493=ORIENTED_EDGE('',*,*,#1149,.T.);
#1494=ORIENTED_EDGE('',*,*,#1150,.F.);
#1495=ORIENTED_EDGE('',*,*,#1149,.F.);
#1496=ORIENTED_EDGE('',*,*,#1151,.F.);
#1497=ORIENTED_EDGE('',*,*,#1152,.F.);
#1498=ORIENTED_EDGE('',*,*,#1140,.T.);
#1499=ORIENTED_EDGE('',*,*,#1153,.F.);
#1500=ORIENTED_EDGE('',*,*,#1154,.F.);
#1501=ORIENTED_EDGE('',*,*,#1155,.F.);
#1502=ORIENTED_EDGE('',*,*,#1144,.T.);
#1503=ORIENTED_EDGE('',*,*,#1141,.T.);
#1504=ORIENTED_EDGE('',*,*,#1155,.T.);
#1505=ORIENTED_EDGE('',*,*,#1156,.T.);
#1506=ORIENTED_EDGE('',*,*,#1157,.T.);
#1507=ORIENTED_EDGE('',*,*,#1151,.T.);
#1508=ORIENTED_EDGE('',*,*,#1148,.T.);
#1509=ORIENTED_EDGE('',*,*,#1158,.T.);
#1510=ORIENTED_EDGE('',*,*,#1159,.T.);
#1511=ORIENTED_EDGE('',*,*,#1160,.T.);
#1512=ORIENTED_EDGE('',*,*,#1161,.F.);
#1513=ORIENTED_EDGE('',*,*,#1162,.F.);
#1514=ORIENTED_EDGE('',*,*,#1163,.F.);
#1515=ORIENTED_EDGE('',*,*,#1164,.F.);
#1516=ORIENTED_EDGE('',*,*,#1165,.T.);
#1517=ORIENTED_EDGE('',*,*,#1166,.T.);
#1518=ORIENTED_EDGE('',*,*,#1167,.T.);
#1519=ORIENTED_EDGE('',*,*,#1168,.T.);
#1520=ORIENTED_EDGE('',*,*,#1169,.T.);
#1521=ORIENTED_EDGE('',*,*,#1170,.T.);
#1522=ORIENTED_EDGE('',*,*,#1171,.T.);
#1523=ORIENTED_EDGE('',*,*,#1172,.T.);
#1524=ORIENTED_EDGE('',*,*,#1173,.T.);
#1525=ORIENTED_EDGE('',*,*,#1174,.T.);
#1526=ORIENTED_EDGE('',*,*,#1175,.T.);
#1527=ORIENTED_EDGE('',*,*,#1176,.T.);
#1528=ORIENTED_EDGE('',*,*,#1177,.T.);
#1529=ORIENTED_EDGE('',*,*,#1178,.T.);
#1530=ORIENTED_EDGE('',*,*,#1179,.T.);
#1531=ORIENTED_EDGE('',*,*,#1180,.T.);
#1532=ORIENTED_EDGE('',*,*,#1147,.T.);
#1533=ORIENTED_EDGE('',*,*,#1181,.F.);
#1534=ORIENTED_EDGE('',*,*,#1182,.F.);
#1535=ORIENTED_EDGE('',*,*,#1158,.F.);
#1536=ORIENTED_EDGE('',*,*,#1183,.T.);
#1537=ORIENTED_EDGE('',*,*,#1184,.T.);
#1538=ORIENTED_EDGE('',*,*,#1185,.T.);
#1539=ORIENTED_EDGE('',*,*,#1186,.T.);
#1540=ORIENTED_EDGE('',*,*,#1184,.F.);
#1541=ORIENTED_EDGE('',*,*,#1187,.F.);
#1542=ORIENTED_EDGE('',*,*,#1188,.F.);
#1543=ORIENTED_EDGE('',*,*,#1189,.F.);
#1544=ORIENTED_EDGE('',*,*,#1190,.T.);
#1545=ORIENTED_EDGE('',*,*,#1191,.T.);
#1546=ORIENTED_EDGE('',*,*,#1192,.T.);
#1547=ORIENTED_EDGE('',*,*,#1193,.T.);
#1548=ORIENTED_EDGE('',*,*,#1186,.F.);
#1549=ORIENTED_EDGE('',*,*,#1194,.F.);
#1550=ORIENTED_EDGE('',*,*,#1195,.F.);
#1551=ORIENTED_EDGE('',*,*,#1191,.F.);
#1552=ORIENTED_EDGE('',*,*,#1196,.F.);
#1553=ORIENTED_EDGE('',*,*,#1197,.T.);
#1554=ORIENTED_EDGE('',*,*,#1198,.T.);
#1555=ORIENTED_EDGE('',*,*,#1199,.T.);
#1556=ORIENTED_EDGE('',*,*,#1200,.T.);
#1557=ORIENTED_EDGE('',*,*,#1193,.F.);
#1558=ORIENTED_EDGE('',*,*,#1201,.F.);
#1559=ORIENTED_EDGE('',*,*,#1202,.F.);
#1560=ORIENTED_EDGE('',*,*,#1203,.T.);
#1561=ORIENTED_EDGE('',*,*,#1204,.F.);
#1562=ORIENTED_EDGE('',*,*,#1205,.F.);
#1563=ORIENTED_EDGE('',*,*,#1198,.F.);
#1564=ORIENTED_EDGE('',*,*,#1206,.F.);
#1565=ORIENTED_EDGE('',*,*,#1207,.T.);
#1566=ORIENTED_EDGE('',*,*,#1208,.T.);
#1567=ORIENTED_EDGE('',*,*,#1209,.T.);
#1568=ORIENTED_EDGE('',*,*,#1188,.T.);
#1569=ORIENTED_EDGE('',*,*,#1200,.F.);
#1570=ORIENTED_EDGE('',*,*,#1210,.F.);
#1571=ORIENTED_EDGE('',*,*,#1211,.F.);
#1572=ORIENTED_EDGE('',*,*,#1208,.F.);
#1573=ORIENTED_EDGE('',*,*,#1212,.F.);
#1574=ORIENTED_EDGE('',*,*,#1213,.F.);
#1575=ORIENTED_EDGE('',*,*,#1214,.F.);
#1576=ORIENTED_EDGE('',*,*,#1215,.F.);
#1577=ORIENTED_EDGE('',*,*,#1203,.F.);
#1578=ORIENTED_EDGE('',*,*,#1216,.F.);
#1579=ORIENTED_EDGE('',*,*,#1217,.T.);
#1580=ORIENTED_EDGE('',*,*,#1218,.T.);
#1581=ORIENTED_EDGE('',*,*,#1219,.T.);
#1582=ORIENTED_EDGE('',*,*,#1220,.T.);
#1583=ORIENTED_EDGE('',*,*,#1221,.T.);
#1584=ORIENTED_EDGE('',*,*,#1222,.F.);
#1585=ORIENTED_EDGE('',*,*,#1223,.T.);
#1586=ORIENTED_EDGE('',*,*,#1194,.T.);
#1587=ORIENTED_EDGE('',*,*,#1185,.F.);
#1588=ORIENTED_EDGE('',*,*,#1189,.T.);
#1589=ORIENTED_EDGE('',*,*,#1209,.F.);
#1590=ORIENTED_EDGE('',*,*,#1211,.T.);
#1591=ORIENTED_EDGE('',*,*,#1224,.T.);
#1592=ORIENTED_EDGE('',*,*,#1225,.F.);
#1593=ORIENTED_EDGE('',*,*,#1224,.F.);
#1594=ORIENTED_EDGE('',*,*,#1210,.T.);
#1595=ORIENTED_EDGE('',*,*,#1199,.F.);
#1596=ORIENTED_EDGE('',*,*,#1205,.T.);
#1597=ORIENTED_EDGE('',*,*,#1226,.T.);
#1598=ORIENTED_EDGE('',*,*,#1227,.T.);
#1599=ORIENTED_EDGE('',*,*,#1228,.T.);
#1600=ORIENTED_EDGE('',*,*,#1229,.T.);
#1601=ORIENTED_EDGE('',*,*,#1201,.T.);
#1602=ORIENTED_EDGE('',*,*,#1192,.F.);
#1603=ORIENTED_EDGE('',*,*,#1195,.T.);
#1604=ORIENTED_EDGE('',*,*,#1223,.F.);
#1605=ORIENTED_EDGE('',*,*,#1230,.F.);
#1606=ORIENTED_EDGE('',*,*,#1231,.T.);
#1607=ORIENTED_EDGE('',*,*,#1232,.T.);
#1608=ORIENTED_EDGE('',*,*,#1233,.T.);
#1609=ORIENTED_EDGE('',*,*,#1234,.T.);
#1610=ORIENTED_EDGE('',*,*,#1235,.T.);
#1611=ORIENTED_EDGE('',*,*,#1236,.F.);
#1612=ORIENTED_EDGE('',*,*,#1237,.T.);
#1613=ORIENTED_EDGE('',*,*,#1238,.T.);
#1614=ORIENTED_EDGE('',*,*,#1239,.T.);
#1615=ORIENTED_EDGE('',*,*,#1240,.T.);
#1616=ORIENTED_EDGE('',*,*,#1241,.T.);
#1617=ORIENTED_EDGE('',*,*,#1242,.T.);
#1618=ORIENTED_EDGE('',*,*,#1243,.T.);
#1619=ORIENTED_EDGE('',*,*,#1244,.T.);
#1620=ORIENTED_EDGE('',*,*,#1245,.T.);
#1621=ORIENTED_EDGE('',*,*,#1246,.T.);
#1622=ORIENTED_EDGE('',*,*,#1247,.T.);
#1623=ORIENTED_EDGE('',*,*,#1248,.T.);
#1624=ORIENTED_EDGE('',*,*,#1249,.T.);
#1625=ORIENTED_EDGE('',*,*,#1250,.T.);
#1626=ORIENTED_EDGE('',*,*,#1251,.T.);
#1627=ORIENTED_EDGE('',*,*,#1204,.T.);
#1628=ORIENTED_EDGE('',*,*,#1215,.T.);
#1629=ORIENTED_EDGE('',*,*,#1252,.F.);
#1630=ORIENTED_EDGE('',*,*,#1231,.F.);
#1631=ORIENTED_EDGE('',*,*,#1235,.F.);
#1632=ORIENTED_EDGE('',*,*,#1253,.F.);
#1633=ORIENTED_EDGE('',*,*,#1227,.F.);
#1634=ORIENTED_EDGE('',*,*,#1226,.F.);
#1635=ORIENTED_EDGE('',*,*,#1254,.F.);
#1636=ORIENTED_EDGE('',*,*,#1255,.T.);
#1637=ORIENTED_EDGE('',*,*,#1256,.T.);
#1638=ORIENTED_EDGE('',*,*,#1257,.F.);
#1639=ORIENTED_EDGE('',*,*,#1258,.F.);
#1640=ORIENTED_EDGE('',*,*,#1259,.T.);
#1641=ORIENTED_EDGE('',*,*,#1260,.T.);
#1642=ORIENTED_EDGE('',*,*,#1255,.F.);
#1643=ORIENTED_EDGE('',*,*,#1261,.F.);
#1644=ORIENTED_EDGE('',*,*,#1262,.T.);
#1645=ORIENTED_EDGE('',*,*,#1263,.T.);
#1646=ORIENTED_EDGE('',*,*,#1259,.F.);
#1647=ORIENTED_EDGE('',*,*,#1264,.F.);
#1648=ORIENTED_EDGE('',*,*,#1265,.T.);
#1649=ORIENTED_EDGE('',*,*,#1266,.T.);
#1650=ORIENTED_EDGE('',*,*,#1262,.F.);
#1651=ORIENTED_EDGE('',*,*,#1267,.F.);
#1652=ORIENTED_EDGE('',*,*,#1268,.T.);
#1653=ORIENTED_EDGE('',*,*,#1269,.T.);
#1654=ORIENTED_EDGE('',*,*,#1265,.F.);
#1655=ORIENTED_EDGE('',*,*,#1270,.F.);
#1656=ORIENTED_EDGE('',*,*,#1257,.T.);
#1657=ORIENTED_EDGE('',*,*,#1271,.T.);
#1658=ORIENTED_EDGE('',*,*,#1268,.F.);
#1659=ORIENTED_EDGE('',*,*,#1271,.F.);
#1660=ORIENTED_EDGE('',*,*,#1256,.F.);
#1661=ORIENTED_EDGE('',*,*,#1260,.F.);
#1662=ORIENTED_EDGE('',*,*,#1263,.F.);
#1663=ORIENTED_EDGE('',*,*,#1266,.F.);
#1664=ORIENTED_EDGE('',*,*,#1269,.F.);
#1665=ORIENTED_EDGE('',*,*,#1272,.F.);
#1666=ORIENTED_EDGE('',*,*,#1273,.T.);
#1667=ORIENTED_EDGE('',*,*,#1274,.T.);
#1668=ORIENTED_EDGE('',*,*,#1275,.F.);
#1669=ORIENTED_EDGE('',*,*,#1276,.F.);
#1670=ORIENTED_EDGE('',*,*,#1277,.T.);
#1671=ORIENTED_EDGE('',*,*,#1278,.T.);
#1672=ORIENTED_EDGE('',*,*,#1273,.F.);
#1673=ORIENTED_EDGE('',*,*,#1279,.F.);
#1674=ORIENTED_EDGE('',*,*,#1280,.T.);
#1675=ORIENTED_EDGE('',*,*,#1281,.T.);
#1676=ORIENTED_EDGE('',*,*,#1277,.F.);
#1677=ORIENTED_EDGE('',*,*,#1282,.F.);
#1678=ORIENTED_EDGE('',*,*,#1283,.T.);
#1679=ORIENTED_EDGE('',*,*,#1284,.T.);
#1680=ORIENTED_EDGE('',*,*,#1280,.F.);
#1681=ORIENTED_EDGE('',*,*,#1285,.F.);
#1682=ORIENTED_EDGE('',*,*,#1286,.T.);
#1683=ORIENTED_EDGE('',*,*,#1287,.T.);
#1684=ORIENTED_EDGE('',*,*,#1283,.F.);
#1685=ORIENTED_EDGE('',*,*,#1288,.F.);
#1686=ORIENTED_EDGE('',*,*,#1289,.T.);
#1687=ORIENTED_EDGE('',*,*,#1290,.T.);
#1688=ORIENTED_EDGE('',*,*,#1286,.F.);
#1689=ORIENTED_EDGE('',*,*,#1291,.F.);
#1690=ORIENTED_EDGE('',*,*,#1292,.T.);
#1691=ORIENTED_EDGE('',*,*,#1293,.T.);
#1692=ORIENTED_EDGE('',*,*,#1289,.F.);
#1693=ORIENTED_EDGE('',*,*,#1294,.F.);
#1694=ORIENTED_EDGE('',*,*,#1295,.T.);
#1695=ORIENTED_EDGE('',*,*,#1296,.T.);
#1696=ORIENTED_EDGE('',*,*,#1292,.F.);
#1697=ORIENTED_EDGE('',*,*,#1297,.F.);
#1698=ORIENTED_EDGE('',*,*,#1298,.T.);
#1699=ORIENTED_EDGE('',*,*,#1299,.T.);
#1700=ORIENTED_EDGE('',*,*,#1295,.F.);
#1701=ORIENTED_EDGE('',*,*,#1300,.F.);
#1702=ORIENTED_EDGE('',*,*,#1301,.T.);
#1703=ORIENTED_EDGE('',*,*,#1302,.T.);
#1704=ORIENTED_EDGE('',*,*,#1298,.F.);
#1705=ORIENTED_EDGE('',*,*,#1303,.F.);
#1706=ORIENTED_EDGE('',*,*,#1304,.T.);
#1707=ORIENTED_EDGE('',*,*,#1305,.T.);
#1708=ORIENTED_EDGE('',*,*,#1301,.F.);
#1709=ORIENTED_EDGE('',*,*,#1306,.F.);
#1710=ORIENTED_EDGE('',*,*,#1307,.T.);
#1711=ORIENTED_EDGE('',*,*,#1308,.T.);
#1712=ORIENTED_EDGE('',*,*,#1304,.F.);
#1713=ORIENTED_EDGE('',*,*,#1309,.F.);
#1714=ORIENTED_EDGE('',*,*,#1310,.T.);
#1715=ORIENTED_EDGE('',*,*,#1311,.T.);
#1716=ORIENTED_EDGE('',*,*,#1307,.F.);
#1717=ORIENTED_EDGE('',*,*,#1312,.F.);
#1718=ORIENTED_EDGE('',*,*,#1313,.T.);
#1719=ORIENTED_EDGE('',*,*,#1314,.T.);
#1720=ORIENTED_EDGE('',*,*,#1310,.F.);
#1721=ORIENTED_EDGE('',*,*,#1315,.F.);
#1722=ORIENTED_EDGE('',*,*,#1316,.T.);
#1723=ORIENTED_EDGE('',*,*,#1317,.T.);
#1724=ORIENTED_EDGE('',*,*,#1313,.F.);
#1725=ORIENTED_EDGE('',*,*,#1318,.F.);
#1726=ORIENTED_EDGE('',*,*,#1319,.T.);
#1727=ORIENTED_EDGE('',*,*,#1320,.T.);
#1728=ORIENTED_EDGE('',*,*,#1316,.F.);
#1729=ORIENTED_EDGE('',*,*,#1321,.F.);
#1730=ORIENTED_EDGE('',*,*,#1322,.T.);
#1731=ORIENTED_EDGE('',*,*,#1323,.T.);
#1732=ORIENTED_EDGE('',*,*,#1319,.F.);
#1733=ORIENTED_EDGE('',*,*,#1324,.F.);
#1734=ORIENTED_EDGE('',*,*,#1325,.T.);
#1735=ORIENTED_EDGE('',*,*,#1326,.T.);
#1736=ORIENTED_EDGE('',*,*,#1322,.F.);
#1737=ORIENTED_EDGE('',*,*,#1327,.F.);
#1738=ORIENTED_EDGE('',*,*,#1328,.T.);
#1739=ORIENTED_EDGE('',*,*,#1329,.T.);
#1740=ORIENTED_EDGE('',*,*,#1325,.F.);
#1741=ORIENTED_EDGE('',*,*,#1330,.F.);
#1742=ORIENTED_EDGE('',*,*,#1331,.T.);
#1743=ORIENTED_EDGE('',*,*,#1332,.T.);
#1744=ORIENTED_EDGE('',*,*,#1328,.F.);
#1745=ORIENTED_EDGE('',*,*,#1333,.F.);
#1746=ORIENTED_EDGE('',*,*,#1334,.T.);
#1747=ORIENTED_EDGE('',*,*,#1335,.T.);
#1748=ORIENTED_EDGE('',*,*,#1331,.F.);
#1749=ORIENTED_EDGE('',*,*,#1336,.F.);
#1750=ORIENTED_EDGE('',*,*,#1337,.T.);
#1751=ORIENTED_EDGE('',*,*,#1338,.T.);
#1752=ORIENTED_EDGE('',*,*,#1334,.F.);
#1753=ORIENTED_EDGE('',*,*,#1339,.F.);
#1754=ORIENTED_EDGE('',*,*,#1340,.T.);
#1755=ORIENTED_EDGE('',*,*,#1341,.T.);
#1756=ORIENTED_EDGE('',*,*,#1337,.F.);
#1757=ORIENTED_EDGE('',*,*,#1342,.F.);
#1758=ORIENTED_EDGE('',*,*,#1343,.T.);
#1759=ORIENTED_EDGE('',*,*,#1344,.T.);
#1760=ORIENTED_EDGE('',*,*,#1340,.F.);
#1761=ORIENTED_EDGE('',*,*,#1345,.F.);
#1762=ORIENTED_EDGE('',*,*,#1346,.T.);
#1763=ORIENTED_EDGE('',*,*,#1347,.T.);
#1764=ORIENTED_EDGE('',*,*,#1343,.F.);
#1765=ORIENTED_EDGE('',*,*,#1348,.F.);
#1766=ORIENTED_EDGE('',*,*,#1349,.T.);
#1767=ORIENTED_EDGE('',*,*,#1350,.T.);
#1768=ORIENTED_EDGE('',*,*,#1346,.F.);
#1769=ORIENTED_EDGE('',*,*,#1351,.F.);
#1770=ORIENTED_EDGE('',*,*,#1352,.T.);
#1771=ORIENTED_EDGE('',*,*,#1353,.T.);
#1772=ORIENTED_EDGE('',*,*,#1349,.F.);
#1773=ORIENTED_EDGE('',*,*,#1354,.F.);
#1774=ORIENTED_EDGE('',*,*,#1275,.T.);
#1775=ORIENTED_EDGE('',*,*,#1355,.T.);
#1776=ORIENTED_EDGE('',*,*,#1352,.F.);
#1777=ORIENTED_EDGE('',*,*,#1355,.F.);
#1778=ORIENTED_EDGE('',*,*,#1274,.F.);
#1779=ORIENTED_EDGE('',*,*,#1278,.F.);
#1780=ORIENTED_EDGE('',*,*,#1281,.F.);
#1781=ORIENTED_EDGE('',*,*,#1284,.F.);
#1782=ORIENTED_EDGE('',*,*,#1287,.F.);
#1783=ORIENTED_EDGE('',*,*,#1290,.F.);
#1784=ORIENTED_EDGE('',*,*,#1293,.F.);
#1785=ORIENTED_EDGE('',*,*,#1296,.F.);
#1786=ORIENTED_EDGE('',*,*,#1299,.F.);
#1787=ORIENTED_EDGE('',*,*,#1302,.F.);
#1788=ORIENTED_EDGE('',*,*,#1305,.F.);
#1789=ORIENTED_EDGE('',*,*,#1308,.F.);
#1790=ORIENTED_EDGE('',*,*,#1311,.F.);
#1791=ORIENTED_EDGE('',*,*,#1314,.F.);
#1792=ORIENTED_EDGE('',*,*,#1317,.F.);
#1793=ORIENTED_EDGE('',*,*,#1320,.F.);
#1794=ORIENTED_EDGE('',*,*,#1323,.F.);
#1795=ORIENTED_EDGE('',*,*,#1326,.F.);
#1796=ORIENTED_EDGE('',*,*,#1329,.F.);
#1797=ORIENTED_EDGE('',*,*,#1332,.F.);
#1798=ORIENTED_EDGE('',*,*,#1335,.F.);
#1799=ORIENTED_EDGE('',*,*,#1338,.F.);
#1800=ORIENTED_EDGE('',*,*,#1341,.F.);
#1801=ORIENTED_EDGE('',*,*,#1344,.F.);
#1802=ORIENTED_EDGE('',*,*,#1347,.F.);
#1803=ORIENTED_EDGE('',*,*,#1350,.F.);
#1804=ORIENTED_EDGE('',*,*,#1353,.F.);
#1805=ORIENTED_EDGE('',*,*,#1356,.F.);
#1806=ORIENTED_EDGE('',*,*,#1357,.T.);
#1807=ORIENTED_EDGE('',*,*,#1358,.T.);
#1808=ORIENTED_EDGE('',*,*,#1359,.F.);
#1809=ORIENTED_EDGE('',*,*,#1360,.F.);
#1810=ORIENTED_EDGE('',*,*,#1361,.T.);
#1811=ORIENTED_EDGE('',*,*,#1362,.T.);
#1812=ORIENTED_EDGE('',*,*,#1357,.F.);
#1813=ORIENTED_EDGE('',*,*,#1363,.F.);
#1814=ORIENTED_EDGE('',*,*,#1364,.T.);
#1815=ORIENTED_EDGE('',*,*,#1365,.T.);
#1816=ORIENTED_EDGE('',*,*,#1361,.F.);
#1817=ORIENTED_EDGE('',*,*,#1366,.F.);
#1818=ORIENTED_EDGE('',*,*,#1367,.T.);
#1819=ORIENTED_EDGE('',*,*,#1368,.T.);
#1820=ORIENTED_EDGE('',*,*,#1364,.F.);
#1821=ORIENTED_EDGE('',*,*,#1369,.F.);
#1822=ORIENTED_EDGE('',*,*,#1370,.T.);
#1823=ORIENTED_EDGE('',*,*,#1371,.T.);
#1824=ORIENTED_EDGE('',*,*,#1367,.F.);
#1825=ORIENTED_EDGE('',*,*,#1372,.F.);
#1826=ORIENTED_EDGE('',*,*,#1373,.T.);
#1827=ORIENTED_EDGE('',*,*,#1374,.T.);
#1828=ORIENTED_EDGE('',*,*,#1370,.F.);
#1829=ORIENTED_EDGE('',*,*,#1375,.F.);
#1830=ORIENTED_EDGE('',*,*,#1376,.T.);
#1831=ORIENTED_EDGE('',*,*,#1377,.T.);
#1832=ORIENTED_EDGE('',*,*,#1373,.F.);
#1833=ORIENTED_EDGE('',*,*,#1378,.F.);
#1834=ORIENTED_EDGE('',*,*,#1379,.T.);
#1835=ORIENTED_EDGE('',*,*,#1380,.T.);
#1836=ORIENTED_EDGE('',*,*,#1376,.F.);
#1837=ORIENTED_EDGE('',*,*,#1381,.F.);
#1838=ORIENTED_EDGE('',*,*,#1359,.T.);
#1839=ORIENTED_EDGE('',*,*,#1382,.T.);
#1840=ORIENTED_EDGE('',*,*,#1379,.F.);
#1841=ORIENTED_EDGE('',*,*,#1382,.F.);
#1842=ORIENTED_EDGE('',*,*,#1358,.F.);
#1843=ORIENTED_EDGE('',*,*,#1362,.F.);
#1844=ORIENTED_EDGE('',*,*,#1365,.F.);
#1845=ORIENTED_EDGE('',*,*,#1368,.F.);
#1846=ORIENTED_EDGE('',*,*,#1371,.F.);
#1847=ORIENTED_EDGE('',*,*,#1374,.F.);
#1848=ORIENTED_EDGE('',*,*,#1377,.F.);
#1849=ORIENTED_EDGE('',*,*,#1380,.F.);
#1850=ORIENTED_EDGE('',*,*,#1383,.T.);
#1851=ORIENTED_EDGE('',*,*,#1384,.T.);
#1852=ORIENTED_EDGE('',*,*,#1385,.T.);
#1853=ORIENTED_EDGE('',*,*,#1386,.T.);
#1854=ORIENTED_EDGE('',*,*,#1387,.T.);
#1855=ORIENTED_EDGE('',*,*,#1388,.T.);
#1856=ORIENTED_EDGE('',*,*,#1385,.F.);
#1857=ORIENTED_EDGE('',*,*,#1389,.T.);
#1858=ORIENTED_EDGE('',*,*,#1390,.T.);
#1859=ORIENTED_EDGE('',*,*,#1391,.T.);
#1860=ORIENTED_EDGE('',*,*,#1387,.F.);
#1861=ORIENTED_EDGE('',*,*,#1392,.T.);
#1862=ORIENTED_EDGE('',*,*,#1393,.T.);
#1863=ORIENTED_EDGE('',*,*,#1394,.T.);
#1864=ORIENTED_EDGE('',*,*,#1390,.F.);
#1865=ORIENTED_EDGE('',*,*,#1395,.T.);
#1866=ORIENTED_EDGE('',*,*,#1396,.T.);
#1867=ORIENTED_EDGE('',*,*,#1397,.T.);
#1868=ORIENTED_EDGE('',*,*,#1393,.F.);
#1869=ORIENTED_EDGE('',*,*,#1398,.T.);
#1870=ORIENTED_EDGE('',*,*,#1399,.T.);
#1871=ORIENTED_EDGE('',*,*,#1400,.T.);
#1872=ORIENTED_EDGE('',*,*,#1396,.F.);
#1873=ORIENTED_EDGE('',*,*,#1401,.T.);
#1874=ORIENTED_EDGE('',*,*,#1402,.T.);
#1875=ORIENTED_EDGE('',*,*,#1403,.T.);
#1876=ORIENTED_EDGE('',*,*,#1399,.F.);
#1877=ORIENTED_EDGE('',*,*,#1404,.T.);
#1878=ORIENTED_EDGE('',*,*,#1402,.F.);
#1879=ORIENTED_EDGE('',*,*,#1405,.T.);
#1880=ORIENTED_EDGE('',*,*,#1383,.F.);
#1881=ORIENTED_EDGE('',*,*,#1406,.T.);
#1882=ORIENTED_EDGE('',*,*,#1400,.F.);
#1883=ORIENTED_EDGE('',*,*,#1407,.F.);
#1884=ORIENTED_EDGE('',*,*,#1408,.F.);
#1885=ORIENTED_EDGE('',*,*,#1409,.F.);
#1886=ORIENTED_EDGE('',*,*,#1403,.F.);
#1887=ORIENTED_EDGE('',*,*,#1410,.T.);
#1888=ORIENTED_EDGE('',*,*,#1411,.T.);
#1889=ORIENTED_EDGE('',*,*,#1407,.T.);
#1890=ORIENTED_EDGE('',*,*,#1406,.F.);
#1891=ORIENTED_EDGE('',*,*,#1412,.F.);
#1892=ORIENTED_EDGE('',*,*,#1413,.F.);
#1893=ORIENTED_EDGE('',*,*,#1410,.F.);
#1894=ORIENTED_EDGE('',*,*,#1386,.F.);
#1895=ORIENTED_EDGE('',*,*,#1414,.T.);
#1896=ORIENTED_EDGE('',*,*,#1415,.T.);
#1897=ORIENTED_EDGE('',*,*,#1412,.T.);
#1898=ORIENTED_EDGE('',*,*,#1384,.F.);
#1899=ORIENTED_EDGE('',*,*,#1405,.F.);
#1900=ORIENTED_EDGE('',*,*,#1404,.F.);
#1901=ORIENTED_EDGE('',*,*,#1401,.F.);
#1902=ORIENTED_EDGE('',*,*,#1398,.F.);
#1903=ORIENTED_EDGE('',*,*,#1395,.F.);
#1904=ORIENTED_EDGE('',*,*,#1392,.F.);
#1905=ORIENTED_EDGE('',*,*,#1389,.F.);
#1906=ORIENTED_EDGE('',*,*,#1216,.T.);
#1907=ORIENTED_EDGE('',*,*,#1236,.T.);
#1908=ORIENTED_EDGE('',*,*,#1230,.T.);
#1909=ORIENTED_EDGE('',*,*,#1222,.T.);
#1910=ORIENTED_EDGE('',*,*,#1388,.F.);
#1911=ORIENTED_EDGE('',*,*,#1416,.F.);
#1912=ORIENTED_EDGE('',*,*,#1417,.F.);
#1913=ORIENTED_EDGE('',*,*,#1414,.F.);
#1914=ORIENTED_EDGE('',*,*,#1254,.T.);
#1915=ORIENTED_EDGE('',*,*,#1270,.T.);
#1916=ORIENTED_EDGE('',*,*,#1267,.T.);
#1917=ORIENTED_EDGE('',*,*,#1264,.T.);
#1918=ORIENTED_EDGE('',*,*,#1261,.T.);
#1919=ORIENTED_EDGE('',*,*,#1258,.T.);
#1920=ORIENTED_EDGE('',*,*,#1272,.T.);
#1921=ORIENTED_EDGE('',*,*,#1354,.T.);
#1922=ORIENTED_EDGE('',*,*,#1351,.T.);
#1923=ORIENTED_EDGE('',*,*,#1348,.T.);
#1924=ORIENTED_EDGE('',*,*,#1345,.T.);
#1925=ORIENTED_EDGE('',*,*,#1342,.T.);
#1926=ORIENTED_EDGE('',*,*,#1339,.T.);
#1927=ORIENTED_EDGE('',*,*,#1336,.T.);
#1928=ORIENTED_EDGE('',*,*,#1333,.T.);
#1929=ORIENTED_EDGE('',*,*,#1330,.T.);
#1930=ORIENTED_EDGE('',*,*,#1327,.T.);
#1931=ORIENTED_EDGE('',*,*,#1324,.T.);
#1932=ORIENTED_EDGE('',*,*,#1321,.T.);
#1933=ORIENTED_EDGE('',*,*,#1318,.T.);
#1934=ORIENTED_EDGE('',*,*,#1315,.T.);
#1935=ORIENTED_EDGE('',*,*,#1312,.T.);
#1936=ORIENTED_EDGE('',*,*,#1309,.T.);
#1937=ORIENTED_EDGE('',*,*,#1306,.T.);
#1938=ORIENTED_EDGE('',*,*,#1303,.T.);
#1939=ORIENTED_EDGE('',*,*,#1300,.T.);
#1940=ORIENTED_EDGE('',*,*,#1297,.T.);
#1941=ORIENTED_EDGE('',*,*,#1294,.T.);
#1942=ORIENTED_EDGE('',*,*,#1291,.T.);
#1943=ORIENTED_EDGE('',*,*,#1288,.T.);
#1944=ORIENTED_EDGE('',*,*,#1285,.T.);
#1945=ORIENTED_EDGE('',*,*,#1282,.T.);
#1946=ORIENTED_EDGE('',*,*,#1279,.T.);
#1947=ORIENTED_EDGE('',*,*,#1276,.T.);
#1948=ORIENTED_EDGE('',*,*,#1356,.T.);
#1949=ORIENTED_EDGE('',*,*,#1381,.T.);
#1950=ORIENTED_EDGE('',*,*,#1378,.T.);
#1951=ORIENTED_EDGE('',*,*,#1375,.T.);
#1952=ORIENTED_EDGE('',*,*,#1372,.T.);
#1953=ORIENTED_EDGE('',*,*,#1369,.T.);
#1954=ORIENTED_EDGE('',*,*,#1366,.T.);
#1955=ORIENTED_EDGE('',*,*,#1363,.T.);
#1956=ORIENTED_EDGE('',*,*,#1360,.T.);
#1957=ORIENTED_EDGE('',*,*,#1391,.F.);
#1958=ORIENTED_EDGE('',*,*,#1418,.T.);
#1959=ORIENTED_EDGE('',*,*,#1419,.T.);
#1960=ORIENTED_EDGE('',*,*,#1416,.T.);
#1961=ORIENTED_EDGE('',*,*,#1394,.F.);
#1962=ORIENTED_EDGE('',*,*,#1420,.F.);
#1963=ORIENTED_EDGE('',*,*,#1421,.F.);
#1964=ORIENTED_EDGE('',*,*,#1418,.F.);
#1965=ORIENTED_EDGE('',*,*,#1196,.T.);
#1966=ORIENTED_EDGE('',*,*,#1190,.F.);
#1967=ORIENTED_EDGE('',*,*,#1206,.T.);
#1968=ORIENTED_EDGE('',*,*,#1197,.F.);
#1969=ORIENTED_EDGE('',*,*,#1212,.T.);
#1970=ORIENTED_EDGE('',*,*,#1207,.F.);
#1971=ORIENTED_EDGE('',*,*,#1187,.T.);
#1972=ORIENTED_EDGE('',*,*,#1183,.F.);
#1973=ORIENTED_EDGE('',*,*,#1397,.F.);
#1974=ORIENTED_EDGE('',*,*,#1409,.T.);
#1975=ORIENTED_EDGE('',*,*,#1422,.T.);
#1976=ORIENTED_EDGE('',*,*,#1420,.T.);
#1977=ORIENTED_EDGE('',*,*,#1214,.T.);
#1978=ORIENTED_EDGE('',*,*,#1423,.T.);
#1979=ORIENTED_EDGE('',*,*,#1232,.F.);
#1980=ORIENTED_EDGE('',*,*,#1252,.T.);
#1981=ORIENTED_EDGE('',*,*,#1202,.T.);
#1982=ORIENTED_EDGE('',*,*,#1229,.F.);
#1983=ORIENTED_EDGE('',*,*,#1424,.F.);
#1984=ORIENTED_EDGE('',*,*,#1233,.F.);
#1985=ORIENTED_EDGE('',*,*,#1423,.F.);
#1986=ORIENTED_EDGE('',*,*,#1213,.T.);
#1987=ORIENTED_EDGE('',*,*,#1228,.F.);
#1988=ORIENTED_EDGE('',*,*,#1253,.T.);
#1989=ORIENTED_EDGE('',*,*,#1234,.F.);
#1990=ORIENTED_EDGE('',*,*,#1424,.T.);
#1991=ORIENTED_EDGE('',*,*,#1247,.F.);
#1992=ORIENTED_EDGE('',*,*,#1425,.T.);
#1993=ORIENTED_EDGE('',*,*,#1238,.F.);
#1994=ORIENTED_EDGE('',*,*,#1426,.T.);
#1995=ORIENTED_EDGE('',*,*,#1249,.F.);
#1996=ORIENTED_EDGE('',*,*,#1248,.F.);
#1997=ORIENTED_EDGE('',*,*,#1426,.F.);
#1998=ORIENTED_EDGE('',*,*,#1237,.F.);
#1999=ORIENTED_EDGE('',*,*,#1241,.F.);
#2000=ORIENTED_EDGE('',*,*,#1427,.F.);
#2001=ORIENTED_EDGE('',*,*,#1251,.F.);
#2002=ORIENTED_EDGE('',*,*,#1428,.F.);
#2003=ORIENTED_EDGE('',*,*,#1239,.F.);
#2004=ORIENTED_EDGE('',*,*,#1425,.F.);
#2005=ORIENTED_EDGE('',*,*,#1250,.F.);
#2006=ORIENTED_EDGE('',*,*,#1427,.T.);
#2007=ORIENTED_EDGE('',*,*,#1240,.F.);
#2008=ORIENTED_EDGE('',*,*,#1428,.T.);
#2009=ORIENTED_EDGE('',*,*,#1242,.F.);
#2010=ORIENTED_EDGE('',*,*,#1429,.T.);
#2011=ORIENTED_EDGE('',*,*,#1218,.F.);
#2012=ORIENTED_EDGE('',*,*,#1430,.T.);
#2013=ORIENTED_EDGE('',*,*,#1244,.F.);
#2014=ORIENTED_EDGE('',*,*,#1243,.F.);
#2015=ORIENTED_EDGE('',*,*,#1430,.F.);
#2016=ORIENTED_EDGE('',*,*,#1217,.F.);
#2017=ORIENTED_EDGE('',*,*,#1221,.F.);
#2018=ORIENTED_EDGE('',*,*,#1431,.F.);
#2019=ORIENTED_EDGE('',*,*,#1246,.F.);
#2020=ORIENTED_EDGE('',*,*,#1432,.F.);
#2021=ORIENTED_EDGE('',*,*,#1219,.F.);
#2022=ORIENTED_EDGE('',*,*,#1429,.F.);
#2023=ORIENTED_EDGE('',*,*,#1245,.F.);
#2024=ORIENTED_EDGE('',*,*,#1431,.T.);
#2025=ORIENTED_EDGE('',*,*,#1220,.F.);
#2026=ORIENTED_EDGE('',*,*,#1432,.T.);
#2027=ORIENTED_EDGE('',*,*,#1143,.T.);
#2028=ORIENTED_EDGE('',*,*,#1433,.T.);
#2029=ORIENTED_EDGE('',*,*,#1434,.T.);
#2030=ORIENTED_EDGE('',*,*,#1181,.T.);
#2031=ORIENTED_EDGE('',*,*,#1146,.T.);
#2032=ORIENTED_EDGE('',*,*,#1150,.T.);
#2033=ORIENTED_EDGE('',*,*,#1435,.T.);
#2034=ORIENTED_EDGE('',*,*,#1436,.T.);
#2035=ORIENTED_EDGE('',*,*,#1153,.T.);
#2036=ORIENTED_EDGE('',*,*,#1139,.T.);
#2037=ORIENTED_EDGE('',*,*,#1437,.T.);
#2038=ORIENTED_EDGE('',*,*,#1438,.T.);
#2039=ORIENTED_EDGE('',*,*,#1439,.T.);
#2040=ORIENTED_EDGE('',*,*,#1440,.T.);
#2041=ORIENTED_EDGE('',*,*,#1421,.T.);
#2042=ORIENTED_EDGE('',*,*,#1422,.F.);
#2043=ORIENTED_EDGE('',*,*,#1408,.T.);
#2044=ORIENTED_EDGE('',*,*,#1411,.F.);
#2045=ORIENTED_EDGE('',*,*,#1413,.T.);
#2046=ORIENTED_EDGE('',*,*,#1415,.F.);
#2047=ORIENTED_EDGE('',*,*,#1417,.T.);
#2048=ORIENTED_EDGE('',*,*,#1419,.F.);
#2049=ORIENTED_EDGE('',*,*,#1177,.F.);
#2050=ORIENTED_EDGE('',*,*,#1441,.T.);
#2051=ORIENTED_EDGE('',*,*,#1442,.T.);
#2052=ORIENTED_EDGE('',*,*,#1443,.F.);
#2053=ORIENTED_EDGE('',*,*,#1180,.F.);
#2054=ORIENTED_EDGE('',*,*,#1444,.T.);
#2055=ORIENTED_EDGE('',*,*,#1445,.T.);
#2056=ORIENTED_EDGE('',*,*,#1441,.F.);
#2057=ORIENTED_EDGE('',*,*,#1179,.F.);
#2058=ORIENTED_EDGE('',*,*,#1446,.T.);
#2059=ORIENTED_EDGE('',*,*,#1447,.T.);
#2060=ORIENTED_EDGE('',*,*,#1444,.F.);
#2061=ORIENTED_EDGE('',*,*,#1178,.F.);
#2062=ORIENTED_EDGE('',*,*,#1443,.T.);
#2063=ORIENTED_EDGE('',*,*,#1448,.T.);
#2064=ORIENTED_EDGE('',*,*,#1446,.F.);
#2065=ORIENTED_EDGE('',*,*,#1448,.F.);
#2066=ORIENTED_EDGE('',*,*,#1442,.F.);
#2067=ORIENTED_EDGE('',*,*,#1445,.F.);
#2068=ORIENTED_EDGE('',*,*,#1447,.F.);
#2069=ORIENTED_EDGE('',*,*,#1173,.F.);
#2070=ORIENTED_EDGE('',*,*,#1449,.T.);
#2071=ORIENTED_EDGE('',*,*,#1450,.T.);
#2072=ORIENTED_EDGE('',*,*,#1451,.F.);
#2073=ORIENTED_EDGE('',*,*,#1176,.F.);
#2074=ORIENTED_EDGE('',*,*,#1452,.T.);
#2075=ORIENTED_EDGE('',*,*,#1453,.T.);
#2076=ORIENTED_EDGE('',*,*,#1449,.F.);
#2077=ORIENTED_EDGE('',*,*,#1175,.F.);
#2078=ORIENTED_EDGE('',*,*,#1454,.T.);
#2079=ORIENTED_EDGE('',*,*,#1455,.T.);
#2080=ORIENTED_EDGE('',*,*,#1452,.F.);
#2081=ORIENTED_EDGE('',*,*,#1174,.F.);
#2082=ORIENTED_EDGE('',*,*,#1451,.T.);
#2083=ORIENTED_EDGE('',*,*,#1456,.T.);
#2084=ORIENTED_EDGE('',*,*,#1454,.F.);
#2085=ORIENTED_EDGE('',*,*,#1456,.F.);
#2086=ORIENTED_EDGE('',*,*,#1450,.F.);
#2087=ORIENTED_EDGE('',*,*,#1453,.F.);
#2088=ORIENTED_EDGE('',*,*,#1455,.F.);
#2089=ORIENTED_EDGE('',*,*,#1169,.F.);
#2090=ORIENTED_EDGE('',*,*,#1457,.T.);
#2091=ORIENTED_EDGE('',*,*,#1458,.T.);
#2092=ORIENTED_EDGE('',*,*,#1459,.F.);
#2093=ORIENTED_EDGE('',*,*,#1172,.F.);
#2094=ORIENTED_EDGE('',*,*,#1460,.T.);
#2095=ORIENTED_EDGE('',*,*,#1461,.T.);
#2096=ORIENTED_EDGE('',*,*,#1457,.F.);
#2097=ORIENTED_EDGE('',*,*,#1171,.F.);
#2098=ORIENTED_EDGE('',*,*,#1462,.T.);
#2099=ORIENTED_EDGE('',*,*,#1463,.T.);
#2100=ORIENTED_EDGE('',*,*,#1460,.F.);
#2101=ORIENTED_EDGE('',*,*,#1170,.F.);
#2102=ORIENTED_EDGE('',*,*,#1459,.T.);
#2103=ORIENTED_EDGE('',*,*,#1464,.T.);
#2104=ORIENTED_EDGE('',*,*,#1462,.F.);
#2105=ORIENTED_EDGE('',*,*,#1464,.F.);
#2106=ORIENTED_EDGE('',*,*,#1458,.F.);
#2107=ORIENTED_EDGE('',*,*,#1461,.F.);
#2108=ORIENTED_EDGE('',*,*,#1463,.F.);
#2109=ORIENTED_EDGE('',*,*,#1465,.F.);
#2110=ORIENTED_EDGE('',*,*,#1466,.T.);
#2111=ORIENTED_EDGE('',*,*,#1467,.F.);
#2112=ORIENTED_EDGE('',*,*,#1466,.F.);
#2113=ORIENTED_EDGE('',*,*,#1165,.F.);
#2114=ORIENTED_EDGE('',*,*,#1468,.T.);
#2115=ORIENTED_EDGE('',*,*,#1469,.T.);
#2116=ORIENTED_EDGE('',*,*,#1470,.F.);
#2117=ORIENTED_EDGE('',*,*,#1168,.F.);
#2118=ORIENTED_EDGE('',*,*,#1471,.T.);
#2119=ORIENTED_EDGE('',*,*,#1472,.T.);
#2120=ORIENTED_EDGE('',*,*,#1468,.F.);
#2121=ORIENTED_EDGE('',*,*,#1167,.F.);
#2122=ORIENTED_EDGE('',*,*,#1473,.T.);
#2123=ORIENTED_EDGE('',*,*,#1474,.T.);
#2124=ORIENTED_EDGE('',*,*,#1471,.F.);
#2125=ORIENTED_EDGE('',*,*,#1166,.F.);
#2126=ORIENTED_EDGE('',*,*,#1470,.T.);
#2127=ORIENTED_EDGE('',*,*,#1475,.T.);
#2128=ORIENTED_EDGE('',*,*,#1473,.F.);
#2129=ORIENTED_EDGE('',*,*,#1475,.F.);
#2130=ORIENTED_EDGE('',*,*,#1469,.F.);
#2131=ORIENTED_EDGE('',*,*,#1472,.F.);
#2132=ORIENTED_EDGE('',*,*,#1474,.F.);
#2133=ORIENTED_EDGE('',*,*,#1465,.T.);
#2134=ORIENTED_EDGE('',*,*,#1437,.F.);
#2135=ORIENTED_EDGE('',*,*,#1476,.T.);
#2136=ORIENTED_EDGE('',*,*,#1161,.T.);
#2137=ORIENTED_EDGE('',*,*,#1476,.F.);
#2138=ORIENTED_EDGE('',*,*,#1438,.F.);
#2139=ORIENTED_EDGE('',*,*,#1477,.T.);
#2140=ORIENTED_EDGE('',*,*,#1162,.T.);
#2141=ORIENTED_EDGE('',*,*,#1477,.F.);
#2142=ORIENTED_EDGE('',*,*,#1439,.F.);
#2143=ORIENTED_EDGE('',*,*,#1478,.T.);
#2144=ORIENTED_EDGE('',*,*,#1163,.T.);
#2145=ORIENTED_EDGE('',*,*,#1478,.F.);
#2146=ORIENTED_EDGE('',*,*,#1440,.F.);
#2147=ORIENTED_EDGE('',*,*,#1479,.T.);
#2148=ORIENTED_EDGE('',*,*,#1164,.T.);
#2149=ORIENTED_EDGE('',*,*,#1479,.F.);
#2150=ORIENTED_EDGE('',*,*,#1156,.F.);
#2151=ORIENTED_EDGE('',*,*,#1154,.T.);
#2152=ORIENTED_EDGE('',*,*,#1436,.F.);
#2153=ORIENTED_EDGE('',*,*,#1480,.F.);
#2154=ORIENTED_EDGE('',*,*,#1152,.T.);
#2155=ORIENTED_EDGE('',*,*,#1157,.F.);
#2156=ORIENTED_EDGE('',*,*,#1480,.T.);
#2157=ORIENTED_EDGE('',*,*,#1435,.F.);
#2158=ORIENTED_EDGE('',*,*,#1159,.F.);
#2159=ORIENTED_EDGE('',*,*,#1182,.T.);
#2160=ORIENTED_EDGE('',*,*,#1434,.F.);
#2161=ORIENTED_EDGE('',*,*,#1481,.F.);
#2162=ORIENTED_EDGE('',*,*,#1145,.T.);
#2163=ORIENTED_EDGE('',*,*,#1160,.F.);
#2164=ORIENTED_EDGE('',*,*,#1481,.T.);
#2165=ORIENTED_EDGE('',*,*,#1433,.F.);
#2166=ORIENTED_EDGE('',*,*,#1225,.T.);
#2167=ORIENTED_EDGE('',*,*,#1467,.T.);
#2168=PLANE('',#2375);
#2169=PLANE('',#2379);
#2170=PLANE('',#2383);
#2171=PLANE('',#2384);
#2172=PLANE('',#2391);
#2173=PLANE('',#2394);
#2174=PLANE('',#2397);
#2175=PLANE('',#2402);
#2176=PLANE('',#2405);
#2177=PLANE('',#2408);
#2178=PLANE('',#2415);
#2179=PLANE('',#2416);
#2180=PLANE('',#2417);
#2181=PLANE('',#2418);
#2182=PLANE('',#2419);
#2183=PLANE('',#2420);
#2184=PLANE('',#2421);
#2185=PLANE('',#2422);
#2186=PLANE('',#2423);
#2187=PLANE('',#2424);
#2188=PLANE('',#2425);
#2189=PLANE('',#2426);
#2190=PLANE('',#2427);
#2191=PLANE('',#2428);
#2192=PLANE('',#2429);
#2193=PLANE('',#2430);
#2194=PLANE('',#2431);
#2195=PLANE('',#2432);
#2196=PLANE('',#2433);
#2197=PLANE('',#2434);
#2198=PLANE('',#2435);
#2199=PLANE('',#2436);
#2200=PLANE('',#2437);
#2201=PLANE('',#2438);
#2202=PLANE('',#2439);
#2203=PLANE('',#2464);
#2204=PLANE('',#2467);
#2205=PLANE('',#2470);
#2206=PLANE('',#2471);
#2207=PLANE('',#2474);
#2208=PLANE('',#2477);
#2209=PLANE('',#2478);
#2210=PLANE('',#2479);
#2211=PLANE('',#2480);
#2212=PLANE('',#2481);
#2213=PLANE('',#2482);
#2214=PLANE('',#2483);
#2215=PLANE('',#2488);
#2216=PLANE('',#2489);
#2217=PLANE('',#2490);
#2218=PLANE('',#2491);
#2219=PLANE('',#2492);
#2220=PLANE('',#2493);
#2221=PLANE('',#2494);
#2222=PLANE('',#2495);
#2223=PLANE('',#2496);
#2224=PLANE('',#2497);
#2225=PLANE('',#2498);
#2226=PLANE('',#2499);
#2227=PLANE('',#2500);
#2228=PLANE('',#2501);
#2229=PLANE('',#2502);
#2230=PLANE('',#2506);
#2231=PLANE('',#2509);
#2232=PLANE('',#2512);
#2233=PLANE('',#2517);
#2234=PLANE('',#2518);
#2235=PLANE('',#2519);
#2236=PLANE('',#2520);
#2237=PLANE('',#2521);
#2238=ADVANCED_FACE('',(#221),#2168,.F.);
#2239=ADVANCED_FACE('',(#222),#199,.T.);
#2240=ADVANCED_FACE('',(#223),#2169,.F.);
#2241=ADVANCED_FACE('',(#224),#200,.T.);
#2242=ADVANCED_FACE('',(#225),#2170,.T.);
#2243=ADVANCED_FACE('',(#226,#126,#127,#128,#129,#130,#131,#132,#133),#2171,
 .F.);
#2244=ADVANCED_FACE('',(#227),#2172,.T.);
#2245=ADVANCED_FACE('',(#228),#201,.F.);
#2246=ADVANCED_FACE('',(#229),#2173,.F.);
#2247=ADVANCED_FACE('',(#230),#202,.F.);
#2248=ADVANCED_FACE('',(#231),#2174,.F.);
#2249=ADVANCED_FACE('',(#232),#203,.F.);
#2250=ADVANCED_FACE('',(#233),#2175,.F.);
#2251=ADVANCED_FACE('',(#234),#204,.F.);
#2252=ADVANCED_FACE('',(#235),#2176,.F.);
#2253=ADVANCED_FACE('',(#236),#2177,.F.);
#2254=ADVANCED_FACE('',(#237,#134,#135),#205,.F.);
#2255=ADVANCED_FACE('',(#238),#49,.T.);
#2256=ADVANCED_FACE('',(#239),#2178,.F.);
#2257=ADVANCED_FACE('',(#240),#2179,.F.);
#2258=ADVANCED_FACE('',(#241),#2180,.F.);
#2259=ADVANCED_FACE('',(#242),#2181,.F.);
#2260=ADVANCED_FACE('',(#243),#2182,.F.);
#2261=ADVANCED_FACE('',(#244),#2183,.F.);
#2262=ADVANCED_FACE('',(#245),#2184,.F.);
#2263=ADVANCED_FACE('',(#246),#2185,.F.);
#2264=ADVANCED_FACE('',(#247),#19,.F.);
#2265=ADVANCED_FACE('',(#248),#20,.F.);
#2266=ADVANCED_FACE('',(#249),#21,.F.);
#2267=ADVANCED_FACE('',(#250),#22,.F.);
#2268=ADVANCED_FACE('',(#251),#23,.F.);
#2269=ADVANCED_FACE('',(#252),#2186,.F.);
#2270=ADVANCED_FACE('',(#253),#2187,.F.);
#2271=ADVANCED_FACE('',(#254),#2188,.F.);
#2272=ADVANCED_FACE('',(#255),#24,.F.);
#2273=ADVANCED_FACE('',(#256),#25,.F.);
#2274=ADVANCED_FACE('',(#257),#26,.F.);
#2275=ADVANCED_FACE('',(#258),#27,.F.);
#2276=ADVANCED_FACE('',(#259),#28,.F.);
#2277=ADVANCED_FACE('',(#260),#2189,.F.);
#2278=ADVANCED_FACE('',(#261),#2190,.F.);
#2279=ADVANCED_FACE('',(#262),#2191,.F.);
#2280=ADVANCED_FACE('',(#263),#29,.F.);
#2281=ADVANCED_FACE('',(#264),#30,.F.);
#2282=ADVANCED_FACE('',(#265),#31,.F.);
#2283=ADVANCED_FACE('',(#266),#32,.F.);
#2284=ADVANCED_FACE('',(#267),#33,.F.);
#2285=ADVANCED_FACE('',(#268),#34,.F.);
#2286=ADVANCED_FACE('',(#269),#35,.F.);
#2287=ADVANCED_FACE('',(#270),#2192,.F.);
#2288=ADVANCED_FACE('',(#271),#2193,.F.);
#2289=ADVANCED_FACE('',(#272),#2194,.F.);
#2290=ADVANCED_FACE('',(#273),#2195,.F.);
#2291=ADVANCED_FACE('',(#274),#2196,.T.);
#2292=ADVANCED_FACE('',(#275),#2197,.F.);
#2293=ADVANCED_FACE('',(#276),#36,.F.);
#2294=ADVANCED_FACE('',(#277),#37,.F.);
#2295=ADVANCED_FACE('',(#278),#2198,.F.);
#2296=ADVANCED_FACE('',(#279),#38,.F.);
#2297=ADVANCED_FACE('',(#280),#39,.F.);
#2298=ADVANCED_FACE('',(#281),#2199,.F.);
#2299=ADVANCED_FACE('',(#282),#2200,.F.);
#2300=ADVANCED_FACE('',(#283),#2201,.F.);
#2301=ADVANCED_FACE('',(#284),#2202,.T.);
#2302=ADVANCED_FACE('',(#285),#15,.T.);
#2303=ADVANCED_FACE('',(#286),#206,.T.);
#2304=ADVANCED_FACE('',(#287),#16,.T.);
#2305=ADVANCED_FACE('',(#288),#207,.T.);
#2306=ADVANCED_FACE('',(#289),#17,.T.);
#2307=ADVANCED_FACE('',(#290),#208,.T.);
#2308=ADVANCED_FACE('',(#291),#18,.T.);
#2309=ADVANCED_FACE('',(#292),#209,.T.);
#2310=ADVANCED_FACE('',(#293),#2203,.T.);
#2311=ADVANCED_FACE('',(#294),#210,.T.);
#2312=ADVANCED_FACE('',(#295),#2204,.T.);
#2313=ADVANCED_FACE('',(#296),#211,.T.);
#2314=ADVANCED_FACE('',(#297,#136),#2205,.T.);
#2315=ADVANCED_FACE('',(#298,#137,#138,#139),#2206,.T.);
#2316=ADVANCED_FACE('',(#299),#212,.T.);
#2317=ADVANCED_FACE('',(#300,#140),#2207,.T.);
#2318=ADVANCED_FACE('',(#301),#213,.T.);
#2319=ADVANCED_FACE('',(#302),#2208,.F.);
#2320=ADVANCED_FACE('',(#303),#40,.T.);
#2321=ADVANCED_FACE('',(#304),#2209,.T.);
#2322=ADVANCED_FACE('',(#305),#2210,.F.);
#2323=ADVANCED_FACE('',(#306),#50,.T.);
#2324=ADVANCED_FACE('',(#307),#41,.T.);
#2325=ADVANCED_FACE('',(#308),#2211,.T.);
#2326=ADVANCED_FACE('',(#309),#2212,.F.);
#2327=ADVANCED_FACE('',(#310),#51,.T.);
#2328=ADVANCED_FACE('',(#311),#42,.T.);
#2329=ADVANCED_FACE('',(#312),#2213,.T.);
#2330=ADVANCED_FACE('',(#313,#141,#142,#143,#144,#145),#2214,.T.);
#2331=ADVANCED_FACE('',(#314),#2215,.F.);
#2332=ADVANCED_FACE('',(#315),#2216,.F.);
#2333=ADVANCED_FACE('',(#316),#2217,.F.);
#2334=ADVANCED_FACE('',(#317),#2218,.F.);
#2335=ADVANCED_FACE('',(#318),#2219,.F.);
#2336=ADVANCED_FACE('',(#319),#2220,.F.);
#2337=ADVANCED_FACE('',(#320),#2221,.F.);
#2338=ADVANCED_FACE('',(#321),#2222,.F.);
#2339=ADVANCED_FACE('',(#322),#2223,.F.);
#2340=ADVANCED_FACE('',(#323),#2224,.F.);
#2341=ADVANCED_FACE('',(#324),#2225,.F.);
#2342=ADVANCED_FACE('',(#325),#2226,.F.);
#2343=ADVANCED_FACE('',(#326),#2227,.F.);
#2344=ADVANCED_FACE('',(#327),#2228,.F.);
#2345=ADVANCED_FACE('',(#328),#2229,.F.);
#2346=ADVANCED_FACE('',(#329),#214,.F.);
#2347=ADVANCED_FACE('',(#330),#2230,.F.);
#2348=ADVANCED_FACE('',(#331),#215,.F.);
#2349=ADVANCED_FACE('',(#332),#2231,.F.);
#2350=ADVANCED_FACE('',(#333),#216,.F.);
#2351=ADVANCED_FACE('',(#334,#146),#2232,.F.);
#2352=ADVANCED_FACE('',(#335),#217,.F.);
#2353=ADVANCED_FACE('',(#336),#218,.F.);
#2354=ADVANCED_FACE('',(#337),#219,.F.);
#2355=ADVANCED_FACE('',(#338),#220,.F.);
#2356=ADVANCED_FACE('',(#339),#2233,.T.);
#2357=ADVANCED_FACE('',(#340),#2234,.T.);
#2358=ADVANCED_FACE('',(#341),#2235,.T.);
#2359=ADVANCED_FACE('',(#342),#2236,.T.);
#2360=ADVANCED_FACE('',(#343,#147),#2237,.T.);
#2361=CLOSED_SHELL('',(#2238,#2239,#2240,#2241,#2242,#2243,#2244,#2245,
#2246,#2247,#2248,#2249,#2250,#2251,#2252,#2253,#2254,#2255,#2256,#2257,
#2258,#2259,#2260,#2261,#2262,#2263,#2264,#2265,#2266,#2267,#2268,#2269,
#2270,#2271,#2272,#2273,#2274,#2275,#2276,#2277,#2278,#2279,#2280,#2281,
#2282,#2283,#2284,#2285,#2286,#2287,#2288,#2289,#2290,#2291,#2292,#2293,
#2294,#2295,#2296,#2297,#2298,#2299,#2300,#2301,#2302,#2303,#2304,#2305,
#2306,#2307,#2308,#2309,#2310,#2311,#2312,#2313,#2314,#2315,#2316,#2317,
#2318,#2319,#2320,#2321,#2322,#2323,#2324,#2325,#2326,#2327,#2328,#2329,
#2330,#2331,#2332,#2333,#2334,#2335,#2336,#2337,#2338,#2339,#2340,#2341,
#2342,#2343,#2344,#2345,#2346,#2347,#2348,#2349,#2350,#2351,#2352,#2353,
#2354,#2355,#2356,#2357,#2358,#2359,#2360));
#2362=DERIVED_UNIT_ELEMENT(#2364,1.);
#2363=DERIVED_UNIT_ELEMENT(#4517,-3.);
#2364=(
MASS_UNIT()
NAMED_UNIT(*)
SI_UNIT(.KILO.,.GRAM.)
);
#2365=DERIVED_UNIT((#2362,#2363));
#2366=MEASURE_REPRESENTATION_ITEM('density measure',
POSITIVE_RATIO_MEASURE(7850.),#2365);
#2367=PROPERTY_DEFINITION_REPRESENTATION(#2372,#2369);
#2368=PROPERTY_DEFINITION_REPRESENTATION(#2373,#2370);
#2369=REPRESENTATION('material name',(#2371),#4514);
#2370=REPRESENTATION('density',(#2366),#4514);
#2371=DESCRIPTIVE_REPRESENTATION_ITEM('Steel','Steel');
#2372=PROPERTY_DEFINITION('material property','material name',#4524);
#2373=PROPERTY_DEFINITION('material property','density of part',#4524);
#2374=AXIS2_PLACEMENT_3D('placement',#3030,#2522,#2523);
#2375=AXIS2_PLACEMENT_3D('',#3031,#2524,#2525);
#2376=AXIS2_PLACEMENT_3D('',#3040,#2530,#2531);
#2377=AXIS2_PLACEMENT_3D('',#3042,#2532,#2533);
#2378=AXIS2_PLACEMENT_3D('',#3044,#2534,#2535);
#2379=AXIS2_PLACEMENT_3D('',#3046,#2537,#2538);
#2380=AXIS2_PLACEMENT_3D('',#3055,#2543,#2544);
#2381=AXIS2_PLACEMENT_3D('',#3057,#2545,#2546);
#2382=AXIS2_PLACEMENT_3D('',#3059,#2547,#2548);
#2383=AXIS2_PLACEMENT_3D('',#3061,#2550,#2551);
#2384=AXIS2_PLACEMENT_3D('',#3067,#2555,#2556);
#2385=AXIS2_PLACEMENT_3D('',#3077,#2562,#2563);
#2386=AXIS2_PLACEMENT_3D('',#3079,#2564,#2565);
#2387=AXIS2_PLACEMENT_3D('',#3081,#2566,#2567);
#2388=AXIS2_PLACEMENT_3D('',#3083,#2568,#2569);
#2389=AXIS2_PLACEMENT_3D('',#3088,#2571,#2572);
#2390=AXIS2_PLACEMENT_3D('',#3091,#2574,#2575);
#2391=AXIS2_PLACEMENT_3D('',#3116,#2588,#2589);
#2392=AXIS2_PLACEMENT_3D('',#3120,#2592,#2593);
#2393=AXIS2_PLACEMENT_3D('',#3123,#2594,#2595);
#2394=AXIS2_PLACEMENT_3D('',#3138,#2598,#2599);
#2395=AXIS2_PLACEMENT_3D('',#3144,#2603,#2604);
#2396=AXIS2_PLACEMENT_3D('',#3147,#2605,#2606);
#2397=AXIS2_PLACEMENT_3D('',#3162,#2609,#2610);
#2398=AXIS2_PLACEMENT_3D('',#3164,#2611,#2612);
#2399=AXIS2_PLACEMENT_3D('',#3165,#2613,#2614);
#2400=AXIS2_PLACEMENT_3D('',#3167,#2616,#2617);
#2401=AXIS2_PLACEMENT_3D('',#3170,#2618,#2619);
#2402=AXIS2_PLACEMENT_3D('',#3185,#2622,#2623);
#2403=AXIS2_PLACEMENT_3D('',#3202,#2628,#2629);
#2404=AXIS2_PLACEMENT_3D('',#3204,#2630,#2631);
#2405=AXIS2_PLACEMENT_3D('',#3217,#2633,#2634);
#2406=AXIS2_PLACEMENT_3D('',#3219,#2635,#2636);
#2407=AXIS2_PLACEMENT_3D('',#3220,#2637,#2638);
#2408=AXIS2_PLACEMENT_3D('',#3222,#2640,#2641);
#2409=AXIS2_PLACEMENT_3D('',#3234,#2643,#2644);
#2410=AXIS2_PLACEMENT_3D('',#3237,#2645,#2646);
#2411=AXIS2_PLACEMENT_3D('',#3265,#2649,#2650);
#2412=AXIS2_PLACEMENT_3D('',#3269,#2653,#2654);
#2413=AXIS2_PLACEMENT_3D('',#3295,#2656,#2657);
#2414=AXIS2_PLACEMENT_3D('',#3322,#2660,#2661);
#2415=AXIS2_PLACEMENT_3D('',#3463,#2668,#2669);
#2416=AXIS2_PLACEMENT_3D('',#3472,#2674,#2675);
#2417=AXIS2_PLACEMENT_3D('',#3478,#2679,#2680);
#2418=AXIS2_PLACEMENT_3D('',#3484,#2684,#2685);
#2419=AXIS2_PLACEMENT_3D('',#3490,#2689,#2690);
#2420=AXIS2_PLACEMENT_3D('',#3496,#2694,#2695);
#2421=AXIS2_PLACEMENT_3D('',#3499,#2698,#2699);
#2422=AXIS2_PLACEMENT_3D('',#3500,#2700,#2701);
#2423=AXIS2_PLACEMENT_3D('',#3624,#2711,#2712);
#2424=AXIS2_PLACEMENT_3D('',#3630,#2716,#2717);
#2425=AXIS2_PLACEMENT_3D('',#3636,#2721,#2722);
#2426=AXIS2_PLACEMENT_3D('',#3757,#2731,#2732);
#2427=AXIS2_PLACEMENT_3D('',#3763,#2736,#2737);
#2428=AXIS2_PLACEMENT_3D('',#3769,#2741,#2742);
#2429=AXIS2_PLACEMENT_3D('',#3936,#2753,#2754);
#2430=AXIS2_PLACEMENT_3D('',#3942,#2758,#2759);
#2431=AXIS2_PLACEMENT_3D('',#3948,#2763,#2764);
#2432=AXIS2_PLACEMENT_3D('',#3954,#2768,#2769);
#2433=AXIS2_PLACEMENT_3D('',#3957,#2772,#2773);
#2434=AXIS2_PLACEMENT_3D('',#3958,#2774,#2775);
#2435=AXIS2_PLACEMENT_3D('',#4013,#2782,#2783);
#2436=AXIS2_PLACEMENT_3D('',#4065,#2789,#2790);
#2437=AXIS2_PLACEMENT_3D('',#4071,#2794,#2795);
#2438=AXIS2_PLACEMENT_3D('',#4077,#2799,#2800);
#2439=AXIS2_PLACEMENT_3D('',#4080,#2803,#2804);
#2440=AXIS2_PLACEMENT_3D('',#4081,#2805,#2806);
#2441=AXIS2_PLACEMENT_3D('',#4084,#2807,#2808);
#2442=AXIS2_PLACEMENT_3D('',#4086,#2809,#2810);
#2443=AXIS2_PLACEMENT_3D('',#4088,#2811,#2812);
#2444=AXIS2_PLACEMENT_3D('',#4089,#2813,#2814);
#2445=AXIS2_PLACEMENT_3D('',#4090,#2815,#2816);
#2446=AXIS2_PLACEMENT_3D('',#4093,#2817,#2818);
#2447=AXIS2_PLACEMENT_3D('',#4096,#2821,#2822);
#2448=AXIS2_PLACEMENT_3D('',#4099,#2823,#2824);
#2449=AXIS2_PLACEMENT_3D('',#4100,#2825,#2826);
#2450=AXIS2_PLACEMENT_3D('',#4101,#2827,#2828);
#2451=AXIS2_PLACEMENT_3D('',#4102,#2829,#2830);
#2452=AXIS2_PLACEMENT_3D('',#4105,#2831,#2832);
#2453=AXIS2_PLACEMENT_3D('',#4108,#2835,#2836);
#2454=AXIS2_PLACEMENT_3D('',#4111,#2837,#2838);
#2455=AXIS2_PLACEMENT_3D('',#4112,#2839,#2840);
#2456=AXIS2_PLACEMENT_3D('',#4113,#2841,#2842);
#2457=AXIS2_PLACEMENT_3D('',#4114,#2843,#2844);
#2458=AXIS2_PLACEMENT_3D('',#4117,#2845,#2846);
#2459=AXIS2_PLACEMENT_3D('',#4120,#2849,#2850);
#2460=AXIS2_PLACEMENT_3D('',#4123,#2851,#2852);
#2461=AXIS2_PLACEMENT_3D('',#4124,#2853,#2854);
#2462=AXIS2_PLACEMENT_3D('',#4125,#2855,#2856);
#2463=AXIS2_PLACEMENT_3D('',#4126,#2857,#2858);
#2464=AXIS2_PLACEMENT_3D('',#4129,#2861,#2862);
#2465=AXIS2_PLACEMENT_3D('',#4135,#2866,#2867);
#2466=AXIS2_PLACEMENT_3D('',#4138,#2869,#2870);
#2467=AXIS2_PLACEMENT_3D('',#4139,#2871,#2872);
#2468=AXIS2_PLACEMENT_3D('',#4143,#2875,#2876);
#2469=AXIS2_PLACEMENT_3D('',#4146,#2878,#2879);
#2470=AXIS2_PLACEMENT_3D('',#4147,#2880,#2881);
#2471=AXIS2_PLACEMENT_3D('',#4148,#2882,#2883);
#2472=AXIS2_PLACEMENT_3D('',#4152,#2886,#2887);
#2473=AXIS2_PLACEMENT_3D('',#4155,#2889,#2890);
#2474=AXIS2_PLACEMENT_3D('',#4156,#2891,#2892);
#2475=AXIS2_PLACEMENT_3D('',#4160,#2895,#2896);
#2476=AXIS2_PLACEMENT_3D('',#4161,#2897,#2898);
#2477=AXIS2_PLACEMENT_3D('',#4162,#2899,#2900);
#2478=AXIS2_PLACEMENT_3D('',#4203,#2901,#2902);
#2479=AXIS2_PLACEMENT_3D('',#4204,#2903,#2904);
#2480=AXIS2_PLACEMENT_3D('',#4305,#2905,#2906);
#2481=AXIS2_PLACEMENT_3D('',#4306,#2907,#2908);
#2482=AXIS2_PLACEMENT_3D('',#4407,#2909,#2910);
#2483=AXIS2_PLACEMENT_3D('',#4408,#2911,#2912);
#2484=AXIS2_PLACEMENT_3D('',#4416,#2917,#2918);
#2485=AXIS2_PLACEMENT_3D('',#4418,#2919,#2920);
#2486=AXIS2_PLACEMENT_3D('',#4420,#2921,#2922);
#2487=AXIS2_PLACEMENT_3D('',#4422,#2923,#2924);
#2488=AXIS2_PLACEMENT_3D('',#4423,#2925,#2926);
#2489=AXIS2_PLACEMENT_3D('',#4429,#2930,#2931);
#2490=AXIS2_PLACEMENT_3D('',#4433,#2934,#2935);
#2491=AXIS2_PLACEMENT_3D('',#4437,#2938,#2939);
#2492=AXIS2_PLACEMENT_3D('',#4439,#2941,#2942);
#2493=AXIS2_PLACEMENT_3D('',#4440,#2943,#2944);
#2494=AXIS2_PLACEMENT_3D('',#4446,#2948,#2949);
#2495=AXIS2_PLACEMENT_3D('',#4450,#2952,#2953);
#2496=AXIS2_PLACEMENT_3D('',#4454,#2956,#2957);
#2497=AXIS2_PLACEMENT_3D('',#4456,#2959,#2960);
#2498=AXIS2_PLACEMENT_3D('',#4457,#2961,#2962);
#2499=AXIS2_PLACEMENT_3D('',#4463,#2966,#2967);
#2500=AXIS2_PLACEMENT_3D('',#4467,#2970,#2971);
#2501=AXIS2_PLACEMENT_3D('',#4471,#2974,#2975);
#2502=AXIS2_PLACEMENT_3D('',#4473,#2977,#2978);
#2503=AXIS2_PLACEMENT_3D('',#4474,#2979,#2980);
#2504=AXIS2_PLACEMENT_3D('',#4476,#2981,#2982);
#2505=AXIS2_PLACEMENT_3D('',#4479,#2984,#2985);
#2506=AXIS2_PLACEMENT_3D('',#4480,#2986,#2987);
#2507=AXIS2_PLACEMENT_3D('',#4486,#2991,#2992);
#2508=AXIS2_PLACEMENT_3D('',#4489,#2994,#2995);
#2509=AXIS2_PLACEMENT_3D('',#4490,#2996,#2997);
#2510=AXIS2_PLACEMENT_3D('',#4494,#3000,#3001);
#2511=AXIS2_PLACEMENT_3D('',#4495,#3002,#3003);
#2512=AXIS2_PLACEMENT_3D('',#4496,#3004,#3005);
#2513=AXIS2_PLACEMENT_3D('',#4497,#3006,#3007);
#2514=AXIS2_PLACEMENT_3D('',#4499,#3009,#3010);
#2515=AXIS2_PLACEMENT_3D('',#4501,#3012,#3013);
#2516=AXIS2_PLACEMENT_3D('',#4503,#3015,#3016);
#2517=AXIS2_PLACEMENT_3D('',#4505,#3018,#3019);
#2518=AXIS2_PLACEMENT_3D('',#4507,#3021,#3022);
#2519=AXIS2_PLACEMENT_3D('',#4508,#3023,#3024);
#2520=AXIS2_PLACEMENT_3D('',#4510,#3026,#3027);
#2521=AXIS2_PLACEMENT_3D('',#4511,#3028,#3029);
#2522=DIRECTION('axis',(0.,0.,1.));
#2523=DIRECTION('refdir',(1.,0.,0.));
#2524=DIRECTION('center_axis',(0.633095038557701,0.,-0.774074074074066));
#2525=DIRECTION('ref_axis',(0.774074074074066,0.,0.633095038557701));
#2526=DIRECTION('',(-0.774074074074066,0.,-0.633095038557701));
#2527=DIRECTION('',(0.,-1.,0.));
#2528=DIRECTION('',(0.774074074074066,0.,0.633095038557701));
#2529=DIRECTION('',(0.,-1.,0.));
#2530=DIRECTION('center_axis',(0.,-1.,0.));
#2531=DIRECTION('ref_axis',(-0.777777777777814,0.,0.628539361054664));
#2532=DIRECTION('center_axis',(0.,-1.,0.));
#2533=DIRECTION('ref_axis',(-0.777777777777814,0.,0.628539361054664));
#2534=DIRECTION('center_axis',(0.,1.,0.));
#2535=DIRECTION('ref_axis',(-0.777777777777814,0.,0.628539361054664));
#2536=DIRECTION('',(0.,1.,0.));
#2537=DIRECTION('center_axis',(-0.777331012242614,0.,-0.629091803639082));
#2538=DIRECTION('ref_axis',(0.629091803639082,0.,-0.777331012242614));
#2539=DIRECTION('',(-0.629091803639082,0.,0.777331012242614));
#2540=DIRECTION('',(0.,-1.,0.));
#2541=DIRECTION('',(0.629091803639082,0.,-0.777331012242614));
#2542=DIRECTION('',(0.,-1.,0.));
#2543=DIRECTION('center_axis',(0.,-1.,0.));
#2544=DIRECTION('ref_axis',(0.628539355217465,0.,0.777777782494983));
#2545=DIRECTION('center_axis',(0.,-1.,0.));
#2546=DIRECTION('ref_axis',(0.628539355217465,0.,0.777777782494983));
#2547=DIRECTION('center_axis',(0.,1.,0.));
#2548=DIRECTION('ref_axis',(0.628539355217465,0.,0.777777782494983));
#2549=DIRECTION('',(0.,1.,0.));
#2550=DIRECTION('center_axis',(-3.16085232062354E-8,0.,1.));
#2551=DIRECTION('ref_axis',(-0.999999999999999,0.,-3.16085232062354E-8));
#2552=DIRECTION('',(-0.999999999999999,0.,-3.16085232062354E-8));
#2553=DIRECTION('',(0.,-1.,0.));
#2554=DIRECTION('',(0.999999999999999,0.,3.16085232062354E-8));
#2555=DIRECTION('center_axis',(0.,-1.,0.));
#2556=DIRECTION('ref_axis',(1.,0.,0.));
#2557=DIRECTION('',(1.,0.,0.));
#2558=DIRECTION('',(0.999999999999999,0.,-3.16085232062354E-8));
#2559=DIRECTION('',(0.,0.,-1.));
#2560=DIRECTION('',(-1.,0.,0.));
#2561=DIRECTION('',(0.,0.,1.));
#2562=DIRECTION('center_axis',(0.,1.,0.));
#2563=DIRECTION('ref_axis',(1.,0.,0.));
#2564=DIRECTION('center_axis',(0.,1.,0.));
#2565=DIRECTION('ref_axis',(1.,0.,0.));
#2566=DIRECTION('center_axis',(0.,1.,0.));
#2567=DIRECTION('ref_axis',(1.,0.,0.));
#2568=DIRECTION('center_axis',(0.,1.,0.));
#2569=DIRECTION('ref_axis',(1.,0.,0.));
#2570=DIRECTION('',(-0.707106781186548,0.,-0.707106781186547));
#2571=DIRECTION('center_axis',(0.,-1.,0.));
#2572=DIRECTION('ref_axis',(1.,0.,0.));
#2573=DIRECTION('',(0.707106781186548,0.,0.707106781186548));
#2574=DIRECTION('center_axis',(0.,-1.,0.));
#2575=DIRECTION('ref_axis',(1.,0.,0.));
#2576=DIRECTION('',(1.,0.,1.11022302462516E-15));
#2577=DIRECTION('',(0.,0.,1.));
#2578=DIRECTION('',(-1.,0.,1.2335811384724E-16));
#2579=DIRECTION('',(4.03717463500057E-16,0.,-1.));
#2580=DIRECTION('',(1.35693925231964E-15,0.,-1.));
#2581=DIRECTION('',(1.,0.,0.));
#2582=DIRECTION('',(-1.2335811384724E-16,0.,1.));
#2583=DIRECTION('',(-1.,0.,-4.03717463500057E-16));
#2584=DIRECTION('',(0.,0.,-1.));
#2585=DIRECTION('',(1.,0.,0.));
#2586=DIRECTION('',(-4.03717463500057E-16,0.,1.));
#2587=DIRECTION('',(-1.,0.,-1.2335811384724E-15));
#2588=DIRECTION('center_axis',(1.,0.,0.));
#2589=DIRECTION('ref_axis',(0.,0.,1.));
#2590=DIRECTION('',(0.,0.,1.));
#2591=DIRECTION('',(0.,-1.,0.));
#2592=DIRECTION('center_axis',(-1.,0.,1.98254111540207E-16));
#2593=DIRECTION('ref_axis',(0.,-0.707106781186548,-0.707106781186547));
#2594=DIRECTION('center_axis',(1.,0.,-1.66533453693773E-16));
#2595=DIRECTION('ref_axis',(0.,-0.707106781186548,-0.707106781186547));
#2596=DIRECTION('',(-1.,0.,1.98254111540206E-16));
#2597=DIRECTION('',(1.,0.,-1.98254111540206E-16));
#2598=DIRECTION('center_axis',(-1.98254111540207E-16,0.,-1.));
#2599=DIRECTION('ref_axis',(0.,-1.,0.));
#2600=DIRECTION('',(0.,-1.,0.));
#2601=DIRECTION('',(1.,0.,-1.98254111540206E-16));
#2602=DIRECTION('',(0.,1.,0.));
#2603=DIRECTION('center_axis',(-1.,0.,1.98254111540207E-16));
#2604=DIRECTION('ref_axis',(0.,-0.707106781186548,0.707106781186547));
#2605=DIRECTION('center_axis',(1.,0.,-1.66533453693773E-16));
#2606=DIRECTION('ref_axis',(0.,-0.707106781186548,0.707106781186547));
#2607=DIRECTION('',(-1.,0.,1.98254111540206E-16));
#2608=DIRECTION('',(1.,0.,-1.98254111540206E-16));
#2609=DIRECTION('center_axis',(0.,-1.,0.));
#2610=DIRECTION('ref_axis',(1.66533453693773E-16,0.,1.));
#2611=DIRECTION('center_axis',(0.,1.,0.));
#2612=DIRECTION('ref_axis',(-1.,0.,0.));
#2613=DIRECTION('center_axis',(0.,1.,0.));
#2614=DIRECTION('ref_axis',(-1.,0.,0.));
#2615=DIRECTION('',(1.66533453693773E-16,0.,1.));
#2616=DIRECTION('center_axis',(-1.,0.,1.98254111540207E-16));
#2617=DIRECTION('ref_axis',(0.,0.707106781186548,0.707106781186547));
#2618=DIRECTION('center_axis',(1.,0.,-1.66533453693773E-16));
#2619=DIRECTION('ref_axis',(0.,0.707106781186548,0.707106781186547));
#2620=DIRECTION('',(-1.,0.,1.98254111540206E-16));
#2621=DIRECTION('',(1.,0.,-1.98254111540206E-16));
#2622=DIRECTION('center_axis',(1.98254111540207E-16,0.,1.));
#2623=DIRECTION('ref_axis',(0.,1.,0.));
#2624=DIRECTION('',(0.,-1.,0.));
#2625=DIRECTION('',(0.,1.,0.));
#2626=DIRECTION('',(0.,-1.,0.));
#2627=DIRECTION('',(0.,1.,0.));
#2628=DIRECTION('center_axis',(-1.,0.,1.98254111540207E-16));
#2629=DIRECTION('ref_axis',(0.,0.707106781186548,-0.707106781186547));
#2630=DIRECTION('center_axis',(1.,0.,-1.66533453693773E-16));
#2631=DIRECTION('ref_axis',(0.,0.707106781186548,-0.707106781186547));
#2632=DIRECTION('',(-1.,0.,1.98254111540206E-16));
#2633=DIRECTION('center_axis',(0.,1.,0.));
#2634=DIRECTION('ref_axis',(-1.66533453693773E-16,0.,-1.));
#2635=DIRECTION('center_axis',(0.,-1.,0.));
#2636=DIRECTION('ref_axis',(-1.,0.,0.));
#2637=DIRECTION('center_axis',(0.,-1.,0.));
#2638=DIRECTION('ref_axis',(-1.,0.,0.));
#2639=DIRECTION('',(-1.66533453693773E-16,0.,-1.));
#2640=DIRECTION('center_axis',(-1.,0.,1.98254111540207E-16));
#2641=DIRECTION('ref_axis',(1.98254111540206E-16,0.,1.));
#2642=DIRECTION('',(0.,-1.,0.));
#2643=DIRECTION('center_axis',(0.,-1.,0.));
#2644=DIRECTION('ref_axis',(-1.,0.,0.));
#2645=DIRECTION('center_axis',(0.,1.,0.));
#2646=DIRECTION('ref_axis',(-1.,0.,0.));
#2647=DIRECTION('',(0.,1.,0.));
#2648=DIRECTION('',(0.,-1.,0.));
#2649=DIRECTION('center_axis',(0.,1.,0.));
#2650=DIRECTION('ref_axis',(-1.,0.,0.));
#2651=DIRECTION('',(0.,1.,0.));
#2652=DIRECTION('',(0.,1.,0.));
#2653=DIRECTION('center_axis',(0.,-1.,0.));
#2654=DIRECTION('ref_axis',(-1.,0.,0.));
#2655=DIRECTION('',(0.,-1.,0.));
#2656=DIRECTION('center_axis',(0.,1.,0.));
#2657=DIRECTION('ref_axis',(-1.,0.,0.));
#2658=DIRECTION('',(0.,1.,0.));
#2659=DIRECTION('',(0.,-1.,0.));
#2660=DIRECTION('center_axis',(0.,1.,0.));
#2661=DIRECTION('ref_axis',(-1.,0.,0.));
#2662=DIRECTION('',(0.,1.,0.));
#2663=DIRECTION('',(0.,-1.,0.));
#2664=DIRECTION('',(0.,1.,0.));
#2665=DIRECTION('',(0.,-1.,0.));
#2666=DIRECTION('',(0.,1.,0.));
#2667=DIRECTION('',(0.,-1.,0.));
#2668=DIRECTION('center_axis',(1.,0.,0.));
#2669=DIRECTION('ref_axis',(0.,-1.,0.));
#2670=DIRECTION('',(0.,-1.,0.));
#2671=DIRECTION('',(0.,0.,-1.));
#2672=DIRECTION('',(0.,-1.,0.));
#2673=DIRECTION('',(0.,0.,-1.));
#2674=DIRECTION('center_axis',(0.,1.,0.));
#2675=DIRECTION('ref_axis',(1.,0.,0.));
#2676=DIRECTION('',(1.,0.,-5.55111512312578E-17));
#2677=DIRECTION('',(0.,0.,-1.));
#2678=DIRECTION('',(1.,0.,0.));
#2679=DIRECTION('center_axis',(1.,0.,0.));
#2680=DIRECTION('ref_axis',(0.,-1.,0.));
#2681=DIRECTION('',(0.,-1.,0.));
#2682=DIRECTION('',(0.,0.,-1.));
#2683=DIRECTION('',(0.,-1.,0.));
#2684=DIRECTION('center_axis',(0.,1.,0.));
#2685=DIRECTION('ref_axis',(1.,0.,0.));
#2686=DIRECTION('',(1.,0.,-5.55111512312578E-17));
#2687=DIRECTION('',(0.,0.,-1.));
#2688=DIRECTION('',(1.,0.,0.));
#2689=DIRECTION('center_axis',(-1.,0.,0.));
#2690=DIRECTION('ref_axis',(0.,1.,0.));
#2691=DIRECTION('',(0.,1.,0.));
#2692=DIRECTION('',(0.,0.,-1.));
#2693=DIRECTION('',(0.,1.,0.));
#2694=DIRECTION('center_axis',(0.,-1.,0.));
#2695=DIRECTION('ref_axis',(-1.,0.,0.));
#2696=DIRECTION('',(-1.,0.,5.55111512312578E-17));
#2697=DIRECTION('',(-1.,0.,0.));
#2698=DIRECTION('center_axis',(0.,0.,-1.));
#2699=DIRECTION('ref_axis',(-1.,0.,0.));
#2700=DIRECTION('center_axis',(1.,0.,0.));
#2701=DIRECTION('ref_axis',(0.,-1.,0.));
#2702=DIRECTION('',(0.,-1.,0.));
#2703=DIRECTION('',(0.,0.,-1.));
#2704=DIRECTION('',(0.,-1.,0.));
#2705=DIRECTION('',(0.,0.,-1.));
#2706=DIRECTION('',(0.,0.,-1.));
#2707=DIRECTION('',(0.,0.,-1.));
#2708=DIRECTION('',(0.,0.,-1.));
#2709=DIRECTION('',(0.,0.,-1.));
#2710=DIRECTION('',(0.,0.,-1.));
#2711=DIRECTION('center_axis',(-1.,0.,0.));
#2712=DIRECTION('ref_axis',(0.,1.,0.));
#2713=DIRECTION('',(0.,1.,0.));
#2714=DIRECTION('',(0.,0.,-1.));
#2715=DIRECTION('',(0.,1.,0.));
#2716=DIRECTION('center_axis',(0.,-1.,0.));
#2717=DIRECTION('ref_axis',(-1.,0.,0.));
#2718=DIRECTION('',(-1.,0.,5.55111512312578E-17));
#2719=DIRECTION('',(0.,0.,-1.));
#2720=DIRECTION('',(-1.,0.,0.));
#2721=DIRECTION('center_axis',(1.,0.,0.));
#2722=DIRECTION('ref_axis',(0.,-1.,0.));
#2723=DIRECTION('',(0.,-1.,0.));
#2724=DIRECTION('',(0.,0.,-1.));
#2725=DIRECTION('',(0.,-1.,0.));
#2726=DIRECTION('',(0.,0.,-1.));
#2727=DIRECTION('',(0.,0.,-1.));
#2728=DIRECTION('',(0.,0.,-1.));
#2729=DIRECTION('',(0.,0.,-1.));
#2730=DIRECTION('',(0.,0.,-1.));
#2731=DIRECTION('center_axis',(-1.,0.,0.));
#2732=DIRECTION('ref_axis',(0.,1.,0.));
#2733=DIRECTION('',(0.,1.,0.));
#2734=DIRECTION('',(0.,0.,-1.));
#2735=DIRECTION('',(0.,1.,0.));
#2736=DIRECTION('center_axis',(0.,-1.,0.));
#2737=DIRECTION('ref_axis',(-1.,0.,0.));
#2738=DIRECTION('',(-1.,0.,5.55111512312578E-17));
#2739=DIRECTION('',(0.,0.,-1.));
#2740=DIRECTION('',(-1.,0.,0.));
#2741=DIRECTION('center_axis',(1.,0.,0.));
#2742=DIRECTION('ref_axis',(0.,-1.,0.));
#2743=DIRECTION('',(0.,-1.,0.));
#2744=DIRECTION('',(0.,0.,-1.));
#2745=DIRECTION('',(0.,-1.,0.));
#2746=DIRECTION('',(0.,0.,-1.));
#2747=DIRECTION('',(0.,0.,-1.));
#2748=DIRECTION('',(0.,0.,-1.));
#2749=DIRECTION('',(0.,0.,-1.));
#2750=DIRECTION('',(0.,0.,-1.));
#2751=DIRECTION('',(0.,0.,-1.));
#2752=DIRECTION('',(0.,0.,-1.));
#2753=DIRECTION('center_axis',(1.,0.,0.));
#2754=DIRECTION('ref_axis',(0.,-1.,0.));
#2755=DIRECTION('',(0.,-1.,0.));
#2756=DIRECTION('',(0.,0.,-1.));
#2757=DIRECTION('',(0.,-1.,0.));
#2758=DIRECTION('center_axis',(0.,1.,0.));
#2759=DIRECTION('ref_axis',(1.,0.,0.));
#2760=DIRECTION('',(1.,0.,-5.55111512312578E-17));
#2761=DIRECTION('',(0.,0.,-1.));
#2762=DIRECTION('',(1.,0.,0.));
#2763=DIRECTION('center_axis',(-1.,0.,0.));
#2764=DIRECTION('ref_axis',(0.,1.,0.));
#2765=DIRECTION('',(0.,1.,0.));
#2766=DIRECTION('',(0.,0.,-1.));
#2767=DIRECTION('',(0.,1.,0.));
#2768=DIRECTION('center_axis',(0.,-1.,0.));
#2769=DIRECTION('ref_axis',(-1.,0.,0.));
#2770=DIRECTION('',(-1.,0.,5.55111512312578E-17));
#2771=DIRECTION('',(-1.,0.,0.));
#2772=DIRECTION('center_axis',(0.,0.,1.));
#2773=DIRECTION('ref_axis',(1.,0.,0.));
#2774=DIRECTION('center_axis',(0.,1.,0.));
#2775=DIRECTION('ref_axis',(1.,0.,0.));
#2776=DIRECTION('',(1.,0.,-5.55111512312578E-17));
#2777=DIRECTION('',(0.,0.,-1.));
#2778=DIRECTION('',(1.,0.,0.));
#2779=DIRECTION('',(0.,0.,-1.));
#2780=DIRECTION('',(0.,0.,-1.));
#2781=DIRECTION('',(0.,0.,-1.));
#2782=DIRECTION('center_axis',(-1.,0.,0.));
#2783=DIRECTION('ref_axis',(0.,1.,0.));
#2784=DIRECTION('',(0.,1.,0.));
#2785=DIRECTION('',(0.,0.,-1.));
#2786=DIRECTION('',(0.,1.,0.));
#2787=DIRECTION('',(0.,0.,-1.));
#2788=DIRECTION('',(0.,0.,-1.));
#2789=DIRECTION('center_axis',(-1.,0.,0.));
#2790=DIRECTION('ref_axis',(0.,1.,0.));
#2791=DIRECTION('',(0.,1.,0.));
#2792=DIRECTION('',(0.,0.,-1.));
#2793=DIRECTION('',(0.,1.,0.));
#2794=DIRECTION('center_axis',(0.,-1.,0.));
#2795=DIRECTION('ref_axis',(-1.,0.,0.));
#2796=DIRECTION('',(-1.,0.,5.55111512312578E-17));
#2797=DIRECTION('',(0.,0.,-1.));
#2798=DIRECTION('',(-1.,0.,0.));
#2799=DIRECTION('center_axis',(1.,0.,0.));
#2800=DIRECTION('ref_axis',(0.,-1.,0.));
#2801=DIRECTION('',(0.,-1.,0.));
#2802=DIRECTION('',(0.,-1.,0.));
#2803=DIRECTION('center_axis',(0.,0.,1.));
#2804=DIRECTION('ref_axis',(1.,0.,0.));
#2805=DIRECTION('center_axis',(0.,1.,0.));
#2806=DIRECTION('ref_axis',(0.,0.,1.));
#2807=DIRECTION('center_axis',(0.,0.,1.));
#2808=DIRECTION('ref_axis',(-1.,0.,0.));
#2809=DIRECTION('center_axis',(0.,1.,0.));
#2810=DIRECTION('ref_axis',(-0.707106781186548,0.,0.707106781186548));
#2811=DIRECTION('center_axis',(-1.,0.,0.));
#2812=DIRECTION('ref_axis',(0.,-1.,0.));
#2813=DIRECTION('center_axis',(0.,-1.,0.));
#2814=DIRECTION('ref_axis',(-0.707106781186548,0.,0.707106781186548));
#2815=DIRECTION('center_axis',(-1.,0.,5.55111512312578E-17));
#2816=DIRECTION('ref_axis',(0.,-0.707106781186552,0.707106781186543));
#2817=DIRECTION('center_axis',(-1.,0.,0.));
#2818=DIRECTION('ref_axis',(0.,-1.,0.));
#2819=DIRECTION('',(-1.,0.,5.55111512312578E-17));
#2820=DIRECTION('',(1.,0.,-5.55111512312578E-17));
#2821=DIRECTION('center_axis',(0.,1.,0.));
#2822=DIRECTION('ref_axis',(0.,0.,1.));
#2823=DIRECTION('center_axis',(0.,0.,1.));
#2824=DIRECTION('ref_axis',(0.,-1.,0.));
#2825=DIRECTION('center_axis',(0.,-1.,0.));
#2826=DIRECTION('ref_axis',(0.707106781186548,0.,0.707106781186548));
#2827=DIRECTION('center_axis',(0.,1.,0.));
#2828=DIRECTION('ref_axis',(0.707106781186548,0.,0.707106781186548));
#2829=DIRECTION('center_axis',(1.66533453693773E-16,0.,1.));
#2830=DIRECTION('ref_axis',(0.707106781186543,-0.707106781186552,0.));
#2831=DIRECTION('center_axis',(0.,0.,1.));
#2832=DIRECTION('ref_axis',(0.,-1.,0.));
#2833=DIRECTION('',(1.66533453693773E-16,0.,1.));
#2834=DIRECTION('',(-1.66533453693773E-16,0.,-1.));
#2835=DIRECTION('center_axis',(0.,1.,0.));
#2836=DIRECTION('ref_axis',(0.,0.,1.));
#2837=DIRECTION('center_axis',(1.,0.,0.));
#2838=DIRECTION('ref_axis',(0.,-1.,0.));
#2839=DIRECTION('center_axis',(0.,-1.,0.));
#2840=DIRECTION('ref_axis',(0.707106781186548,0.,-0.707106781186548));
#2841=DIRECTION('center_axis',(0.,1.,0.));
#2842=DIRECTION('ref_axis',(0.707106781186548,0.,-0.707106781186548));
#2843=DIRECTION('center_axis',(1.,0.,0.));
#2844=DIRECTION('ref_axis',(0.,-0.707106781186552,-0.707106781186543));
#2845=DIRECTION('center_axis',(1.,0.,0.));
#2846=DIRECTION('ref_axis',(0.,-1.,0.));
#2847=DIRECTION('',(1.,0.,0.));
#2848=DIRECTION('',(-1.,0.,0.));
#2849=DIRECTION('center_axis',(0.,1.,0.));
#2850=DIRECTION('ref_axis',(0.,0.,1.));
#2851=DIRECTION('center_axis',(0.,0.,-1.));
#2852=DIRECTION('ref_axis',(0.,-1.,0.));
#2853=DIRECTION('center_axis',(0.,-1.,0.));
#2854=DIRECTION('ref_axis',(-0.707106781186548,0.,-0.707106781186548));
#2855=DIRECTION('center_axis',(0.,1.,0.));
#2856=DIRECTION('ref_axis',(-0.707106781186548,0.,-0.707106781186548));
#2857=DIRECTION('center_axis',(0.,0.,-1.));
#2858=DIRECTION('ref_axis',(-0.707106781186543,-0.707106781186552,0.));
#2859=DIRECTION('',(0.,0.,1.));
#2860=DIRECTION('',(0.,0.,-1.));
#2861=DIRECTION('center_axis',(0.,0.,-1.));
#2862=DIRECTION('ref_axis',(1.,0.,0.));
#2863=DIRECTION('',(0.,-1.,0.));
#2864=DIRECTION('',(-1.,0.,0.));
#2865=DIRECTION('',(0.,1.,0.));
#2866=DIRECTION('center_axis',(0.,-1.,0.));
#2867=DIRECTION('ref_axis',(-0.707106781186548,0.,-0.707106781186547));
#2868=DIRECTION('',(0.,1.,0.));
#2869=DIRECTION('center_axis',(0.,1.,0.));
#2870=DIRECTION('ref_axis',(-0.707106781186548,0.,-0.707106781186547));
#2871=DIRECTION('center_axis',(-1.,0.,0.));
#2872=DIRECTION('ref_axis',(0.,0.,-1.));
#2873=DIRECTION('',(0.,-1.,0.));
#2874=DIRECTION('',(0.,0.,1.));
#2875=DIRECTION('center_axis',(0.,-1.,0.));
#2876=DIRECTION('ref_axis',(-0.707106781186548,0.,0.707106781186547));
#2877=DIRECTION('',(0.,1.,0.));
#2878=DIRECTION('center_axis',(0.,1.,0.));
#2879=DIRECTION('ref_axis',(-0.707106781186548,0.,0.707106781186547));
#2880=DIRECTION('center_axis',(0.,-1.,0.));
#2881=DIRECTION('ref_axis',(1.,0.,0.));
#2882=DIRECTION('center_axis',(5.55111512312578E-17,0.,1.));
#2883=DIRECTION('ref_axis',(-1.,0.,5.55111512312578E-17));
#2884=DIRECTION('',(0.,-1.,0.));
#2885=DIRECTION('',(1.,0.,-5.55111512312578E-17));
#2886=DIRECTION('center_axis',(0.,-1.,0.));
#2887=DIRECTION('ref_axis',(0.707106781186548,0.,0.707106781186547));
#2888=DIRECTION('',(0.,1.,0.));
#2889=DIRECTION('center_axis',(0.,1.,0.));
#2890=DIRECTION('ref_axis',(0.707106781186548,0.,0.707106781186547));
#2891=DIRECTION('center_axis',(1.,0.,-1.66533453693773E-16));
#2892=DIRECTION('ref_axis',(1.66533453693773E-16,0.,1.));
#2893=DIRECTION('',(0.,-1.,0.));
#2894=DIRECTION('',(-1.66533453693773E-16,0.,-1.));
#2895=DIRECTION('center_axis',(0.,-1.,0.));
#2896=DIRECTION('ref_axis',(0.707106781186548,0.,-0.707106781186547));
#2897=DIRECTION('center_axis',(0.,1.,0.));
#2898=DIRECTION('ref_axis',(0.707106781186548,0.,-0.707106781186547));
#2899=DIRECTION('center_axis',(-0.5,0.,0.866025403784438));
#2900=DIRECTION('ref_axis',(0.866025403784438,0.,0.5));
#2901=DIRECTION('center_axis',(-0.5,0.,0.866025403784438));
#2902=DIRECTION('ref_axis',(0.866025403784438,0.,0.5));
#2903=DIRECTION('center_axis',(-0.5,0.,-0.866025403784439));
#2904=DIRECTION('ref_axis',(-0.866025403784439,0.,0.5));
#2905=DIRECTION('center_axis',(-0.5,0.,-0.866025403784439));
#2906=DIRECTION('ref_axis',(-0.866025403784439,0.,0.5));
#2907=DIRECTION('center_axis',(1.,0.,0.));
#2908=DIRECTION('ref_axis',(0.,0.,-1.));
#2909=DIRECTION('center_axis',(1.,0.,0.));
#2910=DIRECTION('ref_axis',(0.,0.,-1.));
#2911=DIRECTION('center_axis',(0.,-1.,0.));
#2912=DIRECTION('ref_axis',(1.,0.,0.));
#2913=DIRECTION('',(0.,0.,-1.));
#2914=DIRECTION('',(1.,0.,0.));
#2915=DIRECTION('',(-0.999999999999999,0.,3.16085232062354E-8));
#2916=DIRECTION('',(-1.,0.,0.));
#2917=DIRECTION('center_axis',(0.,1.,0.));
#2918=DIRECTION('ref_axis',(1.,0.,0.));
#2919=DIRECTION('center_axis',(0.,1.,0.));
#2920=DIRECTION('ref_axis',(1.,0.,0.));
#2921=DIRECTION('center_axis',(0.,1.,0.));
#2922=DIRECTION('ref_axis',(1.,0.,0.));
#2923=DIRECTION('center_axis',(0.,1.,0.));
#2924=DIRECTION('ref_axis',(1.,0.,0.));
#2925=DIRECTION('center_axis',(-1.,0.,0.));
#2926=DIRECTION('ref_axis',(0.,0.,-1.));
#2927=DIRECTION('',(0.,-1.,0.));
#2928=DIRECTION('',(0.,0.,-1.));
#2929=DIRECTION('',(0.,-1.,0.));
#2930=DIRECTION('center_axis',(-1.2335811384724E-15,0.,1.));
#2931=DIRECTION('ref_axis',(-1.,0.,-1.2335811384724E-15));
#2932=DIRECTION('',(0.,-1.,0.));
#2933=DIRECTION('',(-1.,0.,-1.2335811384724E-15));
#2934=DIRECTION('center_axis',(1.,0.,4.03717463500057E-16));
#2935=DIRECTION('ref_axis',(-4.03717463500057E-16,0.,1.));
#2936=DIRECTION('',(0.,-1.,0.));
#2937=DIRECTION('',(-4.03717463500057E-16,0.,1.));
#2938=DIRECTION('center_axis',(0.,0.,-1.));
#2939=DIRECTION('ref_axis',(1.,0.,0.));
#2940=DIRECTION('',(1.,0.,0.));
#2941=DIRECTION('center_axis',(0.,-1.,0.));
#2942=DIRECTION('ref_axis',(0.,0.,-1.));
#2943=DIRECTION('center_axis',(-1.,0.,-1.35693925231964E-15));
#2944=DIRECTION('ref_axis',(1.35693925231964E-15,0.,-1.));
#2945=DIRECTION('',(0.,-1.,0.));
#2946=DIRECTION('',(1.35693925231964E-15,0.,-1.));
#2947=DIRECTION('',(0.,-1.,0.));
#2948=DIRECTION('center_axis',(-4.03717463500057E-16,0.,1.));
#2949=DIRECTION('ref_axis',(-1.,0.,-4.03717463500057E-16));
#2950=DIRECTION('',(0.,-1.,0.));
#2951=DIRECTION('',(-1.,0.,-4.03717463500057E-16));
#2952=DIRECTION('center_axis',(1.,0.,1.2335811384724E-16));
#2953=DIRECTION('ref_axis',(-1.2335811384724E-16,0.,1.));
#2954=DIRECTION('',(0.,-1.,0.));
#2955=DIRECTION('',(-1.2335811384724E-16,0.,1.));
#2956=DIRECTION('center_axis',(0.,0.,-1.));
#2957=DIRECTION('ref_axis',(1.,0.,0.));
#2958=DIRECTION('',(1.,0.,0.));
#2959=DIRECTION('center_axis',(0.,-1.,0.));
#2960=DIRECTION('ref_axis',(0.,0.,-1.));
#2961=DIRECTION('center_axis',(1.11022302462516E-15,0.,-1.));
#2962=DIRECTION('ref_axis',(1.,0.,1.11022302462516E-15));
#2963=DIRECTION('',(0.,-1.,0.));
#2964=DIRECTION('',(1.,0.,1.11022302462516E-15));
#2965=DIRECTION('',(0.,-1.,0.));
#2966=DIRECTION('center_axis',(-1.,0.,-4.03717463500057E-16));
#2967=DIRECTION('ref_axis',(4.03717463500057E-16,0.,-1.));
#2968=DIRECTION('',(0.,-1.,0.));
#2969=DIRECTION('',(4.03717463500057E-16,0.,-1.));
#2970=DIRECTION('center_axis',(1.2335811384724E-16,0.,1.));
#2971=DIRECTION('ref_axis',(-1.,0.,1.2335811384724E-16));
#2972=DIRECTION('',(0.,-1.,0.));
#2973=DIRECTION('',(-1.,0.,1.2335811384724E-16));
#2974=DIRECTION('center_axis',(1.,0.,0.));
#2975=DIRECTION('ref_axis',(0.,0.,1.));
#2976=DIRECTION('',(0.,0.,1.));
#2977=DIRECTION('center_axis',(0.,-1.,0.));
#2978=DIRECTION('ref_axis',(0.,0.,-1.));
#2979=DIRECTION('center_axis',(0.,-1.,0.));
#2980=DIRECTION('ref_axis',(1.,0.,0.));
#2981=DIRECTION('center_axis',(0.,-1.,0.));
#2982=DIRECTION('ref_axis',(1.,0.,0.));
#2983=DIRECTION('',(0.,-1.,0.));
#2984=DIRECTION('center_axis',(0.,1.,0.));
#2985=DIRECTION('ref_axis',(1.,0.,0.));
#2986=DIRECTION('center_axis',(-0.707106781186547,0.,0.707106781186548));
#2987=DIRECTION('ref_axis',(-0.707106781186548,0.,-0.707106781186547));
#2988=DIRECTION('',(0.,-1.,0.));
#2989=DIRECTION('',(-0.707106781186548,0.,-0.707106781186547));
#2990=DIRECTION('',(0.,-1.,0.));
#2991=DIRECTION('center_axis',(0.,-1.,0.));
#2992=DIRECTION('ref_axis',(1.,0.,0.));
#2993=DIRECTION('',(0.,-1.,0.));
#2994=DIRECTION('center_axis',(0.,-1.,0.));
#2995=DIRECTION('ref_axis',(1.,0.,0.));
#2996=DIRECTION('center_axis',(0.707106781186548,0.,-0.707106781186548));
#2997=DIRECTION('ref_axis',(0.707106781186548,0.,0.707106781186548));
#2998=DIRECTION('',(0.,-1.,0.));
#2999=DIRECTION('',(0.707106781186548,0.,0.707106781186548));
#3000=DIRECTION('center_axis',(0.,-1.,0.));
#3001=DIRECTION('ref_axis',(-0.707106781186548,0.,-0.707106781186547));
#3002=DIRECTION('center_axis',(0.,-1.,0.));
#3003=DIRECTION('ref_axis',(1.,0.,0.));
#3004=DIRECTION('center_axis',(0.,-1.,0.));
#3005=DIRECTION('ref_axis',(1.,0.,0.));
#3006=DIRECTION('center_axis',(0.,-1.,0.));
#3007=DIRECTION('ref_axis',(1.,0.,0.));
#3008=DIRECTION('',(0.,1.,0.));
#3009=DIRECTION('center_axis',(0.,-1.,0.));
#3010=DIRECTION('ref_axis',(1.,0.,0.));
#3011=DIRECTION('',(0.,1.,0.));
#3012=DIRECTION('center_axis',(0.,-1.,0.));
#3013=DIRECTION('ref_axis',(1.,0.,0.));
#3014=DIRECTION('',(0.,1.,0.));
#3015=DIRECTION('center_axis',(0.,-1.,0.));
#3016=DIRECTION('ref_axis',(1.,0.,0.));
#3017=DIRECTION('',(0.,1.,0.));
#3018=DIRECTION('center_axis',(0.,0.,1.));
#3019=DIRECTION('ref_axis',(-1.,0.,0.));
#3020=DIRECTION('',(0.,-1.,0.));
#3021=DIRECTION('center_axis',(3.16085232062354E-8,0.,1.));
#3022=DIRECTION('ref_axis',(-0.999999999999999,0.,3.16085232062354E-8));
#3023=DIRECTION('center_axis',(0.,0.,-1.));
#3024=DIRECTION('ref_axis',(1.,0.,0.));
#3025=DIRECTION('',(0.,-1.,0.));
#3026=DIRECTION('center_axis',(-1.,0.,0.));
#3027=DIRECTION('ref_axis',(0.,0.,-1.));
#3028=DIRECTION('center_axis',(0.,-1.,0.));
#3029=DIRECTION('ref_axis',(1.,0.,0.));
#3030=CARTESIAN_POINT('',(0.,0.,0.));
#3031=CARTESIAN_POINT('Origin',(-17.0935660410568,0.,20.8999999999999));
#3032=CARTESIAN_POINT('',(-16.9712976591162,-6.,21.0000001273413));
#3033=CARTESIAN_POINT('',(-17.0935660410568,-6.,20.8999999999999));
#3034=CARTESIAN_POINT('',(-17.093566002719,-6.,20.9000000313554));
#3035=CARTESIAN_POINT('',(-16.9712976591162,0.,21.0000001273413));
#3036=CARTESIAN_POINT('',(-16.9712976591162,0.,21.0000001273413));
#3037=CARTESIAN_POINT('',(-17.0935660410568,0.,20.8999999999999));
#3038=CARTESIAN_POINT('',(-17.093566002719,0.,20.9000000313554));
#3039=CARTESIAN_POINT('',(-17.0935660410568,0.,20.8999999999999));
#3040=CARTESIAN_POINT('Origin',(9.96425164601078E-13,0.,8.88178419700125E-15));
#3041=CARTESIAN_POINT('',(-21.,-6.,16.970562748476));
#3042=CARTESIAN_POINT('Origin',(9.96425164601078E-13,-6.,8.88178419700125E-15));
#3043=CARTESIAN_POINT('',(-21.,0.,16.970562748476));
#3044=CARTESIAN_POINT('Origin',(9.96425164601078E-13,0.,8.88178419700125E-15));
#3045=CARTESIAN_POINT('',(-21.,0.,16.970562748476));
#3046=CARTESIAN_POINT('Origin',(20.900000000001,0.,17.0935660410577));
#3047=CARTESIAN_POINT('',(21.0000009974465,-6.,16.9700008060317));
#3048=CARTESIAN_POINT('',(20.900000000001,-6.,17.0935660410577));
#3049=CARTESIAN_POINT('',(20.9438288812738,-6.,17.0394093210875));
#3050=CARTESIAN_POINT('',(21.0000009974465,0.,16.9700008060317));
#3051=CARTESIAN_POINT('',(21.,0.,16.9700020385165));
#3052=CARTESIAN_POINT('',(20.900000000001,0.,17.0935660410577));
#3053=CARTESIAN_POINT('',(20.9438288812738,0.,17.0394093210875));
#3054=CARTESIAN_POINT('',(20.900000000001,0.,17.0935660410577));
#3055=CARTESIAN_POINT('Origin',(9.96425164601078E-13,0.,8.88178419700125E-15));
#3056=CARTESIAN_POINT('',(16.9705625908726,-6.,21.0000001273646));
#3057=CARTESIAN_POINT('Origin',(9.96425164601078E-13,-6.,8.88178419700125E-15));
#3058=CARTESIAN_POINT('',(16.9705625908726,0.,21.0000001273646));
#3059=CARTESIAN_POINT('Origin',(9.96425164601078E-13,0.,8.88178419700125E-15));
#3060=CARTESIAN_POINT('',(16.9705625908726,0.,21.0000001273646));
#3061=CARTESIAN_POINT('Origin',(-11.1,0.,21.0000003129244));
#3062=CARTESIAN_POINT('',(-11.1,-6.,21.0000003129244));
#3063=CARTESIAN_POINT('',(-21.,-6.,21.));
#3064=CARTESIAN_POINT('',(-11.1,0.,21.0000003129244));
#3065=CARTESIAN_POINT('',(-11.1,0.,21.0000003129244));
#3066=CARTESIAN_POINT('',(-21.,0.,21.));
#3067=CARTESIAN_POINT('Origin',(0.,0.,1.56462189870865E-7));
#3068=CARTESIAN_POINT('',(11.1,0.,21.0000003129244));
#3069=CARTESIAN_POINT('',(-21.,0.,21.));
#3070=CARTESIAN_POINT('',(11.1,0.,21.0000003129244));
#3071=CARTESIAN_POINT('',(21.,0.,-21.));
#3072=CARTESIAN_POINT('',(21.,0.,21.));
#3073=CARTESIAN_POINT('',(-21.,0.,-21.));
#3074=CARTESIAN_POINT('',(21.,0.,-21.));
#3075=CARTESIAN_POINT('',(-21.,0.,-21.));
#3076=CARTESIAN_POINT('',(13.75,0.,15.5000001564622));
#3077=CARTESIAN_POINT('Origin',(15.5,0.,15.5000001564622));
#3078=CARTESIAN_POINT('',(-17.25,0.,15.5000001564622));
#3079=CARTESIAN_POINT('Origin',(-15.5,0.,15.5000001564622));
#3080=CARTESIAN_POINT('',(13.75,0.,-15.4999998435378));
#3081=CARTESIAN_POINT('Origin',(15.5,0.,-15.4999998435378));
#3082=CARTESIAN_POINT('',(-17.25,0.,-15.4999998435378));
#3083=CARTESIAN_POINT('Origin',(-15.5,0.,-15.4999998435378));
#3084=CARTESIAN_POINT('',(-1.93763607881158,0.,6.83048800790161));
#3085=CARTESIAN_POINT('',(-6.83048800790161,0.,1.93763607881158));
#3086=CARTESIAN_POINT('',(-3.16084902196854,0.,5.60727506474465));
#3087=CARTESIAN_POINT('',(1.93763607881158,0.,-6.83048800790161));
#3088=CARTESIAN_POINT('Origin',(0.,0.,-1.11022302462516E-15));
#3089=CARTESIAN_POINT('',(6.83048800790161,0.,-1.93763607881158));
#3090=CARTESIAN_POINT('',(3.16084910019964,0.,-5.60727498651356));
#3091=CARTESIAN_POINT('Origin',(0.,0.,-1.11022302462516E-15));
#3092=CARTESIAN_POINT('',(13.7500002384186,0.,-2.75));
#3093=CARTESIAN_POINT('',(18.2500002384186,0.,-2.75));
#3094=CARTESIAN_POINT('',(6.87500011920929,0.,-2.75000000000001));
#3095=CARTESIAN_POINT('',(18.2500002384186,0.,2.75));
#3096=CARTESIAN_POINT('',(18.2500002384186,0.,-1.3749999217689));
#3097=CARTESIAN_POINT('',(13.7500002384186,0.,2.75));
#3098=CARTESIAN_POINT('',(9.12500011920929,0.,2.75));
#3099=CARTESIAN_POINT('',(13.7500002384186,0.,1.3750000782311));
#3100=CARTESIAN_POINT('',(-2.75,0.,-13.7500002384186));
#3101=CARTESIAN_POINT('',(-2.74999999999999,0.,-18.2500002384186));
#3102=CARTESIAN_POINT('',(-2.75000000000001,0.,-6.8750000409782));
#3103=CARTESIAN_POINT('',(2.75,0.,-18.2500002384186));
#3104=CARTESIAN_POINT('',(-1.375,0.,-18.2500002384186));
#3105=CARTESIAN_POINT('',(2.75,0.,-13.7500002384186));
#3106=CARTESIAN_POINT('',(2.75,0.,-9.1250000409782));
#3107=CARTESIAN_POINT('',(1.375,0.,-13.7500002384186));
#3108=CARTESIAN_POINT('',(-18.2500002384186,0.,2.74999999999999));
#3109=CARTESIAN_POINT('',(-18.2500002384186,0.,-2.75));
#3110=CARTESIAN_POINT('',(-18.2500002384186,0.,1.37500007823109));
#3111=CARTESIAN_POINT('',(-13.7500002384186,0.,-2.75));
#3112=CARTESIAN_POINT('',(-9.12500011920929,0.,-2.75));
#3113=CARTESIAN_POINT('',(-13.7500002384186,0.,2.75));
#3114=CARTESIAN_POINT('',(-13.7500002384186,0.,-1.37499992176891));
#3115=CARTESIAN_POINT('',(-6.87500011920929,0.,2.75000000000001));
#3116=CARTESIAN_POINT('Origin',(21.,0.,-21.));
#3117=CARTESIAN_POINT('',(21.,-6.,-21.));
#3118=CARTESIAN_POINT('',(21.,-6.,21.));
#3119=CARTESIAN_POINT('',(21.,0.,-21.));
#3120=CARTESIAN_POINT('Origin',(10.,-74.5,-0.500000000000003));
#3121=CARTESIAN_POINT('',(10.,-76.,-0.500000000000003));
#3122=CARTESIAN_POINT('',(10.,-74.5,-2.));
#3123=CARTESIAN_POINT('Origin',(10.,-74.5,-0.500000000000003));
#3124=CARTESIAN_POINT('',(7.22841614740048,-74.5,-2.));
#3125=CARTESIAN_POINT('',(10.,-74.5,-2.));
#3126=CARTESIAN_POINT('',(7.48331477354788,-76.,-0.500000000000002));
#3127=CARTESIAN_POINT('Ctrl Pts',(7.22841614740048,-74.5,-2.));
#3128=CARTESIAN_POINT('Ctrl Pts',(7.22841614740048,-74.6890034647334,-2.));
#3129=CARTESIAN_POINT('Ctrl Pts',(7.23922690451339,-74.8899813532637,-1.96209681483862));
#3130=CARTESIAN_POINT('Ctrl Pts',(7.27891735912651,-75.258635465816,-1.80930705376796));
#3131=CARTESIAN_POINT('Ctrl Pts',(7.30732357205055,-75.4263815233849,-1.69446635395879));
#3132=CARTESIAN_POINT('Ctrl Pts',(7.36372638329888,-75.6921088634951,-1.42968058907087));
#3133=CARTESIAN_POINT('Ctrl Pts',(7.39552146062627,-75.8078087780467,-1.26141892480787));
#3134=CARTESIAN_POINT('Ctrl Pts',(7.44916161099662,-75.9617767719713,-0.891575386163019));
#3135=CARTESIAN_POINT('Ctrl Pts',(7.47062523517252,-76.,-0.689919619987782));
#3136=CARTESIAN_POINT('Ctrl Pts',(7.48331477354788,-76.,-0.500000000000002));
#3137=CARTESIAN_POINT('',(10.,-76.,-0.500000000000003));
#3138=CARTESIAN_POINT('Origin',(10.,-11.,-2.));
#3139=CARTESIAN_POINT('',(10.,-12.5,-2.));
#3140=CARTESIAN_POINT('',(10.,-8.5,-2.));
#3141=CARTESIAN_POINT('',(7.22841614740048,-12.5,-2.));
#3142=CARTESIAN_POINT('',(10.,-12.5,-2.));
#3143=CARTESIAN_POINT('',(7.22841614740048,-6.,-2.));
#3144=CARTESIAN_POINT('Origin',(10.,-74.5,0.499999999999998));
#3145=CARTESIAN_POINT('',(10.,-74.5,2.));
#3146=CARTESIAN_POINT('',(10.,-76.,0.499999999999998));
#3147=CARTESIAN_POINT('Origin',(10.,-74.5,0.499999999999998));
#3148=CARTESIAN_POINT('',(7.48331477354788,-76.,0.499999999999998));
#3149=CARTESIAN_POINT('',(10.,-76.,0.499999999999998));
#3150=CARTESIAN_POINT('',(7.22841614740048,-74.5,2.));
#3151=CARTESIAN_POINT('Ctrl Pts',(7.48331477354788,-76.,0.499999999999998));
#3152=CARTESIAN_POINT('Ctrl Pts',(7.47062523517251,-76.,0.689919619987778));
#3153=CARTESIAN_POINT('Ctrl Pts',(7.44916161099662,-75.9617767719713,0.891575386163016));
#3154=CARTESIAN_POINT('Ctrl Pts',(7.39552146062626,-75.8078087780467,1.26141892480786));
#3155=CARTESIAN_POINT('Ctrl Pts',(7.36372638329888,-75.6921088634951,1.42968058907087));
#3156=CARTESIAN_POINT('Ctrl Pts',(7.30732357205055,-75.4263815233849,1.69446635395879));
#3157=CARTESIAN_POINT('Ctrl Pts',(7.27891735912651,-75.258635465816,1.80930705376796));
#3158=CARTESIAN_POINT('Ctrl Pts',(7.23922690451339,-74.8899813532637,1.96209681483862));
#3159=CARTESIAN_POINT('Ctrl Pts',(7.22841614740048,-74.6890034647334,2.));
#3160=CARTESIAN_POINT('Ctrl Pts',(7.22841614740048,-74.5,2.));
#3161=CARTESIAN_POINT('',(10.,-74.5,2.));
#3162=CARTESIAN_POINT('Origin',(10.,-76.,-2.));
#3163=CARTESIAN_POINT('',(7.5,-76.,-1.91737925264642E-16));
#3164=CARTESIAN_POINT('Origin',(0.,-76.,-1.11022302462516E-15));
#3165=CARTESIAN_POINT('Origin',(0.,-76.,-1.11022302462516E-15));
#3166=CARTESIAN_POINT('',(10.,-76.,-6.));
#3167=CARTESIAN_POINT('Origin',(10.,-12.5,0.499999999999998));
#3168=CARTESIAN_POINT('',(10.,-11.,0.499999999999998));
#3169=CARTESIAN_POINT('',(10.,-12.5,2.));
#3170=CARTESIAN_POINT('Origin',(10.,-12.5,0.499999999999998));
#3171=CARTESIAN_POINT('',(7.22841614740048,-12.5,2.));
#3172=CARTESIAN_POINT('',(10.,-12.5,2.));
#3173=CARTESIAN_POINT('',(7.48331477354788,-11.,0.499999999999998));
#3174=CARTESIAN_POINT('Ctrl Pts',(7.22841614740048,-12.5,2.));
#3175=CARTESIAN_POINT('Ctrl Pts',(7.22841614740048,-12.3109965352666,2.));
#3176=CARTESIAN_POINT('Ctrl Pts',(7.23922690451339,-12.1100186467363,1.96209681483862));
#3177=CARTESIAN_POINT('Ctrl Pts',(7.27891735912651,-11.741364534184,1.80930705376796));
#3178=CARTESIAN_POINT('Ctrl Pts',(7.30732357205055,-11.5736184766151,1.69446635395879));
#3179=CARTESIAN_POINT('Ctrl Pts',(7.36372638329888,-11.3078911365049,1.42968058907087));
#3180=CARTESIAN_POINT('Ctrl Pts',(7.39552146062626,-11.1921912219532,1.26141892480786));
#3181=CARTESIAN_POINT('Ctrl Pts',(7.44916161099662,-11.0382232280287,0.891575386163017));
#3182=CARTESIAN_POINT('Ctrl Pts',(7.47062523517251,-11.,0.689919619987778));
#3183=CARTESIAN_POINT('Ctrl Pts',(7.48331477354788,-11.,0.499999999999998));
#3184=CARTESIAN_POINT('',(10.,-11.,0.499999999999998));
#3185=CARTESIAN_POINT('Origin',(10.,-76.,2.));
#3186=CARTESIAN_POINT('',(7.22841614740046,-61.797039270937,2.00000000000004));
#3187=CARTESIAN_POINT('',(7.22841614740048,-6.,2.));
#3188=CARTESIAN_POINT('',(7.2,-61.8513208253643,2.));
#3189=CARTESIAN_POINT('Ctrl Pts',(7.2,-61.8513208253643,2.));
#3190=CARTESIAN_POINT('Ctrl Pts',(7.20945862890689,-61.8332191156481,2.));
#3191=CARTESIAN_POINT('Ctrl Pts',(7.21893074008639,-61.8151252296613,2.));
#3192=CARTESIAN_POINT('Ctrl Pts',(7.22841614740049,-61.797039270937,2.));
#3193=CARTESIAN_POINT('',(7.2,-59.5401684029738,2.));
#3194=CARTESIAN_POINT('',(7.2,-11.,2.));
#3195=CARTESIAN_POINT('',(7.22841614740047,-59.4915028849444,2.00000000000002));
#3196=CARTESIAN_POINT('Ctrl Pts',(7.22841614740048,-59.4915028849444,2.00000000000002));
#3197=CARTESIAN_POINT('Ctrl Pts',(7.21893616187655,-59.5077181513985,1.99999997723936));
#3198=CARTESIAN_POINT('Ctrl Pts',(7.20946404679407,-59.5239400546146,1.99999999943357));
#3199=CARTESIAN_POINT('Ctrl Pts',(7.2,-59.5401684029738,2.));
#3200=CARTESIAN_POINT('',(7.22841614740048,-6.,2.));
#3201=CARTESIAN_POINT('',(10.,-41.,2.));
#3202=CARTESIAN_POINT('Origin',(10.,-12.5,-0.500000000000003));
#3203=CARTESIAN_POINT('',(10.,-11.,-0.500000000000003));
#3204=CARTESIAN_POINT('Origin',(10.,-12.5,-0.500000000000003));
#3205=CARTESIAN_POINT('',(7.48331477354788,-11.,-0.500000000000002));
#3206=CARTESIAN_POINT('',(10.,-11.,-0.500000000000003));
#3207=CARTESIAN_POINT('Ctrl Pts',(7.48331477354788,-11.,-0.500000000000002));
#3208=CARTESIAN_POINT('Ctrl Pts',(7.47062523517252,-11.,-0.689919619987782));
#3209=CARTESIAN_POINT('Ctrl Pts',(7.44916161099662,-11.0382232280287,-0.89157538616302));
#3210=CARTESIAN_POINT('Ctrl Pts',(7.39552146062626,-11.1921912219532,-1.26141892480786));
#3211=CARTESIAN_POINT('Ctrl Pts',(7.36372638329888,-11.3078911365049,-1.42968058907087));
#3212=CARTESIAN_POINT('Ctrl Pts',(7.30732357205055,-11.5736184766151,-1.69446635395879));
#3213=CARTESIAN_POINT('Ctrl Pts',(7.27891735912651,-11.741364534184,-1.80930705376796));
#3214=CARTESIAN_POINT('Ctrl Pts',(7.23922690451339,-12.1100186467363,-1.96209681483862));
#3215=CARTESIAN_POINT('Ctrl Pts',(7.22841614740048,-12.3109965352666,-2.));
#3216=CARTESIAN_POINT('Ctrl Pts',(7.22841614740048,-12.5,-2.));
#3217=CARTESIAN_POINT('Origin',(10.,-11.,2.));
#3218=CARTESIAN_POINT('',(7.5,-11.,-1.91737925264642E-16));
#3219=CARTESIAN_POINT('Origin',(0.,-11.,-1.11022302462516E-15));
#3220=CARTESIAN_POINT('Origin',(0.,-11.,-1.11022302462516E-15));
#3221=CARTESIAN_POINT('',(10.,-11.,-4.));
#3222=CARTESIAN_POINT('Origin',(7.2,-43.5,-1.94289029309402E-15));
#3223=CARTESIAN_POINT('',(7.2,-62.02078545807,1.8475208614068));
#3224=CARTESIAN_POINT('Ctrl Pts',(7.2,-62.02078545807,1.8475208614068));
#3225=CARTESIAN_POINT('Ctrl Pts',(7.2,-61.9641634857806,1.89816747929523));
#3226=CARTESIAN_POINT('Ctrl Pts',(7.19999999817109,-61.9076735751157,1.94899834094525));
#3227=CARTESIAN_POINT('Ctrl Pts',(7.19999999999999,-61.8513208253643,2.));
#3228=CARTESIAN_POINT('',(7.2,-59.6917132780724,1.8475208614068));
#3229=CARTESIAN_POINT('',(7.2,-56.7372120587705,1.8475208614068));
#3230=CARTESIAN_POINT('Ctrl Pts',(7.2,-59.5401684029738,2.));
#3231=CARTESIAN_POINT('Ctrl Pts',(7.20000000265375,-59.5905983612925,1.94906083543675));
#3232=CARTESIAN_POINT('Ctrl Pts',(7.2,-59.6411161737509,1.89823054738223));
#3233=CARTESIAN_POINT('Ctrl Pts',(7.2,-59.6917132780724,1.8475208614068));
#3234=CARTESIAN_POINT('Origin',(0.,-6.,-1.11022302462516E-15));
#3235=CARTESIAN_POINT('',(0.,-81.0000012069941,-7.50000011175871));
#3236=CARTESIAN_POINT('',(-6.49519062516917,-81.0000012069941,3.75000005587935));
#3237=CARTESIAN_POINT('Origin',(0.,-81.,-1.11022302462516E-15));
#3238=CARTESIAN_POINT('',(-2.,-80.567161173689,-7.22841614740048));
#3239=CARTESIAN_POINT('Ctrl Pts',(6.93889390390723E-17,-81.0000010321326,
-7.5));
#3240=CARTESIAN_POINT('Ctrl Pts',(-0.274742966177865,-81.0000010321326,
-7.5));
#3241=CARTESIAN_POINT('Ctrl Pts',(-0.548511676705583,-80.976400131965,-7.48487190077435));
#3242=CARTESIAN_POINT('Ctrl Pts',(-1.2319584215838,-80.8581894009737,-7.4097693379698));
#3243=CARTESIAN_POINT('Ctrl Pts',(-1.62713162133981,-80.7347065025819,-7.3315835276555));
#3244=CARTESIAN_POINT('Ctrl Pts',(-1.99999999999999,-80.5671611736889,-7.22841614740048));
#3245=CARTESIAN_POINT('',(-2.,-78.5621238138831,-7.22841614740048));
#3246=CARTESIAN_POINT('',(-2.,-6.,-7.22841614740048));
#3247=CARTESIAN_POINT('',(2.,-78.5621238138831,-7.22841614740048));
#3248=CARTESIAN_POINT('Ctrl Pts',(-2.,-78.5621238138831,-7.22841614740048));
#3249=CARTESIAN_POINT('Ctrl Pts',(-1.53632728903683,-78.802858488869,-7.35670779566977));
#3250=CARTESIAN_POINT('Ctrl Pts',(-1.03248030214742,-78.9650708230647,-7.44770978355505));
#3251=CARTESIAN_POINT('Ctrl Pts',(-0.082477362581103,-79.0785723764772,
-7.51123298653615));
#3252=CARTESIAN_POINT('Ctrl Pts',(0.337449866428871,-79.0656838878056,-7.50390068093482));
#3253=CARTESIAN_POINT('Ctrl Pts',(1.19222309602738,-78.9114794425938,-7.41792637134841));
#3254=CARTESIAN_POINT('Ctrl Pts',(1.61088785453684,-78.7641473180841,-7.33607794703361));
#3255=CARTESIAN_POINT('Ctrl Pts',(2.,-78.5621238138831,-7.22841614740048));
#3256=CARTESIAN_POINT('',(2.,-80.567161173689,-7.22841614740048));
#3257=CARTESIAN_POINT('',(2.,-6.,-7.22841614740048));
#3258=CARTESIAN_POINT('Ctrl Pts',(2.,-80.5671611736889,-7.22841614740048));
#3259=CARTESIAN_POINT('Ctrl Pts',(1.48832624541114,-80.7970775527783,-7.36998900213239));
#3260=CARTESIAN_POINT('Ctrl Pts',(0.938007790212839,-80.9426332953054,-7.46337213834826));
#3261=CARTESIAN_POINT('Ctrl Pts',(0.241713534744599,-80.9954383450297,-7.4970821540898));
#3262=CARTESIAN_POINT('Ctrl Pts',(0.120762652993804,-81.0000010321326,-7.5));
#3263=CARTESIAN_POINT('Ctrl Pts',(2.77555756156289E-16,-81.0000010321326,
-7.5));
#3264=CARTESIAN_POINT('',(7.5,-81.0000010321326,-1.91737925264642E-16));
#3265=CARTESIAN_POINT('Origin',(0.,-81.,-1.11022302462516E-15));
#3266=CARTESIAN_POINT('',(7.5,-6.,-1.91737925264642E-16));
#3267=CARTESIAN_POINT('',(7.5,-6.,-2.02870812398567E-15));
#3268=CARTESIAN_POINT('',(7.5,-6.,-1.91737925264642E-16));
#3269=CARTESIAN_POINT('Origin',(0.,-6.,-1.11022302462516E-15));
#3270=CARTESIAN_POINT('',(6.49519062516917,-59.023048829387,3.75000005587936));
#3271=CARTESIAN_POINT('Ctrl Pts',(7.22841614740047,-59.4915028849444,2.00000000000002));
#3272=CARTESIAN_POINT('Ctrl Pts',(7.11365325792486,-59.2781922202858,2.41477696170393));
#3273=CARTESIAN_POINT('Ctrl Pts',(6.95682318127918,-59.1273853501388,2.84242791163652));
#3274=CARTESIAN_POINT('Ctrl Pts',(6.67019296632164,-59.0356181851297,3.43384400081097));
#3275=CARTESIAN_POINT('Ctrl Pts',(6.58544597337811,-59.0230490449895,3.59367298360923));
#3276=CARTESIAN_POINT('Ctrl Pts',(6.49519052838329,-59.0230490449895,3.75));
#3277=CARTESIAN_POINT('',(5.25999201277445,-59.5539675227512,5.34625888126912));
#3278=CARTESIAN_POINT('Ctrl Pts',(6.49519052838329,-59.0230490449895,3.75));
#3279=CARTESIAN_POINT('Ctrl Pts',(6.37306517610328,-59.0230490449895,3.96152731504122));
#3280=CARTESIAN_POINT('Ctrl Pts',(6.2408478455777,-59.0460594999551,4.16663909617421));
#3281=CARTESIAN_POINT('Ctrl Pts',(5.83552149944111,-59.177275844893,4.73311430929173));
#3282=CARTESIAN_POINT('Ctrl Pts',(5.55119322054595,-59.3381197736247,5.05975647631549));
#3283=CARTESIAN_POINT('Ctrl Pts',(5.25999201277445,-59.5539675227511,5.34625888126912));
#3284=CARTESIAN_POINT('',(5.25999201277445,-61.8667243680587,5.34625888126912));
#3285=CARTESIAN_POINT('',(5.25999201277446,-6.,5.34625888126912));
#3286=CARTESIAN_POINT('Ctrl Pts',(5.25999201277445,-61.8667243680587,5.34625888126912));
#3287=CARTESIAN_POINT('Ctrl Pts',(5.56821955309031,-61.6116478649234,5.04300487951123));
#3288=CARTESIAN_POINT('Ctrl Pts',(5.87304414245631,-61.4239659615418,4.69047609645654));
#3289=CARTESIAN_POINT('Ctrl Pts',(6.3963302539943,-61.2585691865123,3.93897552277872));
#3290=CARTESIAN_POINT('Ctrl Pts',(6.60896058288679,-61.2585093357124,3.57074579424053));
#3291=CARTESIAN_POINT('Ctrl Pts',(6.97881251040459,-61.4154170241378,2.78323248331402));
#3292=CARTESIAN_POINT('Ctrl Pts',(7.12236271587676,-61.5773010736452,2.38329916845664));
#3293=CARTESIAN_POINT('Ctrl Pts',(7.22841614740046,-61.797039270937,2.00000000000009));
#3294=CARTESIAN_POINT('',(6.49519062516917,-81.0000012069941,3.75000005587936));
#3295=CARTESIAN_POINT('Origin',(0.,-81.,-1.11022302462516E-15));
#3296=CARTESIAN_POINT('',(7.25999201277446,-80.567161173689,1.88215726613137));
#3297=CARTESIAN_POINT('Ctrl Pts',(6.49519052838329,-81.0000010321326,3.75));
#3298=CARTESIAN_POINT('Ctrl Pts',(6.63256201147221,-81.0000010321326,3.51206561177889));
#3299=CARTESIAN_POINT('Ctrl Pts',(6.75634504849569,-80.976400131965,3.26741090408776));
#3300=CARTESIAN_POINT('Ctrl Pts',(7.03302769365681,-80.8581894009736,2.63797737948703));
#3301=CARTESIAN_POINT('Ctrl Pts',(7.16290339558717,-80.7347065025817,2.25665444444622));
#3302=CARTESIAN_POINT('Ctrl Pts',(7.25999201277446,-80.5671611736889,1.88215726613136));
#3303=CARTESIAN_POINT('',(7.25999201277446,-78.5621238138831,1.88215726613136));
#3304=CARTESIAN_POINT('',(7.25999201277446,-6.,1.88215726613137));
#3305=CARTESIAN_POINT('',(5.25999201277445,-78.5621238138831,5.34625888126912));
#3306=CARTESIAN_POINT('Ctrl Pts',(7.25999201277446,-78.5621238138831,1.88215726613137));
#3307=CARTESIAN_POINT('Ctrl Pts',(7.13925948378743,-78.802858488869,2.34785543700179));
#3308=CARTESIAN_POINT('Ctrl Pts',(6.96614602364627,-78.9650708230647,2.82970072121086));
#3309=CARTESIAN_POINT('Ctrl Pts',(6.54615726137456,-79.0785723764772,3.68418900203562));
#3310=CARTESIAN_POINT('Ctrl Pts',(6.32984368395058,-79.0656838878057,4.04419049729833));
#3311=CARTESIAN_POINT('Ctrl Pts',(5.82800113297653,-78.9114794425939,4.74145867381249));
#3312=CARTESIAN_POINT('Ctrl Pts',(5.54778593900542,-78.764147318084,5.06310877819358));
#3313=CARTESIAN_POINT('Ctrl Pts',(5.25999201277445,-78.5621238138831,5.34625888126912));
#3314=CARTESIAN_POINT('',(5.25999201277445,-80.567161173689,5.34625888126912));
#3315=CARTESIAN_POINT('',(5.25999201277446,-6.,5.34625888126912));
#3316=CARTESIAN_POINT('Ctrl Pts',(5.25999201277445,-80.5671611736889,5.34625888126913));
#3317=CARTESIAN_POINT('Ctrl Pts',(5.63843457875288,-80.7970775527782,4.97392283871147));
#3318=CARTESIAN_POINT('Ctrl Pts',(5.99446597460013,-80.9426332953054,4.54402464444619));
#3319=CARTESIAN_POINT('Ctrl Pts',(6.37180683232844,-80.9954383450297,3.95787113857223));
#3320=CARTESIAN_POINT('Ctrl Pts',(6.43480920188639,-81.0000010321326,3.85458352532103));
#3321=CARTESIAN_POINT('Ctrl Pts',(6.49519052838329,-81.0000010321326,3.75));
#3322=CARTESIAN_POINT('Origin',(0.,-81.,-1.11022302462516E-15));
#3323=CARTESIAN_POINT('',(-5.25999201277446,-80.567161173689,5.34625888126912));
#3324=CARTESIAN_POINT('Ctrl Pts',(-6.49519052838329,-81.0000010321326,3.75));
#3325=CARTESIAN_POINT('Ctrl Pts',(-6.35781904529438,-81.0000010321326,3.98793438822108));
#3326=CARTESIAN_POINT('Ctrl Pts',(-6.20783337179015,-80.976400131965,4.21746099668655));
#3327=CARTESIAN_POINT('Ctrl Pts',(-5.80106927207289,-80.8581894009736,4.77179195848274));
#3328=CARTESIAN_POINT('Ctrl Pts',(-5.5357717742471,-80.7347065025818,5.07492908320917));
#3329=CARTESIAN_POINT('Ctrl Pts',(-5.25999201277445,-80.5671611736889,5.34625888126912));
#3330=CARTESIAN_POINT('',(-5.25999201277446,-78.5621238138831,5.34625888126912));
#3331=CARTESIAN_POINT('',(-5.25999201277446,-6.,5.34625888126912));
#3332=CARTESIAN_POINT('',(-7.25999201277446,-78.5621238138831,1.88215726613136));
#3333=CARTESIAN_POINT('Ctrl Pts',(-5.25999201277446,-78.5621238138831,5.34625888126911));
#3334=CARTESIAN_POINT('Ctrl Pts',(-5.60293219475063,-78.802858488869,5.00885235866805));
#3335=CARTESIAN_POINT('Ctrl Pts',(-5.93366572149887,-78.9650708230647,4.61800906234422));
#3336=CARTESIAN_POINT('Ctrl Pts',(-6.4636798987934,-79.0785723764772,3.82704398450047));
#3337=CARTESIAN_POINT('Ctrl Pts',(-6.66729355037932,-79.0656838878057,3.45971018363638));
#3338=CARTESIAN_POINT('Ctrl Pts',(-7.02022422900395,-78.9114794425938,2.67646769753593));
#3339=CARTESIAN_POINT('Ctrl Pts',(-7.15867379354234,-78.764147318084,2.27296916884001));
#3340=CARTESIAN_POINT('Ctrl Pts',(-7.25999201277446,-78.5621238138831,1.88215726613136));
#3341=CARTESIAN_POINT('',(-7.25999201277446,-80.567161173689,1.88215726613136));
#3342=CARTESIAN_POINT('',(-7.25999201277446,-6.,1.88215726613136));
#3343=CARTESIAN_POINT('Ctrl Pts',(-7.25999201277446,-80.5671611736889,1.88215726613137));
#3344=CARTESIAN_POINT('Ctrl Pts',(-7.12676082416413,-80.7970775527783,2.3960661634211));
#3345=CARTESIAN_POINT('Ctrl Pts',(-6.93247376481299,-80.9426332953054,2.91934749390212));
#3346=CARTESIAN_POINT('Ctrl Pts',(-6.61352036707303,-80.9954383450297,3.53921101551753));
#3347=CARTESIAN_POINT('Ctrl Pts',(-6.5555718548802,-81.0000010321326,3.64541647467895));
#3348=CARTESIAN_POINT('Ctrl Pts',(-6.49519052838329,-81.0000010321326,3.75));
#3349=CARTESIAN_POINT('',(-2.,-61.8667243680587,-7.22841614740048));
#3350=CARTESIAN_POINT('',(-2.,-59.5539675227512,-7.22841614740048));
#3351=CARTESIAN_POINT('',(-2.,-6.,-7.22841614740048));
#3352=CARTESIAN_POINT('',(0.,-59.023048829387,-7.50000011175871));
#3353=CARTESIAN_POINT('Ctrl Pts',(-1.99999999999999,-59.5539675227511,-7.22841614740048));
#3354=CARTESIAN_POINT('Ctrl Pts',(-1.55059454587055,-59.3075908825933,-7.35276024850514));
#3355=CARTESIAN_POINT('Ctrl Pts',(-1.06191629609167,-59.133701917015,-7.44273146057947));
#3356=CARTESIAN_POINT('Ctrl Pts',(-0.361300345825732,-59.0356181851297,
-7.49347855738431));
#3357=CARTESIAN_POINT('Ctrl Pts',(-0.18051088998964,-59.0230490449895,-7.5));
#3358=CARTESIAN_POINT('Ctrl Pts',(1.38777878078145E-16,-59.0230490449895,
-7.5));
#3359=CARTESIAN_POINT('',(2.,-59.5539675227512,-7.22841614740048));
#3360=CARTESIAN_POINT('Ctrl Pts',(6.24500451351651E-16,-59.0230490449895,
-7.5));
#3361=CARTESIAN_POINT('Ctrl Pts',(0.244250704560053,-59.0230490449895,-7.5));
#3362=CARTESIAN_POINT('Ctrl Pts',(0.487991382899493,-59.0460594999552,-7.48805232351077));
#3363=CARTESIAN_POINT('Ctrl Pts',(1.18123648114165,-59.177275844893,-7.42026701749213));
#3364=CARTESIAN_POINT('Ctrl Pts',(1.60628103517894,-59.3381197736246,-7.33735258846652));
#3365=CARTESIAN_POINT('Ctrl Pts',(2.,-59.5539675227512,-7.22841614740048));
#3366=CARTESIAN_POINT('',(2.,-61.8667243680587,-7.22841614740048));
#3367=CARTESIAN_POINT('',(2.,-6.,-7.22841614740048));
#3368=CARTESIAN_POINT('Ctrl Pts',(2.,-61.8667243680587,-7.22841614740048));
#3369=CARTESIAN_POINT('Ctrl Pts',(1.58326056052048,-61.6116478649234,-7.34372202658105));
#3370=CARTESIAN_POINT('Ctrl Pts',(1.12554938414689,-61.4239659615418,-7.43144347314283));
#3371=CARTESIAN_POINT('Ctrl Pts',(0.213087740614301,-61.2585691865123,-7.5088722523434));
#3372=CARTESIAN_POINT('Ctrl Pts',(-0.212123723174656,-61.2585093357124,
-7.50890065451024));
#3373=CARTESIAN_POINT('Ctrl Pts',(-1.12495789687313,-61.4237248520679,-7.43155589894437));
#3374=CARTESIAN_POINT('Ctrl Pts',(-1.58298790475784,-61.6114809786825,-7.34379746655492));
#3375=CARTESIAN_POINT('Ctrl Pts',(-2.,-61.8667243680587,-7.22841614740048));
#3376=CARTESIAN_POINT('',(-5.25999201277446,-61.8667243680587,5.34625888126912));
#3377=CARTESIAN_POINT('',(-5.25999201277446,-59.5539675227512,5.34625888126912));
#3378=CARTESIAN_POINT('',(-5.25999201277446,-6.,5.34625888126912));
#3379=CARTESIAN_POINT('',(-6.49519062516917,-59.023048829387,3.75000005587935));
#3380=CARTESIAN_POINT('Ctrl Pts',(-5.25999201277446,-59.5539675227511,5.34625888126912));
#3381=CARTESIAN_POINT('Ctrl Pts',(-5.59237989020652,-59.3075908825934,5.01923439194609));
#3382=CARTESIAN_POINT('Ctrl Pts',(-5.91463637036162,-59.133701917015,4.64101221939782));
#3383=CARTESIAN_POINT('Ctrl Pts',(-6.30889262049591,-59.0356181851297,4.05963455657335));
#3384=CARTESIAN_POINT('Ctrl Pts',(-6.40493508338847,-59.0230490449895,3.90632701639077));
#3385=CARTESIAN_POINT('Ctrl Pts',(-6.49519052838329,-59.0230490449895,3.75));
#3386=CARTESIAN_POINT('',(-7.25999201277446,-59.5539675227512,1.88215726613136));
#3387=CARTESIAN_POINT('Ctrl Pts',(-6.49519052838329,-59.0230490449895,3.75));
#3388=CARTESIAN_POINT('Ctrl Pts',(-6.61731588066332,-59.0230490449895,3.53847268495874));
#3389=CARTESIAN_POINT('Ctrl Pts',(-6.72883922847716,-59.0460594999552,3.32141322733652));
#3390=CARTESIAN_POINT('Ctrl Pts',(-7.01675798058281,-59.1772758448931,2.68715270820043));
#3391=CARTESIAN_POINT('Ctrl Pts',(-7.157474255725,-59.3381197736247,2.27759611215109));
#3392=CARTESIAN_POINT('Ctrl Pts',(-7.25999201277446,-59.5539675227511,1.88215726613136));
#3393=CARTESIAN_POINT('',(-7.25999201277446,-61.8667243680587,1.88215726613136));
#3394=CARTESIAN_POINT('',(-7.25999201277446,-6.,1.88215726613136));
#3395=CARTESIAN_POINT('Ctrl Pts',(-7.25999201277446,-61.8667243680587,1.88215726613136));
#3396=CARTESIAN_POINT('Ctrl Pts',(-7.15148011361075,-61.6116478649234,2.30071714706989));
#3397=CARTESIAN_POINT('Ctrl Pts',(-6.99859352660317,-61.4239659615418,2.74096737668632));
#3398=CARTESIAN_POINT('Ctrl Pts',(-6.60941799460864,-61.2585691865123,3.56989672956461));
#3399=CARTESIAN_POINT('Ctrl Pts',(-6.39683685971216,-61.2585093357124,3.93815486026967));
#3400=CARTESIAN_POINT('Ctrl Pts',(-5.87343724969337,-61.4237248520679,4.69002006635221));
#3401=CARTESIAN_POINT('Ctrl Pts',(-5.56842121390546,-61.6114809786825,5.04280647268123));
#3402=CARTESIAN_POINT('Ctrl Pts',(-5.25999201277446,-61.8667243680587,5.34625888126912));
#3403=CARTESIAN_POINT('Ctrl Pts',(7.49519062516917,-59.023048829387,2.01794924831048));
#3404=CARTESIAN_POINT('Ctrl Pts',(5.49519062516917,-59.023048829387,5.48205086344823));
#3405=CARTESIAN_POINT('Ctrl Pts',(7.29643002782716,-59.4658125758392,1.90319476393078));
#3406=CARTESIAN_POINT('Ctrl Pts',(5.29643002782715,-59.4658125758392,5.36729637906853));
#3407=CARTESIAN_POINT('Ctrl Pts',(6.91023722224953,-60.3503352806256,1.68022624367144));
#3408=CARTESIAN_POINT('Ctrl Pts',(4.91023722224952,-60.3503352806256,5.14432785880919));
#3409=CARTESIAN_POINT('Ctrl Pts',(6.36493329524942,-61.6741052019547,1.36539487462776));
#3410=CARTESIAN_POINT('Ctrl Pts',(4.36493329524942,-61.6741052019547,4.82949648976552));
#3411=CARTESIAN_POINT('Ctrl Pts',(5.7116996059627,-63.4335717450556,0.988250228274345));
#3412=CARTESIAN_POINT('Ctrl Pts',(3.7116996059627,-63.4335717450556,4.4523518434121));
#3413=CARTESIAN_POINT('Ctrl Pts',(5.05325805618581,-65.6262083043601,0.608098822265019));
#3414=CARTESIAN_POINT('Ctrl Pts',(3.05325805618581,-65.6262083043601,4.07220043740277));
#3415=CARTESIAN_POINT('Ctrl Pts',(4.59876847964801,-67.8153537592503,0.345699142907045));
#3416=CARTESIAN_POINT('Ctrl Pts',(2.59876847964801,-67.8153537592503,3.8098007580448));
#3417=CARTESIAN_POINT('Ctrl Pts',(4.393871449763,-70.0042014133484,0.227401787546774));
#3418=CARTESIAN_POINT('Ctrl Pts',(2.39387144976299,-70.0042014133484,3.69150340268453));
#3419=CARTESIAN_POINT('Ctrl Pts',(4.47038520567708,-72.1953265085626,0.271577025120482));
#3420=CARTESIAN_POINT('Ctrl Pts',(2.47038520567708,-72.1953265085626,3.73567864025824));
#3421=CARTESIAN_POINT('Ctrl Pts',(4.82895964847487,-74.390056935629,0.478600076194308));
#3422=CARTESIAN_POINT('Ctrl Pts',(2.82895964847487,-74.390056935629,3.94270169133206));
#3423=CARTESIAN_POINT('Ctrl Pts',(5.45487178807607,-76.5889091590872,0.839970618482112));
#3424=CARTESIAN_POINT('Ctrl Pts',(3.45487178807607,-76.5889091590872,4.30407223361987));
#3425=CARTESIAN_POINT('Ctrl Pts',(6.15453729861807,-78.3513320174022,1.24392268933623));
#3426=CARTESIAN_POINT('Ctrl Pts',(4.15453729861806,-78.3513320174022,4.70802430447399));
#3427=CARTESIAN_POINT('Ctrl Pts',(6.78458319307156,-79.6749700473809,1.60767985610077));
#3428=CARTESIAN_POINT('Ctrl Pts',(4.78458319307155,-79.6749700473809,5.07178147123853));
#3429=CARTESIAN_POINT('Ctrl Pts',(7.25064874970577,-80.5581914712196,1.87676293068355));
#3430=CARTESIAN_POINT('Ctrl Pts',(5.25064874970577,-80.5581914712196,5.3408645458213));
#3431=CARTESIAN_POINT('Ctrl Pts',(7.49519062516917,-81.0000012069941,2.01794924831048));
#3432=CARTESIAN_POINT('Ctrl Pts',(5.49519062516917,-81.0000012069941,5.48205086344823));
#3433=CARTESIAN_POINT('Ctrl Pts',(7.25999201277446,-80.567161173689,1.88215726613137));
#3434=CARTESIAN_POINT('Ctrl Pts',(7.07063013144989,-80.2120602109281,1.77282913297437));
#3435=CARTESIAN_POINT('Ctrl Pts',(6.66246031767373,-79.4155945101771,1.53717218111563));
#3436=CARTESIAN_POINT('Ctrl Pts',(6.08645663370477,-78.1786453587246,1.20461629912193));
#3437=CARTESIAN_POINT('Ctrl Pts',(5.43033926565563,-76.5027255111624,0.825806760058769));
#3438=CARTESIAN_POINT('Ctrl Pts',(4.82895964847487,-74.390056935629,0.478600076194308));
#3439=CARTESIAN_POINT('Ctrl Pts',(4.47038520567708,-72.1953265085626,0.271577025120482));
#3440=CARTESIAN_POINT('Ctrl Pts',(4.393871449763,-70.0042014133484,0.227401787546774));
#3441=CARTESIAN_POINT('Ctrl Pts',(4.59876847964801,-67.8153537592503,0.345699142907045));
#3442=CARTESIAN_POINT('Ctrl Pts',(5.05325805618581,-65.6262083043601,0.608098822265019));
#3443=CARTESIAN_POINT('Ctrl Pts',(5.67189705874452,-63.5661158109846,0.965270216923496));
#3444=CARTESIAN_POINT('Ctrl Pts',(6.26693611575105,-61.9399723620171,1.30881617666456));
#3445=CARTESIAN_POINT('Ctrl Pts',(6.74712259926027,-60.750316482232,1.58605197217983));
#3446=CARTESIAN_POINT('Ctrl Pts',(7.06611101907147,-60.0002301658369,1.77022002222619));
#3447=CARTESIAN_POINT('Ctrl Pts',(7.2,-59.6917132780724,1.8475208614068));
#3448=CARTESIAN_POINT('Ctrl Pts',(5.25999201277445,-59.5539675227512,5.34625888126912));
#3449=CARTESIAN_POINT('Ctrl Pts',(5.11306628647977,-59.8901240556968,5.261431273642));
#3450=CARTESIAN_POINT('Ctrl Pts',(4.78046199703974,-60.6678955261294,5.06940209760017));
#3451=CARTESIAN_POINT('Ctrl Pts',(4.2870164568552,-61.8851786481812,4.78451118214421));
#3452=CARTESIAN_POINT('Ctrl Pts',(3.68010088730116,-63.5387967354712,4.43410831468681));
#3453=CARTESIAN_POINT('Ctrl Pts',(3.05325805618581,-65.6262083043601,4.07220043740277));
#3454=CARTESIAN_POINT('Ctrl Pts',(2.59876847964801,-67.8153537592503,3.8098007580448));
#3455=CARTESIAN_POINT('Ctrl Pts',(2.39387144976299,-70.0042014133484,3.69150340268453));
#3456=CARTESIAN_POINT('Ctrl Pts',(2.47038520567708,-72.1953265085626,3.73567864025824));
#3457=CARTESIAN_POINT('Ctrl Pts',(2.82895964847487,-74.390056935629,3.94270169133206));
#3458=CARTESIAN_POINT('Ctrl Pts',(3.43033926565562,-76.5027255111624,4.28990837519652));
#3459=CARTESIAN_POINT('Ctrl Pts',(4.08645663370477,-78.1786453587246,4.66871791425968));
#3460=CARTESIAN_POINT('Ctrl Pts',(4.66246031767373,-79.4155945101771,5.00127379625338));
#3461=CARTESIAN_POINT('Ctrl Pts',(5.07063013144989,-80.2120602109281,5.23693074811212));
#3462=CARTESIAN_POINT('Ctrl Pts',(5.25999201277446,-80.567161173689,5.34625888126912));
#3463=CARTESIAN_POINT('Origin',(7.149868117861,-54.4202875819619,10.));
#3464=CARTESIAN_POINT('',(7.149868117861,-54.4202875819619,10.));
#3465=CARTESIAN_POINT('',(7.149868117861,-55.0960689511712,10.));
#3466=CARTESIAN_POINT('',(7.149868117861,-30.210143790981,10.));
#3467=CARTESIAN_POINT('',(7.149868117861,-54.4202875819619,9.5));
#3468=CARTESIAN_POINT('',(7.149868117861,-54.4202875819619,10.));
#3469=CARTESIAN_POINT('',(7.149868117861,-55.0960689511712,9.5));
#3470=CARTESIAN_POINT('',(7.149868117861,-54.4202875819619,9.5));
#3471=CARTESIAN_POINT('',(7.149868117861,-55.0960689511712,10.));
#3472=CARTESIAN_POINT('Origin',(4.32955514102384,-54.4202875819619,10.));
#3473=CARTESIAN_POINT('',(4.32955514102384,-54.4202875819619,10.));
#3474=CARTESIAN_POINT('',(7.16477757051192,-54.4202875819619,10.));
#3475=CARTESIAN_POINT('',(4.32955514102384,-54.4202875819619,9.5));
#3476=CARTESIAN_POINT('',(4.32955514102384,-54.4202875819619,10.));
#3477=CARTESIAN_POINT('',(4.32955514102384,-54.4202875819619,9.5));
#3478=CARTESIAN_POINT('Origin',(4.32955514102384,-49.3695062127526,10.));
#3479=CARTESIAN_POINT('',(4.32955514102384,-49.3695062127526,10.));
#3480=CARTESIAN_POINT('',(4.32955514102384,-27.6847531063763,10.));
#3481=CARTESIAN_POINT('',(4.32955514102384,-49.3695062127526,9.5));
#3482=CARTESIAN_POINT('',(4.32955514102384,-49.3695062127526,10.));
#3483=CARTESIAN_POINT('',(4.32955514102384,-49.3695062127526,9.5));
#3484=CARTESIAN_POINT('Origin',(3.57174287944242,-49.3695062127526,10.));
#3485=CARTESIAN_POINT('',(3.57174287944242,-49.3695062127526,10.));
#3486=CARTESIAN_POINT('',(6.78587143972121,-49.3695062127526,10.));
#3487=CARTESIAN_POINT('',(3.57174287944242,-49.3695062127526,9.5));
#3488=CARTESIAN_POINT('',(3.57174287944242,-49.3695062127526,10.));
#3489=CARTESIAN_POINT('',(3.57174287944242,-49.3695062127526,9.5));
#3490=CARTESIAN_POINT('Origin',(3.57174287944242,-55.0960689511712,10.));
#3491=CARTESIAN_POINT('',(3.57174287944242,-55.0960689511712,10.));
#3492=CARTESIAN_POINT('',(3.57174287944242,-30.5480344755856,10.));
#3493=CARTESIAN_POINT('',(3.57174287944242,-55.0960689511712,9.5));
#3494=CARTESIAN_POINT('',(3.57174287944242,-55.0960689511712,10.));
#3495=CARTESIAN_POINT('',(3.57174287944242,-55.0960689511712,9.5));
#3496=CARTESIAN_POINT('Origin',(7.149868117861,-55.0960689511712,10.));
#3497=CARTESIAN_POINT('',(8.5749340589305,-55.0960689511712,10.));
#3498=CARTESIAN_POINT('',(7.149868117861,-55.0960689511712,9.5));
#3499=CARTESIAN_POINT('Origin',(5.36080549865171,-52.2327875819619,9.5));
#3500=CARTESIAN_POINT('Origin',(-2.44778801292971,-52.9437249627526,10.));
#3501=CARTESIAN_POINT('',(-2.44778801292971,-52.9437249627526,10.));
#3502=CARTESIAN_POINT('',(-2.44778801292971,-55.0960689511712,10.));
#3503=CARTESIAN_POINT('',(-2.44778801292971,-29.4718624813763,10.));
#3504=CARTESIAN_POINT('',(-2.44778801292971,-52.9437249627526,9.5));
#3505=CARTESIAN_POINT('',(-2.44778801292971,-52.9437249627526,10.));
#3506=CARTESIAN_POINT('',(-2.44778801292971,-55.0960689511712,9.5));
#3507=CARTESIAN_POINT('',(-2.44778801292971,-52.9437249627526,9.5));
#3508=CARTESIAN_POINT('',(-2.44778801292971,-55.0960689511712,10.));
#3509=CARTESIAN_POINT('Ctrl Pts',(-2.33450700134829,-52.0765375819619,10.));
#3510=CARTESIAN_POINT('Ctrl Pts',(-2.33450700134829,-52.0765375819619,9.5));
#3511=CARTESIAN_POINT('Ctrl Pts',(-2.36738227709012,-52.1982822161509,10.));
#3512=CARTESIAN_POINT('Ctrl Pts',(-2.36738227709012,-52.1982822161509,9.5));
#3513=CARTESIAN_POINT('Ctrl Pts',(-2.44394155653792,-52.4817986661218,10.));
#3514=CARTESIAN_POINT('Ctrl Pts',(-2.44394155653792,-52.4817986661218,9.5));
#3515=CARTESIAN_POINT('Ctrl Pts',(-2.4463906075124,-52.7759086030804,10.));
#3516=CARTESIAN_POINT('Ctrl Pts',(-2.4463906075124,-52.7759086030804,9.5));
#3517=CARTESIAN_POINT('Ctrl Pts',(-2.44778801292971,-52.9437249627526,10.));
#3518=CARTESIAN_POINT('Ctrl Pts',(-2.44778801292971,-52.9437249627526,9.5));
#3519=CARTESIAN_POINT('',(-2.33450700134829,-52.0765375819619,10.));
#3520=CARTESIAN_POINT('Ctrl Pts',(-2.33450700134829,-52.0765375819619,10.));
#3521=CARTESIAN_POINT('Ctrl Pts',(-2.36738227709012,-52.1982822161509,10.));
#3522=CARTESIAN_POINT('Ctrl Pts',(-2.44394155653792,-52.4817986661218,10.));
#3523=CARTESIAN_POINT('Ctrl Pts',(-2.4463906075124,-52.7759086030804,10.));
#3524=CARTESIAN_POINT('Ctrl Pts',(-2.44778801292971,-52.9437249627526,10.));
#3525=CARTESIAN_POINT('',(-2.33450700134829,-52.0765375819619,9.5));
#3526=CARTESIAN_POINT('',(-2.33450700134829,-52.0765375819619,10.));
#3527=CARTESIAN_POINT('Ctrl Pts',(-2.33450700134829,-52.0765375819619,9.5));
#3528=CARTESIAN_POINT('Ctrl Pts',(-2.36738227709012,-52.1982822161509,9.5));
#3529=CARTESIAN_POINT('Ctrl Pts',(-2.44394155653792,-52.4817986661218,9.5));
#3530=CARTESIAN_POINT('Ctrl Pts',(-2.4463906075124,-52.7759086030804,9.5));
#3531=CARTESIAN_POINT('Ctrl Pts',(-2.44778801292971,-52.9437249627526,9.5));
#3532=CARTESIAN_POINT('Ctrl Pts',(-1.96927238792971,-51.6195064511712,10.));
#3533=CARTESIAN_POINT('Ctrl Pts',(-1.96927238792971,-51.6195064511712,9.5));
#3534=CARTESIAN_POINT('Ctrl Pts',(-2.0478687081982,-51.6786672617625,10.));
#3535=CARTESIAN_POINT('Ctrl Pts',(-2.0478687081982,-51.6786672617625,9.5));
#3536=CARTESIAN_POINT('Ctrl Pts',(-2.20857730491303,-51.7996354040135,10.));
#3537=CARTESIAN_POINT('Ctrl Pts',(-2.20857730491303,-51.7996354040135,9.5));
#3538=CARTESIAN_POINT('Ctrl Pts',(-2.29192263077141,-51.9829003757025,10.));
#3539=CARTESIAN_POINT('Ctrl Pts',(-2.29192263077141,-51.9829003757025,9.5));
#3540=CARTESIAN_POINT('Ctrl Pts',(-2.33450700134829,-52.0765375819619,10.));
#3541=CARTESIAN_POINT('Ctrl Pts',(-2.33450700134829,-52.0765375819619,9.5));
#3542=CARTESIAN_POINT('',(-1.96927238792971,-51.6195064511712,10.));
#3543=CARTESIAN_POINT('Ctrl Pts',(-1.96927238792971,-51.6195064511712,10.));
#3544=CARTESIAN_POINT('Ctrl Pts',(-2.0478687081982,-51.6786672617625,10.));
#3545=CARTESIAN_POINT('Ctrl Pts',(-2.20857730491303,-51.7996354040135,10.));
#3546=CARTESIAN_POINT('Ctrl Pts',(-2.29192263077141,-51.9829003757025,10.));
#3547=CARTESIAN_POINT('Ctrl Pts',(-2.33450700134829,-52.0765375819619,10.));
#3548=CARTESIAN_POINT('',(-1.96927238792971,-51.6195064511712,9.5));
#3549=CARTESIAN_POINT('',(-1.96927238792971,-51.6195064511712,10.));
#3550=CARTESIAN_POINT('Ctrl Pts',(-1.96927238792971,-51.6195064511712,9.5));
#3551=CARTESIAN_POINT('Ctrl Pts',(-2.0478687081982,-51.6786672617625,9.5));
#3552=CARTESIAN_POINT('Ctrl Pts',(-2.20857730491303,-51.7996354040135,9.5));
#3553=CARTESIAN_POINT('Ctrl Pts',(-2.29192263077141,-51.9829003757025,9.5));
#3554=CARTESIAN_POINT('Ctrl Pts',(-2.33450700134829,-52.0765375819619,9.5));
#3555=CARTESIAN_POINT('Ctrl Pts',(-1.42044414372042,-51.4632564511712,10.));
#3556=CARTESIAN_POINT('Ctrl Pts',(-1.42044414372042,-51.4632564511712,9.5));
#3557=CARTESIAN_POINT('Ctrl Pts',(-1.51751553099471,-51.4697574488683,10.));
#3558=CARTESIAN_POINT('Ctrl Pts',(-1.51751553099471,-51.4697574488683,9.5));
#3559=CARTESIAN_POINT('Ctrl Pts',(-1.71158814977706,-51.4827547458391,10.));
#3560=CARTESIAN_POINT('Ctrl Pts',(-1.71158814977706,-51.4827547458391,9.5));
#3561=CARTESIAN_POINT('Ctrl Pts',(-1.88339834456894,-51.5739335362054,10.));
#3562=CARTESIAN_POINT('Ctrl Pts',(-1.88339834456894,-51.5739335362054,9.5));
#3563=CARTESIAN_POINT('Ctrl Pts',(-1.96927238792971,-51.6195064511712,10.));
#3564=CARTESIAN_POINT('Ctrl Pts',(-1.96927238792971,-51.6195064511712,9.5));
#3565=CARTESIAN_POINT('',(-1.42044414372042,-51.4632564511712,10.));
#3566=CARTESIAN_POINT('Ctrl Pts',(-1.42044414372042,-51.4632564511712,10.));
#3567=CARTESIAN_POINT('Ctrl Pts',(-1.51751553099471,-51.4697574488683,10.));
#3568=CARTESIAN_POINT('Ctrl Pts',(-1.71158814977706,-51.4827547458391,10.));
#3569=CARTESIAN_POINT('Ctrl Pts',(-1.88339834456894,-51.5739335362054,10.));
#3570=CARTESIAN_POINT('Ctrl Pts',(-1.96927238792971,-51.6195064511712,10.));
#3571=CARTESIAN_POINT('',(-1.42044414372042,-51.4632564511712,9.5));
#3572=CARTESIAN_POINT('',(-1.42044414372042,-51.4632564511712,10.));
#3573=CARTESIAN_POINT('Ctrl Pts',(-1.42044414372042,-51.4632564511712,9.5));
#3574=CARTESIAN_POINT('Ctrl Pts',(-1.51751553099471,-51.4697574488683,9.5));
#3575=CARTESIAN_POINT('Ctrl Pts',(-1.71158814977706,-51.4827547458391,9.5));
#3576=CARTESIAN_POINT('Ctrl Pts',(-1.88339834456894,-51.5739335362054,9.5));
#3577=CARTESIAN_POINT('Ctrl Pts',(-1.96927238792971,-51.6195064511712,9.5));
#3578=CARTESIAN_POINT('Ctrl Pts',(-0.857944382139003,-51.6976314511712,
10.));
#3579=CARTESIAN_POINT('Ctrl Pts',(-0.857944382139003,-51.6976314511712,
9.5));
#3580=CARTESIAN_POINT('Ctrl Pts',(-0.929207230569223,-51.6294063409917,
10.));
#3581=CARTESIAN_POINT('Ctrl Pts',(-0.929207230569223,-51.6294063409917,
9.5));
#3582=CARTESIAN_POINT('Ctrl Pts',(-1.08521515531618,-51.4800486028548,10.));
#3583=CARTESIAN_POINT('Ctrl Pts',(-1.08521515531618,-51.4800486028548,9.5));
#3584=CARTESIAN_POINT('Ctrl Pts',(-1.30244351203407,-51.4691672899548,10.));
#3585=CARTESIAN_POINT('Ctrl Pts',(-1.30244351203407,-51.4691672899548,9.5));
#3586=CARTESIAN_POINT('Ctrl Pts',(-1.42044414372042,-51.4632564511712,10.));
#3587=CARTESIAN_POINT('Ctrl Pts',(-1.42044414372042,-51.4632564511712,9.5));
#3588=CARTESIAN_POINT('',(-0.857944382139003,-51.6976314511712,10.));
#3589=CARTESIAN_POINT('Ctrl Pts',(-0.857944382139003,-51.6976314511712,
10.));
#3590=CARTESIAN_POINT('Ctrl Pts',(-0.929207230569223,-51.6294063409917,
10.));
#3591=CARTESIAN_POINT('Ctrl Pts',(-1.08521515531618,-51.4800486028548,10.));
#3592=CARTESIAN_POINT('Ctrl Pts',(-1.30244351203407,-51.4691672899548,10.));
#3593=CARTESIAN_POINT('Ctrl Pts',(-1.42044414372042,-51.4632564511712,10.));
#3594=CARTESIAN_POINT('',(-0.857944382139003,-51.6976314511712,9.5));
#3595=CARTESIAN_POINT('',(-0.857944382139003,-51.6976314511712,10.));
#3596=CARTESIAN_POINT('Ctrl Pts',(-0.857944382139003,-51.6976314511712,
9.5));
#3597=CARTESIAN_POINT('Ctrl Pts',(-0.929207230569223,-51.6294063409917,
9.5));
#3598=CARTESIAN_POINT('Ctrl Pts',(-1.08521515531618,-51.4800486028548,9.5));
#3599=CARTESIAN_POINT('Ctrl Pts',(-1.30244351203407,-51.4691672899548,9.5));
#3600=CARTESIAN_POINT('Ctrl Pts',(-1.42044414372042,-51.4632564511712,9.5));
#3601=CARTESIAN_POINT('Ctrl Pts',(-0.686069620557582,-52.4007564511712,
10.));
#3602=CARTESIAN_POINT('Ctrl Pts',(-0.686069620557582,-52.4007564511712,
9.5));
#3603=CARTESIAN_POINT('Ctrl Pts',(-0.688839342481847,-52.2609711632461,
10.));
#3604=CARTESIAN_POINT('Ctrl Pts',(-0.688839342481847,-52.2609711632461,
9.5));
#3605=CARTESIAN_POINT('Ctrl Pts',(-0.693758710822862,-52.0126952211978,
10.));
#3606=CARTESIAN_POINT('Ctrl Pts',(-0.693758710822862,-52.0126952211978,
9.5));
#3607=CARTESIAN_POINT('Ctrl Pts',(-0.808016471090459,-51.7934405175679,
10.));
#3608=CARTESIAN_POINT('Ctrl Pts',(-0.808016471090459,-51.7934405175679,
9.5));
#3609=CARTESIAN_POINT('Ctrl Pts',(-0.857944382139003,-51.6976314511712,
10.));
#3610=CARTESIAN_POINT('Ctrl Pts',(-0.857944382139003,-51.6976314511712,
9.5));
#3611=CARTESIAN_POINT('',(-0.686069620557582,-52.4007564511712,10.));
#3612=CARTESIAN_POINT('Ctrl Pts',(-0.686069620557582,-52.4007564511712,
10.));
#3613=CARTESIAN_POINT('Ctrl Pts',(-0.688839342481847,-52.2609711632461,
10.));
#3614=CARTESIAN_POINT('Ctrl Pts',(-0.693758710822862,-52.0126952211978,
10.));
#3615=CARTESIAN_POINT('Ctrl Pts',(-0.808016471090459,-51.7934405175679,
10.));
#3616=CARTESIAN_POINT('Ctrl Pts',(-0.857944382139003,-51.6976314511712,
10.));
#3617=CARTESIAN_POINT('',(-0.686069620557582,-52.4007564511712,9.5));
#3618=CARTESIAN_POINT('',(-0.686069620557582,-52.4007564511712,10.));
#3619=CARTESIAN_POINT('Ctrl Pts',(-0.686069620557582,-52.4007564511712,
9.5));
#3620=CARTESIAN_POINT('Ctrl Pts',(-0.688839342481847,-52.2609711632461,
9.5));
#3621=CARTESIAN_POINT('Ctrl Pts',(-0.693758710822862,-52.0126952211978,
9.5));
#3622=CARTESIAN_POINT('Ctrl Pts',(-0.808016471090459,-51.7934405175679,
9.5));
#3623=CARTESIAN_POINT('Ctrl Pts',(-0.857944382139003,-51.6976314511712,
9.5));
#3624=CARTESIAN_POINT('Origin',(-0.686069620557582,-55.0960689511712,10.));
#3625=CARTESIAN_POINT('',(-0.686069620557582,-55.0960689511712,10.));
#3626=CARTESIAN_POINT('',(-0.686069620557582,-30.5480344755856,10.));
#3627=CARTESIAN_POINT('',(-0.686069620557582,-55.0960689511712,9.5));
#3628=CARTESIAN_POINT('',(-0.686069620557582,-55.0960689511712,10.));
#3629=CARTESIAN_POINT('',(-0.686069620557582,-55.0960689511712,9.5));
#3630=CARTESIAN_POINT('Origin',(0.0170553794424178,-55.0960689511712,10.));
#3631=CARTESIAN_POINT('',(0.0170553794424178,-55.0960689511712,10.));
#3632=CARTESIAN_POINT('',(5.00852768972121,-55.0960689511712,10.));
#3633=CARTESIAN_POINT('',(0.0170553794424178,-55.0960689511712,9.5));
#3634=CARTESIAN_POINT('',(0.0170553794424178,-55.0960689511712,10.));
#3635=CARTESIAN_POINT('',(0.0170553794424178,-55.0960689511712,9.5));
#3636=CARTESIAN_POINT('Origin',(0.0170553794424178,-52.6859128203805,10.));
#3637=CARTESIAN_POINT('',(0.0170553794424178,-52.6859128203805,10.));
#3638=CARTESIAN_POINT('',(0.0170553794424183,-29.3429564101903,10.));
#3639=CARTESIAN_POINT('',(0.0170553794424178,-52.6859128203805,9.5));
#3640=CARTESIAN_POINT('',(0.0170553794424178,-52.6859128203805,10.));
#3641=CARTESIAN_POINT('',(0.0170553794424178,-52.6859128203805,9.5));
#3642=CARTESIAN_POINT('Ctrl Pts',(0.306118237070286,-51.7542719569619,10.));
#3643=CARTESIAN_POINT('Ctrl Pts',(0.306118237070286,-51.7542719569619,9.5));
#3644=CARTESIAN_POINT('Ctrl Pts',(0.222130496690743,-51.8764605811667,10.));
#3645=CARTESIAN_POINT('Ctrl Pts',(0.222130496690743,-51.8764605811667,9.5));
#3646=CARTESIAN_POINT('Ctrl Pts',(0.0306984139568389,-52.154963404462,10.));
#3647=CARTESIAN_POINT('Ctrl Pts',(0.0306984139568389,-52.154963404462,9.5));
#3648=CARTESIAN_POINT('Ctrl Pts',(0.0219599712672391,-52.4950395830553,
10.));
#3649=CARTESIAN_POINT('Ctrl Pts',(0.0219599712672391,-52.4950395830553,
9.5));
#3650=CARTESIAN_POINT('Ctrl Pts',(0.0170553794424178,-52.6859128203805,
10.));
#3651=CARTESIAN_POINT('Ctrl Pts',(0.0170553794424178,-52.6859128203805,
9.5));
#3652=CARTESIAN_POINT('',(0.306118237070286,-51.7542719569619,10.));
#3653=CARTESIAN_POINT('Ctrl Pts',(0.306118237070286,-51.7542719569619,10.));
#3654=CARTESIAN_POINT('Ctrl Pts',(0.222130496690743,-51.8764605811667,10.));
#3655=CARTESIAN_POINT('Ctrl Pts',(0.0306984139568389,-52.154963404462,10.));
#3656=CARTESIAN_POINT('Ctrl Pts',(0.0219599712672391,-52.4950395830553,
10.));
#3657=CARTESIAN_POINT('Ctrl Pts',(0.0170553794424178,-52.6859128203805,
10.));
#3658=CARTESIAN_POINT('',(0.306118237070286,-51.7542719569619,9.5));
#3659=CARTESIAN_POINT('',(0.306118237070286,-51.7542719569619,10.));
#3660=CARTESIAN_POINT('Ctrl Pts',(0.306118237070286,-51.7542719569619,9.5));
#3661=CARTESIAN_POINT('Ctrl Pts',(0.222130496690743,-51.8764605811667,9.5));
#3662=CARTESIAN_POINT('Ctrl Pts',(0.0306984139568389,-52.154963404462,9.5));
#3663=CARTESIAN_POINT('Ctrl Pts',(0.0219599712672391,-52.4950395830553,
9.5));
#3664=CARTESIAN_POINT('Ctrl Pts',(0.0170553794424178,-52.6859128203805,
9.5));
#3665=CARTESIAN_POINT('Ctrl Pts',(1.03268037944242,-51.4632564511712,10.));
#3666=CARTESIAN_POINT('Ctrl Pts',(1.03268037944242,-51.4632564511712,9.5));
#3667=CARTESIAN_POINT('Ctrl Pts',(0.893941470190298,-51.4744788925835,10.));
#3668=CARTESIAN_POINT('Ctrl Pts',(0.893941470190298,-51.4744788925835,9.5));
#3669=CARTESIAN_POINT('Ctrl Pts',(0.621401720611826,-51.4965243403145,10.));
#3670=CARTESIAN_POINT('Ctrl Pts',(0.621401720611826,-51.4965243403145,9.5));
#3671=CARTESIAN_POINT('Ctrl Pts',(0.409935566884072,-51.6694001805351,10.));
#3672=CARTESIAN_POINT('Ctrl Pts',(0.409935566884072,-51.6694001805351,9.5));
#3673=CARTESIAN_POINT('Ctrl Pts',(0.306118237070286,-51.7542719569619,10.));
#3674=CARTESIAN_POINT('Ctrl Pts',(0.306118237070286,-51.7542719569619,9.5));
#3675=CARTESIAN_POINT('',(1.03268037944242,-51.4632564511712,10.));
#3676=CARTESIAN_POINT('Ctrl Pts',(1.03268037944242,-51.4632564511712,10.));
#3677=CARTESIAN_POINT('Ctrl Pts',(0.893941470190298,-51.4744788925835,10.));
#3678=CARTESIAN_POINT('Ctrl Pts',(0.621401720611826,-51.4965243403145,10.));
#3679=CARTESIAN_POINT('Ctrl Pts',(0.409935566884072,-51.6694001805351,10.));
#3680=CARTESIAN_POINT('Ctrl Pts',(0.306118237070286,-51.7542719569619,10.));
#3681=CARTESIAN_POINT('',(1.03268037944242,-51.4632564511712,9.5));
#3682=CARTESIAN_POINT('',(1.03268037944242,-51.4632564511712,10.));
#3683=CARTESIAN_POINT('Ctrl Pts',(1.03268037944242,-51.4632564511712,9.5));
#3684=CARTESIAN_POINT('Ctrl Pts',(0.893941470190298,-51.4744788925835,9.5));
#3685=CARTESIAN_POINT('Ctrl Pts',(0.621401720611826,-51.4965243403145,9.5));
#3686=CARTESIAN_POINT('Ctrl Pts',(0.409935566884072,-51.6694001805351,9.5));
#3687=CARTESIAN_POINT('Ctrl Pts',(0.306118237070286,-51.7542719569619,9.5));
#3688=CARTESIAN_POINT('Ctrl Pts',(1.45455609469816,-51.5765377607758,10.));
#3689=CARTESIAN_POINT('Ctrl Pts',(1.45455609469816,-51.5765377607758,9.5));
#3690=CARTESIAN_POINT('Ctrl Pts',(1.39074166985316,-51.5435085037471,10.));
#3691=CARTESIAN_POINT('Ctrl Pts',(1.39074166985316,-51.5435085037471,9.5));
#3692=CARTESIAN_POINT('Ctrl Pts',(1.25851827109924,-51.4750719295202,10.));
#3693=CARTESIAN_POINT('Ctrl Pts',(1.25851827109924,-51.4750719295202,9.5));
#3694=CARTESIAN_POINT('Ctrl Pts',(1.10968359798063,-51.4672851367685,10.));
#3695=CARTESIAN_POINT('Ctrl Pts',(1.10968359798063,-51.4672851367685,9.5));
#3696=CARTESIAN_POINT('Ctrl Pts',(1.03268037944242,-51.4632564511712,10.));
#3697=CARTESIAN_POINT('Ctrl Pts',(1.03268037944242,-51.4632564511712,9.5));
#3698=CARTESIAN_POINT('',(1.45455609469816,-51.5765377607758,10.));
#3699=CARTESIAN_POINT('Ctrl Pts',(1.45455609469816,-51.5765377607758,10.));
#3700=CARTESIAN_POINT('Ctrl Pts',(1.39074166985316,-51.5435085037471,10.));
#3701=CARTESIAN_POINT('Ctrl Pts',(1.25851827109924,-51.4750719295202,10.));
#3702=CARTESIAN_POINT('Ctrl Pts',(1.10968359798063,-51.4672851367685,10.));
#3703=CARTESIAN_POINT('Ctrl Pts',(1.03268037944242,-51.4632564511712,10.));
#3704=CARTESIAN_POINT('',(1.45455609469816,-51.5765377607758,9.5));
#3705=CARTESIAN_POINT('',(1.45455609469816,-51.5765377607758,10.));
#3706=CARTESIAN_POINT('Ctrl Pts',(1.45455609469816,-51.5765377607758,9.5));
#3707=CARTESIAN_POINT('Ctrl Pts',(1.39074166985316,-51.5435085037471,9.5));
#3708=CARTESIAN_POINT('Ctrl Pts',(1.25851827109924,-51.4750719295202,9.5));
#3709=CARTESIAN_POINT('Ctrl Pts',(1.10968359798063,-51.4672851367685,9.5));
#3710=CARTESIAN_POINT('Ctrl Pts',(1.03268037944242,-51.4632564511712,9.5));
#3711=CARTESIAN_POINT('Ctrl Pts',(1.70260261207029,-51.8753656473573,10.));
#3712=CARTESIAN_POINT('Ctrl Pts',(1.70260261207029,-51.8753656473573,9.5));
#3713=CARTESIAN_POINT('Ctrl Pts',(1.67461512579732,-51.8161777479281,10.));
#3714=CARTESIAN_POINT('Ctrl Pts',(1.67461512579732,-51.8161777479281,9.5));
#3715=CARTESIAN_POINT('Ctrl Pts',(1.61753306656985,-51.6954606836012,10.));
#3716=CARTESIAN_POINT('Ctrl Pts',(1.61753306656985,-51.6954606836012,9.5));
#3717=CARTESIAN_POINT('Ctrl Pts',(1.50957965825552,-51.616687991372,10.));
#3718=CARTESIAN_POINT('Ctrl Pts',(1.50957965825552,-51.616687991372,9.5));
#3719=CARTESIAN_POINT('Ctrl Pts',(1.45455609469816,-51.5765377607758,10.));
#3720=CARTESIAN_POINT('Ctrl Pts',(1.45455609469816,-51.5765377607758,9.5));
#3721=CARTESIAN_POINT('',(1.70260261207029,-51.8753656473573,10.));
#3722=CARTESIAN_POINT('Ctrl Pts',(1.70260261207029,-51.8753656473573,10.));
#3723=CARTESIAN_POINT('Ctrl Pts',(1.67461512579732,-51.8161777479281,10.));
#3724=CARTESIAN_POINT('Ctrl Pts',(1.61753306656985,-51.6954606836012,10.));
#3725=CARTESIAN_POINT('Ctrl Pts',(1.50957965825552,-51.616687991372,10.));
#3726=CARTESIAN_POINT('Ctrl Pts',(1.45455609469816,-51.5765377607758,10.));
#3727=CARTESIAN_POINT('',(1.70260261207029,-51.8753656473573,9.5));
#3728=CARTESIAN_POINT('',(1.70260261207029,-51.8753656473573,10.));
#3729=CARTESIAN_POINT('Ctrl Pts',(1.70260261207029,-51.8753656473573,9.5));
#3730=CARTESIAN_POINT('Ctrl Pts',(1.67461512579732,-51.8161777479281,9.5));
#3731=CARTESIAN_POINT('Ctrl Pts',(1.61753306656985,-51.6954606836012,9.5));
#3732=CARTESIAN_POINT('Ctrl Pts',(1.50957965825552,-51.616687991372,9.5));
#3733=CARTESIAN_POINT('Ctrl Pts',(1.45455609469816,-51.5765377607758,9.5));
#3734=CARTESIAN_POINT('Ctrl Pts',(1.77096198707029,-52.4827876415666,10.));
#3735=CARTESIAN_POINT('Ctrl Pts',(1.77096198707029,-52.4827876415666,9.5));
#3736=CARTESIAN_POINT('Ctrl Pts',(1.77093323613345,-52.361133931249,10.));
#3737=CARTESIAN_POINT('Ctrl Pts',(1.77093323613345,-52.361133931249,9.5));
#3738=CARTESIAN_POINT('Ctrl Pts',(1.77088469935909,-52.1557604951985,10.));
#3739=CARTESIAN_POINT('Ctrl Pts',(1.77088469935909,-52.1557604951985,9.5));
#3740=CARTESIAN_POINT('Ctrl Pts',(1.72237671390315,-51.9565663911361,10.));
#3741=CARTESIAN_POINT('Ctrl Pts',(1.72237671390315,-51.9565663911361,9.5));
#3742=CARTESIAN_POINT('Ctrl Pts',(1.70260261207029,-51.8753656473573,10.));
#3743=CARTESIAN_POINT('Ctrl Pts',(1.70260261207029,-51.8753656473573,9.5));
#3744=CARTESIAN_POINT('',(1.77096198707029,-52.4827876415666,10.));
#3745=CARTESIAN_POINT('Ctrl Pts',(1.77096198707029,-52.4827876415666,10.));
#3746=CARTESIAN_POINT('Ctrl Pts',(1.77093323613345,-52.361133931249,10.));
#3747=CARTESIAN_POINT('Ctrl Pts',(1.77088469935909,-52.1557604951985,10.));
#3748=CARTESIAN_POINT('Ctrl Pts',(1.72237671390315,-51.9565663911361,10.));
#3749=CARTESIAN_POINT('Ctrl Pts',(1.70260261207029,-51.8753656473573,10.));
#3750=CARTESIAN_POINT('',(1.77096198707029,-52.4827876415666,9.5));
#3751=CARTESIAN_POINT('',(1.77096198707029,-52.4827876415666,10.));
#3752=CARTESIAN_POINT('Ctrl Pts',(1.77096198707029,-52.4827876415666,9.5));
#3753=CARTESIAN_POINT('Ctrl Pts',(1.77093323613345,-52.361133931249,9.5));
#3754=CARTESIAN_POINT('Ctrl Pts',(1.77088469935909,-52.1557604951985,9.5));
#3755=CARTESIAN_POINT('Ctrl Pts',(1.72237671390315,-51.9565663911361,9.5));
#3756=CARTESIAN_POINT('Ctrl Pts',(1.70260261207029,-51.8753656473573,9.5));
#3757=CARTESIAN_POINT('Origin',(1.77096198707029,-55.0960689511712,10.));
#3758=CARTESIAN_POINT('',(1.77096198707029,-55.0960689511712,10.));
#3759=CARTESIAN_POINT('',(1.77096198707029,-30.5480344755856,10.));
#3760=CARTESIAN_POINT('',(1.77096198707029,-55.0960689511712,9.5));
#3761=CARTESIAN_POINT('',(1.77096198707029,-55.0960689511712,10.));
#3762=CARTESIAN_POINT('',(1.77096198707029,-55.0960689511712,9.5));
#3763=CARTESIAN_POINT('Origin',(2.47018109469816,-55.0960689511712,10.));
#3764=CARTESIAN_POINT('',(2.47018109469816,-55.0960689511712,10.));
#3765=CARTESIAN_POINT('',(6.23509054734908,-55.0960689511712,10.));
#3766=CARTESIAN_POINT('',(2.47018109469816,-55.0960689511712,9.5));
#3767=CARTESIAN_POINT('',(2.47018109469816,-55.0960689511712,10.));
#3768=CARTESIAN_POINT('',(2.47018109469816,-55.0960689511712,9.5));
#3769=CARTESIAN_POINT('Origin',(2.47018109469816,-52.2484126415666,10.));
#3770=CARTESIAN_POINT('',(2.47018109469816,-52.2484126415666,10.));
#3771=CARTESIAN_POINT('',(2.47018109469816,-29.1242063207833,10.));
#3772=CARTESIAN_POINT('',(2.47018109469816,-52.2484126415666,9.5));
#3773=CARTESIAN_POINT('',(2.47018109469816,-52.2484126415666,10.));
#3774=CARTESIAN_POINT('',(2.47018109469816,-52.2484126415666,9.5));
#3775=CARTESIAN_POINT('Ctrl Pts',(2.13814984469816,-51.1956783857758,10.));
#3776=CARTESIAN_POINT('Ctrl Pts',(2.13814984469816,-51.1956783857758,9.5));
#3777=CARTESIAN_POINT('Ctrl Pts',(2.23469045534799,-51.3357806779372,10.));
#3778=CARTESIAN_POINT('Ctrl Pts',(2.23469045534799,-51.3357806779372,9.5));
#3779=CARTESIAN_POINT('Ctrl Pts',(2.45164580838571,-51.6506320348186,10.));
#3780=CARTESIAN_POINT('Ctrl Pts',(2.45164580838571,-51.6506320348186,9.5));
#3781=CARTESIAN_POINT('Ctrl Pts',(2.46356544690761,-52.0350517102273,10.));
#3782=CARTESIAN_POINT('Ctrl Pts',(2.46356544690761,-52.0350517102273,9.5));
#3783=CARTESIAN_POINT('Ctrl Pts',(2.47018109469816,-52.2484126415666,10.));
#3784=CARTESIAN_POINT('Ctrl Pts',(2.47018109469816,-52.2484126415666,9.5));
#3785=CARTESIAN_POINT('',(2.13814984469816,-51.1956783857758,10.));
#3786=CARTESIAN_POINT('Ctrl Pts',(2.13814984469816,-51.1956783857758,10.));
#3787=CARTESIAN_POINT('Ctrl Pts',(2.23469045534799,-51.3357806779372,10.));
#3788=CARTESIAN_POINT('Ctrl Pts',(2.45164580838571,-51.6506320348186,10.));
#3789=CARTESIAN_POINT('Ctrl Pts',(2.46356544690761,-52.0350517102273,10.));
#3790=CARTESIAN_POINT('Ctrl Pts',(2.47018109469816,-52.2484126415666,10.));
#3791=CARTESIAN_POINT('',(2.13814984469816,-51.1956783857758,9.5));
#3792=CARTESIAN_POINT('',(2.13814984469816,-51.1956783857758,10.));
#3793=CARTESIAN_POINT('Ctrl Pts',(2.13814984469816,-51.1956783857758,9.5));
#3794=CARTESIAN_POINT('Ctrl Pts',(2.23469045534799,-51.3357806779372,9.5));
#3795=CARTESIAN_POINT('Ctrl Pts',(2.45164580838571,-51.6506320348186,9.5));
#3796=CARTESIAN_POINT('Ctrl Pts',(2.46356544690761,-52.0350517102273,9.5));
#3797=CARTESIAN_POINT('Ctrl Pts',(2.47018109469816,-52.2484126415666,9.5));
#3798=CARTESIAN_POINT('Ctrl Pts',(1.18893097548887,-50.8538815107758,10.));
#3799=CARTESIAN_POINT('Ctrl Pts',(1.18893097548887,-50.8538815107758,9.5));
#3800=CARTESIAN_POINT('Ctrl Pts',(1.37800858580837,-50.8635125024035,10.));
#3801=CARTESIAN_POINT('Ctrl Pts',(1.37800858580837,-50.8635125024035,9.5));
#3802=CARTESIAN_POINT('Ctrl Pts',(1.73061827620102,-50.8814732803626,10.));
#3803=CARTESIAN_POINT('Ctrl Pts',(1.73061827620102,-50.8814732803626,9.5));
#3804=CARTESIAN_POINT('Ctrl Pts',(2.00902934156262,-51.0961270272189,10.));
#3805=CARTESIAN_POINT('Ctrl Pts',(2.00902934156262,-51.0961270272189,9.5));
#3806=CARTESIAN_POINT('Ctrl Pts',(2.13814984469816,-51.1956783857758,10.));
#3807=CARTESIAN_POINT('Ctrl Pts',(2.13814984469816,-51.1956783857758,9.5));
#3808=CARTESIAN_POINT('',(1.18893097548887,-50.8538815107758,10.));
#3809=CARTESIAN_POINT('Ctrl Pts',(1.18893097548887,-50.8538815107758,10.));
#3810=CARTESIAN_POINT('Ctrl Pts',(1.37800858580837,-50.8635125024035,10.));
#3811=CARTESIAN_POINT('Ctrl Pts',(1.73061827620102,-50.8814732803626,10.));
#3812=CARTESIAN_POINT('Ctrl Pts',(2.00902934156262,-51.0961270272189,10.));
#3813=CARTESIAN_POINT('Ctrl Pts',(2.13814984469816,-51.1956783857758,10.));
#3814=CARTESIAN_POINT('',(1.18893097548887,-50.8538815107758,9.5));
#3815=CARTESIAN_POINT('',(1.18893097548887,-50.8538815107758,10.));
#3816=CARTESIAN_POINT('Ctrl Pts',(1.18893097548887,-50.8538815107758,9.5));
#3817=CARTESIAN_POINT('Ctrl Pts',(1.37800858580837,-50.8635125024035,9.5));
#3818=CARTESIAN_POINT('Ctrl Pts',(1.73061827620102,-50.8814732803626,9.5));
#3819=CARTESIAN_POINT('Ctrl Pts',(2.00902934156262,-51.0961270272189,9.5));
#3820=CARTESIAN_POINT('Ctrl Pts',(2.13814984469816,-51.1956783857758,9.5));
#3821=CARTESIAN_POINT('Ctrl Pts',(-0.092319143720424,-51.5804439511712,
10.));
#3822=CARTESIAN_POINT('Ctrl Pts',(-0.092319143720424,-51.5804439511712,
9.5));
#3823=CARTESIAN_POINT('Ctrl Pts',(0.0796855442378852,-51.3685930917247,
10.));
#3824=CARTESIAN_POINT('Ctrl Pts',(0.0796855442378852,-51.3685930917247,
9.5));
#3825=CARTESIAN_POINT('Ctrl Pts',(0.413099836982712,-50.9579408862054,10.));
#3826=CARTESIAN_POINT('Ctrl Pts',(0.413099836982712,-50.9579408862054,9.5));
#3827=CARTESIAN_POINT('Ctrl Pts',(0.935857916422594,-50.8878252688405,10.));
#3828=CARTESIAN_POINT('Ctrl Pts',(0.935857916422594,-50.8878252688405,9.5));
#3829=CARTESIAN_POINT('Ctrl Pts',(1.18893097548887,-50.8538815107758,10.));
#3830=CARTESIAN_POINT('Ctrl Pts',(1.18893097548887,-50.8538815107758,9.5));
#3831=CARTESIAN_POINT('',(-0.092319143720424,-51.5804439511712,10.));
#3832=CARTESIAN_POINT('Ctrl Pts',(-0.092319143720424,-51.5804439511712,
10.));
#3833=CARTESIAN_POINT('Ctrl Pts',(0.0796855442378852,-51.3685930917247,
10.));
#3834=CARTESIAN_POINT('Ctrl Pts',(0.413099836982712,-50.9579408862054,10.));
#3835=CARTESIAN_POINT('Ctrl Pts',(0.935857916422594,-50.8878252688405,10.));
#3836=CARTESIAN_POINT('Ctrl Pts',(1.18893097548887,-50.8538815107758,10.));
#3837=CARTESIAN_POINT('',(-0.092319143720424,-51.5804439511712,9.5));
#3838=CARTESIAN_POINT('',(-0.092319143720424,-51.5804439511712,10.));
#3839=CARTESIAN_POINT('Ctrl Pts',(-0.092319143720424,-51.5804439511712,
9.5));
#3840=CARTESIAN_POINT('Ctrl Pts',(0.0796855442378852,-51.3685930917247,
9.5));
#3841=CARTESIAN_POINT('Ctrl Pts',(0.413099836982712,-50.9579408862054,9.5));
#3842=CARTESIAN_POINT('Ctrl Pts',(0.935857916422594,-50.8878252688405,9.5));
#3843=CARTESIAN_POINT('Ctrl Pts',(1.18893097548887,-50.8538815107758,9.5));
#3844=CARTESIAN_POINT('Ctrl Pts',(-0.508334530301845,-51.0452875223573,
10.));
#3845=CARTESIAN_POINT('Ctrl Pts',(-0.508334530301845,-51.0452875223573,
9.5));
#3846=CARTESIAN_POINT('Ctrl Pts',(-0.417078864922632,-51.1159860371401,
10.));
#3847=CARTESIAN_POINT('Ctrl Pts',(-0.417078864922632,-51.1159860371401,
9.5));
#3848=CARTESIAN_POINT('Ctrl Pts',(-0.232771738524887,-51.25877432372,10.));
#3849=CARTESIAN_POINT('Ctrl Pts',(-0.232771738524887,-51.25877432372,9.5));
#3850=CARTESIAN_POINT('Ctrl Pts',(-0.139439801754292,-51.4725265108696,
10.));
#3851=CARTESIAN_POINT('Ctrl Pts',(-0.139439801754292,-51.4725265108696,
9.5));
#3852=CARTESIAN_POINT('Ctrl Pts',(-0.092319143720424,-51.5804439511712,
10.));
#3853=CARTESIAN_POINT('Ctrl Pts',(-0.092319143720424,-51.5804439511712,
9.5));
#3854=CARTESIAN_POINT('',(-0.508334530301845,-51.0452875223573,10.));
#3855=CARTESIAN_POINT('Ctrl Pts',(-0.508334530301845,-51.0452875223573,
10.));
#3856=CARTESIAN_POINT('Ctrl Pts',(-0.417078864922632,-51.1159860371401,
10.));
#3857=CARTESIAN_POINT('Ctrl Pts',(-0.232771738524887,-51.25877432372,10.));
#3858=CARTESIAN_POINT('Ctrl Pts',(-0.139439801754292,-51.4725265108696,
10.));
#3859=CARTESIAN_POINT('Ctrl Pts',(-0.092319143720424,-51.5804439511712,
10.));
#3860=CARTESIAN_POINT('',(-0.508334530301845,-51.0452875223573,9.5));
#3861=CARTESIAN_POINT('',(-0.508334530301845,-51.0452875223573,10.));
#3862=CARTESIAN_POINT('Ctrl Pts',(-0.508334530301845,-51.0452875223573,
9.5));
#3863=CARTESIAN_POINT('Ctrl Pts',(-0.417078864922632,-51.1159860371401,
9.5));
#3864=CARTESIAN_POINT('Ctrl Pts',(-0.232771738524887,-51.25877432372,9.5));
#3865=CARTESIAN_POINT('Ctrl Pts',(-0.139439801754292,-51.4725265108696,
9.5));
#3866=CARTESIAN_POINT('Ctrl Pts',(-0.092319143720424,-51.5804439511712,
9.5));
#3867=CARTESIAN_POINT('Ctrl Pts',(-1.26419414372042,-50.8538815107758,10.));
#3868=CARTESIAN_POINT('Ctrl Pts',(-1.26419414372042,-50.8538815107758,9.5));
#3869=CARTESIAN_POINT('Ctrl Pts',(-1.12160149128656,-50.8593102166628,10.));
#3870=CARTESIAN_POINT('Ctrl Pts',(-1.12160149128656,-50.8593102166628,9.5));
#3871=CARTESIAN_POINT('Ctrl Pts',(-0.855459822768423,-50.8694426100085,
10.));
#3872=CARTESIAN_POINT('Ctrl Pts',(-0.855459822768423,-50.8694426100085,
9.5));
#3873=CARTESIAN_POINT('Ctrl Pts',(-0.618388452647889,-50.9895369828588,
10.));
#3874=CARTESIAN_POINT('Ctrl Pts',(-0.618388452647889,-50.9895369828588,
9.5));
#3875=CARTESIAN_POINT('Ctrl Pts',(-0.508334530301845,-51.0452875223573,
10.));
#3876=CARTESIAN_POINT('Ctrl Pts',(-0.508334530301845,-51.0452875223573,
9.5));
#3877=CARTESIAN_POINT('',(-1.26419414372042,-50.8538815107758,10.));
#3878=CARTESIAN_POINT('Ctrl Pts',(-1.26419414372042,-50.8538815107758,10.));
#3879=CARTESIAN_POINT('Ctrl Pts',(-1.12160149128656,-50.8593102166628,10.));
#3880=CARTESIAN_POINT('Ctrl Pts',(-0.855459822768423,-50.8694426100085,
10.));
#3881=CARTESIAN_POINT('Ctrl Pts',(-0.618388452647889,-50.9895369828588,
10.));
#3882=CARTESIAN_POINT('Ctrl Pts',(-0.508334530301845,-51.0452875223573,
10.));
#3883=CARTESIAN_POINT('',(-1.26419414372042,-50.8538815107758,9.5));
#3884=CARTESIAN_POINT('',(-1.26419414372042,-50.8538815107758,10.));
#3885=CARTESIAN_POINT('Ctrl Pts',(-1.26419414372042,-50.8538815107758,9.5));
#3886=CARTESIAN_POINT('Ctrl Pts',(-1.12160149128656,-50.8593102166628,9.5));
#3887=CARTESIAN_POINT('Ctrl Pts',(-0.855459822768423,-50.8694426100085,
9.5));
#3888=CARTESIAN_POINT('Ctrl Pts',(-0.618388452647889,-50.9895369828588,
9.5));
#3889=CARTESIAN_POINT('Ctrl Pts',(-0.508334530301845,-51.0452875223573,
9.5));
#3890=CARTESIAN_POINT('Ctrl Pts',(-2.00247575134829,-51.0394283857758,10.));
#3891=CARTESIAN_POINT('Ctrl Pts',(-2.00247575134829,-51.0394283857758,9.5));
#3892=CARTESIAN_POINT('Ctrl Pts',(-1.88888557690376,-50.9853215637954,10.));
#3893=CARTESIAN_POINT('Ctrl Pts',(-1.88888557690376,-50.9853215637954,9.5));
#3894=CARTESIAN_POINT('Ctrl Pts',(-1.65538891714224,-50.8740992484452,10.));
#3895=CARTESIAN_POINT('Ctrl Pts',(-1.65538891714224,-50.8740992484452,9.5));
#3896=CARTESIAN_POINT('Ctrl Pts',(-1.39692298614474,-50.8607412059957,10.));
#3897=CARTESIAN_POINT('Ctrl Pts',(-1.39692298614474,-50.8607412059957,9.5));
#3898=CARTESIAN_POINT('Ctrl Pts',(-1.26419414372042,-50.8538815107758,10.));
#3899=CARTESIAN_POINT('Ctrl Pts',(-1.26419414372042,-50.8538815107758,9.5));
#3900=CARTESIAN_POINT('',(-2.00247575134829,-51.0394283857758,10.));
#3901=CARTESIAN_POINT('Ctrl Pts',(-2.00247575134829,-51.0394283857758,10.));
#3902=CARTESIAN_POINT('Ctrl Pts',(-1.88888557690376,-50.9853215637954,10.));
#3903=CARTESIAN_POINT('Ctrl Pts',(-1.65538891714224,-50.8740992484452,10.));
#3904=CARTESIAN_POINT('Ctrl Pts',(-1.39692298614474,-50.8607412059957,10.));
#3905=CARTESIAN_POINT('Ctrl Pts',(-1.26419414372042,-50.8538815107758,10.));
#3906=CARTESIAN_POINT('',(-2.00247575134829,-51.0394283857758,9.5));
#3907=CARTESIAN_POINT('',(-2.00247575134829,-51.0394283857758,10.));
#3908=CARTESIAN_POINT('Ctrl Pts',(-2.00247575134829,-51.0394283857758,9.5));
#3909=CARTESIAN_POINT('Ctrl Pts',(-1.88888557690376,-50.9853215637954,9.5));
#3910=CARTESIAN_POINT('Ctrl Pts',(-1.65538891714224,-50.8740992484452,9.5));
#3911=CARTESIAN_POINT('Ctrl Pts',(-1.39692298614474,-50.8607412059957,9.5));
#3912=CARTESIAN_POINT('Ctrl Pts',(-1.26419414372042,-50.8538815107758,9.5));
#3913=CARTESIAN_POINT('Ctrl Pts',(-2.52200712055758,-51.5296625819619,10.));
#3914=CARTESIAN_POINT('Ctrl Pts',(-2.52200712055758,-51.5296625819619,9.5));
#3915=CARTESIAN_POINT('Ctrl Pts',(-2.45109174513932,-51.4328134672506,10.));
#3916=CARTESIAN_POINT('Ctrl Pts',(-2.45109174513932,-51.4328134672506,9.5));
#3917=CARTESIAN_POINT('Ctrl Pts',(-2.30807853522014,-51.2375003536838,10.));
#3918=CARTESIAN_POINT('Ctrl Pts',(-2.30807853522014,-51.2375003536838,9.5));
#3919=CARTESIAN_POINT('Ctrl Pts',(-2.10490330914297,-51.1058153070053,10.));
#3920=CARTESIAN_POINT('Ctrl Pts',(-2.10490330914297,-51.1058153070053,9.5));
#3921=CARTESIAN_POINT('Ctrl Pts',(-2.00247575134829,-51.0394283857758,10.));
#3922=CARTESIAN_POINT('Ctrl Pts',(-2.00247575134829,-51.0394283857758,9.5));
#3923=CARTESIAN_POINT('',(-2.52200712055758,-51.5296625819619,10.));
#3924=CARTESIAN_POINT('Ctrl Pts',(-2.52200712055758,-51.5296625819619,10.));
#3925=CARTESIAN_POINT('Ctrl Pts',(-2.45109174513932,-51.4328134672506,10.));
#3926=CARTESIAN_POINT('Ctrl Pts',(-2.30807853522014,-51.2375003536838,10.));
#3927=CARTESIAN_POINT('Ctrl Pts',(-2.10490330914297,-51.1058153070053,10.));
#3928=CARTESIAN_POINT('Ctrl Pts',(-2.00247575134829,-51.0394283857758,10.));
#3929=CARTESIAN_POINT('',(-2.52200712055758,-51.5296625819619,9.5));
#3930=CARTESIAN_POINT('',(-2.52200712055758,-51.5296625819619,10.));
#3931=CARTESIAN_POINT('Ctrl Pts',(-2.52200712055758,-51.5296625819619,9.5));
#3932=CARTESIAN_POINT('Ctrl Pts',(-2.45109174513932,-51.4328134672506,9.5));
#3933=CARTESIAN_POINT('Ctrl Pts',(-2.30807853522014,-51.2375003536838,9.5));
#3934=CARTESIAN_POINT('Ctrl Pts',(-2.10490330914297,-51.1058153070053,9.5));
#3935=CARTESIAN_POINT('Ctrl Pts',(-2.00247575134829,-51.0394283857758,9.5));
#3936=CARTESIAN_POINT('Origin',(-2.52200712055758,-50.9476312723573,10.));
#3937=CARTESIAN_POINT('',(-2.52200712055758,-50.9476312723573,10.));
#3938=CARTESIAN_POINT('',(-2.52200712055758,-28.4738156361786,10.));
#3939=CARTESIAN_POINT('',(-2.52200712055758,-50.9476312723573,9.5));
#3940=CARTESIAN_POINT('',(-2.52200712055758,-50.9476312723573,10.));
#3941=CARTESIAN_POINT('',(-2.52200712055758,-50.9476312723573,9.5));
#3942=CARTESIAN_POINT('Origin',(-3.15091331095294,-50.9476312723573,10.));
#3943=CARTESIAN_POINT('',(-3.15091331095294,-50.9476312723573,10.));
#3944=CARTESIAN_POINT('',(3.42454334452353,-50.9476312723573,10.));
#3945=CARTESIAN_POINT('',(-3.15091331095294,-50.9476312723573,9.5));
#3946=CARTESIAN_POINT('',(-3.15091331095294,-50.9476312723573,10.));
#3947=CARTESIAN_POINT('',(-3.15091331095294,-50.9476312723573,9.5));
#3948=CARTESIAN_POINT('Origin',(-3.15091331095294,-55.0960689511712,10.));
#3949=CARTESIAN_POINT('',(-3.15091331095294,-55.0960689511712,10.));
#3950=CARTESIAN_POINT('',(-3.15091331095294,-30.5480344755856,10.));
#3951=CARTESIAN_POINT('',(-3.15091331095294,-55.0960689511712,9.5));
#3952=CARTESIAN_POINT('',(-3.15091331095294,-55.0960689511712,10.));
#3953=CARTESIAN_POINT('',(-3.15091331095294,-55.0960689511712,9.5));
#3954=CARTESIAN_POINT('Origin',(-2.44778801292971,-55.0960689511712,10.));
#3955=CARTESIAN_POINT('',(3.77610599353514,-55.0960689511712,10.));
#3956=CARTESIAN_POINT('',(-2.44778801292971,-55.0960689511712,9.5));
#3957=CARTESIAN_POINT('Origin',(-0.340366108127391,-52.9749752309735,9.5));
#3958=CARTESIAN_POINT('Origin',(-5.60013194174365,-49.3460690703805,10.));
#3959=CARTESIAN_POINT('',(-5.60013194174365,-49.3460690703805,10.));
#3960=CARTESIAN_POINT('',(-5.14700700134829,-49.3460690703805,10.));
#3961=CARTESIAN_POINT('',(2.19993402912818,-49.3460690703805,10.));
#3962=CARTESIAN_POINT('',(-5.60013194174365,-49.3460690703805,9.5));
#3963=CARTESIAN_POINT('',(-5.60013194174365,-49.3460690703805,10.));
#3964=CARTESIAN_POINT('',(-5.14700700134829,-49.3460690703805,9.5));
#3965=CARTESIAN_POINT('',(-5.60013194174365,-49.3460690703805,9.5));
#3966=CARTESIAN_POINT('',(-5.14700700134829,-49.3460690703805,10.));
#3967=CARTESIAN_POINT('Ctrl Pts',(-6.22513209075526,-50.1116940107758,10.));
#3968=CARTESIAN_POINT('Ctrl Pts',(-6.22513209075526,-50.1116940107758,9.5));
#3969=CARTESIAN_POINT('Ctrl Pts',(-6.09227007479646,-49.9879210232772,10.));
#3970=CARTESIAN_POINT('Ctrl Pts',(-6.09227007479646,-49.9879210232772,9.5));
#3971=CARTESIAN_POINT('Ctrl Pts',(-5.84867932261452,-49.760994200686,10.));
#3972=CARTESIAN_POINT('Ctrl Pts',(-5.84867932261452,-49.760994200686,9.5));
#3973=CARTESIAN_POINT('Ctrl Pts',(-5.67780573129241,-49.4757377361171,10.));
#3974=CARTESIAN_POINT('Ctrl Pts',(-5.67780573129241,-49.4757377361171,9.5));
#3975=CARTESIAN_POINT('Ctrl Pts',(-5.60013194174365,-49.3460690703805,10.));
#3976=CARTESIAN_POINT('Ctrl Pts',(-5.60013194174365,-49.3460690703805,9.5));
#3977=CARTESIAN_POINT('',(-6.22513209075526,-50.1116940107758,10.));
#3978=CARTESIAN_POINT('Ctrl Pts',(-6.22513209075526,-50.1116940107758,10.));
#3979=CARTESIAN_POINT('Ctrl Pts',(-6.09227007479646,-49.9879210232772,10.));
#3980=CARTESIAN_POINT('Ctrl Pts',(-5.84867932261452,-49.760994200686,10.));
#3981=CARTESIAN_POINT('Ctrl Pts',(-5.67780573129241,-49.4757377361171,10.));
#3982=CARTESIAN_POINT('Ctrl Pts',(-5.60013194174365,-49.3460690703805,10.));
#3983=CARTESIAN_POINT('',(-6.22513209075526,-50.1116940107758,9.5));
#3984=CARTESIAN_POINT('',(-6.22513209075526,-50.1116940107758,10.));
#3985=CARTESIAN_POINT('Ctrl Pts',(-6.22513209075526,-50.1116940107758,9.5));
#3986=CARTESIAN_POINT('Ctrl Pts',(-6.09227007479646,-49.9879210232772,9.5));
#3987=CARTESIAN_POINT('Ctrl Pts',(-5.84867932261452,-49.760994200686,9.5));
#3988=CARTESIAN_POINT('Ctrl Pts',(-5.67780573129241,-49.4757377361171,9.5));
#3989=CARTESIAN_POINT('Ctrl Pts',(-5.60013194174365,-49.3460690703805,9.5));
#3990=CARTESIAN_POINT('Ctrl Pts',(-7.2563820758541,-50.7835688915666,10.));
#3991=CARTESIAN_POINT('Ctrl Pts',(-7.2563820758541,-50.7835688915666,9.5));
#3992=CARTESIAN_POINT('Ctrl Pts',(-7.06784537375619,-50.6879174227199,10.));
#3993=CARTESIAN_POINT('Ctrl Pts',(-7.06784537375619,-50.6879174227199,9.5));
#3994=CARTESIAN_POINT('Ctrl Pts',(-6.69975600557068,-50.501172410518,10.));
#3995=CARTESIAN_POINT('Ctrl Pts',(-6.69975600557068,-50.501172410518,9.5));
#3996=CARTESIAN_POINT('Ctrl Pts',(-6.38074466970413,-50.2393903537895,10.));
#3997=CARTESIAN_POINT('Ctrl Pts',(-6.38074466970413,-50.2393903537895,9.5));
#3998=CARTESIAN_POINT('Ctrl Pts',(-6.22513209075526,-50.1116940107758,10.));
#3999=CARTESIAN_POINT('Ctrl Pts',(-6.22513209075526,-50.1116940107758,9.5));
#4000=CARTESIAN_POINT('',(-7.2563820758541,-50.7835688915666,10.));
#4001=CARTESIAN_POINT('Ctrl Pts',(-7.2563820758541,-50.7835688915666,10.));
#4002=CARTESIAN_POINT('Ctrl Pts',(-7.06784537375619,-50.6879174227199,10.));
#4003=CARTESIAN_POINT('Ctrl Pts',(-6.69975600557068,-50.501172410518,10.));
#4004=CARTESIAN_POINT('Ctrl Pts',(-6.38074466970413,-50.2393903537895,10.));
#4005=CARTESIAN_POINT('Ctrl Pts',(-6.22513209075526,-50.1116940107758,10.));
#4006=CARTESIAN_POINT('',(-7.2563820758541,-50.7835688915666,9.5));
#4007=CARTESIAN_POINT('',(-7.2563820758541,-50.7835688915666,10.));
#4008=CARTESIAN_POINT('Ctrl Pts',(-7.2563820758541,-50.7835688915666,9.5));
#4009=CARTESIAN_POINT('Ctrl Pts',(-7.06784537375619,-50.6879174227199,9.5));
#4010=CARTESIAN_POINT('Ctrl Pts',(-6.69975600557068,-50.501172410518,9.5));
#4011=CARTESIAN_POINT('Ctrl Pts',(-6.38074466970413,-50.2393903537895,9.5));
#4012=CARTESIAN_POINT('Ctrl Pts',(-6.22513209075526,-50.1116940107758,9.5));
#4013=CARTESIAN_POINT('Origin',(-7.2563820758541,-51.4632564511712,10.));
#4014=CARTESIAN_POINT('',(-7.2563820758541,-51.4632564511712,10.));
#4015=CARTESIAN_POINT('',(-7.2563820758541,-28.7316282255856,10.));
#4016=CARTESIAN_POINT('',(-7.2563820758541,-51.4632564511712,9.5));
#4017=CARTESIAN_POINT('',(-7.2563820758541,-51.4632564511712,10.));
#4018=CARTESIAN_POINT('',(-7.2563820758541,-51.4632564511712,9.5));
#4019=CARTESIAN_POINT('Ctrl Pts',(-6.51614774555758,-51.0999750819619,10.));
#4020=CARTESIAN_POINT('Ctrl Pts',(-6.51614774555758,-51.0999750819619,9.5));
#4021=CARTESIAN_POINT('Ctrl Pts',(-6.64499070500677,-51.1737539143679,10.));
#4022=CARTESIAN_POINT('Ctrl Pts',(-6.64499070500677,-51.1737539143679,9.5));
#4023=CARTESIAN_POINT('Ctrl Pts',(-6.88404936311838,-51.3106451247796,10.));
#4024=CARTESIAN_POINT('Ctrl Pts',(-6.88404936311838,-51.3106451247796,9.5));
#4025=CARTESIAN_POINT('Ctrl Pts',(-7.13889016935382,-51.4150989966206,10.));
#4026=CARTESIAN_POINT('Ctrl Pts',(-7.13889016935382,-51.4150989966206,9.5));
#4027=CARTESIAN_POINT('Ctrl Pts',(-7.2563820758541,-51.4632564511712,10.));
#4028=CARTESIAN_POINT('Ctrl Pts',(-7.2563820758541,-51.4632564511712,9.5));
#4029=CARTESIAN_POINT('',(-6.51614774555758,-51.0999750819619,10.));
#4030=CARTESIAN_POINT('Ctrl Pts',(-6.51614774555758,-51.0999750819619,10.));
#4031=CARTESIAN_POINT('Ctrl Pts',(-6.64499070500677,-51.1737539143679,10.));
#4032=CARTESIAN_POINT('Ctrl Pts',(-6.88404936311838,-51.3106451247796,10.));
#4033=CARTESIAN_POINT('Ctrl Pts',(-7.13889016935382,-51.4150989966206,10.));
#4034=CARTESIAN_POINT('Ctrl Pts',(-7.2563820758541,-51.4632564511712,10.));
#4035=CARTESIAN_POINT('',(-6.51614774555758,-51.0999750819619,9.5));
#4036=CARTESIAN_POINT('',(-6.51614774555758,-51.0999750819619,10.));
#4037=CARTESIAN_POINT('Ctrl Pts',(-6.51614774555758,-51.0999750819619,9.5));
#4038=CARTESIAN_POINT('Ctrl Pts',(-6.64499070500677,-51.1737539143679,9.5));
#4039=CARTESIAN_POINT('Ctrl Pts',(-6.88404936311838,-51.3106451247796,9.5));
#4040=CARTESIAN_POINT('Ctrl Pts',(-7.13889016935382,-51.4150989966206,9.5));
#4041=CARTESIAN_POINT('Ctrl Pts',(-7.2563820758541,-51.4632564511712,9.5));
#4042=CARTESIAN_POINT('Ctrl Pts',(-5.85013200134829,-50.6156000223573,10.));
#4043=CARTESIAN_POINT('Ctrl Pts',(-5.85013200134829,-50.6156000223573,9.5));
#4044=CARTESIAN_POINT('Ctrl Pts',(-5.94598656157824,-50.6990055403864,10.));
#4045=CARTESIAN_POINT('Ctrl Pts',(-5.94598656157824,-50.6990055403864,9.5));
#4046=CARTESIAN_POINT('Ctrl Pts',(-6.1537860319093,-50.8798172036767,10.));
#4047=CARTESIAN_POINT('Ctrl Pts',(-6.1537860319093,-50.8798172036767,9.5));
#4048=CARTESIAN_POINT('Ctrl Pts',(-6.3892821868772,-51.0228961545406,10.));
#4049=CARTESIAN_POINT('Ctrl Pts',(-6.3892821868772,-51.0228961545406,9.5));
#4050=CARTESIAN_POINT('Ctrl Pts',(-6.51614774555758,-51.0999750819619,10.));
#4051=CARTESIAN_POINT('Ctrl Pts',(-6.51614774555758,-51.0999750819619,9.5));
#4052=CARTESIAN_POINT('',(-5.85013200134829,-50.6156000223573,10.));
#4053=CARTESIAN_POINT('Ctrl Pts',(-5.85013200134829,-50.6156000223573,10.));
#4054=CARTESIAN_POINT('Ctrl Pts',(-5.94598656157824,-50.6990055403864,10.));
#4055=CARTESIAN_POINT('Ctrl Pts',(-6.1537860319093,-50.8798172036767,10.));
#4056=CARTESIAN_POINT('Ctrl Pts',(-6.3892821868772,-51.0228961545406,10.));
#4057=CARTESIAN_POINT('Ctrl Pts',(-6.51614774555758,-51.0999750819619,10.));
#4058=CARTESIAN_POINT('',(-5.85013200134829,-50.6156000223573,9.5));
#4059=CARTESIAN_POINT('',(-5.85013200134829,-50.6156000223573,10.));
#4060=CARTESIAN_POINT('Ctrl Pts',(-5.85013200134829,-50.6156000223573,9.5));
#4061=CARTESIAN_POINT('Ctrl Pts',(-5.94598656157824,-50.6990055403864,9.5));
#4062=CARTESIAN_POINT('Ctrl Pts',(-6.1537860319093,-50.8798172036767,9.5));
#4063=CARTESIAN_POINT('Ctrl Pts',(-6.3892821868772,-51.0228961545406,9.5));
#4064=CARTESIAN_POINT('Ctrl Pts',(-6.51614774555758,-51.0999750819619,9.5));
#4065=CARTESIAN_POINT('Origin',(-5.85013200134829,-55.0960689511712,10.));
#4066=CARTESIAN_POINT('',(-5.85013200134829,-55.0960689511712,10.));
#4067=CARTESIAN_POINT('',(-5.85013200134829,-30.5480344755856,10.));
#4068=CARTESIAN_POINT('',(-5.85013200134829,-55.0960689511712,9.5));
#4069=CARTESIAN_POINT('',(-5.85013200134829,-55.0960689511712,10.));
#4070=CARTESIAN_POINT('',(-5.85013200134829,-55.0960689511712,9.5));
#4071=CARTESIAN_POINT('Origin',(-5.14700700134829,-55.0960689511712,10.));
#4072=CARTESIAN_POINT('',(-5.14700700134829,-55.0960689511712,10.));
#4073=CARTESIAN_POINT('',(2.42649649932585,-55.0960689511712,10.));
#4074=CARTESIAN_POINT('',(-5.14700700134829,-55.0960689511712,9.5));
#4075=CARTESIAN_POINT('',(-5.14700700134829,-55.0960689511712,10.));
#4076=CARTESIAN_POINT('',(-5.14700700134829,-55.0960689511712,9.5));
#4077=CARTESIAN_POINT('Origin',(-5.14700700134829,-49.3460690703805,10.));
#4078=CARTESIAN_POINT('',(-5.14700700134829,-27.6730345351903,10.));
#4079=CARTESIAN_POINT('',(-5.14700700134829,-49.3460690703805,9.5));
#4080=CARTESIAN_POINT('Origin',(-6.2016945386012,-52.2210690107758,9.5));
#4081=CARTESIAN_POINT('Origin',(-8.,-80.5,8.));
#4082=CARTESIAN_POINT('',(-10.,-80.5,8.));
#4083=CARTESIAN_POINT('',(-9.5,-81.,8.));
#4084=CARTESIAN_POINT('Origin',(-9.5,-80.5,8.));
#4085=CARTESIAN_POINT('',(-8.,-81.,9.5));
#4086=CARTESIAN_POINT('Origin',(-8.,-81.,8.));
#4087=CARTESIAN_POINT('',(-8.,-80.5,10.));
#4088=CARTESIAN_POINT('Origin',(-8.,-80.5,9.5));
#4089=CARTESIAN_POINT('Origin',(-8.,-80.5,8.));
#4090=CARTESIAN_POINT('Origin',(5.,-80.5,9.49999999999999));
#4091=CARTESIAN_POINT('',(8.,-81.,9.49999999999999));
#4092=CARTESIAN_POINT('',(8.,-80.5,10.));
#4093=CARTESIAN_POINT('Origin',(8.,-80.5,9.49999999999999));
#4094=CARTESIAN_POINT('',(5.,-80.5,10.));
#4095=CARTESIAN_POINT('',(5.,-81.,9.49999999999999));
#4096=CARTESIAN_POINT('Origin',(8.,-80.5,8.));
#4097=CARTESIAN_POINT('',(9.5,-81.,8.));
#4098=CARTESIAN_POINT('',(10.,-80.5,8.));
#4099=CARTESIAN_POINT('Origin',(9.5,-80.5,8.));
#4100=CARTESIAN_POINT('Origin',(8.,-80.5,8.));
#4101=CARTESIAN_POINT('Origin',(8.,-81.,8.));
#4102=CARTESIAN_POINT('Origin',(9.5,-80.5,-5.00000000000001));
#4103=CARTESIAN_POINT('',(9.5,-81.,-8.00000000000001));
#4104=CARTESIAN_POINT('',(10.,-80.5,-8.00000000000001));
#4105=CARTESIAN_POINT('Origin',(9.5,-80.5,-8.00000000000001));
#4106=CARTESIAN_POINT('',(10.,-80.5,-5.00000000000001));
#4107=CARTESIAN_POINT('',(9.5,-81.,-5.00000000000001));
#4108=CARTESIAN_POINT('Origin',(8.,-80.5,-8.00000000000001));
#4109=CARTESIAN_POINT('',(8.,-81.,-9.50000000000001));
#4110=CARTESIAN_POINT('',(8.,-80.5,-10.));
#4111=CARTESIAN_POINT('Origin',(8.,-80.5,-9.50000000000001));
#4112=CARTESIAN_POINT('Origin',(8.,-80.5,-8.00000000000001));
#4113=CARTESIAN_POINT('Origin',(8.,-81.,-8.00000000000001));
#4114=CARTESIAN_POINT('Origin',(-5.,-80.5,-9.5));
#4115=CARTESIAN_POINT('',(-8.,-81.,-9.5));
#4116=CARTESIAN_POINT('',(-8.,-80.5,-10.));
#4117=CARTESIAN_POINT('Origin',(-8.,-80.5,-9.5));
#4118=CARTESIAN_POINT('',(-5.,-80.5,-10.));
#4119=CARTESIAN_POINT('',(-5.,-81.,-9.5));
#4120=CARTESIAN_POINT('Origin',(-8.,-80.5,-8.00000000000001));
#4121=CARTESIAN_POINT('',(-9.5,-81.,-8.00000000000001));
#4122=CARTESIAN_POINT('',(-10.,-80.5,-8.00000000000001));
#4123=CARTESIAN_POINT('Origin',(-9.5,-80.5,-8.00000000000001));
#4124=CARTESIAN_POINT('Origin',(-8.,-80.5,-8.00000000000001));
#4125=CARTESIAN_POINT('Origin',(-8.,-81.,-8.00000000000001));
#4126=CARTESIAN_POINT('Origin',(-9.5,-80.5,5.));
#4127=CARTESIAN_POINT('',(-9.5,-81.,5.));
#4128=CARTESIAN_POINT('',(-10.,-80.5,5.));
#4129=CARTESIAN_POINT('Origin',(-10.,-6.,-10.));
#4130=CARTESIAN_POINT('',(-8.,-6.,-10.));
#4131=CARTESIAN_POINT('',(-8.,-6.,-10.));
#4132=CARTESIAN_POINT('',(8.,-6.,-10.));
#4133=CARTESIAN_POINT('',(-5.,-6.,-10.));
#4134=CARTESIAN_POINT('',(8.,-6.,-10.));
#4135=CARTESIAN_POINT('Origin',(-8.,-6.,-8.00000000000001));
#4136=CARTESIAN_POINT('',(-10.,-6.,-8.00000000000001));
#4137=CARTESIAN_POINT('',(-10.,-6.,-8.00000000000001));
#4138=CARTESIAN_POINT('Origin',(-8.,-6.,-8.00000000000001));
#4139=CARTESIAN_POINT('Origin',(-10.,-6.,10.));
#4140=CARTESIAN_POINT('',(-10.,-6.,8.));
#4141=CARTESIAN_POINT('',(-10.,-6.,8.));
#4142=CARTESIAN_POINT('',(-10.,-6.,5.00000007823109));
#4143=CARTESIAN_POINT('Origin',(-8.,-6.,8.));
#4144=CARTESIAN_POINT('',(-8.,-6.,10.));
#4145=CARTESIAN_POINT('',(-8.,-6.,10.));
#4146=CARTESIAN_POINT('Origin',(-8.,-6.,8.));
#4147=CARTESIAN_POINT('Origin',(0.,-81.,-4.44089209850063E-15));
#4148=CARTESIAN_POINT('Origin',(10.,-6.,10.));
#4149=CARTESIAN_POINT('',(8.,-6.,10.));
#4150=CARTESIAN_POINT('',(8.,-6.,10.));
#4151=CARTESIAN_POINT('',(5.,-6.,10.));
#4152=CARTESIAN_POINT('Origin',(8.,-6.,8.));
#4153=CARTESIAN_POINT('',(10.,-6.,8.));
#4154=CARTESIAN_POINT('',(10.,-6.,8.));
#4155=CARTESIAN_POINT('Origin',(8.,-6.,8.));
#4156=CARTESIAN_POINT('Origin',(10.,-6.,-10.));
#4157=CARTESIAN_POINT('',(10.,-6.,-8.00000000000001));
#4158=CARTESIAN_POINT('',(10.,-6.,-8.00000000000001));
#4159=CARTESIAN_POINT('',(10.,-6.,-4.99999992176891));
#4160=CARTESIAN_POINT('Origin',(8.,-6.,-8.00000000000001));
#4161=CARTESIAN_POINT('Origin',(8.,-6.,-8.00000000000001));
#4162=CARTESIAN_POINT('Origin',(6.3289656575987,-69.974424117541,1.344628949348));
#4163=CARTESIAN_POINT('Ctrl Pts',(7.2,-62.02078545807,1.8475208614068));
#4164=CARTESIAN_POINT('Ctrl Pts',(7.04504021701971,-62.4208710459698,1.75805478898957));
#4165=CARTESIAN_POINT('Ctrl Pts',(6.89710493633921,-62.8196975462623,1.67264431486604));
#4166=CARTESIAN_POINT('Ctrl Pts',(6.75687932207715,-63.2170067859018,1.59168501872456));
#4167=CARTESIAN_POINT('Ctrl Pts',(5.80942508601236,-65.9014829716902,1.0446720604877));
#4168=CARTESIAN_POINT('Ctrl Pts',(5.24298513910616,-68.4905666798746,0.71763780466165));
#4169=CARTESIAN_POINT('Ctrl Pts',(5.33259938061227,-71.0582381163926,0.769376611118425));
#4170=CARTESIAN_POINT('Ctrl Pts',(5.41839040598247,-73.5163648789521,0.81890808270996));
#4171=CARTESIAN_POINT('Ctrl Pts',(6.08456377314787,-76.0152598204135,1.20352345556986));
#4172=CARTESIAN_POINT('Ctrl Pts',(7.25999201277446,-78.5621238138831,1.88215726613136));
#4173=CARTESIAN_POINT('Ctrl Pts',(8.22490808426117,-80.4614693110051,2.43925181974962));
#4174=CARTESIAN_POINT('Ctrl Pts',(6.22490808426117,-80.4614693110051,5.90335343488737));
#4175=CARTESIAN_POINT('Ctrl Pts',(6.44974031494145,-77.2543032514813,1.41435823027613));
#4176=CARTESIAN_POINT('Ctrl Pts',(4.44974031494145,-77.2543032514813,4.87845984541388));
#4177=CARTESIAN_POINT('Ctrl Pts',(5.43961672858651,-74.124551940927,0.83116310577931));
#4178=CARTESIAN_POINT('Ctrl Pts',(3.43961672858651,-74.124551940927,4.29526472091706));
#4179=CARTESIAN_POINT('Ctrl Pts',(5.33259938061227,-71.0582381163926,0.769376611118425));
#4180=CARTESIAN_POINT('Ctrl Pts',(3.33259938061227,-71.0582381163926,4.23347822625618));
#4181=CARTESIAN_POINT('Ctrl Pts',(5.24298513910616,-68.4905666798746,0.71763780466165));
#4182=CARTESIAN_POINT('Ctrl Pts',(3.24298513910616,-68.4905666798746,4.1817394197994));
#4183=CARTESIAN_POINT('Ctrl Pts',(5.80942508601236,-65.9014829716902,1.0446720604877));
#4184=CARTESIAN_POINT('Ctrl Pts',(3.80942508601236,-65.9014829716902,4.50877367562545));
#4185=CARTESIAN_POINT('Ctrl Pts',(6.75687932207715,-63.2170067859018,1.59168501872456));
#4186=CARTESIAN_POINT('Ctrl Pts',(4.75687932207715,-63.2170067859018,5.05578663386231));
#4187=CARTESIAN_POINT('Ctrl Pts',(7.19189412052455,-61.9844545185248,1.84284092970963));
#4188=CARTESIAN_POINT('Ctrl Pts',(5.19189412052454,-61.9844545185248,5.30694254484739));
#4189=CARTESIAN_POINT('Ctrl Pts',(7.70110636344705,-60.7373002104171,2.13683475523559));
#4190=CARTESIAN_POINT('Ctrl Pts',(5.70110636344705,-60.7373002104171,5.60093637037335));
#4191=CARTESIAN_POINT('Ctrl Pts',(8.2640598654344,-59.483251847957,2.46185611114924));
#4192=CARTESIAN_POINT('Ctrl Pts',(6.2640598654344,-59.483251847957,5.92595772628699));
#4193=CARTESIAN_POINT('Ctrl Pts',(5.25999201277445,-78.5621238138831,5.34625888126912));
#4194=CARTESIAN_POINT('Ctrl Pts',(4.08456377314786,-76.0152598204135,4.66762507070762));
#4195=CARTESIAN_POINT('Ctrl Pts',(3.41839040598246,-73.5163648789521,4.28300969784771));
#4196=CARTESIAN_POINT('Ctrl Pts',(3.33259938061227,-71.0582381163926,4.23347822625618));
#4197=CARTESIAN_POINT('Ctrl Pts',(3.24298513910616,-68.4905666798746,4.1817394197994));
#4198=CARTESIAN_POINT('Ctrl Pts',(3.80942508601236,-65.9014829716902,4.50877367562545));
#4199=CARTESIAN_POINT('Ctrl Pts',(4.75687932207715,-63.2170067859018,5.05578663386231));
#4200=CARTESIAN_POINT('Ctrl Pts',(4.91509664323091,-62.7687206158166,5.1471334468209));
#4201=CARTESIAN_POINT('Ctrl Pts',(5.08312893354167,-62.318502861963,5.24414693486436));
#4202=CARTESIAN_POINT('Ctrl Pts',(5.25999201277445,-61.8667243680587,5.34625888126912));
#4203=CARTESIAN_POINT('Origin',(4.3289656575987,-69.974424117541,4.80873056448576));
#4204=CARTESIAN_POINT('Origin',(-4.3289656575987,-69.974424117541,4.80873056448576));
#4205=CARTESIAN_POINT('Ctrl Pts',(-5.25999201277446,-61.8667243680587,5.34625888126912));
#4206=CARTESIAN_POINT('Ctrl Pts',(-5.08312893354167,-62.318502861963,5.24414693486436));
#4207=CARTESIAN_POINT('Ctrl Pts',(-4.91509664323091,-62.7687206158166,5.14713344682089));
#4208=CARTESIAN_POINT('Ctrl Pts',(-4.75687932207716,-63.2170067859018,5.05578663386231));
#4209=CARTESIAN_POINT('Ctrl Pts',(-3.80942508601236,-65.9014829716902,4.50877367562545));
#4210=CARTESIAN_POINT('Ctrl Pts',(-3.24298513910617,-68.4905666798746,4.1817394197994));
#4211=CARTESIAN_POINT('Ctrl Pts',(-3.33259938061227,-71.0582381163926,4.23347822625618));
#4212=CARTESIAN_POINT('Ctrl Pts',(-3.41839040598247,-73.5163648789521,4.28300969784771));
#4213=CARTESIAN_POINT('Ctrl Pts',(-4.08456377314787,-76.0152598204135,4.66762507070762));
#4214=CARTESIAN_POINT('Ctrl Pts',(-5.25999201277446,-78.5621238138831,5.34625888126912));
#4215=CARTESIAN_POINT('Ctrl Pts',(-5.25999201277446,-80.567161173689,5.34625888126912));
#4216=CARTESIAN_POINT('Ctrl Pts',(-5.07063013144989,-80.212060210928,5.23693074811212));
#4217=CARTESIAN_POINT('Ctrl Pts',(-4.66246031767373,-79.4155945101772,5.00127379625338));
#4218=CARTESIAN_POINT('Ctrl Pts',(-4.08645663370477,-78.1786453587246,4.66871791425968));
#4219=CARTESIAN_POINT('Ctrl Pts',(-3.43033926565563,-76.5027255111624,4.28990837519652));
#4220=CARTESIAN_POINT('Ctrl Pts',(-2.82895964847488,-74.390056935629,3.94270169133206));
#4221=CARTESIAN_POINT('Ctrl Pts',(-2.47038520567708,-72.1953265085626,3.73567864025823));
#4222=CARTESIAN_POINT('Ctrl Pts',(-2.393871449763,-70.0042014133484,3.69150340268453));
#4223=CARTESIAN_POINT('Ctrl Pts',(-2.59876847964802,-67.8153537592503,3.8098007580448));
#4224=CARTESIAN_POINT('Ctrl Pts',(-3.05325805618581,-65.6262083043601,4.07220043740277));
#4225=CARTESIAN_POINT('Ctrl Pts',(-3.68010088730116,-63.5387967354712,4.43410831468681));
#4226=CARTESIAN_POINT('Ctrl Pts',(-4.2870164568552,-61.8851786481812,4.78451118214421));
#4227=CARTESIAN_POINT('Ctrl Pts',(-4.78046199703974,-60.6678955261294,5.06940209760017));
#4228=CARTESIAN_POINT('Ctrl Pts',(-5.11306628647978,-59.8901240556968,5.261431273642));
#4229=CARTESIAN_POINT('Ctrl Pts',(-5.25999201277446,-59.5539675227512,5.34625888126912));
#4230=CARTESIAN_POINT('Ctrl Pts',(-5.49519062516917,-59.023048829387,5.48205086344823));
#4231=CARTESIAN_POINT('Ctrl Pts',(-7.49519062516917,-59.023048829387,2.01794924831047));
#4232=CARTESIAN_POINT('Ctrl Pts',(-5.29643002782716,-59.4658125758392,5.36729637906853));
#4233=CARTESIAN_POINT('Ctrl Pts',(-7.29643002782716,-59.4658125758392,1.90319476393077));
#4234=CARTESIAN_POINT('Ctrl Pts',(-4.91023722224953,-60.3503352806256,5.14432785880919));
#4235=CARTESIAN_POINT('Ctrl Pts',(-6.91023722224953,-60.3503352806256,1.68022624367143));
#4236=CARTESIAN_POINT('Ctrl Pts',(-4.36493329524942,-61.6741052019547,4.82949648976551));
#4237=CARTESIAN_POINT('Ctrl Pts',(-6.36493329524942,-61.6741052019547,1.36539487462776));
#4238=CARTESIAN_POINT('Ctrl Pts',(-3.7116996059627,-63.4335717450556,4.4523518434121));
#4239=CARTESIAN_POINT('Ctrl Pts',(-5.7116996059627,-63.4335717450556,0.988250228274341));
#4240=CARTESIAN_POINT('Ctrl Pts',(-3.05325805618581,-65.6262083043601,4.07220043740277));
#4241=CARTESIAN_POINT('Ctrl Pts',(-5.05325805618581,-65.6262083043601,0.608098822265015));
#4242=CARTESIAN_POINT('Ctrl Pts',(-2.59876847964802,-67.8153537592503,3.8098007580448));
#4243=CARTESIAN_POINT('Ctrl Pts',(-4.59876847964802,-67.8153537592503,0.345699142907042));
#4244=CARTESIAN_POINT('Ctrl Pts',(-2.393871449763,-70.0042014133484,3.69150340268453));
#4245=CARTESIAN_POINT('Ctrl Pts',(-4.39387144976299,-70.0042014133484,0.227401787546771));
#4246=CARTESIAN_POINT('Ctrl Pts',(-2.47038520567708,-72.1953265085626,3.73567864025823));
#4247=CARTESIAN_POINT('Ctrl Pts',(-4.47038520567708,-72.1953265085626,0.271577025120479));
#4248=CARTESIAN_POINT('Ctrl Pts',(-2.82895964847488,-74.390056935629,3.94270169133206));
#4249=CARTESIAN_POINT('Ctrl Pts',(-4.82895964847487,-74.390056935629,0.478600076194304));
#4250=CARTESIAN_POINT('Ctrl Pts',(-3.45487178807607,-76.5889091590872,4.30407223361986));
#4251=CARTESIAN_POINT('Ctrl Pts',(-5.45487178807607,-76.5889091590872,0.839970618482108));
#4252=CARTESIAN_POINT('Ctrl Pts',(-4.15453729861807,-78.3513320174022,4.70802430447398));
#4253=CARTESIAN_POINT('Ctrl Pts',(-6.15453729861807,-78.3513320174022,1.24392268933623));
#4254=CARTESIAN_POINT('Ctrl Pts',(-4.78458319307156,-79.6749700473809,5.07178147123852));
#4255=CARTESIAN_POINT('Ctrl Pts',(-6.78458319307156,-79.6749700473809,1.60767985610077));
#4256=CARTESIAN_POINT('Ctrl Pts',(-5.25064874970577,-80.5581914712196,5.3408645458213));
#4257=CARTESIAN_POINT('Ctrl Pts',(-7.25064874970577,-80.5581914712196,1.87676293068354));
#4258=CARTESIAN_POINT('Ctrl Pts',(-5.49519062516917,-81.0000012069941,5.48205086344823));
#4259=CARTESIAN_POINT('Ctrl Pts',(-7.49519062516917,-81.0000012069941,2.01794924831047));
#4260=CARTESIAN_POINT('Ctrl Pts',(-7.25999201277446,-59.5539675227512,1.88215726613136));
#4261=CARTESIAN_POINT('Ctrl Pts',(-7.11306628647978,-59.8901240556968,1.79732965850425));
#4262=CARTESIAN_POINT('Ctrl Pts',(-6.78046199703974,-60.6678955261294,1.60530048246241));
#4263=CARTESIAN_POINT('Ctrl Pts',(-6.2870164568552,-61.8851786481812,1.32040956700645));
#4264=CARTESIAN_POINT('Ctrl Pts',(-5.68010088730116,-63.5387967354712,0.970006699549051));
#4265=CARTESIAN_POINT('Ctrl Pts',(-5.05325805618581,-65.6262083043601,0.608098822265015));
#4266=CARTESIAN_POINT('Ctrl Pts',(-4.59876847964802,-67.8153537592503,0.345699142907042));
#4267=CARTESIAN_POINT('Ctrl Pts',(-4.393871449763,-70.0042014133484,0.227401787546771));
#4268=CARTESIAN_POINT('Ctrl Pts',(-4.47038520567708,-72.1953265085626,0.271577025120479));
#4269=CARTESIAN_POINT('Ctrl Pts',(-4.82895964847487,-74.390056935629,0.478600076194304));
#4270=CARTESIAN_POINT('Ctrl Pts',(-5.43033926565563,-76.5027255111624,0.825806760058765));
#4271=CARTESIAN_POINT('Ctrl Pts',(-6.08645663370477,-78.1786453587246,1.20461629912193));
#4272=CARTESIAN_POINT('Ctrl Pts',(-6.66246031767373,-79.4155945101771,1.53717218111562));
#4273=CARTESIAN_POINT('Ctrl Pts',(-7.07063013144989,-80.2120602109281,1.77282913297437));
#4274=CARTESIAN_POINT('Ctrl Pts',(-7.25999201277446,-80.567161173689,1.88215726613136));
#4275=CARTESIAN_POINT('Ctrl Pts',(-6.22490808426117,-80.4614693110051,5.90335343488736));
#4276=CARTESIAN_POINT('Ctrl Pts',(-8.22490808426117,-80.4614693110051,2.43925181974961));
#4277=CARTESIAN_POINT('Ctrl Pts',(-4.44974031494146,-77.2543032514813,4.87845984541388));
#4278=CARTESIAN_POINT('Ctrl Pts',(-6.44974031494146,-77.2543032514813,1.41435823027612));
#4279=CARTESIAN_POINT('Ctrl Pts',(-3.43961672858651,-74.124551940927,4.29526472091706));
#4280=CARTESIAN_POINT('Ctrl Pts',(-5.43961672858651,-74.124551940927,0.831163105779306));
#4281=CARTESIAN_POINT('Ctrl Pts',(-3.33259938061227,-71.0582381163926,4.23347822625618));
#4282=CARTESIAN_POINT('Ctrl Pts',(-5.33259938061227,-71.0582381163926,0.769376611118421));
#4283=CARTESIAN_POINT('Ctrl Pts',(-3.24298513910617,-68.4905666798746,4.1817394197994));
#4284=CARTESIAN_POINT('Ctrl Pts',(-5.24298513910616,-68.4905666798746,0.717637804661646));
#4285=CARTESIAN_POINT('Ctrl Pts',(-3.80942508601236,-65.9014829716902,4.50877367562545));
#4286=CARTESIAN_POINT('Ctrl Pts',(-5.80942508601236,-65.9014829716902,1.0446720604877));
#4287=CARTESIAN_POINT('Ctrl Pts',(-4.75687932207716,-63.2170067859018,5.05578663386231));
#4288=CARTESIAN_POINT('Ctrl Pts',(-6.75687932207715,-63.2170067859018,1.59168501872456));
#4289=CARTESIAN_POINT('Ctrl Pts',(-5.19189412052455,-61.9844545185248,5.30694254484738));
#4290=CARTESIAN_POINT('Ctrl Pts',(-7.19189412052455,-61.9844545185248,1.84284092970963));
#4291=CARTESIAN_POINT('Ctrl Pts',(-5.70110636344705,-60.7373002104171,5.60093637037334));
#4292=CARTESIAN_POINT('Ctrl Pts',(-7.70110636344705,-60.7373002104171,2.13683475523559));
#4293=CARTESIAN_POINT('Ctrl Pts',(-6.26405986543441,-59.483251847957,5.92595772628699));
#4294=CARTESIAN_POINT('Ctrl Pts',(-8.2640598654344,-59.483251847957,2.46185611114923));
#4295=CARTESIAN_POINT('Ctrl Pts',(-7.25999201277446,-78.5621238138831,1.88215726613136));
#4296=CARTESIAN_POINT('Ctrl Pts',(-6.08456377314787,-76.0152598204135,1.20352345556986));
#4297=CARTESIAN_POINT('Ctrl Pts',(-5.41839040598247,-73.5163648789521,0.818908082709956));
#4298=CARTESIAN_POINT('Ctrl Pts',(-5.33259938061227,-71.0582381163926,0.769376611118421));
#4299=CARTESIAN_POINT('Ctrl Pts',(-5.24298513910617,-68.4905666798746,0.717637804661646));
#4300=CARTESIAN_POINT('Ctrl Pts',(-5.80942508601236,-65.9014829716902,1.0446720604877));
#4301=CARTESIAN_POINT('Ctrl Pts',(-6.75687932207715,-63.2170067859018,1.59168501872456));
#4302=CARTESIAN_POINT('Ctrl Pts',(-6.91509664323091,-62.7687206158166,1.68303183168314));
#4303=CARTESIAN_POINT('Ctrl Pts',(-7.08312893354167,-62.318502861963,1.7800453197266));
#4304=CARTESIAN_POINT('Ctrl Pts',(-7.25999201277446,-61.8667243680587,1.88215726613136));
#4305=CARTESIAN_POINT('Origin',(-6.3289656575987,-69.974424117541,1.344628949348));
#4306=CARTESIAN_POINT('Origin',(-2.,-69.974424117541,-6.15335951383376));
#4307=CARTESIAN_POINT('Ctrl Pts',(-2.,-61.8667243680587,-7.22841614740048));
#4308=CARTESIAN_POINT('Ctrl Pts',(-2.,-62.318502861963,-7.02419225459097));
#4309=CARTESIAN_POINT('Ctrl Pts',(-2.,-62.7687206158166,-6.83016527850403));
#4310=CARTESIAN_POINT('Ctrl Pts',(-2.,-63.2170067859018,-6.64747165258687));
#4311=CARTESIAN_POINT('Ctrl Pts',(-2.,-65.9014829716902,-5.55344573611315));
#4312=CARTESIAN_POINT('Ctrl Pts',(-2.,-68.4905666798746,-4.89937722446105));
#4313=CARTESIAN_POINT('Ctrl Pts',(-2.,-71.0582381163926,-5.0028548373746));
#4314=CARTESIAN_POINT('Ctrl Pts',(-2.,-73.5163648789521,-5.10191778055767));
#4315=CARTESIAN_POINT('Ctrl Pts',(-2.,-76.0152598204135,-5.87114852627748));
#4316=CARTESIAN_POINT('Ctrl Pts',(-2.,-78.5621238138831,-7.22841614740048));
#4317=CARTESIAN_POINT('Ctrl Pts',(-2.,-80.567161173689,-7.22841614740048));
#4318=CARTESIAN_POINT('Ctrl Pts',(-2.,-80.2120602109281,-7.00975988108649));
#4319=CARTESIAN_POINT('Ctrl Pts',(-2.,-79.4155945101771,-6.53844597736901));
#4320=CARTESIAN_POINT('Ctrl Pts',(-2.,-78.1786453587246,-5.87333421338161));
#4321=CARTESIAN_POINT('Ctrl Pts',(-2.,-76.5027255111624,-5.11571513525529));
#4322=CARTESIAN_POINT('Ctrl Pts',(-2.,-74.390056935629,-4.42130176752637));
#4323=CARTESIAN_POINT('Ctrl Pts',(-2.,-72.1953265085626,-4.00725566537872));
#4324=CARTESIAN_POINT('Ctrl Pts',(-2.,-70.0042014133484,-3.9189051902313));
#4325=CARTESIAN_POINT('Ctrl Pts',(-2.,-67.8153537592503,-4.15549990095184));
#4326=CARTESIAN_POINT('Ctrl Pts',(-2.,-65.6262083043601,-4.68029925966779));
#4327=CARTESIAN_POINT('Ctrl Pts',(-2.,-63.5387967354712,-5.40411501423586));
#4328=CARTESIAN_POINT('Ctrl Pts',(-2.,-61.8851786481812,-6.10492074915066));
#4329=CARTESIAN_POINT('Ctrl Pts',(-2.,-60.6678955261294,-6.67470258006259));
#4330=CARTESIAN_POINT('Ctrl Pts',(-2.,-59.8901240556968,-7.05876093214625));
#4331=CARTESIAN_POINT('Ctrl Pts',(-2.,-59.5539675227512,-7.22841614740048));
#4332=CARTESIAN_POINT('Ctrl Pts',(-2.,-59.023048829387,-7.50000011175871));
#4333=CARTESIAN_POINT('Ctrl Pts',(2.,-59.023048829387,-7.50000011175871));
#4334=CARTESIAN_POINT('Ctrl Pts',(-2.,-59.4658125758392,-7.2704911429993));
#4335=CARTESIAN_POINT('Ctrl Pts',(2.,-59.4658125758392,-7.2704911429993));
#4336=CARTESIAN_POINT('Ctrl Pts',(-2.,-60.3503352806256,-6.82455410248062));
#4337=CARTESIAN_POINT('Ctrl Pts',(2.,-60.3503352806256,-6.82455410248062));
#4338=CARTESIAN_POINT('Ctrl Pts',(-2.,-61.6741052019547,-6.19489136439328));
#4339=CARTESIAN_POINT('Ctrl Pts',(2.,-61.6741052019547,-6.19489136439328));
#4340=CARTESIAN_POINT('Ctrl Pts',(-2.,-63.4335717450556,-5.44060207168644));
#4341=CARTESIAN_POINT('Ctrl Pts',(2.,-63.4335717450556,-5.44060207168644));
#4342=CARTESIAN_POINT('Ctrl Pts',(-2.,-65.6262083043601,-4.68029925966779));
#4343=CARTESIAN_POINT('Ctrl Pts',(2.,-65.6262083043601,-4.68029925966779));
#4344=CARTESIAN_POINT('Ctrl Pts',(-2.,-67.8153537592503,-4.15549990095184));
#4345=CARTESIAN_POINT('Ctrl Pts',(2.,-67.8153537592503,-4.15549990095184));
#4346=CARTESIAN_POINT('Ctrl Pts',(-2.,-70.0042014133484,-3.9189051902313));
#4347=CARTESIAN_POINT('Ctrl Pts',(2.,-70.0042014133484,-3.9189051902313));
#4348=CARTESIAN_POINT('Ctrl Pts',(-2.,-72.1953265085626,-4.00725566537872));
#4349=CARTESIAN_POINT('Ctrl Pts',(2.,-72.1953265085626,-4.00725566537872));
#4350=CARTESIAN_POINT('Ctrl Pts',(-2.,-74.390056935629,-4.42130176752637));
#4351=CARTESIAN_POINT('Ctrl Pts',(2.,-74.390056935629,-4.42130176752637));
#4352=CARTESIAN_POINT('Ctrl Pts',(-2.,-76.5889091590872,-5.14404285210198));
#4353=CARTESIAN_POINT('Ctrl Pts',(2.,-76.5889091590872,-5.14404285210198));
#4354=CARTESIAN_POINT('Ctrl Pts',(-2.,-78.3513320174022,-5.95194699381022));
#4355=CARTESIAN_POINT('Ctrl Pts',(2.,-78.3513320174022,-5.95194699381022));
#4356=CARTESIAN_POINT('Ctrl Pts',(-2.,-79.6749700473809,-6.6794613273393));
#4357=CARTESIAN_POINT('Ctrl Pts',(2.,-79.6749700473809,-6.6794613273393));
#4358=CARTESIAN_POINT('Ctrl Pts',(-2.,-80.5581914712196,-7.21762747650485));
#4359=CARTESIAN_POINT('Ctrl Pts',(2.,-80.5581914712196,-7.21762747650485));
#4360=CARTESIAN_POINT('Ctrl Pts',(-2.,-81.0000012069941,-7.50000011175871));
#4361=CARTESIAN_POINT('Ctrl Pts',(2.,-81.0000012069941,-7.50000011175871));
#4362=CARTESIAN_POINT('Ctrl Pts',(2.,-59.5539675227512,-7.22841614740048));
#4363=CARTESIAN_POINT('Ctrl Pts',(2.,-59.8901240556968,-7.05876093214625));
#4364=CARTESIAN_POINT('Ctrl Pts',(2.,-60.6678955261294,-6.67470258006259));
#4365=CARTESIAN_POINT('Ctrl Pts',(2.,-61.8851786481812,-6.10492074915066));
#4366=CARTESIAN_POINT('Ctrl Pts',(2.,-63.5387967354712,-5.40411501423586));
#4367=CARTESIAN_POINT('Ctrl Pts',(2.,-65.6262083043601,-4.68029925966779));
#4368=CARTESIAN_POINT('Ctrl Pts',(2.,-67.8153537592503,-4.15549990095184));
#4369=CARTESIAN_POINT('Ctrl Pts',(2.,-70.0042014133484,-3.9189051902313));
#4370=CARTESIAN_POINT('Ctrl Pts',(2.,-72.1953265085626,-4.00725566537872));
#4371=CARTESIAN_POINT('Ctrl Pts',(2.,-74.390056935629,-4.42130176752637));
#4372=CARTESIAN_POINT('Ctrl Pts',(2.,-76.5027255111624,-5.11571513525529));
#4373=CARTESIAN_POINT('Ctrl Pts',(2.,-78.1786453587246,-5.87333421338161));
#4374=CARTESIAN_POINT('Ctrl Pts',(2.,-79.4155945101771,-6.53844597736901));
#4375=CARTESIAN_POINT('Ctrl Pts',(2.,-80.2120602109281,-7.00975988108649));
#4376=CARTESIAN_POINT('Ctrl Pts',(2.,-80.567161173689,-7.22841614740048));
#4377=CARTESIAN_POINT('Ctrl Pts',(-2.,-80.4614693110051,-8.34260525463698));
#4378=CARTESIAN_POINT('Ctrl Pts',(2.,-80.4614693110051,-8.34260525463698));
#4379=CARTESIAN_POINT('Ctrl Pts',(-2.,-77.2543032514813,-6.29281807569001));
#4380=CARTESIAN_POINT('Ctrl Pts',(2.,-77.2543032514813,-6.29281807569001));
#4381=CARTESIAN_POINT('Ctrl Pts',(-2.,-74.124551940927,-5.12642782669637));
#4382=CARTESIAN_POINT('Ctrl Pts',(2.,-74.124551940927,-5.12642782669637));
#4383=CARTESIAN_POINT('Ctrl Pts',(-2.,-71.0582381163926,-5.0028548373746));
#4384=CARTESIAN_POINT('Ctrl Pts',(2.,-71.0582381163926,-5.0028548373746));
#4385=CARTESIAN_POINT('Ctrl Pts',(-2.,-68.4905666798746,-4.89937722446105));
#4386=CARTESIAN_POINT('Ctrl Pts',(2.,-68.4905666798746,-4.89937722446105));
#4387=CARTESIAN_POINT('Ctrl Pts',(-2.,-65.9014829716902,-5.55344573611315));
#4388=CARTESIAN_POINT('Ctrl Pts',(2.,-65.9014829716902,-5.55344573611315));
#4389=CARTESIAN_POINT('Ctrl Pts',(-2.,-63.2170067859018,-6.64747165258687));
#4390=CARTESIAN_POINT('Ctrl Pts',(2.,-63.2170067859018,-6.64747165258687));
#4391=CARTESIAN_POINT('Ctrl Pts',(-2.,-61.9844545185248,-7.14978347455702));
#4392=CARTESIAN_POINT('Ctrl Pts',(2.,-61.9844545185248,-7.14978347455702));
#4393=CARTESIAN_POINT('Ctrl Pts',(-2.,-60.7373002104171,-7.73777112560894));
#4394=CARTESIAN_POINT('Ctrl Pts',(2.,-60.7373002104171,-7.73777112560894));
#4395=CARTESIAN_POINT('Ctrl Pts',(-2.,-59.483251847957,-8.38781383743622));
#4396=CARTESIAN_POINT('Ctrl Pts',(2.,-59.483251847957,-8.38781383743622));
#4397=CARTESIAN_POINT('Ctrl Pts',(2.,-78.5621238138831,-7.22841614740048));
#4398=CARTESIAN_POINT('Ctrl Pts',(2.,-76.0152598204135,-5.87114852627748));
#4399=CARTESIAN_POINT('Ctrl Pts',(2.,-73.5163648789521,-5.10191778055767));
#4400=CARTESIAN_POINT('Ctrl Pts',(2.,-71.0582381163926,-5.0028548373746));
#4401=CARTESIAN_POINT('Ctrl Pts',(2.,-68.4905666798746,-4.89937722446105));
#4402=CARTESIAN_POINT('Ctrl Pts',(2.,-65.9014829716902,-5.55344573611315));
#4403=CARTESIAN_POINT('Ctrl Pts',(2.,-63.2170067859018,-6.64747165258687));
#4404=CARTESIAN_POINT('Ctrl Pts',(2.,-62.7687206158166,-6.83016527850403));
#4405=CARTESIAN_POINT('Ctrl Pts',(2.,-62.318502861963,-7.02419225459097));
#4406=CARTESIAN_POINT('Ctrl Pts',(2.,-61.8667243680587,-7.22841614740048));
#4407=CARTESIAN_POINT('Origin',(2.,-69.974424117541,-6.15335951383376));
#4408=CARTESIAN_POINT('Origin',(0.,-6.,1.56462189870865E-7));
#4409=CARTESIAN_POINT('',(-21.,-6.,-21.));
#4410=CARTESIAN_POINT('',(-21.,-6.,-21.));
#4411=CARTESIAN_POINT('',(21.,-6.,-21.));
#4412=CARTESIAN_POINT('',(11.1,-6.,21.0000003129244));
#4413=CARTESIAN_POINT('',(11.1,-6.,21.0000003129244));
#4414=CARTESIAN_POINT('',(-21.,-6.,21.));
#4415=CARTESIAN_POINT('',(13.75,-6.,15.5000001564622));
#4416=CARTESIAN_POINT('Origin',(15.5,-6.,15.5000001564622));
#4417=CARTESIAN_POINT('',(-17.25,-6.,15.5000001564622));
#4418=CARTESIAN_POINT('Origin',(-15.5,-6.,15.5000001564622));
#4419=CARTESIAN_POINT('',(13.75,-6.,-15.4999998435378));
#4420=CARTESIAN_POINT('Origin',(15.5,-6.,-15.4999998435378));
#4421=CARTESIAN_POINT('',(-17.25,-6.,-15.4999998435378));
#4422=CARTESIAN_POINT('Origin',(-15.5,-6.,-15.4999998435378));
#4423=CARTESIAN_POINT('Origin',(-18.2500002384186,0.,2.74999999999999));
#4424=CARTESIAN_POINT('',(-18.2500002384186,-1.5,2.74999999999999));
#4425=CARTESIAN_POINT('',(-18.2500002384186,0.,2.74999999999999));
#4426=CARTESIAN_POINT('',(-18.2500002384186,-1.5,-2.75));
#4427=CARTESIAN_POINT('',(-18.2500002384186,-1.5,-2.75));
#4428=CARTESIAN_POINT('',(-18.2500002384186,0.,-2.75));
#4429=CARTESIAN_POINT('Origin',(-13.7500002384186,0.,2.75));
#4430=CARTESIAN_POINT('',(-13.7500002384186,-1.5,2.75));
#4431=CARTESIAN_POINT('',(-13.7500002384186,0.,2.75));
#4432=CARTESIAN_POINT('',(-18.2500002384186,-1.5,2.74999999999999));
#4433=CARTESIAN_POINT('Origin',(-13.7500002384186,0.,-2.75));
#4434=CARTESIAN_POINT('',(-13.7500002384186,-1.5,-2.75));
#4435=CARTESIAN_POINT('',(-13.7500002384186,0.,-2.75));
#4436=CARTESIAN_POINT('',(-13.7500002384186,-1.5,2.75));
#4437=CARTESIAN_POINT('Origin',(-18.2500002384186,0.,-2.75));
#4438=CARTESIAN_POINT('',(-13.7500002384186,-1.5,-2.75));
#4439=CARTESIAN_POINT('Origin',(-16.0000002384186,-1.5,-5.55111512312578E-16));
#4440=CARTESIAN_POINT('Origin',(-2.75,0.,-13.7500002384186));
#4441=CARTESIAN_POINT('',(-2.75,-1.5,-13.7500002384186));
#4442=CARTESIAN_POINT('',(-2.75,0.,-13.7500002384186));
#4443=CARTESIAN_POINT('',(-2.74999999999999,-1.5,-18.2500002384186));
#4444=CARTESIAN_POINT('',(-2.74999999999999,-1.5,-18.2500002384186));
#4445=CARTESIAN_POINT('',(-2.74999999999999,0.,-18.2500002384186));
#4446=CARTESIAN_POINT('Origin',(2.75,0.,-13.7500002384186));
#4447=CARTESIAN_POINT('',(2.75,-1.5,-13.7500002384186));
#4448=CARTESIAN_POINT('',(2.75,0.,-13.7500002384186));
#4449=CARTESIAN_POINT('',(-2.75,-1.5,-13.7500002384186));
#4450=CARTESIAN_POINT('Origin',(2.75,0.,-18.2500002384186));
#4451=CARTESIAN_POINT('',(2.75,-1.5,-18.2500002384186));
#4452=CARTESIAN_POINT('',(2.75,0.,-18.2500002384186));
#4453=CARTESIAN_POINT('',(2.75,-1.5,-13.7500002384186));
#4454=CARTESIAN_POINT('Origin',(-2.74999999999999,0.,-18.2500002384186));
#4455=CARTESIAN_POINT('',(2.75,-1.5,-18.2500002384186));
#4456=CARTESIAN_POINT('Origin',(3.33066907387547E-15,-1.5,-16.0000002384186));
#4457=CARTESIAN_POINT('Origin',(13.7500002384186,0.,-2.75));
#4458=CARTESIAN_POINT('',(13.7500002384186,-1.5,-2.75));
#4459=CARTESIAN_POINT('',(13.7500002384186,0.,-2.75));
#4460=CARTESIAN_POINT('',(18.2500002384186,-1.5,-2.75));
#4461=CARTESIAN_POINT('',(18.2500002384186,-1.5,-2.75));
#4462=CARTESIAN_POINT('',(18.2500002384186,0.,-2.75));
#4463=CARTESIAN_POINT('Origin',(13.7500002384186,0.,2.75));
#4464=CARTESIAN_POINT('',(13.7500002384186,-1.5,2.75));
#4465=CARTESIAN_POINT('',(13.7500002384186,0.,2.75));
#4466=CARTESIAN_POINT('',(13.7500002384186,-1.5,-2.75));
#4467=CARTESIAN_POINT('Origin',(18.2500002384186,0.,2.75));
#4468=CARTESIAN_POINT('',(18.2500002384186,-1.5,2.75));
#4469=CARTESIAN_POINT('',(18.2500002384186,0.,2.75));
#4470=CARTESIAN_POINT('',(13.7500002384186,-1.5,2.75));
#4471=CARTESIAN_POINT('Origin',(18.2500002384186,0.,-2.75));
#4472=CARTESIAN_POINT('',(18.2500002384186,-1.5,2.75));
#4473=CARTESIAN_POINT('Origin',(16.0000002384186,-1.5,-3.33066907387547E-15));
#4474=CARTESIAN_POINT('Origin',(0.,0.,-1.11022302462516E-15));
#4475=CARTESIAN_POINT('',(-5.25,-3.,-1.75316259417752E-15));
#4476=CARTESIAN_POINT('Origin',(0.,-3.,-1.11022302462516E-15));
#4477=CARTESIAN_POINT('',(-5.25,-6.,-4.67283455072796E-16));
#4478=CARTESIAN_POINT('',(-5.25,0.,-1.75316259417752E-15));
#4479=CARTESIAN_POINT('Origin',(0.,-6.,-1.11022302462516E-15));
#4480=CARTESIAN_POINT('Origin',(-1.93763607881158,0.,6.83048800790161));
#4481=CARTESIAN_POINT('',(-1.93763607881158,-3.,6.83048800790161));
#4482=CARTESIAN_POINT('',(-1.93763607881158,0.,6.83048800790161));
#4483=CARTESIAN_POINT('',(-6.83048800790161,-3.,1.93763607881158));
#4484=CARTESIAN_POINT('',(-6.83048800790161,-3.,1.93763607881158));
#4485=CARTESIAN_POINT('',(-6.83048800790161,0.,1.93763607881158));
#4486=CARTESIAN_POINT('Origin',(0.,0.,-1.11022302462516E-15));
#4487=CARTESIAN_POINT('',(6.83048800790161,-3.,-1.93763607881158));
#4488=CARTESIAN_POINT('',(6.83048800790161,0.,-1.93763607881158));
#4489=CARTESIAN_POINT('Origin',(0.,-3.,-1.11022302462516E-15));
#4490=CARTESIAN_POINT('Origin',(1.93763607881158,0.,-6.83048800790161));
#4491=CARTESIAN_POINT('',(1.93763607881158,-3.,-6.83048800790161));
#4492=CARTESIAN_POINT('',(1.93763607881158,0.,-6.83048800790161));
#4493=CARTESIAN_POINT('',(1.93763607881158,-3.,-6.83048800790161));
#4494=CARTESIAN_POINT('Origin',(0.,0.,-1.11022302462516E-15));
#4495=CARTESIAN_POINT('Origin',(0.,-3.,-1.11022302462516E-15));
#4496=CARTESIAN_POINT('Origin',(0.,-3.,-1.11022302462516E-15));
#4497=CARTESIAN_POINT('Origin',(15.5,0.,15.5000001564622));
#4498=CARTESIAN_POINT('',(13.75,0.,15.5000001564622));
#4499=CARTESIAN_POINT('Origin',(-15.5,0.,15.5000001564622));
#4500=CARTESIAN_POINT('',(-17.25,0.,15.5000001564622));
#4501=CARTESIAN_POINT('Origin',(15.5,0.,-15.4999998435378));
#4502=CARTESIAN_POINT('',(13.75,0.,-15.4999998435378));
#4503=CARTESIAN_POINT('Origin',(-15.5,0.,-15.4999998435378));
#4504=CARTESIAN_POINT('',(-17.25,0.,-15.4999998435378));
#4505=CARTESIAN_POINT('Origin',(11.1,0.,21.));
#4506=CARTESIAN_POINT('',(11.1,0.,21.0000003129244));
#4507=CARTESIAN_POINT('Origin',(21.,0.,21.));
#4508=CARTESIAN_POINT('Origin',(-21.,0.,-21.));
#4509=CARTESIAN_POINT('',(-21.,0.,-21.));
#4510=CARTESIAN_POINT('Origin',(-21.,0.,21.));
#4511=CARTESIAN_POINT('Origin',(0.,-6.,1.56462189870865E-7));
#4512=UNCERTAINTY_MEASURE_WITH_UNIT(LENGTH_MEASURE(0.01),#4516,
'DISTANCE_ACCURACY_VALUE',
'Maximum model space distance between geometric entities at asserted c
onnectivities');
#4513=UNCERTAINTY_MEASURE_WITH_UNIT(LENGTH_MEASURE(0.01),#4516,
'DISTANCE_ACCURACY_VALUE',
'Maximum model space distance between geometric entities at asserted c
onnectivities');
#4514=(
GEOMETRIC_REPRESENTATION_CONTEXT(3)
GLOBAL_UNCERTAINTY_ASSIGNED_CONTEXT((#4512))
GLOBAL_UNIT_ASSIGNED_CONTEXT((#4516,#4518,#4519))
REPRESENTATION_CONTEXT('','3D')
);
#4515=(
GEOMETRIC_REPRESENTATION_CONTEXT(3)
GLOBAL_UNCERTAINTY_ASSIGNED_CONTEXT((#4513))
GLOBAL_UNIT_ASSIGNED_CONTEXT((#4516,#4518,#4519))
REPRESENTATION_CONTEXT('','3D')
);
#4516=(
LENGTH_UNIT()
NAMED_UNIT(*)
SI_UNIT(.MILLI.,.METRE.)
);
#4517=(
LENGTH_UNIT()
NAMED_UNIT(*)
SI_UNIT($,.METRE.)
);
#4518=(
NAMED_UNIT(*)
PLANE_ANGLE_UNIT()
SI_UNIT($,.RADIAN.)
);
#4519=(
NAMED_UNIT(*)
SI_UNIT($,.STERADIAN.)
SOLID_ANGLE_UNIT()
);
#4520=SHAPE_DEFINITION_REPRESENTATION(#4521,#4522);
#4521=PRODUCT_DEFINITION_SHAPE('',$,#4524);
#4522=SHAPE_REPRESENTATION('',(#2374),#4514);
#4523=PRODUCT_DEFINITION_CONTEXT('part definition',#4528,'design');
#4524=PRODUCT_DEFINITION('SyringeHolder for Hamilton 1001TLL',
'SyringeHolder for Hamilton 1001TLL v5',#4525,#4523);
#4525=PRODUCT_DEFINITION_FORMATION('',$,#4530);
#4526=PRODUCT_RELATED_PRODUCT_CATEGORY(
'SyringeHolder for Hamilton 1001TLL v5',
'SyringeHolder for Hamilton 1001TLL v5',(#4530));
#4527=APPLICATION_PROTOCOL_DEFINITION('international standard',
'automotive_design',2009,#4528);
#4528=APPLICATION_CONTEXT(
'Core Data for Automotive Mechanical Design Process');
#4529=PRODUCT_CONTEXT('part definition',#4528,'mechanical');
#4530=PRODUCT('SyringeHolder for Hamilton 1001TLL',
'SyringeHolder for Hamilton 1001TLL v5',$,(#4529));
#4531=PRESENTATION_STYLE_ASSIGNMENT((#4533));
#4532=PRESENTATION_STYLE_ASSIGNMENT((#4534));
#4533=SURFACE_STYLE_USAGE(.BOTH.,#4535);
#4534=SURFACE_STYLE_USAGE(.BOTH.,#4536);
#4535=SURFACE_SIDE_STYLE('',(#4537));
#4536=SURFACE_SIDE_STYLE('',(#4538));
#4537=SURFACE_STYLE_FILL_AREA(#4539);
#4538=SURFACE_STYLE_FILL_AREA(#4540);
#4539=FILL_AREA_STYLE('Steel - Satin',(#4541));
#4540=FILL_AREA_STYLE('Nylon 6-6 (White)',(#4542));
#4541=FILL_AREA_STYLE_COLOUR('Steel - Satin',#4543);
#4542=FILL_AREA_STYLE_COLOUR('Nylon 6-6 (White)',#4544);
#4543=COLOUR_RGB('Steel - Satin',0.627450980392157,0.627450980392157,0.627450980392157);
#4544=COLOUR_RGB('Nylon 6-6 (White)',0.972549019607843,0.968627450980392,
0.929411764705882);
ENDSEC;
END-ISO-10303-21;
