# Supplementary material for: An open source extrusion bioprinter based on the E3D motion system and tool changer to enable FRESH and multimaterial bioprinting
Source: Sci Rep. 2021 Nov 3;11:21547. doi: 10.1038/s41598-021-00931-1 (PMC8566469; doi:10.1038/s41598-021-00931-1)
Supplement: Supplementary file 2 — Supplementary Information 2. [file 41598_2021_931_MOESM2_ESM.zip › Printer components, STL and STEP files/Modified Gregory Holloway's toolchanger enclosure/Printed parts for enclosure/HEPA-filter and fan mount.step]

ISO-10303-21;
HEADER;
/* Generated by software containing ST-Developer
 * from STEP Tools, Inc. (www.steptools.com) 
 */

FILE_DESCRIPTION(
/* description */ (''),
/* implementation_level */ '2;1');

FILE_NAME(
/* name */ 
'//argos.storage.uu.se/MyGroups$/Bronze/UPRINT/Manuscripts/Engberg et 
al, April 21.docx.sb-6ca6f2c6-Cniny2/Supplementary material/Printer co
mponents/STEP/HEPA-filter and fan mount.step',
/* time_stamp */ '2021-06-22T10:45:15+02:00',
/* author */ (''),
/* organization */ (''),
/* preprocessor_version */ 'ST-DEVELOPER v18.1',
/* originating_system */ 'Autodesk Translation Framework v10.9.0.1377',

/* authorisation */ '');

FILE_SCHEMA (('AUTOMOTIVE_DESIGN { 1 0 10303 214 3 1 1 }'));
ENDSEC;

DATA;
#10=MECHANICAL_DESIGN_GEOMETRIC_PRESENTATION_REPRESENTATION('',(#13),#3760);
#11=SHAPE_REPRESENTATION_RELATIONSHIP('SRR','None',#3767,#12);
#12=ADVANCED_BREP_SHAPE_REPRESENTATION('',(#14),#3759);
#13=STYLED_ITEM('',(#3776),#14);
#14=MANIFOLD_SOLID_BREP('Body1',#2212);
#15=CYLINDRICAL_SURFACE('',#2282,3.50000000000001);
#16=CYLINDRICAL_SURFACE('',#2287,3.50000000000001);
#17=CYLINDRICAL_SURFACE('',#2292,3.50000000000001);
#18=CYLINDRICAL_SURFACE('',#2297,3.50000000000001);
#19=CYLINDRICAL_SURFACE('',#2302,3.50000000000001);
#20=CYLINDRICAL_SURFACE('',#2307,3.50000000000001);
#21=CYLINDRICAL_SURFACE('',#2312,3.50000000000001);
#22=CYLINDRICAL_SURFACE('',#2317,3.50000000000001);
#23=CYLINDRICAL_SURFACE('',#2322,3.50000000000001);
#24=CYLINDRICAL_SURFACE('',#2327,3.50000000000001);
#25=CYLINDRICAL_SURFACE('',#2332,3.50000000000001);
#26=CYLINDRICAL_SURFACE('',#2337,3.50000000000001);
#27=CYLINDRICAL_SURFACE('',#2342,3.50000000000001);
#28=CYLINDRICAL_SURFACE('',#2347,3.50000000000001);
#29=CYLINDRICAL_SURFACE('',#2352,3.50000000000001);
#30=CYLINDRICAL_SURFACE('',#2357,3.50000000000001);
#31=CYLINDRICAL_SURFACE('',#2362,3.50000000000001);
#32=CYLINDRICAL_SURFACE('',#2367,3.50000000000001);
#33=CYLINDRICAL_SURFACE('',#2372,3.50000000000001);
#34=CYLINDRICAL_SURFACE('',#2377,3.50000000000001);
#35=CYLINDRICAL_SURFACE('',#2405,7.87926682712226);
#36=CYLINDRICAL_SURFACE('',#2406,108.000000014901);
#37=CYLINDRICAL_SURFACE('',#2410,108.000000014901);
#38=CYLINDRICAL_SURFACE('',#2413,108.000000014901);
#39=CYLINDRICAL_SURFACE('',#2417,108.000000014901);
#40=CYLINDRICAL_SURFACE('',#2418,7.87926682712226);
#41=CYLINDRICAL_SURFACE('',#2423,3.08115841552317);
#42=CYLINDRICAL_SURFACE('',#2426,108.000000014901);
#43=CYLINDRICAL_SURFACE('',#2427,7.87926682712226);
#44=CYLINDRICAL_SURFACE('',#2430,108.000000014901);
#45=CYLINDRICAL_SURFACE('',#2432,9.99999999999999);
#46=CYLINDRICAL_SURFACE('',#2434,108.000000014901);
#47=CYLINDRICAL_SURFACE('',#2435,108.000000014901);
#48=CYLINDRICAL_SURFACE('',#2439,108.000000014901);
#49=CYLINDRICAL_SURFACE('',#2442,7.87926682712226);
#50=CYLINDRICAL_SURFACE('',#2445,1.75000000000001);
#51=CYLINDRICAL_SURFACE('',#2446,1.75000000000001);
#52=CYLINDRICAL_SURFACE('',#2447,1.75000000000001);
#53=CYLINDRICAL_SURFACE('',#2448,1.75000000000001);
#54=CYLINDRICAL_SURFACE('',#2449,1.74999999999999);
#55=CYLINDRICAL_SURFACE('',#2450,1.75000000000001);
#56=CYLINDRICAL_SURFACE('',#2451,1.74999999999999);
#57=CYLINDRICAL_SURFACE('',#2452,1.75000000000001);
#58=CYLINDRICAL_SURFACE('',#2453,1.75);
#59=CYLINDRICAL_SURFACE('',#2454,1.75000000000001);
#60=CYLINDRICAL_SURFACE('',#2455,1.75);
#61=CYLINDRICAL_SURFACE('',#2456,1.75);
#62=CYLINDRICAL_SURFACE('',#2457,1.75000000000001);
#63=CYLINDRICAL_SURFACE('',#2458,1.75);
#64=CYLINDRICAL_SURFACE('',#2459,1.75000000000001);
#65=CYLINDRICAL_SURFACE('',#2460,1.75000000000001);
#66=CYLINDRICAL_SURFACE('',#2461,1.75000000000001);
#67=CYLINDRICAL_SURFACE('',#2462,1.74999999999999);
#68=CYLINDRICAL_SURFACE('',#2463,1.75000000000001);
#69=CYLINDRICAL_SURFACE('',#2464,1.74999999999999);
#70=CONICAL_SURFACE('',#2266,1.99999999999999,0.10471975511966);
#71=CONICAL_SURFACE('',#2270,1.99999999999999,0.10471975511966);
#72=CONICAL_SURFACE('',#2274,1.99999999999999,0.10471975511966);
#73=CONICAL_SURFACE('',#2278,1.99999999999999,0.10471975511966);
#74=FACE_BOUND('',#387,.T.);
#75=FACE_BOUND('',#388,.T.);
#76=FACE_BOUND('',#389,.T.);
#77=FACE_BOUND('',#390,.T.);
#78=FACE_BOUND('',#391,.T.);
#79=FACE_BOUND('',#392,.T.);
#80=FACE_BOUND('',#393,.T.);
#81=FACE_BOUND('',#394,.T.);
#82=FACE_BOUND('',#395,.T.);
#83=FACE_BOUND('',#396,.T.);
#84=FACE_BOUND('',#397,.T.);
#85=FACE_BOUND('',#398,.T.);
#86=FACE_BOUND('',#399,.T.);
#87=FACE_BOUND('',#400,.T.);
#88=FACE_BOUND('',#401,.T.);
#89=FACE_BOUND('',#402,.T.);
#90=FACE_BOUND('',#403,.T.);
#91=FACE_BOUND('',#404,.T.);
#92=FACE_BOUND('',#405,.T.);
#93=FACE_BOUND('',#406,.T.);
#94=FACE_BOUND('',#418,.T.);
#95=FACE_BOUND('',#421,.T.);
#96=FACE_BOUND('',#424,.T.);
#97=FACE_BOUND('',#427,.T.);
#98=FACE_BOUND('',#430,.T.);
#99=FACE_BOUND('',#433,.T.);
#100=FACE_BOUND('',#436,.T.);
#101=FACE_BOUND('',#439,.T.);
#102=FACE_BOUND('',#442,.T.);
#103=FACE_BOUND('',#445,.T.);
#104=FACE_BOUND('',#448,.T.);
#105=FACE_BOUND('',#451,.T.);
#106=FACE_BOUND('',#454,.T.);
#107=FACE_BOUND('',#457,.T.);
#108=FACE_BOUND('',#460,.T.);
#109=FACE_BOUND('',#463,.T.);
#110=FACE_BOUND('',#466,.T.);
#111=FACE_BOUND('',#469,.T.);
#112=FACE_BOUND('',#472,.T.);
#113=FACE_BOUND('',#475,.T.);
#114=FACE_BOUND('',#481,.T.);
#115=FACE_BOUND('',#549,.T.);
#116=FACE_BOUND('',#550,.T.);
#117=FACE_BOUND('',#551,.T.);
#118=FACE_BOUND('',#552,.T.);
#119=FACE_BOUND('',#553,.T.);
#120=FACE_BOUND('',#554,.T.);
#121=FACE_BOUND('',#555,.T.);
#122=FACE_BOUND('',#556,.T.);
#123=FACE_BOUND('',#557,.T.);
#124=FACE_BOUND('',#558,.T.);
#125=FACE_BOUND('',#559,.T.);
#126=FACE_BOUND('',#560,.T.);
#127=FACE_BOUND('',#561,.T.);
#128=FACE_BOUND('',#562,.T.);
#129=FACE_BOUND('',#563,.T.);
#130=FACE_BOUND('',#564,.T.);
#131=FACE_BOUND('',#565,.T.);
#132=FACE_BOUND('',#566,.T.);
#133=FACE_BOUND('',#567,.T.);
#134=FACE_BOUND('',#568,.T.);
#135=FACE_BOUND('',#569,.T.);
#136=FACE_BOUND('',#570,.T.);
#137=FACE_BOUND('',#571,.T.);
#138=FACE_BOUND('',#572,.T.);
#139=FACE_BOUND('',#573,.T.);
#140=CIRCLE('',#2230,7.87926682712226);
#141=CIRCLE('',#2231,108.000000014901);
#142=CIRCLE('',#2232,108.000000014901);
#143=CIRCLE('',#2233,3.08115841552317);
#144=CIRCLE('',#2234,7.87926682712226);
#145=CIRCLE('',#2235,108.000000014901);
#146=CIRCLE('',#2236,108.000000014901);
#147=CIRCLE('',#2237,7.87926682712226);
#148=CIRCLE('',#2238,108.000000014901);
#149=CIRCLE('',#2239,9.99999999999999);
#150=CIRCLE('',#2240,108.000000014901);
#151=CIRCLE('',#2241,108.000000014901);
#152=CIRCLE('',#2242,7.87926682712226);
#153=CIRCLE('',#2243,108.000000014901);
#154=CIRCLE('',#2244,108.000000014901);
#155=CIRCLE('',#2245,1.75000000000001);
#156=CIRCLE('',#2246,1.75000000000001);
#157=CIRCLE('',#2247,1.75000000000001);
#158=CIRCLE('',#2248,1.75000000000001);
#159=CIRCLE('',#2249,1.74999999999999);
#160=CIRCLE('',#2250,1.75000000000001);
#161=CIRCLE('',#2251,1.74999999999999);
#162=CIRCLE('',#2252,1.75000000000001);
#163=CIRCLE('',#2253,1.75);
#164=CIRCLE('',#2254,1.75000000000001);
#165=CIRCLE('',#2255,1.75);
#166=CIRCLE('',#2256,1.75);
#167=CIRCLE('',#2257,1.75000000000001);
#168=CIRCLE('',#2258,1.75);
#169=CIRCLE('',#2259,1.75000000000001);
#170=CIRCLE('',#2260,1.75000000000001);
#171=CIRCLE('',#2261,1.75000000000001);
#172=CIRCLE('',#2262,1.74999999999999);
#173=CIRCLE('',#2263,1.75000000000001);
#174=CIRCLE('',#2264,1.74999999999999);
#175=CIRCLE('',#2267,1.99999999999999);
#176=CIRCLE('',#2268,1.36937458840593);
#177=CIRCLE('',#2271,1.99999999999999);
#178=CIRCLE('',#2272,1.36937458840593);
#179=CIRCLE('',#2275,1.99999999999999);
#180=CIRCLE('',#2276,1.36937458840593);
#181=CIRCLE('',#2279,1.99999999999999);
#182=CIRCLE('',#2280,1.36937458840593);
#183=CIRCLE('',#2283,3.50000000000001);
#184=CIRCLE('',#2284,3.50000000000001);
#185=CIRCLE('',#2286,1.75000000000001);
#186=CIRCLE('',#2288,3.50000000000001);
#187=CIRCLE('',#2289,3.50000000000001);
#188=CIRCLE('',#2291,1.75000000000001);
#189=CIRCLE('',#2293,3.50000000000001);
#190=CIRCLE('',#2294,3.50000000000001);
#191=CIRCLE('',#2296,1.75000000000001);
#192=CIRCLE('',#2298,3.50000000000001);
#193=CIRCLE('',#2299,3.50000000000001);
#194=CIRCLE('',#2301,1.75000000000001);
#195=CIRCLE('',#2303,3.50000000000001);
#196=CIRCLE('',#2304,3.50000000000001);
#197=CIRCLE('',#2306,1.75000000000001);
#198=CIRCLE('',#2308,3.50000000000001);
#199=CIRCLE('',#2309,3.50000000000001);
#200=CIRCLE('',#2311,1.74999999999999);
#201=CIRCLE('',#2313,3.50000000000001);
#202=CIRCLE('',#2314,3.50000000000001);
#203=CIRCLE('',#2316,1.75000000000001);
#204=CIRCLE('',#2318,3.50000000000001);
#205=CIRCLE('',#2319,3.50000000000001);
#206=CIRCLE('',#2321,1.74999999999999);
#207=CIRCLE('',#2323,3.50000000000001);
#208=CIRCLE('',#2324,3.50000000000001);
#209=CIRCLE('',#2326,1.75000000000001);
#210=CIRCLE('',#2328,3.50000000000001);
#211=CIRCLE('',#2329,3.50000000000001);
#212=CIRCLE('',#2331,1.75000000000001);
#213=CIRCLE('',#2333,3.50000000000001);
#214=CIRCLE('',#2334,3.50000000000001);
#215=CIRCLE('',#2336,1.75);
#216=CIRCLE('',#2338,3.50000000000001);
#217=CIRCLE('',#2339,3.50000000000001);
#218=CIRCLE('',#2341,1.75000000000001);
#219=CIRCLE('',#2343,3.50000000000001);
#220=CIRCLE('',#2344,3.50000000000001);
#221=CIRCLE('',#2346,1.75);
#222=CIRCLE('',#2348,3.50000000000001);
#223=CIRCLE('',#2349,3.50000000000001);
#224=CIRCLE('',#2351,1.75000000000001);
#225=CIRCLE('',#2353,3.50000000000001);
#226=CIRCLE('',#2354,3.50000000000001);
#227=CIRCLE('',#2356,1.75000000000001);
#228=CIRCLE('',#2358,3.50000000000001);
#229=CIRCLE('',#2359,3.50000000000001);
#230=CIRCLE('',#2361,1.75);
#231=CIRCLE('',#2363,3.50000000000001);
#232=CIRCLE('',#2364,3.50000000000001);
#233=CIRCLE('',#2366,1.74999999999999);
#234=CIRCLE('',#2368,3.50000000000001);
#235=CIRCLE('',#2369,3.50000000000001);
#236=CIRCLE('',#2371,1.75);
#237=CIRCLE('',#2373,3.50000000000001);
#238=CIRCLE('',#2374,3.50000000000001);
#239=CIRCLE('',#2376,1.74999999999999);
#240=CIRCLE('',#2378,3.50000000000001);
#241=CIRCLE('',#2379,3.50000000000001);
#242=CIRCLE('',#2381,1.75000000000001);
#243=CIRCLE('',#2387,108.000000014901);
#244=CIRCLE('',#2388,108.000000014901);
#245=CIRCLE('',#2389,7.87926682712226);
#246=CIRCLE('',#2390,3.08115841552317);
#247=CIRCLE('',#2391,108.000000014901);
#248=CIRCLE('',#2392,108.000000014901);
#249=CIRCLE('',#2393,7.87926682712226);
#250=CIRCLE('',#2394,108.000000014901);
#251=CIRCLE('',#2395,108.000000014901);
#252=CIRCLE('',#2396,7.87926682712226);
#253=CIRCLE('',#2397,108.000000014901);
#254=CIRCLE('',#2398,108.000000014901);
#255=CIRCLE('',#2399,9.99999999999999);
#256=CIRCLE('',#2400,108.000000014901);
#257=CIRCLE('',#2401,7.87926682712226);
#258=FACE_OUTER_BOUND('',#383,.T.);
#259=FACE_OUTER_BOUND('',#384,.T.);
#260=FACE_OUTER_BOUND('',#385,.T.);
#261=FACE_OUTER_BOUND('',#386,.T.);
#262=FACE_OUTER_BOUND('',#407,.T.);
#263=FACE_OUTER_BOUND('',#408,.T.);
#264=FACE_OUTER_BOUND('',#409,.T.);
#265=FACE_OUTER_BOUND('',#410,.T.);
#266=FACE_OUTER_BOUND('',#411,.T.);
#267=FACE_OUTER_BOUND('',#412,.T.);
#268=FACE_OUTER_BOUND('',#413,.T.);
#269=FACE_OUTER_BOUND('',#414,.T.);
#270=FACE_OUTER_BOUND('',#415,.T.);
#271=FACE_OUTER_BOUND('',#416,.T.);
#272=FACE_OUTER_BOUND('',#417,.T.);
#273=FACE_OUTER_BOUND('',#419,.T.);
#274=FACE_OUTER_BOUND('',#420,.T.);
#275=FACE_OUTER_BOUND('',#422,.T.);
#276=FACE_OUTER_BOUND('',#423,.T.);
#277=FACE_OUTER_BOUND('',#425,.T.);
#278=FACE_OUTER_BOUND('',#426,.T.);
#279=FACE_OUTER_BOUND('',#428,.T.);
#280=FACE_OUTER_BOUND('',#429,.T.);
#281=FACE_OUTER_BOUND('',#431,.T.);
#282=FACE_OUTER_BOUND('',#432,.T.);
#283=FACE_OUTER_BOUND('',#434,.T.);
#284=FACE_OUTER_BOUND('',#435,.T.);
#285=FACE_OUTER_BOUND('',#437,.T.);
#286=FACE_OUTER_BOUND('',#438,.T.);
#287=FACE_OUTER_BOUND('',#440,.T.);
#288=FACE_OUTER_BOUND('',#441,.T.);
#289=FACE_OUTER_BOUND('',#443,.T.);
#290=FACE_OUTER_BOUND('',#444,.T.);
#291=FACE_OUTER_BOUND('',#446,.T.);
#292=FACE_OUTER_BOUND('',#447,.T.);
#293=FACE_OUTER_BOUND('',#449,.T.);
#294=FACE_OUTER_BOUND('',#450,.T.);
#295=FACE_OUTER_BOUND('',#452,.T.);
#296=FACE_OUTER_BOUND('',#453,.T.);
#297=FACE_OUTER_BOUND('',#455,.T.);
#298=FACE_OUTER_BOUND('',#456,.T.);
#299=FACE_OUTER_BOUND('',#458,.T.);
#300=FACE_OUTER_BOUND('',#459,.T.);
#301=FACE_OUTER_BOUND('',#461,.T.);
#302=FACE_OUTER_BOUND('',#462,.T.);
#303=FACE_OUTER_BOUND('',#464,.T.);
#304=FACE_OUTER_BOUND('',#465,.T.);
#305=FACE_OUTER_BOUND('',#467,.T.);
#306=FACE_OUTER_BOUND('',#468,.T.);
#307=FACE_OUTER_BOUND('',#470,.T.);
#308=FACE_OUTER_BOUND('',#471,.T.);
#309=FACE_OUTER_BOUND('',#473,.T.);
#310=FACE_OUTER_BOUND('',#474,.T.);
#311=FACE_OUTER_BOUND('',#476,.T.);
#312=FACE_OUTER_BOUND('',#477,.T.);
#313=FACE_OUTER_BOUND('',#478,.T.);
#314=FACE_OUTER_BOUND('',#479,.T.);
#315=FACE_OUTER_BOUND('',#480,.T.);
#316=FACE_OUTER_BOUND('',#482,.T.);
#317=FACE_OUTER_BOUND('',#483,.T.);
#318=FACE_OUTER_BOUND('',#484,.T.);
#319=FACE_OUTER_BOUND('',#485,.T.);
#320=FACE_OUTER_BOUND('',#486,.T.);
#321=FACE_OUTER_BOUND('',#487,.T.);
#322=FACE_OUTER_BOUND('',#488,.T.);
#323=FACE_OUTER_BOUND('',#489,.T.);
#324=FACE_OUTER_BOUND('',#490,.T.);
#325=FACE_OUTER_BOUND('',#491,.T.);
#326=FACE_OUTER_BOUND('',#492,.T.);
#327=FACE_OUTER_BOUND('',#493,.T.);
#328=FACE_OUTER_BOUND('',#494,.T.);
#329=FACE_OUTER_BOUND('',#495,.T.);
#330=FACE_OUTER_BOUND('',#496,.T.);
#331=FACE_OUTER_BOUND('',#497,.T.);
#332=FACE_OUTER_BOUND('',#498,.T.);
#333=FACE_OUTER_BOUND('',#499,.T.);
#334=FACE_OUTER_BOUND('',#500,.T.);
#335=FACE_OUTER_BOUND('',#501,.T.);
#336=FACE_OUTER_BOUND('',#502,.T.);
#337=FACE_OUTER_BOUND('',#503,.T.);
#338=FACE_OUTER_BOUND('',#504,.T.);
#339=FACE_OUTER_BOUND('',#505,.T.);
#340=FACE_OUTER_BOUND('',#506,.T.);
#341=FACE_OUTER_BOUND('',#507,.T.);
#342=FACE_OUTER_BOUND('',#508,.T.);
#343=FACE_OUTER_BOUND('',#509,.T.);
#344=FACE_OUTER_BOUND('',#510,.T.);
#345=FACE_OUTER_BOUND('',#511,.T.);
#346=FACE_OUTER_BOUND('',#512,.T.);
#347=FACE_OUTER_BOUND('',#513,.T.);
#348=FACE_OUTER_BOUND('',#514,.T.);
#349=FACE_OUTER_BOUND('',#515,.T.);
#350=FACE_OUTER_BOUND('',#516,.T.);
#351=FACE_OUTER_BOUND('',#517,.T.);
#352=FACE_OUTER_BOUND('',#518,.T.);
#353=FACE_OUTER_BOUND('',#519,.T.);
#354=FACE_OUTER_BOUND('',#520,.T.);
#355=FACE_OUTER_BOUND('',#521,.T.);
#356=FACE_OUTER_BOUND('',#522,.T.);
#357=FACE_OUTER_BOUND('',#523,.T.);
#358=FACE_OUTER_BOUND('',#524,.T.);
#359=FACE_OUTER_BOUND('',#525,.T.);
#360=FACE_OUTER_BOUND('',#526,.T.);
#361=FACE_OUTER_BOUND('',#527,.T.);
#362=FACE_OUTER_BOUND('',#528,.T.);
#363=FACE_OUTER_BOUND('',#529,.T.);
#364=FACE_OUTER_BOUND('',#530,.T.);
#365=FACE_OUTER_BOUND('',#531,.T.);
#366=FACE_OUTER_BOUND('',#532,.T.);
#367=FACE_OUTER_BOUND('',#533,.T.);
#368=FACE_OUTER_BOUND('',#534,.T.);
#369=FACE_OUTER_BOUND('',#535,.T.);
#370=FACE_OUTER_BOUND('',#536,.T.);
#371=FACE_OUTER_BOUND('',#537,.T.);
#372=FACE_OUTER_BOUND('',#538,.T.);
#373=FACE_OUTER_BOUND('',#539,.T.);
#374=FACE_OUTER_BOUND('',#540,.T.);
#375=FACE_OUTER_BOUND('',#541,.T.);
#376=FACE_OUTER_BOUND('',#542,.T.);
#377=FACE_OUTER_BOUND('',#543,.T.);
#378=FACE_OUTER_BOUND('',#544,.T.);
#379=FACE_OUTER_BOUND('',#545,.T.);
#380=FACE_OUTER_BOUND('',#546,.T.);
#381=FACE_OUTER_BOUND('',#547,.T.);
#382=FACE_OUTER_BOUND('',#548,.T.);
#383=EDGE_LOOP('',(#1427,#1428,#1429,#1430));
#384=EDGE_LOOP('',(#1431,#1432,#1433,#1434));
#385=EDGE_LOOP('',(#1435,#1436,#1437,#1438));
#386=EDGE_LOOP('',(#1439,#1440,#1441,#1442,#1443,#1444,#1445,#1446,#1447,
#1448,#1449,#1450,#1451,#1452,#1453,#1454,#1455,#1456,#1457,#1458,#1459,
#1460,#1461,#1462,#1463,#1464,#1465,#1466,#1467,#1468,#1469,#1470,#1471,
#1472,#1473,#1474,#1475,#1476,#1477,#1478,#1479,#1480,#1481,#1482,#1483,
#1484,#1485,#1486,#1487,#1488,#1489));
#387=EDGE_LOOP('',(#1490));
#388=EDGE_LOOP('',(#1491));
#389=EDGE_LOOP('',(#1492));
#390=EDGE_LOOP('',(#1493));
#391=EDGE_LOOP('',(#1494));
#392=EDGE_LOOP('',(#1495));
#393=EDGE_LOOP('',(#1496));
#394=EDGE_LOOP('',(#1497));
#395=EDGE_LOOP('',(#1498));
#396=EDGE_LOOP('',(#1499));
#397=EDGE_LOOP('',(#1500));
#398=EDGE_LOOP('',(#1501));
#399=EDGE_LOOP('',(#1502));
#400=EDGE_LOOP('',(#1503));
#401=EDGE_LOOP('',(#1504));
#402=EDGE_LOOP('',(#1505));
#403=EDGE_LOOP('',(#1506));
#404=EDGE_LOOP('',(#1507));
#405=EDGE_LOOP('',(#1508));
#406=EDGE_LOOP('',(#1509));
#407=EDGE_LOOP('',(#1510,#1511,#1512,#1513,#1514,#1515,#1516,#1517));
#408=EDGE_LOOP('',(#1518,#1519,#1520,#1521));
#409=EDGE_LOOP('',(#1522));
#410=EDGE_LOOP('',(#1523,#1524,#1525,#1526));
#411=EDGE_LOOP('',(#1527));
#412=EDGE_LOOP('',(#1528,#1529,#1530,#1531));
#413=EDGE_LOOP('',(#1532));
#414=EDGE_LOOP('',(#1533,#1534,#1535,#1536));
#415=EDGE_LOOP('',(#1537));
#416=EDGE_LOOP('',(#1538,#1539,#1540,#1541));
#417=EDGE_LOOP('',(#1542));
#418=EDGE_LOOP('',(#1543));
#419=EDGE_LOOP('',(#1544,#1545,#1546,#1547));
#420=EDGE_LOOP('',(#1548));
#421=EDGE_LOOP('',(#1549));
#422=EDGE_LOOP('',(#1550,#1551,#1552,#1553));
#423=EDGE_LOOP('',(#1554));
#424=EDGE_LOOP('',(#1555));
#425=EDGE_LOOP('',(#1556,#1557,#1558,#1559));
#426=EDGE_LOOP('',(#1560));
#427=EDGE_LOOP('',(#1561));
#428=EDGE_LOOP('',(#1562,#1563,#1564,#1565));
#429=EDGE_LOOP('',(#1566));
#430=EDGE_LOOP('',(#1567));
#431=EDGE_LOOP('',(#1568,#1569,#1570,#1571));
#432=EDGE_LOOP('',(#1572));
#433=EDGE_LOOP('',(#1573));
#434=EDGE_LOOP('',(#1574,#1575,#1576,#1577));
#435=EDGE_LOOP('',(#1578));
#436=EDGE_LOOP('',(#1579));
#437=EDGE_LOOP('',(#1580,#1581,#1582,#1583));
#438=EDGE_LOOP('',(#1584));
#439=EDGE_LOOP('',(#1585));
#440=EDGE_LOOP('',(#1586,#1587,#1588,#1589));
#441=EDGE_LOOP('',(#1590));
#442=EDGE_LOOP('',(#1591));
#443=EDGE_LOOP('',(#1592,#1593,#1594,#1595));
#444=EDGE_LOOP('',(#1596));
#445=EDGE_LOOP('',(#1597));
#446=EDGE_LOOP('',(#1598,#1599,#1600,#1601));
#447=EDGE_LOOP('',(#1602));
#448=EDGE_LOOP('',(#1603));
#449=EDGE_LOOP('',(#1604,#1605,#1606,#1607));
#450=EDGE_LOOP('',(#1608));
#451=EDGE_LOOP('',(#1609));
#452=EDGE_LOOP('',(#1610,#1611,#1612,#1613));
#453=EDGE_LOOP('',(#1614));
#454=EDGE_LOOP('',(#1615));
#455=EDGE_LOOP('',(#1616,#1617,#1618,#1619));
#456=EDGE_LOOP('',(#1620));
#457=EDGE_LOOP('',(#1621));
#458=EDGE_LOOP('',(#1622,#1623,#1624,#1625));
#459=EDGE_LOOP('',(#1626));
#460=EDGE_LOOP('',(#1627));
#461=EDGE_LOOP('',(#1628,#1629,#1630,#1631));
#462=EDGE_LOOP('',(#1632));
#463=EDGE_LOOP('',(#1633));
#464=EDGE_LOOP('',(#1634,#1635,#1636,#1637));
#465=EDGE_LOOP('',(#1638));
#466=EDGE_LOOP('',(#1639));
#467=EDGE_LOOP('',(#1640,#1641,#1642,#1643));
#468=EDGE_LOOP('',(#1644));
#469=EDGE_LOOP('',(#1645));
#470=EDGE_LOOP('',(#1646,#1647,#1648,#1649));
#471=EDGE_LOOP('',(#1650));
#472=EDGE_LOOP('',(#1651));
#473=EDGE_LOOP('',(#1652,#1653,#1654,#1655));
#474=EDGE_LOOP('',(#1656));
#475=EDGE_LOOP('',(#1657));
#476=EDGE_LOOP('',(#1658,#1659,#1660,#1661));
#477=EDGE_LOOP('',(#1662,#1663,#1664,#1665));
#478=EDGE_LOOP('',(#1666,#1667,#1668,#1669));
#479=EDGE_LOOP('',(#1670,#1671,#1672,#1673));
#480=EDGE_LOOP('',(#1674,#1675,#1676,#1677));
#481=EDGE_LOOP('',(#1678,#1679,#1680,#1681,#1682,#1683,#1684,#1685,#1686,
#1687,#1688,#1689,#1690,#1691,#1692,#1693,#1694,#1695,#1696,#1697,#1698,
#1699,#1700,#1701,#1702,#1703,#1704,#1705,#1706,#1707,#1708,#1709,#1710,
#1711,#1712,#1713,#1714,#1715,#1716,#1717,#1718,#1719,#1720));
#482=EDGE_LOOP('',(#1721,#1722,#1723,#1724));
#483=EDGE_LOOP('',(#1725,#1726,#1727,#1728));
#484=EDGE_LOOP('',(#1729,#1730,#1731,#1732,#1733,#1734,#1735,#1736));
#485=EDGE_LOOP('',(#1737,#1738,#1739,#1740));
#486=EDGE_LOOP('',(#1741,#1742,#1743,#1744));
#487=EDGE_LOOP('',(#1745,#1746,#1747,#1748));
#488=EDGE_LOOP('',(#1749,#1750,#1751,#1752));
#489=EDGE_LOOP('',(#1753,#1754,#1755,#1756));
#490=EDGE_LOOP('',(#1757,#1758,#1759,#1760));
#491=EDGE_LOOP('',(#1761,#1762,#1763,#1764));
#492=EDGE_LOOP('',(#1765,#1766,#1767,#1768));
#493=EDGE_LOOP('',(#1769,#1770,#1771,#1772));
#494=EDGE_LOOP('',(#1773,#1774,#1775,#1776));
#495=EDGE_LOOP('',(#1777,#1778,#1779,#1780));
#496=EDGE_LOOP('',(#1781,#1782,#1783,#1784));
#497=EDGE_LOOP('',(#1785,#1786,#1787,#1788));
#498=EDGE_LOOP('',(#1789,#1790,#1791,#1792));
#499=EDGE_LOOP('',(#1793,#1794,#1795,#1796));
#500=EDGE_LOOP('',(#1797,#1798,#1799,#1800));
#501=EDGE_LOOP('',(#1801,#1802,#1803,#1804));
#502=EDGE_LOOP('',(#1805,#1806,#1807,#1808));
#503=EDGE_LOOP('',(#1809,#1810,#1811,#1812));
#504=EDGE_LOOP('',(#1813,#1814,#1815,#1816));
#505=EDGE_LOOP('',(#1817,#1818,#1819,#1820));
#506=EDGE_LOOP('',(#1821,#1822,#1823,#1824));
#507=EDGE_LOOP('',(#1825,#1826,#1827,#1828));
#508=EDGE_LOOP('',(#1829,#1830,#1831,#1832));
#509=EDGE_LOOP('',(#1833,#1834,#1835,#1836));
#510=EDGE_LOOP('',(#1837,#1838,#1839,#1840));
#511=EDGE_LOOP('',(#1841,#1842,#1843,#1844));
#512=EDGE_LOOP('',(#1845,#1846,#1847,#1848));
#513=EDGE_LOOP('',(#1849,#1850,#1851,#1852));
#514=EDGE_LOOP('',(#1853,#1854,#1855,#1856));
#515=EDGE_LOOP('',(#1857,#1858,#1859,#1860));
#516=EDGE_LOOP('',(#1861,#1862,#1863,#1864));
#517=EDGE_LOOP('',(#1865,#1866,#1867,#1868));
#518=EDGE_LOOP('',(#1869,#1870,#1871,#1872));
#519=EDGE_LOOP('',(#1873,#1874,#1875,#1876));
#520=EDGE_LOOP('',(#1877,#1878,#1879,#1880));
#521=EDGE_LOOP('',(#1881,#1882,#1883,#1884));
#522=EDGE_LOOP('',(#1885,#1886,#1887,#1888));
#523=EDGE_LOOP('',(#1889,#1890,#1891,#1892));
#524=EDGE_LOOP('',(#1893,#1894,#1895,#1896));
#525=EDGE_LOOP('',(#1897,#1898,#1899,#1900));
#526=EDGE_LOOP('',(#1901,#1902,#1903,#1904));
#527=EDGE_LOOP('',(#1905,#1906,#1907,#1908));
#528=EDGE_LOOP('',(#1909,#1910,#1911,#1912));
#529=EDGE_LOOP('',(#1913,#1914,#1915,#1916));
#530=EDGE_LOOP('',(#1917,#1918,#1919,#1920));
#531=EDGE_LOOP('',(#1921,#1922,#1923,#1924));
#532=EDGE_LOOP('',(#1925,#1926,#1927,#1928));
#533=EDGE_LOOP('',(#1929,#1930,#1931,#1932));
#534=EDGE_LOOP('',(#1933,#1934,#1935,#1936));
#535=EDGE_LOOP('',(#1937,#1938,#1939,#1940));
#536=EDGE_LOOP('',(#1941,#1942,#1943,#1944));
#537=EDGE_LOOP('',(#1945,#1946,#1947,#1948));
#538=EDGE_LOOP('',(#1949,#1950,#1951,#1952));
#539=EDGE_LOOP('',(#1953,#1954,#1955,#1956));
#540=EDGE_LOOP('',(#1957,#1958,#1959,#1960));
#541=EDGE_LOOP('',(#1961,#1962,#1963,#1964));
#542=EDGE_LOOP('',(#1965,#1966,#1967,#1968));
#543=EDGE_LOOP('',(#1969,#1970,#1971,#1972));
#544=EDGE_LOOP('',(#1973,#1974,#1975,#1976));
#545=EDGE_LOOP('',(#1977,#1978,#1979,#1980));
#546=EDGE_LOOP('',(#1981,#1982,#1983,#1984));
#547=EDGE_LOOP('',(#1985,#1986,#1987,#1988));
#548=EDGE_LOOP('',(#1989,#1990,#1991,#1992));
#549=EDGE_LOOP('',(#1993));
#550=EDGE_LOOP('',(#1994));
#551=EDGE_LOOP('',(#1995));
#552=EDGE_LOOP('',(#1996));
#553=EDGE_LOOP('',(#1997));
#554=EDGE_LOOP('',(#1998));
#555=EDGE_LOOP('',(#1999));
#556=EDGE_LOOP('',(#2000));
#557=EDGE_LOOP('',(#2001));
#558=EDGE_LOOP('',(#2002));
#559=EDGE_LOOP('',(#2003));
#560=EDGE_LOOP('',(#2004));
#561=EDGE_LOOP('',(#2005));
#562=EDGE_LOOP('',(#2006));
#563=EDGE_LOOP('',(#2007));
#564=EDGE_LOOP('',(#2008));
#565=EDGE_LOOP('',(#2009));
#566=EDGE_LOOP('',(#2010));
#567=EDGE_LOOP('',(#2011));
#568=EDGE_LOOP('',(#2012));
#569=EDGE_LOOP('',(#2013));
#570=EDGE_LOOP('',(#2014));
#571=EDGE_LOOP('',(#2015));
#572=EDGE_LOOP('',(#2016));
#573=EDGE_LOOP('',(#2017,#2018,#2019,#2020));
#574=LINE('',#3140,#753);
#575=LINE('',#3142,#754);
#576=LINE('',#3144,#755);
#577=LINE('',#3145,#756);
#578=LINE('',#3149,#757);
#579=LINE('',#3151,#758);
#580=LINE('',#3153,#759);
#581=LINE('',#3154,#760);
#582=LINE('',#3156,#761);
#583=LINE('',#3157,#762);
#584=LINE('',#3160,#763);
#585=LINE('',#3162,#764);
#586=LINE('',#3164,#765);
#587=LINE('',#3166,#766);
#588=LINE('',#3167,#767);
#589=LINE('',#3169,#768);
#590=LINE('',#3171,#769);
#591=LINE('',#3173,#770);
#592=LINE('',#3177,#771);
#593=LINE('',#3179,#772);
#594=LINE('',#3181,#773);
#595=LINE('',#3185,#774);
#596=LINE('',#3189,#775);
#597=LINE('',#3191,#776);
#598=LINE('',#3195,#777);
#599=LINE('',#3199,#778);
#600=LINE('',#3201,#779);
#601=LINE('',#3203,#780);
#602=LINE('',#3207,#781);
#603=LINE('',#3211,#782);
#604=LINE('',#3213,#783);
#605=LINE('',#3215,#784);
#606=LINE('',#3219,#785);
#607=LINE('',#3221,#786);
#608=LINE('',#3223,#787);
#609=LINE('',#3231,#788);
#610=LINE('',#3235,#789);
#611=LINE('',#3237,#790);
#612=LINE('',#3239,#791);
#613=LINE('',#3243,#792);
#614=LINE('',#3245,#793);
#615=LINE('',#3247,#794);
#616=LINE('',#3251,#795);
#617=LINE('',#3254,#796);
#618=LINE('',#3297,#797);
#619=LINE('',#3299,#798);
#620=LINE('',#3300,#799);
#621=LINE('',#3305,#800);
#622=LINE('',#3312,#801);
#623=LINE('',#3319,#802);
#624=LINE('',#3326,#803);
#625=LINE('',#3333,#804);
#626=LINE('',#3342,#805);
#627=LINE('',#3351,#806);
#628=LINE('',#3360,#807);
#629=LINE('',#3369,#808);
#630=LINE('',#3378,#809);
#631=LINE('',#3387,#810);
#632=LINE('',#3396,#811);
#633=LINE('',#3405,#812);
#634=LINE('',#3414,#813);
#635=LINE('',#3423,#814);
#636=LINE('',#3432,#815);
#637=LINE('',#3441,#816);
#638=LINE('',#3450,#817);
#639=LINE('',#3459,#818);
#640=LINE('',#3468,#819);
#641=LINE('',#3477,#820);
#642=LINE('',#3486,#821);
#643=LINE('',#3495,#822);
#644=LINE('',#3504,#823);
#645=LINE('',#3512,#824);
#646=LINE('',#3514,#825);
#647=LINE('',#3516,#826);
#648=LINE('',#3517,#827);
#649=LINE('',#3520,#828);
#650=LINE('',#3522,#829);
#651=LINE('',#3523,#830);
#652=LINE('',#3526,#831);
#653=LINE('',#3528,#832);
#654=LINE('',#3529,#833);
#655=LINE('',#3531,#834);
#656=LINE('',#3532,#835);
#657=LINE('',#3536,#836);
#658=LINE('',#3538,#837);
#659=LINE('',#3540,#838);
#660=LINE('',#3544,#839);
#661=LINE('',#3548,#840);
#662=LINE('',#3550,#841);
#663=LINE('',#3552,#842);
#664=LINE('',#3556,#843);
#665=LINE('',#3560,#844);
#666=LINE('',#3562,#845);
#667=LINE('',#3566,#846);
#668=LINE('',#3570,#847);
#669=LINE('',#3572,#848);
#670=LINE('',#3574,#849);
#671=LINE('',#3578,#850);
#672=LINE('',#3580,#851);
#673=LINE('',#3582,#852);
#674=LINE('',#3586,#853);
#675=LINE('',#3590,#854);
#676=LINE('',#3592,#855);
#677=LINE('',#3594,#856);
#678=LINE('',#3598,#857);
#679=LINE('',#3600,#858);
#680=LINE('',#3602,#859);
#681=LINE('',#3606,#860);
#682=LINE('',#3614,#861);
#683=LINE('',#3616,#862);
#684=LINE('',#3618,#863);
#685=LINE('',#3621,#864);
#686=LINE('',#3622,#865);
#687=LINE('',#3624,#866);
#688=LINE('',#3626,#867);
#689=LINE('',#3628,#868);
#690=LINE('',#3630,#869);
#691=LINE('',#3632,#870);
#692=LINE('',#3634,#871);
#693=LINE('',#3636,#872);
#694=LINE('',#3638,#873);
#695=LINE('',#3640,#874);
#696=LINE('',#3642,#875);
#697=LINE('',#3644,#876);
#698=LINE('',#3646,#877);
#699=LINE('',#3648,#878);
#700=LINE('',#3650,#879);
#701=LINE('',#3652,#880);
#702=LINE('',#3654,#881);
#703=LINE('',#3656,#882);
#704=LINE('',#3658,#883);
#705=LINE('',#3660,#884);
#706=LINE('',#3662,#885);
#707=LINE('',#3664,#886);
#708=LINE('',#3666,#887);
#709=LINE('',#3668,#888);
#710=LINE('',#3670,#889);
#711=LINE('',#3672,#890);
#712=LINE('',#3674,#891);
#713=LINE('',#3676,#892);
#714=LINE('',#3678,#893);
#715=LINE('',#3680,#894);
#716=LINE('',#3682,#895);
#717=LINE('',#3684,#896);
#718=LINE('',#3686,#897);
#719=LINE('',#3688,#898);
#720=LINE('',#3690,#899);
#721=LINE('',#3692,#900);
#722=LINE('',#3694,#901);
#723=LINE('',#3696,#902);
#724=LINE('',#3698,#903);
#725=LINE('',#3700,#904);
#726=LINE('',#3702,#905);
#727=LINE('',#3704,#906);
#728=LINE('',#3707,#907);
#729=LINE('',#3709,#908);
#730=LINE('',#3711,#909);
#731=LINE('',#3713,#910);
#732=LINE('',#3715,#911);
#733=LINE('',#3717,#912);
#734=LINE('',#3719,#913);
#735=LINE('',#3721,#914);
#736=LINE('',#3723,#915);
#737=LINE('',#3725,#916);
#738=LINE('',#3727,#917);
#739=LINE('',#3729,#918);
#740=LINE('',#3731,#919);
#741=LINE('',#3733,#920);
#742=LINE('',#3735,#921);
#743=LINE('',#3737,#922);
#744=LINE('',#3739,#923);
#745=LINE('',#3741,#924);
#746=LINE('',#3743,#925);
#747=LINE('',#3745,#926);
#748=LINE('',#3748,#927);
#749=LINE('',#3749,#928);
#750=LINE('',#3752,#929);
#751=LINE('',#3753,#930);
#752=LINE('',#3755,#931);
#753=VECTOR('',#2473,10.);
#754=VECTOR('',#2474,10.);
#755=VECTOR('',#2475,10.);
#756=VECTOR('',#2476,10.);
#757=VECTOR('',#2479,10.);
#758=VECTOR('',#2480,10.);
#759=VECTOR('',#2481,10.);
#760=VECTOR('',#2482,10.);
#761=VECTOR('',#2485,10.);
#762=VECTOR('',#2486,10.);
#763=VECTOR('',#2489,10.);
#764=VECTOR('',#2490,10.);
#765=VECTOR('',#2491,10.);
#766=VECTOR('',#2492,10.);
#767=VECTOR('',#2493,10.);
#768=VECTOR('',#2494,10.);
#769=VECTOR('',#2495,10.);
#770=VECTOR('',#2496,10.);
#771=VECTOR('',#2499,10.);
#772=VECTOR('',#2500,10.);
#773=VECTOR('',#2501,10.);
#774=VECTOR('',#2504,10.);
#775=VECTOR('',#2507,10.);
#776=VECTOR('',#2508,10.);
#777=VECTOR('',#2511,10.);
#778=VECTOR('',#2514,10.);
#779=VECTOR('',#2515,10.);
#780=VECTOR('',#2516,10.);
#781=VECTOR('',#2519,10.);
#782=VECTOR('',#2522,10.);
#783=VECTOR('',#2523,10.);
#784=VECTOR('',#2524,10.);
#785=VECTOR('',#2527,10.);
#786=VECTOR('',#2528,10.);
#787=VECTOR('',#2529,10.);
#788=VECTOR('',#2536,10.);
#789=VECTOR('',#2539,10.);
#790=VECTOR('',#2540,10.);
#791=VECTOR('',#2541,10.);
#792=VECTOR('',#2544,10.);
#793=VECTOR('',#2545,10.);
#794=VECTOR('',#2546,10.);
#795=VECTOR('',#2549,10.);
#796=VECTOR('',#2552,10.);
#797=VECTOR('',#2595,10.);
#798=VECTOR('',#2596,10.);
#799=VECTOR('',#2597,10.);
#800=VECTOR('',#2602,1.99999999999999);
#801=VECTOR('',#2611,1.99999999999999);
#802=VECTOR('',#2620,1.99999999999999);
#803=VECTOR('',#2629,1.99999999999999);
#804=VECTOR('',#2638,3.50000000000001);
#805=VECTOR('',#2649,3.50000000000001);
#806=VECTOR('',#2660,3.50000000000001);
#807=VECTOR('',#2671,3.50000000000001);
#808=VECTOR('',#2682,3.50000000000001);
#809=VECTOR('',#2693,3.50000000000001);
#810=VECTOR('',#2704,3.50000000000001);
#811=VECTOR('',#2715,3.50000000000001);
#812=VECTOR('',#2726,3.50000000000001);
#813=VECTOR('',#2737,3.50000000000001);
#814=VECTOR('',#2748,3.50000000000001);
#815=VECTOR('',#2759,3.50000000000001);
#816=VECTOR('',#2770,3.50000000000001);
#817=VECTOR('',#2781,3.50000000000001);
#818=VECTOR('',#2792,3.50000000000001);
#819=VECTOR('',#2803,3.50000000000001);
#820=VECTOR('',#2814,3.50000000000001);
#821=VECTOR('',#2825,3.50000000000001);
#822=VECTOR('',#2836,3.50000000000001);
#823=VECTOR('',#2847,3.50000000000001);
#824=VECTOR('',#2856,10.);
#825=VECTOR('',#2857,10.);
#826=VECTOR('',#2858,10.);
#827=VECTOR('',#2859,10.);
#828=VECTOR('',#2862,10.);
#829=VECTOR('',#2863,10.);
#830=VECTOR('',#2864,10.);
#831=VECTOR('',#2867,10.);
#832=VECTOR('',#2868,10.);
#833=VECTOR('',#2869,10.);
#834=VECTOR('',#2872,10.);
#835=VECTOR('',#2873,10.);
#836=VECTOR('',#2876,10.);
#837=VECTOR('',#2877,10.);
#838=VECTOR('',#2878,10.);
#839=VECTOR('',#2881,10.);
#840=VECTOR('',#2884,10.);
#841=VECTOR('',#2885,10.);
#842=VECTOR('',#2886,10.);
#843=VECTOR('',#2889,10.);
#844=VECTOR('',#2892,10.);
#845=VECTOR('',#2893,10.);
#846=VECTOR('',#2896,10.);
#847=VECTOR('',#2899,10.);
#848=VECTOR('',#2900,10.);
#849=VECTOR('',#2901,10.);
#850=VECTOR('',#2904,10.);
#851=VECTOR('',#2905,10.);
#852=VECTOR('',#2906,10.);
#853=VECTOR('',#2909,10.);
#854=VECTOR('',#2912,10.);
#855=VECTOR('',#2913,10.);
#856=VECTOR('',#2914,10.);
#857=VECTOR('',#2917,10.);
#858=VECTOR('',#2918,10.);
#859=VECTOR('',#2919,10.);
#860=VECTOR('',#2922,10.);
#861=VECTOR('',#2929,10.);
#862=VECTOR('',#2930,10.);
#863=VECTOR('',#2931,10.);
#864=VECTOR('',#2936,10.);
#865=VECTOR('',#2937,10.);
#866=VECTOR('',#2940,10.);
#867=VECTOR('',#2943,10.);
#868=VECTOR('',#2946,10.);
#869=VECTOR('',#2949,10.);
#870=VECTOR('',#2952,10.);
#871=VECTOR('',#2955,10.);
#872=VECTOR('',#2958,10.);
#873=VECTOR('',#2961,10.);
#874=VECTOR('',#2964,10.);
#875=VECTOR('',#2967,10.);
#876=VECTOR('',#2970,10.);
#877=VECTOR('',#2973,10.);
#878=VECTOR('',#2976,10.);
#879=VECTOR('',#2979,10.);
#880=VECTOR('',#2982,10.);
#881=VECTOR('',#2985,10.);
#882=VECTOR('',#2988,10.);
#883=VECTOR('',#2991,10.);
#884=VECTOR('',#2994,10.);
#885=VECTOR('',#2997,10.);
#886=VECTOR('',#3000,10.);
#887=VECTOR('',#3003,10.);
#888=VECTOR('',#3006,10.);
#889=VECTOR('',#3009,10.);
#890=VECTOR('',#3012,10.);
#891=VECTOR('',#3015,10.);
#892=VECTOR('',#3018,10.);
#893=VECTOR('',#3021,10.);
#894=VECTOR('',#3024,10.);
#895=VECTOR('',#3027,10.);
#896=VECTOR('',#3030,10.);
#897=VECTOR('',#3033,10.);
#898=VECTOR('',#3036,10.);
#899=VECTOR('',#3039,10.);
#900=VECTOR('',#3042,10.);
#901=VECTOR('',#3045,10.);
#902=VECTOR('',#3048,10.);
#903=VECTOR('',#3051,10.);
#904=VECTOR('',#3054,10.);
#905=VECTOR('',#3057,10.);
#906=VECTOR('',#3060,10.);
#907=VECTOR('',#3065,1.75000000000001);
#908=VECTOR('',#3068,1.75000000000001);
#909=VECTOR('',#3071,1.75000000000001);
#910=VECTOR('',#3074,1.75000000000001);
#911=VECTOR('',#3077,1.74999999999999);
#912=VECTOR('',#3080,1.75000000000001);
#913=VECTOR('',#3083,1.74999999999999);
#914=VECTOR('',#3086,1.75000000000001);
#915=VECTOR('',#3089,1.75);
#916=VECTOR('',#3092,1.75000000000001);
#917=VECTOR('',#3095,1.75);
#918=VECTOR('',#3098,1.75);
#919=VECTOR('',#3101,1.75000000000001);
#920=VECTOR('',#3104,1.75);
#921=VECTOR('',#3107,1.75000000000001);
#922=VECTOR('',#3110,1.75000000000001);
#923=VECTOR('',#3113,1.75000000000001);
#924=VECTOR('',#3116,1.74999999999999);
#925=VECTOR('',#3119,1.75000000000001);
#926=VECTOR('',#3122,1.74999999999999);
#927=VECTOR('',#3125,10.);
#928=VECTOR('',#3126,10.);
#929=VECTOR('',#3129,10.);
#930=VECTOR('',#3130,10.);
#931=VECTOR('',#3133,10.);
#932=VERTEX_POINT('',#3138);
#933=VERTEX_POINT('',#3139);
#934=VERTEX_POINT('',#3141);
#935=VERTEX_POINT('',#3143);
#936=VERTEX_POINT('',#3147);
#937=VERTEX_POINT('',#3148);
#938=VERTEX_POINT('',#3150);
#939=VERTEX_POINT('',#3152);
#940=VERTEX_POINT('',#3159);
#941=VERTEX_POINT('',#3161);
#942=VERTEX_POINT('',#3163);
#943=VERTEX_POINT('',#3165);
#944=VERTEX_POINT('',#3168);
#945=VERTEX_POINT('',#3170);
#946=VERTEX_POINT('',#3172);
#947=VERTEX_POINT('',#3174);
#948=VERTEX_POINT('',#3176);
#949=VERTEX_POINT('',#3178);
#950=VERTEX_POINT('',#3180);
#951=VERTEX_POINT('',#3182);
#952=VERTEX_POINT('',#3184);
#953=VERTEX_POINT('',#3186);
#954=VERTEX_POINT('',#3188);
#955=VERTEX_POINT('',#3190);
#956=VERTEX_POINT('',#3192);
#957=VERTEX_POINT('',#3194);
#958=VERTEX_POINT('',#3196);
#959=VERTEX_POINT('',#3198);
#960=VERTEX_POINT('',#3200);
#961=VERTEX_POINT('',#3202);
#962=VERTEX_POINT('',#3204);
#963=VERTEX_POINT('',#3206);
#964=VERTEX_POINT('',#3208);
#965=VERTEX_POINT('',#3210);
#966=VERTEX_POINT('',#3212);
#967=VERTEX_POINT('',#3214);
#968=VERTEX_POINT('',#3216);
#969=VERTEX_POINT('',#3218);
#970=VERTEX_POINT('',#3220);
#971=VERTEX_POINT('',#3222);
#972=VERTEX_POINT('',#3224);
#973=VERTEX_POINT('',#3226);
#974=VERTEX_POINT('',#3228);
#975=VERTEX_POINT('',#3230);
#976=VERTEX_POINT('',#3232);
#977=VERTEX_POINT('',#3234);
#978=VERTEX_POINT('',#3236);
#979=VERTEX_POINT('',#3238);
#980=VERTEX_POINT('',#3240);
#981=VERTEX_POINT('',#3242);
#982=VERTEX_POINT('',#3244);
#983=VERTEX_POINT('',#3246);
#984=VERTEX_POINT('',#3248);
#985=VERTEX_POINT('',#3250);
#986=VERTEX_POINT('',#3252);
#987=VERTEX_POINT('',#3255);
#988=VERTEX_POINT('',#3257);
#989=VERTEX_POINT('',#3259);
#990=VERTEX_POINT('',#3261);
#991=VERTEX_POINT('',#3263);
#992=VERTEX_POINT('',#3265);
#993=VERTEX_POINT('',#3267);
#994=VERTEX_POINT('',#3269);
#995=VERTEX_POINT('',#3271);
#996=VERTEX_POINT('',#3273);
#997=VERTEX_POINT('',#3275);
#998=VERTEX_POINT('',#3277);
#999=VERTEX_POINT('',#3279);
#1000=VERTEX_POINT('',#3281);
#1001=VERTEX_POINT('',#3283);
#1002=VERTEX_POINT('',#3285);
#1003=VERTEX_POINT('',#3287);
#1004=VERTEX_POINT('',#3289);
#1005=VERTEX_POINT('',#3291);
#1006=VERTEX_POINT('',#3293);
#1007=VERTEX_POINT('',#3296);
#1008=VERTEX_POINT('',#3298);
#1009=VERTEX_POINT('',#3302);
#1010=VERTEX_POINT('',#3304);
#1011=VERTEX_POINT('',#3309);
#1012=VERTEX_POINT('',#3311);
#1013=VERTEX_POINT('',#3316);
#1014=VERTEX_POINT('',#3318);
#1015=VERTEX_POINT('',#3323);
#1016=VERTEX_POINT('',#3325);
#1017=VERTEX_POINT('',#3330);
#1018=VERTEX_POINT('',#3332);
#1019=VERTEX_POINT('',#3336);
#1020=VERTEX_POINT('',#3339);
#1021=VERTEX_POINT('',#3341);
#1022=VERTEX_POINT('',#3345);
#1023=VERTEX_POINT('',#3348);
#1024=VERTEX_POINT('',#3350);
#1025=VERTEX_POINT('',#3354);
#1026=VERTEX_POINT('',#3357);
#1027=VERTEX_POINT('',#3359);
#1028=VERTEX_POINT('',#3363);
#1029=VERTEX_POINT('',#3366);
#1030=VERTEX_POINT('',#3368);
#1031=VERTEX_POINT('',#3372);
#1032=VERTEX_POINT('',#3375);
#1033=VERTEX_POINT('',#3377);
#1034=VERTEX_POINT('',#3381);
#1035=VERTEX_POINT('',#3384);
#1036=VERTEX_POINT('',#3386);
#1037=VERTEX_POINT('',#3390);
#1038=VERTEX_POINT('',#3393);
#1039=VERTEX_POINT('',#3395);
#1040=VERTEX_POINT('',#3399);
#1041=VERTEX_POINT('',#3402);
#1042=VERTEX_POINT('',#3404);
#1043=VERTEX_POINT('',#3408);
#1044=VERTEX_POINT('',#3411);
#1045=VERTEX_POINT('',#3413);
#1046=VERTEX_POINT('',#3417);
#1047=VERTEX_POINT('',#3420);
#1048=VERTEX_POINT('',#3422);
#1049=VERTEX_POINT('',#3426);
#1050=VERTEX_POINT('',#3429);
#1051=VERTEX_POINT('',#3431);
#1052=VERTEX_POINT('',#3435);
#1053=VERTEX_POINT('',#3438);
#1054=VERTEX_POINT('',#3440);
#1055=VERTEX_POINT('',#3444);
#1056=VERTEX_POINT('',#3447);
#1057=VERTEX_POINT('',#3449);
#1058=VERTEX_POINT('',#3453);
#1059=VERTEX_POINT('',#3456);
#1060=VERTEX_POINT('',#3458);
#1061=VERTEX_POINT('',#3462);
#1062=VERTEX_POINT('',#3465);
#1063=VERTEX_POINT('',#3467);
#1064=VERTEX_POINT('',#3471);
#1065=VERTEX_POINT('',#3474);
#1066=VERTEX_POINT('',#3476);
#1067=VERTEX_POINT('',#3480);
#1068=VERTEX_POINT('',#3483);
#1069=VERTEX_POINT('',#3485);
#1070=VERTEX_POINT('',#3489);
#1071=VERTEX_POINT('',#3492);
#1072=VERTEX_POINT('',#3494);
#1073=VERTEX_POINT('',#3498);
#1074=VERTEX_POINT('',#3501);
#1075=VERTEX_POINT('',#3503);
#1076=VERTEX_POINT('',#3507);
#1077=VERTEX_POINT('',#3510);
#1078=VERTEX_POINT('',#3511);
#1079=VERTEX_POINT('',#3513);
#1080=VERTEX_POINT('',#3515);
#1081=VERTEX_POINT('',#3519);
#1082=VERTEX_POINT('',#3521);
#1083=VERTEX_POINT('',#3525);
#1084=VERTEX_POINT('',#3527);
#1085=VERTEX_POINT('',#3534);
#1086=VERTEX_POINT('',#3535);
#1087=VERTEX_POINT('',#3537);
#1088=VERTEX_POINT('',#3539);
#1089=VERTEX_POINT('',#3541);
#1090=VERTEX_POINT('',#3543);
#1091=VERTEX_POINT('',#3545);
#1092=VERTEX_POINT('',#3547);
#1093=VERTEX_POINT('',#3549);
#1094=VERTEX_POINT('',#3551);
#1095=VERTEX_POINT('',#3553);
#1096=VERTEX_POINT('',#3555);
#1097=VERTEX_POINT('',#3557);
#1098=VERTEX_POINT('',#3559);
#1099=VERTEX_POINT('',#3561);
#1100=VERTEX_POINT('',#3563);
#1101=VERTEX_POINT('',#3565);
#1102=VERTEX_POINT('',#3567);
#1103=VERTEX_POINT('',#3569);
#1104=VERTEX_POINT('',#3571);
#1105=VERTEX_POINT('',#3573);
#1106=VERTEX_POINT('',#3575);
#1107=VERTEX_POINT('',#3577);
#1108=VERTEX_POINT('',#3579);
#1109=VERTEX_POINT('',#3581);
#1110=VERTEX_POINT('',#3583);
#1111=VERTEX_POINT('',#3585);
#1112=VERTEX_POINT('',#3587);
#1113=VERTEX_POINT('',#3589);
#1114=VERTEX_POINT('',#3591);
#1115=VERTEX_POINT('',#3593);
#1116=VERTEX_POINT('',#3595);
#1117=VERTEX_POINT('',#3597);
#1118=VERTEX_POINT('',#3599);
#1119=VERTEX_POINT('',#3601);
#1120=VERTEX_POINT('',#3603);
#1121=VERTEX_POINT('',#3605);
#1122=VERTEX_POINT('',#3607);
#1123=VERTEX_POINT('',#3609);
#1124=VERTEX_POINT('',#3611);
#1125=VERTEX_POINT('',#3613);
#1126=VERTEX_POINT('',#3615);
#1127=VERTEX_POINT('',#3617);
#1128=VERTEX_POINT('',#3747);
#1129=VERTEX_POINT('',#3751);
#1130=EDGE_CURVE('',#932,#933,#574,.T.);
#1131=EDGE_CURVE('',#934,#932,#575,.T.);
#1132=EDGE_CURVE('',#934,#935,#576,.T.);
#1133=EDGE_CURVE('',#933,#935,#577,.T.);
#1134=EDGE_CURVE('',#936,#937,#578,.T.);
#1135=EDGE_CURVE('',#938,#936,#579,.T.);
#1136=EDGE_CURVE('',#938,#939,#580,.T.);
#1137=EDGE_CURVE('',#937,#939,#581,.T.);
#1138=EDGE_CURVE('',#935,#938,#582,.T.);
#1139=EDGE_CURVE('',#939,#934,#583,.T.);
#1140=EDGE_CURVE('',#940,#937,#584,.T.);
#1141=EDGE_CURVE('',#941,#940,#585,.T.);
#1142=EDGE_CURVE('',#942,#941,#586,.T.);
#1143=EDGE_CURVE('',#943,#942,#587,.T.);
#1144=EDGE_CURVE('',#932,#943,#588,.T.);
#1145=EDGE_CURVE('',#944,#933,#589,.T.);
#1146=EDGE_CURVE('',#945,#944,#590,.T.);
#1147=EDGE_CURVE('',#946,#945,#591,.T.);
#1148=EDGE_CURVE('',#947,#946,#140,.T.);
#1149=EDGE_CURVE('',#948,#947,#592,.T.);
#1150=EDGE_CURVE('',#949,#948,#593,.T.);
#1151=EDGE_CURVE('',#950,#949,#594,.T.);
#1152=EDGE_CURVE('',#951,#950,#141,.T.);
#1153=EDGE_CURVE('',#952,#951,#595,.T.);
#1154=EDGE_CURVE('',#953,#952,#142,.T.);
#1155=EDGE_CURVE('',#954,#953,#596,.T.);
#1156=EDGE_CURVE('',#955,#954,#597,.T.);
#1157=EDGE_CURVE('',#956,#955,#143,.T.);
#1158=EDGE_CURVE('',#957,#956,#598,.T.);
#1159=EDGE_CURVE('',#958,#957,#144,.T.);
#1160=EDGE_CURVE('',#959,#958,#599,.T.);
#1161=EDGE_CURVE('',#960,#959,#600,.T.);
#1162=EDGE_CURVE('',#961,#960,#601,.T.);
#1163=EDGE_CURVE('',#962,#961,#145,.T.);
#1164=EDGE_CURVE('',#963,#962,#602,.T.);
#1165=EDGE_CURVE('',#964,#963,#146,.T.);
#1166=EDGE_CURVE('',#965,#964,#603,.T.);
#1167=EDGE_CURVE('',#966,#965,#604,.T.);
#1168=EDGE_CURVE('',#967,#966,#605,.T.);
#1169=EDGE_CURVE('',#968,#967,#147,.T.);
#1170=EDGE_CURVE('',#969,#968,#606,.T.);
#1171=EDGE_CURVE('',#970,#969,#607,.T.);
#1172=EDGE_CURVE('',#971,#970,#608,.T.);
#1173=EDGE_CURVE('',#972,#971,#148,.T.);
#1174=EDGE_CURVE('',#973,#972,#149,.T.);
#1175=EDGE_CURVE('',#974,#973,#150,.T.);
#1176=EDGE_CURVE('',#975,#974,#609,.T.);
#1177=EDGE_CURVE('',#976,#975,#151,.T.);
#1178=EDGE_CURVE('',#977,#976,#610,.T.);
#1179=EDGE_CURVE('',#978,#977,#611,.T.);
#1180=EDGE_CURVE('',#979,#978,#612,.T.);
#1181=EDGE_CURVE('',#980,#979,#152,.T.);
#1182=EDGE_CURVE('',#981,#980,#613,.T.);
#1183=EDGE_CURVE('',#982,#981,#614,.T.);
#1184=EDGE_CURVE('',#983,#982,#615,.T.);
#1185=EDGE_CURVE('',#984,#983,#153,.T.);
#1186=EDGE_CURVE('',#985,#984,#616,.T.);
#1187=EDGE_CURVE('',#986,#985,#154,.T.);
#1188=EDGE_CURVE('',#936,#986,#617,.T.);
#1189=EDGE_CURVE('',#987,#987,#155,.T.);
#1190=EDGE_CURVE('',#988,#988,#156,.T.);
#1191=EDGE_CURVE('',#989,#989,#157,.T.);
#1192=EDGE_CURVE('',#990,#990,#158,.T.);
#1193=EDGE_CURVE('',#991,#991,#159,.T.);
#1194=EDGE_CURVE('',#992,#992,#160,.T.);
#1195=EDGE_CURVE('',#993,#993,#161,.T.);
#1196=EDGE_CURVE('',#994,#994,#162,.T.);
#1197=EDGE_CURVE('',#995,#995,#163,.T.);
#1198=EDGE_CURVE('',#996,#996,#164,.T.);
#1199=EDGE_CURVE('',#997,#997,#165,.T.);
#1200=EDGE_CURVE('',#998,#998,#166,.T.);
#1201=EDGE_CURVE('',#999,#999,#167,.T.);
#1202=EDGE_CURVE('',#1000,#1000,#168,.T.);
#1203=EDGE_CURVE('',#1001,#1001,#169,.T.);
#1204=EDGE_CURVE('',#1002,#1002,#170,.T.);
#1205=EDGE_CURVE('',#1003,#1003,#171,.T.);
#1206=EDGE_CURVE('',#1004,#1004,#172,.T.);
#1207=EDGE_CURVE('',#1005,#1005,#173,.T.);
#1208=EDGE_CURVE('',#1006,#1006,#174,.T.);
#1209=EDGE_CURVE('',#943,#1007,#618,.T.);
#1210=EDGE_CURVE('',#1008,#1007,#619,.T.);
#1211=EDGE_CURVE('',#940,#1008,#620,.T.);
#1212=EDGE_CURVE('',#1009,#1009,#175,.T.);
#1213=EDGE_CURVE('',#1009,#1010,#621,.T.);
#1214=EDGE_CURVE('',#1010,#1010,#176,.T.);
#1215=EDGE_CURVE('',#1011,#1011,#177,.T.);
#1216=EDGE_CURVE('',#1011,#1012,#622,.T.);
#1217=EDGE_CURVE('',#1012,#1012,#178,.T.);
#1218=EDGE_CURVE('',#1013,#1013,#179,.T.);
#1219=EDGE_CURVE('',#1013,#1014,#623,.T.);
#1220=EDGE_CURVE('',#1014,#1014,#180,.T.);
#1221=EDGE_CURVE('',#1015,#1015,#181,.T.);
#1222=EDGE_CURVE('',#1015,#1016,#624,.T.);
#1223=EDGE_CURVE('',#1016,#1016,#182,.T.);
#1224=EDGE_CURVE('',#1017,#1017,#183,.T.);
#1225=EDGE_CURVE('',#1017,#1018,#625,.T.);
#1226=EDGE_CURVE('',#1018,#1018,#184,.T.);
#1227=EDGE_CURVE('',#1019,#1019,#185,.T.);
#1228=EDGE_CURVE('',#1020,#1020,#186,.T.);
#1229=EDGE_CURVE('',#1020,#1021,#626,.T.);
#1230=EDGE_CURVE('',#1021,#1021,#187,.T.);
#1231=EDGE_CURVE('',#1022,#1022,#188,.T.);
#1232=EDGE_CURVE('',#1023,#1023,#189,.T.);
#1233=EDGE_CURVE('',#1023,#1024,#627,.T.);
#1234=EDGE_CURVE('',#1024,#1024,#190,.T.);
#1235=EDGE_CURVE('',#1025,#1025,#191,.T.);
#1236=EDGE_CURVE('',#1026,#1026,#192,.T.);
#1237=EDGE_CURVE('',#1026,#1027,#628,.T.);
#1238=EDGE_CURVE('',#1027,#1027,#193,.T.);
#1239=EDGE_CURVE('',#1028,#1028,#194,.T.);
#1240=EDGE_CURVE('',#1029,#1029,#195,.T.);
#1241=EDGE_CURVE('',#1029,#1030,#629,.T.);
#1242=EDGE_CURVE('',#1030,#1030,#196,.T.);
#1243=EDGE_CURVE('',#1031,#1031,#197,.T.);
#1244=EDGE_CURVE('',#1032,#1032,#198,.T.);
#1245=EDGE_CURVE('',#1032,#1033,#630,.T.);
#1246=EDGE_CURVE('',#1033,#1033,#199,.T.);
#1247=EDGE_CURVE('',#1034,#1034,#200,.T.);
#1248=EDGE_CURVE('',#1035,#1035,#201,.T.);
#1249=EDGE_CURVE('',#1035,#1036,#631,.T.);
#1250=EDGE_CURVE('',#1036,#1036,#202,.T.);
#1251=EDGE_CURVE('',#1037,#1037,#203,.T.);
#1252=EDGE_CURVE('',#1038,#1038,#204,.T.);
#1253=EDGE_CURVE('',#1038,#1039,#632,.T.);
#1254=EDGE_CURVE('',#1039,#1039,#205,.T.);
#1255=EDGE_CURVE('',#1040,#1040,#206,.T.);
#1256=EDGE_CURVE('',#1041,#1041,#207,.T.);
#1257=EDGE_CURVE('',#1041,#1042,#633,.T.);
#1258=EDGE_CURVE('',#1042,#1042,#208,.T.);
#1259=EDGE_CURVE('',#1043,#1043,#209,.T.);
#1260=EDGE_CURVE('',#1044,#1044,#210,.T.);
#1261=EDGE_CURVE('',#1044,#1045,#634,.T.);
#1262=EDGE_CURVE('',#1045,#1045,#211,.T.);
#1263=EDGE_CURVE('',#1046,#1046,#212,.T.);
#1264=EDGE_CURVE('',#1047,#1047,#213,.T.);
#1265=EDGE_CURVE('',#1047,#1048,#635,.T.);
#1266=EDGE_CURVE('',#1048,#1048,#214,.T.);
#1267=EDGE_CURVE('',#1049,#1049,#215,.T.);
#1268=EDGE_CURVE('',#1050,#1050,#216,.T.);
#1269=EDGE_CURVE('',#1050,#1051,#636,.T.);
#1270=EDGE_CURVE('',#1051,#1051,#217,.T.);
#1271=EDGE_CURVE('',#1052,#1052,#218,.T.);
#1272=EDGE_CURVE('',#1053,#1053,#219,.T.);
#1273=EDGE_CURVE('',#1053,#1054,#637,.T.);
#1274=EDGE_CURVE('',#1054,#1054,#220,.T.);
#1275=EDGE_CURVE('',#1055,#1055,#221,.T.);
#1276=EDGE_CURVE('',#1056,#1056,#222,.T.);
#1277=EDGE_CURVE('',#1056,#1057,#638,.T.);
#1278=EDGE_CURVE('',#1057,#1057,#223,.T.);
#1279=EDGE_CURVE('',#1058,#1058,#224,.T.);
#1280=EDGE_CURVE('',#1059,#1059,#225,.T.);
#1281=EDGE_CURVE('',#1059,#1060,#639,.T.);
#1282=EDGE_CURVE('',#1060,#1060,#226,.T.);
#1283=EDGE_CURVE('',#1061,#1061,#227,.T.);
#1284=EDGE_CURVE('',#1062,#1062,#228,.T.);
#1285=EDGE_CURVE('',#1062,#1063,#640,.T.);
#1286=EDGE_CURVE('',#1063,#1063,#229,.T.);
#1287=EDGE_CURVE('',#1064,#1064,#230,.T.);
#1288=EDGE_CURVE('',#1065,#1065,#231,.T.);
#1289=EDGE_CURVE('',#1065,#1066,#641,.T.);
#1290=EDGE_CURVE('',#1066,#1066,#232,.T.);
#1291=EDGE_CURVE('',#1067,#1067,#233,.T.);
#1292=EDGE_CURVE('',#1068,#1068,#234,.T.);
#1293=EDGE_CURVE('',#1068,#1069,#642,.T.);
#1294=EDGE_CURVE('',#1069,#1069,#235,.T.);
#1295=EDGE_CURVE('',#1070,#1070,#236,.T.);
#1296=EDGE_CURVE('',#1071,#1071,#237,.T.);
#1297=EDGE_CURVE('',#1071,#1072,#643,.T.);
#1298=EDGE_CURVE('',#1072,#1072,#238,.T.);
#1299=EDGE_CURVE('',#1073,#1073,#239,.T.);
#1300=EDGE_CURVE('',#1074,#1074,#240,.T.);
#1301=EDGE_CURVE('',#1074,#1075,#644,.T.);
#1302=EDGE_CURVE('',#1075,#1075,#241,.T.);
#1303=EDGE_CURVE('',#1076,#1076,#242,.T.);
#1304=EDGE_CURVE('',#1077,#1078,#645,.T.);
#1305=EDGE_CURVE('',#1077,#1079,#646,.T.);
#1306=EDGE_CURVE('',#1080,#1079,#647,.T.);
#1307=EDGE_CURVE('',#1078,#1080,#648,.T.);
#1308=EDGE_CURVE('',#1081,#1077,#649,.T.);
#1309=EDGE_CURVE('',#1081,#1082,#650,.T.);
#1310=EDGE_CURVE('',#1079,#1082,#651,.T.);
#1311=EDGE_CURVE('',#1083,#1081,#652,.T.);
#1312=EDGE_CURVE('',#1083,#1084,#653,.T.);
#1313=EDGE_CURVE('',#1082,#1084,#654,.T.);
#1314=EDGE_CURVE('',#1078,#1083,#655,.T.);
#1315=EDGE_CURVE('',#1084,#1080,#656,.T.);
#1316=EDGE_CURVE('',#1085,#1086,#657,.T.);
#1317=EDGE_CURVE('',#1087,#1085,#658,.T.);
#1318=EDGE_CURVE('',#1088,#1087,#659,.T.);
#1319=EDGE_CURVE('',#1089,#1088,#243,.T.);
#1320=EDGE_CURVE('',#1090,#1089,#660,.T.);
#1321=EDGE_CURVE('',#1091,#1090,#244,.T.);
#1322=EDGE_CURVE('',#1092,#1091,#661,.T.);
#1323=EDGE_CURVE('',#1093,#1092,#662,.T.);
#1324=EDGE_CURVE('',#1094,#1093,#663,.T.);
#1325=EDGE_CURVE('',#1095,#1094,#245,.T.);
#1326=EDGE_CURVE('',#1096,#1095,#664,.T.);
#1327=EDGE_CURVE('',#1097,#1096,#246,.T.);
#1328=EDGE_CURVE('',#1098,#1097,#665,.T.);
#1329=EDGE_CURVE('',#1099,#1098,#666,.T.);
#1330=EDGE_CURVE('',#1100,#1099,#247,.T.);
#1331=EDGE_CURVE('',#1101,#1100,#667,.T.);
#1332=EDGE_CURVE('',#1102,#1101,#248,.T.);
#1333=EDGE_CURVE('',#1103,#1102,#668,.T.);
#1334=EDGE_CURVE('',#1104,#1103,#669,.T.);
#1335=EDGE_CURVE('',#1105,#1104,#670,.T.);
#1336=EDGE_CURVE('',#1106,#1105,#249,.T.);
#1337=EDGE_CURVE('',#1107,#1106,#671,.T.);
#1338=EDGE_CURVE('',#1108,#1107,#672,.T.);
#1339=EDGE_CURVE('',#1109,#1108,#673,.T.);
#1340=EDGE_CURVE('',#1110,#1109,#250,.T.);
#1341=EDGE_CURVE('',#1111,#1110,#674,.T.);
#1342=EDGE_CURVE('',#1112,#1111,#251,.T.);
#1343=EDGE_CURVE('',#1113,#1112,#675,.T.);
#1344=EDGE_CURVE('',#1114,#1113,#676,.T.);
#1345=EDGE_CURVE('',#1115,#1114,#677,.T.);
#1346=EDGE_CURVE('',#1116,#1115,#252,.T.);
#1347=EDGE_CURVE('',#1117,#1116,#678,.T.);
#1348=EDGE_CURVE('',#1118,#1117,#679,.T.);
#1349=EDGE_CURVE('',#1119,#1118,#680,.T.);
#1350=EDGE_CURVE('',#1120,#1119,#253,.T.);
#1351=EDGE_CURVE('',#1121,#1120,#681,.T.);
#1352=EDGE_CURVE('',#1122,#1121,#254,.T.);
#1353=EDGE_CURVE('',#1123,#1122,#255,.T.);
#1354=EDGE_CURVE('',#1124,#1123,#256,.T.);
#1355=EDGE_CURVE('',#1125,#1124,#682,.T.);
#1356=EDGE_CURVE('',#1126,#1125,#683,.T.);
#1357=EDGE_CURVE('',#1127,#1126,#684,.T.);
#1358=EDGE_CURVE('',#1086,#1127,#257,.T.);
#1359=EDGE_CURVE('',#946,#1106,#685,.T.);
#1360=EDGE_CURVE('',#945,#1107,#686,.T.);
#1361=EDGE_CURVE('',#944,#1108,#687,.T.);
#1362=EDGE_CURVE('',#986,#1109,#688,.T.);
#1363=EDGE_CURVE('',#947,#1105,#689,.T.);
#1364=EDGE_CURVE('',#985,#1110,#690,.T.);
#1365=EDGE_CURVE('',#948,#1104,#691,.T.);
#1366=EDGE_CURVE('',#984,#1111,#692,.T.);
#1367=EDGE_CURVE('',#949,#1103,#693,.T.);
#1368=EDGE_CURVE('',#983,#1112,#694,.T.);
#1369=EDGE_CURVE('',#950,#1102,#695,.T.);
#1370=EDGE_CURVE('',#982,#1113,#696,.T.);
#1371=EDGE_CURVE('',#951,#1101,#697,.T.);
#1372=EDGE_CURVE('',#981,#1114,#698,.T.);
#1373=EDGE_CURVE('',#952,#1100,#699,.T.);
#1374=EDGE_CURVE('',#980,#1115,#700,.T.);
#1375=EDGE_CURVE('',#953,#1099,#701,.T.);
#1376=EDGE_CURVE('',#979,#1116,#702,.T.);
#1377=EDGE_CURVE('',#954,#1098,#703,.T.);
#1378=EDGE_CURVE('',#978,#1117,#704,.T.);
#1379=EDGE_CURVE('',#955,#1097,#705,.T.);
#1380=EDGE_CURVE('',#977,#1118,#706,.T.);
#1381=EDGE_CURVE('',#956,#1096,#707,.T.);
#1382=EDGE_CURVE('',#976,#1119,#708,.T.);
#1383=EDGE_CURVE('',#957,#1095,#709,.T.);
#1384=EDGE_CURVE('',#975,#1120,#710,.T.);
#1385=EDGE_CURVE('',#958,#1094,#711,.T.);
#1386=EDGE_CURVE('',#974,#1121,#712,.T.);
#1387=EDGE_CURVE('',#959,#1093,#713,.T.);
#1388=EDGE_CURVE('',#973,#1122,#714,.T.);
#1389=EDGE_CURVE('',#960,#1092,#715,.T.);
#1390=EDGE_CURVE('',#972,#1123,#716,.T.);
#1391=EDGE_CURVE('',#961,#1091,#717,.T.);
#1392=EDGE_CURVE('',#971,#1124,#718,.T.);
#1393=EDGE_CURVE('',#962,#1090,#719,.T.);
#1394=EDGE_CURVE('',#970,#1125,#720,.T.);
#1395=EDGE_CURVE('',#963,#1089,#721,.T.);
#1396=EDGE_CURVE('',#969,#1126,#722,.T.);
#1397=EDGE_CURVE('',#964,#1088,#723,.T.);
#1398=EDGE_CURVE('',#968,#1127,#724,.T.);
#1399=EDGE_CURVE('',#965,#1087,#725,.T.);
#1400=EDGE_CURVE('',#967,#1086,#726,.T.);
#1401=EDGE_CURVE('',#966,#1085,#727,.T.);
#1402=EDGE_CURVE('',#1031,#987,#728,.T.);
#1403=EDGE_CURVE('',#1052,#988,#729,.T.);
#1404=EDGE_CURVE('',#1046,#989,#730,.T.);
#1405=EDGE_CURVE('',#1076,#990,#731,.T.);
#1406=EDGE_CURVE('',#1034,#991,#732,.T.);
#1407=EDGE_CURVE('',#1025,#992,#733,.T.);
#1408=EDGE_CURVE('',#1067,#993,#734,.T.);
#1409=EDGE_CURVE('',#1022,#994,#735,.T.);
#1410=EDGE_CURVE('',#1055,#995,#736,.T.);
#1411=EDGE_CURVE('',#1037,#996,#737,.T.);
#1412=EDGE_CURVE('',#1064,#997,#738,.T.);
#1413=EDGE_CURVE('',#1049,#998,#739,.T.);
#1414=EDGE_CURVE('',#1043,#999,#740,.T.);
#1415=EDGE_CURVE('',#1070,#1000,#741,.T.);
#1416=EDGE_CURVE('',#1058,#1001,#742,.T.);
#1417=EDGE_CURVE('',#1019,#1002,#743,.T.);
#1418=EDGE_CURVE('',#1028,#1003,#744,.T.);
#1419=EDGE_CURVE('',#1040,#1004,#745,.T.);
#1420=EDGE_CURVE('',#1061,#1005,#746,.T.);
#1421=EDGE_CURVE('',#1073,#1006,#747,.T.);
#1422=EDGE_CURVE('',#1128,#1008,#748,.T.);
#1423=EDGE_CURVE('',#941,#1128,#749,.T.);
#1424=EDGE_CURVE('',#1129,#1128,#750,.T.);
#1425=EDGE_CURVE('',#942,#1129,#751,.T.);
#1426=EDGE_CURVE('',#1007,#1129,#752,.T.);
#1427=ORIENTED_EDGE('',*,*,#1130,.F.);
#1428=ORIENTED_EDGE('',*,*,#1131,.F.);
#1429=ORIENTED_EDGE('',*,*,#1132,.T.);
#1430=ORIENTED_EDGE('',*,*,#1133,.F.);
#1431=ORIENTED_EDGE('',*,*,#1134,.F.);
#1432=ORIENTED_EDGE('',*,*,#1135,.F.);
#1433=ORIENTED_EDGE('',*,*,#1136,.T.);
#1434=ORIENTED_EDGE('',*,*,#1137,.F.);
#1435=ORIENTED_EDGE('',*,*,#1136,.F.);
#1436=ORIENTED_EDGE('',*,*,#1138,.F.);
#1437=ORIENTED_EDGE('',*,*,#1132,.F.);
#1438=ORIENTED_EDGE('',*,*,#1139,.F.);
#1439=ORIENTED_EDGE('',*,*,#1134,.T.);
#1440=ORIENTED_EDGE('',*,*,#1140,.F.);
#1441=ORIENTED_EDGE('',*,*,#1141,.F.);
#1442=ORIENTED_EDGE('',*,*,#1142,.F.);
#1443=ORIENTED_EDGE('',*,*,#1143,.F.);
#1444=ORIENTED_EDGE('',*,*,#1144,.F.);
#1445=ORIENTED_EDGE('',*,*,#1130,.T.);
#1446=ORIENTED_EDGE('',*,*,#1145,.F.);
#1447=ORIENTED_EDGE('',*,*,#1146,.F.);
#1448=ORIENTED_EDGE('',*,*,#1147,.F.);
#1449=ORIENTED_EDGE('',*,*,#1148,.F.);
#1450=ORIENTED_EDGE('',*,*,#1149,.F.);
#1451=ORIENTED_EDGE('',*,*,#1150,.F.);
#1452=ORIENTED_EDGE('',*,*,#1151,.F.);
#1453=ORIENTED_EDGE('',*,*,#1152,.F.);
#1454=ORIENTED_EDGE('',*,*,#1153,.F.);
#1455=ORIENTED_EDGE('',*,*,#1154,.F.);
#1456=ORIENTED_EDGE('',*,*,#1155,.F.);
#1457=ORIENTED_EDGE('',*,*,#1156,.F.);
#1458=ORIENTED_EDGE('',*,*,#1157,.F.);
#1459=ORIENTED_EDGE('',*,*,#1158,.F.);
#1460=ORIENTED_EDGE('',*,*,#1159,.F.);
#1461=ORIENTED_EDGE('',*,*,#1160,.F.);
#1462=ORIENTED_EDGE('',*,*,#1161,.F.);
#1463=ORIENTED_EDGE('',*,*,#1162,.F.);
#1464=ORIENTED_EDGE('',*,*,#1163,.F.);
#1465=ORIENTED_EDGE('',*,*,#1164,.F.);
#1466=ORIENTED_EDGE('',*,*,#1165,.F.);
#1467=ORIENTED_EDGE('',*,*,#1166,.F.);
#1468=ORIENTED_EDGE('',*,*,#1167,.F.);
#1469=ORIENTED_EDGE('',*,*,#1168,.F.);
#1470=ORIENTED_EDGE('',*,*,#1169,.F.);
#1471=ORIENTED_EDGE('',*,*,#1170,.F.);
#1472=ORIENTED_EDGE('',*,*,#1171,.F.);
#1473=ORIENTED_EDGE('',*,*,#1172,.F.);
#1474=ORIENTED_EDGE('',*,*,#1173,.F.);
#1475=ORIENTED_EDGE('',*,*,#1174,.F.);
#1476=ORIENTED_EDGE('',*,*,#1175,.F.);
#1477=ORIENTED_EDGE('',*,*,#1176,.F.);
#1478=ORIENTED_EDGE('',*,*,#1177,.F.);
#1479=ORIENTED_EDGE('',*,*,#1178,.F.);
#1480=ORIENTED_EDGE('',*,*,#1179,.F.);
#1481=ORIENTED_EDGE('',*,*,#1180,.F.);
#1482=ORIENTED_EDGE('',*,*,#1181,.F.);
#1483=ORIENTED_EDGE('',*,*,#1182,.F.);
#1484=ORIENTED_EDGE('',*,*,#1183,.F.);
#1485=ORIENTED_EDGE('',*,*,#1184,.F.);
#1486=ORIENTED_EDGE('',*,*,#1185,.F.);
#1487=ORIENTED_EDGE('',*,*,#1186,.F.);
#1488=ORIENTED_EDGE('',*,*,#1187,.F.);
#1489=ORIENTED_EDGE('',*,*,#1188,.F.);
#1490=ORIENTED_EDGE('',*,*,#1189,.F.);
#1491=ORIENTED_EDGE('',*,*,#1190,.F.);
#1492=ORIENTED_EDGE('',*,*,#1191,.F.);
#1493=ORIENTED_EDGE('',*,*,#1192,.F.);
#1494=ORIENTED_EDGE('',*,*,#1193,.F.);
#1495=ORIENTED_EDGE('',*,*,#1194,.F.);
#1496=ORIENTED_EDGE('',*,*,#1195,.F.);
#1497=ORIENTED_EDGE('',*,*,#1196,.F.);
#1498=ORIENTED_EDGE('',*,*,#1197,.F.);
#1499=ORIENTED_EDGE('',*,*,#1198,.F.);
#1500=ORIENTED_EDGE('',*,*,#1199,.F.);
#1501=ORIENTED_EDGE('',*,*,#1200,.F.);
#1502=ORIENTED_EDGE('',*,*,#1201,.F.);
#1503=ORIENTED_EDGE('',*,*,#1202,.F.);
#1504=ORIENTED_EDGE('',*,*,#1203,.F.);
#1505=ORIENTED_EDGE('',*,*,#1204,.F.);
#1506=ORIENTED_EDGE('',*,*,#1205,.F.);
#1507=ORIENTED_EDGE('',*,*,#1206,.F.);
#1508=ORIENTED_EDGE('',*,*,#1207,.F.);
#1509=ORIENTED_EDGE('',*,*,#1208,.F.);
#1510=ORIENTED_EDGE('',*,*,#1137,.T.);
#1511=ORIENTED_EDGE('',*,*,#1139,.T.);
#1512=ORIENTED_EDGE('',*,*,#1131,.T.);
#1513=ORIENTED_EDGE('',*,*,#1144,.T.);
#1514=ORIENTED_EDGE('',*,*,#1209,.T.);
#1515=ORIENTED_EDGE('',*,*,#1210,.F.);
#1516=ORIENTED_EDGE('',*,*,#1211,.F.);
#1517=ORIENTED_EDGE('',*,*,#1140,.T.);
#1518=ORIENTED_EDGE('',*,*,#1212,.F.);
#1519=ORIENTED_EDGE('',*,*,#1213,.T.);
#1520=ORIENTED_EDGE('',*,*,#1214,.F.);
#1521=ORIENTED_EDGE('',*,*,#1213,.F.);
#1522=ORIENTED_EDGE('',*,*,#1214,.T.);
#1523=ORIENTED_EDGE('',*,*,#1215,.F.);
#1524=ORIENTED_EDGE('',*,*,#1216,.T.);
#1525=ORIENTED_EDGE('',*,*,#1217,.F.);
#1526=ORIENTED_EDGE('',*,*,#1216,.F.);
#1527=ORIENTED_EDGE('',*,*,#1217,.T.);
#1528=ORIENTED_EDGE('',*,*,#1218,.F.);
#1529=ORIENTED_EDGE('',*,*,#1219,.T.);
#1530=ORIENTED_EDGE('',*,*,#1220,.F.);
#1531=ORIENTED_EDGE('',*,*,#1219,.F.);
#1532=ORIENTED_EDGE('',*,*,#1220,.T.);
#1533=ORIENTED_EDGE('',*,*,#1221,.F.);
#1534=ORIENTED_EDGE('',*,*,#1222,.T.);
#1535=ORIENTED_EDGE('',*,*,#1223,.F.);
#1536=ORIENTED_EDGE('',*,*,#1222,.F.);
#1537=ORIENTED_EDGE('',*,*,#1223,.T.);
#1538=ORIENTED_EDGE('',*,*,#1224,.F.);
#1539=ORIENTED_EDGE('',*,*,#1225,.T.);
#1540=ORIENTED_EDGE('',*,*,#1226,.F.);
#1541=ORIENTED_EDGE('',*,*,#1225,.F.);
#1542=ORIENTED_EDGE('',*,*,#1224,.T.);
#1543=ORIENTED_EDGE('',*,*,#1227,.F.);
#1544=ORIENTED_EDGE('',*,*,#1228,.F.);
#1545=ORIENTED_EDGE('',*,*,#1229,.T.);
#1546=ORIENTED_EDGE('',*,*,#1230,.F.);
#1547=ORIENTED_EDGE('',*,*,#1229,.F.);
#1548=ORIENTED_EDGE('',*,*,#1228,.T.);
#1549=ORIENTED_EDGE('',*,*,#1231,.F.);
#1550=ORIENTED_EDGE('',*,*,#1232,.F.);
#1551=ORIENTED_EDGE('',*,*,#1233,.T.);
#1552=ORIENTED_EDGE('',*,*,#1234,.F.);
#1553=ORIENTED_EDGE('',*,*,#1233,.F.);
#1554=ORIENTED_EDGE('',*,*,#1232,.T.);
#1555=ORIENTED_EDGE('',*,*,#1235,.F.);
#1556=ORIENTED_EDGE('',*,*,#1236,.F.);
#1557=ORIENTED_EDGE('',*,*,#1237,.T.);
#1558=ORIENTED_EDGE('',*,*,#1238,.F.);
#1559=ORIENTED_EDGE('',*,*,#1237,.F.);
#1560=ORIENTED_EDGE('',*,*,#1236,.T.);
#1561=ORIENTED_EDGE('',*,*,#1239,.F.);
#1562=ORIENTED_EDGE('',*,*,#1240,.F.);
#1563=ORIENTED_EDGE('',*,*,#1241,.T.);
#1564=ORIENTED_EDGE('',*,*,#1242,.F.);
#1565=ORIENTED_EDGE('',*,*,#1241,.F.);
#1566=ORIENTED_EDGE('',*,*,#1240,.T.);
#1567=ORIENTED_EDGE('',*,*,#1243,.F.);
#1568=ORIENTED_EDGE('',*,*,#1244,.F.);
#1569=ORIENTED_EDGE('',*,*,#1245,.T.);
#1570=ORIENTED_EDGE('',*,*,#1246,.F.);
#1571=ORIENTED_EDGE('',*,*,#1245,.F.);
#1572=ORIENTED_EDGE('',*,*,#1244,.T.);
#1573=ORIENTED_EDGE('',*,*,#1247,.F.);
#1574=ORIENTED_EDGE('',*,*,#1248,.F.);
#1575=ORIENTED_EDGE('',*,*,#1249,.T.);
#1576=ORIENTED_EDGE('',*,*,#1250,.F.);
#1577=ORIENTED_EDGE('',*,*,#1249,.F.);
#1578=ORIENTED_EDGE('',*,*,#1248,.T.);
#1579=ORIENTED_EDGE('',*,*,#1251,.F.);
#1580=ORIENTED_EDGE('',*,*,#1252,.F.);
#1581=ORIENTED_EDGE('',*,*,#1253,.T.);
#1582=ORIENTED_EDGE('',*,*,#1254,.F.);
#1583=ORIENTED_EDGE('',*,*,#1253,.F.);
#1584=ORIENTED_EDGE('',*,*,#1252,.T.);
#1585=ORIENTED_EDGE('',*,*,#1255,.F.);
#1586=ORIENTED_EDGE('',*,*,#1256,.F.);
#1587=ORIENTED_EDGE('',*,*,#1257,.T.);
#1588=ORIENTED_EDGE('',*,*,#1258,.F.);
#1589=ORIENTED_EDGE('',*,*,#1257,.F.);
#1590=ORIENTED_EDGE('',*,*,#1256,.T.);
#1591=ORIENTED_EDGE('',*,*,#1259,.F.);
#1592=ORIENTED_EDGE('',*,*,#1260,.F.);
#1593=ORIENTED_EDGE('',*,*,#1261,.T.);
#1594=ORIENTED_EDGE('',*,*,#1262,.F.);
#1595=ORIENTED_EDGE('',*,*,#1261,.F.);
#1596=ORIENTED_EDGE('',*,*,#1260,.T.);
#1597=ORIENTED_EDGE('',*,*,#1263,.F.);
#1598=ORIENTED_EDGE('',*,*,#1264,.F.);
#1599=ORIENTED_EDGE('',*,*,#1265,.T.);
#1600=ORIENTED_EDGE('',*,*,#1266,.F.);
#1601=ORIENTED_EDGE('',*,*,#1265,.F.);
#1602=ORIENTED_EDGE('',*,*,#1264,.T.);
#1603=ORIENTED_EDGE('',*,*,#1267,.F.);
#1604=ORIENTED_EDGE('',*,*,#1268,.F.);
#1605=ORIENTED_EDGE('',*,*,#1269,.T.);
#1606=ORIENTED_EDGE('',*,*,#1270,.F.);
#1607=ORIENTED_EDGE('',*,*,#1269,.F.);
#1608=ORIENTED_EDGE('',*,*,#1268,.T.);
#1609=ORIENTED_EDGE('',*,*,#1271,.F.);
#1610=ORIENTED_EDGE('',*,*,#1272,.F.);
#1611=ORIENTED_EDGE('',*,*,#1273,.T.);
#1612=ORIENTED_EDGE('',*,*,#1274,.F.);
#1613=ORIENTED_EDGE('',*,*,#1273,.F.);
#1614=ORIENTED_EDGE('',*,*,#1272,.T.);
#1615=ORIENTED_EDGE('',*,*,#1275,.F.);
#1616=ORIENTED_EDGE('',*,*,#1276,.F.);
#1617=ORIENTED_EDGE('',*,*,#1277,.T.);
#1618=ORIENTED_EDGE('',*,*,#1278,.F.);
#1619=ORIENTED_EDGE('',*,*,#1277,.F.);
#1620=ORIENTED_EDGE('',*,*,#1276,.T.);
#1621=ORIENTED_EDGE('',*,*,#1279,.F.);
#1622=ORIENTED_EDGE('',*,*,#1280,.F.);
#1623=ORIENTED_EDGE('',*,*,#1281,.T.);
#1624=ORIENTED_EDGE('',*,*,#1282,.F.);
#1625=ORIENTED_EDGE('',*,*,#1281,.F.);
#1626=ORIENTED_EDGE('',*,*,#1280,.T.);
#1627=ORIENTED_EDGE('',*,*,#1283,.F.);
#1628=ORIENTED_EDGE('',*,*,#1284,.F.);
#1629=ORIENTED_EDGE('',*,*,#1285,.T.);
#1630=ORIENTED_EDGE('',*,*,#1286,.F.);
#1631=ORIENTED_EDGE('',*,*,#1285,.F.);
#1632=ORIENTED_EDGE('',*,*,#1284,.T.);
#1633=ORIENTED_EDGE('',*,*,#1287,.F.);
#1634=ORIENTED_EDGE('',*,*,#1288,.F.);
#1635=ORIENTED_EDGE('',*,*,#1289,.T.);
#1636=ORIENTED_EDGE('',*,*,#1290,.F.);
#1637=ORIENTED_EDGE('',*,*,#1289,.F.);
#1638=ORIENTED_EDGE('',*,*,#1288,.T.);
#1639=ORIENTED_EDGE('',*,*,#1291,.F.);
#1640=ORIENTED_EDGE('',*,*,#1292,.F.);
#1641=ORIENTED_EDGE('',*,*,#1293,.T.);
#1642=ORIENTED_EDGE('',*,*,#1294,.F.);
#1643=ORIENTED_EDGE('',*,*,#1293,.F.);
#1644=ORIENTED_EDGE('',*,*,#1292,.T.);
#1645=ORIENTED_EDGE('',*,*,#1295,.F.);
#1646=ORIENTED_EDGE('',*,*,#1296,.F.);
#1647=ORIENTED_EDGE('',*,*,#1297,.T.);
#1648=ORIENTED_EDGE('',*,*,#1298,.F.);
#1649=ORIENTED_EDGE('',*,*,#1297,.F.);
#1650=ORIENTED_EDGE('',*,*,#1296,.T.);
#1651=ORIENTED_EDGE('',*,*,#1299,.F.);
#1652=ORIENTED_EDGE('',*,*,#1300,.F.);
#1653=ORIENTED_EDGE('',*,*,#1301,.T.);
#1654=ORIENTED_EDGE('',*,*,#1302,.F.);
#1655=ORIENTED_EDGE('',*,*,#1301,.F.);
#1656=ORIENTED_EDGE('',*,*,#1300,.T.);
#1657=ORIENTED_EDGE('',*,*,#1303,.F.);
#1658=ORIENTED_EDGE('',*,*,#1304,.F.);
#1659=ORIENTED_EDGE('',*,*,#1305,.T.);
#1660=ORIENTED_EDGE('',*,*,#1306,.F.);
#1661=ORIENTED_EDGE('',*,*,#1307,.F.);
#1662=ORIENTED_EDGE('',*,*,#1308,.F.);
#1663=ORIENTED_EDGE('',*,*,#1309,.T.);
#1664=ORIENTED_EDGE('',*,*,#1310,.F.);
#1665=ORIENTED_EDGE('',*,*,#1305,.F.);
#1666=ORIENTED_EDGE('',*,*,#1311,.F.);
#1667=ORIENTED_EDGE('',*,*,#1312,.T.);
#1668=ORIENTED_EDGE('',*,*,#1313,.F.);
#1669=ORIENTED_EDGE('',*,*,#1309,.F.);
#1670=ORIENTED_EDGE('',*,*,#1314,.F.);
#1671=ORIENTED_EDGE('',*,*,#1307,.T.);
#1672=ORIENTED_EDGE('',*,*,#1315,.F.);
#1673=ORIENTED_EDGE('',*,*,#1312,.F.);
#1674=ORIENTED_EDGE('',*,*,#1314,.T.);
#1675=ORIENTED_EDGE('',*,*,#1311,.T.);
#1676=ORIENTED_EDGE('',*,*,#1308,.T.);
#1677=ORIENTED_EDGE('',*,*,#1304,.T.);
#1678=ORIENTED_EDGE('',*,*,#1316,.F.);
#1679=ORIENTED_EDGE('',*,*,#1317,.F.);
#1680=ORIENTED_EDGE('',*,*,#1318,.F.);
#1681=ORIENTED_EDGE('',*,*,#1319,.F.);
#1682=ORIENTED_EDGE('',*,*,#1320,.F.);
#1683=ORIENTED_EDGE('',*,*,#1321,.F.);
#1684=ORIENTED_EDGE('',*,*,#1322,.F.);
#1685=ORIENTED_EDGE('',*,*,#1323,.F.);
#1686=ORIENTED_EDGE('',*,*,#1324,.F.);
#1687=ORIENTED_EDGE('',*,*,#1325,.F.);
#1688=ORIENTED_EDGE('',*,*,#1326,.F.);
#1689=ORIENTED_EDGE('',*,*,#1327,.F.);
#1690=ORIENTED_EDGE('',*,*,#1328,.F.);
#1691=ORIENTED_EDGE('',*,*,#1329,.F.);
#1692=ORIENTED_EDGE('',*,*,#1330,.F.);
#1693=ORIENTED_EDGE('',*,*,#1331,.F.);
#1694=ORIENTED_EDGE('',*,*,#1332,.F.);
#1695=ORIENTED_EDGE('',*,*,#1333,.F.);
#1696=ORIENTED_EDGE('',*,*,#1334,.F.);
#1697=ORIENTED_EDGE('',*,*,#1335,.F.);
#1698=ORIENTED_EDGE('',*,*,#1336,.F.);
#1699=ORIENTED_EDGE('',*,*,#1337,.F.);
#1700=ORIENTED_EDGE('',*,*,#1338,.F.);
#1701=ORIENTED_EDGE('',*,*,#1339,.F.);
#1702=ORIENTED_EDGE('',*,*,#1340,.F.);
#1703=ORIENTED_EDGE('',*,*,#1341,.F.);
#1704=ORIENTED_EDGE('',*,*,#1342,.F.);
#1705=ORIENTED_EDGE('',*,*,#1343,.F.);
#1706=ORIENTED_EDGE('',*,*,#1344,.F.);
#1707=ORIENTED_EDGE('',*,*,#1345,.F.);
#1708=ORIENTED_EDGE('',*,*,#1346,.F.);
#1709=ORIENTED_EDGE('',*,*,#1347,.F.);
#1710=ORIENTED_EDGE('',*,*,#1348,.F.);
#1711=ORIENTED_EDGE('',*,*,#1349,.F.);
#1712=ORIENTED_EDGE('',*,*,#1350,.F.);
#1713=ORIENTED_EDGE('',*,*,#1351,.F.);
#1714=ORIENTED_EDGE('',*,*,#1352,.F.);
#1715=ORIENTED_EDGE('',*,*,#1353,.F.);
#1716=ORIENTED_EDGE('',*,*,#1354,.F.);
#1717=ORIENTED_EDGE('',*,*,#1355,.F.);
#1718=ORIENTED_EDGE('',*,*,#1356,.F.);
#1719=ORIENTED_EDGE('',*,*,#1357,.F.);
#1720=ORIENTED_EDGE('',*,*,#1358,.F.);
#1721=ORIENTED_EDGE('',*,*,#1337,.T.);
#1722=ORIENTED_EDGE('',*,*,#1359,.F.);
#1723=ORIENTED_EDGE('',*,*,#1147,.T.);
#1724=ORIENTED_EDGE('',*,*,#1360,.T.);
#1725=ORIENTED_EDGE('',*,*,#1338,.T.);
#1726=ORIENTED_EDGE('',*,*,#1360,.F.);
#1727=ORIENTED_EDGE('',*,*,#1146,.T.);
#1728=ORIENTED_EDGE('',*,*,#1361,.T.);
#1729=ORIENTED_EDGE('',*,*,#1135,.T.);
#1730=ORIENTED_EDGE('',*,*,#1188,.T.);
#1731=ORIENTED_EDGE('',*,*,#1362,.T.);
#1732=ORIENTED_EDGE('',*,*,#1339,.T.);
#1733=ORIENTED_EDGE('',*,*,#1361,.F.);
#1734=ORIENTED_EDGE('',*,*,#1145,.T.);
#1735=ORIENTED_EDGE('',*,*,#1133,.T.);
#1736=ORIENTED_EDGE('',*,*,#1138,.T.);
#1737=ORIENTED_EDGE('',*,*,#1336,.T.);
#1738=ORIENTED_EDGE('',*,*,#1363,.F.);
#1739=ORIENTED_EDGE('',*,*,#1148,.T.);
#1740=ORIENTED_EDGE('',*,*,#1359,.T.);
#1741=ORIENTED_EDGE('',*,*,#1340,.T.);
#1742=ORIENTED_EDGE('',*,*,#1362,.F.);
#1743=ORIENTED_EDGE('',*,*,#1187,.T.);
#1744=ORIENTED_EDGE('',*,*,#1364,.T.);
#1745=ORIENTED_EDGE('',*,*,#1335,.T.);
#1746=ORIENTED_EDGE('',*,*,#1365,.F.);
#1747=ORIENTED_EDGE('',*,*,#1149,.T.);
#1748=ORIENTED_EDGE('',*,*,#1363,.T.);
#1749=ORIENTED_EDGE('',*,*,#1341,.T.);
#1750=ORIENTED_EDGE('',*,*,#1364,.F.);
#1751=ORIENTED_EDGE('',*,*,#1186,.T.);
#1752=ORIENTED_EDGE('',*,*,#1366,.T.);
#1753=ORIENTED_EDGE('',*,*,#1334,.T.);
#1754=ORIENTED_EDGE('',*,*,#1367,.F.);
#1755=ORIENTED_EDGE('',*,*,#1150,.T.);
#1756=ORIENTED_EDGE('',*,*,#1365,.T.);
#1757=ORIENTED_EDGE('',*,*,#1342,.T.);
#1758=ORIENTED_EDGE('',*,*,#1366,.F.);
#1759=ORIENTED_EDGE('',*,*,#1185,.T.);
#1760=ORIENTED_EDGE('',*,*,#1368,.T.);
#1761=ORIENTED_EDGE('',*,*,#1333,.T.);
#1762=ORIENTED_EDGE('',*,*,#1369,.F.);
#1763=ORIENTED_EDGE('',*,*,#1151,.T.);
#1764=ORIENTED_EDGE('',*,*,#1367,.T.);
#1765=ORIENTED_EDGE('',*,*,#1343,.T.);
#1766=ORIENTED_EDGE('',*,*,#1368,.F.);
#1767=ORIENTED_EDGE('',*,*,#1184,.T.);
#1768=ORIENTED_EDGE('',*,*,#1370,.T.);
#1769=ORIENTED_EDGE('',*,*,#1332,.T.);
#1770=ORIENTED_EDGE('',*,*,#1371,.F.);
#1771=ORIENTED_EDGE('',*,*,#1152,.T.);
#1772=ORIENTED_EDGE('',*,*,#1369,.T.);
#1773=ORIENTED_EDGE('',*,*,#1344,.T.);
#1774=ORIENTED_EDGE('',*,*,#1370,.F.);
#1775=ORIENTED_EDGE('',*,*,#1183,.T.);
#1776=ORIENTED_EDGE('',*,*,#1372,.T.);
#1777=ORIENTED_EDGE('',*,*,#1331,.T.);
#1778=ORIENTED_EDGE('',*,*,#1373,.F.);
#1779=ORIENTED_EDGE('',*,*,#1153,.T.);
#1780=ORIENTED_EDGE('',*,*,#1371,.T.);
#1781=ORIENTED_EDGE('',*,*,#1345,.T.);
#1782=ORIENTED_EDGE('',*,*,#1372,.F.);
#1783=ORIENTED_EDGE('',*,*,#1182,.T.);
#1784=ORIENTED_EDGE('',*,*,#1374,.T.);
#1785=ORIENTED_EDGE('',*,*,#1330,.T.);
#1786=ORIENTED_EDGE('',*,*,#1375,.F.);
#1787=ORIENTED_EDGE('',*,*,#1154,.T.);
#1788=ORIENTED_EDGE('',*,*,#1373,.T.);
#1789=ORIENTED_EDGE('',*,*,#1346,.T.);
#1790=ORIENTED_EDGE('',*,*,#1374,.F.);
#1791=ORIENTED_EDGE('',*,*,#1181,.T.);
#1792=ORIENTED_EDGE('',*,*,#1376,.T.);
#1793=ORIENTED_EDGE('',*,*,#1329,.T.);
#1794=ORIENTED_EDGE('',*,*,#1377,.F.);
#1795=ORIENTED_EDGE('',*,*,#1155,.T.);
#1796=ORIENTED_EDGE('',*,*,#1375,.T.);
#1797=ORIENTED_EDGE('',*,*,#1347,.T.);
#1798=ORIENTED_EDGE('',*,*,#1376,.F.);
#1799=ORIENTED_EDGE('',*,*,#1180,.T.);
#1800=ORIENTED_EDGE('',*,*,#1378,.T.);
#1801=ORIENTED_EDGE('',*,*,#1328,.T.);
#1802=ORIENTED_EDGE('',*,*,#1379,.F.);
#1803=ORIENTED_EDGE('',*,*,#1156,.T.);
#1804=ORIENTED_EDGE('',*,*,#1377,.T.);
#1805=ORIENTED_EDGE('',*,*,#1348,.T.);
#1806=ORIENTED_EDGE('',*,*,#1378,.F.);
#1807=ORIENTED_EDGE('',*,*,#1179,.T.);
#1808=ORIENTED_EDGE('',*,*,#1380,.T.);
#1809=ORIENTED_EDGE('',*,*,#1327,.T.);
#1810=ORIENTED_EDGE('',*,*,#1381,.F.);
#1811=ORIENTED_EDGE('',*,*,#1157,.T.);
#1812=ORIENTED_EDGE('',*,*,#1379,.T.);
#1813=ORIENTED_EDGE('',*,*,#1349,.T.);
#1814=ORIENTED_EDGE('',*,*,#1380,.F.);
#1815=ORIENTED_EDGE('',*,*,#1178,.T.);
#1816=ORIENTED_EDGE('',*,*,#1382,.T.);
#1817=ORIENTED_EDGE('',*,*,#1326,.T.);
#1818=ORIENTED_EDGE('',*,*,#1383,.F.);
#1819=ORIENTED_EDGE('',*,*,#1158,.T.);
#1820=ORIENTED_EDGE('',*,*,#1381,.T.);
#1821=ORIENTED_EDGE('',*,*,#1350,.T.);
#1822=ORIENTED_EDGE('',*,*,#1382,.F.);
#1823=ORIENTED_EDGE('',*,*,#1177,.T.);
#1824=ORIENTED_EDGE('',*,*,#1384,.T.);
#1825=ORIENTED_EDGE('',*,*,#1325,.T.);
#1826=ORIENTED_EDGE('',*,*,#1385,.F.);
#1827=ORIENTED_EDGE('',*,*,#1159,.T.);
#1828=ORIENTED_EDGE('',*,*,#1383,.T.);
#1829=ORIENTED_EDGE('',*,*,#1351,.T.);
#1830=ORIENTED_EDGE('',*,*,#1384,.F.);
#1831=ORIENTED_EDGE('',*,*,#1176,.T.);
#1832=ORIENTED_EDGE('',*,*,#1386,.T.);
#1833=ORIENTED_EDGE('',*,*,#1324,.T.);
#1834=ORIENTED_EDGE('',*,*,#1387,.F.);
#1835=ORIENTED_EDGE('',*,*,#1160,.T.);
#1836=ORIENTED_EDGE('',*,*,#1385,.T.);
#1837=ORIENTED_EDGE('',*,*,#1352,.T.);
#1838=ORIENTED_EDGE('',*,*,#1386,.F.);
#1839=ORIENTED_EDGE('',*,*,#1175,.T.);
#1840=ORIENTED_EDGE('',*,*,#1388,.T.);
#1841=ORIENTED_EDGE('',*,*,#1323,.T.);
#1842=ORIENTED_EDGE('',*,*,#1389,.F.);
#1843=ORIENTED_EDGE('',*,*,#1161,.T.);
#1844=ORIENTED_EDGE('',*,*,#1387,.T.);
#1845=ORIENTED_EDGE('',*,*,#1353,.T.);
#1846=ORIENTED_EDGE('',*,*,#1388,.F.);
#1847=ORIENTED_EDGE('',*,*,#1174,.T.);
#1848=ORIENTED_EDGE('',*,*,#1390,.T.);
#1849=ORIENTED_EDGE('',*,*,#1322,.T.);
#1850=ORIENTED_EDGE('',*,*,#1391,.F.);
#1851=ORIENTED_EDGE('',*,*,#1162,.T.);
#1852=ORIENTED_EDGE('',*,*,#1389,.T.);
#1853=ORIENTED_EDGE('',*,*,#1354,.T.);
#1854=ORIENTED_EDGE('',*,*,#1390,.F.);
#1855=ORIENTED_EDGE('',*,*,#1173,.T.);
#1856=ORIENTED_EDGE('',*,*,#1392,.T.);
#1857=ORIENTED_EDGE('',*,*,#1321,.T.);
#1858=ORIENTED_EDGE('',*,*,#1393,.F.);
#1859=ORIENTED_EDGE('',*,*,#1163,.T.);
#1860=ORIENTED_EDGE('',*,*,#1391,.T.);
#1861=ORIENTED_EDGE('',*,*,#1355,.T.);
#1862=ORIENTED_EDGE('',*,*,#1392,.F.);
#1863=ORIENTED_EDGE('',*,*,#1172,.T.);
#1864=ORIENTED_EDGE('',*,*,#1394,.T.);
#1865=ORIENTED_EDGE('',*,*,#1320,.T.);
#1866=ORIENTED_EDGE('',*,*,#1395,.F.);
#1867=ORIENTED_EDGE('',*,*,#1164,.T.);
#1868=ORIENTED_EDGE('',*,*,#1393,.T.);
#1869=ORIENTED_EDGE('',*,*,#1356,.T.);
#1870=ORIENTED_EDGE('',*,*,#1394,.F.);
#1871=ORIENTED_EDGE('',*,*,#1171,.T.);
#1872=ORIENTED_EDGE('',*,*,#1396,.T.);
#1873=ORIENTED_EDGE('',*,*,#1319,.T.);
#1874=ORIENTED_EDGE('',*,*,#1397,.F.);
#1875=ORIENTED_EDGE('',*,*,#1165,.T.);
#1876=ORIENTED_EDGE('',*,*,#1395,.T.);
#1877=ORIENTED_EDGE('',*,*,#1357,.T.);
#1878=ORIENTED_EDGE('',*,*,#1396,.F.);
#1879=ORIENTED_EDGE('',*,*,#1170,.T.);
#1880=ORIENTED_EDGE('',*,*,#1398,.T.);
#1881=ORIENTED_EDGE('',*,*,#1318,.T.);
#1882=ORIENTED_EDGE('',*,*,#1399,.F.);
#1883=ORIENTED_EDGE('',*,*,#1166,.T.);
#1884=ORIENTED_EDGE('',*,*,#1397,.T.);
#1885=ORIENTED_EDGE('',*,*,#1358,.T.);
#1886=ORIENTED_EDGE('',*,*,#1398,.F.);
#1887=ORIENTED_EDGE('',*,*,#1169,.T.);
#1888=ORIENTED_EDGE('',*,*,#1400,.T.);
#1889=ORIENTED_EDGE('',*,*,#1317,.T.);
#1890=ORIENTED_EDGE('',*,*,#1401,.F.);
#1891=ORIENTED_EDGE('',*,*,#1167,.T.);
#1892=ORIENTED_EDGE('',*,*,#1399,.T.);
#1893=ORIENTED_EDGE('',*,*,#1316,.T.);
#1894=ORIENTED_EDGE('',*,*,#1400,.F.);
#1895=ORIENTED_EDGE('',*,*,#1168,.T.);
#1896=ORIENTED_EDGE('',*,*,#1401,.T.);
#1897=ORIENTED_EDGE('',*,*,#1243,.T.);
#1898=ORIENTED_EDGE('',*,*,#1402,.T.);
#1899=ORIENTED_EDGE('',*,*,#1189,.T.);
#1900=ORIENTED_EDGE('',*,*,#1402,.F.);
#1901=ORIENTED_EDGE('',*,*,#1271,.T.);
#1902=ORIENTED_EDGE('',*,*,#1403,.T.);
#1903=ORIENTED_EDGE('',*,*,#1190,.T.);
#1904=ORIENTED_EDGE('',*,*,#1403,.F.);
#1905=ORIENTED_EDGE('',*,*,#1263,.T.);
#1906=ORIENTED_EDGE('',*,*,#1404,.T.);
#1907=ORIENTED_EDGE('',*,*,#1191,.T.);
#1908=ORIENTED_EDGE('',*,*,#1404,.F.);
#1909=ORIENTED_EDGE('',*,*,#1303,.T.);
#1910=ORIENTED_EDGE('',*,*,#1405,.T.);
#1911=ORIENTED_EDGE('',*,*,#1192,.T.);
#1912=ORIENTED_EDGE('',*,*,#1405,.F.);
#1913=ORIENTED_EDGE('',*,*,#1247,.T.);
#1914=ORIENTED_EDGE('',*,*,#1406,.T.);
#1915=ORIENTED_EDGE('',*,*,#1193,.T.);
#1916=ORIENTED_EDGE('',*,*,#1406,.F.);
#1917=ORIENTED_EDGE('',*,*,#1235,.T.);
#1918=ORIENTED_EDGE('',*,*,#1407,.T.);
#1919=ORIENTED_EDGE('',*,*,#1194,.T.);
#1920=ORIENTED_EDGE('',*,*,#1407,.F.);
#1921=ORIENTED_EDGE('',*,*,#1291,.T.);
#1922=ORIENTED_EDGE('',*,*,#1408,.T.);
#1923=ORIENTED_EDGE('',*,*,#1195,.T.);
#1924=ORIENTED_EDGE('',*,*,#1408,.F.);
#1925=ORIENTED_EDGE('',*,*,#1231,.T.);
#1926=ORIENTED_EDGE('',*,*,#1409,.T.);
#1927=ORIENTED_EDGE('',*,*,#1196,.T.);
#1928=ORIENTED_EDGE('',*,*,#1409,.F.);
#1929=ORIENTED_EDGE('',*,*,#1275,.T.);
#1930=ORIENTED_EDGE('',*,*,#1410,.T.);
#1931=ORIENTED_EDGE('',*,*,#1197,.T.);
#1932=ORIENTED_EDGE('',*,*,#1410,.F.);
#1933=ORIENTED_EDGE('',*,*,#1251,.T.);
#1934=ORIENTED_EDGE('',*,*,#1411,.T.);
#1935=ORIENTED_EDGE('',*,*,#1198,.T.);
#1936=ORIENTED_EDGE('',*,*,#1411,.F.);
#1937=ORIENTED_EDGE('',*,*,#1287,.T.);
#1938=ORIENTED_EDGE('',*,*,#1412,.T.);
#1939=ORIENTED_EDGE('',*,*,#1199,.T.);
#1940=ORIENTED_EDGE('',*,*,#1412,.F.);
#1941=ORIENTED_EDGE('',*,*,#1267,.T.);
#1942=ORIENTED_EDGE('',*,*,#1413,.T.);
#1943=ORIENTED_EDGE('',*,*,#1200,.T.);
#1944=ORIENTED_EDGE('',*,*,#1413,.F.);
#1945=ORIENTED_EDGE('',*,*,#1259,.T.);
#1946=ORIENTED_EDGE('',*,*,#1414,.T.);
#1947=ORIENTED_EDGE('',*,*,#1201,.T.);
#1948=ORIENTED_EDGE('',*,*,#1414,.F.);
#1949=ORIENTED_EDGE('',*,*,#1295,.T.);
#1950=ORIENTED_EDGE('',*,*,#1415,.T.);
#1951=ORIENTED_EDGE('',*,*,#1202,.T.);
#1952=ORIENTED_EDGE('',*,*,#1415,.F.);
#1953=ORIENTED_EDGE('',*,*,#1279,.T.);
#1954=ORIENTED_EDGE('',*,*,#1416,.T.);
#1955=ORIENTED_EDGE('',*,*,#1203,.T.);
#1956=ORIENTED_EDGE('',*,*,#1416,.F.);
#1957=ORIENTED_EDGE('',*,*,#1227,.T.);
#1958=ORIENTED_EDGE('',*,*,#1417,.T.);
#1959=ORIENTED_EDGE('',*,*,#1204,.T.);
#1960=ORIENTED_EDGE('',*,*,#1417,.F.);
#1961=ORIENTED_EDGE('',*,*,#1239,.T.);
#1962=ORIENTED_EDGE('',*,*,#1418,.T.);
#1963=ORIENTED_EDGE('',*,*,#1205,.T.);
#1964=ORIENTED_EDGE('',*,*,#1418,.F.);
#1965=ORIENTED_EDGE('',*,*,#1255,.T.);
#1966=ORIENTED_EDGE('',*,*,#1419,.T.);
#1967=ORIENTED_EDGE('',*,*,#1206,.T.);
#1968=ORIENTED_EDGE('',*,*,#1419,.F.);
#1969=ORIENTED_EDGE('',*,*,#1283,.T.);
#1970=ORIENTED_EDGE('',*,*,#1420,.T.);
#1971=ORIENTED_EDGE('',*,*,#1207,.T.);
#1972=ORIENTED_EDGE('',*,*,#1420,.F.);
#1973=ORIENTED_EDGE('',*,*,#1299,.T.);
#1974=ORIENTED_EDGE('',*,*,#1421,.T.);
#1975=ORIENTED_EDGE('',*,*,#1208,.T.);
#1976=ORIENTED_EDGE('',*,*,#1421,.F.);
#1977=ORIENTED_EDGE('',*,*,#1141,.T.);
#1978=ORIENTED_EDGE('',*,*,#1211,.T.);
#1979=ORIENTED_EDGE('',*,*,#1422,.F.);
#1980=ORIENTED_EDGE('',*,*,#1423,.F.);
#1981=ORIENTED_EDGE('',*,*,#1142,.T.);
#1982=ORIENTED_EDGE('',*,*,#1423,.T.);
#1983=ORIENTED_EDGE('',*,*,#1424,.F.);
#1984=ORIENTED_EDGE('',*,*,#1425,.F.);
#1985=ORIENTED_EDGE('',*,*,#1143,.T.);
#1986=ORIENTED_EDGE('',*,*,#1425,.T.);
#1987=ORIENTED_EDGE('',*,*,#1426,.F.);
#1988=ORIENTED_EDGE('',*,*,#1209,.F.);
#1989=ORIENTED_EDGE('',*,*,#1210,.T.);
#1990=ORIENTED_EDGE('',*,*,#1426,.T.);
#1991=ORIENTED_EDGE('',*,*,#1424,.T.);
#1992=ORIENTED_EDGE('',*,*,#1422,.T.);
#1993=ORIENTED_EDGE('',*,*,#1212,.T.);
#1994=ORIENTED_EDGE('',*,*,#1215,.T.);
#1995=ORIENTED_EDGE('',*,*,#1218,.T.);
#1996=ORIENTED_EDGE('',*,*,#1221,.T.);
#1997=ORIENTED_EDGE('',*,*,#1226,.T.);
#1998=ORIENTED_EDGE('',*,*,#1230,.T.);
#1999=ORIENTED_EDGE('',*,*,#1234,.T.);
#2000=ORIENTED_EDGE('',*,*,#1238,.T.);
#2001=ORIENTED_EDGE('',*,*,#1242,.T.);
#2002=ORIENTED_EDGE('',*,*,#1246,.T.);
#2003=ORIENTED_EDGE('',*,*,#1250,.T.);
#2004=ORIENTED_EDGE('',*,*,#1254,.T.);
#2005=ORIENTED_EDGE('',*,*,#1258,.T.);
#2006=ORIENTED_EDGE('',*,*,#1262,.T.);
#2007=ORIENTED_EDGE('',*,*,#1266,.T.);
#2008=ORIENTED_EDGE('',*,*,#1270,.T.);
#2009=ORIENTED_EDGE('',*,*,#1274,.T.);
#2010=ORIENTED_EDGE('',*,*,#1278,.T.);
#2011=ORIENTED_EDGE('',*,*,#1282,.T.);
#2012=ORIENTED_EDGE('',*,*,#1286,.T.);
#2013=ORIENTED_EDGE('',*,*,#1290,.T.);
#2014=ORIENTED_EDGE('',*,*,#1294,.T.);
#2015=ORIENTED_EDGE('',*,*,#1298,.T.);
#2016=ORIENTED_EDGE('',*,*,#1302,.T.);
#2017=ORIENTED_EDGE('',*,*,#1306,.T.);
#2018=ORIENTED_EDGE('',*,*,#1310,.T.);
#2019=ORIENTED_EDGE('',*,*,#1313,.T.);
#2020=ORIENTED_EDGE('',*,*,#1315,.T.);
#2021=PLANE('',#2226);
#2022=PLANE('',#2227);
#2023=PLANE('',#2228);
#2024=PLANE('',#2229);
#2025=PLANE('',#2265);
#2026=PLANE('',#2269);
#2027=PLANE('',#2273);
#2028=PLANE('',#2277);
#2029=PLANE('',#2281);
#2030=PLANE('',#2285);
#2031=PLANE('',#2290);
#2032=PLANE('',#2295);
#2033=PLANE('',#2300);
#2034=PLANE('',#2305);
#2035=PLANE('',#2310);
#2036=PLANE('',#2315);
#2037=PLANE('',#2320);
#2038=PLANE('',#2325);
#2039=PLANE('',#2330);
#2040=PLANE('',#2335);
#2041=PLANE('',#2340);
#2042=PLANE('',#2345);
#2043=PLANE('',#2350);
#2044=PLANE('',#2355);
#2045=PLANE('',#2360);
#2046=PLANE('',#2365);
#2047=PLANE('',#2370);
#2048=PLANE('',#2375);
#2049=PLANE('',#2380);
#2050=PLANE('',#2382);
#2051=PLANE('',#2383);
#2052=PLANE('',#2384);
#2053=PLANE('',#2385);
#2054=PLANE('',#2386);
#2055=PLANE('',#2402);
#2056=PLANE('',#2403);
#2057=PLANE('',#2404);
#2058=PLANE('',#2407);
#2059=PLANE('',#2408);
#2060=PLANE('',#2409);
#2061=PLANE('',#2411);
#2062=PLANE('',#2412);
#2063=PLANE('',#2414);
#2064=PLANE('',#2415);
#2065=PLANE('',#2416);
#2066=PLANE('',#2419);
#2067=PLANE('',#2420);
#2068=PLANE('',#2421);
#2069=PLANE('',#2422);
#2070=PLANE('',#2424);
#2071=PLANE('',#2425);
#2072=PLANE('',#2428);
#2073=PLANE('',#2429);
#2074=PLANE('',#2431);
#2075=PLANE('',#2433);
#2076=PLANE('',#2436);
#2077=PLANE('',#2437);
#2078=PLANE('',#2438);
#2079=PLANE('',#2440);
#2080=PLANE('',#2441);
#2081=PLANE('',#2443);
#2082=PLANE('',#2444);
#2083=PLANE('',#2465);
#2084=PLANE('',#2466);
#2085=PLANE('',#2467);
#2086=PLANE('',#2468);
#2087=ADVANCED_FACE('',(#258),#2021,.F.);
#2088=ADVANCED_FACE('',(#259),#2022,.F.);
#2089=ADVANCED_FACE('',(#260),#2023,.F.);
#2090=ADVANCED_FACE('',(#261,#74,#75,#76,#77,#78,#79,#80,#81,#82,#83,#84,
#85,#86,#87,#88,#89,#90,#91,#92,#93),#2024,.F.);
#2091=ADVANCED_FACE('',(#262),#2025,.T.);
#2092=ADVANCED_FACE('',(#263),#70,.F.);
#2093=ADVANCED_FACE('',(#264),#2026,.T.);
#2094=ADVANCED_FACE('',(#265),#71,.F.);
#2095=ADVANCED_FACE('',(#266),#2027,.T.);
#2096=ADVANCED_FACE('',(#267),#72,.F.);
#2097=ADVANCED_FACE('',(#268),#2028,.T.);
#2098=ADVANCED_FACE('',(#269),#73,.F.);
#2099=ADVANCED_FACE('',(#270),#2029,.T.);
#2100=ADVANCED_FACE('',(#271),#15,.F.);
#2101=ADVANCED_FACE('',(#272,#94),#2030,.T.);
#2102=ADVANCED_FACE('',(#273),#16,.F.);
#2103=ADVANCED_FACE('',(#274,#95),#2031,.T.);
#2104=ADVANCED_FACE('',(#275),#17,.F.);
#2105=ADVANCED_FACE('',(#276,#96),#2032,.T.);
#2106=ADVANCED_FACE('',(#277),#18,.F.);
#2107=ADVANCED_FACE('',(#278,#97),#2033,.T.);
#2108=ADVANCED_FACE('',(#279),#19,.F.);
#2109=ADVANCED_FACE('',(#280,#98),#2034,.T.);
#2110=ADVANCED_FACE('',(#281),#20,.F.);
#2111=ADVANCED_FACE('',(#282,#99),#2035,.T.);
#2112=ADVANCED_FACE('',(#283),#21,.F.);
#2113=ADVANCED_FACE('',(#284,#100),#2036,.T.);
#2114=ADVANCED_FACE('',(#285),#22,.F.);
#2115=ADVANCED_FACE('',(#286,#101),#2037,.T.);
#2116=ADVANCED_FACE('',(#287),#23,.F.);
#2117=ADVANCED_FACE('',(#288,#102),#2038,.T.);
#2118=ADVANCED_FACE('',(#289),#24,.F.);
#2119=ADVANCED_FACE('',(#290,#103),#2039,.T.);
#2120=ADVANCED_FACE('',(#291),#25,.F.);
#2121=ADVANCED_FACE('',(#292,#104),#2040,.T.);
#2122=ADVANCED_FACE('',(#293),#26,.F.);
#2123=ADVANCED_FACE('',(#294,#105),#2041,.T.);
#2124=ADVANCED_FACE('',(#295),#27,.F.);
#2125=ADVANCED_FACE('',(#296,#106),#2042,.T.);
#2126=ADVANCED_FACE('',(#297),#28,.F.);
#2127=ADVANCED_FACE('',(#298,#107),#2043,.T.);
#2128=ADVANCED_FACE('',(#299),#29,.F.);
#2129=ADVANCED_FACE('',(#300,#108),#2044,.T.);
#2130=ADVANCED_FACE('',(#301),#30,.F.);
#2131=ADVANCED_FACE('',(#302,#109),#2045,.T.);
#2132=ADVANCED_FACE('',(#303),#31,.F.);
#2133=ADVANCED_FACE('',(#304,#110),#2046,.T.);
#2134=ADVANCED_FACE('',(#305),#32,.F.);
#2135=ADVANCED_FACE('',(#306,#111),#2047,.T.);
#2136=ADVANCED_FACE('',(#307),#33,.F.);
#2137=ADVANCED_FACE('',(#308,#112),#2048,.T.);
#2138=ADVANCED_FACE('',(#309),#34,.F.);
#2139=ADVANCED_FACE('',(#310,#113),#2049,.T.);
#2140=ADVANCED_FACE('',(#311),#2050,.F.);
#2141=ADVANCED_FACE('',(#312),#2051,.F.);
#2142=ADVANCED_FACE('',(#313),#2052,.F.);
#2143=ADVANCED_FACE('',(#314),#2053,.F.);
#2144=ADVANCED_FACE('',(#315,#114),#2054,.T.);
#2145=ADVANCED_FACE('',(#316),#2055,.T.);
#2146=ADVANCED_FACE('',(#317),#2056,.T.);
#2147=ADVANCED_FACE('',(#318),#2057,.T.);
#2148=ADVANCED_FACE('',(#319),#35,.F.);
#2149=ADVANCED_FACE('',(#320),#36,.F.);
#2150=ADVANCED_FACE('',(#321),#2058,.T.);
#2151=ADVANCED_FACE('',(#322),#2059,.T.);
#2152=ADVANCED_FACE('',(#323),#2060,.T.);
#2153=ADVANCED_FACE('',(#324),#37,.F.);
#2154=ADVANCED_FACE('',(#325),#2061,.T.);
#2155=ADVANCED_FACE('',(#326),#2062,.T.);
#2156=ADVANCED_FACE('',(#327),#38,.F.);
#2157=ADVANCED_FACE('',(#328),#2063,.T.);
#2158=ADVANCED_FACE('',(#329),#2064,.T.);
#2159=ADVANCED_FACE('',(#330),#2065,.T.);
#2160=ADVANCED_FACE('',(#331),#39,.F.);
#2161=ADVANCED_FACE('',(#332),#40,.F.);
#2162=ADVANCED_FACE('',(#333),#2066,.T.);
#2163=ADVANCED_FACE('',(#334),#2067,.T.);
#2164=ADVANCED_FACE('',(#335),#2068,.T.);
#2165=ADVANCED_FACE('',(#336),#2069,.T.);
#2166=ADVANCED_FACE('',(#337),#41,.F.);
#2167=ADVANCED_FACE('',(#338),#2070,.T.);
#2168=ADVANCED_FACE('',(#339),#2071,.T.);
#2169=ADVANCED_FACE('',(#340),#42,.F.);
#2170=ADVANCED_FACE('',(#341),#43,.F.);
#2171=ADVANCED_FACE('',(#342),#2072,.T.);
#2172=ADVANCED_FACE('',(#343),#2073,.T.);
#2173=ADVANCED_FACE('',(#344),#44,.F.);
#2174=ADVANCED_FACE('',(#345),#2074,.T.);
#2175=ADVANCED_FACE('',(#346),#45,.F.);
#2176=ADVANCED_FACE('',(#347),#2075,.T.);
#2177=ADVANCED_FACE('',(#348),#46,.F.);
#2178=ADVANCED_FACE('',(#349),#47,.F.);
#2179=ADVANCED_FACE('',(#350),#2076,.T.);
#2180=ADVANCED_FACE('',(#351),#2077,.T.);
#2181=ADVANCED_FACE('',(#352),#2078,.T.);
#2182=ADVANCED_FACE('',(#353),#48,.F.);
#2183=ADVANCED_FACE('',(#354),#2079,.T.);
#2184=ADVANCED_FACE('',(#355),#2080,.T.);
#2185=ADVANCED_FACE('',(#356),#49,.F.);
#2186=ADVANCED_FACE('',(#357),#2081,.T.);
#2187=ADVANCED_FACE('',(#358),#2082,.T.);
#2188=ADVANCED_FACE('',(#359),#50,.F.);
#2189=ADVANCED_FACE('',(#360),#51,.F.);
#2190=ADVANCED_FACE('',(#361),#52,.F.);
#2191=ADVANCED_FACE('',(#362),#53,.F.);
#2192=ADVANCED_FACE('',(#363),#54,.F.);
#2193=ADVANCED_FACE('',(#364),#55,.F.);
#2194=ADVANCED_FACE('',(#365),#56,.F.);
#2195=ADVANCED_FACE('',(#366),#57,.F.);
#2196=ADVANCED_FACE('',(#367),#58,.F.);
#2197=ADVANCED_FACE('',(#368),#59,.F.);
#2198=ADVANCED_FACE('',(#369),#60,.F.);
#2199=ADVANCED_FACE('',(#370),#61,.F.);
#2200=ADVANCED_FACE('',(#371),#62,.F.);
#2201=ADVANCED_FACE('',(#372),#63,.F.);
#2202=ADVANCED_FACE('',(#373),#64,.F.);
#2203=ADVANCED_FACE('',(#374),#65,.F.);
#2204=ADVANCED_FACE('',(#375),#66,.F.);
#2205=ADVANCED_FACE('',(#376),#67,.F.);
#2206=ADVANCED_FACE('',(#377),#68,.F.);
#2207=ADVANCED_FACE('',(#378),#69,.F.);
#2208=ADVANCED_FACE('',(#379),#2083,.T.);
#2209=ADVANCED_FACE('',(#380),#2084,.T.);
#2210=ADVANCED_FACE('',(#381),#2085,.T.);
#2211=ADVANCED_FACE('',(#382,#115,#116,#117,#118,#119,#120,#121,#122,#123,
#124,#125,#126,#127,#128,#129,#130,#131,#132,#133,#134,#135,#136,#137,#138,
#139),#2086,.T.);
#2212=CLOSED_SHELL('',(#2087,#2088,#2089,#2090,#2091,#2092,#2093,#2094,
#2095,#2096,#2097,#2098,#2099,#2100,#2101,#2102,#2103,#2104,#2105,#2106,
#2107,#2108,#2109,#2110,#2111,#2112,#2113,#2114,#2115,#2116,#2117,#2118,
#2119,#2120,#2121,#2122,#2123,#2124,#2125,#2126,#2127,#2128,#2129,#2130,
#2131,#2132,#2133,#2134,#2135,#2136,#2137,#2138,#2139,#2140,#2141,#2142,
#2143,#2144,#2145,#2146,#2147,#2148,#2149,#2150,#2151,#2152,#2153,#2154,
#2155,#2156,#2157,#2158,#2159,#2160,#2161,#2162,#2163,#2164,#2165,#2166,
#2167,#2168,#2169,#2170,#2171,#2172,#2173,#2174,#2175,#2176,#2177,#2178,
#2179,#2180,#2181,#2182,#2183,#2184,#2185,#2186,#2187,#2188,#2189,#2190,
#2191,#2192,#2193,#2194,#2195,#2196,#2197,#2198,#2199,#2200,#2201,#2202,
#2203,#2204,#2205,#2206,#2207,#2208,#2209,#2210,#2211));
#2213=DERIVED_UNIT_ELEMENT(#2215,1.);
#2214=DERIVED_UNIT_ELEMENT(#3762,-3.);
#2215=(
MASS_UNIT()
NAMED_UNIT(*)
SI_UNIT(.KILO.,.GRAM.)
);
#2216=DERIVED_UNIT((#2213,#2214));
#2217=MEASURE_REPRESENTATION_ITEM('density measure',
POSITIVE_RATIO_MEASURE(7850.),#2216);
#2218=PROPERTY_DEFINITION_REPRESENTATION(#2223,#2220);
#2219=PROPERTY_DEFINITION_REPRESENTATION(#2224,#2221);
#2220=REPRESENTATION('material name',(#2222),#3759);
#2221=REPRESENTATION('density',(#2217),#3759);
#2222=DESCRIPTIVE_REPRESENTATION_ITEM('Steel','Steel');
#2223=PROPERTY_DEFINITION('material property','material name',#3769);
#2224=PROPERTY_DEFINITION('material property','density of part',#3769);
#2225=AXIS2_PLACEMENT_3D('placement',#3136,#2469,#2470);
#2226=AXIS2_PLACEMENT_3D('',#3137,#2471,#2472);
#2227=AXIS2_PLACEMENT_3D('',#3146,#2477,#2478);
#2228=AXIS2_PLACEMENT_3D('',#3155,#2483,#2484);
#2229=AXIS2_PLACEMENT_3D('',#3158,#2487,#2488);
#2230=AXIS2_PLACEMENT_3D('',#3175,#2497,#2498);
#2231=AXIS2_PLACEMENT_3D('',#3183,#2502,#2503);
#2232=AXIS2_PLACEMENT_3D('',#3187,#2505,#2506);
#2233=AXIS2_PLACEMENT_3D('',#3193,#2509,#2510);
#2234=AXIS2_PLACEMENT_3D('',#3197,#2512,#2513);
#2235=AXIS2_PLACEMENT_3D('',#3205,#2517,#2518);
#2236=AXIS2_PLACEMENT_3D('',#3209,#2520,#2521);
#2237=AXIS2_PLACEMENT_3D('',#3217,#2525,#2526);
#2238=AXIS2_PLACEMENT_3D('',#3225,#2530,#2531);
#2239=AXIS2_PLACEMENT_3D('',#3227,#2532,#2533);
#2240=AXIS2_PLACEMENT_3D('',#3229,#2534,#2535);
#2241=AXIS2_PLACEMENT_3D('',#3233,#2537,#2538);
#2242=AXIS2_PLACEMENT_3D('',#3241,#2542,#2543);
#2243=AXIS2_PLACEMENT_3D('',#3249,#2547,#2548);
#2244=AXIS2_PLACEMENT_3D('',#3253,#2550,#2551);
#2245=AXIS2_PLACEMENT_3D('',#3256,#2553,#2554);
#2246=AXIS2_PLACEMENT_3D('',#3258,#2555,#2556);
#2247=AXIS2_PLACEMENT_3D('',#3260,#2557,#2558);
#2248=AXIS2_PLACEMENT_3D('',#3262,#2559,#2560);
#2249=AXIS2_PLACEMENT_3D('',#3264,#2561,#2562);
#2250=AXIS2_PLACEMENT_3D('',#3266,#2563,#2564);
#2251=AXIS2_PLACEMENT_3D('',#3268,#2565,#2566);
#2252=AXIS2_PLACEMENT_3D('',#3270,#2567,#2568);
#2253=AXIS2_PLACEMENT_3D('',#3272,#2569,#2570);
#2254=AXIS2_PLACEMENT_3D('',#3274,#2571,#2572);
#2255=AXIS2_PLACEMENT_3D('',#3276,#2573,#2574);
#2256=AXIS2_PLACEMENT_3D('',#3278,#2575,#2576);
#2257=AXIS2_PLACEMENT_3D('',#3280,#2577,#2578);
#2258=AXIS2_PLACEMENT_3D('',#3282,#2579,#2580);
#2259=AXIS2_PLACEMENT_3D('',#3284,#2581,#2582);
#2260=AXIS2_PLACEMENT_3D('',#3286,#2583,#2584);
#2261=AXIS2_PLACEMENT_3D('',#3288,#2585,#2586);
#2262=AXIS2_PLACEMENT_3D('',#3290,#2587,#2588);
#2263=AXIS2_PLACEMENT_3D('',#3292,#2589,#2590);
#2264=AXIS2_PLACEMENT_3D('',#3294,#2591,#2592);
#2265=AXIS2_PLACEMENT_3D('',#3295,#2593,#2594);
#2266=AXIS2_PLACEMENT_3D('',#3301,#2598,#2599);
#2267=AXIS2_PLACEMENT_3D('',#3303,#2600,#2601);
#2268=AXIS2_PLACEMENT_3D('',#3306,#2603,#2604);
#2269=AXIS2_PLACEMENT_3D('',#3307,#2605,#2606);
#2270=AXIS2_PLACEMENT_3D('',#3308,#2607,#2608);
#2271=AXIS2_PLACEMENT_3D('',#3310,#2609,#2610);
#2272=AXIS2_PLACEMENT_3D('',#3313,#2612,#2613);
#2273=AXIS2_PLACEMENT_3D('',#3314,#2614,#2615);
#2274=AXIS2_PLACEMENT_3D('',#3315,#2616,#2617);
#2275=AXIS2_PLACEMENT_3D('',#3317,#2618,#2619);
#2276=AXIS2_PLACEMENT_3D('',#3320,#2621,#2622);
#2277=AXIS2_PLACEMENT_3D('',#3321,#2623,#2624);
#2278=AXIS2_PLACEMENT_3D('',#3322,#2625,#2626);
#2279=AXIS2_PLACEMENT_3D('',#3324,#2627,#2628);
#2280=AXIS2_PLACEMENT_3D('',#3327,#2630,#2631);
#2281=AXIS2_PLACEMENT_3D('',#3328,#2632,#2633);
#2282=AXIS2_PLACEMENT_3D('',#3329,#2634,#2635);
#2283=AXIS2_PLACEMENT_3D('',#3331,#2636,#2637);
#2284=AXIS2_PLACEMENT_3D('',#3334,#2639,#2640);
#2285=AXIS2_PLACEMENT_3D('',#3335,#2641,#2642);
#2286=AXIS2_PLACEMENT_3D('',#3337,#2643,#2644);
#2287=AXIS2_PLACEMENT_3D('',#3338,#2645,#2646);
#2288=AXIS2_PLACEMENT_3D('',#3340,#2647,#2648);
#2289=AXIS2_PLACEMENT_3D('',#3343,#2650,#2651);
#2290=AXIS2_PLACEMENT_3D('',#3344,#2652,#2653);
#2291=AXIS2_PLACEMENT_3D('',#3346,#2654,#2655);
#2292=AXIS2_PLACEMENT_3D('',#3347,#2656,#2657);
#2293=AXIS2_PLACEMENT_3D('',#3349,#2658,#2659);
#2294=AXIS2_PLACEMENT_3D('',#3352,#2661,#2662);
#2295=AXIS2_PLACEMENT_3D('',#3353,#2663,#2664);
#2296=AXIS2_PLACEMENT_3D('',#3355,#2665,#2666);
#2297=AXIS2_PLACEMENT_3D('',#3356,#2667,#2668);
#2298=AXIS2_PLACEMENT_3D('',#3358,#2669,#2670);
#2299=AXIS2_PLACEMENT_3D('',#3361,#2672,#2673);
#2300=AXIS2_PLACEMENT_3D('',#3362,#2674,#2675);
#2301=AXIS2_PLACEMENT_3D('',#3364,#2676,#2677);
#2302=AXIS2_PLACEMENT_3D('',#3365,#2678,#2679);
#2303=AXIS2_PLACEMENT_3D('',#3367,#2680,#2681);
#2304=AXIS2_PLACEMENT_3D('',#3370,#2683,#2684);
#2305=AXIS2_PLACEMENT_3D('',#3371,#2685,#2686);
#2306=AXIS2_PLACEMENT_3D('',#3373,#2687,#2688);
#2307=AXIS2_PLACEMENT_3D('',#3374,#2689,#2690);
#2308=AXIS2_PLACEMENT_3D('',#3376,#2691,#2692);
#2309=AXIS2_PLACEMENT_3D('',#3379,#2694,#2695);
#2310=AXIS2_PLACEMENT_3D('',#3380,#2696,#2697);
#2311=AXIS2_PLACEMENT_3D('',#3382,#2698,#2699);
#2312=AXIS2_PLACEMENT_3D('',#3383,#2700,#2701);
#2313=AXIS2_PLACEMENT_3D('',#3385,#2702,#2703);
#2314=AXIS2_PLACEMENT_3D('',#3388,#2705,#2706);
#2315=AXIS2_PLACEMENT_3D('',#3389,#2707,#2708);
#2316=AXIS2_PLACEMENT_3D('',#3391,#2709,#2710);
#2317=AXIS2_PLACEMENT_3D('',#3392,#2711,#2712);
#2318=AXIS2_PLACEMENT_3D('',#3394,#2713,#2714);
#2319=AXIS2_PLACEMENT_3D('',#3397,#2716,#2717);
#2320=AXIS2_PLACEMENT_3D('',#3398,#2718,#2719);
#2321=AXIS2_PLACEMENT_3D('',#3400,#2720,#2721);
#2322=AXIS2_PLACEMENT_3D('',#3401,#2722,#2723);
#2323=AXIS2_PLACEMENT_3D('',#3403,#2724,#2725);
#2324=AXIS2_PLACEMENT_3D('',#3406,#2727,#2728);
#2325=AXIS2_PLACEMENT_3D('',#3407,#2729,#2730);
#2326=AXIS2_PLACEMENT_3D('',#3409,#2731,#2732);
#2327=AXIS2_PLACEMENT_3D('',#3410,#2733,#2734);
#2328=AXIS2_PLACEMENT_3D('',#3412,#2735,#2736);
#2329=AXIS2_PLACEMENT_3D('',#3415,#2738,#2739);
#2330=AXIS2_PLACEMENT_3D('',#3416,#2740,#2741);
#2331=AXIS2_PLACEMENT_3D('',#3418,#2742,#2743);
#2332=AXIS2_PLACEMENT_3D('',#3419,#2744,#2745);
#2333=AXIS2_PLACEMENT_3D('',#3421,#2746,#2747);
#2334=AXIS2_PLACEMENT_3D('',#3424,#2749,#2750);
#2335=AXIS2_PLACEMENT_3D('',#3425,#2751,#2752);
#2336=AXIS2_PLACEMENT_3D('',#3427,#2753,#2754);
#2337=AXIS2_PLACEMENT_3D('',#3428,#2755,#2756);
#2338=AXIS2_PLACEMENT_3D('',#3430,#2757,#2758);
#2339=AXIS2_PLACEMENT_3D('',#3433,#2760,#2761);
#2340=AXIS2_PLACEMENT_3D('',#3434,#2762,#2763);
#2341=AXIS2_PLACEMENT_3D('',#3436,#2764,#2765);
#2342=AXIS2_PLACEMENT_3D('',#3437,#2766,#2767);
#2343=AXIS2_PLACEMENT_3D('',#3439,#2768,#2769);
#2344=AXIS2_PLACEMENT_3D('',#3442,#2771,#2772);
#2345=AXIS2_PLACEMENT_3D('',#3443,#2773,#2774);
#2346=AXIS2_PLACEMENT_3D('',#3445,#2775,#2776);
#2347=AXIS2_PLACEMENT_3D('',#3446,#2777,#2778);
#2348=AXIS2_PLACEMENT_3D('',#3448,#2779,#2780);
#2349=AXIS2_PLACEMENT_3D('',#3451,#2782,#2783);
#2350=AXIS2_PLACEMENT_3D('',#3452,#2784,#2785);
#2351=AXIS2_PLACEMENT_3D('',#3454,#2786,#2787);
#2352=AXIS2_PLACEMENT_3D('',#3455,#2788,#2789);
#2353=AXIS2_PLACEMENT_3D('',#3457,#2790,#2791);
#2354=AXIS2_PLACEMENT_3D('',#3460,#2793,#2794);
#2355=AXIS2_PLACEMENT_3D('',#3461,#2795,#2796);
#2356=AXIS2_PLACEMENT_3D('',#3463,#2797,#2798);
#2357=AXIS2_PLACEMENT_3D('',#3464,#2799,#2800);
#2358=AXIS2_PLACEMENT_3D('',#3466,#2801,#2802);
#2359=AXIS2_PLACEMENT_3D('',#3469,#2804,#2805);
#2360=AXIS2_PLACEMENT_3D('',#3470,#2806,#2807);
#2361=AXIS2_PLACEMENT_3D('',#3472,#2808,#2809);
#2362=AXIS2_PLACEMENT_3D('',#3473,#2810,#2811);
#2363=AXIS2_PLACEMENT_3D('',#3475,#2812,#2813);
#2364=AXIS2_PLACEMENT_3D('',#3478,#2815,#2816);
#2365=AXIS2_PLACEMENT_3D('',#3479,#2817,#2818);
#2366=AXIS2_PLACEMENT_3D('',#3481,#2819,#2820);
#2367=AXIS2_PLACEMENT_3D('',#3482,#2821,#2822);
#2368=AXIS2_PLACEMENT_3D('',#3484,#2823,#2824);
#2369=AXIS2_PLACEMENT_3D('',#3487,#2826,#2827);
#2370=AXIS2_PLACEMENT_3D('',#3488,#2828,#2829);
#2371=AXIS2_PLACEMENT_3D('',#3490,#2830,#2831);
#2372=AXIS2_PLACEMENT_3D('',#3491,#2832,#2833);
#2373=AXIS2_PLACEMENT_3D('',#3493,#2834,#2835);
#2374=AXIS2_PLACEMENT_3D('',#3496,#2837,#2838);
#2375=AXIS2_PLACEMENT_3D('',#3497,#2839,#2840);
#2376=AXIS2_PLACEMENT_3D('',#3499,#2841,#2842);
#2377=AXIS2_PLACEMENT_3D('',#3500,#2843,#2844);
#2378=AXIS2_PLACEMENT_3D('',#3502,#2845,#2846);
#2379=AXIS2_PLACEMENT_3D('',#3505,#2848,#2849);
#2380=AXIS2_PLACEMENT_3D('',#3506,#2850,#2851);
#2381=AXIS2_PLACEMENT_3D('',#3508,#2852,#2853);
#2382=AXIS2_PLACEMENT_3D('',#3509,#2854,#2855);
#2383=AXIS2_PLACEMENT_3D('',#3518,#2860,#2861);
#2384=AXIS2_PLACEMENT_3D('',#3524,#2865,#2866);
#2385=AXIS2_PLACEMENT_3D('',#3530,#2870,#2871);
#2386=AXIS2_PLACEMENT_3D('',#3533,#2874,#2875);
#2387=AXIS2_PLACEMENT_3D('',#3542,#2879,#2880);
#2388=AXIS2_PLACEMENT_3D('',#3546,#2882,#2883);
#2389=AXIS2_PLACEMENT_3D('',#3554,#2887,#2888);
#2390=AXIS2_PLACEMENT_3D('',#3558,#2890,#2891);
#2391=AXIS2_PLACEMENT_3D('',#3564,#2894,#2895);
#2392=AXIS2_PLACEMENT_3D('',#3568,#2897,#2898);
#2393=AXIS2_PLACEMENT_3D('',#3576,#2902,#2903);
#2394=AXIS2_PLACEMENT_3D('',#3584,#2907,#2908);
#2395=AXIS2_PLACEMENT_3D('',#3588,#2910,#2911);
#2396=AXIS2_PLACEMENT_3D('',#3596,#2915,#2916);
#2397=AXIS2_PLACEMENT_3D('',#3604,#2920,#2921);
#2398=AXIS2_PLACEMENT_3D('',#3608,#2923,#2924);
#2399=AXIS2_PLACEMENT_3D('',#3610,#2925,#2926);
#2400=AXIS2_PLACEMENT_3D('',#3612,#2927,#2928);
#2401=AXIS2_PLACEMENT_3D('',#3619,#2932,#2933);
#2402=AXIS2_PLACEMENT_3D('',#3620,#2934,#2935);
#2403=AXIS2_PLACEMENT_3D('',#3623,#2938,#2939);
#2404=AXIS2_PLACEMENT_3D('',#3625,#2941,#2942);
#2405=AXIS2_PLACEMENT_3D('',#3627,#2944,#2945);
#2406=AXIS2_PLACEMENT_3D('',#3629,#2947,#2948);
#2407=AXIS2_PLACEMENT_3D('',#3631,#2950,#2951);
#2408=AXIS2_PLACEMENT_3D('',#3633,#2953,#2954);
#2409=AXIS2_PLACEMENT_3D('',#3635,#2956,#2957);
#2410=AXIS2_PLACEMENT_3D('',#3637,#2959,#2960);
#2411=AXIS2_PLACEMENT_3D('',#3639,#2962,#2963);
#2412=AXIS2_PLACEMENT_3D('',#3641,#2965,#2966);
#2413=AXIS2_PLACEMENT_3D('',#3643,#2968,#2969);
#2414=AXIS2_PLACEMENT_3D('',#3645,#2971,#2972);
#2415=AXIS2_PLACEMENT_3D('',#3647,#2974,#2975);
#2416=AXIS2_PLACEMENT_3D('',#3649,#2977,#2978);
#2417=AXIS2_PLACEMENT_3D('',#3651,#2980,#2981);
#2418=AXIS2_PLACEMENT_3D('',#3653,#2983,#2984);
#2419=AXIS2_PLACEMENT_3D('',#3655,#2986,#2987);
#2420=AXIS2_PLACEMENT_3D('',#3657,#2989,#2990);
#2421=AXIS2_PLACEMENT_3D('',#3659,#2992,#2993);
#2422=AXIS2_PLACEMENT_3D('',#3661,#2995,#2996);
#2423=AXIS2_PLACEMENT_3D('',#3663,#2998,#2999);
#2424=AXIS2_PLACEMENT_3D('',#3665,#3001,#3002);
#2425=AXIS2_PLACEMENT_3D('',#3667,#3004,#3005);
#2426=AXIS2_PLACEMENT_3D('',#3669,#3007,#3008);
#2427=AXIS2_PLACEMENT_3D('',#3671,#3010,#3011);
#2428=AXIS2_PLACEMENT_3D('',#3673,#3013,#3014);
#2429=AXIS2_PLACEMENT_3D('',#3675,#3016,#3017);
#2430=AXIS2_PLACEMENT_3D('',#3677,#3019,#3020);
#2431=AXIS2_PLACEMENT_3D('',#3679,#3022,#3023);
#2432=AXIS2_PLACEMENT_3D('',#3681,#3025,#3026);
#2433=AXIS2_PLACEMENT_3D('',#3683,#3028,#3029);
#2434=AXIS2_PLACEMENT_3D('',#3685,#3031,#3032);
#2435=AXIS2_PLACEMENT_3D('',#3687,#3034,#3035);
#2436=AXIS2_PLACEMENT_3D('',#3689,#3037,#3038);
#2437=AXIS2_PLACEMENT_3D('',#3691,#3040,#3041);
#2438=AXIS2_PLACEMENT_3D('',#3693,#3043,#3044);
#2439=AXIS2_PLACEMENT_3D('',#3695,#3046,#3047);
#2440=AXIS2_PLACEMENT_3D('',#3697,#3049,#3050);
#2441=AXIS2_PLACEMENT_3D('',#3699,#3052,#3053);
#2442=AXIS2_PLACEMENT_3D('',#3701,#3055,#3056);
#2443=AXIS2_PLACEMENT_3D('',#3703,#3058,#3059);
#2444=AXIS2_PLACEMENT_3D('',#3705,#3061,#3062);
#2445=AXIS2_PLACEMENT_3D('',#3706,#3063,#3064);
#2446=AXIS2_PLACEMENT_3D('',#3708,#3066,#3067);
#2447=AXIS2_PLACEMENT_3D('',#3710,#3069,#3070);
#2448=AXIS2_PLACEMENT_3D('',#3712,#3072,#3073);
#2449=AXIS2_PLACEMENT_3D('',#3714,#3075,#3076);
#2450=AXIS2_PLACEMENT_3D('',#3716,#3078,#3079);
#2451=AXIS2_PLACEMENT_3D('',#3718,#3081,#3082);
#2452=AXIS2_PLACEMENT_3D('',#3720,#3084,#3085);
#2453=AXIS2_PLACEMENT_3D('',#3722,#3087,#3088);
#2454=AXIS2_PLACEMENT_3D('',#3724,#3090,#3091);
#2455=AXIS2_PLACEMENT_3D('',#3726,#3093,#3094);
#2456=AXIS2_PLACEMENT_3D('',#3728,#3096,#3097);
#2457=AXIS2_PLACEMENT_3D('',#3730,#3099,#3100);
#2458=AXIS2_PLACEMENT_3D('',#3732,#3102,#3103);
#2459=AXIS2_PLACEMENT_3D('',#3734,#3105,#3106);
#2460=AXIS2_PLACEMENT_3D('',#3736,#3108,#3109);
#2461=AXIS2_PLACEMENT_3D('',#3738,#3111,#3112);
#2462=AXIS2_PLACEMENT_3D('',#3740,#3114,#3115);
#2463=AXIS2_PLACEMENT_3D('',#3742,#3117,#3118);
#2464=AXIS2_PLACEMENT_3D('',#3744,#3120,#3121);
#2465=AXIS2_PLACEMENT_3D('',#3746,#3123,#3124);
#2466=AXIS2_PLACEMENT_3D('',#3750,#3127,#3128);
#2467=AXIS2_PLACEMENT_3D('',#3754,#3131,#3132);
#2468=AXIS2_PLACEMENT_3D('',#3756,#3134,#3135);
#2469=DIRECTION('axis',(0.,0.,1.));
#2470=DIRECTION('refdir',(1.,0.,0.));
#2471=DIRECTION('center_axis',(-1.,0.,0.));
#2472=DIRECTION('ref_axis',(0.,-1.,0.));
#2473=DIRECTION('',(0.,-1.,0.));
#2474=DIRECTION('',(0.,0.,-1.));
#2475=DIRECTION('',(0.,-1.,0.));
#2476=DIRECTION('',(0.,0.,1.));
#2477=DIRECTION('center_axis',(1.,0.,0.));
#2478=DIRECTION('ref_axis',(0.,1.,0.));
#2479=DIRECTION('',(0.,1.,0.));
#2480=DIRECTION('',(0.,0.,-1.));
#2481=DIRECTION('',(0.,1.,0.));
#2482=DIRECTION('',(0.,0.,1.));
#2483=DIRECTION('center_axis',(0.,0.,1.));
#2484=DIRECTION('ref_axis',(1.,0.,0.));
#2485=DIRECTION('',(1.,-2.24364963103802E-15,0.));
#2486=DIRECTION('',(-1.,9.60192886162297E-17,0.));
#2487=DIRECTION('center_axis',(0.,0.,1.));
#2488=DIRECTION('ref_axis',(-1.,0.,0.));
#2489=DIRECTION('',(-1.,9.60192886162297E-17,0.));
#2490=DIRECTION('',(-2.18628534080031E-16,1.,0.));
#2491=DIRECTION('',(1.,-9.60192886162297E-17,0.));
#2492=DIRECTION('',(0.,-1.,0.));
#2493=DIRECTION('',(-1.,9.60192886162297E-17,0.));
#2494=DIRECTION('',(1.,-2.24364963103802E-15,0.));
#2495=DIRECTION('',(0.999999999999922,-3.95868674866111E-7,0.));
#2496=DIRECTION('',(1.,7.06951252591617E-15,0.));
#2497=DIRECTION('center_axis',(0.,0.,-1.));
#2498=DIRECTION('ref_axis',(-0.999870716768742,-0.0160794822168624,0.));
#2499=DIRECTION('',(0.00487165641051899,0.999988133411501,0.));
#2500=DIRECTION('',(-0.00017175002165783,0.999999985250965,0.));
#2501=DIRECTION('',(1.121824815519E-15,1.,0.));
#2502=DIRECTION('center_axis',(0.,0.,-1.));
#2503=DIRECTION('ref_axis',(-0.953703703710091,0.300747810515146,0.));
#2504=DIRECTION('',(2.73447518745404E-16,1.,0.));
#2505=DIRECTION('center_axis',(0.,0.,-1.));
#2506=DIRECTION('ref_axis',(-0.907407407420183,-0.42025206359872,0.));
#2507=DIRECTION('',(3.36547444655701E-15,1.,0.));
#2508=DIRECTION('',(0.0176949461414354,0.999843432183785,0.));
#2509=DIRECTION('center_axis',(0.,0.,-1.));
#2510=DIRECTION('ref_axis',(-0.973659317280279,0.228007749590447,0.));
#2511=DIRECTION('',(-7.06951252591616E-15,1.,0.));
#2512=DIRECTION('center_axis',(0.,0.,-1.));
#2513=DIRECTION('ref_axis',(0.0160794822168624,-0.999870716768742,0.));
#2514=DIRECTION('',(-0.999988133411501,0.00487165641051758,0.));
#2515=DIRECTION('',(-0.999843432183785,0.0176949461414421,0.));
#2516=DIRECTION('',(-1.,3.36547444655699E-15,0.));
#2517=DIRECTION('center_axis',(0.,0.,-1.));
#2518=DIRECTION('ref_axis',(-0.300747810515145,-0.953703703710092,0.));
#2519=DIRECTION('',(-1.,-8.20342556236214E-16,0.));
#2520=DIRECTION('center_axis',(0.,0.,-1.));
#2521=DIRECTION('ref_axis',(0.42025206359872,-0.907407407420183,0.));
#2522=DIRECTION('',(-1.,1.121824815519E-15,0.));
#2523=DIRECTION('',(-0.999999999999912,4.19289988632707E-7,0.));
#2524=DIRECTION('',(-1.,-7.06951252591619E-15,0.));
#2525=DIRECTION('center_axis',(0.,0.,-1.));
#2526=DIRECTION('ref_axis',(0.999870716768742,0.0160794822168601,0.));
#2527=DIRECTION('',(-0.00487165641051969,-0.999988133411501,0.));
#2528=DIRECTION('',(-0.0361873677918096,-0.999345022708524,0.));
#2529=DIRECTION('',(0.,-1.,0.));
#2530=DIRECTION('center_axis',(0.,0.,-1.));
#2531=DIRECTION('ref_axis',(0.909970364370853,-0.414673288224329,0.));
#2532=DIRECTION('center_axis',(0.,0.,-1.));
#2533=DIRECTION('ref_axis',(0.991886831425344,0.127124008924319,0.));
#2534=DIRECTION('center_axis',(0.,0.,-1.));
#2535=DIRECTION('ref_axis',(0.953703703710091,-0.300747810515146,0.));
#2536=DIRECTION('',(-2.73447518745404E-16,-1.,0.));
#2537=DIRECTION('center_axis',(0.,0.,-1.));
#2538=DIRECTION('ref_axis',(0.907407407420183,0.420252063598719,0.));
#2539=DIRECTION('',(1.12182481551899E-15,-1.,0.));
#2540=DIRECTION('',(0.0184854935782308,-0.999829128665078,0.));
#2541=DIRECTION('',(4.94865876814131E-15,-1.,0.));
#2542=DIRECTION('center_axis',(0.,0.,-1.));
#2543=DIRECTION('ref_axis',(-0.0160794822168624,0.999870716768742,0.));
#2544=DIRECTION('',(0.999988133411501,-0.00487165641051899,0.));
#2545=DIRECTION('',(0.999812493792846,0.0193643294675887,0.));
#2546=DIRECTION('',(1.,-1.12182481551899E-15,0.));
#2547=DIRECTION('center_axis',(0.,0.,-1.));
#2548=DIRECTION('ref_axis',(0.300747810515146,0.953703703710091,0.));
#2549=DIRECTION('',(1.,0.,0.));
#2550=DIRECTION('center_axis',(0.,0.,-1.));
#2551=DIRECTION('ref_axis',(-0.42025206359872,0.907407407420183,0.));
#2552=DIRECTION('',(1.,-2.24364963103802E-15,0.));
#2553=DIRECTION('center_axis',(0.,0.,-1.));
#2554=DIRECTION('ref_axis',(1.,0.,0.));
#2555=DIRECTION('center_axis',(0.,0.,-1.));
#2556=DIRECTION('ref_axis',(1.,0.,0.));
#2557=DIRECTION('center_axis',(0.,0.,-1.));
#2558=DIRECTION('ref_axis',(1.,0.,0.));
#2559=DIRECTION('center_axis',(0.,0.,-1.));
#2560=DIRECTION('ref_axis',(1.,0.,0.));
#2561=DIRECTION('center_axis',(0.,0.,-1.));
#2562=DIRECTION('ref_axis',(1.,0.,0.));
#2563=DIRECTION('center_axis',(0.,0.,-1.));
#2564=DIRECTION('ref_axis',(1.,0.,0.));
#2565=DIRECTION('center_axis',(0.,0.,-1.));
#2566=DIRECTION('ref_axis',(1.,0.,0.));
#2567=DIRECTION('center_axis',(0.,0.,-1.));
#2568=DIRECTION('ref_axis',(1.,0.,0.));
#2569=DIRECTION('center_axis',(0.,0.,-1.));
#2570=DIRECTION('ref_axis',(1.,0.,0.));
#2571=DIRECTION('center_axis',(0.,0.,-1.));
#2572=DIRECTION('ref_axis',(1.,0.,0.));
#2573=DIRECTION('center_axis',(0.,0.,-1.));
#2574=DIRECTION('ref_axis',(1.,0.,0.));
#2575=DIRECTION('center_axis',(0.,0.,-1.));
#2576=DIRECTION('ref_axis',(1.,0.,0.));
#2577=DIRECTION('center_axis',(0.,0.,-1.));
#2578=DIRECTION('ref_axis',(1.,0.,0.));
#2579=DIRECTION('center_axis',(0.,0.,-1.));
#2580=DIRECTION('ref_axis',(1.,0.,0.));
#2581=DIRECTION('center_axis',(0.,0.,-1.));
#2582=DIRECTION('ref_axis',(1.,0.,0.));
#2583=DIRECTION('center_axis',(0.,0.,-1.));
#2584=DIRECTION('ref_axis',(1.,0.,0.));
#2585=DIRECTION('center_axis',(0.,0.,-1.));
#2586=DIRECTION('ref_axis',(1.,0.,0.));
#2587=DIRECTION('center_axis',(0.,0.,-1.));
#2588=DIRECTION('ref_axis',(1.,0.,0.));
#2589=DIRECTION('center_axis',(0.,0.,-1.));
#2590=DIRECTION('ref_axis',(1.,0.,0.));
#2591=DIRECTION('center_axis',(0.,0.,-1.));
#2592=DIRECTION('ref_axis',(1.,0.,0.));
#2593=DIRECTION('center_axis',(9.60192886162297E-17,1.,0.));
#2594=DIRECTION('ref_axis',(-1.,9.60192886162297E-17,0.));
#2595=DIRECTION('',(0.,0.,1.));
#2596=DIRECTION('',(-1.,9.60192886162297E-17,0.));
#2597=DIRECTION('',(0.,0.,1.));
#2598=DIRECTION('center_axis',(0.,0.,1.));
#2599=DIRECTION('ref_axis',(-1.,0.,0.));
#2600=DIRECTION('center_axis',(0.,0.,-1.));
#2601=DIRECTION('ref_axis',(-1.,0.,0.));
#2602=DIRECTION('',(-0.104528463267653,1.28010447960524E-17,-0.994521895368273));
#2603=DIRECTION('center_axis',(0.,0.,1.));
#2604=DIRECTION('ref_axis',(-1.,0.,0.));
#2605=DIRECTION('center_axis',(0.,0.,1.));
#2606=DIRECTION('ref_axis',(-1.,0.,0.));
#2607=DIRECTION('center_axis',(0.,0.,1.));
#2608=DIRECTION('ref_axis',(-1.,0.,0.));
#2609=DIRECTION('center_axis',(0.,0.,-1.));
#2610=DIRECTION('ref_axis',(-1.,0.,0.));
#2611=DIRECTION('',(-0.104528463267653,1.28010447960524E-17,-0.994521895368273));
#2612=DIRECTION('center_axis',(0.,0.,1.));
#2613=DIRECTION('ref_axis',(-1.,0.,0.));
#2614=DIRECTION('center_axis',(0.,0.,1.));
#2615=DIRECTION('ref_axis',(-1.,0.,0.));
#2616=DIRECTION('center_axis',(0.,0.,1.));
#2617=DIRECTION('ref_axis',(-1.,0.,0.));
#2618=DIRECTION('center_axis',(0.,0.,-1.));
#2619=DIRECTION('ref_axis',(-1.,0.,0.));
#2620=DIRECTION('',(-0.104528463267653,1.28010447960524E-17,-0.994521895368273));
#2621=DIRECTION('center_axis',(0.,0.,1.));
#2622=DIRECTION('ref_axis',(-1.,0.,0.));
#2623=DIRECTION('center_axis',(0.,0.,1.));
#2624=DIRECTION('ref_axis',(-1.,0.,0.));
#2625=DIRECTION('center_axis',(0.,0.,1.));
#2626=DIRECTION('ref_axis',(-1.,0.,0.));
#2627=DIRECTION('center_axis',(0.,0.,-1.));
#2628=DIRECTION('ref_axis',(-1.,0.,0.));
#2629=DIRECTION('',(-0.104528463267653,1.28010447960524E-17,-0.994521895368273));
#2630=DIRECTION('center_axis',(0.,0.,1.));
#2631=DIRECTION('ref_axis',(-1.,0.,0.));
#2632=DIRECTION('center_axis',(0.,0.,1.));
#2633=DIRECTION('ref_axis',(-1.,0.,0.));
#2634=DIRECTION('center_axis',(0.,0.,1.));
#2635=DIRECTION('ref_axis',(-1.,0.,0.));
#2636=DIRECTION('center_axis',(0.,0.,1.));
#2637=DIRECTION('ref_axis',(-1.,0.,0.));
#2638=DIRECTION('',(0.,0.,1.));
#2639=DIRECTION('center_axis',(0.,0.,-1.));
#2640=DIRECTION('ref_axis',(-1.,0.,0.));
#2641=DIRECTION('center_axis',(0.,0.,1.));
#2642=DIRECTION('ref_axis',(-1.,0.,0.));
#2643=DIRECTION('center_axis',(0.,0.,1.));
#2644=DIRECTION('ref_axis',(1.,0.,0.));
#2645=DIRECTION('center_axis',(0.,0.,1.));
#2646=DIRECTION('ref_axis',(-1.,0.,0.));
#2647=DIRECTION('center_axis',(0.,0.,1.));
#2648=DIRECTION('ref_axis',(-1.,0.,0.));
#2649=DIRECTION('',(0.,0.,1.));
#2650=DIRECTION('center_axis',(0.,0.,-1.));
#2651=DIRECTION('ref_axis',(-1.,0.,0.));
#2652=DIRECTION('center_axis',(0.,0.,1.));
#2653=DIRECTION('ref_axis',(-1.,0.,0.));
#2654=DIRECTION('center_axis',(0.,0.,1.));
#2655=DIRECTION('ref_axis',(1.,0.,0.));
#2656=DIRECTION('center_axis',(0.,0.,1.));
#2657=DIRECTION('ref_axis',(-1.,0.,0.));
#2658=DIRECTION('center_axis',(0.,0.,1.));
#2659=DIRECTION('ref_axis',(-1.,0.,0.));
#2660=DIRECTION('',(0.,0.,1.));
#2661=DIRECTION('center_axis',(0.,0.,-1.));
#2662=DIRECTION('ref_axis',(-1.,0.,0.));
#2663=DIRECTION('center_axis',(0.,0.,1.));
#2664=DIRECTION('ref_axis',(-1.,0.,0.));
#2665=DIRECTION('center_axis',(0.,0.,1.));
#2666=DIRECTION('ref_axis',(1.,0.,0.));
#2667=DIRECTION('center_axis',(0.,0.,1.));
#2668=DIRECTION('ref_axis',(-1.,0.,0.));
#2669=DIRECTION('center_axis',(0.,0.,1.));
#2670=DIRECTION('ref_axis',(-1.,0.,0.));
#2671=DIRECTION('',(0.,0.,1.));
#2672=DIRECTION('center_axis',(0.,0.,-1.));
#2673=DIRECTION('ref_axis',(-1.,0.,0.));
#2674=DIRECTION('center_axis',(0.,0.,1.));
#2675=DIRECTION('ref_axis',(-1.,0.,0.));
#2676=DIRECTION('center_axis',(0.,0.,1.));
#2677=DIRECTION('ref_axis',(1.,0.,0.));
#2678=DIRECTION('center_axis',(0.,0.,1.));
#2679=DIRECTION('ref_axis',(-1.,0.,0.));
#2680=DIRECTION('center_axis',(0.,0.,1.));
#2681=DIRECTION('ref_axis',(-1.,0.,0.));
#2682=DIRECTION('',(0.,0.,1.));
#2683=DIRECTION('center_axis',(0.,0.,-1.));
#2684=DIRECTION('ref_axis',(-1.,0.,0.));
#2685=DIRECTION('center_axis',(0.,0.,1.));
#2686=DIRECTION('ref_axis',(-1.,0.,0.));
#2687=DIRECTION('center_axis',(0.,0.,1.));
#2688=DIRECTION('ref_axis',(1.,0.,0.));
#2689=DIRECTION('center_axis',(0.,0.,1.));
#2690=DIRECTION('ref_axis',(-1.,0.,0.));
#2691=DIRECTION('center_axis',(0.,0.,1.));
#2692=DIRECTION('ref_axis',(-1.,0.,0.));
#2693=DIRECTION('',(0.,0.,1.));
#2694=DIRECTION('center_axis',(0.,0.,-1.));
#2695=DIRECTION('ref_axis',(-1.,0.,0.));
#2696=DIRECTION('center_axis',(0.,0.,1.));
#2697=DIRECTION('ref_axis',(-1.,0.,0.));
#2698=DIRECTION('center_axis',(0.,0.,1.));
#2699=DIRECTION('ref_axis',(1.,0.,0.));
#2700=DIRECTION('center_axis',(0.,0.,1.));
#2701=DIRECTION('ref_axis',(-1.,0.,0.));
#2702=DIRECTION('center_axis',(0.,0.,1.));
#2703=DIRECTION('ref_axis',(-1.,0.,0.));
#2704=DIRECTION('',(0.,0.,1.));
#2705=DIRECTION('center_axis',(0.,0.,-1.));
#2706=DIRECTION('ref_axis',(-1.,0.,0.));
#2707=DIRECTION('center_axis',(0.,0.,1.));
#2708=DIRECTION('ref_axis',(-1.,0.,0.));
#2709=DIRECTION('center_axis',(0.,0.,1.));
#2710=DIRECTION('ref_axis',(1.,0.,0.));
#2711=DIRECTION('center_axis',(0.,0.,1.));
#2712=DIRECTION('ref_axis',(-1.,0.,0.));
#2713=DIRECTION('center_axis',(0.,0.,1.));
#2714=DIRECTION('ref_axis',(-1.,0.,0.));
#2715=DIRECTION('',(0.,0.,1.));
#2716=DIRECTION('center_axis',(0.,0.,-1.));
#2717=DIRECTION('ref_axis',(-1.,0.,0.));
#2718=DIRECTION('center_axis',(0.,0.,1.));
#2719=DIRECTION('ref_axis',(-1.,0.,0.));
#2720=DIRECTION('center_axis',(0.,0.,1.));
#2721=DIRECTION('ref_axis',(1.,0.,0.));
#2722=DIRECTION('center_axis',(0.,0.,1.));
#2723=DIRECTION('ref_axis',(-1.,0.,0.));
#2724=DIRECTION('center_axis',(0.,0.,1.));
#2725=DIRECTION('ref_axis',(-1.,0.,0.));
#2726=DIRECTION('',(0.,0.,1.));
#2727=DIRECTION('center_axis',(0.,0.,-1.));
#2728=DIRECTION('ref_axis',(-1.,0.,0.));
#2729=DIRECTION('center_axis',(0.,0.,1.));
#2730=DIRECTION('ref_axis',(-1.,0.,0.));
#2731=DIRECTION('center_axis',(0.,0.,1.));
#2732=DIRECTION('ref_axis',(1.,0.,0.));
#2733=DIRECTION('center_axis',(0.,0.,1.));
#2734=DIRECTION('ref_axis',(-1.,0.,0.));
#2735=DIRECTION('center_axis',(0.,0.,1.));
#2736=DIRECTION('ref_axis',(-1.,0.,0.));
#2737=DIRECTION('',(0.,0.,1.));
#2738=DIRECTION('center_axis',(0.,0.,-1.));
#2739=DIRECTION('ref_axis',(-1.,0.,0.));
#2740=DIRECTION('center_axis',(0.,0.,1.));
#2741=DIRECTION('ref_axis',(-1.,0.,0.));
#2742=DIRECTION('center_axis',(0.,0.,1.));
#2743=DIRECTION('ref_axis',(1.,0.,0.));
#2744=DIRECTION('center_axis',(0.,0.,1.));
#2745=DIRECTION('ref_axis',(-1.,0.,0.));
#2746=DIRECTION('center_axis',(0.,0.,1.));
#2747=DIRECTION('ref_axis',(-1.,0.,0.));
#2748=DIRECTION('',(0.,0.,1.));
#2749=DIRECTION('center_axis',(0.,0.,-1.));
#2750=DIRECTION('ref_axis',(-1.,0.,0.));
#2751=DIRECTION('center_axis',(0.,0.,1.));
#2752=DIRECTION('ref_axis',(-1.,0.,0.));
#2753=DIRECTION('center_axis',(0.,0.,1.));
#2754=DIRECTION('ref_axis',(1.,0.,0.));
#2755=DIRECTION('center_axis',(0.,0.,1.));
#2756=DIRECTION('ref_axis',(-1.,0.,0.));
#2757=DIRECTION('center_axis',(0.,0.,1.));
#2758=DIRECTION('ref_axis',(-1.,0.,0.));
#2759=DIRECTION('',(0.,0.,1.));
#2760=DIRECTION('center_axis',(0.,0.,-1.));
#2761=DIRECTION('ref_axis',(-1.,0.,0.));
#2762=DIRECTION('center_axis',(0.,0.,1.));
#2763=DIRECTION('ref_axis',(-1.,0.,0.));
#2764=DIRECTION('center_axis',(0.,0.,1.));
#2765=DIRECTION('ref_axis',(1.,0.,0.));
#2766=DIRECTION('center_axis',(0.,0.,1.));
#2767=DIRECTION('ref_axis',(-1.,0.,0.));
#2768=DIRECTION('center_axis',(0.,0.,1.));
#2769=DIRECTION('ref_axis',(-1.,0.,0.));
#2770=DIRECTION('',(0.,0.,1.));
#2771=DIRECTION('center_axis',(0.,0.,-1.));
#2772=DIRECTION('ref_axis',(-1.,0.,0.));
#2773=DIRECTION('center_axis',(0.,0.,1.));
#2774=DIRECTION('ref_axis',(-1.,0.,0.));
#2775=DIRECTION('center_axis',(0.,0.,1.));
#2776=DIRECTION('ref_axis',(1.,0.,0.));
#2777=DIRECTION('center_axis',(0.,0.,1.));
#2778=DIRECTION('ref_axis',(-1.,0.,0.));
#2779=DIRECTION('center_axis',(0.,0.,1.));
#2780=DIRECTION('ref_axis',(-1.,0.,0.));
#2781=DIRECTION('',(0.,0.,1.));
#2782=DIRECTION('center_axis',(0.,0.,-1.));
#2783=DIRECTION('ref_axis',(-1.,0.,0.));
#2784=DIRECTION('center_axis',(0.,0.,1.));
#2785=DIRECTION('ref_axis',(-1.,0.,0.));
#2786=DIRECTION('center_axis',(0.,0.,1.));
#2787=DIRECTION('ref_axis',(1.,0.,0.));
#2788=DIRECTION('center_axis',(0.,0.,1.));
#2789=DIRECTION('ref_axis',(-1.,0.,0.));
#2790=DIRECTION('center_axis',(0.,0.,1.));
#2791=DIRECTION('ref_axis',(-1.,0.,0.));
#2792=DIRECTION('',(0.,0.,1.));
#2793=DIRECTION('center_axis',(0.,0.,-1.));
#2794=DIRECTION('ref_axis',(-1.,0.,0.));
#2795=DIRECTION('center_axis',(0.,0.,1.));
#2796=DIRECTION('ref_axis',(-1.,0.,0.));
#2797=DIRECTION('center_axis',(0.,0.,1.));
#2798=DIRECTION('ref_axis',(1.,0.,0.));
#2799=DIRECTION('center_axis',(0.,0.,1.));
#2800=DIRECTION('ref_axis',(-1.,0.,0.));
#2801=DIRECTION('center_axis',(0.,0.,1.));
#2802=DIRECTION('ref_axis',(-1.,0.,0.));
#2803=DIRECTION('',(0.,0.,1.));
#2804=DIRECTION('center_axis',(0.,0.,-1.));
#2805=DIRECTION('ref_axis',(-1.,0.,0.));
#2806=DIRECTION('center_axis',(0.,0.,1.));
#2807=DIRECTION('ref_axis',(-1.,0.,0.));
#2808=DIRECTION('center_axis',(0.,0.,1.));
#2809=DIRECTION('ref_axis',(1.,0.,0.));
#2810=DIRECTION('center_axis',(0.,0.,1.));
#2811=DIRECTION('ref_axis',(-1.,0.,0.));
#2812=DIRECTION('center_axis',(0.,0.,1.));
#2813=DIRECTION('ref_axis',(-1.,0.,0.));
#2814=DIRECTION('',(0.,0.,1.));
#2815=DIRECTION('center_axis',(0.,0.,-1.));
#2816=DIRECTION('ref_axis',(-1.,0.,0.));
#2817=DIRECTION('center_axis',(0.,0.,1.));
#2818=DIRECTION('ref_axis',(-1.,0.,0.));
#2819=DIRECTION('center_axis',(0.,0.,1.));
#2820=DIRECTION('ref_axis',(1.,0.,0.));
#2821=DIRECTION('center_axis',(0.,0.,1.));
#2822=DIRECTION('ref_axis',(-1.,0.,0.));
#2823=DIRECTION('center_axis',(0.,0.,1.));
#2824=DIRECTION('ref_axis',(-1.,0.,0.));
#2825=DIRECTION('',(0.,0.,1.));
#2826=DIRECTION('center_axis',(0.,0.,-1.));
#2827=DIRECTION('ref_axis',(-1.,0.,0.));
#2828=DIRECTION('center_axis',(0.,0.,1.));
#2829=DIRECTION('ref_axis',(-1.,0.,0.));
#2830=DIRECTION('center_axis',(0.,0.,1.));
#2831=DIRECTION('ref_axis',(1.,0.,0.));
#2832=DIRECTION('center_axis',(0.,0.,1.));
#2833=DIRECTION('ref_axis',(-1.,0.,0.));
#2834=DIRECTION('center_axis',(0.,0.,1.));
#2835=DIRECTION('ref_axis',(-1.,0.,0.));
#2836=DIRECTION('',(0.,0.,1.));
#2837=DIRECTION('center_axis',(0.,0.,-1.));
#2838=DIRECTION('ref_axis',(-1.,0.,0.));
#2839=DIRECTION('center_axis',(0.,0.,1.));
#2840=DIRECTION('ref_axis',(-1.,0.,0.));
#2841=DIRECTION('center_axis',(0.,0.,1.));
#2842=DIRECTION('ref_axis',(1.,0.,0.));
#2843=DIRECTION('center_axis',(0.,0.,1.));
#2844=DIRECTION('ref_axis',(-1.,0.,0.));
#2845=DIRECTION('center_axis',(0.,0.,1.));
#2846=DIRECTION('ref_axis',(-1.,0.,0.));
#2847=DIRECTION('',(0.,0.,1.));
#2848=DIRECTION('center_axis',(0.,0.,-1.));
#2849=DIRECTION('ref_axis',(-1.,0.,0.));
#2850=DIRECTION('center_axis',(0.,0.,1.));
#2851=DIRECTION('ref_axis',(-1.,0.,0.));
#2852=DIRECTION('center_axis',(0.,0.,1.));
#2853=DIRECTION('ref_axis',(1.,0.,0.));
#2854=DIRECTION('center_axis',(1.94469227433161E-62,1.,-1.97215226305253E-31));
#2855=DIRECTION('ref_axis',(-1.,1.94469227433161E-62,0.));
#2856=DIRECTION('',(-1.,1.94469227433161E-62,0.));
#2857=DIRECTION('',(3.83522926976385E-93,1.97215226305253E-31,1.));
#2858=DIRECTION('',(1.,-1.94469227433161E-62,0.));
#2859=DIRECTION('',(3.83522926976385E-93,1.97215226305253E-31,1.));
#2860=DIRECTION('center_axis',(1.,-6.04203006598725E-16,1.19158032680682E-46));
#2861=DIRECTION('ref_axis',(6.04203006598725E-16,1.,-1.97215226305253E-31));
#2862=DIRECTION('',(6.04203006598725E-16,1.,-1.97215226305253E-31));
#2863=DIRECTION('',(3.83522926976385E-93,1.97215226305253E-31,1.));
#2864=DIRECTION('',(-6.04203006598725E-16,-1.,0.));
#2865=DIRECTION('center_axis',(-1.94469227433161E-62,-1.,1.97215226305253E-31));
#2866=DIRECTION('ref_axis',(1.,-1.94469227433161E-62,0.));
#2867=DIRECTION('',(1.,-1.94469227433161E-62,0.));
#2868=DIRECTION('',(3.83522926976385E-93,1.97215226305253E-31,1.));
#2869=DIRECTION('',(-1.,1.94469227433161E-62,0.));
#2870=DIRECTION('center_axis',(-1.,1.94469227433161E-62,0.));
#2871=DIRECTION('ref_axis',(-1.94469227433161E-62,-1.,1.97215226305253E-31));
#2872=DIRECTION('',(-1.94469227433161E-62,-1.,1.97215226305253E-31));
#2873=DIRECTION('',(1.94469227433161E-62,1.,0.));
#2874=DIRECTION('center_axis',(3.83522926976385E-93,1.97215226305253E-31,
1.));
#2875=DIRECTION('ref_axis',(1.,-1.94469227433161E-62,0.));
#2876=DIRECTION('',(1.,7.06951252591619E-15,-1.39421551266638E-45));
#2877=DIRECTION('',(0.999999999999912,-4.19289988632707E-7,8.26903699957262E-38));
#2878=DIRECTION('',(1.,-1.121824815519E-15,2.21240934867428E-46));
#2879=DIRECTION('center_axis',(3.83522926976385E-93,1.97215226305253E-31,
1.));
#2880=DIRECTION('ref_axis',(0.42025206359872,-0.907407407420183,0.));
#2881=DIRECTION('',(1.,8.20342556236214E-16,-1.61784042875955E-46));
#2882=DIRECTION('center_axis',(3.83522926976385E-93,1.97215226305253E-31,
1.));
#2883=DIRECTION('ref_axis',(-0.300747810515145,-0.953703703710092,0.));
#2884=DIRECTION('',(1.,-3.36547444655699E-15,6.63722804602282E-46));
#2885=DIRECTION('',(0.999843432183785,-0.0176949461414421,3.48971280774377E-33));
#2886=DIRECTION('',(0.999988133411501,-0.00487165641051758,9.60764821481661E-34));
#2887=DIRECTION('center_axis',(3.83522926976385E-93,1.97215226305253E-31,
1.));
#2888=DIRECTION('ref_axis',(0.0160794822168624,-0.999870716768742,0.));
#2889=DIRECTION('',(7.06951252591616E-15,-1.,1.97215226305253E-31));
#2890=DIRECTION('center_axis',(3.83522926976385E-93,1.97215226305253E-31,
1.));
#2891=DIRECTION('ref_axis',(-0.973659317280279,0.228007749590447,0.));
#2892=DIRECTION('',(-0.0176949461414354,-0.999843432183785,1.97184348747946E-31));
#2893=DIRECTION('',(-3.36547444655701E-15,-1.,1.97215226305253E-31));
#2894=DIRECTION('center_axis',(3.83522926976385E-93,1.97215226305253E-31,
1.));
#2895=DIRECTION('ref_axis',(-0.907407407420183,-0.42025206359872,0.));
#2896=DIRECTION('',(-2.73447518745404E-16,-1.,1.97215226305253E-31));
#2897=DIRECTION('center_axis',(3.83522926976385E-93,1.97215226305253E-31,
1.));
#2898=DIRECTION('ref_axis',(-0.953703703710091,0.300747810515146,0.));
#2899=DIRECTION('',(-1.121824815519E-15,-1.,1.97215226305253E-31));
#2900=DIRECTION('',(0.00017175002165783,-0.999999985250965,1.97215223396519E-31));
#2901=DIRECTION('',(-0.00487165641051899,-0.999988133411501,1.97212886033317E-31));
#2902=DIRECTION('center_axis',(3.83522926976385E-93,1.97215226305253E-31,
1.));
#2903=DIRECTION('ref_axis',(-0.999870716768742,-0.0160794822168624,0.));
#2904=DIRECTION('',(-1.,-7.06951252591617E-15,1.39421551266638E-45));
#2905=DIRECTION('',(-0.999999999999922,3.95868674866111E-7,-7.80713303008807E-38));
#2906=DIRECTION('',(-1.,2.24364963103802E-15,-4.42481869734859E-46));
#2907=DIRECTION('center_axis',(3.83522926976385E-93,1.97215226305253E-31,
1.));
#2908=DIRECTION('ref_axis',(-0.42025206359872,0.907407407420183,0.));
#2909=DIRECTION('',(-1.,0.,3.83522926976385E-93));
#2910=DIRECTION('center_axis',(3.83522926976385E-93,1.97215226305253E-31,
1.));
#2911=DIRECTION('ref_axis',(0.300747810515146,0.953703703710091,0.));
#2912=DIRECTION('',(-1.,1.12182481551899E-15,-2.21240934867426E-46));
#2913=DIRECTION('',(-0.999812493792846,-0.0193643294675887,3.81894061819999E-33));
#2914=DIRECTION('',(-0.999988133411501,0.00487165641051899,-9.60764821481938E-34));
#2915=DIRECTION('center_axis',(3.83522926976385E-93,1.97215226305253E-31,
1.));
#2916=DIRECTION('ref_axis',(-0.0160794822168624,0.999870716768742,0.));
#2917=DIRECTION('',(-4.94865876814131E-15,1.,-1.97215226305253E-31));
#2918=DIRECTION('',(-0.0184854935782308,0.999829128665078,-1.97181527876267E-31));
#2919=DIRECTION('',(-1.12182481551899E-15,1.,-1.97215226305253E-31));
#2920=DIRECTION('center_axis',(3.83522926976385E-93,1.97215226305253E-31,
1.));
#2921=DIRECTION('ref_axis',(0.907407407420183,0.420252063598719,0.));
#2922=DIRECTION('',(2.73447518745404E-16,1.,-1.97215226305253E-31));
#2923=DIRECTION('center_axis',(3.83522926976385E-93,1.97215226305253E-31,
1.));
#2924=DIRECTION('ref_axis',(0.953703703710091,-0.300747810515146,0.));
#2925=DIRECTION('center_axis',(3.83522926976385E-93,1.97215226305253E-31,
1.));
#2926=DIRECTION('ref_axis',(0.991886831425344,0.127124008924319,0.));
#2927=DIRECTION('center_axis',(3.83522926976385E-93,1.97215226305253E-31,
1.));
#2928=DIRECTION('ref_axis',(0.909970364370853,-0.414673288224329,0.));
#2929=DIRECTION('',(0.,1.,-1.97215226305253E-31));
#2930=DIRECTION('',(0.0361873677918096,0.999345022708524,-1.9708605481049E-31));
#2931=DIRECTION('',(0.00487165641051969,0.999988133411501,-1.97212886033317E-31));
#2932=DIRECTION('center_axis',(3.83522926976385E-93,1.97215226305253E-31,
1.));
#2933=DIRECTION('ref_axis',(0.999870716768742,0.0160794822168601,0.));
#2934=DIRECTION('center_axis',(7.06951252591617E-15,-1.,0.));
#2935=DIRECTION('ref_axis',(1.,7.06951252591617E-15,0.));
#2936=DIRECTION('',(0.,0.,1.));
#2937=DIRECTION('',(0.,0.,1.));
#2938=DIRECTION('center_axis',(-3.95868674866111E-7,-0.999999999999922,
0.));
#2939=DIRECTION('ref_axis',(0.999999999999922,-3.95868674866111E-7,0.));
#2940=DIRECTION('',(0.,0.,1.));
#2941=DIRECTION('center_axis',(-2.24364963103802E-15,-1.,0.));
#2942=DIRECTION('ref_axis',(1.,-2.24364963103802E-15,0.));
#2943=DIRECTION('',(0.,0.,1.));
#2944=DIRECTION('center_axis',(0.,0.,1.));
#2945=DIRECTION('ref_axis',(-0.999870716768742,-0.0160794822168624,0.));
#2946=DIRECTION('',(0.,0.,1.));
#2947=DIRECTION('center_axis',(0.,0.,1.));
#2948=DIRECTION('ref_axis',(-0.42025206359872,0.907407407420183,0.));
#2949=DIRECTION('',(0.,0.,1.));
#2950=DIRECTION('center_axis',(0.999988133411501,-0.00487165641051899,0.));
#2951=DIRECTION('ref_axis',(0.00487165641051899,0.999988133411501,0.));
#2952=DIRECTION('',(0.,0.,1.));
#2953=DIRECTION('center_axis',(0.,-1.,0.));
#2954=DIRECTION('ref_axis',(1.,0.,0.));
#2955=DIRECTION('',(0.,0.,1.));
#2956=DIRECTION('center_axis',(0.999999985250965,0.00017175002165783,0.));
#2957=DIRECTION('ref_axis',(-0.00017175002165783,0.999999985250965,0.));
#2958=DIRECTION('',(0.,0.,1.));
#2959=DIRECTION('center_axis',(0.,0.,1.));
#2960=DIRECTION('ref_axis',(0.300747810515146,0.953703703710091,0.));
#2961=DIRECTION('',(0.,0.,1.));
#2962=DIRECTION('center_axis',(1.,-1.121824815519E-15,0.));
#2963=DIRECTION('ref_axis',(1.121824815519E-15,1.,0.));
#2964=DIRECTION('',(0.,0.,1.));
#2965=DIRECTION('center_axis',(-1.12182481551899E-15,-1.,0.));
#2966=DIRECTION('ref_axis',(1.,-1.12182481551899E-15,0.));
#2967=DIRECTION('',(0.,0.,1.));
#2968=DIRECTION('center_axis',(0.,0.,1.));
#2969=DIRECTION('ref_axis',(-0.953703703710091,0.300747810515146,0.));
#2970=DIRECTION('',(0.,0.,1.));
#2971=DIRECTION('center_axis',(0.0193643294675887,-0.999812493792847,0.));
#2972=DIRECTION('ref_axis',(0.999812493792846,0.0193643294675887,0.));
#2973=DIRECTION('',(0.,0.,1.));
#2974=DIRECTION('center_axis',(1.,-2.73447518745404E-16,0.));
#2975=DIRECTION('ref_axis',(2.73447518745404E-16,1.,0.));
#2976=DIRECTION('',(0.,0.,1.));
#2977=DIRECTION('center_axis',(-0.00487165641051899,-0.999988133411501,
0.));
#2978=DIRECTION('ref_axis',(0.999988133411501,-0.00487165641051899,0.));
#2979=DIRECTION('',(0.,0.,1.));
#2980=DIRECTION('center_axis',(0.,0.,1.));
#2981=DIRECTION('ref_axis',(-0.907407407420183,-0.42025206359872,0.));
#2982=DIRECTION('',(0.,0.,1.));
#2983=DIRECTION('center_axis',(0.,0.,1.));
#2984=DIRECTION('ref_axis',(-0.0160794822168624,0.999870716768742,0.));
#2985=DIRECTION('',(0.,0.,1.));
#2986=DIRECTION('center_axis',(1.,-3.36547444655701E-15,0.));
#2987=DIRECTION('ref_axis',(3.36547444655701E-15,1.,0.));
#2988=DIRECTION('',(0.,0.,1.));
#2989=DIRECTION('center_axis',(-1.,-4.94865876814131E-15,0.));
#2990=DIRECTION('ref_axis',(4.94865876814131E-15,-1.,0.));
#2991=DIRECTION('',(0.,0.,1.));
#2992=DIRECTION('center_axis',(0.999843432183785,-0.0176949461414354,0.));
#2993=DIRECTION('ref_axis',(0.0176949461414354,0.999843432183785,0.));
#2994=DIRECTION('',(0.,0.,1.));
#2995=DIRECTION('center_axis',(-0.999829128665078,-0.0184854935782308,0.));
#2996=DIRECTION('ref_axis',(0.0184854935782308,-0.999829128665078,0.));
#2997=DIRECTION('',(0.,0.,1.));
#2998=DIRECTION('center_axis',(0.,0.,1.));
#2999=DIRECTION('ref_axis',(-0.973659317280279,0.228007749590447,0.));
#3000=DIRECTION('',(0.,0.,1.));
#3001=DIRECTION('center_axis',(-1.,-1.12182481551899E-15,0.));
#3002=DIRECTION('ref_axis',(1.12182481551899E-15,-1.,0.));
#3003=DIRECTION('',(0.,0.,1.));
#3004=DIRECTION('center_axis',(1.,7.06951252591616E-15,0.));
#3005=DIRECTION('ref_axis',(-7.06951252591616E-15,1.,0.));
#3006=DIRECTION('',(0.,0.,1.));
#3007=DIRECTION('center_axis',(0.,0.,1.));
#3008=DIRECTION('ref_axis',(0.907407407420183,0.420252063598719,0.));
#3009=DIRECTION('',(0.,0.,1.));
#3010=DIRECTION('center_axis',(0.,0.,1.));
#3011=DIRECTION('ref_axis',(0.0160794822168624,-0.999870716768742,0.));
#3012=DIRECTION('',(0.,0.,1.));
#3013=DIRECTION('center_axis',(-1.,2.73447518745404E-16,0.));
#3014=DIRECTION('ref_axis',(-2.73447518745404E-16,-1.,0.));
#3015=DIRECTION('',(0.,0.,1.));
#3016=DIRECTION('center_axis',(0.00487165641051758,0.999988133411501,0.));
#3017=DIRECTION('ref_axis',(-0.999988133411501,0.00487165641051758,0.));
#3018=DIRECTION('',(0.,0.,1.));
#3019=DIRECTION('center_axis',(0.,0.,1.));
#3020=DIRECTION('ref_axis',(0.953703703710091,-0.300747810515146,0.));
#3021=DIRECTION('',(0.,0.,1.));
#3022=DIRECTION('center_axis',(0.0176949461414421,0.999843432183785,0.));
#3023=DIRECTION('ref_axis',(-0.999843432183785,0.0176949461414421,0.));
#3024=DIRECTION('',(0.,0.,1.));
#3025=DIRECTION('center_axis',(0.,0.,1.));
#3026=DIRECTION('ref_axis',(0.991886831425344,0.127124008924319,0.));
#3027=DIRECTION('',(0.,0.,1.));
#3028=DIRECTION('center_axis',(3.36547444655699E-15,1.,0.));
#3029=DIRECTION('ref_axis',(-1.,3.36547444655699E-15,0.));
#3030=DIRECTION('',(0.,0.,1.));
#3031=DIRECTION('center_axis',(0.,0.,1.));
#3032=DIRECTION('ref_axis',(0.909970364370853,-0.414673288224329,0.));
#3033=DIRECTION('',(0.,0.,1.));
#3034=DIRECTION('center_axis',(0.,0.,1.));
#3035=DIRECTION('ref_axis',(-0.300747810515145,-0.953703703710092,0.));
#3036=DIRECTION('',(0.,0.,1.));
#3037=DIRECTION('center_axis',(-1.,0.,0.));
#3038=DIRECTION('ref_axis',(0.,-1.,0.));
#3039=DIRECTION('',(0.,0.,1.));
#3040=DIRECTION('center_axis',(-8.20342556236214E-16,1.,0.));
#3041=DIRECTION('ref_axis',(-1.,-8.20342556236214E-16,0.));
#3042=DIRECTION('',(0.,0.,1.));
#3043=DIRECTION('center_axis',(-0.999345022708524,0.0361873677918096,0.));
#3044=DIRECTION('ref_axis',(-0.0361873677918096,-0.999345022708524,0.));
#3045=DIRECTION('',(0.,0.,1.));
#3046=DIRECTION('center_axis',(0.,0.,1.));
#3047=DIRECTION('ref_axis',(0.42025206359872,-0.907407407420183,0.));
#3048=DIRECTION('',(0.,0.,1.));
#3049=DIRECTION('center_axis',(-0.999988133411501,0.00487165641051969,0.));
#3050=DIRECTION('ref_axis',(-0.00487165641051969,-0.999988133411501,0.));
#3051=DIRECTION('',(0.,0.,1.));
#3052=DIRECTION('center_axis',(1.121824815519E-15,1.,0.));
#3053=DIRECTION('ref_axis',(-1.,1.121824815519E-15,0.));
#3054=DIRECTION('',(0.,0.,1.));
#3055=DIRECTION('center_axis',(0.,0.,1.));
#3056=DIRECTION('ref_axis',(0.999870716768742,0.0160794822168601,0.));
#3057=DIRECTION('',(0.,0.,1.));
#3058=DIRECTION('center_axis',(4.19289988632707E-7,0.999999999999912,0.));
#3059=DIRECTION('ref_axis',(-0.999999999999912,4.19289988632707E-7,0.));
#3060=DIRECTION('',(0.,0.,1.));
#3061=DIRECTION('center_axis',(-7.06951252591619E-15,1.,0.));
#3062=DIRECTION('ref_axis',(-1.,-7.06951252591619E-15,0.));
#3063=DIRECTION('center_axis',(0.,0.,1.));
#3064=DIRECTION('ref_axis',(1.,0.,0.));
#3065=DIRECTION('',(0.,0.,-1.));
#3066=DIRECTION('center_axis',(0.,0.,1.));
#3067=DIRECTION('ref_axis',(1.,0.,0.));
#3068=DIRECTION('',(0.,0.,-1.));
#3069=DIRECTION('center_axis',(0.,0.,1.));
#3070=DIRECTION('ref_axis',(1.,0.,0.));
#3071=DIRECTION('',(0.,0.,-1.));
#3072=DIRECTION('center_axis',(0.,0.,1.));
#3073=DIRECTION('ref_axis',(1.,0.,0.));
#3074=DIRECTION('',(0.,0.,-1.));
#3075=DIRECTION('center_axis',(0.,0.,1.));
#3076=DIRECTION('ref_axis',(1.,0.,0.));
#3077=DIRECTION('',(0.,0.,-1.));
#3078=DIRECTION('center_axis',(0.,0.,1.));
#3079=DIRECTION('ref_axis',(1.,0.,0.));
#3080=DIRECTION('',(0.,0.,-1.));
#3081=DIRECTION('center_axis',(0.,0.,1.));
#3082=DIRECTION('ref_axis',(1.,0.,0.));
#3083=DIRECTION('',(0.,0.,-1.));
#3084=DIRECTION('center_axis',(0.,0.,1.));
#3085=DIRECTION('ref_axis',(1.,0.,0.));
#3086=DIRECTION('',(0.,0.,-1.));
#3087=DIRECTION('center_axis',(0.,0.,1.));
#3088=DIRECTION('ref_axis',(1.,0.,0.));
#3089=DIRECTION('',(0.,0.,-1.));
#3090=DIRECTION('center_axis',(0.,0.,1.));
#3091=DIRECTION('ref_axis',(1.,0.,0.));
#3092=DIRECTION('',(0.,0.,-1.));
#3093=DIRECTION('center_axis',(0.,0.,1.));
#3094=DIRECTION('ref_axis',(1.,0.,0.));
#3095=DIRECTION('',(0.,0.,-1.));
#3096=DIRECTION('center_axis',(0.,0.,1.));
#3097=DIRECTION('ref_axis',(1.,0.,0.));
#3098=DIRECTION('',(0.,0.,-1.));
#3099=DIRECTION('center_axis',(0.,0.,1.));
#3100=DIRECTION('ref_axis',(1.,0.,0.));
#3101=DIRECTION('',(0.,0.,-1.));
#3102=DIRECTION('center_axis',(0.,0.,1.));
#3103=DIRECTION('ref_axis',(1.,0.,0.));
#3104=DIRECTION('',(0.,0.,-1.));
#3105=DIRECTION('center_axis',(0.,0.,1.));
#3106=DIRECTION('ref_axis',(1.,0.,0.));
#3107=DIRECTION('',(0.,0.,-1.));
#3108=DIRECTION('center_axis',(0.,0.,1.));
#3109=DIRECTION('ref_axis',(1.,0.,0.));
#3110=DIRECTION('',(0.,0.,-1.));
#3111=DIRECTION('center_axis',(0.,0.,1.));
#3112=DIRECTION('ref_axis',(1.,0.,0.));
#3113=DIRECTION('',(0.,0.,-1.));
#3114=DIRECTION('center_axis',(0.,0.,1.));
#3115=DIRECTION('ref_axis',(1.,0.,0.));
#3116=DIRECTION('',(0.,0.,-1.));
#3117=DIRECTION('center_axis',(0.,0.,1.));
#3118=DIRECTION('ref_axis',(1.,0.,0.));
#3119=DIRECTION('',(0.,0.,-1.));
#3120=DIRECTION('center_axis',(0.,0.,1.));
#3121=DIRECTION('ref_axis',(1.,0.,0.));
#3122=DIRECTION('',(0.,0.,-1.));
#3123=DIRECTION('center_axis',(1.,2.18628534080031E-16,0.));
#3124=DIRECTION('ref_axis',(-2.18628534080031E-16,1.,0.));
#3125=DIRECTION('',(-2.18628534080031E-16,1.,0.));
#3126=DIRECTION('',(0.,0.,1.));
#3127=DIRECTION('center_axis',(-9.60192886162297E-17,-1.,0.));
#3128=DIRECTION('ref_axis',(1.,-9.60192886162297E-17,0.));
#3129=DIRECTION('',(1.,-9.60192886162297E-17,0.));
#3130=DIRECTION('',(0.,0.,1.));
#3131=DIRECTION('center_axis',(-1.,0.,0.));
#3132=DIRECTION('ref_axis',(0.,-1.,0.));
#3133=DIRECTION('',(0.,-1.,0.));
#3134=DIRECTION('center_axis',(0.,0.,1.));
#3135=DIRECTION('ref_axis',(-1.,0.,0.));
#3136=CARTESIAN_POINT('',(0.,0.,0.));
#3137=CARTESIAN_POINT('Origin',(-56.7495966506989,162.5,5.));
#3138=CARTESIAN_POINT('',(-56.7495966506989,162.5,5.));
#3139=CARTESIAN_POINT('',(-56.7495966506989,98.0000000149011,5.));
#3140=CARTESIAN_POINT('',(-56.7495966506989,81.25,5.));
#3141=CARTESIAN_POINT('',(-56.7495966506989,162.5,13.));
#3142=CARTESIAN_POINT('',(-56.7495966506989,162.5,5.));
#3143=CARTESIAN_POINT('',(-56.7495966506989,98.0000000149011,13.));
#3144=CARTESIAN_POINT('',(-56.7495966506989,98.0000000149011,13.));
#3145=CARTESIAN_POINT('',(-56.7495966506989,98.0000000149012,5.));
#3146=CARTESIAN_POINT('Origin',(-46.7495966506989,98.0000000149011,5.));
#3147=CARTESIAN_POINT('',(-46.7495966506989,98.0000000149011,5.));
#3148=CARTESIAN_POINT('',(-46.7495966506989,162.5,5.));
#3149=CARTESIAN_POINT('',(-46.7495966506989,49.0000000074506,5.));
#3150=CARTESIAN_POINT('',(-46.7495966506989,98.0000000149011,13.));
#3151=CARTESIAN_POINT('',(-46.7495966506989,98.0000000149011,5.));
#3152=CARTESIAN_POINT('',(-46.7495966506989,162.5,13.));
#3153=CARTESIAN_POINT('',(-46.7495966506989,162.5,13.));
#3154=CARTESIAN_POINT('',(-46.7495966506989,162.5,5.));
#3155=CARTESIAN_POINT('Origin',(-51.7495966506989,130.250000007451,13.));
#3156=CARTESIAN_POINT('',(-56.4856746281748,98.0000000149011,13.));
#3157=CARTESIAN_POINT('',(66.6252016746506,162.5,13.));
#3158=CARTESIAN_POINT('Origin',(3.5527136788005E-14,0.,5.));
#3159=CARTESIAN_POINT('',(185.,162.5,5.));
#3160=CARTESIAN_POINT('',(185.,162.5,5.));
#3161=CARTESIAN_POINT('',(185.,-162.5,5.));
#3162=CARTESIAN_POINT('',(185.,-162.5,5.));
#3163=CARTESIAN_POINT('',(-185.,-162.5,5.));
#3164=CARTESIAN_POINT('',(-185.,-162.5,5.));
#3165=CARTESIAN_POINT('',(-185.,162.5,5.));
#3166=CARTESIAN_POINT('',(-185.,162.5,5.));
#3167=CARTESIAN_POINT('',(185.,162.5,5.));
#3168=CARTESIAN_POINT('',(-61.2217526056506,98.0000000149012,5.));
#3169=CARTESIAN_POINT('',(-61.2217526056506,98.0000000149012,5.));
#3170=CARTESIAN_POINT('',(-64.872995300896,98.0000014603138,5.));
#3171=CARTESIAN_POINT('',(-64.872995300896,98.0000014603138,5.));
#3172=CARTESIAN_POINT('',(-90.0000013411045,98.0000014603136,5.));
#3173=CARTESIAN_POINT('',(-90.0000013411045,98.0000014603136,5.));
#3174=CARTESIAN_POINT('',(-97.8782495111514,89.9940401023627,5.));
#3175=CARTESIAN_POINT('Origin',(-90.0000013411045,90.1207346331913,5.));
#3176=CARTESIAN_POINT('',(-98.0006272843683,64.8739760629478,5.));
#3177=CARTESIAN_POINT('',(-98.0006272843683,64.8739760629478,5.));
#3178=CARTESIAN_POINT('',(-98.0000000149012,61.2217526056506,5.));
#3179=CARTESIAN_POINT('',(-98.0000000149012,61.2217526056506,5.));
#3180=CARTESIAN_POINT('',(-98.0000000149012,45.387222874924,5.));
#3181=CARTESIAN_POINT('',(-98.0000000149012,45.387222874924,5.));
#3182=CARTESIAN_POINT('',(-103.000000014901,32.4807635401172,5.));
#3183=CARTESIAN_POINT('Origin',(2.46519032881566E-31,-2.88657986402541E-14,
5.));
#3184=CARTESIAN_POINT('',(-103.000000014901,-32.4807635401173,5.));
#3185=CARTESIAN_POINT('',(-103.000000014901,-32.4807635401173,5.));
#3186=CARTESIAN_POINT('',(-98.0000000149012,-45.387222874924,5.));
#3187=CARTESIAN_POINT('Origin',(2.46519032881566E-31,-2.88657986402541E-14,
5.));
#3188=CARTESIAN_POINT('',(-98.0000000149012,-61.2217526056506,5.));
#3189=CARTESIAN_POINT('',(-98.0000000149012,-61.2217526056506,5.));
#3190=CARTESIAN_POINT('',(-98.0632004791066,-64.7928609063849,5.));
#3191=CARTESIAN_POINT('',(-98.0632004791066,-64.7928609063849,5.));
#3192=CARTESIAN_POINT('',(-98.0664405979344,-64.8065561930778,5.));
#3193=CARTESIAN_POINT('Origin',(-95.0664419986438,-65.509084189533,5.));
#3194=CARTESIAN_POINT('',(-98.0664405979343,-89.9335622332864,5.));
#3195=CARTESIAN_POINT('',(-98.0664405979343,-89.9335622332864,5.));
#3196=CARTESIAN_POINT('',(-90.0604792399834,-97.8118104033332,5.));
#3197=CARTESIAN_POINT('Origin',(-90.187173770812,-89.9335622332863,5.));
#3198=CARTESIAN_POINT('',(-64.9404152005685,-97.9341881765501,5.));
#3199=CARTESIAN_POINT('',(-64.9404152005685,-97.9341881765501,5.));
#3200=CARTESIAN_POINT('',(-61.2217526056507,-98.0000000149012,5.));
#3201=CARTESIAN_POINT('',(-61.2217526056507,-98.0000000149012,5.));
#3202=CARTESIAN_POINT('',(-45.387222874924,-98.0000000149012,5.));
#3203=CARTESIAN_POINT('',(-45.387222874924,-98.0000000149012,5.));
#3204=CARTESIAN_POINT('',(-32.4807635401171,-103.000000014901,5.));
#3205=CARTESIAN_POINT('Origin',(2.46519032881566E-31,-2.88657986402541E-14,
5.));
#3206=CARTESIAN_POINT('',(32.4807635401172,-103.000000014901,5.));
#3207=CARTESIAN_POINT('',(32.4807635401172,-103.000000014901,5.));
#3208=CARTESIAN_POINT('',(45.387222874924,-98.0000000149012,5.));
#3209=CARTESIAN_POINT('Origin',(2.46519032881566E-31,-2.88657986402541E-14,
5.));
#3210=CARTESIAN_POINT('',(61.2217526056506,-98.0000000149012,5.));
#3211=CARTESIAN_POINT('',(61.2217526056506,-98.0000000149012,5.));
#3212=CARTESIAN_POINT('',(64.7401170554574,-98.0000014901162,5.));
#3213=CARTESIAN_POINT('',(64.7401170554574,-98.0000014901162,5.));
#3214=CARTESIAN_POINT('',(89.8671230956658,-98.000001490116,5.));
#3215=CARTESIAN_POINT('',(89.8671230956658,-98.000001490116,5.));
#3216=CARTESIAN_POINT('',(97.7453712657126,-89.9940401321651,5.));
#3217=CARTESIAN_POINT('Origin',(89.8671230956657,-90.1207346629937,5.));
#3218=CARTESIAN_POINT('',(97.8677490389296,-64.8739760927502,5.));
#3219=CARTESIAN_POINT('',(97.8677490389296,-64.8739760927502,5.));
#3220=CARTESIAN_POINT('',(98.0000000149012,-61.2217526056507,5.));
#3221=CARTESIAN_POINT('',(98.0000000149012,-61.2217526056507,5.));
#3222=CARTESIAN_POINT('',(98.0000000149012,-45.387222874924,5.));
#3223=CARTESIAN_POINT('',(98.0000000149012,-45.387222874924,5.));
#3224=CARTESIAN_POINT('',(98.2767993656117,-44.7847151344066,5.));
#3225=CARTESIAN_POINT('Origin',(2.46519032881566E-31,-2.88657986402541E-14,
5.));
#3226=CARTESIAN_POINT('',(101.918868314253,-35.728759910757,5.));
#3227=CARTESIAN_POINT('Origin',(92.,-37.0000000000002,5.));
#3228=CARTESIAN_POINT('',(103.000000014901,-32.4807635401173,5.));
#3229=CARTESIAN_POINT('Origin',(2.46519032881566E-31,-2.88657986402541E-14,
5.));
#3230=CARTESIAN_POINT('',(103.000000014901,32.4807635401172,5.));
#3231=CARTESIAN_POINT('',(103.000000014901,32.4807635401172,5.));
#3232=CARTESIAN_POINT('',(98.0000000149012,45.3872228749239,5.));
#3233=CARTESIAN_POINT('Origin',(2.46519032881566E-31,-2.88657986402541E-14,
5.));
#3234=CARTESIAN_POINT('',(98.0000000149012,61.2217526056506,5.));
#3235=CARTESIAN_POINT('',(98.0000000149012,61.2217526056506,5.));
#3236=CARTESIAN_POINT('',(97.9312218674571,64.9417720327295,5.));
#3237=CARTESIAN_POINT('',(97.9312218674571,64.9417720327295,5.));
#3238=CARTESIAN_POINT('',(97.931221867457,90.068778072938,5.));
#3239=CARTESIAN_POINT('',(97.931221867457,90.068778072938,5.));
#3240=CARTESIAN_POINT('',(89.9252605095061,97.9470262429849,5.));
#3241=CARTESIAN_POINT('Origin',(90.0519550403348,90.068778072938,5.));
#3242=CARTESIAN_POINT('',(64.8051964700912,98.0694040162018,5.));
#3243=CARTESIAN_POINT('',(64.8051964700912,98.0694040162018,5.));
#3244=CARTESIAN_POINT('',(61.2217526056507,98.0000000149011,5.));
#3245=CARTESIAN_POINT('',(61.2217526056507,98.0000000149011,5.));
#3246=CARTESIAN_POINT('',(45.387222874924,98.0000000149011,5.));
#3247=CARTESIAN_POINT('',(45.387222874924,98.0000000149011,5.));
#3248=CARTESIAN_POINT('',(32.4807635401172,103.000000014901,5.));
#3249=CARTESIAN_POINT('Origin',(2.46519032881566E-31,-2.88657986402541E-14,
5.));
#3250=CARTESIAN_POINT('',(-32.4807635401173,103.000000014901,5.));
#3251=CARTESIAN_POINT('',(-32.4807635401173,103.000000014901,5.));
#3252=CARTESIAN_POINT('',(-45.387222874924,98.0000000149011,5.));
#3253=CARTESIAN_POINT('Origin',(2.46519032881566E-31,-2.88657986402541E-14,
5.));
#3254=CARTESIAN_POINT('',(-61.2217526056506,98.0000000149012,5.));
#3255=CARTESIAN_POINT('',(173.25,-79.2500000000001,5.));
#3256=CARTESIAN_POINT('Origin',(175.,-79.2500000000001,5.));
#3257=CARTESIAN_POINT('',(-176.75,152.5,5.));
#3258=CARTESIAN_POINT('Origin',(-175.,152.5,5.));
#3259=CARTESIAN_POINT('',(173.25,-6.00000000000004,5.));
#3260=CARTESIAN_POINT('Origin',(175.,-6.00000000000004,5.));
#3261=CARTESIAN_POINT('',(173.25,79.25,5.));
#3262=CARTESIAN_POINT('Origin',(175.,79.25,5.));
#3263=CARTESIAN_POINT('',(88.75,-152.5,5.));
#3264=CARTESIAN_POINT('Origin',(90.5,-152.5,5.));
#3265=CARTESIAN_POINT('',(173.25,152.5,5.));
#3266=CARTESIAN_POINT('Origin',(175.,152.5,5.));
#3267=CARTESIAN_POINT('',(-92.25,152.5,5.));
#3268=CARTESIAN_POINT('Origin',(-90.5,152.5,5.));
#3269=CARTESIAN_POINT('',(-176.75,5.9999999999999,5.));
#3270=CARTESIAN_POINT('Origin',(-175.,5.9999999999999,5.));
#3271=CARTESIAN_POINT('',(4.25000000000002,152.5,5.));
#3272=CARTESIAN_POINT('Origin',(6.00000000000001,152.5,5.));
#3273=CARTESIAN_POINT('',(-176.75,79.25,5.));
#3274=CARTESIAN_POINT('Origin',(-175.,79.25,5.));
#3275=CARTESIAN_POINT('',(-7.75000000000001,-152.5,5.));
#3276=CARTESIAN_POINT('Origin',(-6.00000000000001,-152.5,5.));
#3277=CARTESIAN_POINT('',(4.25000000000002,-152.5,5.));
#3278=CARTESIAN_POINT('Origin',(6.00000000000001,-152.5,5.));
#3279=CARTESIAN_POINT('',(-176.75,-79.2500000000001,5.));
#3280=CARTESIAN_POINT('Origin',(-175.,-79.2500000000001,5.));
#3281=CARTESIAN_POINT('',(-7.75000000000001,152.5,5.));
#3282=CARTESIAN_POINT('Origin',(-6.00000000000001,152.5,5.));
#3283=CARTESIAN_POINT('',(-176.75,-152.5,5.));
#3284=CARTESIAN_POINT('Origin',(-175.,-152.5,5.));
#3285=CARTESIAN_POINT('',(173.25,-152.5,5.));
#3286=CARTESIAN_POINT('Origin',(175.,-152.5,5.));
#3287=CARTESIAN_POINT('',(-176.75,-6.00000000000004,5.));
#3288=CARTESIAN_POINT('Origin',(-175.,-6.00000000000004,5.));
#3289=CARTESIAN_POINT('',(88.75,152.5,5.));
#3290=CARTESIAN_POINT('Origin',(90.5,152.5,5.));
#3291=CARTESIAN_POINT('',(173.25,5.9999999999999,5.));
#3292=CARTESIAN_POINT('Origin',(175.,5.9999999999999,5.));
#3293=CARTESIAN_POINT('',(-92.25,-152.5,5.));
#3294=CARTESIAN_POINT('Origin',(-90.5,-152.5,5.));
#3295=CARTESIAN_POINT('Origin',(185.,162.5,5.));
#3296=CARTESIAN_POINT('',(-185.,162.5,61.));
#3297=CARTESIAN_POINT('',(-185.,162.5,5.));
#3298=CARTESIAN_POINT('',(185.,162.5,61.));
#3299=CARTESIAN_POINT('',(185.,162.5,61.));
#3300=CARTESIAN_POINT('',(185.,162.5,5.));
#3301=CARTESIAN_POINT('Origin',(-177.5,132.5,61.));
#3302=CARTESIAN_POINT('',(-175.5,132.5,61.));
#3303=CARTESIAN_POINT('Origin',(-177.5,132.5,61.));
#3304=CARTESIAN_POINT('',(-176.130625411594,132.5,55.));
#3305=CARTESIAN_POINT('',(-175.5,132.5,61.));
#3306=CARTESIAN_POINT('Origin',(-177.5,132.5,55.));
#3307=CARTESIAN_POINT('Origin',(-177.5,132.5,55.));
#3308=CARTESIAN_POINT('Origin',(-177.5,-132.5,61.));
#3309=CARTESIAN_POINT('',(-175.5,-132.5,61.));
#3310=CARTESIAN_POINT('Origin',(-177.5,-132.5,61.));
#3311=CARTESIAN_POINT('',(-176.130625411594,-132.5,55.));
#3312=CARTESIAN_POINT('',(-175.5,-132.5,61.));
#3313=CARTESIAN_POINT('Origin',(-177.5,-132.5,55.));
#3314=CARTESIAN_POINT('Origin',(-177.5,-132.5,55.));
#3315=CARTESIAN_POINT('Origin',(177.5,-132.5,61.));
#3316=CARTESIAN_POINT('',(179.5,-132.5,61.));
#3317=CARTESIAN_POINT('Origin',(177.5,-132.5,61.));
#3318=CARTESIAN_POINT('',(178.869374588406,-132.5,55.));
#3319=CARTESIAN_POINT('',(179.5,-132.5,61.));
#3320=CARTESIAN_POINT('Origin',(177.5,-132.5,55.));
#3321=CARTESIAN_POINT('Origin',(177.5,-132.5,55.));
#3322=CARTESIAN_POINT('Origin',(177.5,132.5,61.));
#3323=CARTESIAN_POINT('',(179.5,132.5,61.));
#3324=CARTESIAN_POINT('Origin',(177.5,132.5,61.));
#3325=CARTESIAN_POINT('',(178.869374588406,132.5,55.));
#3326=CARTESIAN_POINT('',(179.5,132.5,61.));
#3327=CARTESIAN_POINT('Origin',(177.5,132.5,55.));
#3328=CARTESIAN_POINT('Origin',(177.5,132.5,55.));
#3329=CARTESIAN_POINT('Origin',(175.,-152.5,10.));
#3330=CARTESIAN_POINT('',(178.5,-152.5,10.));
#3331=CARTESIAN_POINT('Origin',(175.,-152.5,10.));
#3332=CARTESIAN_POINT('',(178.5,-152.5,61.));
#3333=CARTESIAN_POINT('',(178.5,-152.5,10.));
#3334=CARTESIAN_POINT('Origin',(175.,-152.5,61.));
#3335=CARTESIAN_POINT('Origin',(175.,-152.5,10.));
#3336=CARTESIAN_POINT('',(173.25,-152.5,10.));
#3337=CARTESIAN_POINT('Origin',(175.,-152.5,10.));
#3338=CARTESIAN_POINT('Origin',(-175.,6.00000000000023,10.));
#3339=CARTESIAN_POINT('',(-171.5,6.00000000000023,10.));
#3340=CARTESIAN_POINT('Origin',(-175.,6.00000000000023,10.));
#3341=CARTESIAN_POINT('',(-171.5,6.00000000000023,61.));
#3342=CARTESIAN_POINT('',(-171.5,6.00000000000023,10.));
#3343=CARTESIAN_POINT('Origin',(-175.,6.00000000000023,61.));
#3344=CARTESIAN_POINT('Origin',(-175.,6.00000000000023,10.));
#3345=CARTESIAN_POINT('',(-176.75,5.9999999999999,10.));
#3346=CARTESIAN_POINT('Origin',(-175.,5.9999999999999,10.));
#3347=CARTESIAN_POINT('Origin',(175.,152.5,10.));
#3348=CARTESIAN_POINT('',(178.5,152.5,10.));
#3349=CARTESIAN_POINT('Origin',(175.,152.5,10.));
#3350=CARTESIAN_POINT('',(178.5,152.5,61.));
#3351=CARTESIAN_POINT('',(178.5,152.5,10.));
#3352=CARTESIAN_POINT('Origin',(175.,152.5,61.));
#3353=CARTESIAN_POINT('Origin',(175.,152.5,10.));
#3354=CARTESIAN_POINT('',(173.25,152.5,10.));
#3355=CARTESIAN_POINT('Origin',(175.,152.5,10.));
#3356=CARTESIAN_POINT('Origin',(-175.,-6.00000000000023,10.));
#3357=CARTESIAN_POINT('',(-171.5,-6.00000000000023,10.));
#3358=CARTESIAN_POINT('Origin',(-175.,-6.00000000000023,10.));
#3359=CARTESIAN_POINT('',(-171.5,-6.00000000000023,61.));
#3360=CARTESIAN_POINT('',(-171.5,-6.00000000000023,10.));
#3361=CARTESIAN_POINT('Origin',(-175.,-6.00000000000023,61.));
#3362=CARTESIAN_POINT('Origin',(-175.,-6.00000000000023,10.));
#3363=CARTESIAN_POINT('',(-176.75,-6.00000000000004,10.));
#3364=CARTESIAN_POINT('Origin',(-175.,-6.00000000000004,10.));
#3365=CARTESIAN_POINT('Origin',(175.,-79.2500000000002,10.));
#3366=CARTESIAN_POINT('',(178.5,-79.2500000000002,10.));
#3367=CARTESIAN_POINT('Origin',(175.,-79.2500000000002,10.));
#3368=CARTESIAN_POINT('',(178.5,-79.2500000000002,61.));
#3369=CARTESIAN_POINT('',(178.5,-79.2500000000002,10.));
#3370=CARTESIAN_POINT('Origin',(175.,-79.2500000000002,61.));
#3371=CARTESIAN_POINT('Origin',(175.,-79.2500000000002,10.));
#3372=CARTESIAN_POINT('',(173.25,-79.2500000000001,10.));
#3373=CARTESIAN_POINT('Origin',(175.,-79.2500000000001,10.));
#3374=CARTESIAN_POINT('Origin',(90.5,-152.5,10.));
#3375=CARTESIAN_POINT('',(94.,-152.5,10.));
#3376=CARTESIAN_POINT('Origin',(90.5,-152.5,10.));
#3377=CARTESIAN_POINT('',(94.,-152.5,61.));
#3378=CARTESIAN_POINT('',(94.,-152.5,10.));
#3379=CARTESIAN_POINT('Origin',(90.5,-152.5,61.));
#3380=CARTESIAN_POINT('Origin',(90.5,-152.5,10.));
#3381=CARTESIAN_POINT('',(88.75,-152.5,10.));
#3382=CARTESIAN_POINT('Origin',(90.5,-152.5,10.));
#3383=CARTESIAN_POINT('Origin',(-175.,79.2500000000002,10.));
#3384=CARTESIAN_POINT('',(-171.5,79.2500000000002,10.));
#3385=CARTESIAN_POINT('Origin',(-175.,79.2500000000002,10.));
#3386=CARTESIAN_POINT('',(-171.5,79.2500000000002,61.));
#3387=CARTESIAN_POINT('',(-171.5,79.2500000000002,10.));
#3388=CARTESIAN_POINT('Origin',(-175.,79.2500000000002,61.));
#3389=CARTESIAN_POINT('Origin',(-175.,79.2500000000002,10.));
#3390=CARTESIAN_POINT('',(-176.75,79.25,10.));
#3391=CARTESIAN_POINT('Origin',(-175.,79.25,10.));
#3392=CARTESIAN_POINT('Origin',(90.5,152.5,10.));
#3393=CARTESIAN_POINT('',(94.,152.5,10.));
#3394=CARTESIAN_POINT('Origin',(90.5,152.5,10.));
#3395=CARTESIAN_POINT('',(94.,152.5,61.));
#3396=CARTESIAN_POINT('',(94.,152.5,10.));
#3397=CARTESIAN_POINT('Origin',(90.5,152.5,61.));
#3398=CARTESIAN_POINT('Origin',(90.5,152.5,10.));
#3399=CARTESIAN_POINT('',(88.75,152.5,10.));
#3400=CARTESIAN_POINT('Origin',(90.5,152.5,10.));
#3401=CARTESIAN_POINT('Origin',(-175.,-79.2500000000002,10.));
#3402=CARTESIAN_POINT('',(-171.5,-79.2500000000002,10.));
#3403=CARTESIAN_POINT('Origin',(-175.,-79.2500000000002,10.));
#3404=CARTESIAN_POINT('',(-171.5,-79.2500000000002,61.));
#3405=CARTESIAN_POINT('',(-171.5,-79.2500000000002,10.));
#3406=CARTESIAN_POINT('Origin',(-175.,-79.2500000000002,61.));
#3407=CARTESIAN_POINT('Origin',(-175.,-79.2500000000002,10.));
#3408=CARTESIAN_POINT('',(-176.75,-79.2500000000001,10.));
#3409=CARTESIAN_POINT('Origin',(-175.,-79.2500000000001,10.));
#3410=CARTESIAN_POINT('Origin',(175.,-6.00000000000023,10.));
#3411=CARTESIAN_POINT('',(178.5,-6.00000000000023,10.));
#3412=CARTESIAN_POINT('Origin',(175.,-6.00000000000023,10.));
#3413=CARTESIAN_POINT('',(178.5,-6.00000000000023,61.));
#3414=CARTESIAN_POINT('',(178.5,-6.00000000000023,10.));
#3415=CARTESIAN_POINT('Origin',(175.,-6.00000000000023,61.));
#3416=CARTESIAN_POINT('Origin',(175.,-6.00000000000023,10.));
#3417=CARTESIAN_POINT('',(173.25,-6.00000000000004,10.));
#3418=CARTESIAN_POINT('Origin',(175.,-6.00000000000004,10.));
#3419=CARTESIAN_POINT('Origin',(6.00000000000001,-152.5,10.));
#3420=CARTESIAN_POINT('',(9.50000000000003,-152.5,10.));
#3421=CARTESIAN_POINT('Origin',(6.00000000000001,-152.5,10.));
#3422=CARTESIAN_POINT('',(9.50000000000003,-152.5,61.));
#3423=CARTESIAN_POINT('',(9.50000000000003,-152.5,10.));
#3424=CARTESIAN_POINT('Origin',(6.00000000000001,-152.5,61.));
#3425=CARTESIAN_POINT('Origin',(6.00000000000001,-152.5,10.));
#3426=CARTESIAN_POINT('',(4.25000000000002,-152.5,10.));
#3427=CARTESIAN_POINT('Origin',(6.00000000000001,-152.5,10.));
#3428=CARTESIAN_POINT('Origin',(-175.,152.5,10.));
#3429=CARTESIAN_POINT('',(-171.5,152.5,10.));
#3430=CARTESIAN_POINT('Origin',(-175.,152.5,10.));
#3431=CARTESIAN_POINT('',(-171.5,152.5,61.));
#3432=CARTESIAN_POINT('',(-171.5,152.5,10.));
#3433=CARTESIAN_POINT('Origin',(-175.,152.5,61.));
#3434=CARTESIAN_POINT('Origin',(-175.,152.5,10.));
#3435=CARTESIAN_POINT('',(-176.75,152.5,10.));
#3436=CARTESIAN_POINT('Origin',(-175.,152.5,10.));
#3437=CARTESIAN_POINT('Origin',(6.00000000000001,152.5,10.));
#3438=CARTESIAN_POINT('',(9.50000000000003,152.5,10.));
#3439=CARTESIAN_POINT('Origin',(6.00000000000001,152.5,10.));
#3440=CARTESIAN_POINT('',(9.50000000000003,152.5,61.));
#3441=CARTESIAN_POINT('',(9.50000000000003,152.5,10.));
#3442=CARTESIAN_POINT('Origin',(6.00000000000001,152.5,61.));
#3443=CARTESIAN_POINT('Origin',(6.00000000000001,152.5,10.));
#3444=CARTESIAN_POINT('',(4.25000000000002,152.5,10.));
#3445=CARTESIAN_POINT('Origin',(6.00000000000001,152.5,10.));
#3446=CARTESIAN_POINT('Origin',(-175.,-152.5,10.));
#3447=CARTESIAN_POINT('',(-171.5,-152.5,10.));
#3448=CARTESIAN_POINT('Origin',(-175.,-152.5,10.));
#3449=CARTESIAN_POINT('',(-171.5,-152.5,61.));
#3450=CARTESIAN_POINT('',(-171.5,-152.5,10.));
#3451=CARTESIAN_POINT('Origin',(-175.,-152.5,61.));
#3452=CARTESIAN_POINT('Origin',(-175.,-152.5,10.));
#3453=CARTESIAN_POINT('',(-176.75,-152.5,10.));
#3454=CARTESIAN_POINT('Origin',(-175.,-152.5,10.));
#3455=CARTESIAN_POINT('Origin',(175.,6.00000000000023,10.));
#3456=CARTESIAN_POINT('',(178.5,6.00000000000023,10.));
#3457=CARTESIAN_POINT('Origin',(175.,6.00000000000023,10.));
#3458=CARTESIAN_POINT('',(178.5,6.00000000000023,61.));
#3459=CARTESIAN_POINT('',(178.5,6.00000000000023,10.));
#3460=CARTESIAN_POINT('Origin',(175.,6.00000000000023,61.));
#3461=CARTESIAN_POINT('Origin',(175.,6.00000000000023,10.));
#3462=CARTESIAN_POINT('',(173.25,5.9999999999999,10.));
#3463=CARTESIAN_POINT('Origin',(175.,5.9999999999999,10.));
#3464=CARTESIAN_POINT('Origin',(-6.00000000000001,-152.5,10.));
#3465=CARTESIAN_POINT('',(-2.5,-152.5,10.));
#3466=CARTESIAN_POINT('Origin',(-6.00000000000001,-152.5,10.));
#3467=CARTESIAN_POINT('',(-2.5,-152.5,61.));
#3468=CARTESIAN_POINT('',(-2.5,-152.5,10.));
#3469=CARTESIAN_POINT('Origin',(-6.00000000000001,-152.5,61.));
#3470=CARTESIAN_POINT('Origin',(-6.00000000000001,-152.5,10.));
#3471=CARTESIAN_POINT('',(-7.75000000000001,-152.5,10.));
#3472=CARTESIAN_POINT('Origin',(-6.00000000000001,-152.5,10.));
#3473=CARTESIAN_POINT('Origin',(-90.5,152.5,10.));
#3474=CARTESIAN_POINT('',(-87.,152.5,10.));
#3475=CARTESIAN_POINT('Origin',(-90.5,152.5,10.));
#3476=CARTESIAN_POINT('',(-87.,152.5,61.));
#3477=CARTESIAN_POINT('',(-87.,152.5,10.));
#3478=CARTESIAN_POINT('Origin',(-90.5,152.5,61.));
#3479=CARTESIAN_POINT('Origin',(-90.5,152.5,10.));
#3480=CARTESIAN_POINT('',(-92.25,152.5,10.));
#3481=CARTESIAN_POINT('Origin',(-90.5,152.5,10.));
#3482=CARTESIAN_POINT('Origin',(-6.00000000000001,152.5,10.));
#3483=CARTESIAN_POINT('',(-2.5,152.5,10.));
#3484=CARTESIAN_POINT('Origin',(-6.00000000000001,152.5,10.));
#3485=CARTESIAN_POINT('',(-2.5,152.5,61.));
#3486=CARTESIAN_POINT('',(-2.5,152.5,10.));
#3487=CARTESIAN_POINT('Origin',(-6.00000000000001,152.5,61.));
#3488=CARTESIAN_POINT('Origin',(-6.00000000000001,152.5,10.));
#3489=CARTESIAN_POINT('',(-7.75000000000001,152.5,10.));
#3490=CARTESIAN_POINT('Origin',(-6.00000000000001,152.5,10.));
#3491=CARTESIAN_POINT('Origin',(-90.5,-152.5,10.));
#3492=CARTESIAN_POINT('',(-87.,-152.5,10.));
#3493=CARTESIAN_POINT('Origin',(-90.5,-152.5,10.));
#3494=CARTESIAN_POINT('',(-87.,-152.5,61.));
#3495=CARTESIAN_POINT('',(-87.,-152.5,10.));
#3496=CARTESIAN_POINT('Origin',(-90.5,-152.5,61.));
#3497=CARTESIAN_POINT('Origin',(-90.5,-152.5,10.));
#3498=CARTESIAN_POINT('',(-92.25,-152.5,10.));
#3499=CARTESIAN_POINT('Origin',(-90.5,-152.5,10.));
#3500=CARTESIAN_POINT('Origin',(175.,79.2500000000002,10.));
#3501=CARTESIAN_POINT('',(178.5,79.2500000000002,10.));
#3502=CARTESIAN_POINT('Origin',(175.,79.2500000000002,10.));
#3503=CARTESIAN_POINT('',(178.5,79.2500000000002,61.));
#3504=CARTESIAN_POINT('',(178.5,79.2500000000002,10.));
#3505=CARTESIAN_POINT('Origin',(175.,79.2500000000002,61.));
#3506=CARTESIAN_POINT('Origin',(175.,79.2500000000002,10.));
#3507=CARTESIAN_POINT('',(173.25,79.25,10.));
#3508=CARTESIAN_POINT('Origin',(175.,79.25,10.));
#3509=CARTESIAN_POINT('Origin',(170.,147.,35.));
#3510=CARTESIAN_POINT('',(170.,147.,35.));
#3511=CARTESIAN_POINT('',(-170.,147.,35.));
#3512=CARTESIAN_POINT('',(170.,147.,35.));
#3513=CARTESIAN_POINT('',(170.,147.,61.));
#3514=CARTESIAN_POINT('',(170.,147.,35.));
#3515=CARTESIAN_POINT('',(-170.,147.,61.));
#3516=CARTESIAN_POINT('',(85.,147.,61.));
#3517=CARTESIAN_POINT('',(-170.,147.,35.));
#3518=CARTESIAN_POINT('Origin',(170.,-147.,35.));
#3519=CARTESIAN_POINT('',(170.,-147.,35.));
#3520=CARTESIAN_POINT('',(170.,-147.,35.));
#3521=CARTESIAN_POINT('',(170.,-147.,61.));
#3522=CARTESIAN_POINT('',(170.,-147.,35.));
#3523=CARTESIAN_POINT('',(170.,-73.5000000000001,61.));
#3524=CARTESIAN_POINT('Origin',(-170.,-147.,35.));
#3525=CARTESIAN_POINT('',(-170.,-147.,35.));
#3526=CARTESIAN_POINT('',(-170.,-147.,35.));
#3527=CARTESIAN_POINT('',(-170.,-147.,61.));
#3528=CARTESIAN_POINT('',(-170.,-147.,35.));
#3529=CARTESIAN_POINT('',(-85.,-147.,61.));
#3530=CARTESIAN_POINT('Origin',(-170.,147.,35.));
#3531=CARTESIAN_POINT('',(-170.,147.,35.));
#3532=CARTESIAN_POINT('',(-170.,73.5,61.));
#3533=CARTESIAN_POINT('Origin',(8.88178419700125E-15,-4.44089209850063E-14,
35.));
#3534=CARTESIAN_POINT('',(64.7401170554574,-98.0000014901162,35.));
#3535=CARTESIAN_POINT('',(89.8671230956658,-98.000001490116,35.));
#3536=CARTESIAN_POINT('',(44.9335615478332,-98.0000014901163,35.));
#3537=CARTESIAN_POINT('',(61.2217526056506,-98.0000000149012,35.));
#3538=CARTESIAN_POINT('',(32.3700379825246,-97.9999879176661,35.));
#3539=CARTESIAN_POINT('',(45.387222874924,-98.0000000149012,35.));
#3540=CARTESIAN_POINT('',(30.6108763028252,-98.0000000149012,35.));
#3541=CARTESIAN_POINT('',(32.4807635401172,-103.000000014901,35.));
#3542=CARTESIAN_POINT('Origin',(2.46519032881566E-31,-2.88657986402541E-14,
35.));
#3543=CARTESIAN_POINT('',(-32.4807635401171,-103.000000014901,35.));
#3544=CARTESIAN_POINT('',(16.2403817700587,-103.000000014901,35.));
#3545=CARTESIAN_POINT('',(-45.387222874924,-98.0000000149012,35.));
#3546=CARTESIAN_POINT('Origin',(2.46519032881566E-31,-2.88657986402541E-14,
35.));
#3547=CARTESIAN_POINT('',(-61.2217526056507,-98.0000000149012,35.));
#3548=CARTESIAN_POINT('',(-22.6936114374622,-98.0000000149013,35.));
#3549=CARTESIAN_POINT('',(-64.9404152005685,-97.9341881765501,35.));
#3550=CARTESIAN_POINT('',(-31.4873775171243,-98.5262305714111,35.));
#3551=CARTESIAN_POINT('',(-90.0604792399834,-97.8118104033332,35.));
#3552=CARTESIAN_POINT('',(-32.7095262439307,-98.0912078566403,35.));
#3553=CARTESIAN_POINT('',(-98.0664405979343,-89.9335622332864,35.));
#3554=CARTESIAN_POINT('Origin',(-90.187173770812,-89.9335622332863,35.));
#3555=CARTESIAN_POINT('',(-98.0664405979344,-64.8065561930778,35.));
#3556=CARTESIAN_POINT('',(-98.0664405979346,-44.9667811166435,35.));
#3557=CARTESIAN_POINT('',(-98.0632004791066,-64.7928609063849,35.));
#3558=CARTESIAN_POINT('Origin',(-95.0664419986438,-65.509084189533,35.));
#3559=CARTESIAN_POINT('',(-98.0000000149012,-61.2217526056506,35.));
#3560=CARTESIAN_POINT('',(-97.4746848008325,-31.5390984503562,35.));
#3561=CARTESIAN_POINT('',(-98.0000000149012,-45.387222874924,35.));
#3562=CARTESIAN_POINT('',(-98.0000000149011,-30.6108763028252,35.));
#3563=CARTESIAN_POINT('',(-103.000000014901,-32.4807635401173,35.));
#3564=CARTESIAN_POINT('Origin',(2.46519032881566E-31,-2.88657986402541E-14,
35.));
#3565=CARTESIAN_POINT('',(-103.000000014901,32.4807635401172,35.));
#3566=CARTESIAN_POINT('',(-103.000000014901,-16.2403817700587,35.));
#3567=CARTESIAN_POINT('',(-98.0000000149012,45.387222874924,35.));
#3568=CARTESIAN_POINT('Origin',(2.46519032881566E-31,-2.88657986402541E-14,
35.));
#3569=CARTESIAN_POINT('',(-98.0000000149012,61.2217526056506,35.));
#3570=CARTESIAN_POINT('',(-98.0000000149012,22.693611437462,35.));
#3571=CARTESIAN_POINT('',(-98.0006272843683,64.8739760629478,35.));
#3572=CARTESIAN_POINT('',(-97.9947411509053,30.6024614548487,35.));
#3573=CARTESIAN_POINT('',(-97.8782495111514,89.9940401023627,35.));
#3574=CARTESIAN_POINT('',(-98.1574843436528,32.6764677190516,35.));
#3575=CARTESIAN_POINT('',(-90.0000013411045,98.0000014603136,35.));
#3576=CARTESIAN_POINT('Origin',(-90.0000013411045,90.1207346331913,35.));
#3577=CARTESIAN_POINT('',(-64.872995300896,98.0000014603138,35.));
#3578=CARTESIAN_POINT('',(-45.0000006705526,98.0000014603139,35.));
#3579=CARTESIAN_POINT('',(-61.2217526056506,98.0000000149012,35.));
#3580=CARTESIAN_POINT('',(-32.4364782528877,97.9999886197127,35.));
#3581=CARTESIAN_POINT('',(-45.387222874924,98.0000000149011,35.));
#3582=CARTESIAN_POINT('',(-30.6108763028252,98.0000000149011,35.));
#3583=CARTESIAN_POINT('',(-32.4807635401173,103.000000014901,35.));
#3584=CARTESIAN_POINT('Origin',(2.46519032881566E-31,-2.88657986402541E-14,
35.));
#3585=CARTESIAN_POINT('',(32.4807635401172,103.000000014901,35.));
#3586=CARTESIAN_POINT('',(-16.2403817700586,103.000000014901,35.));
#3587=CARTESIAN_POINT('',(45.387222874924,98.0000000149011,35.));
#3588=CARTESIAN_POINT('Origin',(2.46519032881566E-31,-2.88657986402541E-14,
35.));
#3589=CARTESIAN_POINT('',(61.2217526056507,98.0000000149011,35.));
#3590=CARTESIAN_POINT('',(22.6936114374621,98.0000000149012,35.));
#3591=CARTESIAN_POINT('',(64.8051964700912,98.0694040162018,35.));
#3592=CARTESIAN_POINT('',(29.6736804568274,97.3889781813575,35.));
#3593=CARTESIAN_POINT('',(89.9252605095061,97.9470262429849,35.));
#3594=CARTESIAN_POINT('',(32.6422446327643,98.2260927260618,35.));
#3595=CARTESIAN_POINT('',(97.931221867457,90.068778072938,35.));
#3596=CARTESIAN_POINT('Origin',(90.0519550403348,90.068778072938,35.));
#3597=CARTESIAN_POINT('',(97.9312218674571,64.9417720327295,35.));
#3598=CARTESIAN_POINT('',(97.9312218674572,45.0343890364692,35.));
#3599=CARTESIAN_POINT('',(98.0000000149012,61.2217526056506,35.));
#3600=CARTESIAN_POINT('',(98.51462744956,33.3869805772763,35.));
#3601=CARTESIAN_POINT('',(98.0000000149012,45.3872228749239,35.));
#3602=CARTESIAN_POINT('',(98.0000000149012,30.6108763028253,35.));
#3603=CARTESIAN_POINT('',(103.000000014901,32.4807635401172,35.));
#3604=CARTESIAN_POINT('Origin',(2.46519032881566E-31,-2.88657986402541E-14,
35.));
#3605=CARTESIAN_POINT('',(103.000000014901,-32.4807635401173,35.));
#3606=CARTESIAN_POINT('',(103.000000014901,16.2403817700586,35.));
#3607=CARTESIAN_POINT('',(101.918868314253,-35.728759910757,35.));
#3608=CARTESIAN_POINT('Origin',(2.46519032881566E-31,-2.88657986402541E-14,
35.));
#3609=CARTESIAN_POINT('',(98.2767993656117,-44.7847151344066,35.));
#3610=CARTESIAN_POINT('Origin',(92.,-37.0000000000002,35.));
#3611=CARTESIAN_POINT('',(98.0000000149012,-45.387222874924,35.));
#3612=CARTESIAN_POINT('Origin',(2.46519032881566E-31,-2.88657986402541E-14,
35.));
#3613=CARTESIAN_POINT('',(98.0000000149012,-61.2217526056507,35.));
#3614=CARTESIAN_POINT('',(98.0000000149012,-22.693611437462,35.));
#3615=CARTESIAN_POINT('',(97.8677490389296,-64.8739760927502,35.));
#3616=CARTESIAN_POINT('',(99.0428347642382,-32.422981657371,35.));
#3617=CARTESIAN_POINT('',(97.7453712657126,-89.9940401321651,35.));
#3618=CARTESIAN_POINT('',(98.0246076750887,-32.6761440692159,35.));
#3619=CARTESIAN_POINT('Origin',(89.8671230956657,-90.1207346629937,35.));
#3620=CARTESIAN_POINT('Origin',(-90.0000013411045,98.0000014603136,5.));
#3621=CARTESIAN_POINT('',(-90.0000013411045,98.0000014603136,5.));
#3622=CARTESIAN_POINT('',(-64.872995300896,98.0000014603138,5.));
#3623=CARTESIAN_POINT('Origin',(-64.872995300896,98.0000014603138,5.));
#3624=CARTESIAN_POINT('',(-61.2217526056506,98.0000000149012,5.));
#3625=CARTESIAN_POINT('Origin',(-61.2217526056506,98.0000000149012,5.));
#3626=CARTESIAN_POINT('',(-45.387222874924,98.0000000149011,5.));
#3627=CARTESIAN_POINT('Origin',(-90.0000013411045,90.1207346331913,5.));
#3628=CARTESIAN_POINT('',(-97.8782495111514,89.9940401023627,5.));
#3629=CARTESIAN_POINT('Origin',(2.46519032881566E-31,-2.88657986402541E-14,
5.));
#3630=CARTESIAN_POINT('',(-32.4807635401173,103.000000014901,5.));
#3631=CARTESIAN_POINT('Origin',(-98.0006272843683,64.8739760629478,5.));
#3632=CARTESIAN_POINT('',(-98.0006272843683,64.8739760629478,5.));
#3633=CARTESIAN_POINT('Origin',(-32.4807635401173,103.000000014901,5.));
#3634=CARTESIAN_POINT('',(32.4807635401172,103.000000014901,5.));
#3635=CARTESIAN_POINT('Origin',(-98.0000000149012,61.2217526056506,5.));
#3636=CARTESIAN_POINT('',(-98.0000000149012,61.2217526056506,5.));
#3637=CARTESIAN_POINT('Origin',(2.46519032881566E-31,-2.88657986402541E-14,
5.));
#3638=CARTESIAN_POINT('',(45.387222874924,98.0000000149011,5.));
#3639=CARTESIAN_POINT('Origin',(-98.0000000149012,45.387222874924,5.));
#3640=CARTESIAN_POINT('',(-98.0000000149012,45.387222874924,5.));
#3641=CARTESIAN_POINT('Origin',(45.387222874924,98.0000000149011,5.));
#3642=CARTESIAN_POINT('',(61.2217526056507,98.0000000149011,5.));
#3643=CARTESIAN_POINT('Origin',(2.46519032881566E-31,-2.88657986402541E-14,
5.));
#3644=CARTESIAN_POINT('',(-103.000000014901,32.4807635401172,5.));
#3645=CARTESIAN_POINT('Origin',(61.2217526056507,98.0000000149011,5.));
#3646=CARTESIAN_POINT('',(64.8051964700912,98.0694040162018,5.));
#3647=CARTESIAN_POINT('Origin',(-103.000000014901,-32.4807635401173,5.));
#3648=CARTESIAN_POINT('',(-103.000000014901,-32.4807635401173,5.));
#3649=CARTESIAN_POINT('Origin',(64.8051964700912,98.0694040162018,5.));
#3650=CARTESIAN_POINT('',(89.9252605095061,97.9470262429849,5.));
#3651=CARTESIAN_POINT('Origin',(2.46519032881566E-31,-2.88657986402541E-14,
5.));
#3652=CARTESIAN_POINT('',(-98.0000000149012,-45.387222874924,5.));
#3653=CARTESIAN_POINT('Origin',(90.0519550403348,90.068778072938,5.));
#3654=CARTESIAN_POINT('',(97.931221867457,90.068778072938,5.));
#3655=CARTESIAN_POINT('Origin',(-98.0000000149012,-61.2217526056506,5.));
#3656=CARTESIAN_POINT('',(-98.0000000149012,-61.2217526056506,5.));
#3657=CARTESIAN_POINT('Origin',(97.931221867457,90.068778072938,5.));
#3658=CARTESIAN_POINT('',(97.9312218674571,64.9417720327295,5.));
#3659=CARTESIAN_POINT('Origin',(-98.0632004791066,-64.7928609063849,5.));
#3660=CARTESIAN_POINT('',(-98.0632004791066,-64.7928609063849,5.));
#3661=CARTESIAN_POINT('Origin',(97.9312218674571,64.9417720327295,5.));
#3662=CARTESIAN_POINT('',(98.0000000149012,61.2217526056506,5.));
#3663=CARTESIAN_POINT('Origin',(-95.0664419986438,-65.509084189533,5.));
#3664=CARTESIAN_POINT('',(-98.0664405979344,-64.8065561930778,5.));
#3665=CARTESIAN_POINT('Origin',(98.0000000149012,61.2217526056506,5.));
#3666=CARTESIAN_POINT('',(98.0000000149012,45.3872228749239,5.));
#3667=CARTESIAN_POINT('Origin',(-98.0664405979343,-89.9335622332864,5.));
#3668=CARTESIAN_POINT('',(-98.0664405979343,-89.9335622332864,5.));
#3669=CARTESIAN_POINT('Origin',(2.46519032881566E-31,-2.88657986402541E-14,
5.));
#3670=CARTESIAN_POINT('',(103.000000014901,32.4807635401172,5.));
#3671=CARTESIAN_POINT('Origin',(-90.187173770812,-89.9335622332863,5.));
#3672=CARTESIAN_POINT('',(-90.0604792399834,-97.8118104033332,5.));
#3673=CARTESIAN_POINT('Origin',(103.000000014901,32.4807635401172,5.));
#3674=CARTESIAN_POINT('',(103.000000014901,-32.4807635401173,5.));
#3675=CARTESIAN_POINT('Origin',(-64.9404152005685,-97.9341881765501,5.));
#3676=CARTESIAN_POINT('',(-64.9404152005685,-97.9341881765501,5.));
#3677=CARTESIAN_POINT('Origin',(2.46519032881566E-31,-2.88657986402541E-14,
5.));
#3678=CARTESIAN_POINT('',(101.918868314253,-35.728759910757,5.));
#3679=CARTESIAN_POINT('Origin',(-61.2217526056507,-98.0000000149012,5.));
#3680=CARTESIAN_POINT('',(-61.2217526056507,-98.0000000149012,5.));
#3681=CARTESIAN_POINT('Origin',(92.,-37.0000000000002,5.));
#3682=CARTESIAN_POINT('',(98.2767993656117,-44.7847151344066,5.));
#3683=CARTESIAN_POINT('Origin',(-45.387222874924,-98.0000000149012,5.));
#3684=CARTESIAN_POINT('',(-45.387222874924,-98.0000000149012,5.));
#3685=CARTESIAN_POINT('Origin',(2.46519032881566E-31,-2.88657986402541E-14,
5.));
#3686=CARTESIAN_POINT('',(98.0000000149012,-45.387222874924,5.));
#3687=CARTESIAN_POINT('Origin',(2.46519032881566E-31,-2.88657986402541E-14,
5.));
#3688=CARTESIAN_POINT('',(-32.4807635401171,-103.000000014901,5.));
#3689=CARTESIAN_POINT('Origin',(98.0000000149012,-45.387222874924,5.));
#3690=CARTESIAN_POINT('',(98.0000000149012,-61.2217526056507,5.));
#3691=CARTESIAN_POINT('Origin',(32.4807635401172,-103.000000014901,5.));
#3692=CARTESIAN_POINT('',(32.4807635401172,-103.000000014901,5.));
#3693=CARTESIAN_POINT('Origin',(98.0000000149012,-61.2217526056507,5.));
#3694=CARTESIAN_POINT('',(97.8677490389296,-64.8739760927502,5.));
#3695=CARTESIAN_POINT('Origin',(2.46519032881566E-31,-2.88657986402541E-14,
5.));
#3696=CARTESIAN_POINT('',(45.387222874924,-98.0000000149012,5.));
#3697=CARTESIAN_POINT('Origin',(97.8677490389296,-64.8739760927502,5.));
#3698=CARTESIAN_POINT('',(97.7453712657126,-89.9940401321651,5.));
#3699=CARTESIAN_POINT('Origin',(61.2217526056506,-98.0000000149012,5.));
#3700=CARTESIAN_POINT('',(61.2217526056506,-98.0000000149012,5.));
#3701=CARTESIAN_POINT('Origin',(89.8671230956657,-90.1207346629937,5.));
#3702=CARTESIAN_POINT('',(89.8671230956658,-98.000001490116,5.));
#3703=CARTESIAN_POINT('Origin',(64.7401170554574,-98.0000014901162,5.));
#3704=CARTESIAN_POINT('',(64.7401170554574,-98.0000014901162,5.));
#3705=CARTESIAN_POINT('Origin',(89.8671230956658,-98.000001490116,5.));
#3706=CARTESIAN_POINT('Origin',(175.,-79.2500000000001,5.));
#3707=CARTESIAN_POINT('',(173.25,-79.2500000000001,5.));
#3708=CARTESIAN_POINT('Origin',(-175.,152.5,5.));
#3709=CARTESIAN_POINT('',(-176.75,152.5,5.));
#3710=CARTESIAN_POINT('Origin',(175.,-6.00000000000004,5.));
#3711=CARTESIAN_POINT('',(173.25,-6.00000000000004,5.));
#3712=CARTESIAN_POINT('Origin',(175.,79.25,5.));
#3713=CARTESIAN_POINT('',(173.25,79.25,5.));
#3714=CARTESIAN_POINT('Origin',(90.5,-152.5,5.));
#3715=CARTESIAN_POINT('',(88.75,-152.5,5.));
#3716=CARTESIAN_POINT('Origin',(175.,152.5,5.));
#3717=CARTESIAN_POINT('',(173.25,152.5,5.));
#3718=CARTESIAN_POINT('Origin',(-90.5,152.5,5.));
#3719=CARTESIAN_POINT('',(-92.25,152.5,5.));
#3720=CARTESIAN_POINT('Origin',(-175.,5.9999999999999,5.));
#3721=CARTESIAN_POINT('',(-176.75,5.9999999999999,5.));
#3722=CARTESIAN_POINT('Origin',(6.00000000000001,152.5,5.));
#3723=CARTESIAN_POINT('',(4.25000000000002,152.5,5.));
#3724=CARTESIAN_POINT('Origin',(-175.,79.25,5.));
#3725=CARTESIAN_POINT('',(-176.75,79.25,5.));
#3726=CARTESIAN_POINT('Origin',(-6.00000000000001,-152.5,5.));
#3727=CARTESIAN_POINT('',(-7.75000000000001,-152.5,5.));
#3728=CARTESIAN_POINT('Origin',(6.00000000000001,-152.5,5.));
#3729=CARTESIAN_POINT('',(4.25000000000002,-152.5,5.));
#3730=CARTESIAN_POINT('Origin',(-175.,-79.2500000000001,5.));
#3731=CARTESIAN_POINT('',(-176.75,-79.2500000000001,5.));
#3732=CARTESIAN_POINT('Origin',(-6.00000000000001,152.5,5.));
#3733=CARTESIAN_POINT('',(-7.75000000000001,152.5,5.));
#3734=CARTESIAN_POINT('Origin',(-175.,-152.5,5.));
#3735=CARTESIAN_POINT('',(-176.75,-152.5,5.));
#3736=CARTESIAN_POINT('Origin',(175.,-152.5,5.));
#3737=CARTESIAN_POINT('',(173.25,-152.5,5.));
#3738=CARTESIAN_POINT('Origin',(-175.,-6.00000000000004,5.));
#3739=CARTESIAN_POINT('',(-176.75,-6.00000000000004,5.));
#3740=CARTESIAN_POINT('Origin',(90.5,152.5,5.));
#3741=CARTESIAN_POINT('',(88.75,152.5,5.));
#3742=CARTESIAN_POINT('Origin',(175.,5.9999999999999,5.));
#3743=CARTESIAN_POINT('',(173.25,5.9999999999999,5.));
#3744=CARTESIAN_POINT('Origin',(-90.5,-152.5,5.));
#3745=CARTESIAN_POINT('',(-92.25,-152.5,5.));
#3746=CARTESIAN_POINT('Origin',(185.,-162.5,5.));
#3747=CARTESIAN_POINT('',(185.,-162.5,61.));
#3748=CARTESIAN_POINT('',(185.,-162.5,61.));
#3749=CARTESIAN_POINT('',(185.,-162.5,5.));
#3750=CARTESIAN_POINT('Origin',(-185.,-162.5,5.));
#3751=CARTESIAN_POINT('',(-185.,-162.5,61.));
#3752=CARTESIAN_POINT('',(-185.,-162.5,61.));
#3753=CARTESIAN_POINT('',(-185.,-162.5,5.));
#3754=CARTESIAN_POINT('Origin',(-185.,162.5,5.));
#3755=CARTESIAN_POINT('',(-185.,162.5,61.));
#3756=CARTESIAN_POINT('Origin',(3.5527136788005E-14,0.,61.));
#3757=UNCERTAINTY_MEASURE_WITH_UNIT(LENGTH_MEASURE(0.01),#3761,
'DISTANCE_ACCURACY_VALUE',
'Maximum model space distance between geometric entities at asserted c
onnectivities');
#3758=UNCERTAINTY_MEASURE_WITH_UNIT(LENGTH_MEASURE(0.01),#3761,
'DISTANCE_ACCURACY_VALUE',
'Maximum model space distance between geometric entities at asserted c
onnectivities');
#3759=(
GEOMETRIC_REPRESENTATION_CONTEXT(3)
GLOBAL_UNCERTAINTY_ASSIGNED_CONTEXT((#3757))
GLOBAL_UNIT_ASSIGNED_CONTEXT((#3761,#3763,#3764))
REPRESENTATION_CONTEXT('','3D')
);
#3760=(
GEOMETRIC_REPRESENTATION_CONTEXT(3)
GLOBAL_UNCERTAINTY_ASSIGNED_CONTEXT((#3758))
GLOBAL_UNIT_ASSIGNED_CONTEXT((#3761,#3763,#3764))
REPRESENTATION_CONTEXT('','3D')
);
#3761=(
LENGTH_UNIT()
NAMED_UNIT(*)
SI_UNIT(.MILLI.,.METRE.)
);
#3762=(
LENGTH_UNIT()
NAMED_UNIT(*)
SI_UNIT($,.METRE.)
);
#3763=(
NAMED_UNIT(*)
PLANE_ANGLE_UNIT()
SI_UNIT($,.RADIAN.)
);
#3764=(
NAMED_UNIT(*)
SI_UNIT($,.STERADIAN.)
SOLID_ANGLE_UNIT()
);
#3765=SHAPE_DEFINITION_REPRESENTATION(#3766,#3767);
#3766=PRODUCT_DEFINITION_SHAPE('',$,#3769);
#3767=SHAPE_REPRESENTATION('',(#2225),#3759);
#3768=PRODUCT_DEFINITION_CONTEXT('part definition',#3773,'design');
#3769=PRODUCT_DEFINITION('210127 - for HEPA filter',
'210127 - for HEPA filter v1',#3770,#3768);
#3770=PRODUCT_DEFINITION_FORMATION('',$,#3775);
#3771=PRODUCT_RELATED_PRODUCT_CATEGORY('210127 - for HEPA filter v1',
'210127 - for HEPA filter v1',(#3775));
#3772=APPLICATION_PROTOCOL_DEFINITION('international standard',
'automotive_design',2009,#3773);
#3773=APPLICATION_CONTEXT(
'Core Data for Automotive Mechanical Design Process');
#3774=PRODUCT_CONTEXT('part definition',#3773,'mechanical');
#3775=PRODUCT('210127 - for HEPA filter','210127 - for HEPA filter v1',
$,(#3774));
#3776=PRESENTATION_STYLE_ASSIGNMENT((#3777));
#3777=SURFACE_STYLE_USAGE(.BOTH.,#3778);
#3778=SURFACE_SIDE_STYLE('',(#3779));
#3779=SURFACE_STYLE_FILL_AREA(#3780);
#3780=FILL_AREA_STYLE('Steel - Satin',(#3781));
#3781=FILL_AREA_STYLE_COLOUR('Steel - Satin',#3782);
#3782=COLOUR_RGB('Steel - Satin',0.627450980392157,0.627450980392157,0.627450980392157);
ENDSEC;
END-ISO-10303-21;
