# Supplementary material for: An open source extrusion bioprinter based on the E3D motion system and tool changer to enable FRESH and multimaterial bioprinting
Source: Sci Rep. 2021 Nov 3;11:21547. doi: 10.1038/s41598-021-00931-1 (PMC8566469; doi:10.1038/s41598-021-00931-1)
Supplement: Supplementary file 2 — Supplementary Information 2. [file 41598_2021_931_MOESM2_ESM.zip › Printer components, STL and STEP files/Modified Gregory Holloway's toolchanger enclosure/Printed parts for enclosure/DoorPanelHolder.step]

ISO-10303-21;
HEADER;
/* Generated by software containing ST-Developer
 * from STEP Tools, Inc. (www.steptools.com) 
 */

FILE_DESCRIPTION(
/* description */ (''),
/* implementation_level */ '2;1');

FILE_NAME(
/* name */ 
'//argos.storage.uu.se/MyGroups$/Bronze/UPRINT/Manuscripts/Engberg et 
al, April 21.docx.sb-6ca6f2c6-Cniny2/Supplementary material/Printer co
mponents/STEP/DoorPanelHolder.step',
/* time_stamp */ '2021-06-22T10:46:36+02:00',
/* author */ (''),
/* organization */ (''),
/* preprocessor_version */ 'ST-DEVELOPER v18.1',
/* originating_system */ 'Autodesk Translation Framework v10.9.0.1377',

/* authorisation */ '');

FILE_SCHEMA (('AUTOMOTIVE_DESIGN { 1 0 10303 214 3 1 1 }'));
ENDSEC;

DATA;
#10=MECHANICAL_DESIGN_GEOMETRIC_PRESENTATION_REPRESENTATION('',(#310,#311,
#312,#313),#16203);
#11=ITEM_DEFINED_TRANSFORMATION($,$,#3380,#3631);
#12=ITEM_DEFINED_TRANSFORMATION($,$,#3412,#3632);
#13=ITEM_DEFINED_TRANSFORMATION($,$,#3540,#3633);
#14=ITEM_DEFINED_TRANSFORMATION($,$,#3412,#3634);
#15=ITEM_DEFINED_TRANSFORMATION($,$,#3540,#3635);
#16=(
REPRESENTATION_RELATIONSHIP($,$,#16222,#16221)
REPRESENTATION_RELATIONSHIP_WITH_TRANSFORMATION(#11)
SHAPE_REPRESENTATION_RELATIONSHIP()
);
#17=(
REPRESENTATION_RELATIONSHIP($,$,#16223,#16221)
REPRESENTATION_RELATIONSHIP_WITH_TRANSFORMATION(#12)
SHAPE_REPRESENTATION_RELATIONSHIP()
);
#18=(
REPRESENTATION_RELATIONSHIP($,$,#16224,#16221)
REPRESENTATION_RELATIONSHIP_WITH_TRANSFORMATION(#13)
SHAPE_REPRESENTATION_RELATIONSHIP()
);
#19=(
REPRESENTATION_RELATIONSHIP($,$,#16223,#16221)
REPRESENTATION_RELATIONSHIP_WITH_TRANSFORMATION(#14)
SHAPE_REPRESENTATION_RELATIONSHIP()
);
#20=(
REPRESENTATION_RELATIONSHIP($,$,#16224,#16221)
REPRESENTATION_RELATIONSHIP_WITH_TRANSFORMATION(#15)
SHAPE_REPRESENTATION_RELATIONSHIP()
);
#21=CONTEXT_DEPENDENT_SHAPE_REPRESENTATION(#16,#16216);
#22=CONTEXT_DEPENDENT_SHAPE_REPRESENTATION(#17,#16217);
#23=CONTEXT_DEPENDENT_SHAPE_REPRESENTATION(#18,#16218);
#24=CONTEXT_DEPENDENT_SHAPE_REPRESENTATION(#19,#16219);
#25=CONTEXT_DEPENDENT_SHAPE_REPRESENTATION(#20,#16220);
#26=NEXT_ASSEMBLY_USAGE_OCCURRENCE('Component1:1','Component1:1',
'Component1:1',#16226,#16227,'Component1:1');
#27=NEXT_ASSEMBLY_USAGE_OCCURRENCE('90751A114:1','90751A114:1',
'90751A114:1',#16226,#16228,'90751A114:1');
#28=NEXT_ASSEMBLY_USAGE_OCCURRENCE('91292A441:1','91292A441:1',
'91292A441:1',#16226,#16229,'91292A441:1');
#29=NEXT_ASSEMBLY_USAGE_OCCURRENCE('90751A114:2','90751A114:2',
'90751A114:2',#16226,#16228,'90751A114:2');
#30=NEXT_ASSEMBLY_USAGE_OCCURRENCE('91292A441:2','91292A441:2',
'91292A441:2',#16226,#16229,'91292A441:2');
#31=(
BOUNDED_SURFACE()
B_SPLINE_SURFACE(1,2,((#11409,#11410,#11411,#11412,#11413,#11414,#11415,
#11416,#11417,#11418,#11419,#11420,#11421,#11422,#11423,#11424,#11425,#11426,
#11427,#11428,#11429,#11430,#11431,#11432,#11433,#11434,#11435,#11436,#11437,
#11438,#11439,#11440,#11441,#11442,#11443,#11444,#11445,#11446,#11447,#11448,
#11449,#11450,#11451,#11452,#11453,#11454,#11455,#11456,#11457,#11458,#11459,
#11460,#11461,#11462,#11463,#11464,#11465,#11466,#11467,#11468,#11469,#11470,
#11471,#11472,#11473,#11474,#11475,#11476,#11477,#11478,#11479,#11480,#11481,
#11482,#11483,#11484,#11485,#11486,#11487,#11488,#11489,#11490,#11491,#11492,
#11493,#11494,#11495,#11496,#11497,#11498,#11499,#11500,#11501,#11502,#11503,
#11504,#11505,#11506,#11507,#11508,#11509,#11510,#11511,#11512,#11513,#11514,
#11515,#11516,#11517,#11518,#11519,#11520,#11521,#11522,#11523,#11524,#11525,
#11526,#11527,#11528,#11529,#11530,#11531,#11532,#11533,#11534,#11535,#11536,
#11537,#11538,#11539,#11540,#11541,#11542,#11543,#11544,#11545,#11546,#11547,
#11548,#11549,#11550,#11551,#11552,#11553,#11554,#11555,#11556,#11557,#11558,
#11559,#11560,#11561,#11562,#11563,#11564,#11565,#11566,#11567,#11568,#11569,
#11570,#11571,#11572,#11573,#11574,#11575,#11576,#11577,#11578,#11579,#11580,
#11581,#11582,#11583,#11584,#11585,#11586,#11587,#11588,#11589,#11590,#11591,
#11592,#11593,#11594,#11595,#11596,#11597,#11598,#11599,#11600,#11601,#11602,
#11603,#11604,#11605,#11606,#11607,#11608,#11609,#11610,#11611,#11612,#11613,
#11614,#11615,#11616,#11617,#11618,#11619,#11620,#11621,#11622,#11623,#11624,
#11625,#11626,#11627,#11628,#11629,#11630,#11631,#11632,#11633,#11634,#11635,
#11636,#11637,#11638,#11639,#11640,#11641,#11642,#11643,#11644,#11645,#11646,
#11647,#11648,#11649,#11650,#11651,#11652,#11653,#11654,#11655,#11656,#11657,
#11658,#11659,#11660,#11661,#11662,#11663,#11664,#11665,#11666,#11667,#11668,
#11669,#11670,#11671,#11672,#11673,#11674,#11675,#11676,#11677,#11678,#11679,
#11680,#11681,#11682,#11683,#11684,#11685,#11686,#11687,#11688,#11689,#11690,
#11691,#11692,#11693,#11694,#11695,#11696,#11697,#11698,#11699,#11700,#11701,
#11702,#11703,#11704,#11705,#11706,#11707,#11708,#11709,#11710,#11711,#11712,
#11713,#11714,#11715,#11716,#11717,#11718,#11719,#11720,#11721,#11722,#11723,
#11724,#11725,#11726,#11727,#11728,#11729,#11730,#11731,#11732,#11733,#11734,
#11735,#11736,#11737,#11738,#11739,#11740,#11741,#11742,#11743,#11744,#11745,
#11746,#11747,#11748,#11749,#11750,#11751,#11752,#11753,#11754,#11755,#11756,
#11757,#11758,#11759,#11760,#11761,#11762,#11763,#11764,#11765,#11766,#11767,
#11768,#11769,#11770,#11771,#11772,#11773,#11774,#11775,#11776,#11777,#11778,
#11779,#11780,#11781,#11782,#11783,#11784,#11785,#11786,#11787,#11788,#11789,
#11790,#11791,#11792,#11793,#11794,#11795,#11796,#11797,#11798,#11799,#11800,
#11801,#11802,#11803,#11804,#11805,#11806,#11807,#11808,#11809,#11810,#11811,
#11812,#11813,#11814,#11815,#11816,#11817,#11818,#11819,#11820,#11821,#11822,
#11823,#11824,#11825,#11826,#11827,#11828,#11829,#11830,#11831,#11832,#11833,
#11834,#11835,#11836,#11837,#11838,#11839,#11840,#11841,#11842,#11843,#11844,
#11845,#11846,#11847,#11848,#11849,#11850,#11851,#11852,#11853,#11854,#11855,
#11856,#11857,#11858,#11859,#11860,#11861,#11862,#11863,#11864,#11865,#11866,
#11867,#11868,#11869,#11870,#11871,#11872,#11873,#11874,#11875,#11876,#11877,
#11878,#11879,#11880,#11881,#11882,#11883,#11884,#11885,#11886,#11887,#11888,
#11889,#11890,#11891,#11892,#11893,#11894,#11895,#11896,#11897,#11898,#11899,
#11900,#11901,#11902,#11903,#11904,#11905,#11906,#11907,#11908,#11909,#11910,
#11911,#11912,#11913,#11914,#11915,#11916,#11917,#11918,#11919,#11920,#11921,
#11922,#11923,#11924,#11925,#11926,#11927,#11928,#11929,#11930,#11931,#11932,
#11933,#11934,#11935,#11936,#11937,#11938,#11939,#11940,#11941,#11942,#11943,
#11944,#11945,#11946,#11947,#11948,#11949,#11950,#11951,#11952,#11953,#11954,
#11955,#11956,#11957,#11958,#11959,#11960,#11961,#11962,#11963,#11964,#11965,
#11966,#11967,#11968,#11969,#11970,#11971,#11972,#11973,#11974,#11975,#11976,
#11977,#11978,#11979,#11980,#11981,#11982,#11983,#11984,#11985),(#11986,
#11987,#11988,#11989,#11990,#11991,#11992,#11993,#11994,#11995,#11996,#11997,
#11998,#11999,#12000,#12001,#12002,#12003,#12004,#12005,#12006,#12007,#12008,
#12009,#12010,#12011,#12012,#12013,#12014,#12015,#12016,#12017,#12018,#12019,
#12020,#12021,#12022,#12023,#12024,#12025,#12026,#12027,#12028,#12029,#12030,
#12031,#12032,#12033,#12034,#12035,#12036,#12037,#12038,#12039,#12040,#12041,
#12042,#12043,#12044,#12045,#12046,#12047,#12048,#12049,#12050,#12051,#12052,
#12053,#12054,#12055,#12056,#12057,#12058,#12059,#12060,#12061,#12062,#12063,
#12064,#12065,#12066,#12067,#12068,#12069,#12070,#12071,#12072,#12073,#12074,
#12075,#12076,#12077,#12078,#12079,#12080,#12081,#12082,#12083,#12084,#12085,
#12086,#12087,#12088,#12089,#12090,#12091,#12092,#12093,#12094,#12095,#12096,
#12097,#12098,#12099,#12100,#12101,#12102,#12103,#12104,#12105,#12106,#12107,
#12108,#12109,#12110,#12111,#12112,#12113,#12114,#12115,#12116,#12117,#12118,
#12119,#12120,#12121,#12122,#12123,#12124,#12125,#12126,#12127,#12128,#12129,
#12130,#12131,#12132,#12133,#12134,#12135,#12136,#12137,#12138,#12139,#12140,
#12141,#12142,#12143,#12144,#12145,#12146,#12147,#12148,#12149,#12150,#12151,
#12152,#12153,#12154,#12155,#12156,#12157,#12158,#12159,#12160,#12161,#12162,
#12163,#12164,#12165,#12166,#12167,#12168,#12169,#12170,#12171,#12172,#12173,
#12174,#12175,#12176,#12177,#12178,#12179,#12180,#12181,#12182,#12183,#12184,
#12185,#12186,#12187,#12188,#12189,#12190,#12191,#12192,#12193,#12194,#12195,
#12196,#12197,#12198,#12199,#12200,#12201,#12202,#12203,#12204,#12205,#12206,
#12207,#12208,#12209,#12210,#12211,#12212,#12213,#12214,#12215,#12216,#12217,
#12218,#12219,#12220,#12221,#12222,#12223,#12224,#12225,#12226,#12227,#12228,
#12229,#12230,#12231,#12232,#12233,#12234,#12235,#12236,#12237,#12238,#12239,
#12240,#12241,#12242,#12243,#12244,#12245,#12246,#12247,#12248,#12249,#12250,
#12251,#12252,#12253,#12254,#12255,#12256,#12257,#12258,#12259,#12260,#12261,
#12262,#12263,#12264,#12265,#12266,#12267,#12268,#12269,#12270,#12271,#12272,
#12273,#12274,#12275,#12276,#12277,#12278,#12279,#12280,#12281,#12282,#12283,
#12284,#12285,#12286,#12287,#12288,#12289,#12290,#12291,#12292,#12293,#12294,
#12295,#12296,#12297,#12298,#12299,#12300,#12301,#12302,#12303,#12304,#12305,
#12306,#12307,#12308,#12309,#12310,#12311,#12312,#12313,#12314,#12315,#12316,
#12317,#12318,#12319,#12320,#12321,#12322,#12323,#12324,#12325,#12326,#12327,
#12328,#12329,#12330,#12331,#12332,#12333,#12334,#12335,#12336,#12337,#12338,
#12339,#12340,#12341,#12342,#12343,#12344,#12345,#12346,#12347,#12348,#12349,
#12350,#12351,#12352,#12353,#12354,#12355,#12356,#12357,#12358,#12359,#12360,
#12361,#12362,#12363,#12364,#12365,#12366,#12367,#12368,#12369,#12370,#12371,
#12372,#12373,#12374,#12375,#12376,#12377,#12378,#12379,#12380,#12381,#12382,
#12383,#12384,#12385,#12386,#12387,#12388,#12389,#12390,#12391,#12392,#12393,
#12394,#12395,#12396,#12397,#12398,#12399,#12400,#12401,#12402,#12403,#12404,
#12405,#12406,#12407,#12408,#12409,#12410,#12411,#12412,#12413,#12414,#12415,
#12416,#12417,#12418,#12419,#12420,#12421,#12422,#12423,#12424,#12425,#12426,
#12427,#12428,#12429,#12430,#12431,#12432,#12433,#12434,#12435,#12436,#12437,
#12438,#12439,#12440,#12441,#12442,#12443,#12444,#12445,#12446,#12447,#12448,
#12449,#12450,#12451,#12452,#12453,#12454,#12455,#12456,#12457,#12458,#12459,
#12460,#12461,#12462,#12463,#12464,#12465,#12466,#12467,#12468,#12469,#12470,
#12471,#12472,#12473,#12474,#12475,#12476,#12477,#12478,#12479,#12480,#12481,
#12482,#12483,#12484,#12485,#12486,#12487,#12488,#12489,#12490,#12491,#12492,
#12493,#12494,#12495,#12496,#12497,#12498,#12499,#12500,#12501,#12502,#12503,
#12504,#12505,#12506,#12507,#12508,#12509,#12510,#12511,#12512,#12513,#12514,
#12515,#12516,#12517,#12518,#12519,#12520,#12521,#12522,#12523,#12524,#12525,
#12526,#12527,#12528,#12529,#12530,#12531,#12532,#12533,#12534,#12535,#12536,
#12537,#12538,#12539,#12540,#12541,#12542,#12543,#12544,#12545,#12546,#12547,
#12548,#12549,#12550,#12551,#12552,#12553,#12554,#12555,#12556,#12557,#12558,
#12559,#12560,#12561,#12562)),.UNSPECIFIED.,.F.,.F.,.F.)
B_SPLINE_SURFACE_WITH_KNOTS((2,2),(3,2,2,2,2,2,2,2,2,2,2,2,2,2,2,2,2,2,
2,2,2,2,2,2,2,2,2,2,2,2,2,2,2,2,2,2,2,2,2,2,2,2,2,2,2,2,2,2,2,2,2,2,2,2,
2,2,2,2,2,2,2,2,2,2,2,2,2,2,2,2,2,2,2,2,2,2,2,2,2,2,2,2,2,2,2,2,2,2,2,2,
2,2,2,2,2,2,2,2,2,2,2,2,2,2,2,2,2,2,2,2,2,2,2,2,2,2,2,2,2,2,2,2,2,2,2,2,
2,2,2,2,2,2,2,2,2,2,2,2,2,2,2,2,2,2,2,2,2,2,2,2,2,2,2,2,2,2,2,2,2,2,2,2,
2,2,2,2,2,2,2,2,2,2,2,2,2,2,2,2,2,2,2,2,2,2,2,2,2,2,2,2,2,2,2,2,2,2,2,2,
2,2,2,2,2,2,2,2,2,2,2,2,2,2,2,2,2,2,2,2,2,2,2,2,2,2,2,2,2,2,2,2,2,2,2,2,
2,2,2,2,2,2,2,2,2,2,2,2,2,2,2,2,2,2,2,2,2,2,2,2,2,2,2,2,2,2,2,2,2,2,2,2,
2,2,2,2,2,2,2,2,2,2,2,2,2,2,2,2,2,2,3),(0.,1.),(0.,0.00347222222222222,
0.00694444444444444,0.0104166666666667,0.0138888888888889,0.0173611111111111,
0.0208333333333333,0.0243055555555556,0.0277777777777778,0.03125,0.0347222222222222,
0.0381944444444444,0.0416666666666667,0.0451388888888889,0.0486111111111111,
0.0520833333333333,0.0555555555555556,0.0590277777777778,0.0625,0.0659722222222222,
0.0694444444444444,0.0729166666666667,0.0763888888888889,0.0798611111111111,
0.0833333333333333,0.0868055555555556,0.0902777777777778,0.09375,0.0972222222222222,
0.100694444444444,0.104166666666667,0.107638888888889,0.111111111111111,
0.114583333333333,0.118055555555556,0.121527777777778,0.125,0.128472222222222,
0.131944444444444,0.135416666666667,0.138888888888889,0.142361111111111,
0.145833333333333,0.149305555555556,0.152777777777778,0.15625,0.159722222222222,
0.163194444444444,0.166666666666667,0.170138888888889,0.173611111111111,
0.177083333333333,0.180555555555556,0.184027777777778,0.1875,0.190972222222222,
0.194444444444444,0.197916666666667,0.201388888888889,0.204861111111111,
0.208333333333333,0.211805555555556,0.215277777777778,0.21875,0.222222222222222,
0.225694444444444,0.229166666666667,0.232638888888889,0.236111111111111,
0.239583333333333,0.243055555555556,0.246527777777778,0.25,0.253472222222222,
0.256944444444444,0.260416666666667,0.263888888888889,0.267361111111111,
0.270833333333333,0.274305555555556,0.277777777777778,0.28125,0.284722222222222,
0.288194444444444,0.291666666666667,0.295138888888889,0.298611111111111,
0.302083333333333,0.305555555555556,0.309027777777778,0.3125,0.315972222222222,
0.319444444444444,0.322916666666667,0.326388888888889,0.329861111111111,
0.333333333333333,0.336805555555556,0.340277777777778,0.34375,0.347222222222222,
0.350694444444444,0.354166666666667,0.357638888888889,0.361111111111111,
0.364583333333333,0.368055555555556,0.371527777777778,0.375,0.378472222222222,
0.381944444444444,0.385416666666667,0.388888888888889,0.392361111111111,
0.395833333333333,0.399305555555556,0.402777777777778,0.40625,0.409722222222222,
0.413194444444444,0.416666666666667,0.420138888888889,0.423611111111111,
0.427083333333333,0.430555555555556,0.434027777777778,0.4375,0.440972222222222,
0.444444444444444,0.447916666666667,0.451388888888889,0.454861111111111,
0.458333333333333,0.461805555555556,0.465277777777778,0.46875,0.472222222222222,
0.475694444444444,0.479166666666667,0.482638888888889,0.486111111111111,
0.489583333333333,0.493055555555556,0.496527777777778,0.5,0.503472222222222,
0.506944444444444,0.510416666666667,0.513888888888889,0.517361111111111,
0.520833333333333,0.524305555555556,0.527777777777778,0.53125,0.534722222222222,
0.538194444444444,0.541666666666667,0.545138888888889,0.548611111111111,
0.552083333333333,0.555555555555556,0.559027777777778,0.5625,0.565972222222222,
0.569444444444444,0.572916666666667,0.576388888888889,0.579861111111111,
0.583333333333333,0.586805555555556,0.590277777777778,0.59375,0.597222222222222,
0.600694444444444,0.604166666666667,0.607638888888889,0.611111111111111,
0.614583333333333,0.618055555555556,0.621527777777778,0.625,0.628472222222222,
0.631944444444444,0.635416666666667,0.638888888888889,0.642361111111111,
0.645833333333333,0.649305555555556,0.652777777777778,0.65625,0.659722222222222,
0.663194444444444,0.666666666666667,0.670138888888889,0.673611111111111,
0.677083333333333,0.680555555555556,0.684027777777778,0.6875,0.690972222222222,
0.694444444444444,0.697916666666667,0.701388888888889,0.704861111111111,
0.708333333333333,0.711805555555556,0.715277777777778,0.71875,0.722222222222222,
0.725694444444444,0.729166666666667,0.732638888888889,0.736111111111111,
0.739583333333333,0.743055555555556,0.746527777777778,0.75,0.753472222222222,
0.756944444444444,0.760416666666667,0.763888888888889,0.767361111111111,
0.770833333333333,0.774305555555556,0.777777777777778,0.78125,0.784722222222222,
0.788194444444444,0.791666666666667,0.795138888888889,0.798611111111111,
0.802083333333333,0.805555555555556,0.809027777777778,0.8125,0.815972222222222,
0.819444444444444,0.822916666666667,0.826388888888889,0.829861111111111,
0.833333333333333,0.836805555555556,0.840277777777778,0.84375,0.847222222222222,
0.850694444444444,0.854166666666667,0.857638888888889,0.861111111111111,
0.864583333333333,0.868055555555556,0.871527777777778,0.875,0.878472222222222,
0.881944444444444,0.885416666666667,0.888888888888889,0.892361111111111,
0.895833333333333,0.899305555555556,0.902777777777778,0.90625,0.909722222222222,
0.913194444444444,0.916666666666667,0.920138888888889,0.923611111111111,
0.927083333333333,0.930555555555556,0.934027777777778,0.9375,0.940972222222222,
0.944444444444444,0.947916666666667,0.951388888888889,0.954861111111111,
0.958333333333333,0.961805555555556,0.965277777777778,0.96875,0.972222222222222,
0.975694444444444,0.979166666666667,0.982638888888889,0.986111111111111,
0.989583333333333,0.993055555555556,0.996527777777778,1.),.UNSPECIFIED.)
GEOMETRIC_REPRESENTATION_ITEM()
RATIONAL_B_SPLINE_SURFACE(((1.,0.866025403784439,1.,0.866025403784439,1.,
0.866025403784439,1.,0.866025403784439,1.,0.866025403784439,1.,0.866025403784439,
1.,0.866025403784439,1.,0.866025403784439,1.,0.866025403784439,1.,0.866025403784439,
1.,0.866025403784439,1.,0.866025403784439,1.,0.866025403784439,1.,0.866025403784439,
1.,0.866025403784439,1.,0.866025403784439,1.,0.866025403784439,1.,0.866025403784439,
1.,0.866025403784439,1.,0.866025403784439,1.,0.866025403784439,1.,0.866025403784439,
1.,0.866025403784439,1.,0.866025403784439,1.,0.866025403784439,1.,0.866025403784439,
1.,0.866025403784439,1.,0.866025403784439,1.,0.866025403784439,1.,0.866025403784439,
1.,0.866025403784439,1.,0.866025403784439,1.,0.866025403784439,1.,0.866025403784439,
1.,0.866025403784439,1.,0.866025403784439,1.,0.866025403784439,1.,0.866025403784439,
1.,0.866025403784439,1.,0.866025403784439,1.,0.866025403784439,1.,0.866025403784439,
1.,0.866025403784439,1.,0.866025403784439,1.,0.866025403784439,1.,0.866025403784439,
1.,0.866025403784439,1.,0.866025403784439,1.,0.866025403784439,1.,0.866025403784439,
1.,0.866025403784439,1.,0.866025403784439,1.,0.866025403784439,1.,0.866025403784439,
1.,0.866025403784439,1.,0.866025403784439,1.,0.866025403784439,1.,0.866025403784439,
1.,0.866025403784439,1.,0.866025403784439,1.,0.866025403784439,1.,0.866025403784439,
1.,0.866025403784439,1.,0.866025403784439,1.,0.866025403784439,1.,0.866025403784439,
1.,0.866025403784439,1.,0.866025403784439,1.,0.866025403784439,1.,0.866025403784439,
1.,0.866025403784439,1.,0.866025403784439,1.,0.866025403784439,1.,0.866025403784439,
1.,0.866025403784439,1.,0.866025403784439,1.,0.866025403784439,1.,0.866025403784439,
1.,0.866025403784439,1.,0.866025403784439,1.,0.866025403784439,1.,0.866025403784439,
1.,0.866025403784439,1.,0.866025403784439,1.,0.866025403784439,1.,0.866025403784439,
1.,0.866025403784439,1.,0.866025403784439,1.,0.866025403784439,1.,0.866025403784439,
1.,0.866025403784439,1.,0.866025403784439,1.,0.866025403784439,1.,0.866025403784439,
1.,0.866025403784439,1.,0.866025403784439,1.,0.866025403784439,1.,0.866025403784439,
1.,0.866025403784439,1.,0.866025403784439,1.,0.866025403784439,1.,0.866025403784439,
1.,0.866025403784439,1.,0.866025403784439,1.,0.866025403784439,1.,0.866025403784439,
1.,0.866025403784439,1.,0.866025403784439,1.,0.866025403784439,1.,0.866025403784439,
1.,0.866025403784439,1.,0.866025403784439,1.,0.866025403784439,1.,0.866025403784439,
1.,0.866025403784439,1.,0.866025403784439,1.,0.866025403784439,1.,0.866025403784439,
1.,0.866025403784439,1.,0.866025403784439,1.,0.866025403784439,1.,0.866025403784439,
1.,0.866025403784439,1.,0.866025403784439,1.,0.866025403784439,1.,0.866025403784439,
1.,0.866025403784439,1.,0.866025403784439,1.,0.866025403784439,1.,0.866025403784439,
1.,0.866025403784439,1.,0.866025403784439,1.,0.866025403784439,1.,0.866025403784439,
1.,0.866025403784439,1.,0.866025403784439,1.,0.866025403784439,1.,0.866025403784439,
1.,0.866025403784439,1.,0.866025403784439,1.,0.866025403784439,1.,0.866025403784439,
1.,0.866025403784439,1.,0.866025403784439,1.,0.866025403784439,1.,0.866025403784439,
1.,0.866025403784439,1.,0.866025403784439,1.,0.866025403784439,1.,0.866025403784439,
1.,0.866025403784439,1.,0.866025403784439,1.,0.866025403784439,1.,0.866025403784439,
1.,0.866025403784439,1.,0.866025403784439,1.,0.866025403784439,1.,0.866025403784439,
1.,0.866025403784439,1.,0.866025403784439,1.,0.866025403784439,1.,0.866025403784439,
1.,0.866025403784439,1.,0.866025403784439,1.,0.866025403784439,1.,0.866025403784439,
1.,0.866025403784439,1.,0.866025403784439,1.,0.866025403784439,1.,0.866025403784439,
1.,0.866025403784439,1.,0.866025403784439,1.,0.866025403784439,1.,0.866025403784439,
1.,0.866025403784439,1.,0.866025403784439,1.,0.866025403784439,1.,0.866025403784439,
1.,0.866025403784439,1.,0.866025403784439,1.,0.866025403784439,1.,0.866025403784439,
1.,0.866025403784439,1.,0.866025403784439,1.,0.866025403784439,1.,0.866025403784439,
1.,0.866025403784439,1.,0.866025403784439,1.,0.866025403784439,1.,0.866025403784439,
1.,0.866025403784439,1.,0.866025403784439,1.,0.866025403784439,1.,0.866025403784439,
1.,0.866025403784439,1.,0.866025403784439,1.,0.866025403784439,1.,0.866025403784439,
1.,0.866025403784439,1.,0.866025403784439,1.,0.866025403784439,1.,0.866025403784439,
1.,0.866025403784439,1.,0.866025403784439,1.,0.866025403784439,1.,0.866025403784439,
1.,0.866025403784439,1.,0.866025403784439,1.,0.866025403784439,1.,0.866025403784439,
1.,0.866025403784439,1.,0.866025403784439,1.,0.866025403784439,1.,0.866025403784439,
1.,0.866025403784439,1.,0.866025403784439,1.,0.866025403784439,1.,0.866025403784439,
1.,0.866025403784439,1.,0.866025403784439,1.,0.866025403784439,1.,0.866025403784439,
1.,0.866025403784439,1.,0.866025403784439,1.,0.866025403784439,1.,0.866025403784439,
1.,0.866025403784439,1.,0.866025403784439,1.,0.866025403784439,1.,0.866025403784439,
1.,0.866025403784439,1.,0.866025403784439,1.,0.866025403784439,1.,0.866025403784439,
1.,0.866025403784439,1.,0.866025403784439,1.,0.866025403784439,1.,0.866025403784439,
1.,0.866025403784439,1.,0.866025403784439,1.,0.866025403784439,1.,0.866025403784439,
1.,0.866025403784439,1.,0.866025403784439,1.,0.866025403784439,1.,0.866025403784439,
1.,0.866025403784439,1.,0.866025403784439,1.,0.866025403784439,1.,0.866025403784439,
1.,0.866025403784439,1.,0.866025403784439,1.,0.866025403784439,1.,0.866025403784439,
1.,0.866025403784439,1.,0.866025403784439,1.,0.866025403784439,1.,0.866025403784439,
1.,0.866025403784439,1.,0.866025403784439,1.,0.866025403784439,1.,0.866025403784439,
1.,0.866025403784439,1.,0.866025403784439,1.,0.866025403784439,1.,0.866025403784439,
1.,0.866025403784439,1.,0.866025403784439,1.,0.866025403784439,1.,0.866025403784439,
1.,0.866025403784439,1.,0.866025403784439,1.,0.866025403784439,1.,0.866025403784439,
1.,0.866025403784439,1.,0.866025403784439,1.,0.866025403784439,1.,0.866025403784439,
1.,0.866025403784439,1.,0.866025403784439,1.,0.866025403784439,1.,0.866025403784439,
1.,0.866025403784439,1.,0.866025403784439,1.,0.866025403784439,1.,0.866025403784439,
1.,0.866025403784439,1.,0.866025403784439,1.),(1.,0.866025403784439,1.,
0.866025403784439,1.,0.866025403784439,1.,0.866025403784439,1.,0.866025403784439,
1.,0.866025403784439,1.,0.866025403784439,1.,0.866025403784439,1.,0.866025403784439,
1.,0.866025403784439,1.,0.866025403784439,1.,0.866025403784439,1.,0.866025403784439,
1.,0.866025403784439,1.,0.866025403784439,1.,0.866025403784439,1.,0.866025403784439,
1.,0.866025403784439,1.,0.866025403784439,1.,0.866025403784439,1.,0.866025403784439,
1.,0.866025403784439,1.,0.866025403784439,1.,0.866025403784439,1.,0.866025403784439,
1.,0.866025403784439,1.,0.866025403784439,1.,0.866025403784439,1.,0.866025403784439,
1.,0.866025403784439,1.,0.866025403784439,1.,0.866025403784439,1.,0.866025403784439,
1.,0.866025403784439,1.,0.866025403784439,1.,0.866025403784439,1.,0.866025403784439,
1.,0.866025403784439,1.,0.866025403784439,1.,0.866025403784439,1.,0.866025403784439,
1.,0.866025403784439,1.,0.866025403784439,1.,0.866025403784439,1.,0.866025403784439,
1.,0.866025403784439,1.,0.866025403784439,1.,0.866025403784439,1.,0.866025403784439,
1.,0.866025403784439,1.,0.866025403784439,1.,0.866025403784439,1.,0.866025403784439,
1.,0.866025403784439,1.,0.866025403784439,1.,0.866025403784439,1.,0.866025403784439,
1.,0.866025403784439,1.,0.866025403784439,1.,0.866025403784439,1.,0.866025403784439,
1.,0.866025403784439,1.,0.866025403784439,1.,0.866025403784439,1.,0.866025403784439,
1.,0.866025403784439,1.,0.866025403784439,1.,0.866025403784439,1.,0.866025403784439,
1.,0.866025403784439,1.,0.866025403784439,1.,0.866025403784439,1.,0.866025403784439,
1.,0.866025403784439,1.,0.866025403784439,1.,0.866025403784439,1.,0.866025403784439,
1.,0.866025403784439,1.,0.866025403784439,1.,0.866025403784439,1.,0.866025403784439,
1.,0.866025403784439,1.,0.866025403784439,1.,0.866025403784439,1.,0.866025403784439,
1.,0.866025403784439,1.,0.866025403784439,1.,0.866025403784439,1.,0.866025403784439,
1.,0.866025403784439,1.,0.866025403784439,1.,0.866025403784439,1.,0.866025403784439,
1.,0.866025403784439,1.,0.866025403784439,1.,0.866025403784439,1.,0.866025403784439,
1.,0.866025403784439,1.,0.866025403784439,1.,0.866025403784439,1.,0.866025403784439,
1.,0.866025403784439,1.,0.866025403784439,1.,0.866025403784439,1.,0.866025403784439,
1.,0.866025403784439,1.,0.866025403784439,1.,0.866025403784439,1.,0.866025403784439,
1.,0.866025403784439,1.,0.866025403784439,1.,0.866025403784439,1.,0.866025403784439,
1.,0.866025403784439,1.,0.866025403784439,1.,0.866025403784439,1.,0.866025403784439,
1.,0.866025403784439,1.,0.866025403784439,1.,0.866025403784439,1.,0.866025403784439,
1.,0.866025403784439,1.,0.866025403784439,1.,0.866025403784439,1.,0.866025403784439,
1.,0.866025403784439,1.,0.866025403784439,1.,0.866025403784439,1.,0.866025403784439,
1.,0.866025403784439,1.,0.866025403784439,1.,0.866025403784439,1.,0.866025403784439,
1.,0.866025403784439,1.,0.866025403784439,1.,0.866025403784439,1.,0.866025403784439,
1.,0.866025403784439,1.,0.866025403784439,1.,0.866025403784439,1.,0.866025403784439,
1.,0.866025403784439,1.,0.866025403784439,1.,0.866025403784439,1.,0.866025403784439,
1.,0.866025403784439,1.,0.866025403784439,1.,0.866025403784439,1.,0.866025403784439,
1.,0.866025403784439,1.,0.866025403784439,1.,0.866025403784439,1.,0.866025403784439,
1.,0.866025403784439,1.,0.866025403784439,1.,0.866025403784439,1.,0.866025403784439,
1.,0.866025403784439,1.,0.866025403784439,1.,0.866025403784439,1.,0.866025403784439,
1.,0.866025403784439,1.,0.866025403784439,1.,0.866025403784439,1.,0.866025403784439,
1.,0.866025403784439,1.,0.866025403784439,1.,0.866025403784439,1.,0.866025403784439,
1.,0.866025403784439,1.,0.866025403784439,1.,0.866025403784439,1.,0.866025403784439,
1.,0.866025403784439,1.,0.866025403784439,1.,0.866025403784439,1.,0.866025403784439,
1.,0.866025403784439,1.,0.866025403784439,1.,0.866025403784439,1.,0.866025403784439,
1.,0.866025403784439,1.,0.866025403784439,1.,0.866025403784439,1.,0.866025403784439,
1.,0.866025403784439,1.,0.866025403784439,1.,0.866025403784439,1.,0.866025403784439,
1.,0.866025403784439,1.,0.866025403784439,1.,0.866025403784439,1.,0.866025403784439,
1.,0.866025403784439,1.,0.866025403784439,1.,0.866025403784439,1.,0.866025403784439,
1.,0.866025403784439,1.,0.866025403784439,1.,0.866025403784439,1.,0.866025403784439,
1.,0.866025403784439,1.,0.866025403784439,1.,0.866025403784439,1.,0.866025403784439,
1.,0.866025403784439,1.,0.866025403784439,1.,0.866025403784439,1.,0.866025403784439,
1.,0.866025403784439,1.,0.866025403784439,1.,0.866025403784439,1.,0.866025403784439,
1.,0.866025403784439,1.,0.866025403784439,1.,0.866025403784439,1.,0.866025403784439,
1.,0.866025403784439,1.,0.866025403784439,1.,0.866025403784439,1.,0.866025403784439,
1.,0.866025403784439,1.,0.866025403784439,1.,0.866025403784439,1.,0.866025403784439,
1.,0.866025403784439,1.,0.866025403784439,1.,0.866025403784439,1.,0.866025403784439,
1.,0.866025403784439,1.,0.866025403784439,1.,0.866025403784439,1.,0.866025403784439,
1.,0.866025403784439,1.,0.866025403784439,1.,0.866025403784439,1.,0.866025403784439,
1.,0.866025403784439,1.,0.866025403784439,1.,0.866025403784439,1.,0.866025403784439,
1.,0.866025403784439,1.,0.866025403784439,1.,0.866025403784439,1.,0.866025403784439,
1.,0.866025403784439,1.,0.866025403784439,1.,0.866025403784439,1.,0.866025403784439,
1.,0.866025403784439,1.,0.866025403784439,1.,0.866025403784439,1.,0.866025403784439,
1.,0.866025403784439,1.,0.866025403784439,1.,0.866025403784439,1.,0.866025403784439,
1.,0.866025403784439,1.,0.866025403784439,1.,0.866025403784439,1.,0.866025403784439,
1.,0.866025403784439,1.,0.866025403784439,1.,0.866025403784439,1.,0.866025403784439,
1.,0.866025403784439,1.,0.866025403784439,1.,0.866025403784439,1.,0.866025403784439,
1.,0.866025403784439,1.,0.866025403784439,1.,0.866025403784439,1.,0.866025403784439,
1.,0.866025403784439,1.,0.866025403784439,1.,0.866025403784439,1.,0.866025403784439,
1.,0.866025403784439,1.,0.866025403784439,1.,0.866025403784439,1.,0.866025403784439,
1.,0.866025403784439,1.,0.866025403784439,1.,0.866025403784439,1.,0.866025403784439,
1.,0.866025403784439,1.,0.866025403784439,1.,0.866025403784439,1.)))
REPRESENTATION_ITEM('')
SURFACE()
);
#32=(
BOUNDED_SURFACE()
B_SPLINE_SURFACE(1,2,((#12579,#12580,#12581,#12582,#12583,#12584,#12585,
#12586,#12587,#12588,#12589,#12590,#12591,#12592,#12593,#12594,#12595,#12596,
#12597,#12598,#12599,#12600,#12601,#12602,#12603,#12604,#12605,#12606,#12607,
#12608,#12609,#12610,#12611,#12612,#12613,#12614,#12615,#12616,#12617,#12618,
#12619,#12620,#12621,#12622,#12623,#12624,#12625,#12626,#12627,#12628,#12629,
#12630,#12631,#12632,#12633,#12634,#12635,#12636,#12637,#12638,#12639,#12640,
#12641,#12642,#12643,#12644,#12645,#12646,#12647,#12648,#12649,#12650,#12651,
#12652,#12653,#12654,#12655,#12656,#12657,#12658,#12659,#12660,#12661,#12662,
#12663,#12664,#12665,#12666,#12667,#12668,#12669,#12670,#12671,#12672,#12673,
#12674,#12675,#12676,#12677,#12678,#12679,#12680,#12681,#12682,#12683,#12684,
#12685,#12686,#12687,#12688,#12689,#12690,#12691,#12692,#12693,#12694,#12695,
#12696,#12697,#12698,#12699,#12700,#12701,#12702,#12703,#12704,#12705,#12706,
#12707,#12708,#12709,#12710,#12711,#12712,#12713,#12714,#12715,#12716,#12717,
#12718,#12719,#12720,#12721,#12722,#12723,#12724,#12725,#12726,#12727,#12728,
#12729,#12730,#12731,#12732,#12733,#12734,#12735,#12736,#12737,#12738,#12739,
#12740,#12741,#12742,#12743,#12744,#12745,#12746,#12747,#12748,#12749,#12750,
#12751,#12752,#12753,#12754,#12755,#12756,#12757,#12758,#12759,#12760,#12761,
#12762,#12763,#12764,#12765,#12766,#12767,#12768,#12769,#12770,#12771,#12772,
#12773,#12774,#12775,#12776,#12777,#12778,#12779,#12780,#12781,#12782,#12783,
#12784,#12785,#12786,#12787,#12788,#12789,#12790,#12791,#12792,#12793,#12794,
#12795,#12796,#12797,#12798,#12799,#12800,#12801,#12802,#12803,#12804,#12805,
#12806,#12807,#12808,#12809,#12810,#12811,#12812,#12813,#12814,#12815,#12816,
#12817,#12818,#12819,#12820,#12821,#12822,#12823,#12824,#12825,#12826,#12827,
#12828,#12829,#12830,#12831,#12832,#12833,#12834,#12835,#12836,#12837,#12838,
#12839,#12840,#12841,#12842,#12843,#12844,#12845,#12846,#12847,#12848,#12849,
#12850,#12851,#12852,#12853,#12854,#12855,#12856,#12857,#12858,#12859,#12860,
#12861,#12862,#12863,#12864,#12865,#12866,#12867,#12868,#12869,#12870,#12871,
#12872,#12873,#12874,#12875,#12876,#12877,#12878,#12879,#12880,#12881,#12882,
#12883,#12884,#12885,#12886,#12887,#12888,#12889,#12890,#12891,#12892,#12893,
#12894,#12895,#12896,#12897,#12898,#12899,#12900,#12901,#12902,#12903,#12904,
#12905,#12906,#12907,#12908,#12909,#12910,#12911,#12912,#12913,#12914,#12915,
#12916,#12917,#12918,#12919,#12920,#12921,#12922,#12923,#12924,#12925,#12926,
#12927,#12928,#12929,#12930,#12931,#12932,#12933,#12934,#12935,#12936,#12937,
#12938,#12939,#12940,#12941,#12942,#12943,#12944,#12945,#12946,#12947,#12948,
#12949,#12950,#12951,#12952,#12953,#12954,#12955,#12956,#12957,#12958,#12959,
#12960,#12961,#12962,#12963,#12964,#12965,#12966,#12967,#12968,#12969,#12970,
#12971,#12972,#12973,#12974,#12975,#12976,#12977,#12978,#12979,#12980,#12981,
#12982,#12983,#12984,#12985,#12986,#12987,#12988,#12989,#12990,#12991,#12992,
#12993,#12994,#12995,#12996,#12997,#12998,#12999,#13000,#13001,#13002,#13003,
#13004,#13005,#13006,#13007,#13008,#13009,#13010,#13011,#13012,#13013,#13014,
#13015,#13016,#13017,#13018,#13019,#13020,#13021,#13022,#13023,#13024,#13025,
#13026,#13027,#13028,#13029,#13030,#13031,#13032,#13033,#13034,#13035,#13036,
#13037,#13038,#13039,#13040,#13041,#13042,#13043,#13044,#13045,#13046,#13047,
#13048,#13049,#13050,#13051,#13052,#13053,#13054,#13055,#13056,#13057,#13058,
#13059,#13060,#13061,#13062,#13063,#13064,#13065,#13066,#13067,#13068,#13069,
#13070,#13071,#13072,#13073,#13074,#13075,#13076,#13077,#13078,#13079,#13080,
#13081,#13082,#13083,#13084,#13085,#13086,#13087,#13088,#13089,#13090,#13091,
#13092,#13093,#13094,#13095,#13096,#13097,#13098,#13099,#13100,#13101,#13102,
#13103,#13104,#13105,#13106,#13107,#13108,#13109,#13110,#13111,#13112,#13113,
#13114,#13115,#13116,#13117,#13118,#13119,#13120,#13121,#13122,#13123,#13124,
#13125,#13126,#13127,#13128,#13129,#13130,#13131,#13132,#13133,#13134,#13135,
#13136,#13137,#13138,#13139,#13140,#13141,#13142,#13143,#13144,#13145,#13146,
#13147,#13148,#13149,#13150,#13151,#13152,#13153,#13154,#13155),(#13156,
#13157,#13158,#13159,#13160,#13161,#13162,#13163,#13164,#13165,#13166,#13167,
#13168,#13169,#13170,#13171,#13172,#13173,#13174,#13175,#13176,#13177,#13178,
#13179,#13180,#13181,#13182,#13183,#13184,#13185,#13186,#13187,#13188,#13189,
#13190,#13191,#13192,#13193,#13194,#13195,#13196,#13197,#13198,#13199,#13200,
#13201,#13202,#13203,#13204,#13205,#13206,#13207,#13208,#13209,#13210,#13211,
#13212,#13213,#13214,#13215,#13216,#13217,#13218,#13219,#13220,#13221,#13222,
#13223,#13224,#13225,#13226,#13227,#13228,#13229,#13230,#13231,#13232,#13233,
#13234,#13235,#13236,#13237,#13238,#13239,#13240,#13241,#13242,#13243,#13244,
#13245,#13246,#13247,#13248,#13249,#13250,#13251,#13252,#13253,#13254,#13255,
#13256,#13257,#13258,#13259,#13260,#13261,#13262,#13263,#13264,#13265,#13266,
#13267,#13268,#13269,#13270,#13271,#13272,#13273,#13274,#13275,#13276,#13277,
#13278,#13279,#13280,#13281,#13282,#13283,#13284,#13285,#13286,#13287,#13288,
#13289,#13290,#13291,#13292,#13293,#13294,#13295,#13296,#13297,#13298,#13299,
#13300,#13301,#13302,#13303,#13304,#13305,#13306,#13307,#13308,#13309,#13310,
#13311,#13312,#13313,#13314,#13315,#13316,#13317,#13318,#13319,#13320,#13321,
#13322,#13323,#13324,#13325,#13326,#13327,#13328,#13329,#13330,#13331,#13332,
#13333,#13334,#13335,#13336,#13337,#13338,#13339,#13340,#13341,#13342,#13343,
#13344,#13345,#13346,#13347,#13348,#13349,#13350,#13351,#13352,#13353,#13354,
#13355,#13356,#13357,#13358,#13359,#13360,#13361,#13362,#13363,#13364,#13365,
#13366,#13367,#13368,#13369,#13370,#13371,#13372,#13373,#13374,#13375,#13376,
#13377,#13378,#13379,#13380,#13381,#13382,#13383,#13384,#13385,#13386,#13387,
#13388,#13389,#13390,#13391,#13392,#13393,#13394,#13395,#13396,#13397,#13398,
#13399,#13400,#13401,#13402,#13403,#13404,#13405,#13406,#13407,#13408,#13409,
#13410,#13411,#13412,#13413,#13414,#13415,#13416,#13417,#13418,#13419,#13420,
#13421,#13422,#13423,#13424,#13425,#13426,#13427,#13428,#13429,#13430,#13431,
#13432,#13433,#13434,#13435,#13436,#13437,#13438,#13439,#13440,#13441,#13442,
#13443,#13444,#13445,#13446,#13447,#13448,#13449,#13450,#13451,#13452,#13453,
#13454,#13455,#13456,#13457,#13458,#13459,#13460,#13461,#13462,#13463,#13464,
#13465,#13466,#13467,#13468,#13469,#13470,#13471,#13472,#13473,#13474,#13475,
#13476,#13477,#13478,#13479,#13480,#13481,#13482,#13483,#13484,#13485,#13486,
#13487,#13488,#13489,#13490,#13491,#13492,#13493,#13494,#13495,#13496,#13497,
#13498,#13499,#13500,#13501,#13502,#13503,#13504,#13505,#13506,#13507,#13508,
#13509,#13510,#13511,#13512,#13513,#13514,#13515,#13516,#13517,#13518,#13519,
#13520,#13521,#13522,#13523,#13524,#13525,#13526,#13527,#13528,#13529,#13530,
#13531,#13532,#13533,#13534,#13535,#13536,#13537,#13538,#13539,#13540,#13541,
#13542,#13543,#13544,#13545,#13546,#13547,#13548,#13549,#13550,#13551,#13552,
#13553,#13554,#13555,#13556,#13557,#13558,#13559,#13560,#13561,#13562,#13563,
#13564,#13565,#13566,#13567,#13568,#13569,#13570,#13571,#13572,#13573,#13574,
#13575,#13576,#13577,#13578,#13579,#13580,#13581,#13582,#13583,#13584,#13585,
#13586,#13587,#13588,#13589,#13590,#13591,#13592,#13593,#13594,#13595,#13596,
#13597,#13598,#13599,#13600,#13601,#13602,#13603,#13604,#13605,#13606,#13607,
#13608,#13609,#13610,#13611,#13612,#13613,#13614,#13615,#13616,#13617,#13618,
#13619,#13620,#13621,#13622,#13623,#13624,#13625,#13626,#13627,#13628,#13629,
#13630,#13631,#13632,#13633,#13634,#13635,#13636,#13637,#13638,#13639,#13640,
#13641,#13642,#13643,#13644,#13645,#13646,#13647,#13648,#13649,#13650,#13651,
#13652,#13653,#13654,#13655,#13656,#13657,#13658,#13659,#13660,#13661,#13662,
#13663,#13664,#13665,#13666,#13667,#13668,#13669,#13670,#13671,#13672,#13673,
#13674,#13675,#13676,#13677,#13678,#13679,#13680,#13681,#13682,#13683,#13684,
#13685,#13686,#13687,#13688,#13689,#13690,#13691,#13692,#13693,#13694,#13695,
#13696,#13697,#13698,#13699,#13700,#13701,#13702,#13703,#13704,#13705,#13706,
#13707,#13708,#13709,#13710,#13711,#13712,#13713,#13714,#13715,#13716,#13717,
#13718,#13719,#13720,#13721,#13722,#13723,#13724,#13725,#13726,#13727,#13728,
#13729,#13730,#13731,#13732)),.UNSPECIFIED.,.F.,.F.,.F.)
B_SPLINE_SURFACE_WITH_KNOTS((2,2),(3,2,2,2,2,2,2,2,2,2,2,2,2,2,2,2,2,2,
2,2,2,2,2,2,2,2,2,2,2,2,2,2,2,2,2,2,2,2,2,2,2,2,2,2,2,2,2,2,2,2,2,2,2,2,
2,2,2,2,2,2,2,2,2,2,2,2,2,2,2,2,2,2,2,2,2,2,2,2,2,2,2,2,2,2,2,2,2,2,2,2,
2,2,2,2,2,2,2,2,2,2,2,2,2,2,2,2,2,2,2,2,2,2,2,2,2,2,2,2,2,2,2,2,2,2,2,2,
2,2,2,2,2,2,2,2,2,2,2,2,2,2,2,2,2,2,2,2,2,2,2,2,2,2,2,2,2,2,2,2,2,2,2,2,
2,2,2,2,2,2,2,2,2,2,2,2,2,2,2,2,2,2,2,2,2,2,2,2,2,2,2,2,2,2,2,2,2,2,2,2,
2,2,2,2,2,2,2,2,2,2,2,2,2,2,2,2,2,2,2,2,2,2,2,2,2,2,2,2,2,2,2,2,2,2,2,2,
2,2,2,2,2,2,2,2,2,2,2,2,2,2,2,2,2,2,2,2,2,2,2,2,2,2,2,2,2,2,2,2,2,2,2,2,
2,2,2,2,2,2,2,2,2,2,2,2,2,2,2,2,2,2,3),(0.,1.),(0.,0.00347222222222222,
0.00694444444444444,0.0104166666666667,0.0138888888888889,0.0173611111111111,
0.0208333333333333,0.0243055555555556,0.0277777777777778,0.03125,0.0347222222222222,
0.0381944444444444,0.0416666666666667,0.0451388888888889,0.0486111111111111,
0.0520833333333333,0.0555555555555556,0.0590277777777778,0.0625,0.0659722222222222,
0.0694444444444444,0.0729166666666667,0.0763888888888889,0.0798611111111111,
0.0833333333333333,0.0868055555555556,0.0902777777777778,0.09375,0.0972222222222222,
0.100694444444444,0.104166666666667,0.107638888888889,0.111111111111111,
0.114583333333333,0.118055555555556,0.121527777777778,0.125,0.128472222222222,
0.131944444444444,0.135416666666667,0.138888888888889,0.142361111111111,
0.145833333333333,0.149305555555556,0.152777777777778,0.15625,0.159722222222222,
0.163194444444444,0.166666666666667,0.170138888888889,0.173611111111111,
0.177083333333333,0.180555555555556,0.184027777777778,0.1875,0.190972222222222,
0.194444444444444,0.197916666666667,0.201388888888889,0.204861111111111,
0.208333333333333,0.211805555555556,0.215277777777778,0.21875,0.222222222222222,
0.225694444444444,0.229166666666667,0.232638888888889,0.236111111111111,
0.239583333333333,0.243055555555556,0.246527777777778,0.25,0.253472222222222,
0.256944444444444,0.260416666666667,0.263888888888889,0.267361111111111,
0.270833333333333,0.274305555555556,0.277777777777778,0.28125,0.284722222222222,
0.288194444444444,0.291666666666667,0.295138888888889,0.298611111111111,
0.302083333333333,0.305555555555556,0.309027777777778,0.3125,0.315972222222222,
0.319444444444444,0.322916666666667,0.326388888888889,0.329861111111111,
0.333333333333333,0.336805555555556,0.340277777777778,0.34375,0.347222222222222,
0.350694444444444,0.354166666666667,0.357638888888889,0.361111111111111,
0.364583333333333,0.368055555555556,0.371527777777778,0.375,0.378472222222222,
0.381944444444444,0.385416666666667,0.388888888888889,0.392361111111111,
0.395833333333333,0.399305555555556,0.402777777777778,0.40625,0.409722222222222,
0.413194444444444,0.416666666666667,0.420138888888889,0.423611111111111,
0.427083333333333,0.430555555555556,0.434027777777778,0.4375,0.440972222222222,
0.444444444444444,0.447916666666667,0.451388888888889,0.454861111111111,
0.458333333333333,0.461805555555556,0.465277777777778,0.46875,0.472222222222222,
0.475694444444444,0.479166666666667,0.482638888888889,0.486111111111111,
0.489583333333333,0.493055555555556,0.496527777777778,0.5,0.503472222222222,
0.506944444444444,0.510416666666667,0.513888888888889,0.517361111111111,
0.520833333333333,0.524305555555556,0.527777777777778,0.53125,0.534722222222222,
0.538194444444444,0.541666666666667,0.545138888888889,0.548611111111111,
0.552083333333333,0.555555555555556,0.559027777777778,0.5625,0.565972222222222,
0.569444444444444,0.572916666666667,0.576388888888889,0.579861111111111,
0.583333333333333,0.586805555555556,0.590277777777778,0.59375,0.597222222222222,
0.600694444444444,0.604166666666667,0.607638888888889,0.611111111111111,
0.614583333333333,0.618055555555556,0.621527777777778,0.625,0.628472222222222,
0.631944444444444,0.635416666666667,0.638888888888889,0.642361111111111,
0.645833333333333,0.649305555555556,0.652777777777778,0.65625,0.659722222222222,
0.663194444444444,0.666666666666667,0.670138888888889,0.673611111111111,
0.677083333333333,0.680555555555556,0.684027777777778,0.6875,0.690972222222222,
0.694444444444444,0.697916666666667,0.701388888888889,0.704861111111111,
0.708333333333333,0.711805555555556,0.715277777777778,0.71875,0.722222222222222,
0.725694444444444,0.729166666666667,0.732638888888889,0.736111111111111,
0.739583333333333,0.743055555555556,0.746527777777778,0.75,0.753472222222222,
0.756944444444444,0.760416666666667,0.763888888888889,0.767361111111111,
0.770833333333333,0.774305555555556,0.777777777777778,0.78125,0.784722222222222,
0.788194444444444,0.791666666666667,0.795138888888889,0.798611111111111,
0.802083333333333,0.805555555555556,0.809027777777778,0.8125,0.815972222222222,
0.819444444444444,0.822916666666667,0.826388888888889,0.829861111111111,
0.833333333333333,0.836805555555556,0.840277777777778,0.84375,0.847222222222222,
0.850694444444444,0.854166666666667,0.857638888888889,0.861111111111111,
0.864583333333333,0.868055555555556,0.871527777777778,0.875,0.878472222222222,
0.881944444444444,0.885416666666667,0.888888888888889,0.892361111111111,
0.895833333333333,0.899305555555556,0.902777777777778,0.90625,0.909722222222222,
0.913194444444444,0.916666666666667,0.920138888888889,0.923611111111111,
0.927083333333333,0.930555555555556,0.934027777777778,0.9375,0.940972222222222,
0.944444444444444,0.947916666666667,0.951388888888889,0.954861111111111,
0.958333333333333,0.961805555555556,0.965277777777778,0.96875,0.972222222222222,
0.975694444444444,0.979166666666667,0.982638888888889,0.986111111111111,
0.989583333333333,0.993055555555556,0.996527777777778,1.),.UNSPECIFIED.)
GEOMETRIC_REPRESENTATION_ITEM()
RATIONAL_B_SPLINE_SURFACE(((1.,0.866025403784439,1.,0.866025403784439,1.,
0.866025403784439,1.,0.866025403784439,1.,0.866025403784439,1.,0.866025403784439,
1.,0.866025403784439,1.,0.866025403784439,1.,0.866025403784439,1.,0.866025403784439,
1.,0.866025403784439,1.,0.866025403784439,1.,0.866025403784439,1.,0.866025403784439,
1.,0.866025403784439,1.,0.866025403784439,1.,0.866025403784439,1.,0.866025403784439,
1.,0.866025403784439,1.,0.866025403784439,1.,0.866025403784439,1.,0.866025403784439,
1.,0.866025403784439,1.,0.866025403784439,1.,0.866025403784439,1.,0.866025403784439,
1.,0.866025403784439,1.,0.866025403784439,1.,0.866025403784439,1.,0.866025403784439,
1.,0.866025403784439,1.,0.866025403784439,1.,0.866025403784439,1.,0.866025403784439,
1.,0.866025403784439,1.,0.866025403784439,1.,0.866025403784439,1.,0.866025403784439,
1.,0.866025403784439,1.,0.866025403784439,1.,0.866025403784439,1.,0.866025403784439,
1.,0.866025403784439,1.,0.866025403784439,1.,0.866025403784439,1.,0.866025403784439,
1.,0.866025403784439,1.,0.866025403784439,1.,0.866025403784439,1.,0.866025403784439,
1.,0.866025403784439,1.,0.866025403784439,1.,0.866025403784439,1.,0.866025403784439,
1.,0.866025403784439,1.,0.866025403784439,1.,0.866025403784439,1.,0.866025403784439,
1.,0.866025403784439,1.,0.866025403784439,1.,0.866025403784439,1.,0.866025403784439,
1.,0.866025403784439,1.,0.866025403784439,1.,0.866025403784439,1.,0.866025403784439,
1.,0.866025403784439,1.,0.866025403784439,1.,0.866025403784439,1.,0.866025403784439,
1.,0.866025403784439,1.,0.866025403784439,1.,0.866025403784439,1.,0.866025403784439,
1.,0.866025403784439,1.,0.866025403784439,1.,0.866025403784439,1.,0.866025403784439,
1.,0.866025403784439,1.,0.866025403784439,1.,0.866025403784439,1.,0.866025403784439,
1.,0.866025403784439,1.,0.866025403784439,1.,0.866025403784439,1.,0.866025403784439,
1.,0.866025403784439,1.,0.866025403784439,1.,0.866025403784439,1.,0.866025403784439,
1.,0.866025403784439,1.,0.866025403784439,1.,0.866025403784439,1.,0.866025403784439,
1.,0.866025403784439,1.,0.866025403784439,1.,0.866025403784439,1.,0.866025403784439,
1.,0.866025403784439,1.,0.866025403784439,1.,0.866025403784439,1.,0.866025403784439,
1.,0.866025403784439,1.,0.866025403784439,1.,0.866025403784439,1.,0.866025403784439,
1.,0.866025403784439,1.,0.866025403784439,1.,0.866025403784439,1.,0.866025403784439,
1.,0.866025403784439,1.,0.866025403784439,1.,0.866025403784439,1.,0.866025403784439,
1.,0.866025403784439,1.,0.866025403784439,1.,0.866025403784439,1.,0.866025403784439,
1.,0.866025403784439,1.,0.866025403784439,1.,0.866025403784439,1.,0.866025403784439,
1.,0.866025403784439,1.,0.866025403784439,1.,0.866025403784439,1.,0.866025403784439,
1.,0.866025403784439,1.,0.866025403784439,1.,0.866025403784439,1.,0.866025403784439,
1.,0.866025403784439,1.,0.866025403784439,1.,0.866025403784439,1.,0.866025403784439,
1.,0.866025403784439,1.,0.866025403784439,1.,0.866025403784439,1.,0.866025403784439,
1.,0.866025403784439,1.,0.866025403784439,1.,0.866025403784439,1.,0.866025403784439,
1.,0.866025403784439,1.,0.866025403784439,1.,0.866025403784439,1.,0.866025403784439,
1.,0.866025403784439,1.,0.866025403784439,1.,0.866025403784439,1.,0.866025403784439,
1.,0.866025403784439,1.,0.866025403784439,1.,0.866025403784439,1.,0.866025403784439,
1.,0.866025403784439,1.,0.866025403784439,1.,0.866025403784439,1.,0.866025403784439,
1.,0.866025403784439,1.,0.866025403784439,1.,0.866025403784439,1.,0.866025403784439,
1.,0.866025403784439,1.,0.866025403784439,1.,0.866025403784439,1.,0.866025403784439,
1.,0.866025403784439,1.,0.866025403784439,1.,0.866025403784439,1.,0.866025403784439,
1.,0.866025403784439,1.,0.866025403784439,1.,0.866025403784439,1.,0.866025403784439,
1.,0.866025403784439,1.,0.866025403784439,1.,0.866025403784439,1.,0.866025403784439,
1.,0.866025403784439,1.,0.866025403784439,1.,0.866025403784439,1.,0.866025403784439,
1.,0.866025403784439,1.,0.866025403784439,1.,0.866025403784439,1.,0.866025403784439,
1.,0.866025403784439,1.,0.866025403784439,1.,0.866025403784439,1.,0.866025403784439,
1.,0.866025403784439,1.,0.866025403784439,1.,0.866025403784439,1.,0.866025403784439,
1.,0.866025403784439,1.,0.866025403784439,1.,0.866025403784439,1.,0.866025403784439,
1.,0.866025403784439,1.,0.866025403784439,1.,0.866025403784439,1.,0.866025403784439,
1.,0.866025403784439,1.,0.866025403784439,1.,0.866025403784439,1.,0.866025403784439,
1.,0.866025403784439,1.,0.866025403784439,1.,0.866025403784439,1.,0.866025403784439,
1.,0.866025403784439,1.,0.866025403784439,1.,0.866025403784439,1.,0.866025403784439,
1.,0.866025403784439,1.,0.866025403784439,1.,0.866025403784439,1.,0.866025403784439,
1.,0.866025403784439,1.,0.866025403784439,1.,0.866025403784439,1.,0.866025403784439,
1.,0.866025403784439,1.,0.866025403784439,1.,0.866025403784439,1.,0.866025403784439,
1.,0.866025403784439,1.,0.866025403784439,1.,0.866025403784439,1.,0.866025403784439,
1.,0.866025403784439,1.,0.866025403784439,1.,0.866025403784439,1.,0.866025403784439,
1.,0.866025403784439,1.,0.866025403784439,1.,0.866025403784439,1.,0.866025403784439,
1.,0.866025403784439,1.,0.866025403784439,1.,0.866025403784439,1.,0.866025403784439,
1.,0.866025403784439,1.,0.866025403784439,1.,0.866025403784439,1.,0.866025403784439,
1.,0.866025403784439,1.,0.866025403784439,1.,0.866025403784439,1.,0.866025403784439,
1.,0.866025403784439,1.,0.866025403784439,1.,0.866025403784439,1.,0.866025403784439,
1.,0.866025403784439,1.,0.866025403784439,1.,0.866025403784439,1.,0.866025403784439,
1.,0.866025403784439,1.,0.866025403784439,1.,0.866025403784439,1.,0.866025403784439,
1.,0.866025403784439,1.,0.866025403784439,1.,0.866025403784439,1.,0.866025403784439,
1.,0.866025403784439,1.,0.866025403784439,1.,0.866025403784439,1.,0.866025403784439,
1.,0.866025403784439,1.,0.866025403784439,1.,0.866025403784439,1.,0.866025403784439,
1.,0.866025403784439,1.,0.866025403784439,1.,0.866025403784439,1.,0.866025403784439,
1.,0.866025403784439,1.,0.866025403784439,1.,0.866025403784439,1.,0.866025403784439,
1.,0.866025403784439,1.,0.866025403784439,1.,0.866025403784439,1.,0.866025403784439,
1.,0.866025403784439,1.,0.866025403784439,1.),(1.,0.866025403784439,1.,
0.866025403784439,1.,0.866025403784439,1.,0.866025403784439,1.,0.866025403784439,
1.,0.866025403784439,1.,0.866025403784439,1.,0.866025403784439,1.,0.866025403784439,
1.,0.866025403784439,1.,0.866025403784439,1.,0.866025403784439,1.,0.866025403784439,
1.,0.866025403784439,1.,0.866025403784439,1.,0.866025403784439,1.,0.866025403784439,
1.,0.866025403784439,1.,0.866025403784439,1.,0.866025403784439,1.,0.866025403784439,
1.,0.866025403784439,1.,0.866025403784439,1.,0.866025403784439,1.,0.866025403784439,
1.,0.866025403784439,1.,0.866025403784439,1.,0.866025403784439,1.,0.866025403784439,
1.,0.866025403784439,1.,0.866025403784439,1.,0.866025403784439,1.,0.866025403784439,
1.,0.866025403784439,1.,0.866025403784439,1.,0.866025403784439,1.,0.866025403784439,
1.,0.866025403784439,1.,0.866025403784439,1.,0.866025403784439,1.,0.866025403784439,
1.,0.866025403784439,1.,0.866025403784439,1.,0.866025403784439,1.,0.866025403784439,
1.,0.866025403784439,1.,0.866025403784439,1.,0.866025403784439,1.,0.866025403784439,
1.,0.866025403784439,1.,0.866025403784439,1.,0.866025403784439,1.,0.866025403784439,
1.,0.866025403784439,1.,0.866025403784439,1.,0.866025403784439,1.,0.866025403784439,
1.,0.866025403784439,1.,0.866025403784439,1.,0.866025403784439,1.,0.866025403784439,
1.,0.866025403784439,1.,0.866025403784439,1.,0.866025403784439,1.,0.866025403784439,
1.,0.866025403784439,1.,0.866025403784439,1.,0.866025403784439,1.,0.866025403784439,
1.,0.866025403784439,1.,0.866025403784439,1.,0.866025403784439,1.,0.866025403784439,
1.,0.866025403784439,1.,0.866025403784439,1.,0.866025403784439,1.,0.866025403784439,
1.,0.866025403784439,1.,0.866025403784439,1.,0.866025403784439,1.,0.866025403784439,
1.,0.866025403784439,1.,0.866025403784439,1.,0.866025403784439,1.,0.866025403784439,
1.,0.866025403784439,1.,0.866025403784439,1.,0.866025403784439,1.,0.866025403784439,
1.,0.866025403784439,1.,0.866025403784439,1.,0.866025403784439,1.,0.866025403784439,
1.,0.866025403784439,1.,0.866025403784439,1.,0.866025403784439,1.,0.866025403784439,
1.,0.866025403784439,1.,0.866025403784439,1.,0.866025403784439,1.,0.866025403784439,
1.,0.866025403784439,1.,0.866025403784439,1.,0.866025403784439,1.,0.866025403784439,
1.,0.866025403784439,1.,0.866025403784439,1.,0.866025403784439,1.,0.866025403784439,
1.,0.866025403784439,1.,0.866025403784439,1.,0.866025403784439,1.,0.866025403784439,
1.,0.866025403784439,1.,0.866025403784439,1.,0.866025403784439,1.,0.866025403784439,
1.,0.866025403784439,1.,0.866025403784439,1.,0.866025403784439,1.,0.866025403784439,
1.,0.866025403784439,1.,0.866025403784439,1.,0.866025403784439,1.,0.866025403784439,
1.,0.866025403784439,1.,0.866025403784439,1.,0.866025403784439,1.,0.866025403784439,
1.,0.866025403784439,1.,0.866025403784439,1.,0.866025403784439,1.,0.866025403784439,
1.,0.866025403784439,1.,0.866025403784439,1.,0.866025403784439,1.,0.866025403784439,
1.,0.866025403784439,1.,0.866025403784439,1.,0.866025403784439,1.,0.866025403784439,
1.,0.866025403784439,1.,0.866025403784439,1.,0.866025403784439,1.,0.866025403784439,
1.,0.866025403784439,1.,0.866025403784439,1.,0.866025403784439,1.,0.866025403784439,
1.,0.866025403784439,1.,0.866025403784439,1.,0.866025403784439,1.,0.866025403784439,
1.,0.866025403784439,1.,0.866025403784439,1.,0.866025403784439,1.,0.866025403784439,
1.,0.866025403784439,1.,0.866025403784439,1.,0.866025403784439,1.,0.866025403784439,
1.,0.866025403784439,1.,0.866025403784439,1.,0.866025403784439,1.,0.866025403784439,
1.,0.866025403784439,1.,0.866025403784439,1.,0.866025403784439,1.,0.866025403784439,
1.,0.866025403784439,1.,0.866025403784439,1.,0.866025403784439,1.,0.866025403784439,
1.,0.866025403784439,1.,0.866025403784439,1.,0.866025403784439,1.,0.866025403784439,
1.,0.866025403784439,1.,0.866025403784439,1.,0.866025403784439,1.,0.866025403784439,
1.,0.866025403784439,1.,0.866025403784439,1.,0.866025403784439,1.,0.866025403784439,
1.,0.866025403784439,1.,0.866025403784439,1.,0.866025403784439,1.,0.866025403784439,
1.,0.866025403784439,1.,0.866025403784439,1.,0.866025403784439,1.,0.866025403784439,
1.,0.866025403784439,1.,0.866025403784439,1.,0.866025403784439,1.,0.866025403784439,
1.,0.866025403784439,1.,0.866025403784439,1.,0.866025403784439,1.,0.866025403784439,
1.,0.866025403784439,1.,0.866025403784439,1.,0.866025403784439,1.,0.866025403784439,
1.,0.866025403784439,1.,0.866025403784439,1.,0.866025403784439,1.,0.866025403784439,
1.,0.866025403784439,1.,0.866025403784439,1.,0.866025403784439,1.,0.866025403784439,
1.,0.866025403784439,1.,0.866025403784439,1.,0.866025403784439,1.,0.866025403784439,
1.,0.866025403784439,1.,0.866025403784439,1.,0.866025403784439,1.,0.866025403784439,
1.,0.866025403784439,1.,0.866025403784439,1.,0.866025403784439,1.,0.866025403784439,
1.,0.866025403784439,1.,0.866025403784439,1.,0.866025403784439,1.,0.866025403784439,
1.,0.866025403784439,1.,0.866025403784439,1.,0.866025403784439,1.,0.866025403784439,
1.,0.866025403784439,1.,0.866025403784439,1.,0.866025403784439,1.,0.866025403784439,
1.,0.866025403784439,1.,0.866025403784439,1.,0.866025403784439,1.,0.866025403784439,
1.,0.866025403784439,1.,0.866025403784439,1.,0.866025403784439,1.,0.866025403784439,
1.,0.866025403784439,1.,0.866025403784439,1.,0.866025403784439,1.,0.866025403784439,
1.,0.866025403784439,1.,0.866025403784439,1.,0.866025403784439,1.,0.866025403784439,
1.,0.866025403784439,1.,0.866025403784439,1.,0.866025403784439,1.,0.866025403784439,
1.,0.866025403784439,1.,0.866025403784439,1.,0.866025403784439,1.,0.866025403784439,
1.,0.866025403784439,1.,0.866025403784439,1.,0.866025403784439,1.,0.866025403784439,
1.,0.866025403784439,1.,0.866025403784439,1.,0.866025403784439,1.,0.866025403784439,
1.,0.866025403784439,1.,0.866025403784439,1.,0.866025403784439,1.,0.866025403784439,
1.,0.866025403784439,1.,0.866025403784439,1.,0.866025403784439,1.,0.866025403784439,
1.,0.866025403784439,1.,0.866025403784439,1.,0.866025403784439,1.,0.866025403784439,
1.,0.866025403784439,1.,0.866025403784439,1.,0.866025403784439,1.,0.866025403784439,
1.,0.866025403784439,1.,0.866025403784439,1.,0.866025403784439,1.)))
REPRESENTATION_ITEM('')
SURFACE()
);
#33=(
BOUNDED_SURFACE()
B_SPLINE_SURFACE(1,2,((#15387,#15388,#15389,#15390,#15391,#15392,#15393,
#15394,#15395,#15396,#15397,#15398,#15399,#15400,#15401,#15402,#15403,#15404,
#15405,#15406,#15407,#15408,#15409,#15410,#15411,#15412,#15413,#15414,#15415,
#15416,#15417,#15418,#15419,#15420,#15421,#15422,#15423,#15424,#15425,#15426,
#15427,#15428,#15429,#15430,#15431,#15432,#15433,#15434,#15435,#15436,#15437,
#15438,#15439,#15440,#15441,#15442,#15443,#15444,#15445,#15446,#15447,#15448,
#15449,#15450,#15451,#15452,#15453,#15454,#15455,#15456,#15457,#15458,#15459,
#15460,#15461,#15462,#15463,#15464,#15465,#15466,#15467,#15468,#15469,#15470,
#15471,#15472,#15473,#15474,#15475,#15476,#15477,#15478,#15479,#15480,#15481,
#15482,#15483,#15484,#15485,#15486,#15487,#15488,#15489,#15490,#15491,#15492,
#15493,#15494,#15495,#15496,#15497,#15498,#15499,#15500,#15501,#15502,#15503,
#15504,#15505,#15506,#15507,#15508,#15509,#15510,#15511,#15512,#15513,#15514,
#15515,#15516,#15517,#15518,#15519,#15520,#15521,#15522,#15523,#15524,#15525,
#15526,#15527,#15528,#15529,#15530,#15531,#15532,#15533,#15534,#15535,#15536,
#15537,#15538,#15539,#15540,#15541,#15542,#15543),(#15544,#15545,#15546,
#15547,#15548,#15549,#15550,#15551,#15552,#15553,#15554,#15555,#15556,#15557,
#15558,#15559,#15560,#15561,#15562,#15563,#15564,#15565,#15566,#15567,#15568,
#15569,#15570,#15571,#15572,#15573,#15574,#15575,#15576,#15577,#15578,#15579,
#15580,#15581,#15582,#15583,#15584,#15585,#15586,#15587,#15588,#15589,#15590,
#15591,#15592,#15593,#15594,#15595,#15596,#15597,#15598,#15599,#15600,#15601,
#15602,#15603,#15604,#15605,#15606,#15607,#15608,#15609,#15610,#15611,#15612,
#15613,#15614,#15615,#15616,#15617,#15618,#15619,#15620,#15621,#15622,#15623,
#15624,#15625,#15626,#15627,#15628,#15629,#15630,#15631,#15632,#15633,#15634,
#15635,#15636,#15637,#15638,#15639,#15640,#15641,#15642,#15643,#15644,#15645,
#15646,#15647,#15648,#15649,#15650,#15651,#15652,#15653,#15654,#15655,#15656,
#15657,#15658,#15659,#15660,#15661,#15662,#15663,#15664,#15665,#15666,#15667,
#15668,#15669,#15670,#15671,#15672,#15673,#15674,#15675,#15676,#15677,#15678,
#15679,#15680,#15681,#15682,#15683,#15684,#15685,#15686,#15687,#15688,#15689,
#15690,#15691,#15692,#15693,#15694,#15695,#15696,#15697,#15698,#15699,#15700)),
 .UNSPECIFIED.,.F.,.F.,.F.)
B_SPLINE_SURFACE_WITH_KNOTS((2,2),(3,2,2,2,2,2,2,2,2,2,2,2,2,2,2,2,2,2,
2,2,2,2,2,2,2,2,2,2,2,2,2,2,2,2,2,2,2,2,2,2,2,2,2,2,2,2,2,2,2,2,2,2,2,2,
2,2,2,2,2,2,2,2,2,2,2,2,2,2,2,2,2,2,2,2,2,2,2,2,3),(-3.18491815773959E-5,
1.),(0.,0.0128205128205128,0.0256410256410256,0.0384615384615385,0.0512820512820513,
0.0641025641025641,0.0769230769230769,0.0897435897435897,0.102564102564103,
0.115384615384615,0.128205128205128,0.141025641025641,0.153846153846154,
0.166666666666667,0.179487179487179,0.192307692307692,0.205128205128205,
0.217948717948718,0.230769230769231,0.243589743589744,0.256410256410256,
0.269230769230769,0.282051282051282,0.294871794871795,0.307692307692308,
0.320512820512821,0.333333333333333,0.346153846153846,0.358974358974359,
0.371794871794872,0.384615384615385,0.397435897435897,0.41025641025641,
0.423076923076923,0.435897435897436,0.448717948717949,0.461538461538462,
0.474358974358974,0.487179487179487,0.5,0.512820512820513,0.525641025641026,
0.538461538461538,0.551282051282051,0.564102564102564,0.576923076923077,
0.58974358974359,0.602564102564103,0.615384615384615,0.628205128205128,
0.641025641025641,0.653846153846154,0.666666666666667,0.67948717948718,
0.692307692307692,0.705128205128205,0.717948717948718,0.730769230769231,
0.743589743589744,0.756410256410256,0.769230769230769,0.782051282051282,
0.794871794871795,0.807692307692308,0.82051282051282,0.833333333333333,
0.846153846153846,0.858974358974359,0.871794871794872,0.884615384615385,
0.897435897435897,0.91025641025641,0.923076923076923,0.935897435897436,
0.948717948717949,0.961538461538462,0.974358974358974,0.987179487179487,
1.),.UNSPECIFIED.)
GEOMETRIC_REPRESENTATION_ITEM()
RATIONAL_B_SPLINE_SURFACE(((1.,0.866025403784439,1.,0.866025403784439,1.,
0.866025403784439,1.,0.866025403784439,1.,0.866025403784439,1.,0.866025403784439,
1.,0.866025403784439,1.,0.866025403784439,1.,0.866025403784439,1.,0.866025403784439,
1.,0.866025403784439,1.,0.866025403784439,1.,0.866025403784439,1.,0.866025403784439,
1.,0.866025403784439,1.,0.866025403784439,1.,0.866025403784439,1.,0.866025403784439,
1.,0.866025403784439,1.,0.866025403784439,1.,0.866025403784439,1.,0.866025403784439,
1.,0.866025403784439,1.,0.866025403784439,1.,0.866025403784439,1.,0.866025403784439,
1.,0.866025403784439,1.,0.866025403784439,1.,0.866025403784439,1.,0.866025403784439,
1.,0.866025403784439,1.,0.866025403784439,1.,0.866025403784439,1.,0.866025403784439,
1.,0.866025403784439,1.,0.866025403784439,1.,0.866025403784439,1.,0.866025403784439,
1.,0.866025403784439,1.,0.866025403784439,1.,0.866025403784439,1.,0.866025403784439,
1.,0.866025403784439,1.,0.866025403784439,1.,0.866025403784439,1.,0.866025403784439,
1.,0.866025403784439,1.,0.866025403784439,1.,0.866025403784439,1.,0.866025403784439,
1.,0.866025403784439,1.,0.866025403784439,1.,0.866025403784439,1.,0.866025403784439,
1.,0.866025403784439,1.,0.866025403784439,1.,0.866025403784439,1.,0.866025403784439,
1.,0.866025403784439,1.,0.866025403784439,1.,0.866025403784439,1.,0.866025403784439,
1.,0.866025403784439,1.,0.866025403784439,1.,0.866025403784439,1.,0.866025403784439,
1.,0.866025403784439,1.,0.866025403784439,1.,0.866025403784439,1.,0.866025403784439,
1.,0.866025403784439,1.,0.866025403784439,1.,0.866025403784439,1.,0.866025403784439,
1.,0.866025403784439,1.,0.866025403784439,1.,0.866025403784439,1.,0.866025403784439,
1.),(1.,0.866025403784439,1.,0.866025403784439,1.,0.866025403784439,1.,
0.866025403784439,1.,0.866025403784439,1.,0.866025403784439,1.,0.866025403784439,
1.,0.866025403784439,1.,0.866025403784439,1.,0.866025403784439,1.,0.866025403784439,
1.,0.866025403784439,1.,0.866025403784439,1.,0.866025403784439,1.,0.866025403784439,
1.,0.866025403784439,1.,0.866025403784439,1.,0.866025403784439,1.,0.866025403784439,
1.,0.866025403784439,1.,0.866025403784439,1.,0.866025403784439,1.,0.866025403784439,
1.,0.866025403784439,1.,0.866025403784439,1.,0.866025403784439,1.,0.866025403784439,
1.,0.866025403784439,1.,0.866025403784439,1.,0.866025403784439,1.,0.866025403784439,
1.,0.866025403784439,1.,0.866025403784439,1.,0.866025403784439,1.,0.866025403784439,
1.,0.866025403784439,1.,0.866025403784439,1.,0.866025403784439,1.,0.866025403784439,
1.,0.866025403784439,1.,0.866025403784439,1.,0.866025403784439,1.,0.866025403784439,
1.,0.866025403784439,1.,0.866025403784439,1.,0.866025403784439,1.,0.866025403784439,
1.,0.866025403784439,1.,0.866025403784439,1.,0.866025403784439,1.,0.866025403784439,
1.,0.866025403784439,1.,0.866025403784439,1.,0.866025403784439,1.,0.866025403784439,
1.,0.866025403784439,1.,0.866025403784439,1.,0.866025403784439,1.,0.866025403784439,
1.,0.866025403784439,1.,0.866025403784439,1.,0.866025403784439,1.,0.866025403784439,
1.,0.866025403784439,1.,0.866025403784439,1.,0.866025403784439,1.,0.866025403784439,
1.,0.866025403784439,1.,0.866025403784439,1.,0.866025403784439,1.,0.866025403784439,
1.,0.866025403784439,1.,0.866025403784439,1.,0.866025403784439,1.,0.866025403784439,
1.,0.866025403784439,1.,0.866025403784439,1.,0.866025403784439,1.)))
REPRESENTATION_ITEM('')
SURFACE()
);
#34=(
BOUNDED_SURFACE()
B_SPLINE_SURFACE(1,2,((#15719,#15720,#15721,#15722,#15723,#15724,#15725,
#15726,#15727,#15728,#15729,#15730,#15731,#15732,#15733,#15734,#15735,#15736,
#15737,#15738,#15739,#15740,#15741,#15742,#15743,#15744,#15745,#15746,#15747,
#15748,#15749,#15750,#15751,#15752,#15753,#15754,#15755,#15756,#15757,#15758,
#15759,#15760,#15761,#15762,#15763,#15764,#15765,#15766,#15767,#15768,#15769,
#15770,#15771,#15772,#15773,#15774,#15775,#15776,#15777,#15778,#15779,#15780,
#15781,#15782,#15783,#15784,#15785,#15786,#15787,#15788,#15789,#15790,#15791,
#15792,#15793,#15794,#15795,#15796,#15797,#15798,#15799,#15800,#15801,#15802,
#15803,#15804,#15805,#15806,#15807,#15808,#15809,#15810,#15811,#15812,#15813,
#15814,#15815,#15816,#15817,#15818,#15819,#15820,#15821,#15822,#15823,#15824,
#15825,#15826,#15827,#15828,#15829,#15830,#15831,#15832,#15833,#15834,#15835,
#15836,#15837,#15838,#15839,#15840,#15841,#15842,#15843,#15844,#15845,#15846,
#15847,#15848,#15849,#15850,#15851,#15852,#15853,#15854,#15855,#15856,#15857,
#15858,#15859,#15860,#15861,#15862,#15863,#15864,#15865,#15866,#15867,#15868,
#15869,#15870,#15871,#15872,#15873,#15874,#15875),(#15876,#15877,#15878,
#15879,#15880,#15881,#15882,#15883,#15884,#15885,#15886,#15887,#15888,#15889,
#15890,#15891,#15892,#15893,#15894,#15895,#15896,#15897,#15898,#15899,#15900,
#15901,#15902,#15903,#15904,#15905,#15906,#15907,#15908,#15909,#15910,#15911,
#15912,#15913,#15914,#15915,#15916,#15917,#15918,#15919,#15920,#15921,#15922,
#15923,#15924,#15925,#15926,#15927,#15928,#15929,#15930,#15931,#15932,#15933,
#15934,#15935,#15936,#15937,#15938,#15939,#15940,#15941,#15942,#15943,#15944,
#15945,#15946,#15947,#15948,#15949,#15950,#15951,#15952,#15953,#15954,#15955,
#15956,#15957,#15958,#15959,#15960,#15961,#15962,#15963,#15964,#15965,#15966,
#15967,#15968,#15969,#15970,#15971,#15972,#15973,#15974,#15975,#15976,#15977,
#15978,#15979,#15980,#15981,#15982,#15983,#15984,#15985,#15986,#15987,#15988,
#15989,#15990,#15991,#15992,#15993,#15994,#15995,#15996,#15997,#15998,#15999,
#16000,#16001,#16002,#16003,#16004,#16005,#16006,#16007,#16008,#16009,#16010,
#16011,#16012,#16013,#16014,#16015,#16016,#16017,#16018,#16019,#16020,#16021,
#16022,#16023,#16024,#16025,#16026,#16027,#16028,#16029,#16030,#16031,#16032)),
 .UNSPECIFIED.,.F.,.F.,.F.)
B_SPLINE_SURFACE_WITH_KNOTS((2,2),(3,2,2,2,2,2,2,2,2,2,2,2,2,2,2,2,2,2,
2,2,2,2,2,2,2,2,2,2,2,2,2,2,2,2,2,2,2,2,2,2,2,2,2,2,2,2,2,2,2,2,2,2,2,2,
2,2,2,2,2,2,2,2,2,2,2,2,2,2,2,2,2,2,2,2,2,2,2,2,3),(0.,1.),(0.,0.0128205128205128,
0.0256410256410256,0.0384615384615385,0.0512820512820513,0.0641025641025641,
0.0769230769230769,0.0897435897435897,0.102564102564103,0.115384615384615,
0.128205128205128,0.141025641025641,0.153846153846154,0.166666666666667,
0.179487179487179,0.192307692307692,0.205128205128205,0.217948717948718,
0.230769230769231,0.243589743589744,0.256410256410256,0.269230769230769,
0.282051282051282,0.294871794871795,0.307692307692308,0.320512820512821,
0.333333333333333,0.346153846153846,0.358974358974359,0.371794871794872,
0.384615384615385,0.397435897435897,0.41025641025641,0.423076923076923,
0.435897435897436,0.448717948717949,0.461538461538462,0.474358974358974,
0.487179487179487,0.5,0.512820512820513,0.525641025641026,0.538461538461538,
0.551282051282051,0.564102564102564,0.576923076923077,0.58974358974359,
0.602564102564103,0.615384615384615,0.628205128205128,0.641025641025641,
0.653846153846154,0.666666666666667,0.67948717948718,0.692307692307692,
0.705128205128205,0.717948717948718,0.730769230769231,0.743589743589744,
0.756410256410256,0.769230769230769,0.782051282051282,0.794871794871795,
0.807692307692308,0.82051282051282,0.833333333333333,0.846153846153846,
0.858974358974359,0.871794871794872,0.884615384615385,0.897435897435897,
0.91025641025641,0.923076923076923,0.935897435897436,0.948717948717949,
0.961538461538462,0.974358974358974,0.987179487179487,1.),.UNSPECIFIED.)
GEOMETRIC_REPRESENTATION_ITEM()
RATIONAL_B_SPLINE_SURFACE(((1.,0.866025403784439,1.,0.866025403784439,1.,
0.866025403784439,1.,0.866025403784439,1.,0.866025403784439,1.,0.866025403784439,
1.,0.866025403784439,1.,0.866025403784439,1.,0.866025403784439,1.,0.866025403784439,
1.,0.866025403784439,1.,0.866025403784439,1.,0.866025403784439,1.,0.866025403784439,
1.,0.866025403784439,1.,0.866025403784439,1.,0.866025403784439,1.,0.866025403784439,
1.,0.866025403784439,1.,0.866025403784439,1.,0.866025403784439,1.,0.866025403784439,
1.,0.866025403784439,1.,0.866025403784439,1.,0.866025403784439,1.,0.866025403784439,
1.,0.866025403784439,1.,0.866025403784439,1.,0.866025403784439,1.,0.866025403784439,
1.,0.866025403784439,1.,0.866025403784439,1.,0.866025403784439,1.,0.866025403784439,
1.,0.866025403784439,1.,0.866025403784439,1.,0.866025403784439,1.,0.866025403784439,
1.,0.866025403784439,1.,0.866025403784439,1.,0.866025403784439,1.,0.866025403784439,
1.,0.866025403784439,1.,0.866025403784439,1.,0.866025403784439,1.,0.866025403784439,
1.,0.866025403784439,1.,0.866025403784439,1.,0.866025403784439,1.,0.866025403784439,
1.,0.866025403784439,1.,0.866025403784439,1.,0.866025403784439,1.,0.866025403784439,
1.,0.866025403784439,1.,0.866025403784439,1.,0.866025403784439,1.,0.866025403784439,
1.,0.866025403784439,1.,0.866025403784439,1.,0.866025403784439,1.,0.866025403784439,
1.,0.866025403784439,1.,0.866025403784439,1.,0.866025403784439,1.,0.866025403784439,
1.,0.866025403784439,1.,0.866025403784439,1.,0.866025403784439,1.,0.866025403784439,
1.,0.866025403784439,1.,0.866025403784439,1.,0.866025403784439,1.,0.866025403784439,
1.,0.866025403784439,1.,0.866025403784439,1.,0.866025403784439,1.,0.866025403784439,
1.),(1.,0.866025403784439,1.,0.866025403784439,1.,0.866025403784439,1.,
0.866025403784439,1.,0.866025403784439,1.,0.866025403784439,1.,0.866025403784439,
1.,0.866025403784439,1.,0.866025403784439,1.,0.866025403784439,1.,0.866025403784439,
1.,0.866025403784439,1.,0.866025403784439,1.,0.866025403784439,1.,0.866025403784439,
1.,0.866025403784439,1.,0.866025403784439,1.,0.866025403784439,1.,0.866025403784439,
1.,0.866025403784439,1.,0.866025403784439,1.,0.866025403784439,1.,0.866025403784439,
1.,0.866025403784439,1.,0.866025403784439,1.,0.866025403784439,1.,0.866025403784439,
1.,0.866025403784439,1.,0.866025403784439,1.,0.866025403784439,1.,0.866025403784439,
1.,0.866025403784439,1.,0.866025403784439,1.,0.866025403784439,1.,0.866025403784439,
1.,0.866025403784439,1.,0.866025403784439,1.,0.866025403784439,1.,0.866025403784439,
1.,0.866025403784439,1.,0.866025403784439,1.,0.866025403784439,1.,0.866025403784439,
1.,0.866025403784439,1.,0.866025403784439,1.,0.866025403784439,1.,0.866025403784439,
1.,0.866025403784439,1.,0.866025403784439,1.,0.866025403784439,1.,0.866025403784439,
1.,0.866025403784439,1.,0.866025403784439,1.,0.866025403784439,1.,0.866025403784439,
1.,0.866025403784439,1.,0.866025403784439,1.,0.866025403784439,1.,0.866025403784439,
1.,0.866025403784439,1.,0.866025403784439,1.,0.866025403784439,1.,0.866025403784439,
1.,0.866025403784439,1.,0.866025403784439,1.,0.866025403784439,1.,0.866025403784439,
1.,0.866025403784439,1.,0.866025403784439,1.,0.866025403784439,1.,0.866025403784439,
1.,0.866025403784439,1.,0.866025403784439,1.,0.866025403784439,1.,0.866025403784439,
1.,0.866025403784439,1.,0.866025403784439,1.,0.866025403784439,1.)))
REPRESENTATION_ITEM('')
SURFACE()
);
#35=(
BOUNDED_CURVE()
B_SPLINE_CURVE(2,(#11220,#11221,#11222),.UNSPECIFIED.,.F.,.F.)
B_SPLINE_CURVE_WITH_KNOTS((3,3),(0.127655147271296,0.355324362692749),
 .UNSPECIFIED.)
CURVE()
GEOMETRIC_REPRESENTATION_ITEM()
RATIONAL_B_SPLINE_CURVE((1.37128129211021,1.58341924626905,1.37128129211021))
REPRESENTATION_ITEM('')
);
#36=(
BOUNDED_CURVE()
B_SPLINE_CURVE(2,(#13762,#13763,#13764),.UNSPECIFIED.,.F.,.F.)
B_SPLINE_CURVE_WITH_KNOTS((3,3),(-0.35532436269275,-0.127655147271296),
 .UNSPECIFIED.)
CURVE()
GEOMETRIC_REPRESENTATION_ITEM()
RATIONAL_B_SPLINE_CURVE((1.37128129211021,1.58341924626905,1.37128129211021))
REPRESENTATION_ITEM('')
);
#37=(
BOUNDED_CURVE()
B_SPLINE_CURVE(2,(#13766,#13767,#13768),.UNSPECIFIED.,.F.,.F.)
B_SPLINE_CURVE_WITH_KNOTS((3,3),(-0.355324362692749,-0.127655147271296),
 .UNSPECIFIED.)
CURVE()
GEOMETRIC_REPRESENTATION_ITEM()
RATIONAL_B_SPLINE_CURVE((1.37128129211021,1.58341924626905,1.37128129211021))
REPRESENTATION_ITEM('')
);
#38=(
BOUNDED_CURVE()
B_SPLINE_CURVE(2,(#13770,#13771,#13772),.UNSPECIFIED.,.F.,.F.)
B_SPLINE_CURVE_WITH_KNOTS((3,3),(-0.355324362692749,-0.127655147271296),
 .UNSPECIFIED.)
CURVE()
GEOMETRIC_REPRESENTATION_ITEM()
RATIONAL_B_SPLINE_CURVE((1.37128129211021,1.58341924626905,1.37128129211021))
REPRESENTATION_ITEM('')
);
#39=(
BOUNDED_CURVE()
B_SPLINE_CURVE(2,(#13774,#13775,#13776),.UNSPECIFIED.,.F.,.F.)
B_SPLINE_CURVE_WITH_KNOTS((3,3),(-0.355324362692749,-0.127655147271296),
 .UNSPECIFIED.)
CURVE()
GEOMETRIC_REPRESENTATION_ITEM()
RATIONAL_B_SPLINE_CURVE((1.37128129211021,1.58341924626905,1.37128129211021))
REPRESENTATION_ITEM('')
);
#40=(
BOUNDED_CURVE()
B_SPLINE_CURVE(2,(#13778,#13779,#13780),.UNSPECIFIED.,.F.,.F.)
B_SPLINE_CURVE_WITH_KNOTS((3,3),(-0.35532436269275,-0.127655147271296),
 .UNSPECIFIED.)
CURVE()
GEOMETRIC_REPRESENTATION_ITEM()
RATIONAL_B_SPLINE_CURVE((1.3712812921102,1.58341924626905,1.37128129211021))
REPRESENTATION_ITEM('')
);
#41=(
BOUNDED_CURVE()
B_SPLINE_CURVE(2,(#15284,#15285,#15286),.UNSPECIFIED.,.F.,.F.)
B_SPLINE_CURVE_WITH_KNOTS((3,3),(0.139528316509146,0.517127310763527),
 .UNSPECIFIED.)
CURVE()
GEOMETRIC_REPRESENTATION_ITEM()
RATIONAL_B_SPLINE_CURVE((1.18564064605509,1.36905989232428,1.18564064605509))
REPRESENTATION_ITEM('')
);
#42=(
BOUNDED_CURVE()
B_SPLINE_CURVE(2,(#16064,#16065,#16066),.UNSPECIFIED.,.F.,.F.)
B_SPLINE_CURVE_WITH_KNOTS((3,3),(-0.517127310763468,-0.13952831650911),
 .UNSPECIFIED.)
CURVE()
GEOMETRIC_REPRESENTATION_ITEM()
RATIONAL_B_SPLINE_CURVE((1.18564064605504,1.36905989232421,1.18564064605504))
REPRESENTATION_ITEM('')
);
#43=(
BOUNDED_CURVE()
B_SPLINE_CURVE(2,(#16068,#16069,#16070),.UNSPECIFIED.,.F.,.F.)
B_SPLINE_CURVE_WITH_KNOTS((3,3),(-0.517127310763468,-0.13952831650911),
 .UNSPECIFIED.)
CURVE()
GEOMETRIC_REPRESENTATION_ITEM()
RATIONAL_B_SPLINE_CURVE((1.18564064605504,1.36905989232421,1.18564064605504))
REPRESENTATION_ITEM('')
);
#44=(
BOUNDED_CURVE()
B_SPLINE_CURVE(2,(#16072,#16073,#16074),.UNSPECIFIED.,.F.,.F.)
B_SPLINE_CURVE_WITH_KNOTS((3,3),(-0.517127310763468,-0.13952831650911),
 .UNSPECIFIED.)
CURVE()
GEOMETRIC_REPRESENTATION_ITEM()
RATIONAL_B_SPLINE_CURVE((1.18564064605504,1.36905989232421,1.18564064605504))
REPRESENTATION_ITEM('')
);
#45=(
BOUNDED_CURVE()
B_SPLINE_CURVE(2,(#16076,#16077,#16078),.UNSPECIFIED.,.F.,.F.)
B_SPLINE_CURVE_WITH_KNOTS((3,3),(-0.517127310763468,-0.13952831650911),
 .UNSPECIFIED.)
CURVE()
GEOMETRIC_REPRESENTATION_ITEM()
RATIONAL_B_SPLINE_CURVE((1.18564064605504,1.36905989232421,1.18564064605504))
REPRESENTATION_ITEM('')
);
#46=(
BOUNDED_CURVE()
B_SPLINE_CURVE(2,(#16080,#16081,#16082),.UNSPECIFIED.,.F.,.F.)
B_SPLINE_CURVE_WITH_KNOTS((3,3),(-0.517127310763468,-0.13952831650911),
 .UNSPECIFIED.)
CURVE()
GEOMETRIC_REPRESENTATION_ITEM()
RATIONAL_B_SPLINE_CURVE((1.18564064605504,1.36905989232421,1.18564064605504))
REPRESENTATION_ITEM('')
);
#47=CONICAL_SURFACE('',#3504,2.75,0.785398163397447);
#48=CONICAL_SURFACE('',#3508,2.475,0.785398163397444);
#49=CONICAL_SURFACE('',#3511,1.44337567297406,0.78539816339745);
#50=CONICAL_SURFACE('',#3514,1.01866833150658,0.959931088596884);
#51=CONICAL_SURFACE('',#3528,1.44337567297406,0.78539816339745);
#52=CONICAL_SURFACE('',#3529,1.44337567297406,0.78539816339745);
#53=CONICAL_SURFACE('',#3530,1.44337567297406,0.78539816339745);
#54=CONICAL_SURFACE('',#3531,1.44337567297406,0.78539816339745);
#55=CONICAL_SURFACE('',#3532,1.44337567297406,0.78539816339745);
#56=CONICAL_SURFACE('',#3563,5.,0.785398163397451);
#57=CONICAL_SURFACE('',#3567,4.49999999999999,0.785398163397451);
#58=CONICAL_SURFACE('',#3570,2.88675134594813,0.78539816339745);
#59=CONICAL_SURFACE('',#3573,2.09648094716167,0.959931088596884);
#60=CONICAL_SURFACE('',#3587,2.88675134594813,0.78539816339745);
#61=CONICAL_SURFACE('',#3588,2.88675134594813,0.78539816339745);
#62=CONICAL_SURFACE('',#3589,2.88675134594813,0.78539816339745);
#63=CONICAL_SURFACE('',#3590,2.88675134594813,0.78539816339745);
#64=CONICAL_SURFACE('',#3591,2.88675134594813,0.78539816339745);
#65=B_SPLINE_CURVE_WITH_KNOTS('',3,(#4425,#4426,#4427,#4428,#4429,#4430,
#4431,#4432,#4433,#4434,#4435,#4436,#4437,#4438,#4439,#4440,#4441,#4442,
#4443,#4444,#4445,#4446,#4447,#4448,#4449,#4450,#4451,#4452,#4453,#4454,
#4455,#4456,#4457,#4458),.UNSPECIFIED.,.F.,.F.,(4,2,2,2,2,2,2,2,2,2,2,2,
2,2,2,2,4),(12.3065079330542,12.3501451042214,12.4074290290949,12.4676567565786,
12.5255756583999,12.5841562830619,12.6436300234702,12.7008820599017,12.7605799267151,
12.8193109748968,12.8764145371848,12.9361361750228,12.9942122420724,13.0522786707347,
13.1119354817417,13.1669629397362,13.221082343429),.UNSPECIFIED.);
#66=B_SPLINE_CURVE_WITH_KNOTS('',3,(#4461,#4462,#4463,#4464,#4465,#4466,
#4467,#4468,#4469,#4470,#4471,#4472,#4473,#4474,#4475,#4476,#4477,#4478,
#4479,#4480,#4481,#4482,#4483,#4484,#4485,#4486,#4487,#4488,#4489,#4490,
#4491,#4492),.UNSPECIFIED.,.F.,.F.,(4,2,2,2,2,2,2,2,2,2,2,2,2,2,2,4),(9.99999990206491E-7,
0.0382081180238175,0.0753789529121788,0.1323441680148,0.191346520342441,
0.250912179606301,0.308417604102157,0.368182607620242,0.425890272120995,
0.484057624588961,0.543718445884468,0.600699668488608,0.659523896490747,
0.719736140423325,0.777095071902247,0.793607928122283),.UNSPECIFIED.);
#67=B_SPLINE_CURVE_WITH_KNOTS('',3,(#4497,#4498,#4499,#4500,#4501,#4502,
#4503,#4504,#4505,#4506,#4507,#4508,#4509,#4510,#4511,#4512,#4513,#4514,
#4515,#4516,#4517,#4518,#4519,#4520,#4521,#4522,#4523,#4524,#4525,#4526,
#4527,#4528,#4529,#4530,#4531,#4532),.UNSPECIFIED.,.F.,.F.,(4,2,2,2,2,2,
2,2,2,2,2,2,2,2,2,2,2,4),(11.3593214869703,11.4120616196874,11.469860939578,
11.5296844252415,11.5872471299816,11.6469267518157,11.7059860002033,11.7630169745398,
11.8227393960333,11.8811366636232,11.9386346320686,11.9986501197308,12.0563820021012,
12.1154669208762,12.1747258102848,12.2318284494778,12.2915547766917,12.3065079330542),
 .UNSPECIFIED.);
#68=B_SPLINE_CURVE_WITH_KNOTS('',3,(#4533,#4534,#4535,#4536,#4537,#4538,
#4539,#4540,#4541,#4542,#4543,#4544,#4545,#4546,#4547,#4548,#4549,#4550,
#4551,#4552,#4553,#4554,#4555,#4556,#4557,#4558,#4559,#4560,#4561,#4562,
#4563,#4564,#4565,#4566,#4567,#4568),.UNSPECIFIED.,.F.,.F.,(4,2,2,2,2,2,
2,2,2,2,2,2,2,2,2,2,2,4),(0.793607928122283,0.836693793325549,0.894762368245062,
0.952783679317473,1.01246723025008,1.06954543871555,1.12822110583594,1.18786306685052,
1.24501330670747,1.30436356111747,1.36289194094477,1.42069271493701,1.48079571768986,
1.53800013794653,1.59647043929888,1.65609438946904,1.71308833543109,1.73962253252461),
 .UNSPECIFIED.);
#69=B_SPLINE_CURVE_WITH_KNOTS('',3,(#4573,#4574,#4575,#4576,#4577,#4578,
#4579,#4580,#4581,#4582,#4583,#4584,#4585,#4586,#4587,#4588,#4589,#4590,
#4591,#4592,#4593,#4594,#4595,#4596,#4597,#4598,#4599,#4600,#4601,#4602,
#4603,#4604,#4605,#4606,#4607,#4608,#4609,#4610),.UNSPECIFIED.,.F.,.F.,
(4,2,2,2,2,2,2,2,2,2,2,2,2,2,2,2,2,2,4),(10.4120681496092,10.4160399183674,
10.4739012488154,10.532532526427,10.5919436056982,10.6491532005426,10.7088684962769,
10.7676046721927,10.8247596910615,10.8845160325063,10.942597171791,11.0007611609429,
11.0604202190616,11.1178381254512,11.1781676026673,11.2370503517478,11.2941035108615,
11.3538362807252,11.3593214869703),.UNSPECIFIED.);
#70=B_SPLINE_CURVE_WITH_KNOTS('',3,(#4611,#4612,#4613,#4614,#4615,#4616,
#4617,#4618,#4619,#4620,#4621,#4622,#4623,#4624,#4625,#4626,#4627,#4628,
#4629,#4630,#4631,#4632,#4633,#4634,#4635,#4636,#4637,#4638,#4639,#4640,
#4641,#4642,#4643,#4644,#4645,#4646),.UNSPECIFIED.,.F.,.F.,(4,2,2,2,2,2,
2,2,2,2,2,2,2,2,2,2,2,4),(1.73962253252461,1.77222530666721,1.8312677308041,
1.88888332499174,1.94877616984512,2.00620398990791,2.06448339868147,2.12410498572828,
2.1810373483335,2.23997704486707,2.29962065766544,2.35706958928878,2.41677328536191,
2.474509804082,2.53262015808444,2.59225347828056,2.64921706266063,2.68520534921387),
 .UNSPECIFIED.);
#71=B_SPLINE_CURVE_WITH_KNOTS('',3,(#4651,#4652,#4653,#4654,#4655,#4656,
#4657,#4658,#4659,#4660,#4661,#4662,#4663,#4664,#4665,#4666,#4667,#4668,
#4669,#4670,#4671,#4672,#4673,#4674,#4675,#4676,#4677,#4678,#4679,#4680,
#4681,#4682,#4683,#4684,#4685,#4686),.UNSPECIFIED.,.F.,.F.,(4,2,2,2,2,2,
2,2,2,2,2,2,2,2,2,2,2,4),(9.46528368268187,9.47848543372585,9.53599683933645,
9.59575548397403,9.65475754403422,9.71176079803638,9.77145766567987,9.82979894548027,
9.88731609493067,9.94727158905945,10.0049484722203,10.0641007913776,10.1232990942859,
10.1803579390103,10.2400562434745,10.2985874933563,10.355875095084,10.4120681496092),
 .UNSPECIFIED.);
#72=B_SPLINE_CURVE_WITH_KNOTS('',3,(#4687,#4688,#4689,#4690,#4691,#4692,
#4693,#4694,#4695,#4696,#4697,#4698,#4699,#4700,#4701,#4702,#4703,#4704,
#4705,#4706,#4707,#4708,#4709,#4710,#4711,#4712,#4713,#4714,#4715,#4716,
#4717,#4718,#4719,#4720,#4721,#4722),.UNSPECIFIED.,.F.,.F.,(4,2,2,2,2,2,
2,2,2,2,2,2,2,2,2,2,2,4),(2.68520534921387,2.70798336573936,2.76760610560521,
2.82488923138164,2.88440485321813,2.9425739451409,3.0005198324018,3.06078901972067,
3.11786520135269,3.1764872223859,3.23610724074771,3.29320711363948,3.35250207009198,
3.41109478759636,3.46884536680284,3.52889303172362,3.58611246849265,3.6309319416206),
 .UNSPECIFIED.);
#73=B_SPLINE_CURVE_WITH_KNOTS('',3,(#4727,#4728,#4729,#4730,#4731,#4732,
#4733,#4734,#4735,#4736,#4737,#4738,#4739,#4740,#4741,#4742,#4743,#4744,
#4745,#4746,#4747,#4748,#4749,#4750,#4751,#4752,#4753,#4754,#4755,#4756,
#4757,#4758,#4759,#4760,#4761,#4762),.UNSPECIFIED.,.F.,.F.,(4,2,2,2,2,2,
2,2,2,2,2,2,2,2,2,2,2,4),(8.5182999259804,8.54118975488101,8.59835321899405,
8.65805100370803,8.71673690921719,8.77389559797688,8.8342296753674,8.89223916112775,
8.95051061732658,9.01009032257191,9.06743599476911,9.12713358623513,9.18596378329058,
9.2430037551143,9.30271322158928,9.36088684477416,9.41871774480624,9.46528368268187),
 .UNSPECIFIED.);
#74=B_SPLINE_CURVE_WITH_KNOTS('',3,(#4763,#4764,#4765,#4766,#4767,#4768,
#4769,#4770,#4771,#4772,#4773,#4774,#4775,#4776,#4777,#4778,#4779,#4780,
#4781,#4782,#4783,#4784,#4785,#4786,#4787,#4788,#4789,#4790,#4791,#4792,
#4793,#4794,#4795,#4796,#4797,#4798),.UNSPECIFIED.,.F.,.F.,(4,2,2,2,2,2,
2,2,2,2,2,2,2,2,2,2,2,4),(3.6309319416206,3.64453116923981,3.70413602663968,
3.76109553653151,3.82017947591006,3.879303296199,3.93687146788755,3.99671211559328,
4.05417087172229,4.11240200114536,4.17200703442385,4.22892162369335,4.28781193871886,
4.3475484455706,4.40495389667358,4.46460986444808,4.52238979042993,4.57622084488491),
 .UNSPECIFIED.);
#75=B_SPLINE_CURVE_WITH_KNOTS('',3,(#4803,#4804,#4805,#4806,#4807,#4808,
#4809,#4810,#4811,#4812,#4813,#4814,#4815,#4816,#4817,#4818,#4819,#4820,
#4821,#4822,#4823,#4824,#4825,#4826,#4827,#4828,#4829,#4830,#4831,#4832,
#4833,#4834,#4835,#4836,#4837,#4838),.UNSPECIFIED.,.F.,.F.,(4,2,2,2,2,2,
2,2,2,2,2,2,2,2,2,2,2,4),(7.5716960552896,7.60423743846116,7.6612281220302,
7.72091297411623,7.77920963502345,7.83676419357704,7.89667116502989,7.95430421626943,
8.0135459356005,8.07269473814796,8.12972394158701,8.18940763930323,8.24789078655365,
8.30519959013331,8.36531258815267,8.42312717311353,8.48183057784543,8.5182999259804),
 .UNSPECIFIED.);
#76=B_SPLINE_CURVE_WITH_KNOTS('',3,(#4839,#4840,#4841,#4842,#4843,#4844,
#4845,#4846,#4847,#4848,#4849,#4850,#4851,#4852,#4853,#4854,#4855,#4856,
#4857,#4858,#4859,#4860,#4861,#4862,#4863,#4864,#4865,#4866,#4867,#4868,
#4869,#4870,#4871,#4872,#4873,#4874,#4875,#4876),.UNSPECIFIED.,.F.,.F.,
(4,2,2,2,2,2,2,2,2,2,2,2,2,2,2,2,2,2,4),(4.57622084488491,4.58045640095494,
4.64007549289116,4.69703612570595,4.75575796407587,4.81536300948911,4.87260353180803,
4.93207244285968,4.99030512223658,5.04820884699396,5.10843076232521,5.1655203874827,
5.22409853430335,5.28370879811832,5.34077048942077,5.40001999793091,5.45869724164839,
5.51640755766302,5.52173250778575),.UNSPECIFIED.);
#77=B_SPLINE_CURVE_WITH_KNOTS('',3,(#4881,#4882,#4883,#4884,#4885,#4886,
#4887,#4888,#4889,#4890,#4891,#4892,#4893,#4894,#4895,#4896,#4897,#4898,
#4899,#4900,#4901,#4902,#4903,#4904,#4905,#4906,#4907,#4908,#4909,#4910,
#4911,#4912,#4913,#4914,#4915,#4916),.UNSPECIFIED.,.F.,.F.,(4,2,2,2,2,2,
2,2,2,2,2,2,2,2,2,2,2,4),(6.62489363100816,6.66636915191822,6.72354715793113,
6.7838380207391,6.84180929106473,6.9001512958772,6.95968824485961,7.01699515264273,
7.07667961002264,7.13546924641295,7.19251168022183,7.25221151122912,7.31034523588993,
7.36822607574874,7.4279499012335,7.48542158632837,7.54528105177603,7.5716960552896),
 .UNSPECIFIED.);
#78=B_SPLINE_CURVE_WITH_KNOTS('',3,(#4917,#4918,#4919,#4920,#4921,#4922,
#4923,#4924,#4925,#4926,#4927,#4928,#4929,#4930,#4931,#4932,#4933,#4934,
#4935,#4936,#4937,#4938,#4939,#4940,#4941,#4942,#4943,#4944,#4945,#4946,
#4947,#4948,#4949,#4950,#4951,#4952),.UNSPECIFIED.,.F.,.F.,(4,2,2,2,2,2,
2,2,2,2,2,2,2,2,2,2,2,4),(5.52173250778575,5.57641005775869,5.63366104224023,
5.69203822905331,5.75163628757172,5.80857482836752,5.86761593491735,5.92684162094214,
5.98437265608629,6.04417168574834,6.10167845907719,6.15987179968002,6.21947267848104,
6.27638380337001,6.33523537363699,6.39508480836205,6.45245747608472,6.46693839371207),
 .UNSPECIFIED.);
#79=B_SPLINE_CURVE_WITH_KNOTS('',3,(#4957,#4958,#4959,#4960,#4961,#4962,
#4963,#4964,#4965,#4966,#4967,#4968,#4969,#4970,#4971,#4972,#4973,#4974,
#4975,#4976,#4977,#4978,#4979,#4980,#4981,#4982,#4983,#4984,#4985,#4986,
#4987,#4988,#4989,#4990,#4991,#4992),.UNSPECIFIED.,.F.,.F.,(4,2,2,2,2,2,
2,2,2,2,2,2,2,2,2,2,2,4),(5.67816469344671,5.7305709328489,5.78802655381077,
5.84640523467781,5.90609816977388,5.96310256938294,6.02214321740603,6.08175921627804,
6.13930234217697,6.19910631068435,6.25685886211806,6.31506435843812,6.37476688891598,
6.43178858650946,6.49065136349416,6.55034660072478,6.60772312076871,6.62489363100816),
 .UNSPECIFIED.);
#80=B_SPLINE_CURVE_WITH_KNOTS('',3,(#4993,#4994,#4995,#4996,#4997,#4998,
#4999,#5000,#5001,#5002,#5003,#5004,#5005,#5006,#5007,#5008,#5009,#5010,
#5011,#5012,#5013,#5014,#5015,#5016,#5017,#5018,#5019,#5020,#5021,#5022,
#5023,#5024,#5025,#5026,#5027,#5028),.UNSPECIFIED.,.F.,.F.,(4,2,2,2,2,2,
2,2,2,2,2,2,2,2,2,2,2,4),(6.46693839371207,6.51207675559081,6.56991706935279,
6.62795086937767,6.68756824780858,6.7445405616574,6.80322903957253,6.86282887980316,
6.92003770451941,6.97947118078753,7.03778527341963,7.09565802938819,7.15584423780416,
7.21296293555021,7.27150857139592,7.33112177531786,7.38815926376536,7.41248408643445),
 .UNSPECIFIED.);
#81=B_SPLINE_CURVE_WITH_KNOTS('',3,(#5033,#5034,#5035,#5036,#5037,#5038,
#5039,#5040,#5041,#5042,#5043,#5044,#5045,#5046,#5047,#5048,#5049,#5050,
#5051,#5052,#5053,#5054,#5055,#5056,#5057,#5058,#5059,#5060,#5061,#5062,
#5063,#5064,#5065,#5066,#5067,#5068,#5069,#5070),.UNSPECIFIED.,.F.,.F.,
(4,2,2,2,2,2,2,2,2,2,2,2,2,2,2,2,2,2,4),(4.73137692895357,4.73351332554757,
4.7932077005674,4.85027966628902,4.90899335278162,4.96866490121868,5.02589972895465,
5.08535631113546,5.14388370116477,5.2017847798158,5.26199497842898,5.31924186351892,
5.37781445269183,5.43751211303465,5.49459342631072,5.55383465770945,5.61286037528395,
5.67057374852228,5.67816469344671),.UNSPECIFIED.);
#82=B_SPLINE_CURVE_WITH_KNOTS('',3,(#5071,#5072,#5073,#5074,#5075,#5076,
#5077,#5078,#5079,#5080,#5081,#5082,#5083,#5084,#5085,#5086,#5087,#5088,
#5089,#5090,#5091,#5092,#5093,#5094,#5095,#5096,#5097,#5098,#5099,#5100,
#5101,#5102,#5103,#5104,#5105,#5106),.UNSPECIFIED.,.F.,.F.,(4,2,2,2,2,2,
2,2,2,2,2,2,2,2,2,2,2,4),(7.41248408643445,7.44737482518604,7.50615460518314,
7.56383608395727,7.62380525965147,7.68110381821171,7.73945112976594,7.79905509114986,
7.85598733359401,7.91499741183766,7.97434250819365,8.03184811756798,8.09161769536678,
8.14918847815972,8.20735598241583,8.26696542909763,8.323887940075,8.35780766670626),
 .UNSPECIFIED.);
#83=B_SPLINE_CURVE_WITH_KNOTS('',3,(#5111,#5112,#5113,#5114,#5115,#5116,
#5117,#5118,#5119,#5120,#5121,#5122,#5123,#5124,#5125,#5126,#5127,#5128,
#5129,#5130,#5131,#5132,#5133,#5134,#5135,#5136,#5137,#5138,#5139,#5140,
#5141,#5142,#5143,#5144,#5145,#5146),.UNSPECIFIED.,.F.,.F.,(4,2,2,2,2,2,
2,2,2,2,2,2,2,2,2,2,2,4),(3.78505336357152,3.79633504265058,3.85600186680117,
3.91298839072354,3.97203861912339,4.0315155612614,4.08906323199396,4.14887474308068,
4.20654234297438,4.26475237656159,4.32442627343045,4.38141352875308,4.44028125136242,
4.50039801376916,4.55779470487736,4.61743481676312,4.67545443876775,4.73137692895357),
 .UNSPECIFIED.);
#84=B_SPLINE_CURVE_WITH_KNOTS('',3,(#5147,#5148,#5149,#5150,#5151,#5152,
#5153,#5154,#5155,#5156,#5157,#5158,#5159,#5160,#5161,#5162,#5163,#5164,
#5165,#5166,#5167,#5168,#5169,#5170,#5171,#5172,#5173,#5174,#5175,#5176,
#5177,#5178,#5179,#5180,#5181,#5182),.UNSPECIFIED.,.F.,.F.,(4,2,2,2,2,2,
2,2,2,2,2,2,2,2,2,2,2,4),(8.35780766670626,8.38271290618933,8.44269182822792,
8.50004371555209,8.55963879697493,8.61755475984356,8.67556800105566,8.73519642710466,
8.7921949882972,8.85086255569544,8.91047008161919,8.96765940407682,9.02707015092165,
9.0854809920481,9.14333524882579,9.20349876712114,9.26066147708346,9.30347785098181),
 .UNSPECIFIED.);
#85=B_SPLINE_CURVE_WITH_KNOTS('',3,(#5187,#5188,#5189,#5190,#5191,#5192,
#5193,#5194,#5195,#5196,#5197,#5198,#5199,#5200,#5201,#5202,#5203,#5204,
#5205,#5206,#5207,#5208,#5209,#5210,#5211,#5212,#5213,#5214,#5215,#5216,
#5217,#5218,#5219,#5220,#5221,#5222),.UNSPECIFIED.,.F.,.F.,(4,2,2,2,2,2,
2,2,2,2,2,2,2,2,2,2,2,4),(2.83853820214292,2.85920935415258,2.91886541369337,
2.97611193270069,3.03558306837167,3.09400592585505,3.15191754268545,3.21214206760963,
3.26933654891,3.32792082333311,3.38759514775205,3.44467615676084,3.50393017738898,
3.56283162812413,3.62055317256934,3.6805620157535,3.73794757637855,3.78505336357152),
 .UNSPECIFIED.);
#86=B_SPLINE_CURVE_WITH_KNOTS('',3,(#5223,#5224,#5225,#5226,#5227,#5228,
#5229,#5230,#5231,#5232,#5233,#5234,#5235,#5236,#5237,#5238,#5239,#5240,
#5241,#5242,#5243,#5244,#5245,#5246,#5247,#5248,#5249,#5250,#5251,#5252,
#5253,#5254,#5255,#5256,#5257,#5258),.UNSPECIFIED.,.F.,.F.,(4,2,2,2,2,2,
2,2,2,2,2,2,2,2,2,2,2,4),(9.30347785098181,9.31918730395421,9.37881623837447,
9.43584466822332,9.49503917829047,9.55393618022329,9.61160146290813,9.67155053726707,
9.72891128076508,9.78724161495347,9.84686417780975,9.90380526124989,9.9627974227588,
10.0222754681802,10.0797684664564,10.1395220128899,10.1971706114019,10.249102729402),
 .UNSPECIFIED.);
#87=B_SPLINE_CURVE_WITH_KNOTS('',3,(#5263,#5264,#5265,#5266,#5267,#5268,
#5269,#5270,#5271,#5272,#5273,#5274,#5275,#5276,#5277,#5278,#5279,#5280,
#5281,#5282,#5283,#5284,#5285,#5286,#5287,#5288,#5289,#5290,#5291,#5292,
#5293,#5294,#5295,#5296,#5297,#5298),.UNSPECIFIED.,.F.,.F.,(4,2,2,2,2,2,
2,2,2,2,2,2,2,2,2,2,2,4),(1.89240009144588,1.92263586261223,1.98198458532503,
2.03955007127024,2.09938307776917,2.15697798001291,2.21520608328318,2.2748637395027,
2.33183069141714,2.39071712267927,2.45069638305844,2.50810614004609,2.56776238074629,
2.62569825467824,2.68376983732469,2.74344550579032,2.80048274735495,2.83853820214292),
 .UNSPECIFIED.);
#88=B_SPLINE_CURVE_WITH_KNOTS('',3,(#5299,#5300,#5301,#5302,#5303,#5304,
#5305,#5306,#5307,#5308,#5309,#5310,#5311,#5312,#5313,#5314,#5315,#5316,
#5317,#5318,#5319,#5320,#5321,#5322,#5323,#5324,#5325,#5326,#5327,#5328,
#5329,#5330,#5331,#5332,#5333,#5334,#5335,#5336),.UNSPECIFIED.,.F.,.F.,
(4,2,2,2,2,2,2,2,2,2,2,2,2,2,2,2,2,2,4),(10.249102729402,10.2553253546376,
10.3149560017391,10.3719045233068,10.4307161796921,10.4908367381712,10.5481807896239,
10.6077652322478,10.6657695825226,10.7237754515388,10.7834275152825,10.8404660945728,
10.8991261506632,10.9587542199569,11.0159371303918,11.0753388674862,11.133858497924,
11.1917075832961,11.1949808946161),.UNSPECIFIED.);
#89=B_SPLINE_CURVE_WITH_KNOTS('',3,(#5341,#5342,#5343,#5344,#5345,#5346,
#5347,#5348,#5349,#5350,#5351,#5352,#5353,#5354,#5355,#5356,#5357,#5358,
#5359,#5360,#5361,#5362,#5363,#5364,#5365,#5366,#5367,#5368,#5369,#5370,
#5371,#5372,#5373,#5374,#5375,#5376),.UNSPECIFIED.,.F.,.F.,(4,2,2,2,2,2,
2,2,2,2,2,2,2,2,2,2,2,4),(0.94606880534124,0.986294903755133,1.04462665636239,
1.10256186960758,1.16281442296133,1.21997064878356,1.27857992947194,1.33824357206585,
1.39533975095467,1.45462010439804,1.51340960456073,1.57115249907078,1.63118685078624,
1.68851575031924,1.74692545462137,1.80657867566728,1.86356236603195,1.89240009144588),
 .UNSPECIFIED.);
#90=B_SPLINE_CURVE_WITH_KNOTS('',3,(#5377,#5378,#5379,#5380,#5381,#5382,
#5383,#5384,#5385,#5386,#5387,#5388,#5389,#5390,#5391,#5392,#5393,#5394,
#5395,#5396,#5397,#5398,#5399,#5400,#5401,#5402,#5403,#5404,#5405,#5406,
#5407,#5408,#5409,#5410,#5411,#5412),.UNSPECIFIED.,.F.,.F.,(4,2,2,2,2,2,
2,2,2,2,2,2,2,2,2,2,2,4),(11.1949808946161,11.2518624386392,11.3090826328667,
11.3676022567096,11.4272593864941,11.484294256973,11.5434815597592,11.6025064442631,
11.6601689411944,11.7201120448773,11.7775474433175,11.8358744905098,11.8955279414448,
11.9524926655705,12.0114808449339,12.0711008488039,12.1285946803105,12.1411068360069),
 .UNSPECIFIED.);
#91=B_SPLINE_CURVE_WITH_KNOTS('',3,(#5417,#5418,#5419,#5420,#5421,#5422,
#5423,#5424,#5425,#5426,#5427,#5428,#5429,#5430,#5431,#5432,#5433,#5434,
#5435,#5436,#5437,#5438,#5439,#5440,#5441,#5442,#5443,#5444,#5445,#5446,
#5447,#5448,#5449,#5450,#5451,#5452),.UNSPECIFIED.,.F.,.F.,(4,2,2,2,2,2,
2,2,2,2,2,2,2,2,2,2,2,4),(9.99999995356337E-7,0.0548612125035466,0.107700781314385,
0.165959585732695,0.225613667492721,0.282575076165392,0.341493055525801,
0.401348736451861,0.458784134243176,0.518469644204135,0.576335536030884,
0.634432636072592,0.694102253807189,0.751118892155544,0.809871448891963,
0.869524892249519,0.9267958453812,0.94606880534124),.UNSPECIFIED.);
#92=B_SPLINE_CURVE_WITH_KNOTS('',3,(#5453,#5454,#5455,#5456,#5457,#5458,
#5459,#5460,#5461,#5462,#5463,#5464,#5465,#5466,#5467,#5468,#5469,#5470,
#5471,#5472,#5473,#5474,#5475,#5476,#5477,#5478,#5479,#5480,#5481,#5482,
#5483,#5484,#5485,#5486,#5487,#5488),.UNSPECIFIED.,.F.,.F.,(4,2,2,2,2,2,
2,2,2,2,2,2,2,2,2,2,2,4),(12.1411068360069,12.1883463632029,12.2460839133177,
12.3042395982672,12.3639035883071,12.4208917889603,12.47970407287,12.5399736942364,
12.5973233004171,12.6569112029204,12.7150137147001,12.7730258192814,12.8327135450521,
12.8898045138119,12.9484708787602,13.0081177327759,13.0652594599579,13.0873452919021),
 .UNSPECIFIED.);
#93=B_SPLINE_CURVE_WITH_KNOTS('',3,(#5493,#5494,#5495,#5496,#5497,#5498,
#5499,#5500,#5501,#5502,#5503,#5504,#5505,#5506,#5507,#5508,#5509,#5510,
#5511,#5512,#5513,#5514,#5515,#5516,#5517,#5518,#5519,#5520,#5521,#5522,
#5523,#5524,#5525,#5526,#5527,#5528),.UNSPECIFIED.,.F.,.F.,(4,2,2,2,2,2,
2,2,2,2,2,2,2,2,2,2,2,4),(28.1927546296406,28.213687116709,28.2709149100394,
28.3305769441498,28.3892834895395,28.4463447132907,28.5060293241413,28.5640811453522,
28.6220860261808,28.6817191259768,28.7391088765362,28.7992063544824,28.8580673816384,
28.915045025431,28.9747093561307,29.0329127373465,29.084941097843,29.138996784581),
 .UNSPECIFIED.);
#94=B_SPLINE_CURVE_WITH_KNOTS('',3,(#5529,#5530,#5531,#5532,#5533,#5534,
#5535,#5536,#5537,#5538,#5539,#5540,#5541,#5542,#5543,#5544,#5545,#5546,
#5547,#5548,#5549,#5550,#5551,#5552,#5553,#5554,#5555,#5556,#5557,#5558,
#5559,#5560,#5561,#5562,#5563,#5564),.UNSPECIFIED.,.F.,.F.,(4,2,2,2,2,2,
2,2,2,2,2,2,2,2,2,2,2,4),(13.0873452919021,13.1245998453869,13.1831705812631,
13.240963345793,13.3010566287074,13.3582813574604,13.4167431828146,13.4763732866107,
13.5333656684919,13.5924936897695,13.651586217417,13.7091949547921,13.7690793848944,
13.8265346462482,13.8848069703909,13.944435836756,14.0013739868149,14.0331082576499),
 .UNSPECIFIED.);
#95=B_SPLINE_CURVE_WITH_KNOTS('',3,(#5569,#5570,#5571,#5572,#5573,#5574,
#5575,#5576,#5577,#5578,#5579,#5580,#5581,#5582,#5583,#5584,#5585,#5586,
#5587,#5588,#5589,#5590,#5591,#5592,#5593,#5594,#5595,#5596,#5597,#5598,
#5599,#5600,#5601,#5602,#5603,#5604),.UNSPECIFIED.,.F.,.F.,(4,2,2,2,2,2,
2,2,2,2,2,2,2,2,2,2,2,4),(27.2460653720579,27.276639783546,27.3336348187949,
27.3933174728784,27.451688777644,27.5091308950444,27.5691207064608,27.626826751105,
27.6858345005385,27.7450685577528,27.8021418730279,27.8618294668458,27.920394889193,
27.9776296701476,28.0378326847974,28.0957266023692,28.1542376134753,28.1927546296406),
 .UNSPECIFIED.);
#96=B_SPLINE_CURVE_WITH_KNOTS('',3,(#5605,#5606,#5607,#5608,#5609,#5610,
#5611,#5612,#5613,#5614,#5615,#5616,#5617,#5618,#5619,#5620,#5621,#5622,
#5623,#5624,#5625,#5626,#5627,#5628,#5629,#5630,#5631,#5632,#5633,#5634,
#5635,#5636,#5637,#5638,#5639,#5640),.UNSPECIFIED.,.F.,.F.,(4,2,2,2,2,2,
2,2,2,2,2,2,2,2,2,2,2,4),(14.0331082576499,14.060306266608,14.1200053450542,
14.1774490948926,14.2371462755625,14.2949159128309,14.3530211190169,14.4107810391181,
14.4694113591301,14.528714986328,14.5858242439379,14.6454611027519,14.7040919384872,
14.7611891617663,14.82146692619,14.8794218051548,14.9376235886221,14.9790397461385),
 .UNSPECIFIED.);
#97=B_SPLINE_CURVE_WITH_KNOTS('',3,(#5645,#5646,#5647,#5648,#5649,#5650,
#5651,#5652,#5653,#5654,#5655,#5656,#5657,#5658,#5659,#5660,#5661,#5662,
#5663,#5664,#5665,#5666,#5667,#5668,#5669,#5670,#5671,#5672,#5673,#5674,
#5675,#5676,#5677,#5678,#5679,#5680),.UNSPECIFIED.,.F.,.F.,(4,2,2,2,2,2,
2,2,2,2,2,2,2,2,2,2,2,4),(26.2993856549579,26.3394992878713,26.3966239322804,
26.4563407365637,26.5143725666079,26.5725228580582,26.6321301233086,26.6894990280699,
26.7491840919766,26.8080391147235,26.8650501648847,26.9247422169084,26.9829400202246,
27.0406778895998,27.1004741805142,27.1580097093424,27.2176065429454,27.2460653720579),
 .UNSPECIFIED.);
#98=B_SPLINE_CURVE_WITH_KNOTS('',3,(#5681,#5682,#5683,#5684,#5685,#5686,
#5687,#5688,#5689,#5690,#5691,#5692,#5693,#5694,#5695,#5696,#5697,#5698,
#5699,#5700,#5701,#5702,#5703,#5704,#5705,#5706,#5707,#5708,#5709,#5710,
#5711,#5712,#5713,#5714,#5715,#5716),.UNSPECIFIED.,.F.,.F.,(4,2,2,2,2,2,
2,2,2,2,2,2,2,2,2,2,2,4),(14.9790397461385,14.9971476853209,15.0544395020159,
15.1140772860922,15.1728523385905,15.2298332631263,15.2894824200186,15.3476014809769,
15.4053660041833,15.465078025018,15.5225355197962,15.5822188412472,15.6411662598869,
15.6981125939801,15.7577494914235,15.8160366633155,15.8734895316287,15.9248898295125),
 .UNSPECIFIED.);
#99=B_SPLINE_CURVE_WITH_KNOTS('',3,(#5721,#5722,#5723,#5724,#5725,#5726,
#5727,#5728,#5729,#5730,#5731,#5732,#5733,#5734,#5735,#5736,#5737,#5738,
#5739,#5740,#5741,#5742,#5743,#5744,#5745,#5746,#5747,#5748,#5749,#5750,
#5751,#5752,#5753,#5754,#5755,#5756),.UNSPECIFIED.,.F.,.F.,(4,2,2,2,2,2,
2,2,2,2,2,2,2,2,2,2,2,4),(25.3530722524189,25.4023076113131,25.4598060806214,
25.519711618813,25.5773414502128,25.6364924372302,25.6956408741059,25.7526577077224,
25.812318124955,25.8708003706952,25.9280636765495,25.9881772988627,26.0459904788179,
26.1046145543836,26.1639748363277,26.2211365904856,26.2808129634241,26.2993856549579),
 .UNSPECIFIED.);
#100=B_SPLINE_CURVE_WITH_KNOTS('',3,(#5757,#5758,#5759,#5760,#5761,#5762,
#5763,#5764,#5765,#5766,#5767,#5768,#5769,#5770,#5771,#5772,#5773,#5774,
#5775,#5776,#5777,#5778,#5779,#5780,#5781,#5782,#5783,#5784,#5785,#5786,
#5787,#5788,#5789,#5790,#5791,#5792,#5793,#5794),.UNSPECIFIED.,.F.,.F.,
(4,2,2,2,2,2,2,2,2,2,2,2,2,2,2,2,2,2,4),(15.9248898295125,15.9333897808878,
15.9910131266228,16.0500923973892,16.1092363580478,16.1662405599496,16.2258792493606,
16.2843566514184,16.3415824518564,16.4016922444412,16.4595002269828,16.5180614091857,
16.5774182345332,16.6345752486098,16.694231312087,16.7529137064252,16.8100094466398,
16.869706743772,16.8709632415298),.UNSPECIFIED.);
#101=B_SPLINE_CURVE_WITH_KNOTS('',3,(#5799,#5800,#5801,#5802,#5803,#5804,
#5805,#5806,#5807,#5808,#5809,#5810,#5811,#5812,#5813,#5814,#5815,#5816,
#5817,#5818,#5819,#5820,#5821,#5822,#5823,#5824,#5825,#5826,#5827,#5828,
#5829,#5830,#5831,#5832,#5833,#5834,#5835,#5836),.UNSPECIFIED.,.F.,.F.,
(4,2,2,2,2,2,2,2,2,2,2,2,2,2,2,2,2,2,4),(24.4068069366363,24.4073553774327,
24.4653195431877,24.5235836839441,24.5831156135498,24.6404161497449,24.7000763596244,
24.7588599782006,24.8158692942363,24.8755426206019,24.9336702653811,24.9914868076042,
25.0512062531052,25.1086721175141,25.1684332439447,25.2273868600312,25.2843541398156,
25.3440140357796,25.3530722524189),.UNSPECIFIED.);
#102=B_SPLINE_CURVE_WITH_KNOTS('',3,(#5837,#5838,#5839,#5840,#5841,#5842,
#5843,#5844,#5845,#5846,#5847,#5848,#5849,#5850,#5851,#5852,#5853,#5854,
#5855,#5856,#5857,#5858,#5859,#5860,#5861,#5862,#5863,#5864,#5865,#5866,
#5867,#5868,#5869,#5870,#5871,#5872),.UNSPECIFIED.,.F.,.F.,(4,2,2,2,2,2,
2,2,2,2,2,2,2,2,2,2,2,4),(16.8709632415298,16.9277347044337,16.9858317156437,
17.0454365902673,17.1028020203893,17.1630550054161,17.2218846966543,17.278880528549,
17.3385546204769,17.3967274491256,17.4544614433286,17.5142314015744,17.5717422132524,
17.6313469193858,17.6903536508371,17.7473296891898,17.8069938067429,17.8172671274886),
 .UNSPECIFIED.);
#103=B_SPLINE_CURVE_WITH_KNOTS('',3,(#5877,#5878,#5879,#5880,#5881,#5882,
#5883,#5884,#5885,#5886,#5887,#5888,#5889,#5890,#5891,#5892,#5893,#5894,
#5895,#5896,#5897,#5898,#5899,#5900,#5901,#5902,#5903,#5904,#5905,#5906,
#5907,#5908,#5909,#5910,#5911,#5912),.UNSPECIFIED.,.F.,.F.,(4,2,2,2,2,2,
2,2,2,2,2,2,2,2,2,2,2,4),(23.4606045563754,23.4703512604965,23.5279410044554,
23.5871886669774,23.646291322244,23.7032833978516,23.7629336437753,23.8213714635753,
23.8786619038553,23.9387274122488,23.9964974658559,24.0552008649694,24.1145128393155,
24.1716329017707,24.2312961642715,24.2899357830341,24.3470696674804,24.4068069366363),
 .UNSPECIFIED.);
#104=B_SPLINE_CURVE_WITH_KNOTS('',3,(#5913,#5914,#5915,#5916,#5917,#5918,
#5919,#5920,#5921,#5922,#5923,#5924,#5925,#5926,#5927,#5928,#5929,#5930,
#5931,#5932,#5933,#5934,#5935,#5936,#5937,#5938,#5939,#5940,#5941,#5942,
#5943,#5944,#5945,#5946,#5947,#5948),.UNSPECIFIED.,.F.,.F.,(4,2,2,2,2,2,
2,2,2,2,2,2,2,2,2,2,2,4),(17.8172671274886,17.8653390517982,17.9227740606068,
17.9827364736338,18.0404168620159,18.0994294430252,18.15863613065,18.2156863377492,
18.2753547567111,18.3338933357117,18.3911170397005,18.451291916611,18.5091595235238,
18.5676710796258,18.62709270645,18.6842942394977,18.7439353619541,18.7636578141476),
 .UNSPECIFIED.);
#105=B_SPLINE_CURVE_WITH_KNOTS('',3,(#5953,#5954,#5955,#5956,#5957,#5958,
#5959,#5960,#5961,#5962,#5963,#5964,#5965,#5966,#5967,#5968,#5969,#5970,
#5971,#5972,#5973,#5974,#5975,#5976,#5977,#5978,#5979,#5980,#5981,#5982,
#5983,#5984,#5985,#5986,#5987,#5988),.UNSPECIFIED.,.F.,.F.,(4,2,2,2,2,2,
2,2,2,2,2,2,2,2,2,2,2,4),(22.5144959130084,22.5338790006793,22.5911447360641,
22.6507963169035,22.7095434115201,22.7665604543611,22.8262286548672,22.8843203753182,
22.9421929150568,23.001872513882,23.0593025466304,23.1191715953612,23.1780834112635,
23.2350432874468,23.2946956384245,23.3529484143349,23.4104903899776,23.4606045563754),
 .UNSPECIFIED.);
#106=B_SPLINE_CURVE_WITH_KNOTS('',3,(#5989,#5990,#5991,#5992,#5993,#5994,
#5995,#5996,#5997,#5998,#5999,#6000,#6001,#6002,#6003,#6004,#6005,#6006,
#6007,#6008,#6009,#6010,#6011,#6012,#6013,#6014,#6015,#6016,#6017,#6018,
#6019,#6020,#6021,#6022,#6023,#6024),.UNSPECIFIED.,.F.,.F.,(4,2,2,2,2,2,
2,2,2,2,2,2,2,2,2,2,2,4),(18.7636578141476,18.8026147448987,18.8596608745418,
18.9193252923286,18.9773502650817,19.0353511347764,19.0949559242498,19.1523189988519,
19.2124242216607,19.2712566323397,19.3282159083269,19.3878594751249,19.4460346525576,
19.5036820592083,19.5634572927989,19.62097050152,19.6804349347799,19.7095664122068),
 .UNSPECIFIED.);
#107=B_SPLINE_CURVE_WITH_KNOTS('',3,(#6029,#6030,#6031,#6032,#6033,#6034,
#6035,#6036,#6037,#6038,#6039,#6040,#6041,#6042,#6043,#6044,#6045,#6046,
#6047,#6048,#6049,#6050,#6051,#6052,#6053,#6054,#6055,#6056,#6057,#6058,
#6059,#6060,#6061,#6062,#6063,#6064),.UNSPECIFIED.,.F.,.F.,(4,2,2,2,2,2,
2,2,2,2,2,2,2,2,2,2,2,4),(21.5681801455141,21.5971346544201,21.654116396822,
21.7137691136705,21.7721737591265,21.8295076029011,21.8895364184135,21.9472743989304,
22.0060758596907,22.0653506094095,22.1224425390466,22.1821052990932,22.240709173462,
22.297867979983,22.3581146814663,22.4160446986796,22.4743857261189,22.5144959130084),
 .UNSPECIFIED.);
#108=B_SPLINE_CURVE_WITH_KNOTS('',3,(#6065,#6066,#6067,#6068,#6069,#6070,
#6071,#6072,#6073,#6074,#6075,#6076,#6077,#6078,#6079,#6080,#6081,#6082,
#6083,#6084,#6085,#6086,#6087,#6088,#6089,#6090,#6091,#6092,#6093,#6094,
#6095,#6096,#6097,#6098,#6099,#6100),.UNSPECIFIED.,.F.,.F.,(4,2,2,2,2,2,
2,2,2,2,2,2,2,2,2,2,2,4),(19.7095664122068,19.7394490129304,19.7964048565705,
19.8560409452426,19.9143927817837,19.971755860558,20.0317276638798,20.0894140747508,
20.148300890145,20.2075181417882,20.2645655850827,20.3242087180085,20.3827567965747,
20.4399260396805,20.5001129859561,20.5579889912436,20.6163942663948,20.6555588670113),
 .UNSPECIFIED.);
#109=B_SPLINE_CURVE_WITH_KNOTS('',3,(#6105,#6106,#6107,#6108,#6109,#6110,
#6111,#6112,#6113,#6114,#6115,#6116,#6117,#6118,#6119,#6120,#6121,#6122,
#6123,#6124,#6125,#6126,#6127,#6128,#6129,#6130,#6131,#6132,#6133,#6134,
#6135,#6136,#6137,#6138,#6139,#6140),.UNSPECIFIED.,.F.,.F.,(4,2,2,2,2,2,
2,2,2,2,2,2,2,2,2,2,2,4),(20.6220453561267,20.6602027841649,20.7172422242662,
20.7769180455516,20.8349857798537,20.8929301455157,20.9525820381327,21.0099879300975,
21.0699825249724,21.1288643134256,21.1858315768045,21.2454890691294,21.3037126403268,
21.3613145723375,21.4211425489737,21.4787035669471,21.5380663771788,21.5681801455141),
 .UNSPECIFIED.);
#110=B_SPLINE_CURVE_WITH_KNOTS('',3,(#6141,#6142,#6143,#6144,#6145,#6146,
#6147,#6148,#6149,#6150,#6151,#6152,#6153,#6154,#6155,#6156,#6157,#6158,
#6159,#6160,#6161,#6162,#6163,#6164,#6165,#6166,#6167,#6168,#6169,#6170,
#6171,#6172,#6173,#6174,#6175,#6176),.UNSPECIFIED.,.F.,.F.,(4,2,2,2,2,2,
2,2,2,2,2,2,2,2,2,2,2,4),(20.6555588670113,20.6758282380063,20.7330393582496,
20.7926629668192,20.8513531147597,20.9083623861956,20.9680061203942,21.0260416678186,
21.0839568967864,21.1435756289795,21.20094968605,21.2609156931155,21.3197646641522,
21.3767013434286,21.436326682048,21.4945178167377,21.5520904456043,21.6012497357608),
 .UNSPECIFIED.);
#111=B_SPLINE_CURVE_WITH_KNOTS('',3,(#6181,#6182,#6183,#6184,#6185,#6186,
#6187,#6188,#6189,#6190,#6191,#6192,#6193,#6194,#6195,#6196,#6197,#6198,
#6199,#6200,#6201,#6202,#6203,#6204,#6205,#6206,#6207,#6208,#6209,#6210,
#6211,#6212,#6213,#6214,#6215,#6216),.UNSPECIFIED.,.F.,.F.,(4,2,2,2,2,2,
2,2,2,2,2,2,2,2,2,2,2,4),(19.6755217876699,19.7227378635259,19.7801301977315,
19.8401352222547,19.8978534923035,19.9567686993319,20.016018792446,20.0730975077357,
20.1327725830156,20.1913531013863,20.2485520508526,20.308772416918,20.3666804569867,
20.425114486185,20.4845814705774,20.5418242960116,20.6014800830826,20.6220453561267),
 .UNSPECIFIED.);
#112=B_SPLINE_CURVE_WITH_KNOTS('',3,(#6217,#6218,#6219,#6220,#6221,#6222,
#6223,#6224,#6225,#6226,#6227,#6228,#6229,#6230,#6231,#6232,#6233,#6234,
#6235,#6236,#6237,#6238,#6239,#6240,#6241,#6242,#6243,#6244,#6245,#6246,
#6247,#6248,#6249,#6250,#6251,#6252),.UNSPECIFIED.,.F.,.F.,(4,2,2,2,2,2,
2,2,2,2,2,2,2,2,2,2,2,4),(21.6012497357608,21.6118850016803,21.6694139550071,
21.7287482196963,21.7877834391241,21.844734044357,21.904354527933,21.9627265114563,
22.0200306940662,22.0800258578372,22.1377315700421,22.196504276096,22.255745763245,
22.3128059396716,22.3724363697548,22.4310073903113,22.4881360590645,22.5469379495969),
 .UNSPECIFIED.);
#113=B_SPLINE_CURVE_WITH_KNOTS('',3,(#6257,#6258,#6259,#6260,#6261,#6262,
#6263,#6264,#6265,#6266,#6267,#6268,#6269,#6270,#6271,#6272,#6273,#6274,
#6275,#6276,#6277,#6278,#6279,#6280,#6281,#6282,#6283,#6284,#6285,#6286,
#6287,#6288,#6289,#6290,#6291,#6292),.UNSPECIFIED.,.F.,.F.,(4,2,2,2,2,2,
2,2,2,2,2,2,2,2,2,2,2,4),(18.7291779353581,18.7851985238708,18.8432282046543,
18.9028657214132,18.96026021926,19.0203937660144,19.0792585669961,19.1362479918559,
19.1959233340143,19.2541305281278,19.311806870404,19.3716150912361,19.4291599530201,
19.4886526176711,19.5476993283484,19.604685843371,19.6643537828531,19.6755217876699),
 .UNSPECIFIED.);
#114=B_SPLINE_CURVE_WITH_KNOTS('',3,(#6293,#6294,#6295,#6296,#6297,#6298,
#6299,#6300,#6301,#6302,#6303,#6304,#6305,#6306,#6307,#6308,#6309,#6310,
#6311,#6312,#6313,#6314,#6315,#6316,#6317,#6318,#6319,#6320,#6321,#6322,
#6323,#6324,#6325,#6326,#6327,#6328,#6329,#6330),.UNSPECIFIED.,.F.,.F.,
(4,2,2,2,2,2,2,2,2,2,2,2,2,2,2,2,2,2,4),(22.5469379495969,22.5483489145423,
22.6062464913288,22.6645583640954,22.7240182093858,22.7812518417089,22.8408708465614,
22.8995849810606,22.9565714206223,23.0162071435879,23.0742662766984,23.132109263805,
23.1917552913113,23.2491530963333,23.3089931447061,23.3678717413008,23.4248005771635,
23.4844203832136,23.4925898584236),.UNSPECIFIED.);
#115=B_SPLINE_CURVE_WITH_KNOTS('',3,(#6335,#6336,#6337,#6338,#6339,#6340,
#6341,#6342,#6343,#6344,#6345,#6346,#6347,#6348,#6349,#6350,#6351,#6352,
#6353,#6354,#6355,#6356,#6357,#6358,#6359,#6360,#6361,#6362,#6363,#6364,
#6365,#6366,#6367,#6368,#6369,#6370,#6371,#6372),.UNSPECIFIED.,.F.,.F.,
(4,2,2,2,2,2,2,2,2,2,2,2,2,2,2,2,2,2,4),(17.7823581803159,17.7900549255609,
17.847766751339,17.9068074950777,17.966046585199,18.023127587055,18.0828275808223,
18.1413981688762,18.1986512060867,18.2588590568588,18.316758277273,18.3752983002682,
18.4347525031753,18.4919853264754,18.5516582414177,18.610369751981,18.6674456532353,
18.7271417830298,18.7291779353581),.UNSPECIFIED.);
#116=B_SPLINE_CURVE_WITH_KNOTS('',3,(#6373,#6374,#6375,#6376,#6377,#6378,
#6379,#6380,#6381,#6382,#6383,#6384,#6385,#6386,#6387,#6388,#6389,#6390,
#6391,#6392,#6393,#6394,#6395,#6396,#6397,#6398,#6399,#6400,#6401,#6402,
#6403,#6404,#6405,#6406,#6407,#6408),.UNSPECIFIED.,.F.,.F.,(4,2,2,2,2,2,
2,2,2,2,2,2,2,2,2,2,2,4),(23.4925898584236,23.5426403272752,23.6001525498206,
23.6599795948266,23.7175368867529,23.7767555512633,23.8358247538697,23.8927852266613,
23.9524028466031,24.0108076157958,24.0680679306659,24.1280993895652,24.1858367937623,
24.2445109563576,24.3037892806121,24.3608771308761,24.4205076685302,24.4381962132408),
 .UNSPECIFIED.);
#117=B_SPLINE_CURVE_WITH_KNOTS('',3,(#6413,#6414,#6415,#6416,#6417,#6418,
#6419,#6420,#6421,#6422,#6423,#6424,#6425,#6426,#6427,#6428,#6429,#6430,
#6431,#6432,#6433,#6434,#6435,#6436,#6437,#6438,#6439,#6440,#6441,#6442,
#6443,#6444,#6445,#6446,#6447,#6448),.UNSPECIFIED.,.F.,.F.,(4,2,2,2,2,2,
2,2,2,2,2,2,2,2,2,2,2,4),(16.8355832429327,16.8522631693288,16.909659608631,
16.9699408043983,17.0288024508261,17.0858280386422,17.145533552341,17.2037379700663,
17.2615006246352,17.3213031257105,17.3788451707174,17.4384779413446,17.4975168663713,
17.5545231350481,17.6142187434617,17.6725958018044,17.7300597381253,17.7823581803159),
 .UNSPECIFIED.);
#118=B_SPLINE_CURVE_WITH_KNOTS('',3,(#6449,#6450,#6451,#6452,#6453,#6454,
#6455,#6456,#6457,#6458,#6459,#6460,#6461,#6462,#6463,#6464,#6465,#6466,
#6467,#6468,#6469,#6470,#6471,#6472,#6473,#6474,#6475,#6476,#6477,#6478,
#6479,#6480,#6481,#6482,#6483,#6484),.UNSPECIFIED.,.F.,.F.,(4,2,2,2,2,2,
2,2,2,2,2,2,2,2,2,2,2,4),(24.4381962132408,24.4791140514709,24.5362173306679,
24.5964688037452,24.6544001536953,24.7126346456907,24.7721327645493,24.8294008308378,
24.8890280695029,24.9477783536322,25.0047566160327,25.0643970719323,25.1224917609058,
25.1802782655769,25.239963764907,25.297397040632,25.3571286279278,25.3840575267605),
 .UNSPECIFIED.);
#119=B_SPLINE_CURVE_WITH_KNOTS('',3,(#6489,#6490,#6491,#6492,#6493,#6494,
#6495,#6496,#6497,#6498,#6499,#6500,#6501,#6502,#6503,#6504,#6505,#6506,
#6507,#6508,#6509,#6510,#6511,#6512,#6513,#6514,#6515,#6516,#6517,#6518,
#6519,#6520,#6521,#6522,#6523,#6524),.UNSPECIFIED.,.F.,.F.,(4,2,2,2,2,2,
2,2,2,2,2,2,2,2,2,2,2,4),(15.8888507426589,15.915570005889,15.972604517912,
16.0322744116684,16.0907833524625,16.1480381604586,16.2081804375546,16.2660195737778,
16.3246090399384,16.3839979604195,16.4411858166017,16.5008731754915,16.5595872707618,
16.6167124396509,16.6764411006764,16.7345004092398,16.7926260051712,16.8355832429327),
 .UNSPECIFIED.);
#120=B_SPLINE_CURVE_WITH_KNOTS('',3,(#6525,#6526,#6527,#6528,#6529,#6530,
#6531,#6532,#6533,#6534,#6535,#6536,#6537,#6538,#6539,#6540,#6541,#6542,
#6543,#6544,#6545,#6546,#6547,#6548,#6549,#6550,#6551,#6552,#6553,#6554,
#6555,#6556,#6557,#6558,#6559,#6560),.UNSPECIFIED.,.F.,.F.,(4,2,2,2,2,2,
2,2,2,2,2,2,2,2,2,2,2,4),(25.3840575267605,25.416048660985,25.4729844473251,
25.5326114071446,25.5908717925164,25.6483400105703,25.7082113592087,25.7658083873111,
25.824929813433,25.8840444447377,25.9410292343435,26.0006566355924,26.05910548244,
26.1163381669763,26.1764173860255,26.2341975742535,26.292791844033,26.3297745706566),
 .UNSPECIFIED.);
#121=B_SPLINE_CURVE_WITH_KNOTS('',3,(#6565,#6566,#6567,#6568,#6569,#6570,
#6571,#6572,#6573,#6574,#6575,#6576,#6577,#6578,#6579,#6580,#6581,#6582,
#6583,#6584,#6585,#6586,#6587,#6588,#6589,#6590,#6591,#6592,#6593,#6594,
#6595,#6596,#6597,#6598,#6599,#6600),.UNSPECIFIED.,.F.,.F.,(4,2,2,2,2,2,
2,2,2,2,2,2,2,2,2,2,2,4),(14.9425327486817,14.9786991427001,15.0357094582967,
15.0953896849359,15.1535398788022,15.2113328629884,15.2710769496578,15.3285652289402,
15.3882765772666,15.4472557150386,15.5042318512712,15.5638998790144,15.6222183985793,
15.6796999315595,15.7396324696385,15.7972867964482,15.8563941224855,15.8888507426589),
 .UNSPECIFIED.);
#122=B_SPLINE_CURVE_WITH_KNOTS('',3,(#6601,#6602,#6603,#6604,#6605,#6606,
#6607,#6608,#6609,#6610,#6611,#6612,#6613,#6614,#6615,#6616,#6617,#6618,
#6619,#6620,#6621,#6622,#6623,#6624,#6625,#6626,#6627,#6628,#6629,#6630,
#6631,#6632,#6633,#6634,#6635,#6636),.UNSPECIFIED.,.F.,.F.,(4,2,2,2,2,2,
2,2,2,2,2,2,2,2,2,2,2,4),(26.3297745706566,26.3521181322194,26.4092472595458,
26.4688905185864,26.5275432672756,26.5846368290312,26.6443204458014,26.7023190729566,
26.7604392306868,26.8200122910613,26.877348349208,26.9370000532192,26.9958213574486,
27.0528008764891,27.1124596745403,27.170624145064,27.228331489325,27.2759380130638),
 .UNSPECIFIED.);
#123=B_SPLINE_CURVE_WITH_KNOTS('',3,(#6641,#6642,#6643,#6644,#6645,#6646,
#6647,#6648,#6649,#6650,#6651,#6652,#6653,#6654,#6655,#6656,#6657,#6658,
#6659,#6660,#6661,#6662,#6663,#6664,#6665,#6666,#6667,#6668,#6669,#6670,
#6671,#6672,#6673,#6674,#6675,#6676),.UNSPECIFIED.,.F.,.F.,(4,2,2,2,2,2,
2,2,2,2,2,2,2,2,2,2,2,4),(13.9960482307089,14.0428143712566,14.1005948452741,
14.1587423194961,14.2184162601223,14.2754194443092,14.3342232659337,14.391363001344,
14.45103079471,14.5096930326788,14.5668192371778,14.6271293480548,14.685115231806,
14.7433451194295,14.8029011578857,14.8602236502786,14.9198925989041,14.9425327486817),
 .UNSPECIFIED.);
#124=B_SPLINE_CURVE_WITH_KNOTS('',3,(#6677,#6678,#6679,#6680,#6681,#6682,
#6683,#6684,#6685,#6686,#6687,#6688,#6689,#6690,#6691,#6692,#6693,#6694,
#6695,#6696,#6697,#6698,#6699,#6700,#6701,#6702,#6703,#6704,#6705,#6706,
#6707,#6708,#6709,#6710,#6711,#6712),.UNSPECIFIED.,.F.,.F.,(4,2,2,2,2,2,
2,2,2,2,2,2,2,2,2,2,2,4),(27.2759380130638,27.288093450089,27.3455960224868,
27.4051627962628,27.4641620827266,27.5211251332478,27.5807744678845,27.6391122179584,
27.6965235677252,27.7564788190996,27.8141517047472,27.873129326838,27.932329221303,
27.9893700100093,28.0490242038417,28.1075558756787,28.1647595121819,28.2220145844059),
 .UNSPECIFIED.);
#125=B_SPLINE_CURVE_WITH_KNOTS('',3,(#6717,#6718,#6719,#6720,#6721,#6722,
#6723,#6724,#6725,#6726,#6727,#6728,#6729,#6730,#6731,#6732,#6733,#6734,
#6735,#6736,#6737,#6738,#6739,#6740,#6741,#6742,#6743,#6744,#6745,#6746,
#6747,#6748,#6749,#6750,#6751,#6752),.UNSPECIFIED.,.F.,.F.,(4,2,2,2,2,2,
2,2,2,2,2,2,2,2,2,2,2,4),(13.0498070223685,13.1062028749904,13.1634485099285,
13.2219555566183,13.2816197198689,13.3386506888248,13.3978247537999,13.4569151254944,
13.514567203172,13.5744977341552,13.631968243386,13.6902845270039,13.7499465349473,
13.8069172440957,13.8658941857621,13.9255871506268,13.9830727641399,13.9960482307089),
 .UNSPECIFIED.);
#126=B_SPLINE_CURVE_WITH_KNOTS('',3,(#6753,#6754,#6755,#6756,#6757,#6758,
#6759,#6760,#6761,#6762,#6763,#6764,#6765,#6766,#6767,#6768,#6769,#6770,
#6771,#6772,#6773,#6774,#6775,#6776,#6777,#6778,#6779,#6780,#6781,#6782,
#6783,#6784,#6785,#6786,#6787,#6788,#6789,#6790),.UNSPECIFIED.,.F.,.F.,
(4,2,2,2,2,2,2,2,2,2,2,2,2,2,2,2,2,2,4),(28.2220145844059,28.2249277633997,
28.2827882839384,28.34126883987,28.4006839638007,28.4578787670876,28.5175071948939,
28.5761798707337,28.6332095444497,28.6928606252871,28.7508789562043,28.8088531443345,
28.8684517528873,28.925808379143,28.9858755045563,29.0447024056417,29.10164814296,
29.1342927439653,29.1677513109347),.UNSPECIFIED.);
#127=B_SPLINE_CURVE_WITH_KNOTS('',3,(#6795,#6796,#6797,#6798,#6799,#6800,
#6801,#6802,#6803,#6804,#6805,#6806,#6807,#6808,#6809,#6810,#6811,#6812,
#6813,#6814,#6815,#6816,#6817,#6818,#6819,#6820,#6821,#6822,#6823,#6824,
#6825,#6826,#6827,#6828,#6829,#6830,#6831,#6832),.UNSPECIFIED.,.F.,.F.,
(4,2,2,2,2,2,2,2,2,2,2,2,2,2,2,2,2,2,4),(12.1030712583766,12.1087968876154,
12.1684974539918,12.2255173281837,12.2843779597609,12.3446402936278,12.4020351492368,
12.461670943931,12.5197838147911,12.5778414455319,12.6375648806688,12.694682822787,
12.7533952197944,12.8130771711401,12.8702632539433,12.9296505749287,12.9882251185691,
13.0460622867796,13.0498070223685),.UNSPECIFIED.);
#128=B_SPLINE_CURVE_WITH_KNOTS('',3,(#6833,#6834,#6835,#6836,#6837,#6838,
#6839,#6840,#6841,#6842,#6843,#6844,#6845,#6846,#6847,#6848,#6849,#6850,
#6851,#6852,#6853,#6854,#6855,#6856,#6857,#6858,#6859,#6860,#6861,#6862,
#6863,#6864,#6865,#6866,#6867,#6868),.UNSPECIFIED.,.F.,.F.,(4,2,2,2,2,2,
2,2,2,2,2,2,2,2,2,2,2,4),(9.99999995069332E-7,0.0428153192753774,0.0840099643197993,
0.141388605257979,0.201008792312577,0.259055866115537,0.317096772266866,
0.376787339841679,0.433864208149431,0.492559694677863,0.552226015971861,
0.609443539120525,0.668881047926544,0.727445325693914,0.785329536339096,
0.845520659470217,0.902780644653961,0.946528488875775),.UNSPECIFIED.);
#129=B_SPLINE_CURVE_WITH_KNOTS('',3,(#6873,#6874,#6875,#6876,#6877,#6878,
#6879,#6880,#6881,#6882,#6883,#6884,#6885,#6886,#6887,#6888,#6889,#6890,
#6891,#6892,#6893,#6894,#6895,#6896,#6897,#6898,#6899,#6900,#6901,#6902,
#6903,#6904,#6905,#6906,#6907,#6908),.UNSPECIFIED.,.F.,.F.,(4,2,2,2,2,2,
2,2,2,2,2,2,2,2,2,2,2,4),(11.1563766813746,11.1715779606701,11.2312736237418,
11.2883528959532,11.3475919169033,11.4066163107078,11.4643275580757,11.5243225124877,
11.5817765214036,11.6401530489214,11.6998440043575,11.7568464773977,11.8158849434251,
11.8754996875184,11.9330407174165,11.9928424899069,12.0505935107063,12.1030712583766),
 .UNSPECIFIED.);
#130=B_SPLINE_CURVE_WITH_KNOTS('',3,(#6909,#6910,#6911,#6912,#6913,#6914,
#6915,#6916,#6917,#6918,#6919,#6920,#6921,#6922,#6923,#6924,#6925,#6926,
#6927,#6928,#6929,#6930,#6931,#6932,#6933,#6934,#6935,#6936,#6937,#6938,
#6939,#6940,#6941,#6942,#6943,#6944),.UNSPECIFIED.,.F.,.F.,(4,2,2,2,2,2,
2,2,2,2,2,2,2,2,2,2,2,4),(0.946528488875775,0.961335743439125,1.02103180509767,
1.0781023896315,1.13732554713883,1.1963969258056,1.25409469140772,1.31407421892817,
1.37155093852503,1.42991362815862,1.4896062184219,1.54660796766318,1.60563214409128,
1.66530006798058,1.7228293583543,1.78261768082591,1.84039783076985,1.89323797181588),
 .UNSPECIFIED.);
#131=B_SPLINE_CURVE_WITH_KNOTS('',3,(#6949,#6950,#6951,#6952,#6953,#6954,
#6955,#6956,#6957,#6958,#6959,#6960,#6961,#6962,#6963,#6964,#6965,#6966,
#6967,#6968,#6969,#6970,#6971,#6972,#6973,#6974,#6975,#6976,#6977,#6978,
#6979,#6980,#6981,#6982,#6983,#6984),.UNSPECIFIED.,.F.,.F.,(4,2,2,2,2,2,
2,2,2,2,2,2,2,2,2,2,2,4),(10.2096920162457,10.2340763185543,10.2941918079195,
10.3515863515126,10.4112242157388,10.4692422947686,10.5272990129357,10.5869913611674,
10.6440615039488,10.7027729970505,10.7624424995471,10.8196751950941,10.8791295470845,
10.9376555080744,10.9955544383535,11.0557623816082,11.1130075510353,11.1563766813746),
 .UNSPECIFIED.);
#132=B_SPLINE_CURVE_WITH_KNOTS('',3,(#6985,#6986,#6987,#6988,#6989,#6990,
#6991,#6992,#6993,#6994,#6995,#6996,#6997,#6998,#6999,#7000,#7001,#7002,
#7003,#7004,#7005,#7006,#7007,#7008,#7009,#7010,#7011,#7012,#7013,#7014,
#7015,#7016,#7017,#7018,#7019,#7020,#7021,#7022),.UNSPECIFIED.,.F.,.F.,
(4,2,2,2,2,2,2,2,2,2,2,2,2,2,2,2,2,2,4),(1.89323797181588,1.89858939481042,
1.95829272248762,2.01531920595614,2.07416775107562,2.13448619472533,2.19187154979868,
2.25149641780106,2.30964243706486,2.36769075547606,2.42741801524553,2.48454829937968,
2.54325128909597,2.60293776950227,2.66011530387938,2.71949265889798,2.77810859790881,
2.83593763605492,2.84002814687795),.UNSPECIFIED.);
#133=B_SPLINE_CURVE_WITH_KNOTS('',3,(#7027,#7028,#7029,#7030,#7031,#7032,
#7033,#7034,#7035,#7036,#7037,#7038,#7039,#7040,#7041,#7042,#7043,#7044,
#7045,#7046,#7047,#7048,#7049,#7050,#7051,#7052,#7053,#7054,#7055,#7056,
#7057,#7058,#7059,#7060,#7061,#7062),.UNSPECIFIED.,.F.,.F.,(4,2,2,2,2,2,
2,2,2,2,2,2,2,2,2,2,2,4),(9.2634095486186,9.29775723084283,9.3566572956947,
9.41437662596987,9.474383146018,9.53176701737403,9.59015224013353,9.64981700573616,
9.70680150750076,9.7658494621053,9.8253250989995,9.88287058544406,9.94267980731696,
10.0003458089601,10.0585536331673,10.118225488133,10.1752108328756,10.2096920162457),
 .UNSPECIFIED.);
#134=B_SPLINE_CURVE_WITH_KNOTS('',3,(#7063,#7064,#7065,#7066,#7067,#7068,
#7069,#7070,#7071,#7072,#7073,#7074,#7075,#7076,#7077,#7078,#7079,#7080,
#7081,#7082,#7083,#7084,#7085,#7086,#7087,#7088,#7089,#7090,#7091,#7092,
#7093,#7094,#7095,#7096,#7097,#7098),.UNSPECIFIED.,.F.,.F.,(4,2,2,2,2,2,
2,2,2,2,2,2,2,2,2,2,2,4),(2.84002814687795,2.89606840588941,2.95333379206545,
3.01183225037059,3.07150217798778,3.12853143131467,3.18769644109582,3.2468357845949,
3.30448087125239,3.36440287373593,3.42190011982681,3.48020918902653,3.53987806455027,
3.59685427047458,3.65582367066906,3.71557082916048,3.77305110290017,3.7863635419266),
 .UNSPECIFIED.);
#135=B_SPLINE_CURVE_WITH_KNOTS('',3,(#7103,#7104,#7105,#7106,#7107,#7108,
#7109,#7110,#7111,#7112,#7113,#7114,#7115,#7116,#7117,#7118,#7119,#7120,
#7121,#7122,#7123,#7124,#7125,#7126,#7127,#7128,#7129,#7130,#7131,#7132,
#7133,#7134,#7135,#7136,#7137,#7138),.UNSPECIFIED.,.F.,.F.,(4,2,2,2,2,2,
2,2,2,2,2,2,2,2,2,2,2,4),(8.31696352209241,8.36162295809372,8.41955721085575,
8.47762653776008,8.53730009813034,8.59433542880678,8.65305975368004,8.71271368401448,
8.76995798439861,8.82942679915141,8.88784815525368,8.94575753579863,9.00597971264427,
9.06317239340781,9.12175439849212,9.18142664542794,9.23850551208804,9.2634095486186),
 .UNSPECIFIED.);
#136=B_SPLINE_CURVE_WITH_KNOTS('',3,(#7139,#7140,#7141,#7142,#7143,#7144,
#7145,#7146,#7147,#7148,#7149,#7150,#7151,#7152,#7153,#7154,#7155,#7156,
#7157,#7158,#7159,#7160,#7161,#7162,#7163,#7164,#7165,#7166,#7167,#7168,
#7169,#7170,#7171,#7172,#7173,#7174),.UNSPECIFIED.,.F.,.F.,(4,2,2,2,2,2,
2,2,2,2,2,2,2,2,2,2,2,4),(3.7863635419266,3.83278605377451,3.89059880877473,
3.94874097671471,4.00842279737154,4.06543795039329,4.12423630228064,4.1839057275578,
4.24122046957424,4.30076766899252,4.35902384589227,4.41700218372372,4.4773033470676,
4.53443964434892,4.59309385339143,4.65276467411212,4.70989793030547,4.73291076153471),
 .UNSPECIFIED.);
#137=B_SPLINE_CURVE_WITH_KNOTS('',3,(#7179,#7180,#7181,#7182,#7183,#7184,
#7185,#7186,#7187,#7188,#7189,#7190,#7191,#7192,#7193,#7194,#7195,#7196,
#7197,#7198,#7199,#7200,#7201,#7202,#7203,#7204,#7205,#7206,#7207,#7208,
#7209,#7210,#7211,#7212,#7213,#7214),.UNSPECIFIED.,.F.,.F.,(4,2,2,2,2,2,
2,2,2,2,2,2,2,2,2,2,2,4),(7.37091202321129,7.42508054431664,7.48240766241048,
7.54081503736662,7.60046611754372,7.65744768681793,7.71651882229927,7.77586615905223,
7.83342937569348,7.89326000377025,7.95085322188697,8.00907902903992,8.06873456162409,
8.12569950851658,8.18458361463717,8.24456153093229,8.30196905483469,8.31696352209241),
 .UNSPECIFIED.);
#138=B_SPLINE_CURVE_WITH_KNOTS('',3,(#7215,#7216,#7217,#7218,#7219,#7220,
#7221,#7222,#7223,#7224,#7225,#7226,#7227,#7228,#7229,#7230,#7231,#7232,
#7233,#7234,#7235,#7236,#7237,#7238,#7239,#7240,#7241,#7242,#7243,#7244,
#7245,#7246,#7247,#7248,#7249,#7250),.UNSPECIFIED.,.F.,.F.,(4,2,2,2,2,2,
2,2,2,2,2,2,2,2,2,2,2,4),(4.73291076153471,4.76922488486651,4.82791600028971,
4.88569980623277,4.94578030140452,5.00306939170617,5.06152128428213,5.12117847210803,
5.17818012905729,5.23729719256755,5.29652902699581,5.35413184812225,5.41400693941295,
5.47154417325414,5.52981022100863,5.58946896351366,5.64643476990444,5.67909267128311),
 .UNSPECIFIED.);
#139=B_SPLINE_CURVE_WITH_KNOTS('',3,(#7255,#7256,#7257,#7258,#7259,#7260,
#7261,#7262,#7263,#7264,#7265,#7266,#7267,#7268,#7269,#7270,#7271,#7272,
#7273,#7274,#7275,#7276,#7277,#7278,#7279,#7280,#7281,#7282,#7283,#7284,
#7285,#7286,#7287,#7288,#7289,#7290,#7291,#7292),.UNSPECIFIED.,.F.,.F.,
(4,2,2,2,2,2,2,2,2,2,2,2,2,2,2,2,2,2,4),(6.4246144907101,6.42836305735905,
6.48803054688417,6.54504524043792,6.60379549423352,6.66344678717074,6.72071550085373,
6.78021217376723,6.83854233013612,6.89647522399008,6.9567253423028,7.01387967208141,
7.07248659871372,7.13214808072844,7.18924201714218,7.24851998264312,7.30730800765637,
7.36504860390008,7.37091202321129),.UNSPECIFIED.);
#140=B_SPLINE_CURVE_WITH_KNOTS('',3,(#7293,#7294,#7295,#7296,#7297,#7298,
#7299,#7300,#7301,#7302,#7303,#7304,#7305,#7306,#7307,#7308,#7309,#7310,
#7311,#7312,#7313,#7314,#7315,#7316,#7317,#7318,#7319,#7320,#7321,#7322,
#7323,#7324,#7325,#7326,#7327,#7328),.UNSPECIFIED.,.F.,.F.,(4,2,2,2,2,2,
2,2,2,2,2,2,2,2,2,2,2,4),(5.67909267128311,5.70536011644837,5.76521112003031,
5.82265330127445,5.88234606929118,5.94021133236529,5.99831526554537,6.05798935040629,
6.11500918404042,6.17376866506305,6.23342685226247,6.2907044892926,6.35021064854296,
6.40854006813821,6.46648189351098,6.52674160223224,6.58389958460797,6.62549106340752),
 .UNSPECIFIED.);
#141=B_SPLINE_CURVE_WITH_KNOTS('',3,(#7333,#7334,#7335,#7336,#7337,#7338,
#7339,#7340,#7341,#7342,#7343,#7344,#7345,#7346,#7347,#7348,#7349,#7350,
#7351,#7352,#7353,#7354,#7355,#7356,#7357,#7358,#7359,#7360,#7361,#7362,
#7363,#7364,#7365,#7366,#7367,#7368),.UNSPECIFIED.,.F.,.F.,(4,2,2,2,2,2,
2,2,2,2,2,2,2,2,2,2,2,4),(5.47859552074069,5.4916712946707,5.5513214500699,
5.60831515209096,5.66742212879708,5.72665637695721,5.78424976749172,5.8441147959104,
5.90164997111099,5.9599064608564,6.01955839895746,6.07651776580352,6.13543340087587,
6.19528770004617,6.25272084529675,6.31240399732542,6.37026823344113,6.4246144907101),
 .UNSPECIFIED.);
#142=B_SPLINE_CURVE_WITH_KNOTS('',3,(#7369,#7370,#7371,#7372,#7373,#7374,
#7375,#7376,#7377,#7378,#7379,#7380,#7381,#7382,#7383,#7384,#7385,#7386,
#7387,#7388,#7389,#7390,#7391,#7392,#7393,#7394,#7395,#7396,#7397,#7398,
#7399,#7400,#7401,#7402,#7403,#7404),.UNSPECIFIED.,.F.,.F.,(4,2,2,2,2,2,
2,2,2,2,2,2,2,2,2,2,2,4),(6.62549106340752,6.64345652466564,6.70077952076139,
6.76044490374617,6.81925207788086,6.87625696172044,6.93593308365475,6.99408386324406,
7.05186423081259,7.11160934271799,7.16909823163351,7.22878919645211,7.28776968478803,
7.34474268241142,7.40440696299507,7.46272673109212,7.52019762789845,7.57177395090288),
 .UNSPECIFIED.);
#143=B_SPLINE_CURVE_WITH_KNOTS('',3,(#7409,#7410,#7411,#7412,#7413,#7414,
#7415,#7416,#7417,#7418,#7419,#7420,#7421,#7422,#7423,#7424,#7425,#7426,
#7427,#7428,#7429,#7430,#7431,#7432,#7433,#7434,#7435,#7436,#7437,#7438,
#7439,#7440,#7441,#7442,#7443,#7444),.UNSPECIFIED.,.F.,.F.,(4,2,2,2,2,2,
2,2,2,2,2,2,2,2,2,2,2,4),(4.53219556499163,4.55451061690255,4.61417206729386,
4.67147693451851,4.73101366304386,4.7892690584344,4.84723748852729,4.90752805171622,
4.96465935261091,5.02330343332114,5.08296696514161,5.14009076314197,5.1994073808712,
5.25809947513218,5.31587355955624,5.37594366179986,5.43322930335886,5.47859552074069),
 .UNSPECIFIED.);
#144=B_SPLINE_CURVE_WITH_KNOTS('',3,(#7445,#7446,#7447,#7448,#7449,#7450,
#7451,#7452,#7453,#7454,#7455,#7456,#7457,#7458,#7459,#7460,#7461,#7462,
#7463,#7464,#7465,#7466,#7467,#7468,#7469,#7470,#7471,#7472,#7473,#7474,
#7475,#7476,#7477,#7478,#7479,#7480,#7481,#7482),.UNSPECIFIED.,.F.,.F.,
(4,2,2,2,2,2,2,2,2,2,2,2,2,2,2,2,2,2,4),(7.57177395090288,7.58013184029072,
7.63778734910429,7.69687617462605,7.75605393062807,7.81308784459532,7.87275438088853,
7.93126504359704,7.98851169126025,8.04865608560734,8.10649679512348,8.16507046015944,
8.22446156280227,8.28165121314882,8.34133565076591,8.40005174591816,8.45717136470868,
8.51689735205486,8.51829632913554),.UNSPECIFIED.);
#145=B_SPLINE_CURVE_WITH_KNOTS('',3,(#7487,#7488,#7489,#7490,#7491,#7492,
#7493,#7494,#7495,#7496,#7497,#7498,#7499,#7500,#7501,#7502,#7503,#7504,
#7505,#7506,#7507,#7508,#7509,#7510,#7511,#7512,#7513,#7514,#7515,#7516,
#7517,#7518,#7519,#7520,#7521,#7522),.UNSPECIFIED.,.F.,.F.,(4,2,2,2,2,2,
2,2,2,2,2,2,2,2,2,2,2,4),(3.58599180797497,3.6180873681953,3.67722738243354,
3.73486213957078,3.79477315362969,3.85226687941431,3.91056547369959,3.97022647255266,
4.02719499917148,4.08615375801994,4.14590251138141,4.20337281562576,4.26309718622729,
4.32090746261217,4.37903956729946,4.43871371104595,4.49572246125106,4.53219556499163),
 .UNSPECIFIED.);
#146=B_SPLINE_CURVE_WITH_KNOTS('',3,(#7523,#7524,#7525,#7526,#7527,#7528,
#7529,#7530,#7531,#7532,#7533,#7534,#7535,#7536,#7537,#7538,#7539,#7540,
#7541,#7542,#7543,#7544,#7545,#7546,#7547,#7548,#7549,#7550,#7551,#7552,
#7553,#7554,#7555,#7556,#7557,#7558),.UNSPECIFIED.,.F.,.F.,(4,2,2,2,2,2,
2,2,2,2,2,2,2,2,2,2,2,4),(8.51829632913554,8.57495864003785,8.63307136014033,
8.69271103362232,8.75010953032798,8.81036975048596,8.86923432636621,8.92625639469434,
8.98595960780343,9.0441668718986,9.10191809544063,9.16172397937343,9.21926885667461,
9.27888173257104,9.33792434693279,9.39492967620977,9.45462337936293,9.4650656364061),
 .UNSPECIFIED.);
#147=B_SPLINE_CURVE_WITH_KNOTS('',3,(#7563,#7564,#7565,#7566,#7567,#7568,
#7569,#7570,#7571,#7572,#7573,#7574,#7575,#7576,#7577,#7578,#7579,#7580,
#7581,#7582,#7583,#7584,#7585,#7586,#7587,#7588,#7589,#7590,#7591,#7592,
#7593,#7594,#7595,#7596,#7597,#7598),.UNSPECIFIED.,.F.,.F.,(4,2,2,2,2,2,
2,2,2,2,2,2,2,2,2,2,2,4),(2.63941013208618,2.68202287812644,2.74016658515189,
2.79820403848985,2.85792280699248,2.91504675843928,2.97373876395249,3.03341689983902,
3.09058390992185,3.14995006501834,3.20856525812474,3.26638370587157,3.32650319166368,
3.38376370635918,3.44225138066432,3.50191321195091,3.55893333808498,3.58599180797497),
 .UNSPECIFIED.);
#148=B_SPLINE_CURVE_WITH_KNOTS('',3,(#7599,#7600,#7601,#7602,#7603,#7604,
#7605,#7606,#7607,#7608,#7609,#7610,#7611,#7612,#7613,#7614,#7615,#7616,
#7617,#7618,#7619,#7620,#7621,#7622,#7623,#7624,#7625,#7626,#7627,#7628,
#7629,#7630,#7631,#7632,#7633,#7634),.UNSPECIFIED.,.F.,.F.,(4,2,2,2,2,2,
2,2,2,2,2,2,2,2,2,2,2,4),(9.4650656364061,9.51300398195502,9.57045876335264,
9.63045801349771,9.68817327066071,9.74719633558132,9.80643965314777,9.86352250009674,
9.92322102262005,9.98179564227085,10.0390422808041,10.0992546467982,10.1571576993088,
10.2156830868507,10.2751418256681,10.332378650445,10.392051327619,10.4119387692993),
 .UNSPECIFIED.);
#149=B_SPLINE_CURVE_WITH_KNOTS('',3,(#7639,#7640,#7641,#7642,#7643,#7644,
#7645,#7646,#7647,#7648,#7649,#7650,#7651,#7652,#7653,#7654,#7655,#7656,
#7657,#7658,#7659,#7660,#7661,#7662,#7663,#7664,#7665,#7666,#7667,#7668,
#7669,#7670,#7671,#7672,#7673,#7674),.UNSPECIFIED.,.F.,.F.,(4,2,2,2,2,2,
2,2,2,2,2,2,2,2,2,2,2,4),(1.69280454236342,1.74537152207745,1.80281104457605,
1.86118861612684,1.92087382170651,1.97787196016029,2.03691161283628,2.09649848973659,
2.15403973743715,2.21384227939986,2.27157597198444,2.32977954915046,2.38947387720771,
2.44648622524559,2.50534712378461,2.56503489247429,2.62240944509313,2.63941013208618),
 .UNSPECIFIED.);
#150=B_SPLINE_CURVE_WITH_KNOTS('',3,(#7675,#7676,#7677,#7678,#7679,#7680,
#7681,#7682,#7683,#7684,#7685,#7686,#7687,#7688,#7689,#7690,#7691,#7692,
#7693,#7694,#7695,#7696,#7697,#7698,#7699,#7700,#7701,#7702,#7703,#7704,
#7705,#7706,#7707,#7708,#7709,#7710),.UNSPECIFIED.,.F.,.F.,(4,2,2,2,2,2,
2,2,2,2,2,2,2,2,2,2,2,4),(10.4119387692993,10.4507670956141,10.5078394213915,
10.5675348180858,10.625595761406,10.6836140788226,10.7432564108309,10.8006551545324,
10.8607688114574,10.9196388243001,10.9766269260363,11.0363019293538,11.094514213764,
11.1521808657028,11.2119947920525,11.2695446881757,11.3290188052191,11.3583468635139),
 .UNSPECIFIED.);
#151=B_SPLINE_CURVE_WITH_KNOTS('',3,(#7715,#7716,#7717,#7718,#7719,#7720,
#7721,#7722,#7723,#7724,#7725,#7726,#7727,#7728,#7729,#7730,#7731,#7732,
#7733,#7734,#7735,#7736,#7737,#7738,#7739,#7740,#7741,#7742,#7743,#7744,
#7745,#7746,#7747,#7748,#7749,#7750,#7751,#7752),.UNSPECIFIED.,.F.,.F.,
(4,2,2,2,2,2,2,2,2,2,2,2,2,2,2,2,2,2,4),(0.746123495077186,0.748411883275201,
0.808099924956397,0.865162475024093,0.923875857057758,0.983541668587835,
1.0407760241158,1.10023256805897,1.15873725234041,1.21663759965142,1.27684767039435,
1.33408176964103,1.39265380592658,1.45234425498351,1.50942261782828,1.56866346969633,
1.62766279090609,1.68537497841521,1.69280454236342),.UNSPECIFIED.);
#152=B_SPLINE_CURVE_WITH_KNOTS('',3,(#7753,#7754,#7755,#7756,#7757,#7758,
#7759,#7760,#7761,#7762,#7763,#7764,#7765,#7766,#7767,#7768,#7769,#7770,
#7771,#7772,#7773,#7774,#7775,#7776,#7777,#7778,#7779,#7780,#7781,#7782,
#7783,#7784,#7785,#7786,#7787,#7788),.UNSPECIFIED.,.F.,.F.,(4,2,2,2,2,2,
2,2,2,2,2,2,2,2,2,2,2,4),(11.3583468635139,11.388071491877,11.4450594632599,
11.5047274846602,11.5631173559205,11.6205025058238,11.6805139139903,11.738237815706,
11.797136971613,11.8563935676793,11.9134766554071,11.9731522778069,12.0317390634496,
12.088933764833,12.1491609530774,12.2070750145703,12.2654962786934,12.3048568388064),
 .UNSPECIFIED.);
#153=B_SPLINE_CURVE_WITH_KNOTS('',3,(#7794,#7795,#7796,#7797,#7798,#7799,
#7800,#7801,#7802,#7803,#7804,#7805,#7806,#7807,#7808,#7809),
 .UNSPECIFIED.,.F.,.F.,(4,2,2,2,2,2,2,4),(-0.29349426712622,-0.249285011281155,
-0.200298415455193,-0.149534797926288,-0.100690264993503,-0.0511951028404663,
-0.0255958008742316,-9.99999997086665E-7),.UNSPECIFIED.);
#154=B_SPLINE_CURVE_WITH_KNOTS('',3,(#7812,#7813,#7814,#7815,#7816,#7817,
#7818,#7819,#7820,#7821,#7822,#7823),.UNSPECIFIED.,.F.,.F.,(4,2,2,2,2,4),
(-24.6578837725691,-24.6252008938739,-24.5916028845577,-24.5410969527693,
-24.4928719218933,-24.464902692906),.UNSPECIFIED.);
#155=B_SPLINE_CURVE_WITH_KNOTS('',3,(#7828,#7829,#7830,#7831,#7832,#7833,
#7834,#7835,#7836,#7837,#7838,#7839,#7840,#7841,#7842,#7843,#7844,#7845,
#7846,#7847,#7848,#7849,#7850,#7851,#7852,#7853,#7854,#7855,#7856,#7857,
#7858,#7859,#7860,#7861,#7862,#7863,#7864,#7865),.UNSPECIFIED.,.F.,.F.,
(4,2,2,2,2,2,2,2,2,2,2,2,2,2,2,2,2,2,4),(-1.09703687646741,-1.0943760814739,
-1.04520391711854,-0.995482161938702,-0.944994030875885,-0.896393029909962,
-0.845724133995932,-0.795877393113858,-0.74741203460516,-0.696723546553917,
-0.647431856211527,-0.598146005463967,-0.547516824029928,-0.498791204488411,
-0.447709597864119,-0.397744420510807,-0.349359326192266,-0.298694428185439,
-0.29349426712622),.UNSPECIFIED.);
#156=B_SPLINE_CURVE_WITH_KNOTS('',3,(#7866,#7867,#7868,#7869,#7870,#7871,
#7872,#7873,#7874,#7875,#7876,#7877,#7878,#7879,#7880,#7881,#7882,#7883,
#7884,#7885,#7886,#7887,#7888,#7889,#7890,#7891,#7892,#7893,#7894,#7895,
#7896,#7897,#7898,#7899,#7900,#7901),.UNSPECIFIED.,.F.,.F.,(4,2,2,2,2,2,
2,2,2,2,2,2,2,2,2,2,2,4),(-24.464902692906,-24.4430021984657,-24.3922968063105,
-24.3436740888361,-24.2931476438862,-24.2441382179418,-24.1949519556155,
-24.1444288079549,-24.0961506635391,-24.0464109664647,-23.9959021496995,
-23.947408033755,-23.8970270041222,-23.8476214097384,-23.7985601528721,
-23.7475402245883,-23.6991356494592,-23.6638077929088),.UNSPECIFIED.);
#157=B_SPLINE_CURVE_WITH_KNOTS('',3,(#7906,#7907,#7908,#7909,#7910,#7911,
#7912,#7913,#7914,#7915,#7916,#7917,#7918,#7919,#7920,#7921,#7922,#7923,
#7924,#7925,#7926,#7927,#7928,#7929,#7930,#7931,#7932,#7933,#7934,#7935,
#7936,#7937,#7938,#7939,#7940,#7941),.UNSPECIFIED.,.F.,.F.,(4,2,2,2,2,2,
2,2,2,2,2,2,2,2,2,2,2,4),(-1.90084759148319,-1.89052744271033,-1.84165843532534,
-1.79104220134226,-1.74090715998526,-1.69250040270064,-1.64180878679601,
-1.59223136706577,-1.54343756820378,-1.49248946539615,-1.4434786513002,
-1.39334919110051,-1.34304616463758,-1.29457315198441,-1.24387345382261,
-1.19413073324477,-1.14550567564093,-1.09703687646741),.UNSPECIFIED.);
#158=B_SPLINE_CURVE_WITH_KNOTS('',3,(#7942,#7943,#7944,#7945,#7946,#7947,
#7948,#7949,#7950,#7951,#7952,#7953,#7954,#7955,#7956,#7957,#7958,#7959,
#7960,#7961,#7962,#7963,#7964,#7965,#7966,#7967,#7968,#7969,#7970,#7971,
#7972,#7973,#7974,#7975,#7976,#7977),.UNSPECIFIED.,.F.,.F.,(4,2,2,2,2,2,
2,2,2,2,2,2,2,2,2,2,2,4),(-23.6638077929088,-23.6495037596828,-23.5989803935564,
-23.550634860732,-23.5004434709943,-23.4506684578528,-23.4017743019789,
-23.3509421521638,-23.302402530803,-23.2529425530654,-23.2024343977341,
-23.1541875899401,-23.1041710532057,-23.0539394495063,-23.0051949227471,
-22.9545312938716,-22.9057760818317,-22.8629067303943),.UNSPECIFIED.);
#159=B_SPLINE_CURVE_WITH_KNOTS('',3,(#7982,#7983,#7984,#7985,#7986,#7987,
#7988,#7989,#7990,#7991,#7992,#7993,#7994,#7995,#7996,#7997,#7998,#7999,
#8000,#8001,#8002,#8003,#8004,#8005,#8006,#8007,#8008,#8009,#8010,#8011,
#8012,#8013,#8014,#8015,#8016,#8017),.UNSPECIFIED.,.F.,.F.,(4,2,2,2,2,2,
2,2,2,2,2,2,2,2,2,2,2,4),(-2.70484617100147,-2.68655897224059,-2.63793122332153,
-2.5872264681194,-2.53735274702518,-2.48884677460994,-2.43812162912505,
-2.38880334561141,-2.33946204122681,-2.28880648428162,-2.24005483292673,
-2.1889009034013,-2.13891073879271,-2.09048932765214,-2.03978883515074,
-1.99035457932048,-1.9413156993288,-1.90084759148319),.UNSPECIFIED.);
#160=B_SPLINE_CURVE_WITH_KNOTS('',3,(#8018,#8019,#8020,#8021,#8022,#8023,
#8024,#8025,#8026,#8027,#8028,#8029,#8030,#8031,#8032,#8033,#8034,#8035,
#8036,#8037,#8038,#8039,#8040,#8041,#8042,#8043,#8044,#8045,#8046,#8047,
#8048,#8049,#8050,#8051,#8052,#8053,#8054,#8055),.UNSPECIFIED.,.F.,.F.,
(4,2,2,2,2,2,2,2,2,2,2,2,2,2,2,2,2,2,4),(-22.8629067303943,-22.8564681584564,
-22.8059576945683,-22.7577275199296,-22.7078651715736,-22.6571141538919,
-22.6084967685448,-22.55797668674,-22.5089399269531,-22.4597588334321,-22.4092299384379,
-22.3609412968581,-22.3112067573552,-22.2606932544659,-22.2122037025745,
-22.1618281925739,-22.1123877300778,-22.0633305926176,-22.0618733127329),
 .UNSPECIFIED.);
#161=B_SPLINE_CURVE_WITH_KNOTS('',3,(#8060,#8061,#8062,#8063,#8064,#8065,
#8066,#8067,#8068,#8069,#8070,#8071,#8072,#8073,#8074,#8075,#8076,#8077,
#8078,#8079,#8080,#8081,#8082,#8083,#8084,#8085,#8086,#8087,#8088,#8089,
#8090,#8091,#8092,#8093,#8094,#8095),.UNSPECIFIED.,.F.,.F.,(4,2,2,2,2,2,
2,2,2,2,2,2,2,2,2,2,2,4),(-3.50935288462324,-3.48306947548305,-3.43462639789952,
-3.3838951918736,-3.33428896784506,-3.28544365390846,-3.23446673021307,
-3.18542738532917,-3.13522993445014,-3.0848989744767,-3.03639487679867,
-2.98565670911119,-2.93588629995358,-2.88721507742978,-2.83605772551698,
-2.78685799827446,-2.73707426317086,-2.70484617100147),.UNSPECIFIED.);
#162=B_SPLINE_CURVE_WITH_KNOTS('',3,(#8096,#8097,#8098,#8099,#8100,#8101,
#8102,#8103,#8104,#8105,#8106,#8107,#8108,#8109,#8110,#8111,#8112,#8113,
#8114,#8115,#8116,#8117,#8118,#8119,#8120,#8121,#8122,#8123,#8124,#8125,
#8126,#8127,#8128,#8129,#8130,#8131),.UNSPECIFIED.,.F.,.F.,(4,2,2,2,2,2,
2,2,2,2,2,2,2,2,2,2,2,4),(-22.0618733127329,-22.0123160660269,-21.9638946841531,
-21.9142672499808,-21.8637360134708,-21.8153918055672,-21.7652050116515,
-21.7153876395406,-21.6664964485275,-21.615668440868,-21.567105403035,-21.5176485640932,
-21.4671311099418,-21.4188792432705,-21.3688659401161,-21.3185859707546,
-21.2698428600787,-21.2607594814455),.UNSPECIFIED.);
#163=B_SPLINE_CURVE_WITH_KNOTS('',3,(#8136,#8137,#8138,#8139,#8140,#8141,
#8142,#8143,#8144,#8145,#8146,#8147,#8148,#8149,#8150,#8151,#8152,#8153,
#8154,#8155,#8156,#8157,#8158,#8159,#8160,#8161,#8162,#8163,#8164,#8165,
#8166,#8167,#8168,#8169,#8170,#8171),.UNSPECIFIED.,.F.,.F.,(4,2,2,2,2,2,
2,2,2,2,2,2,2,2,2,2,2,4),(-4.31388436014906,-4.28019222369846,-4.23164107850559,
-4.18087430523469,-4.13152395319192,-4.08212354141755,-4.03143592652987,
-3.98265282327265,-3.93142379147113,-3.88140297611083,-3.83294035167983,
-3.78219922725777,-3.73273468525256,-3.68363976184244,-3.632821234266,-3.58392238914898,
-3.53323361398255,-3.50935288462324),.UNSPECIFIED.);
#164=B_SPLINE_CURVE_WITH_KNOTS('',3,(#8172,#8173,#8174,#8175,#8176,#8177,
#8178,#8179,#8180,#8181,#8182,#8183,#8184,#8185,#8186,#8187,#8188,#8189,
#8190,#8191,#8192,#8193,#8194,#8195,#8196,#8197,#8198,#8199,#8200,#8201,
#8202,#8203,#8204,#8205,#8206,#8207),.UNSPECIFIED.,.F.,.F.,(4,2,2,2,2,2,
2,2,2,2,2,2,2,2,2,2,2,4),(-21.2607594814455,-21.2191816558892,-21.1703971447958,
-21.1210906042724,-21.0705695389106,-21.0223280518772,-20.9724671009484,
-20.921663996512,-20.8730460954528,-20.822526294205,-20.7734559927741,-20.7242741370048,
-20.6737334203595,-20.6254281688215,-20.5756927827062,-20.5251684974728,
-20.4766776450149,-20.4596369849233),.UNSPECIFIED.);
#165=B_SPLINE_CURVE_WITH_KNOTS('',3,(#8212,#8213,#8214,#8215,#8216,#8217,
#8218,#8219,#8220,#8221,#8222,#8223,#8224,#8225,#8226,#8227,#8228,#8229,
#8230,#8231,#8232,#8233,#8234,#8235,#8236,#8237,#8238,#8239,#8240,#8241,
#8242,#8243,#8244,#8245,#8246,#8247),.UNSPECIFIED.,.F.,.F.,(4,2,2,2,2,2,
2,2,2,2,2,2,2,2,2,2,2,4),(-5.11792712860929,-5.07670404966386,-5.02787961159091,
-4.9769476567637,-4.92795083440105,-4.87776097114782,-4.82747490673281,
-4.77901000241519,-4.72830759233618,-4.6785815190514,-4.62993582190115,
-4.57882469269632,-4.52966862292276,-4.47989736559695,-4.42942796173414,
-4.38082524137483,-4.3300984604143,-4.31388436014906),.UNSPECIFIED.);
#166=B_SPLINE_CURVE_WITH_KNOTS('',3,(#8248,#8249,#8250,#8251,#8252,#8253,
#8254,#8255,#8256,#8257,#8258,#8259,#8260,#8261,#8262,#8263,#8264,#8265,
#8266,#8267,#8268,#8269,#8270,#8271,#8272,#8273,#8274,#8275,#8276,#8277,
#8278,#8279,#8280,#8281,#8282,#8283),.UNSPECIFIED.,.F.,.F.,(4,2,2,2,2,2,
2,2,2,2,2,2,2,2,2,2,2,4),(-20.4596369849233,-20.4263015538701,-20.3768199966734,
-20.3277610273925,-20.2767457026484,-20.228301359104,-20.1786723484795,
-20.1281271680832,-20.0797780404968,-20.0295897403866,-19.9797238742829,
-19.9308296964751,-19.8799996285498,-19.8314070826634,-19.7819473473294,
-19.731414544595,-19.6831514116306,-19.6581828903494),.UNSPECIFIED.);
#167=B_SPLINE_CURVE_WITH_KNOTS('',3,(#8288,#8289,#8290,#8291,#8292,#8293,
#8294,#8295,#8296,#8297,#8298,#8299,#8300,#8301,#8302,#8303,#8304,#8305,
#8306,#8307,#8308,#8309,#8310,#8311,#8312,#8313,#8314,#8315,#8316,#8317,
#8318,#8319,#8320,#8321,#8322,#8323),.UNSPECIFIED.,.F.,.F.,(4,2,2,2,2,2,
2,2,2,2,2,2,2,2,2,2,2,4),(-5.92183160699024,-5.87124329805717,-5.82268405626488,
-5.77285436888124,-5.72412933280857,-5.67343040627126,-5.6234515066429,
-5.57501873329838,-5.52431138881906,-5.47488832167567,-5.42581052449494,
-5.37503538759946,-5.32617764588848,-5.2754930611814,-5.22537249015092,
-5.17696370084626,-5.12626721648368,-5.11792712860929),.UNSPECIFIED.);
#168=B_SPLINE_CURVE_WITH_KNOTS('',3,(#8324,#8325,#8326,#8327,#8328,#8329,
#8330,#8331,#8332,#8333,#8334,#8335,#8336,#8337,#8338,#8339,#8340,#8341,
#8342,#8343,#8344,#8345,#8346,#8347,#8348,#8349,#8350,#8351,#8352,#8353,
#8354,#8355,#8356,#8357,#8358,#8359),.UNSPECIFIED.,.F.,.F.,(4,2,2,2,2,2,
2,2,2,2,2,2,2,2,2,2,2,4),(-19.6581828903494,-19.6331352348668,-19.582800909366,
-19.5340532617628,-19.4833882778341,-19.4345684932047,-19.3852572988716,
-19.334719599827,-19.2864606901897,-19.2365950267076,-19.1857340075457,
-19.1371096408893,-19.0865839201148,-19.0374742426365,-18.9882855939687,
-18.937727035379,-18.8893991962932,-18.8568773436141),.UNSPECIFIED.);
#169=B_SPLINE_CURVE_WITH_KNOTS('',3,(#8364,#8365,#8366,#8367,#8368,#8369,
#8370,#8371,#8372,#8373,#8374,#8375,#8376,#8377,#8378,#8379,#8380,#8381,
#8382,#8383,#8384,#8385,#8386,#8387,#8388,#8389,#8390,#8391,#8392,#8393,
#8394,#8395,#8396,#8397,#8398,#8399,#8400,#8401),.UNSPECIFIED.,.F.,.F.,
(4,2,2,2,2,2,2,2,2,2,2,2,2,2,2,2,2,2,4),(-6.72567889503218,-6.71836756694793,
-6.66767723190292,-6.61927666178774,-6.56920307007168,-6.51838725129958,
-6.46956913589269,-6.41883811280286,-6.36969116541863,-6.32030761527261,
-6.26960223135873,-6.2211583583066,-6.17121926509503,-6.12052625511601,
-6.07183856395527,-6.02125497295629,-5.9717242927518,-5.92246806712148,
-5.92183160699024),.UNSPECIFIED.);
#170=B_SPLINE_CURVE_WITH_KNOTS('',3,(#8402,#8403,#8404,#8405,#8406,#8407,
#8408,#8409,#8410,#8411,#8412,#8413,#8414,#8415,#8416,#8417,#8418,#8419,
#8420,#8421,#8422,#8423,#8424,#8425,#8426,#8427,#8428,#8429,#8430,#8431,
#8432,#8433,#8434,#8435,#8436,#8437),.UNSPECIFIED.,.F.,.F.,(4,2,2,2,2,2,
2,2,2,2,2,2,2,2,2,2,2,4),(-18.8568773436141,-18.8396568597655,-18.7891157343805,
-18.7406176264729,-18.6902347489332,-18.640706351379,-18.59163951546,-18.5406170904252,
-18.4921438582171,-18.4425071507926,-18.391942036359,-18.3435817202306,
-18.2933857213069,-18.2434658100594,-18.1945626273566,-18.1437242134087,
-18.0950963891764,-18.0550805105695),.UNSPECIFIED.);
#171=B_SPLINE_CURVE_WITH_KNOTS('',3,(#8442,#8443,#8444,#8445,#8446,#8447,
#8448,#8449,#8450,#8451,#8452,#8453,#8454,#8455,#8456,#8457,#8458,#8459,
#8460,#8461,#8462,#8463,#8464,#8465,#8466,#8467,#8468,#8469,#8470,#8471,
#8472,#8473,#8474,#8475,#8476,#8477),.UNSPECIFIED.,.F.,.F.,(4,2,2,2,2,2,
2,2,2,2,2,2,2,2,2,2,2,4),(-7.52951816088609,-7.51431207388424,-7.46360099768531,
-7.41504901938176,-7.36463641833809,-7.31477146498566,-7.2656659634719,
-7.21461107699539,-7.16593362373599,-7.11625939072675,-7.06556766584545,
-7.017132597451,-6.96689920918749,-6.91659344868891,-6.86764238285619,-6.81676135275475,
-6.76788435929118,-6.72567889503218),.UNSPECIFIED.);
#172=B_SPLINE_CURVE_WITH_KNOTS('',3,(#8478,#8479,#8480,#8481,#8482,#8483,
#8484,#8485,#8486,#8487,#8488,#8489,#8490,#8491,#8492,#8493,#8494,#8495,
#8496,#8497,#8498,#8499,#8500,#8501,#8502,#8503,#8504,#8505,#8506,#8507,
#8508,#8509,#8510,#8511,#8512,#8513),.UNSPECIFIED.,.F.,.F.,(4,2,2,2,2,2,
2,2,2,2,2,2,2,2,2,2,2,4),(-18.0550805105695,-18.0456276537171,-17.9950735545667,
-17.9467930170436,-17.8967677882314,-17.8463737768815,-17.797615595888,
-17.746940570116,-17.6980799370863,-17.6487580098915,-17.5981977638349,
-17.5499154773895,-17.5000389487502,-17.4491148878931,-17.4004780907071,
-17.34994022422,-17.3007857869566,-17.2534877029693),.UNSPECIFIED.);
#173=B_SPLINE_CURVE_WITH_KNOTS('',3,(#8518,#8519,#8520,#8521,#8522,#8523,
#8524,#8525,#8526,#8527,#8528,#8529,#8530,#8531,#8532,#8533,#8534,#8535,
#8536,#8537,#8538,#8539,#8540,#8541,#8542,#8543,#8544,#8545,#8546,#8547,
#8548,#8549,#8550,#8551,#8552,#8553),.UNSPECIFIED.,.F.,.F.,(4,2,2,2,2,2,
2,2,2,2,2,2,2,2,2,2,2,4),(-8.33367793745539,-8.31083576526172,-8.26004454173498,
-8.21120541576869,-8.16045178228893,-8.11131316031365,-8.06190852539488,
-8.0111917786727,-7.96274088119102,-7.91278051430958,-7.86207510853998,
-7.81336707956063,-7.76276161732899,-7.71324618070889,-7.66396979433348,
-7.61272299438666,-7.56416245349882,-7.52951816088609),.UNSPECIFIED.);
#174=B_SPLINE_CURVE_WITH_KNOTS('',3,(#8554,#8555,#8556,#8557,#8558,#8559,
#8560,#8561,#8562,#8563,#8564,#8565,#8566,#8567,#8568,#8569,#8570,#8571,
#8572,#8573,#8574,#8575,#8576,#8577,#8578,#8579,#8580,#8581,#8582,#8583,
#8584,#8585,#8586,#8587,#8588,#8589,#8590,#8591),.UNSPECIFIED.,.F.,.F.,
(4,2,2,2,2,2,2,2,2,2,2,2,2,2,2,2,2,2,4),(-17.2534877029693,-17.2515843038063,
-17.2010020179624,-17.1526458384298,-17.1028904380337,-17.0523265363787,
-17.003815215793,-16.9534193345335,-16.9038389017854,-16.8547581703193,
-16.8037223351342,-16.7552146007683,-16.7055640793135,-16.6549732033223,
-16.6065955109092,-16.5563856225845,-16.5064067556535,-16.4574885728831,
-16.4513599930164),.UNSPECIFIED.);
#175=B_SPLINE_CURVE_WITH_KNOTS('',3,(#8596,#8597,#8598,#8599,#8600,#8601,
#8602,#8603,#8604,#8605,#8606,#8607,#8608,#8609,#8610,#8611,#8612,#8613,
#8614,#8615,#8616,#8617,#8618,#8619,#8620,#8621,#8622,#8623,#8624,#8625,
#8626,#8627,#8628,#8629,#8630,#8631),.UNSPECIFIED.,.F.,.F.,(4,2,2,2,2,2,
2,2,2,2,2,2,2,2,2,2,2,4),(-9.13765969579499,-9.1064797642394,-9.05662987060951,
-9.00750028866654,-8.95641938619762,-8.90774053472836,-8.85804177155539,
-8.8073363593952,-8.75888338193086,-8.7086251225754,-8.6583401521544,-8.60936636690628,
-8.55846082743707,-8.5095879016817,-8.46004812017436,-8.40934530657307,
-8.36093262161675,-8.33367793745539),.UNSPECIFIED.);
#176=B_SPLINE_CURVE_WITH_KNOTS('',3,(#8632,#8633,#8634,#8635,#8636,#8637,
#8638,#8639,#8640,#8641,#8642,#8643,#8644,#8645,#8646,#8647,#8648,#8649,
#8650,#8651,#8652,#8653,#8654,#8655,#8656,#8657,#8658,#8659,#8660,#8661,
#8662,#8663,#8664,#8665,#8666,#8667),.UNSPECIFIED.,.F.,.F.,(4,2,2,2,2,2,
2,2,2,2,2,2,2,2,2,2,2,4),(-16.4513599930164,-16.4066355383647,-16.3579670624044,
-16.3084832458301,-16.2579020814184,-16.2095981681264,-16.1595577323929,
-16.1090994082081,-16.0603247427498,-16.0096334493218,-15.9607268560131,
-15.9113881650833,-15.8607996527635,-15.8124882785571,-15.7625947814088,
-15.711603281257,-15.6629481611627,-15.6493529392384),.UNSPECIFIED.);
#177=B_SPLINE_CURVE_WITH_KNOTS('',3,(#8672,#8673,#8674,#8675,#8676,#8677,
#8678,#8679,#8680,#8681,#8682,#8683,#8684,#8685,#8686,#8687,#8688,#8689,
#8690,#8691,#8692,#8693,#8694,#8695,#8696,#8697,#8698,#8699,#8700,#8701,
#8702,#8703,#8704,#8705,#8706,#8707),.UNSPECIFIED.,.F.,.F.,(4,2,2,2,2,2,
2,2,2,2,2,2,2,2,2,2,2,4),(-9.94211940693644,-9.90258700945634,-9.85345007690788,
-9.80401947680548,-9.75328582906529,-9.7048221674016,-9.65483558431767,
-9.60411228609853,-9.55537907132787,-9.50474673367753,-9.45523951125995,
-9.40593802355473,-9.35466410168392,-9.30609617849207,-9.25622011520601,
-9.20549401177814,-9.15691842301048,-9.13765969579499),.UNSPECIFIED.);
#178=B_SPLINE_CURVE_WITH_KNOTS('',3,(#8708,#8709,#8710,#8711,#8712,#8713,
#8714,#8715,#8716,#8717,#8718,#8719,#8720,#8721,#8722,#8723,#8724,#8725,
#8726,#8727,#8728,#8729,#8730,#8731,#8732,#8733,#8734,#8735,#8736,#8737,
#8738,#8739,#8740,#8741,#8742,#8743),.UNSPECIFIED.,.F.,.F.,(4,2,2,2,2,2,
2,2,2,2,2,2,2,2,2,2,2,4),(-15.6493529392384,-15.6123919892184,-15.5631879105155,
-15.5139676293351,-15.4633559395142,-15.4149659669622,-15.3651914697572,
-15.3145990539967,-15.2660686488589,-15.2156536271183,-15.1660165539184,
-15.1169159926428,-15.0658605241762,-15.017313054377,-14.9676426955105,
-14.917020463581,-14.868619386509,-14.8467508152213),.UNSPECIFIED.);
#179=B_SPLINE_CURVE_WITH_KNOTS('',3,(#8748,#8749,#8750,#8751,#8752,#8753,
#8754,#8755,#8756,#8757,#8758,#8759,#8760,#8761,#8762,#8763,#8764,#8765,
#8766,#8767,#8768,#8769,#8770,#8771,#8772,#8773,#8774,#8775,#8776,#8777,
#8778,#8779,#8780,#8781,#8782,#8783),.UNSPECIFIED.,.F.,.F.,(4,2,2,2,2,2,
2,2,2,2,2,2,2,2,2,2,2,4),(-10.7463438771263,-10.6988370856296,-10.650150659243,
-10.6004226951668,-10.5496981809199,-10.5012220983553,-10.4509342462059,
-10.4006624743709,-10.351661269315,-10.3007263792505,-10.2518510637145,
-10.2022835274145,-10.1515627583699,-10.1031324521826,-10.0530075092328,
-10.0022331500106,-9.95336820939027,-9.94211940693644),.UNSPECIFIED.);
#180=B_SPLINE_CURVE_WITH_KNOTS('',3,(#8784,#8785,#8786,#8787,#8788,#8789,
#8790,#8791,#8792,#8793,#8794,#8795,#8796,#8797,#8798,#8799,#8800,#8801,
#8802,#8803,#8804,#8805,#8806,#8807,#8808,#8809,#8810,#8811,#8812,#8813,
#8814,#8815,#8816,#8817,#8818,#8819),.UNSPECIFIED.,.F.,.F.,(4,2,2,2,2,2,
2,2,2,2,2,2,2,2,2,2,2,4),(-14.8467508152213,-14.818389512235,-14.7683474411688,
-14.7194083736873,-14.668534548541,-14.6198204970228,-14.5703156305235,
-14.5197018785792,-14.4713688715315,-14.4213071874375,-14.3707806306985,
-14.3219836608485,-14.2712700014754,-14.2223128366635,-14.1729514865367,
-14.1223292478454,-14.0739833901031,-14.0442337443085),.UNSPECIFIED.);
#181=B_SPLINE_CURVE_WITH_KNOTS('',3,(#8824,#8825,#8826,#8827,#8828,#8829,
#8830,#8831,#8832,#8833,#8834,#8835,#8836,#8837,#8838,#8839,#8840,#8841,
#8842,#8843,#8844,#8845,#8846,#8847,#8848,#8849,#8850,#8851,#8852,#8853,
#8854,#8855,#8856,#8857,#8858,#8859,#8860,#8861),.UNSPECIFIED.,.F.,.F.,
(4,2,2,2,2,2,2,2,2,2,2,2,2,2,2,2,2,2,4),(-11.5509679225441,-11.5231971880124,
-11.4960706727007,-11.4475888724982,-11.3975715822166,-11.3468252761055,
-11.2980624660025,-11.2473987116228,-11.1978928553995,-11.1485617684881,
-11.0972561045737,-11.048675037644,-10.9987687512962,-10.9480223346139,
-10.8994183491445,-10.8489490465195,-10.799106967541,-10.7499487486342,
-10.7463438771263),.UNSPECIFIED.);
#182=B_SPLINE_CURVE_WITH_KNOTS('',3,(#8862,#8863,#8864,#8865,#8866,#8867,
#8868,#8869,#8870,#8871,#8872,#8873,#8874,#8875,#8876,#8877,#8878,#8879,
#8880,#8881,#8882,#8883,#8884,#8885,#8886,#8887,#8888,#8889,#8890,#8891,
#8892,#8893,#8894,#8895,#8896,#8897),.UNSPECIFIED.,.F.,.F.,(4,2,2,2,2,2,
2,2,2,2,2,2,2,2,2,2,2,4),(-14.0442337443085,-14.0240669587878,-13.9730043421149,
-13.9243251622713,-13.8737446796685,-13.8244866047133,-13.7752417239561,
-13.7245952248294,-13.676166365165,-13.6263669037128,-13.5757405004047,
-13.5271853064436,-13.4767451752984,-13.4270474542874,-13.3779213062852,
-13.3268401567379,-13.2782481437859,-13.2411694277801),.UNSPECIFIED.);
#183=B_SPLINE_CURVE_WITH_KNOTS('',3,(#8902,#8903,#8904,#8905,#8906,#8907,
#8908,#8909,#8910,#8911,#8912,#8913,#8914,#8915,#8916,#8917,#8918,#8919,
#8920,#8921,#8922,#8923,#8924,#8925,#8926,#8927,#8928,#8929,#8930,#8931,
#8932,#8933,#8934,#8935,#8936,#8937,#8938,#8939),.UNSPECIFIED.,.F.,.F.,
(4,2,2,2,2,2,2,2,2,2,2,2,2,2,2,2,2,2,4),(-0.802923907087101,-0.798796183013713,
-0.749758698724593,-0.699961743061332,-0.649619006024089,-0.601134268778415,
-0.550493167966268,-0.500711870961783,-0.452218144347271,-0.401042381643599,
-0.351834274793822,-0.302386540466872,-0.251851229217142,-0.203210702543818,
-0.152575341770305,-0.102684223238679,-0.054300135807036,-0.0274635548158078,
-1.00000010661017E-6),.UNSPECIFIED.);
#184=B_SPLINE_CURVE_WITH_KNOTS('',3,(#8940,#8941,#8942,#8943,#8944,#8945,
#8946,#8947,#8948,#8949,#8950,#8951,#8952,#8953,#8954,#8955,#8956,#8957,
#8958,#8959,#8960,#8961,#8962,#8963,#8964,#8965,#8966,#8967,#8968,#8969,
#8970,#8971,#8972,#8973,#8974,#8975),.UNSPECIFIED.,.F.,.F.,(4,2,2,2,2,2,
2,2,2,2,2,2,2,2,2,2,2,4),(-13.2411694277801,-13.2285521025886,-13.1778932121083,
-13.1294630064766,-13.0792072295881,-13.0290983568773,-12.9801327112496,
-12.9292321163335,-12.8804680437273,-12.8309363529618,-12.7802847930873,
-12.7319172973614,-12.6818285202047,-12.631230490038,-12.5824056047557,
-12.5316636918323,-12.4829340049909,-12.4380366718249),.UNSPECIFIED.);
#185=B_SPLINE_CURVE_WITH_KNOTS('',3,(#8980,#8981,#8982,#8983,#8984,#8985,
#8986,#8987,#8988,#8989,#8990,#8991,#8992,#8993,#8994,#8995,#8996,#8997,
#8998,#8999,#9000,#9001,#9002,#9003,#9004,#9005,#9006,#9007,#9008,#9009,
#9010,#9011,#9012,#9013,#9014,#9015),.UNSPECIFIED.,.F.,.F.,(4,2,2,2,2,2,
2,2,2,2,2,2,2,2,2,2,2,4),(-1.6055324618878,-1.59379651855442,-1.54504588187068,
-1.49429904844492,-1.44429471718255,-1.39596080980298,-1.34534029011122,
-1.29589198767533,-1.24708187384561,-1.19627124462045,-1.14738788618043,
-1.09715051243997,-1.04698664742095,-0.998618445092809,-0.947996569980617,
-0.898391084645866,-0.849780384113178,-0.802923907087101),.UNSPECIFIED.);
#186=B_SPLINE_CURVE_WITH_KNOTS('',3,(#9016,#9017,#9018,#9019,#9020,#9021,
#9022,#9023,#9024,#9025,#9026,#9027,#9028,#9029,#9030,#9031,#9032,#9033,
#9034,#9035,#9036,#9037,#9038,#9039,#9040,#9041,#9042,#9043,#9044,#9045,
#9046,#9047,#9048,#9049,#9050,#9051,#9052,#9053),.UNSPECIFIED.,.F.,.F.,
(4,2,2,2,2,2,2,2,2,2,2,2,2,2,2,2,2,2,4),(-12.4380366718249,-12.4320064047092,
-12.3830168475267,-12.3329816526516,-12.2826979316266,-12.2342506570953,
-12.1835898542372,-12.1338663525539,-12.0852953319647,-12.0341841800916,
-11.9850313959241,-11.9353926472411,-11.8849223008271,-11.8363395632183,
-11.785704645093,-11.7358758095516,-11.6874542378041,-11.6368012651176,
-11.6347943606676),.UNSPECIFIED.);
#187=B_SPLINE_CURVE_WITH_KNOTS('',3,(#9058,#9059,#9060,#9061,#9062,#9063,
#9064,#9065,#9066,#9067,#9068,#9069,#9070,#9071,#9072,#9073,#9074,#9075,
#9076,#9077,#9078,#9079,#9080,#9081,#9082,#9083,#9084,#9085,#9086,#9087,
#9088,#9089,#9090,#9091,#9092,#9093),.UNSPECIFIED.,.F.,.F.,(4,2,2,2,2,2,
2,2,2,2,2,2,2,2,2,2,2,4),(-2.40845257364879,-2.3886500958612,-2.34018347512336,
-2.28955153544476,-2.23979070401964,-2.19129805160261,-2.14014408669523,
-2.09095591683795,-2.04149271297105,-1.99097904325612,-1.94235863357995,
-1.89173544015297,-1.84186536898035,-1.7934880816497,-1.74285250367511,
-1.6935372090939,-1.64445739798039,-1.6055324618878),.UNSPECIFIED.);
#188=B_SPLINE_CURVE_WITH_KNOTS('',3,(#9094,#9095,#9096,#9097,#9098,#9099,
#9100,#9101,#9102,#9103,#9104,#9105,#9106,#9107,#9108,#9109,#9110,#9111,
#9112,#9113,#9114,#9115,#9116,#9117,#9118,#9119,#9120,#9121,#9122,#9123,
#9124,#9125,#9126,#9127,#9128,#9129),.UNSPECIFIED.,.F.,.F.,(4,2,2,2,2,2,
2,2,2,2,2,2,2,2,2,2,2,4),(-11.6347943606676,-11.5875271317315,-11.5383122875169,
-11.4876994020022,-11.4389906891346,-11.3880103886007,-11.3380593933975,
-11.2897099517032,-11.2390786043912,-11.1896830336678,-11.1407609828175,
-11.0900099170922,-11.041178903362,-10.9907282316146,-10.9406276072301,
-10.8922776480038,-10.8416519816557,-10.8320715602894),.UNSPECIFIED.);
#189=B_SPLINE_CURVE_WITH_KNOTS('',3,(#9134,#9135,#9136,#9137,#9138,#9139,
#9140,#9141,#9142,#9143,#9144,#9145,#9146,#9147,#9148,#9149,#9150,#9151,
#9152,#9153,#9154,#9155,#9156,#9157,#9158,#9159,#9160,#9161,#9162,#9163,
#9164,#9165,#9166,#9167,#9168,#9169),.UNSPECIFIED.,.F.,.F.,(4,2,2,2,2,2,
2,2,2,2,2,2,2,2,2,2,2,4),(-3.21098255104294,-3.18320661550525,-3.13487885390634,
-3.0842649113452,-3.03483429714322,-2.98601336924969,-2.93522184988798,
-2.88635598370543,-2.83609010647939,-2.78594583651079,-2.73758981668592,
-2.68697577586661,-2.63738960302117,-2.58877376419992,-2.53781025561772,
-2.48879163610261,-2.43897204872981,-2.40845257364879),.UNSPECIFIED.);
#190=B_SPLINE_CURVE_WITH_KNOTS('',3,(#9170,#9171,#9172,#9173,#9174,#9175,
#9176,#9177,#9178,#9179,#9180,#9181,#9182,#9183,#9184,#9185,#9186,#9187,
#9188,#9189,#9190,#9191,#9192,#9193,#9194,#9195,#9196,#9197,#9198,#9199,
#9200,#9201,#9202,#9203,#9204,#9205),.UNSPECIFIED.,.F.,.F.,(4,2,2,2,2,2,
2,2,2,2,2,2,2,2,2,2,2,4),(-10.8320715602894,-10.7921087074282,-10.7434177219811,
-10.6925023605011,-10.643525530666,-10.5935475753234,-10.5432753918643,
-10.4948431583451,-10.4442059414976,-10.3944939301409,-10.3459553502097,
-10.2948552090234,-10.2457140309895,-10.1961254714295,-10.1456657635615,
-10.0970939746334,-10.0464796062274,-10.0291279462135),.UNSPECIFIED.);
#191=B_SPLINE_CURVE_WITH_KNOTS('',3,(#9210,#9211,#9212,#9213,#9214,#9215,
#9216,#9217,#9218,#9219,#9220,#9221,#9222,#9223,#9224,#9225,#9226,#9227,
#9228,#9229,#9230,#9231,#9232,#9233,#9234,#9235,#9236,#9237,#9238,#9239,
#9240,#9241,#9242,#9243,#9244,#9245),.UNSPECIFIED.,.F.,.F.,(4,2,2,2,2,2,
2,2,2,2,2,2,2,2,2,2,2,4),(-4.01377273460696,-3.97862032034812,-3.93012255096611,
-3.87898497889545,-3.82981151642977,-3.78032589724693,-3.72982855619678,
-3.68122312742312,-3.63060640502691,-3.58075213989928,-3.53237574263905,
-3.48174557682591,-3.43244596776864,-3.38335097107146,-3.33270720361736,
-3.28397226085089,-3.23319304644167,-3.21098255104294),.UNSPECIFIED.);
#192=B_SPLINE_CURVE_WITH_KNOTS('',3,(#9246,#9247,#9248,#9249,#9250,#9251,
#9252,#9253,#9254,#9255,#9256,#9257,#9258,#9259,#9260,#9261,#9262,#9263,
#9264,#9265,#9266,#9267,#9268,#9269,#9270,#9271,#9272,#9273,#9274,#9275,
#9276,#9277,#9278,#9279,#9280,#9281),.UNSPECIFIED.,.F.,.F.,(4,2,2,2,2,2,
2,2,2,2,2,2,2,2,2,2,2,4),(-10.0291279462135,-9.99666150953844,-9.94826614328494,
-9.89763469374451,-9.84837109686181,-9.79919907099944,-9.74859595956288,
-9.69989740749115,-9.64897836348555,-9.59903588603536,-9.55070759344296,
-9.50009657456136,-9.45070941730687,-9.40182618839628,-9.35108277203263,
-9.30226000349561,-9.25186714522804,-9.22665983864609),.UNSPECIFIED.);
#193=B_SPLINE_CURVE_WITH_KNOTS('',3,(#9286,#9287,#9288,#9289,#9290,#9291,
#9292,#9293,#9294,#9295,#9296,#9297,#9298,#9299,#9300,#9301,#9302,#9303,
#9304,#9305,#9306,#9307,#9308,#9309,#9310,#9311,#9312,#9313,#9314,#9315,
#9316,#9317,#9318,#9319,#9320,#9321),.UNSPECIFIED.,.F.,.F.,(4,2,2,2,2,2,
2,2,2,2,2,2,2,2,2,2,2,4),(-4.81633029560517,-4.77362140211144,-4.72478300706975,
-4.67400501568019,-4.62515125055655,-4.57484952462187,-4.52471938695079,
-4.47636969135825,-4.42575758812346,-4.3761853266315,-4.32755788897279,
-4.27660956176117,-4.22760453541183,-4.1777551499431,-4.12744863510912,
-4.07899455427805,-4.02836597482959,-4.01377273460696),.UNSPECIFIED.);
#194=B_SPLINE_CURVE_WITH_KNOTS('',3,(#9322,#9323,#9324,#9325,#9326,#9327,
#9328,#9329,#9330,#9331,#9332,#9333,#9334,#9335,#9336,#9337,#9338,#9339,
#9340,#9341,#9342,#9343,#9344,#9345,#9346,#9347,#9348,#9349,#9350,#9351,
#9352,#9353,#9354,#9355,#9356,#9357),.UNSPECIFIED.,.F.,.F.,(4,2,2,2,2,2,
2,2,2,2,2,2,2,2,2,2,2,4),(-9.22665983864609,-9.20177320936594,-9.15343833701884,
-9.10283173134325,-9.05329512251507,-9.00463729637927,-8.95372787361132,
-8.90475774700287,-8.8548318620881,-8.80456500391578,-8.75614157045541,
-8.70552203138631,-8.65581537128372,-8.60730348003608,-8.55620802128025,
-8.50707239793173,-8.4575286063008,-8.42402595043783),.UNSPECIFIED.);
#195=B_SPLINE_CURVE_WITH_KNOTS('',3,(#9362,#9363,#9364,#9365,#9366,#9367,
#9368,#9369,#9370,#9371,#9372,#9373,#9374,#9375,#9376,#9377,#9378,#9379,
#9380,#9381,#9382,#9383,#9384,#9385,#9386,#9387,#9388,#9389,#9390,#9391,
#9392,#9393,#9394,#9395,#9396,#9397,#9398,#9399),.UNSPECIFIED.,.F.,.F.,
(4,2,2,2,2,2,2,2,2,2,2,2,2,2,2,2,2,2,4),(-5.61898260887528,-5.61777157016101,
-5.56860722566602,-5.51909233353075,-5.46860562431501,-5.42000968074423,
-5.36939347422279,-5.31954940054464,-5.2711677780897,-5.22053705939541,
-5.17124759112031,-5.12213076849034,-5.07149845345665,-5.02277374295751,
-4.97195479442264,-4.9219807297324,-4.87365309147043,-4.8230397962057,-4.81633029560517),
 .UNSPECIFIED.);
#196=B_SPLINE_CURVE_WITH_KNOTS('',3,(#9400,#9401,#9402,#9403,#9404,#9405,
#9406,#9407,#9408,#9409,#9410,#9411,#9412,#9413,#9414,#9415,#9416,#9417,
#9418,#9419,#9420,#9421,#9422,#9423,#9424,#9425,#9426,#9427,#9428,#9429,
#9430,#9431,#9432,#9433,#9434,#9435),.UNSPECIFIED.,.F.,.F.,(4,2,2,2,2,2,
2,2,2,2,2,2,2,2,2,2,2,4),(-8.42402595043783,-8.4070733033153,-8.35850648674226,
-8.30790666617306,-8.25809317807308,-8.20971815905497,-8.15910227688136,
-8.10984315886592,-8.06070837822789,-8.01010880378698,-7.96141443341098,
-7.91055123577429,-7.86061111918143,-7.81229794100426,-7.76170127275533,
-7.71231644581061,-7.66346629259045,-7.62170743553254),.UNSPECIFIED.);
#197=B_SPLINE_CURVE_WITH_KNOTS('',3,(#9440,#9441,#9442,#9443,#9444,#9445,
#9446,#9447,#9448,#9449,#9450,#9451,#9452,#9453,#9454,#9455,#9456,#9457,
#9458,#9459,#9460,#9461,#9462,#9463,#9464,#9465,#9466,#9467,#9468,#9469,
#9470,#9471,#9472,#9473,#9474,#9475),.UNSPECIFIED.,.F.,.F.,(4,2,2,2,2,2,
2,2,2,2,2,2,2,2,2,2,2,4),(-6.42167633193626,-6.41283040484189,-6.36398308102174,
-6.31363851084337,-6.26351674547144,-6.21516729885009,-6.16455110200217,
-6.11498705802595,-6.06634158162284,-6.01540260762887,-5.96640555569087,
-5.91651939988417,-5.86622260249409,-5.81777512365567,-5.76714388662707,
-5.71740775155287,-5.6688985433654,-5.61898260887528),.UNSPECIFIED.);
#198=B_SPLINE_CURVE_WITH_KNOTS('',3,(#9476,#9477,#9478,#9479,#9480,#9481,
#9482,#9483,#9484,#9485,#9486,#9487,#9488,#9489,#9490,#9491,#9492,#9493,
#9494,#9495,#9496,#9497,#9498,#9499,#9500,#9501,#9502,#9503,#9504,#9505,
#9506,#9507,#9508,#9509,#9510,#9511),.UNSPECIFIED.,.F.,.F.,(4,2,2,2,2,2,
2,2,2,2,2,2,2,2,2,2,2,4),(-7.62170743553254,-7.61272426460317,-7.56390374144346,
-7.51356309734036,-7.46346967830106,-7.41514370616604,-7.36455015514644,
-7.31501411389445,-7.26638353394555,-7.21547377509495,-7.16650433907806,
-7.11662473147313,-7.06635702012986,-7.01793610457744,-6.96732820181159,
-6.91762078614285,-6.86912954849149,-6.81938060514289),.UNSPECIFIED.);
#199=B_SPLINE_CURVE_WITH_KNOTS('',3,(#9516,#9517,#9518,#9519,#9520,#9521,
#9522,#9523,#9524,#9525,#9526,#9527,#9528,#9529,#9530,#9531,#9532,#9533,
#9534,#9535,#9536,#9537,#9538,#9539,#9540,#9541,#9542,#9543,#9544,#9545,
#9546,#9547,#9548,#9549,#9550,#9551),.UNSPECIFIED.,.F.,.F.,(4,2,2,2,2,2,
2,2,2,2,2,2,2,2,2,2,2,4),(-7.22434063607593,-7.20752176343295,-7.15892957227192,
-7.10830780778983,-7.05846806217708,-7.01007505058466,-6.95943771255859,
-6.91015259390592,-6.86100748174015,-6.81038069291819,-6.76166050756794,
-6.71079488740958,-6.66082737866916,-6.61249371297305,-6.56187501791507,
-6.51246310325391,-6.46360074257337,-6.42167633193626),.UNSPECIFIED.);
#200=B_SPLINE_CURVE_WITH_KNOTS('',3,(#9552,#9553,#9554,#9555,#9556,#9557,
#9558,#9559,#9560,#9561,#9562,#9563,#9564,#9565,#9566,#9567,#9568,#9569,
#9570,#9571,#9572,#9573,#9574,#9575,#9576,#9577,#9578,#9579,#9580,#9581,
#9582,#9583,#9584,#9585,#9586,#9587,#9588,#9589),.UNSPECIFIED.,.F.,.F.,
(4,2,2,2,2,2,2,2,2,2,2,2,2,2,2,2,2,2,4),(-6.81938060514289,-6.8180324883135,
-6.76889639690534,-6.71939142357482,-6.66893433977038,-6.62036655564752,
-6.56977519061293,-6.51996022542521,-6.47159950336303,-6.42099312805317,
-6.37173247664304,-6.32262894350959,-6.27202673071095,-6.22333061181318,
-6.17251716968685,-6.12257333480192,-6.07426911672128,-6.02368073310941,
-6.01711681349805),.UNSPECIFIED.);
#201=B_SPLINE_CURVE_WITH_KNOTS('',3,(#9594,#9595,#9596,#9597,#9598,#9599,
#9600,#9601,#9602,#9603,#9604,#9605,#9606,#9607,#9608,#9609,#9610,#9611,
#9612,#9613,#9614,#9615,#9616,#9617,#9618,#9619,#9620,#9621,#9622,#9623,
#9624,#9625,#9626,#9627,#9628,#9629),.UNSPECIFIED.,.F.,.F.,(4,2,2,2,2,2,
2,2,2,2,2,2,2,2,2,2,2,4),(-8.02729966769491,-8.0025509719594,-7.95419557688233,
-7.90356920216963,-7.85400745702936,-7.80533763624627,-7.75440194390738,
-7.70540702812514,-7.65547752284534,-7.60518447630424,-7.5567374468919,
-7.50609746129233,-7.45636494626983,-7.40783801438825,-7.35671558653321,
-7.30755453626695,-7.25800379504379,-7.22434063607593),.UNSPECIFIED.);
#202=B_SPLINE_CURVE_WITH_KNOTS('',3,(#9630,#9631,#9632,#9633,#9634,#9635,
#9636,#9637,#9638,#9639,#9640,#9641,#9642,#9643,#9644,#9645,#9646,#9647,
#9648,#9649,#9650,#9651,#9652,#9653,#9654,#9655,#9656,#9657,#9658,#9659,
#9660,#9661,#9662,#9663,#9664,#9665),.UNSPECIFIED.,.F.,.F.,(4,2,2,2,2,2,
2,2,2,2,2,2,2,2,2,2,2,4),(-6.01711681349805,-5.97429223031928,-5.92546903712056,
-5.8747222299321,-5.82589802969703,-5.77560336495012,-5.72550439677713,
-5.67718110840413,-5.62659453529682,-5.57705306685694,-5.52844353267106,
-5.47752728185749,-5.42855262402679,-5.37871294686639,-5.32843832921292,
-5.28001371460989,-5.22941135516673,-5.21496862245923),.UNSPECIFIED.);
#203=B_SPLINE_CURVE_WITH_KNOTS('',3,(#9670,#9671,#9672,#9673,#9674,#9675,
#9676,#9677,#9678,#9679,#9680,#9681,#9682,#9683,#9684,#9685,#9686,#9687,
#9688,#9689,#9690,#9691,#9692,#9693,#9694,#9695,#9696,#9697,#9698,#9699,
#9700,#9701,#9702,#9703,#9704,#9705),.UNSPECIFIED.,.F.,.F.,(4,2,2,2,2,2,
2,2,2,2,2,2,2,2,2,2,2,4),(-8.83007159521238,-8.79772124556619,-8.74931073239376,
-8.69866069039884,-8.64937395841249,-8.60019438301049,-8.5495670029266,
-8.50084546292193,-8.4499267802761,-8.39995981321545,-8.35161394048985,
-8.30098376355785,-8.25157238628292,-8.20267979762432,-8.15191101861414,
-8.10306427731637,-8.05267035355952,-8.02729966769491),.UNSPECIFIED.);
#204=B_SPLINE_CURVE_WITH_KNOTS('',3,(#9706,#9707,#9708,#9709,#9710,#9711,
#9712,#9713,#9714,#9715,#9716,#9717,#9718,#9719,#9720,#9721,#9722,#9723,
#9724,#9725,#9726,#9727,#9728,#9729,#9730,#9731,#9732,#9733,#9734,#9735,
#9736,#9737,#9738,#9739,#9740,#9741),.UNSPECIFIED.,.F.,.F.,(4,2,2,2,2,2,
2,2,2,2,2,2,2,2,2,2,2,4),(-5.21496862245923,-5.17969719967495,-5.13122038918184,
-5.08011558133161,-5.03097311629725,-4.98150056459244,-4.93103565316577,
-4.88246108472382,-4.83187207729771,-4.78204968249266,-4.73369710867509,
-4.68309415781591,-4.63382609337058,-4.58474747188787,-4.53413659670948,
-4.48543293345604,-4.43466255784749,-4.41260909229125),.UNSPECIFIED.);
#205=B_SPLINE_CURVE_WITH_KNOTS('',3,(#9746,#9747,#9748,#9749,#9750,#9751,
#9752,#9753,#9754,#9755,#9756,#9757,#9758,#9759,#9760,#9761,#9762,#9763,
#9764,#9765,#9766,#9767,#9768,#9769,#9770,#9771,#9772,#9773,#9774,#9775,
#9776,#9777,#9778,#9779,#9780,#9781),.UNSPECIFIED.,.F.,.F.,(4,2,2,2,2,2,
2,2,2,2,2,2,2,2,2,2,2,4),(-9.63329860509577,-9.59345997468046,-9.54475974511305,
-9.49382110142804,-9.4448223427721,-9.39484341785617,-9.34454798888858,
-9.29609514114471,-9.24544032734742,-9.19570536960685,-9.14715457252326,
-9.09603045695624,-9.04686671992347,-8.99727395252448,-8.94679046456878,
-8.89819613078214,-8.84756269943734,-8.83007159521238),.UNSPECIFIED.);
#206=B_SPLINE_CURVE_WITH_KNOTS('',3,(#9782,#9783,#9784,#9785,#9786,#9787,
#9788,#9789,#9790,#9791,#9792,#9793,#9794,#9795,#9796,#9797,#9798,#9799,
#9800,#9801,#9802,#9803,#9804,#9805,#9806,#9807,#9808,#9809,#9810,#9811,
#9812,#9813,#9814,#9815,#9816,#9817),.UNSPECIFIED.,.F.,.F.,(4,2,2,2,2,2,
2,2,2,2,2,2,2,2,2,2,2,4),(-4.41260909229125,-4.38470909082393,-4.33640765894292,
-4.28582148899367,-4.23642346747651,-4.18762084405218,-4.13686327193239,
-4.08802963395006,-4.03777417191609,-3.98766377974933,-3.93933703264821,
-3.88875137383223,-3.83919867134219,-3.79060379620258,-3.73967510337079,
-3.69068949462775,-3.64088294993347,-3.61052982185138),.UNSPECIFIED.);
#207=B_SPLINE_CURVE_WITH_KNOTS('',3,(#9822,#9823,#9824,#9825,#9826,#9827,
#9828,#9829,#9830,#9831,#9832,#9833,#9834,#9835,#9836,#9837,#9838,#9839,
#9840,#9841,#9842,#9843,#9844,#9845,#9846,#9847,#9848,#9849,#9850,#9851,
#9852,#9853,#9854,#9855,#9856,#9857),.UNSPECIFIED.,.F.,.F.,(4,2,2,2,2,2,
2,2,2,2,2,2,2,2,2,2,2,4),(-10.4362839970896,-10.3891240273959,-10.3399042016398,
-10.2892700077285,-10.2405411430811,-10.1895636536195,-10.1395910937086,
-10.0912269071128,-10.0405792152733,-9.99116231444252,-9.94223356243497,
-9.89146011074432,-9.84260797481598,-9.79215878382131,-9.74203565037308,
-9.69366808981945,-9.64302548413617,-9.63329860509577),.UNSPECIFIED.);
#208=B_SPLINE_CURVE_WITH_KNOTS('',3,(#9858,#9859,#9860,#9861,#9862,#9863,
#9864,#9865,#9866,#9867,#9868,#9869,#9870,#9871,#9872,#9873,#9874,#9875,
#9876,#9877,#9878,#9879,#9880,#9881,#9882,#9883,#9884,#9885,#9886,#9887,
#9888,#9889,#9890,#9891,#9892,#9893),.UNSPECIFIED.,.F.,.F.,(4,2,2,2,2,2,
2,2,2,2,2,2,2,2,2,2,2,4),(-3.61052982185138,-3.59059558252779,-3.54216122050938,
-3.49155834462388,-3.44183167097414,-3.39336297318201,-3.34224449440971,
-3.2930899491913,-3.24364308293427,-3.1931645190234,-3.14457755234505,-3.09398488407624,
-3.04414932126533,-2.99579874815698,-2.94519320158862,-2.89591205680577,
-2.84685177919095,-2.80808199962118),.UNSPECIFIED.);
#209=B_SPLINE_CURVE_WITH_KNOTS('',3,(#9898,#9899,#9900,#9901,#9902,#9903,
#9904,#9905,#9906,#9907,#9908,#9909,#9910,#9911,#9912,#9913,#9914,#9915,
#9916,#9917,#9918,#9919,#9920,#9921,#9922,#9923,#9924,#9925,#9926,#9927,
#9928,#9929,#9930,#9931,#9932,#9933,#9934,#9935),.UNSPECIFIED.,.F.,.F.,
(4,2,2,2,2,2,2,2,2,2,2,2,2,2,2,2,2,2,4),(-11.2397687964256,-11.2338714544304,
-11.1848628198363,-11.1348290003998,-11.0845249778667,-11.0360600348073,
-10.9853844083219,-10.9356408693793,-10.8870603070957,-10.8359281814155,
-10.7867557053589,-10.7371152283592,-10.686624058259,-10.6380216086093,
-10.5873704520193,-10.5375211662497,-10.4890871878645,-10.438418423154,
-10.4362839970896),.UNSPECIFIED.);
#210=B_SPLINE_CURVE_WITH_KNOTS('',3,(#9936,#9937,#9938,#9939,#9940,#9941,
#9942,#9943,#9944,#9945,#9946,#9947,#9948,#9949,#9950,#9951,#9952,#9953,
#9954,#9955,#9956,#9957,#9958,#9959,#9960,#9961,#9962,#9963,#9964,#9965,
#9966,#9967,#9968,#9969,#9970,#9971),.UNSPECIFIED.,.F.,.F.,(4,2,2,2,2,2,
2,2,2,2,2,2,2,2,2,2,2,4),(-2.80808199962118,-2.79622644994707,-2.74750965875838,
-2.69677517977254,-2.64680641021736,-2.59850167236735,-2.547911723763,-2.49849858090495,
-2.44970992277616,-2.39893585996058,-2.35008726058679,-2.29986380758106,
-2.24973638283942,-2.20140020776926,-2.15080949601883,-2.10124001472899,
-2.05265333704025,-2.00596467710053),.UNSPECIFIED.);
#211=B_SPLINE_CURVE_WITH_KNOTS('',3,(#9976,#9977,#9978,#9979,#9980,#9981,
#9982,#9983,#9984,#9985,#9986,#9987,#9988,#9989,#9990,#9991,#9992,#9993,
#9994,#9995,#9996,#9997,#9998,#9999,#10000,#10001,#10002,#10003,#10004,
#10005,#10006,#10007,#10008,#10009,#10010,#10011),.UNSPECIFIED.,.F.,.F.,
(4,2,2,2,2,2,2,2,2,2,2,2,2,2,2,2,2,4),(-12.0430962138653,-12.0296987826573,
-11.9809566207838,-11.9299152890737,-11.8799309720701,-11.8315425342088,
-11.7808714246919,-11.7314429096969,-11.6824724699148,-11.6316880695891,
-11.5828245308915,-11.5323148294441,-11.4821817500033,-11.4337958905957,
-11.3831311143284,-11.3335557215358,-11.2848193527395,-11.2397687964256),
 .UNSPECIFIED.);
#212=B_SPLINE_CURVE_WITH_KNOTS('',3,(#10012,#10013,#10014,#10015,#10016,
#10017,#10018,#10019,#10020,#10021,#10022,#10023,#10024,#10025,#10026,#10027,
#10028,#10029,#10030,#10031,#10032,#10033,#10034,#10035,#10036,#10037,#10038,
#10039,#10040,#10041,#10042,#10043,#10044,#10045,#10046,#10047,#10048,#10049),
 .UNSPECIFIED.,.F.,.F.,(4,2,2,2,2,2,2,2,2,2,2,2,2,2,2,2,2,2,4),(-2.00596467710053,
-2.00170653324151,-1.95270450053494,-1.9029239673196,-1.85261828899201,
-1.8041683930175,-1.7535590571641,-1.70381436472589,-1.6553474849057,-1.60420970783988,
-1.55503764557184,-1.5056095152428,-1.45511176657521,-1.40650705900573,
-1.35590487159741,-1.30605068563447,-1.25769606578706,-1.20708204650079,
-1.203439122176),.UNSPECIFIED.);
#213=B_SPLINE_CURVE_WITH_KNOTS('',3,(#10054,#10055,#10056,#10057,#10058,
#10059,#10060,#10061,#10062,#10063,#10064,#10065,#10066,#10067,#10068,#10069,
#10070,#10071,#10072,#10073,#10074,#10075,#10076,#10077,#10078,#10079,#10080,
#10081,#10082,#10083,#10084,#10085,#10086,#10087,#10088,#10089),
 .UNSPECIFIED.,.F.,.F.,(4,2,2,2,2,2,2,2,2,2,2,2,2,2,2,2,2,4),(-12.8469974325486,
-12.8257449497752,-12.7747377677972,-12.7259425890046,-12.6752388704491,
-12.6259775582616,-12.5766162770762,-12.527429028391,-12.4777357177533,
-12.4272306408391,-12.378614112289,-12.327939305363,-12.2780760672554,-12.229612896843,
-12.1789195368935,-12.1296114286673,-12.0803460259602,-12.0430962138653),
 .UNSPECIFIED.);
#214=B_SPLINE_CURVE_WITH_KNOTS('',3,(#10090,#10091,#10092,#10093,#10094,
#10095,#10096,#10097,#10098,#10099,#10100,#10101,#10102,#10103,#10104,#10105,
#10106,#10107,#10108,#10109,#10110,#10111,#10112,#10113,#10114,#10115,#10116,
#10117,#10118,#10119,#10120,#10121,#10122,#10123,#10124,#10125),
 .UNSPECIFIED.,.F.,.F.,(4,2,2,2,2,2,2,2,2,2,2,2,2,2,2,2,2,4),(-1.203439122176,
-1.15778243436911,-1.10873381944874,-1.05808854495396,-1.00935332067178,
-0.958647230870977,-0.908657796616583,-0.860343838003371,-0.809744276578118,
-0.760310713855607,-0.711529401875499,-0.660733446475445,-0.61186466142009,
-0.561665753171144,-0.511516014295721,-0.463164703460194,-0.412563146120666,
-0.401174196549244),.UNSPECIFIED.);
#215=B_SPLINE_CURVE_WITH_KNOTS('',3,(#10130,#10131,#10132,#10133,#10134,
#10135,#10136,#10137,#10138,#10139,#10140,#10141,#10142,#10143,#10144,#10145,
#10146,#10147,#10148,#10149,#10150,#10151,#10152,#10153,#10154,#10155,#10156,
#10157,#10158,#10159,#10160,#10161,#10162,#10163,#10164,#10165),
 .UNSPECIFIED.,.F.,.F.,(4,2,2,2,2,2,2,2,2,2,2,2,2,2,2,2,2,4),(-13.6509627438693,
-13.6214290284969,-13.571414634036,-13.5223464559704,-13.4713348353682,
-13.4225862724327,-13.372950446371,-13.3222456034748,-13.27381604768,-13.2236217643442,
-13.1731409323571,-13.1242208003613,-13.0733759544665,-13.0244029875114,
-12.9749173574948,-12.9242084164346,-12.8757870056315,-12.8469974325486),
 .UNSPECIFIED.);
#216=B_SPLINE_CURVE_WITH_KNOTS('',3,(#10167,#10168,#10169,#10170,#10171,
#10172,#10173,#10174,#10175,#10176,#10177,#10178,#10179,#10180,#10181,#10182,
#10183,#10184,#10185,#10186),.UNSPECIFIED.,.F.,.F.,(4,2,2,2,2,2,2,2,2,4),
(-0.401174196549244,-0.362971758645683,-0.314386976824574,-0.263416861383061,
-0.214393368870432,-0.164631670882547,-0.114302585672223,-0.0658318290367742,
-0.0334770939855781,-9.99999999307111E-7),.UNSPECIFIED.);
#217=B_SPLINE_CURVE_WITH_KNOTS('',3,(#10187,#10188,#10189,#10190,#10191,
#10192,#10193,#10194,#10195,#10196,#10197,#10198,#10199,#10200,#10201,#10202,
#10203,#10204,#10205,#10206),.UNSPECIFIED.,.F.,.F.,(4,2,2,2,2,2,2,2,2,4),
(-11.6110633990823,-11.5641806060344,-11.5190089970437,-11.4695291136118,
-11.41889437644,-11.3705464158711,-11.3205101187769,-11.2698096993572,-11.2210306289202,
-11.2097151360158),.UNSPECIFIED.);
#218=B_SPLINE_CURVE_WITH_KNOTS('',3,(#10211,#10212,#10213,#10214,#10215,
#10216,#10217,#10218,#10219,#10220,#10221,#10222,#10223,#10224,#10225,#10226,
#10227,#10228,#10229,#10230,#10231,#10232,#10233,#10234,#10235,#10236,#10237,
#10238,#10239,#10240,#10241,#10242,#10243,#10244,#10245,#10246),
 .UNSPECIFIED.,.F.,.F.,(4,2,2,2,2,2,2,2,2,2,2,2,2,2,2,2,2,4),(-14.45517081596,
-14.4171132140252,-14.3678877507704,-14.3185294376274,-14.2678144104994,
-14.2193459740654,-14.1694321935671,-14.1187329984191,-14.0700685191825,
-14.0195115618909,-13.969878166288,-13.9206438664949,-13.86944551648,-13.8208415326179,
-13.7710349795293,-13.7203168230444,-13.6717969276499,-13.6509627438693),
 .UNSPECIFIED.);
#219=B_SPLINE_CURVE_WITH_KNOTS('',3,(#10247,#10248,#10249,#10250,#10251,
#10252,#10253,#10254,#10255,#10256,#10257,#10258,#10259,#10260,#10261,#10262,
#10263,#10264,#10265,#10266,#10267,#10268,#10269,#10270,#10271,#10272,#10273,
#10274,#10275,#10276,#10277,#10278,#10279,#10280,#10281,#10282),
 .UNSPECIFIED.,.F.,.F.,(4,2,2,2,2,2,2,2,2,2,2,2,2,2,2,2,2,4),(-11.2097151360158,
-11.1703388282721,-11.1212784555587,-11.0719345460323,-11.0212864545966,
-10.9729033632557,-10.9230044319478,-10.8723670229134,-10.8237191322193,
-10.7731756927044,-10.7237433218622,-10.6745280221737,-10.62334409384,-10.5748550209014,
-10.5250662526899,-10.4744250363697,-10.4259340087581,-10.4066094817938),
 .UNSPECIFIED.);
#220=B_SPLINE_CURVE_WITH_KNOTS('',3,(#10287,#10288,#10289,#10290,#10291,
#10292,#10293,#10294,#10295,#10296,#10297,#10298,#10299,#10300,#10301,#10302,
#10303,#10304,#10305,#10306,#10307,#10308,#10309,#10310,#10311,#10312,#10313,
#10314,#10315,#10316,#10317,#10318,#10319,#10320,#10321,#10322),
 .UNSPECIFIED.,.F.,.F.,(4,2,2,2,2,2,2,2,2,2,2,2,2,2,2,2,2,4),(-15.2589321326379,
-15.212996192137,-15.1642733942961,-15.1146366160996,-15.0639433293032,
-15.0155211269673,-14.9653258224968,-14.9148957987415,-14.8659764164457,
-14.8151313981858,-14.7661900669698,-14.7167052506667,-14.6660091686878,
-14.6176013624125,-14.5675601323991,-14.51660743913,-14.4678149509778,-14.45517081596),
 .UNSPECIFIED.);
#221=B_SPLINE_CURVE_WITH_KNOTS('',3,(#10323,#10324,#10325,#10326,#10327,
#10328,#10329,#10330,#10331,#10332,#10333,#10334,#10335,#10336,#10337,#10338,
#10339,#10340,#10341,#10342,#10343,#10344,#10345,#10346,#10347,#10348,#10349,
#10350,#10351,#10352,#10353,#10354,#10355,#10356,#10357,#10358),
 .UNSPECIFIED.,.F.,.F.,(4,2,2,2,2,2,2,2,2,2,2,2,2,2,2,2,2,4),(-10.4066094817938,
-10.3755836594394,-10.3258067440165,-10.2767627240808,-10.2257711266476,
-10.177169195581,-10.127557046865,-10.0769360172496,-10.028565408867,-9.97839476208858,
-9.92818142600947,-9.8792924828103,-9.82847544697429,-9.7796778176329,-9.73022386264056,
-9.67960500177452,-9.63127258361304,-9.60396621080554),.UNSPECIFIED.);
#222=B_SPLINE_CURVE_WITH_KNOTS('',3,(#10363,#10364,#10365,#10366,#10367,
#10368,#10369,#10370,#10371,#10372,#10373,#10374,#10375,#10376,#10377,#10378,
#10379,#10380,#10381,#10382,#10383,#10384,#10385,#10386,#10387,#10388,#10389,
#10390,#10391,#10392,#10393,#10394,#10395,#10396,#10397,#10398,#10399,#10400),
 .UNSPECIFIED.,.F.,.F.,(4,2,2,2,2,2,2,2,2,2,2,2,2,2,2,2,2,2,4),(-16.0629766522454,
-16.0600719824353,-16.0093649503749,-15.9609092987561,-15.9109925252464,
-15.8603002662244,-15.8116333396891,-15.7610730607031,-15.7114769912367,
-15.6622407227931,-15.6110392058612,-15.5624543654298,-15.51264553524,-15.4619375076942,
-15.4134185614179,-15.3630482697352,-15.313078698352,-15.2640097124677,
-15.2589321326379),.UNSPECIFIED.);
#223=B_SPLINE_CURVE_WITH_KNOTS('',3,(#10401,#10402,#10403,#10404,#10405,
#10406,#10407,#10408,#10409,#10410,#10411,#10412,#10413,#10414,#10415,#10416,
#10417,#10418,#10419,#10420,#10421,#10422,#10423,#10424,#10425,#10426,#10427,
#10428,#10429,#10430,#10431,#10432,#10433,#10434,#10435,#10436),
 .UNSPECIFIED.,.F.,.F.,(4,2,2,2,2,2,2,2,2,2,2,2,2,2,2,2,2,4),(-9.60396621080554,
-9.58126252532098,-9.53054237541964,-9.48178728224416,-9.43112124953021,
-9.38205683196355,-9.33273714478523,-9.28210397992989,-9.23373161186417,
-9.18385713184977,-9.13323565568398,-9.08461121993408,-9.03409286907593,
-8.98464979009933,-8.93545782822477,-8.88429920438667,-8.83581535249733,
-8.80113118635496),.UNSPECIFIED.);
#224=B_SPLINE_CURVE_WITH_KNOTS('',3,(#10441,#10442,#10443,#10444,#10445,
#10446,#10447,#10448,#10449,#10450,#10451,#10452,#10453,#10454,#10455,#10456,
#10457,#10458,#10459,#10460,#10461,#10462,#10463,#10464,#10465,#10466,#10467,
#10468,#10469,#10470,#10471,#10472,#10473,#10474,#10475,#10476),
 .UNSPECIFIED.,.F.,.F.,(4,2,2,2,2,2,2,2,2,2,2,2,2,2,2,2,2,4),(-16.8666432039113,
-16.8560499174045,-16.805362093051,-16.7569410240645,-16.7067386605742,
-16.6563530512179,-16.6074285172422,-16.5565771843271,-16.5076612821099,
-16.4581712944715,-16.4074819841546,-16.3590816011553,-16.3090351391872,
-16.2581306718027,-16.2093349580734,-16.1586290447859,-16.1094333265777,
-16.0629766522454),.UNSPECIFIED.);
#225=B_SPLINE_CURVE_WITH_KNOTS('',3,(#10477,#10478,#10479,#10480,#10481,
#10482,#10483,#10484,#10485,#10486,#10487,#10488,#10489,#10490,#10491,#10492,
#10493,#10494,#10495,#10496,#10497,#10498,#10499,#10500,#10501,#10502,#10503,
#10504,#10505,#10506,#10507,#10508,#10509,#10510,#10511,#10512),
 .UNSPECIFIED.,.F.,.F.,(4,2,2,2,2,2,2,2,2,2,2,2,2,2,2,2,2,4),(-8.80113118635496,
-8.78605048635388,-8.73542228770822,-8.68695299701385,-8.63662690495191,
-8.58683232253223,-8.53781060166787,-8.48684318276864,-8.43824038578167,
-8.38865096430294,-8.33804159448769,-8.28968691805418,-8.23953931934921,
-8.18930251119468,-8.14043448079858,-8.08964008863307,-8.04083605130347,
-7.99860117682612),.UNSPECIFIED.);
#226=B_SPLINE_CURVE_WITH_KNOTS('',3,(#10517,#10518,#10519,#10520,#10521,
#10522,#10523,#10524,#10525,#10526,#10527,#10528,#10529,#10530,#10531,#10532,
#10533,#10534,#10535,#10536,#10537,#10538,#10539,#10540,#10541,#10542,#10543,
#10544,#10545,#10546,#10547,#10548,#10549,#10550,#10551,#10552),
 .UNSPECIFIED.,.F.,.F.,(4,2,2,2,2,2,2,2,2,2,2,2,2,2,2,2,2,4),(-17.6706765074499,
-17.6523776486914,-17.601686227635,-17.5530110691851,-17.502441457919,-17.4528762086147,
-17.4036320967527,-17.3524213027163,-17.303849334544,-17.254032275246,-17.2033282717268,
-17.1548040780136,-17.1044253736343,-17.0544941413918,-17.0054184619665,
-16.9543969175688,-16.9056936149846,-16.8666432039113),.UNSPECIFIED.);
#227=B_SPLINE_CURVE_WITH_KNOTS('',3,(#10553,#10554,#10555,#10556,#10557,
#10558,#10559,#10560,#10561,#10562,#10563,#10564,#10565,#10566,#10567,#10568,
#10569,#10570,#10571,#10572,#10573,#10574,#10575,#10576,#10577,#10578,#10579,
#10580,#10581,#10582,#10583,#10584,#10585,#10586,#10587,#10588,#10589,#10590),
 .UNSPECIFIED.,.F.,.F.,(4,2,2,2,2,2,2,2,2,2,2,2,2,2,2,2,2,2,4),(-7.99860117682612,
-7.99140325354169,-7.94079482644924,-7.89247245903888,-7.84248381162192,
-7.79173635550462,-7.74300043495962,-7.69235511230754,-7.64327998620451,
-7.59397951738811,-7.54335565305088,-7.49498818482571,-7.44513308848061,
-7.39452195561183,-7.34591600586296,-7.29541761068211,-7.24595679336543,
-7.19678310705003,-7.1960482378144),.UNSPECIFIED.);
#228=B_SPLINE_CURVE_WITH_KNOTS('',3,(#10595,#10596,#10597,#10598,#10599,
#10600,#10601,#10602,#10603,#10604,#10605,#10606,#10607,#10608,#10609,#10610,
#10611,#10612,#10613,#10614,#10615,#10616,#10617,#10618,#10619,#10620,#10621,
#10622,#10623,#10624,#10625,#10626,#10627,#10628,#10629,#10630),
 .UNSPECIFIED.,.F.,.F.,(4,2,2,2,2,2,2,2,2,2,2,2,2,2,2,2,2,4),(-18.4743756779373,
-18.4480742507667,-18.3977261478191,-18.3487907428489,-18.2979271559996,
-18.249030227543,-18.1995292675369,-18.1488406576515,-18.1004415226961,
-18.0503839573321,-17.9995208801566,-17.9507161797705,-17.9000001052181,
-17.8508277144619,-17.8014574941117,-17.7507523702151,-17.7023033331203,
-17.6706765074499),.UNSPECIFIED.);
#229=B_SPLINE_CURVE_WITH_KNOTS('',3,(#10631,#10632,#10633,#10634,#10635,
#10636,#10637,#10638,#10639,#10640,#10641,#10642,#10643,#10644,#10645,#10646,
#10647,#10648,#10649,#10650,#10651,#10652,#10653,#10654,#10655,#10656,#10657,
#10658,#10659,#10660,#10661,#10662,#10663,#10664,#10665,#10666),
 .UNSPECIFIED.,.F.,.F.,(4,2,2,2,2,2,2,2,2,2,2,2,2,2,2,2,2,4),(-7.1960482378144,
-7.14564456568685,-7.09715978814678,-7.04741370790221,-6.99679280786085,
-6.94833985837159,-6.89803285269777,-6.84821328695914,-6.79920875433662,
-6.74826023716346,-6.69965016398612,-6.65007829540405,-6.59947482162292,
-6.55113041109826,-6.50100062790069,-6.45073285481555,-6.40188055819115,
-6.39352899401139),.UNSPECIFIED.);
#230=B_SPLINE_CURVE_WITH_KNOTS('',3,(#10671,#10672,#10673,#10674,#10675,
#10676,#10677,#10678,#10679,#10680,#10681,#10682,#10683,#10684,#10685,#10686,
#10687,#10688,#10689,#10690,#10691,#10692,#10693,#10694,#10695,#10696,#10697,
#10698,#10699,#10700,#10701,#10702,#10703,#10704,#10705,#10706),
 .UNSPECIFIED.,.F.,.F.,(4,2,2,2,2,2,2,2,2,2,2,2,2,2,2,2,2,4),(-19.2783875353345,
-19.2438295297634,-19.1942882847875,-19.1450306731271,-19.0938047349125,
-19.0452393066124,-18.9954082918347,-18.9447022619366,-18.8961668178307,
-18.845773910229,-18.7958741113337,-18.7467860557491,-18.6957505893807,
-18.6470603528914,-18.5974039767902,-18.5467155555515,-18.4982894995836,
-18.4743756779373),.UNSPECIFIED.);
#231=B_SPLINE_CURVE_WITH_KNOTS('',3,(#10707,#10708,#10709,#10710,#10711,
#10712,#10713,#10714,#10715,#10716,#10717,#10718,#10719,#10720,#10721,#10722,
#10723,#10724,#10725,#10726,#10727,#10728,#10729,#10730,#10731,#10732,#10733,
#10734,#10735,#10736,#10737,#10738,#10739,#10740,#10741,#10742),
 .UNSPECIFIED.,.F.,.F.,(4,2,2,2,2,2,2,2,2,2,2,2,2,2,2,2,2,4),(-6.39352899401139,
-6.35110345656769,-6.30228640371791,-6.25286951067644,-6.20226570987446,
-6.15394750896308,-6.10397495689974,-6.05319264897518,-6.0044706385034,
-5.95384058051824,-5.90474805619093,-5.85546146170108,-5.80484104556176,
-5.75499420263905,-5.70469933191389,-5.65625596013615,-5.60563668088184,
-5.59110489406514),.UNSPECIFIED.);
#232=B_SPLINE_CURVE_WITH_KNOTS('',3,(#10747,#10748,#10749,#10750,#10751,
#10752,#10753,#10754,#10755,#10756,#10757,#10758,#10759,#10760,#10761,#10762,
#10763,#10764,#10765,#10766,#10767,#10768,#10769,#10770,#10771,#10772,#10773,
#10774,#10775,#10776,#10777,#10778,#10779,#10780,#10781,#10782),
 .UNSPECIFIED.,.F.,.F.,(4,2,2,2,2,2,2,2,2,2,2,2,2,2,2,2,2,4),(-20.0822244974334,
-20.0393925985086,-19.9905079854423,-19.9409905102026,-19.8902966288891,
-19.8418926734872,-19.7918183949057,-19.7409894243974,-19.6921702068337,
-19.6414382373807,-19.5922825530658,-19.5428978424031,-19.4921886229761,
-19.4437400565014,-19.3937997764597,-19.3431031957292,-19.2944142424233,
-19.2783875353345),.UNSPECIFIED.);
#233=B_SPLINE_CURVE_WITH_KNOTS('',3,(#10783,#10784,#10785,#10786,#10787,
#10788,#10789,#10790,#10791,#10792,#10793,#10794,#10795,#10796,#10797,#10798,
#10799,#10800,#10801,#10802,#10803,#10804,#10805,#10806,#10807,#10808,#10809,
#10810,#10811,#10812,#10813,#10814,#10815,#10816,#10817,#10818),
 .UNSPECIFIED.,.F.,.F.,(4,2,2,2,2,2,2,2,2,2,2,2,2,2,2,2,2,4),(-5.59110489406514,
-5.55590252315102,-5.50741196330221,-5.45628636738137,-5.40712421191045,
-5.35764252964337,-5.3071570453003,-5.25856288323163,-5.20795607626624,
-5.15811345623514,-5.10974544825395,-5.05912499146471,-5.00983690964387,
-4.96074722103953,-4.91011549520332,-4.86139198677516,-4.81061493605911,
-4.78846830437848),.UNSPECIFIED.);
#234=B_SPLINE_CURVE_WITH_KNOTS('',3,(#10823,#10824,#10825,#10826,#10827,
#10828,#10829,#10830,#10831,#10832,#10833,#10834,#10835,#10836,#10837,#10838,
#10839,#10840,#10841,#10842,#10843,#10844,#10845,#10846,#10847,#10848,#10849,
#10850,#10851,#10852,#10853,#10854,#10855,#10856,#10857,#10858),
 .UNSPECIFIED.,.F.,.F.,(4,2,2,2,2,2,2,2,2,2,2,2,2,2,2,2,2,4),(-20.8862123972325,
-20.8353984653639,-20.7868332912097,-20.7369828886579,-20.6862689185206,
-20.6377165045311,-20.5873039019944,-20.5374283420969,-20.4883225005277,
-20.4372675126089,-20.3885838667414,-20.3389093321615,-20.2882143716096,
-20.239777405388,-20.1895437284981,-20.1392258413148,-20.0902741005503,
-20.0822244974334),.UNSPECIFIED.);
#235=B_SPLINE_CURVE_WITH_KNOTS('',3,(#10859,#10860,#10861,#10862,#10863,
#10864,#10865,#10866,#10867,#10868,#10869,#10870,#10871,#10872,#10873,#10874,
#10875,#10876,#10877,#10878,#10879,#10880,#10881,#10882,#10883,#10884,#10885,
#10886,#10887,#10888,#10889,#10890,#10891,#10892,#10893,#10894),
 .UNSPECIFIED.,.F.,.F.,(4,2,2,2,2,2,2,2,2,2,2,2,2,2,2,2,2,4),(-4.78846830437848,
-4.76064059462302,-4.71232225504166,-4.66171825106024,-4.61229958987216,
-4.56348478095919,-4.51270573124955,-4.46385168436554,-4.41358863786201,
-4.36345682708141,-4.31511143759657,-4.26450758576564,-4.21493372088052,
-4.1663250935785,-4.11537440530805,-4.06636792114417,-4.01655225978043,
-3.98610017263627),.UNSPECIFIED.);
#236=B_SPLINE_CURVE_WITH_KNOTS('',3,(#10899,#10900,#10901,#10902,#10903,
#10904,#10905,#10906,#10907,#10908,#10909,#10910,#10911,#10912,#10913,#10914,
#10915,#10916,#10917,#10918,#10919,#10920,#10921,#10922,#10923,#10924,#10925,
#10926,#10927,#10928,#10929,#10930,#10931,#10932,#10933,#10934,#10935,#10936),
 .UNSPECIFIED.,.F.,.F.,(4,2,2,2,2,2,2,2,2,2,2,2,2,2,2,2,2,2,4),(-21.6902821678842,
-21.6827609834708,-21.6320560361795,-21.5836413919873,-21.5335451130718,
-21.4827426663185,-21.4339036944814,-21.383150412357,-21.3340047305845,
-21.284600211225,-21.2338810553262,-21.1854269398335,-21.135466678423,-21.0847591199353,
-21.0360510956801,-20.9854458211116,-20.9359215844058,-20.8866451024162,
-20.8862123972325),.UNSPECIFIED.);
#237=B_SPLINE_CURVE_WITH_KNOTS('',3,(#10937,#10938,#10939,#10940,#10941,
#10942,#10943,#10944,#10945,#10946,#10947,#10948,#10949,#10950,#10951,#10952,
#10953,#10954,#10955,#10956,#10957,#10958,#10959,#10960,#10961,#10962,#10963,
#10964,#10965,#10966,#10967,#10968,#10969,#10970,#10971,#10972),
 .UNSPECIFIED.,.F.,.F.,(4,2,2,2,2,2,2,2,2,2,2,2,2,2,2,2,2,4),(-3.98610017263627,
-3.9662430505545,-3.91778828187419,-3.86716681087325,-3.81741856371118,
-3.76893435468705,-3.71779347892411,-3.66861769079714,-3.61915977760873,
-3.56865905884904,-3.52005097221553,-3.46943884757074,-3.41958150030139,
-3.37121379051866,-3.32058907799738,-3.27128637600818,-3.22221317773699,
-3.18335075132419),.UNSPECIFIED.);
#238=B_SPLINE_CURVE_WITH_KNOTS('',3,(#10977,#10978,#10979,#10980,#10981,
#10982,#10983,#10984,#10985,#10986,#10987,#10988,#10989,#10990,#10991,#10992,
#10993,#10994,#10995,#10996,#10997,#10998,#10999,#11000,#11001,#11002,#11003,
#11004,#11005,#11006,#11007,#11008,#11009,#11010,#11011,#11012),
 .UNSPECIFIED.,.F.,.F.,(4,2,2,2,2,2,2,2,2,2,2,2,2,2,2,2,2,4),(-22.4943744195273,
-22.4789585597919,-22.4282309468947,-22.3796561996172,-22.3292187627235,
-22.2793601050767,-22.2302313957399,-22.1791516410729,-22.1304681773614,
-22.0807703397259,-22.0300630907272,-21.9816095727366,-21.9313522654401,
-21.8810570711238,-21.8320838430586,-21.7811791026245,-21.7323001984478,
-21.6902821678842),.UNSPECIFIED.);
#239=B_SPLINE_CURVE_WITH_KNOTS('',3,(#11013,#11014,#11015,#11016,#11017,
#11018,#11019,#11020,#11021,#11022,#11023,#11024,#11025,#11026,#11027,#11028,
#11029,#11030,#11031,#11032,#11033,#11034,#11035,#11036,#11037,#11038,#11039,
#11040,#11041,#11042,#11043,#11044,#11045,#11046,#11047,#11048),
 .UNSPECIFIED.,.F.,.F.,(4,2,2,2,2,2,2,2,2,2,2,2,2,2,2,2,2,4),(-3.18335075132419,
-3.17156542641939,-3.12282727333061,-3.0720840621601,-3.0220928818948,-2.97376956153763,
-2.92316012900718,-2.87372482846908,-2.82492212604252,-2.77412503631714,
-2.7252545313532,-2.67502144076591,-2.62487108133165,-2.57651463675878,
-2.52590409168094,-2.47631194898358,-2.42770971941724,-2.38092066166553),
 .UNSPECIFIED.);
#240=B_SPLINE_CURVE_WITH_KNOTS('',3,(#11053,#11054,#11055,#11056,#11057,
#11058,#11059,#11060,#11061,#11062,#11063,#11064,#11065,#11066,#11067,#11068,
#11069,#11070,#11071,#11072,#11073,#11074,#11075,#11076,#11077,#11078,#11079,
#11080,#11081,#11082,#11083,#11084,#11085,#11086,#11087,#11088),
 .UNSPECIFIED.,.F.,.F.,(4,2,2,2,2,2,2,2,2,2,2,2,2,2,2,2,2,4),(-23.2988178536742,
-23.2757627565633,-23.2249791113869,-23.1761154895574,-23.1253358413473,
-23.0761934972215,-23.0267641959681,-22.9760294964541,-22.9275640257179,
-22.8775787464752,-22.8268546411799,-22.7781226070638,-22.727491669804,
-22.6779774011666,-22.6286770166972,-22.5774044915168,-22.5288334353253,
-22.4943744195273),.UNSPECIFIED.);
#241=B_SPLINE_CURVE_WITH_KNOTS('',3,(#11089,#11090,#11091,#11092,#11093,
#11094,#11095,#11096,#11097,#11098,#11099,#11100,#11101,#11102,#11103,#11104,
#11105,#11106,#11107,#11108,#11109,#11110,#11111,#11112,#11113,#11114,#11115,
#11116,#11117,#11118,#11119,#11120,#11121,#11122,#11123,#11124,#11125,#11126),
 .UNSPECIFIED.,.F.,.F.,(4,2,2,2,2,2,2,2,2,2,2,2,2,2,2,2,2,2,4),(-2.38092066166553,
-2.37673938944955,-2.32771500121744,-2.27792333303349,-2.227594312034,-2.17912244563812,
-2.12849288388026,-2.07872513319165,-2.03024100260976,-1.9790793112683,
-1.92988453780933,-1.88044340621814,-1.82992201115707,-1.78129474155809,
-1.73067149698445,-1.68079405493958,-1.63242063861706,-1.5817858448391,
-1.57806988166369),.UNSPECIFIED.);
#242=B_SPLINE_CURVE_WITH_KNOTS('',3,(#11131,#11132,#11133,#11134,#11135,
#11136,#11137,#11138,#11139,#11140,#11141,#11142,#11143,#11144,#11145,#11146,
#11147,#11148,#11149,#11150,#11151,#11152,#11153,#11154,#11155,#11156,#11157,
#11158,#11159,#11160,#11161,#11162,#11163,#11164,#11165,#11166),
 .UNSPECIFIED.,.F.,.F.,(4,2,2,2,2,2,2,2,2,2,2,2,2,2,2,2,2,4),(-24.1031116981222,
-24.0717128086755,-24.0218637217614,-23.9727074301967,-23.9215980567693,
-23.8729085395403,-23.8231826294235,-23.7724576025979,-23.7239822405551,
-23.6736964810772,-23.623416381771,-23.5744168713924,-23.5234839506332,
-23.474604254536,-23.4250384379223,-23.3743168761803,-23.3258859553554,
-23.2988178536742),.UNSPECIFIED.);
#243=B_SPLINE_CURVE_WITH_KNOTS('',3,(#11167,#11168,#11169,#11170,#11171,
#11172,#11173,#11174,#11175,#11176,#11177,#11178,#11179,#11180,#11181,#11182,
#11183,#11184,#11185,#11186,#11187,#11188,#11189,#11190,#11191,#11192,#11193,
#11194,#11195,#11196,#11197,#11198,#11199,#11200,#11201,#11202),
 .UNSPECIFIED.,.F.,.F.,(4,2,2,2,2,2,2,2,2,2,2,2,2,2,2,2,2,4),(-1.57806988166369,
-1.53246322229919,-1.48339982110632,-1.43273064526134,-1.38397262819431,
-1.33325568018827,-1.28324239262383,-1.23490823982155,-1.18428759991112,
-1.13483045392858,-1.0860332658954,-1.0352128320718,-0.986320735649039,
-0.936110086382194,-0.885935994896932,-0.837562872143839,-0.786939900748247,
-0.775468665465974),.UNSPECIFIED.);
#244=B_SPLINE_CURVE_WITH_KNOTS('',3,(#11229,#11230,#11231,#11232,#11233,
#11234,#11235,#11236,#11237,#11238,#11239,#11240,#11241,#11242,#11243,#11244,
#11245,#11246,#11247,#11248,#11249,#11250,#11251,#11252),.UNSPECIFIED.,
 .F.,.F.,(4,2,2,2,2,2,2,2,2,2,2,4),(0.,0.0367545705395724,0.0706001786774168,
0.127149661540267,0.178631756949858,0.224604095611732,0.267246773036311,
0.311795377952455,0.353828545478071,0.407043107659335,0.469216030377241,
0.496309537265635),.UNSPECIFIED.);
#245=B_SPLINE_CURVE_WITH_KNOTS('',3,(#11256,#11257,#11258,#11259,#11260,
#11261,#11262,#11263,#11264,#11265,#11266,#11267),.UNSPECIFIED.,.F.,.F.,
(4,2,2,2,2,4),(0.496309537265635,0.535797902034996,0.603386139310578,0.664326388828968,
0.706858663492733,0.751359201559942),.UNSPECIFIED.);
#246=B_SPLINE_CURVE_WITH_KNOTS('',3,(#11269,#11270,#11271,#11272,#11273,
#11274),.UNSPECIFIED.,.F.,.F.,(4,2,4),(0.,0.036380284764166,0.0727318700943565),
 .UNSPECIFIED.);
#247=B_SPLINE_CURVE_WITH_KNOTS('',3,(#11278,#11279,#11280,#11281,#11282,
#11283,#11284,#11285,#11286,#11287,#11288,#11289,#11290,#11291,#11292,#11293,
#11294,#11295,#11296,#11297,#11298,#11299,#11300,#11301,#11302,#11303,#11304,
#11305,#11306,#11307,#11308,#11309,#11310,#11311),.UNSPECIFIED.,.F.,.F.,
(4,2,2,2,2,2,2,2,2,2,2,2,2,2,2,2,4),(-0.775468665465974,-0.737324403541823,
-0.688722240095789,-0.637727108377378,-0.588679815912608,-0.538904878751067,
-0.488550990602647,-0.440056745462581,-0.389413472193521,-0.339621215852153,
-0.291131105909327,-0.239943495259383,-0.190724786323635,-0.141293472345491,
-0.0907463846060042,-0.0450352636664987,-1.00000020064606E-6),
 .UNSPECIFIED.);
#248=B_SPLINE_CURVE_WITH_KNOTS('',3,(#11314,#11315,#11316,#11317,#11318,
#11319,#11320,#11321,#11322,#11323,#11324,#11325,#11326,#11327,#11328,#11329,
#11330,#11331,#11332,#11333,#11334,#11335,#11336,#11337,#11338,#11339,#11340,
#11341,#11342,#11343,#11344,#11345),.UNSPECIFIED.,.F.,.F.,(4,2,2,2,2,2,
2,2,2,2,2,2,2,2,2,4),(-24.7782391471769,-24.7481857019293,-24.7188239584932,
-24.6703416150558,-24.6203266648195,-24.5695807496489,-24.5208201383607,
-24.4701588315163,-24.4206475790008,-24.37131863464,-24.3200154329206,-24.2714325993707,
-24.2215285490852,-24.1707818662106,-24.1221798304992,-24.1031116981222),
 .UNSPECIFIED.);
#249=B_SPLINE_CURVE_WITH_KNOTS('',3,(#11347,#11348,#11349,#11350,#11351,
#11352,#11353,#11354,#11355,#11356,#11357,#11358,#11359,#11360,#11361,#11362,
#11363,#11364,#11365,#11366,#11367,#11368,#11369,#11370,#11371,#11372,#11373,
#11374,#11375,#11376,#11377,#11378,#11379,#11380),.UNSPECIFIED.,.F.,.F.,
(4,2,2,2,2,2,2,2,2,2,2,2,2,2,2,2,4),(12.3048568388064,12.3249700561703,
12.3822190348363,12.4418766738493,12.5006058358204,12.5576439172063,12.6173210481637,
12.6753951535095,12.7333301594976,12.7929891000847,12.8504013673616,12.9103779306908,
12.969267123001,13.0262354332693,13.0858946385736,13.127228466217,13.1673163146829),
 .UNSPECIFIED.);
#250=B_SPLINE_CURVE_WITH_KNOTS('',3,(#11381,#11382,#11383,#11384,#11385,
#11386,#11387,#11388,#11389,#11390,#11391,#11392,#11393,#11394,#11395,#11396,
#11397,#11398,#11399,#11400,#11401,#11402,#11403,#11404,#11405,#11406,#11407,
#11408),.UNSPECIFIED.,.F.,.F.,(4,2,2,2,2,2,2,2,2,2,2,2,2,4),(0.,0.0512806476752278,
0.104036334293288,0.163849150329167,0.221500034419518,0.279710790566048,
0.339378824188011,0.396359363782074,0.455227894915602,0.515315575828053,
0.572712064652281,0.632352447167013,0.69035330808307,0.746123495077186),
 .UNSPECIFIED.);
#251=B_SPLINE_CURVE_WITH_KNOTS('',3,(#12563,#12564,#12565,#12566,#12567,
#12568,#12569,#12570,#12571,#12572,#12573,#12574,#12575,#12576,#12577,#12578),
 .UNSPECIFIED.,.F.,.F.,(4,2,2,2,2,2,2,4),(0.,0.0276547027901391,0.0557646035484247,
0.108137786193382,0.16350420283455,0.218592376121466,0.286039778691183,
0.363021112692995),.UNSPECIFIED.);
#252=B_SPLINE_CURVE_WITH_KNOTS('',3,(#13733,#13734,#13735,#13736,#13737,
#13738,#13739,#13740,#13741,#13742,#13743,#13744,#13745,#13746,#13747,#13748),
 .UNSPECIFIED.,.F.,.F.,(4,2,2,2,2,2,2,4),(0.,0.0584276965380487,0.12217321773134,
0.220051514268588,0.314769148382285,0.398693700359226,0.440777104170294,
0.480502404202905),.UNSPECIFIED.);
#253=B_SPLINE_CURVE_WITH_KNOTS('',3,(#13812,#13813,#13814,#13815,#13816,
#13817,#13818,#13819,#13820,#13821,#13822,#13823),.UNSPECIFIED.,.F.,.F.,
(4,2,2,2,2,4),(17.2790207092581,17.330736210011,17.4449234589509,17.5643647151428,
17.6598164508117,17.7521293159026),.UNSPECIFIED.);
#254=B_SPLINE_CURVE_WITH_KNOTS('',3,(#13826,#13827,#13828,#13829,#13830,
#13831,#13832,#13833),.UNSPECIFIED.,.F.,.F.,(4,2,2,4),(9.99999998172021E-7,
0.104924814227866,0.212352448310146,0.239370949411478),.UNSPECIFIED.);
#255=B_SPLINE_CURVE_WITH_KNOTS('',3,(#13838,#13839,#13840,#13841,#13842,
#13843,#13844,#13845,#13846,#13847,#13848,#13849,#13850,#13851,#13852,#13853,
#13854,#13855,#13856,#13857,#13858,#13859,#13860,#13861,#13862,#13863,#13864,
#13865,#13866,#13867,#13868,#13869,#13870,#13871,#13872,#13873),
 .UNSPECIFIED.,.F.,.F.,(4,2,2,2,2,2,2,2,2,2,2,2,2,2,2,2,2,4),(15.3866150230641,
15.4561375573132,15.5701810178367,15.6896059454594,15.8060847298716,15.9215455720022,
16.0412020534123,16.1563388640994,16.2754690068264,16.3935688963875,16.5075872386016,
16.6269915173523,16.7437959472686,16.8587156084627,16.9787357136718,17.0941988732307,
17.2122471798238,17.2790207092581),.UNSPECIFIED.);
#256=B_SPLINE_CURVE_WITH_KNOTS('',3,(#13874,#13875,#13876,#13877,#13878,
#13879,#13880,#13881,#13882,#13883,#13884,#13885,#13886,#13887,#13888,#13889,
#13890,#13891,#13892,#13893,#13894,#13895,#13896,#13897,#13898,#13899,#13900,
#13901,#13902,#13903,#13904,#13905,#13906,#13907,#13908,#13909),
 .UNSPECIFIED.,.F.,.F.,(4,2,2,2,2,2,2,2,2,2,2,2,2,2,2,2,2,4),(0.239370949411478,
0.331992406710668,0.447808479683556,0.564282862912053,0.683835402025713,
0.798036997686942,0.915814193389005,1.03533986807648,1.15019606016644,1.26952941953065,
1.38621296192032,1.50242539171321,1.6232728220043,1.73774210593037,1.8553070260816,
1.97485384640829,2.08932929233914,2.13440502624624),.UNSPECIFIED.);
#257=B_SPLINE_CURVE_WITH_KNOTS('',3,(#13914,#13915,#13916,#13917,#13918,
#13919,#13920,#13921,#13922,#13923,#13924,#13925,#13926,#13927,#13928,#13929,
#13930,#13931,#13932,#13933,#13934,#13935,#13936,#13937,#13938,#13939,#13940,
#13941,#13942,#13943,#13944,#13945,#13946,#13947,#13948,#13949),
 .UNSPECIFIED.,.F.,.F.,(4,2,2,2,2,2,2,2,2,2,2,2,2,2,2,2,2,4),(13.4924561001138,
13.5785383949889,13.6931642435383,13.8137725965673,13.9297719910802,14.0469268206482,
14.1660179131722,14.2806520197499,14.4001092816507,14.5176451429654,14.6318845479131,
14.7513839058875,14.8676148934079,14.9837623450851,15.1031333908196,15.2180156934874,
15.3383589466841,15.3866150230641),.UNSPECIFIED.);
#258=B_SPLINE_CURVE_WITH_KNOTS('',3,(#13950,#13951,#13952,#13953,#13954,
#13955,#13956,#13957,#13958,#13959,#13960,#13961,#13962,#13963,#13964,#13965,
#13966,#13967,#13968,#13969,#13970,#13971,#13972,#13973,#13974,#13975,#13976,
#13977,#13978,#13979,#13980,#13981,#13982,#13983,#13984,#13985),
 .UNSPECIFIED.,.F.,.F.,(4,2,2,2,2,2,2,2,2,2,2,2,2,2,2,2,2,4),(2.13440502624624,
2.20818134348996,2.32558668999301,2.44136931454676,2.56174143564436,2.67641518290694,
2.79354254380205,2.91300637871466,3.02716699223985,3.14558688789441,3.26393704765011,
3.37934586619707,3.4993028507564,3.61438265105939,3.73113278506221,3.85057502879786,
3.96461808995653,4.02771712264803),.UNSPECIFIED.);
#259=B_SPLINE_CURVE_WITH_KNOTS('',3,(#13990,#13991,#13992,#13993,#13994,
#13995,#13996,#13997,#13998,#13999,#14000,#14001,#14002,#14003,#14004,#14005,
#14006,#14007,#14008,#14009,#14010,#14011,#14012,#14013,#14014,#14015,#14016,
#14017,#14018,#14019,#14020,#14021,#14022,#14023,#14024,#14025),
 .UNSPECIFIED.,.F.,.F.,(4,2,2,2,2,2,2,2,2,2,2,2,2,2,2,2,2,4),(11.5983969024088,
11.7015198511221,11.8169951614953,11.9367904154961,12.0520579234764,12.1711367657903,
12.289378057137,12.4034987735571,12.5230006525959,12.6399459995481,12.7549018014327,
12.8750702703275,12.9906729410645,13.108690615335,13.2273292153009,13.3416444067552,
13.4611910225457,13.4924561001138),.UNSPECIFIED.);
#260=B_SPLINE_CURVE_WITH_KNOTS('',3,(#14026,#14027,#14028,#14029,#14030,
#14031,#14032,#14033,#14034,#14035,#14036,#14037,#14038,#14039,#14040,#14041,
#14042,#14043,#14044,#14045,#14046,#14047,#14048,#14049,#14050,#14051,#14052,
#14053,#14054,#14055,#14056,#14057,#14058,#14059,#14060,#14061),
 .UNSPECIFIED.,.F.,.F.,(4,2,2,2,2,2,2,2,2,2,2,2,2,2,2,2,2,4),(4.02771712264803,
4.08266521460938,4.20213806411461,4.31723822040737,4.43685082261505,4.55251464438757,
4.66895836769957,4.78843552991535,4.90255100867634,5.02029618164682,5.13469083172026,
5.25418633728928,5.37166278772915,5.48610665185627,5.60686045878793,5.72298585525916,
5.83969762644225,5.92157986331963),.UNSPECIFIED.);
#261=B_SPLINE_CURVE_WITH_KNOTS('',3,(#14066,#14067,#14068,#14069,#14070,
#14071,#14072,#14073,#14074,#14075,#14076,#14077,#14078,#14079,#14080,#14081,
#14082,#14083,#14084,#14085,#14086,#14087,#14088,#14089,#14090,#14091,#14092,
#14093,#14094,#14095,#14096,#14097,#14098,#14099,#14100,#14101,#14102,#14103),
 .UNSPECIFIED.,.F.,.F.,(4,2,2,2,2,2,2,2,2,2,2,2,2,2,2,2,2,2,4),(9.70348054016579,
9.70779721505404,9.82391052872237,9.94103685827687,10.0602498845312,10.174999156122,
10.2945430942743,10.4122000221678,10.5264980505104,10.6460812358594,10.7624329498021,
10.8785797863089,10.9980788559191,11.1130819841012,11.2333619679763,11.3512724008532,
11.4653943013311,11.584909712886,11.5983969024088),.UNSPECIFIED.);
#262=B_SPLINE_CURVE_WITH_KNOTS('',3,(#14104,#14105,#14106,#14107,#14108,
#14109,#14110,#14111,#14112,#14113,#14114,#14115,#14116,#14117,#14118,#14119,
#14120,#14121,#14122,#14123,#14124,#14125,#14126,#14127,#14128,#14129,#14130,
#14131,#14132,#14133,#14134,#14135,#14136,#14137,#14138,#14139),
 .UNSPECIFIED.,.F.,.F.,(4,2,2,2,2,2,2,2,2,2,2,2,2,2,2,2,2,4),(5.92157986331963,
5.95893769074042,6.0737060648432,6.19316849164992,6.31085345673772,6.42500966251256,
6.54450176098185,6.66088414305681,6.77670456237409,6.89624696372143,7.01128438786835,
7.1310377381709,7.24900653607939,7.36304932094667,7.48249383926328,7.59916465006442,
7.71436519610121,7.81485269344571),.UNSPECIFIED.);
#263=B_SPLINE_CURVE_WITH_KNOTS('',3,(#14144,#14145,#14146,#14147,#14148,
#14149,#14150,#14151,#14152,#14153,#14154,#14155,#14156,#14157,#14158,#14159,
#14160,#14161,#14162,#14163,#14164,#14165,#14166,#14167,#14168,#14169,#14170,
#14171,#14172,#14173,#14174,#14175,#14176,#14177,#14178,#14179),
 .UNSPECIFIED.,.F.,.F.,(4,2,2,2,2,2,2,2,2,2,2,2,2,2,2,2,2,4),(7.80809720353876,
7.82970494914044,7.94507097181328,8.06407332774289,8.18242263798861,8.29661684915351,
8.41618415376973,8.53323737486773,8.6482026145813,8.76848532810244,8.88419476808056,
9.00215702294453,9.12091122465725,9.23532444026925,9.35494402134447,9.4724069671294,
9.58706691922377,9.70348054016579),.UNSPECIFIED.);
#264=B_SPLINE_CURVE_WITH_KNOTS('',3,(#14180,#14181,#14182,#14183,#14184,
#14185,#14186,#14187,#14188,#14189,#14190,#14191,#14192,#14193,#14194,#14195,
#14196,#14197,#14198,#14199,#14200,#14201,#14202,#14203,#14204,#14205,#14206,
#14207,#14208,#14209,#14210,#14211,#14212,#14213,#14214,#14215),
 .UNSPECIFIED.,.F.,.F.,(4,2,2,2,2,2,2,2,2,2,2,2,2,2,2,2,2,4),(7.81485269344571,
7.83423394525954,7.94956346389153,8.0681613765408,8.18648739854041,8.30060180160729,
8.4200543108028,8.53708671596801,8.65183698983099,8.77210528112423,8.88779421113758,
9.00540079390118,9.12414608078488,9.23852978829854,9.35805042621485,9.47550720589707,
9.59000480295373,9.70856870985109),.UNSPECIFIED.);
#265=B_SPLINE_CURVE_WITH_KNOTS('',3,(#14220,#14221,#14222,#14223,#14224,
#14225,#14226,#14227,#14228,#14229,#14230,#14231,#14232,#14233,#14234,#14235,
#14236,#14237,#14238,#14239,#14240,#14241,#14242,#14243,#14244,#14245,#14246,
#14247,#14248,#14249,#14250,#14251,#14252,#14253,#14254,#14255),
 .UNSPECIFIED.,.F.,.F.,(4,2,2,2,2,2,2,2,2,2,2,2,2,2,2,2,2,4),(5.91267318795012,
5.95229824139445,6.06713146296069,6.1867303701986,6.30447618576669,6.41880465804802,
6.53843989019126,6.65488046553447,6.77099966653911,6.89059386446363,7.00568619394035,
7.12587678096796,7.24388626445302,7.35805829701934,7.47763222067665,7.59434126933474,
7.7098044258931,7.80809720353876),.UNSPECIFIED.);
#266=B_SPLINE_CURVE_WITH_KNOTS('',3,(#14256,#14257,#14258,#14259,#14260,
#14261,#14262,#14263,#14264,#14265,#14266,#14267,#14268,#14269,#14270,#14271,
#14272,#14273,#14274,#14275,#14276,#14277,#14278,#14279,#14280,#14281,#14282,
#14283,#14284,#14285,#14286,#14287,#14288,#14289,#14290,#14291,#14292,#14293),
 .UNSPECIFIED.,.F.,.F.,(4,2,2,2,2,2,2,2,2,2,2,2,2,2,2,2,2,2,4),(9.70856870985109,
9.7107352481803,9.82684165559698,9.94367161505247,10.0628875000684,10.1776348910025,
10.2971085020132,10.4147693022275,10.5289553529343,10.6484618647795,10.7648194082766,
10.8807293811682,11.0002424881838,11.115254157519,11.2351613378301,11.3530963320461,
11.4671482803455,11.586600681613,11.6023100739084),.UNSPECIFIED.);
#267=B_SPLINE_CURVE_WITH_KNOTS('',3,(#14298,#14299,#14300,#14301,#14302,
#14303,#14304,#14305,#14306,#14307,#14308,#14309,#14310,#14311,#14312,#14313,
#14314,#14315,#14316,#14317,#14318,#14319,#14320,#14321,#14322,#14323,#14324,
#14325,#14326,#14327,#14328,#14329,#14330,#14331,#14332,#14333),
 .UNSPECIFIED.,.F.,.F.,(4,2,2,2,2,2,2,2,2,2,2,2,2,2,2,2,2,4),(4.01617340800757,
4.07370837940592,4.19304829755846,4.30840196097261,4.42828403542381,4.54395319359757,
4.66065128747594,4.78029763678976,4.89455184745871,5.01255213732546,5.12703476198251,
5.24669581859379,5.36424259931051,5.47890919543308,5.59972873848742,5.71592456141819,
5.83299573146261,5.91267318795012),.UNSPECIFIED.);
#268=B_SPLINE_CURVE_WITH_KNOTS('',3,(#14334,#14335,#14336,#14337,#14338,
#14339,#14340,#14341,#14342,#14343,#14344,#14345,#14346,#14347,#14348,#14349,
#14350,#14351,#14352,#14353,#14354,#14355,#14356,#14357,#14358,#14359,#14360,
#14361,#14362,#14363,#14364,#14365,#14366,#14367,#14368,#14369),
 .UNSPECIFIED.,.F.,.F.,(4,2,2,2,2,2,2,2,2,2,2,2,2,2,2,2,2,4),(11.6023100739084,
11.7032371058749,11.8185098228173,11.9383396878586,12.0536346421301,12.172370740033,
12.290654622026,12.4047545211474,12.5242079276659,12.6411975878213,12.7559973542231,
12.8762184212508,12.9918650996658,13.1095866783591,13.2282828950698,13.342628129671,
13.4621420515429,13.4956737847332),.UNSPECIFIED.);
#269=B_SPLINE_CURVE_WITH_KNOTS('',3,(#14374,#14375,#14376,#14377,#14378,
#14379,#14380,#14381,#14382,#14383,#14384,#14385,#14386,#14387,#14388,#14389,
#14390,#14391,#14392,#14393,#14394,#14395,#14396,#14397,#14398,#14399,#14400,
#14401,#14402,#14403,#14404,#14405,#14406,#14407,#14408,#14409),
 .UNSPECIFIED.,.F.,.F.,(4,2,2,2,2,2,2,2,2,2,2,2,2,2,2,2,2,4),(2.11970263508262,
2.19609420456817,2.3134623982299,2.42953404284075,2.55021418018252,2.66498895212552,
2.78240914052698,2.90207300363186,3.01647511186099,3.13518849526896,3.25344621289952,
3.36912750464756,3.48937461060254,3.60450328424007,3.7215283607217,3.84115457737786,
3.955385479643,4.01617340800757),.UNSPECIFIED.);
#270=B_SPLINE_CURVE_WITH_KNOTS('',3,(#14410,#14411,#14412,#14413,#14414,
#14415,#14416,#14417,#14418,#14419,#14420,#14421,#14422,#14423,#14424,#14425,
#14426,#14427,#14428,#14429,#14430,#14431,#14432,#14433,#14434,#14435,#14436,
#14437,#14438,#14439,#14440,#14441,#14442,#14443,#14444,#14445),
 .UNSPECIFIED.,.F.,.F.,(4,2,2,2,2,2,2,2,2,2,2,2,2,2,2,2,2,4),(13.4956737847332,
13.5795490164611,13.6940711173112,13.8147472880539,13.9308048599901,14.0477217335399,
14.1668828118873,14.2815796599967,14.401032989896,14.5186392737419,14.632826263998,
14.7523155463903,14.8686182404093,14.984587359939,15.1040403595054,15.2189965481802,
15.339025174749,15.3896296279895),.UNSPECIFIED.);
#271=B_SPLINE_CURVE_WITH_KNOTS('',3,(#14450,#14451,#14452,#14453,#14454,
#14455,#14456,#14457,#14458,#14459,#14460,#14461,#14462,#14463,#14464,#14465,
#14466,#14467,#14468,#14469,#14470,#14471,#14472,#14473,#14474,#14475,#14476,
#14477,#14478,#14479,#14480,#14481,#14482,#14483,#14484,#14485),
 .UNSPECIFIED.,.F.,.F.,(4,2,2,2,2,2,2,2,2,2,2,2,2,2,2,2,2,4),(0.224906011916369,
0.319816641992635,0.435447325339467,0.551981752571482,0.671506691101263,
0.78565540044698,0.903491251408407,1.02408700311441,1.13903279318835,1.25846743503699,
1.374799776522,1.49109655935116,1.61070253705,1.72506633917851,1.84266973717651,
1.96223094144621,2.07693383399072,2.11970263508262),.UNSPECIFIED.);
#272=B_SPLINE_CURVE_WITH_KNOTS('',3,(#14486,#14487,#14488,#14489,#14490,
#14491,#14492,#14493,#14494,#14495,#14496,#14497,#14498,#14499,#14500,#14501,
#14502,#14503,#14504,#14505,#14506,#14507,#14508,#14509,#14510,#14511,#14512,
#14513,#14514,#14515,#14516,#14517,#14518,#14519,#14520,#14521),
 .UNSPECIFIED.,.F.,.F.,(4,2,2,2,2,2,2,2,2,2,2,2,2,2,2,2,2,4),(15.3896296279895,
15.4568958860177,15.5709288014941,15.6903575563778,15.8069294654539,15.9222450964738,
16.042005124222,16.1572356611801,16.276079026076,16.3942900954071,16.5083477110497,
16.6277706082955,16.7446872156793,16.859507935253,16.9796506319226,17.0952250369456,
17.2130319546353,17.2823157518882),.UNSPECIFIED.);
#273=B_SPLINE_CURVE_WITH_KNOTS('',3,(#14527,#14528,#14529,#14530,#14531,
#14532,#14533,#14534,#14535,#14536,#14537,#14538,#14539,#14540,#14541,#14542,
#14543,#14544,#14545,#14546,#14547,#14548,#14549,#14550,#14551,#14552,#14553,
#14554),.UNSPECIFIED.,.F.,.F.,(4,2,2,2,2,2,2,2,2,2,2,2,2,4),(-1.03291405963106,
-1.02365898036197,-0.93297270857892,-0.840676270896215,-0.747627525326867,
-0.657968451509496,-0.564230549781979,-0.472141717193798,-0.382288959249141,
-0.287658096491909,-0.196627984336057,-0.104857748333603,-0.0525428823751858,
0.),.UNSPECIFIED.);
#274=B_SPLINE_CURVE_WITH_KNOTS('',3,(#14557,#14558,#14559,#14560,#14561,
#14562,#14563,#14564,#14565,#14566,#14567,#14568,#14569,#14570,#14571,#14572,
#14573,#14574,#14575,#14576,#14577,#14578),.UNSPECIFIED.,.F.,.F.,(4,2,2,
2,2,2,2,2,2,2,4),(-14.547050075347,-14.4601833671491,-14.3720334824194,
-14.2813099671694,-14.1903340791984,-14.0968675052312,-14.0075560395945,
-13.9155681976714,-13.8221289601546,-13.7323640135204,-13.7017191694739),
 .UNSPECIFIED.);
#275=B_SPLINE_CURVE_WITH_KNOTS('',3,(#14583,#14584,#14585,#14586,#14587,
#14588,#14589,#14590,#14591,#14592,#14593,#14594,#14595,#14596,#14597,#14598,
#14599,#14600,#14601,#14602,#14603,#14604,#14605,#14606,#14607,#14608,#14609,
#14610,#14611,#14612,#14613,#14614,#14615,#14616,#14617,#14618),
 .UNSPECIFIED.,.F.,.F.,(4,2,2,2,2,2,2,2,2,2,2,2,2,2,2,2,2,4),(-2.51571067098418,
-2.49419672941897,-2.40398494178986,-2.31016842006558,-2.21769525234058,
-2.12829997956907,-2.0346602525887,-1.94318325209802,-1.85286375505134,
-1.75890268409833,-1.66849049892385,-1.57550017621312,-1.48277381320614,
-1.39332539884038,-1.29967180150659,-1.20792520592135,-1.11791790250238,
-1.03291405963106),.UNSPECIFIED.);
#276=B_SPLINE_CURVE_WITH_KNOTS('',3,(#14619,#14620,#14621,#14622,#14623,
#14624,#14625,#14626,#14627,#14628,#14629,#14630,#14631,#14632,#14633,#14634,
#14635,#14636,#14637,#14638,#14639,#14640,#14641,#14642,#14643,#14644,#14645,
#14646,#14647,#14648,#14649,#14650,#14651,#14652,#14653,#14654),
 .UNSPECIFIED.,.F.,.F.,(4,2,2,2,2,2,2,2,2,2,2,2,2,2,2,2,2,4),(-13.7017191694739,
-13.6391005310985,-13.5476469740678,-13.4567896455862,-13.3623357092804,
-13.2727306243397,-13.1808174520876,-13.087304757246,-12.9978290376127,
-12.9049623987141,-12.8130164045477,-12.7225140002755,-12.6284437095289,
-12.53871380879,-12.4471543456949,-12.3537387903035,-12.2645011812559,-12.2212237904546),
 .UNSPECIFIED.);
#277=B_SPLINE_CURVE_WITH_KNOTS('',3,(#14659,#14660,#14661,#14662,#14663,
#14664,#14665,#14666,#14667,#14668,#14669,#14670,#14671,#14672,#14673,#14674,
#14675,#14676,#14677,#14678,#14679,#14680,#14681,#14682,#14683,#14684,#14685,
#14686,#14687,#14688,#14689,#14690,#14691,#14692,#14693,#14694),
 .UNSPECIFIED.,.F.,.F.,(4,2,2,2,2,2,2,2,2,2,2,2,2,2,2,2,2,4),(-3.99978145680476,
-3.96544640775367,-3.87570963607046,-3.78201034644268,-3.68981071585437,
-3.60008841568418,-3.5053318982803,-3.4141895121184,-3.32275946974447,-3.22919209604533,
-3.13913792927305,-3.04546952543086,-2.95317472083168,-2.86368542532775,
-2.76999387631101,-2.67870896733726,-2.58793849690374,-2.51571067098418),
 .UNSPECIFIED.);
#278=B_SPLINE_CURVE_WITH_KNOTS('',3,(#14695,#14696,#14697,#14698,#14699,
#14700,#14701,#14702,#14703,#14704,#14705,#14706,#14707,#14708,#14709,#14710,
#14711,#14712,#14713,#14714,#14715,#14716,#14717,#14718,#14719,#14720,#14721,
#14722,#14723,#14724,#14725,#14726,#14727,#14728,#14729,#14730),
 .UNSPECIFIED.,.F.,.F.,(4,2,2,2,2,2,2,2,2,2,2,2,2,2,2,2,2,4),(-12.2212237904546,
-12.171967792739,-12.0793572622818,-11.9891408649635,-11.895381097382,-11.8053664849714,
-11.7140891443215,-11.6206995337869,-11.5315424643451,-11.4392742767826,
-11.3458601310776,-11.2558569580247,-11.1623301578491,-11.0718882555657,
-10.9808165703629,-10.8873866267582,-10.7981605962327,-10.7423508900891),
 .UNSPECIFIED.);
#279=B_SPLINE_CURVE_WITH_KNOTS('',3,(#14735,#14736,#14737,#14738,#14739,
#14740,#14741,#14742,#14743,#14744,#14745,#14746,#14747,#14748,#14749,#14750,
#14751,#14752,#14753,#14754,#14755,#14756,#14757,#14758,#14759,#14760,#14761,
#14762,#14763,#14764,#14765,#14766,#14767,#14768,#14769,#14770),
 .UNSPECIFIED.,.F.,.F.,(4,2,2,2,2,2,2,2,2,2,2,2,2,2,2,2,2,4),(-5.48130582944574,
-5.43414005838921,-5.34484939118778,-5.25133213883829,-5.15982661746588,
-5.06982512981331,-4.97582246270958,-4.88537733227249,-4.79293142461091,
-4.70014636389822,-4.61071125883151,-4.51713975376234,-4.42532206267913,
-4.33554242708912,-4.24119859140304,-4.15043863252886,-4.0585914378861,
-3.99978145680476),.UNSPECIFIED.);
#280=B_SPLINE_CURVE_WITH_KNOTS('',3,(#14771,#14772,#14773,#14774,#14775,
#14776,#14777,#14778,#14779,#14780,#14781,#14782,#14783,#14784,#14785,#14786,
#14787,#14788,#14789,#14790,#14791,#14792,#14793,#14794,#14795,#14796,#14797,
#14798,#14799,#14800,#14801,#14802,#14803,#14804,#14805,#14806),
 .UNSPECIFIED.,.F.,.F.,(4,2,2,2,2,2,2,2,2,2,2,2,2,2,2,2,2,4),(-10.7423508900891,
-10.7060839718631,-10.6126749564351,-10.519215247102,-10.427493594345,-10.3378330668812,
-10.24358684699,-10.1529215391554,-10.0612155093216,-9.96816587475253,-9.87852086197545,
-9.78492949706142,-9.69282282937552,-9.6032107549642,-9.50854871209845,
-9.41749798202503,-9.32619856732247,-9.26066821254462),.UNSPECIFIED.);
#281=B_SPLINE_CURVE_WITH_KNOTS('',3,(#14811,#14812,#14813,#14814,#14815,
#14816,#14817,#14818,#14819,#14820,#14821,#14822,#14823,#14824,#14825,#14826,
#14827,#14828,#14829,#14830,#14831,#14832,#14833,#14834,#14835,#14836,#14837,
#14838,#14839,#14840,#14841,#14842,#14843,#14844,#14845,#14846),
 .UNSPECIFIED.,.F.,.F.,(4,2,2,2,2,2,2,2,2,2,2,2,2,2,2,2,2,4),(-6.96252248146275,
-6.90320485841226,-6.81375469216476,-6.72014551466448,-6.62903591647612,
-6.53816391369016,-6.44461168909758,-6.35457846724661,-6.26051217548711,
-6.16824338317113,-6.07894261512733,-5.98541137899354,-5.894143428945,-5.80376905597851,
-5.71003171520244,-5.61983015083752,-5.52663126848332,-5.48130582944574),
 .UNSPECIFIED.);
#282=B_SPLINE_CURVE_WITH_KNOTS('',3,(#14847,#14848,#14849,#14850,#14851,
#14852,#14853,#14854,#14855,#14856,#14857,#14858,#14859,#14860,#14861,#14862,
#14863,#14864,#14865,#14866,#14867,#14868,#14869,#14870,#14871,#14872,#14873,
#14874,#14875,#14876,#14877,#14878,#14879,#14880,#14881,#14882),
 .UNSPECIFIED.,.F.,.F.,(4,2,2,2,2,2,2,2,2,2,2,2,2,2,2,2,2,4),(-9.26066821254462,
-9.23272390179769,-9.14275939359934,-9.04919341173409,-8.95698923049493,
-8.86760226553616,-8.77401374663803,-8.68281776714978,-8.59216803096209,
-8.49851647801171,-8.40839198313263,-8.31471754920196,-8.22233139656237,
-8.13303155941148,-8.03949168070381,-7.9480999087341,-7.8578945502093,-7.77916673439465),
 .UNSPECIFIED.);
#283=B_SPLINE_CURVE_WITH_KNOTS('',3,(#14887,#14888,#14889,#14890,#14891,
#14892,#14893,#14894,#14895,#14896,#14897,#14898,#14899,#14900,#14901,#14902,
#14903,#14904,#14905,#14906,#14907,#14908,#14909,#14910,#14911,#14912,#14913,
#14914,#14915,#14916,#14917,#14918,#14919,#14920,#14921,#14922),
 .UNSPECIFIED.,.F.,.F.,(4,2,2,2,2,2,2,2,2,2,2,2,2,2,2,2,2,4),(-8.44557492628929,
-8.37430334880007,-8.28442682774043,-8.19021561577596,-8.09957732941844,
-8.00747271452823,-7.91446746345489,-7.82485735416461,-7.7311998001982,
-7.63915002668488,-7.54940225958981,-7.45480840132433,-7.3638161483878,
-7.27220889829719,-7.17880757722897,-7.08890978396748,-6.99532820459955,
-6.96252248146275),.UNSPECIFIED.);
#284=B_SPLINE_CURVE_WITH_KNOTS('',3,(#14923,#14924,#14925,#14926,#14927,
#14928,#14929,#14930,#14931,#14932,#14933,#14934,#14935,#14936,#14937,#14938,
#14939,#14940,#14941,#14942,#14943,#14944,#14945,#14946,#14947,#14948,#14949,
#14950,#14951,#14952,#14953,#14954,#14955,#14956,#14957,#14958),
 .UNSPECIFIED.,.F.,.F.,(4,2,2,2,2,2,2,2,2,2,2,2,2,2,2,2,2,4),(-7.77916673439465,
-7.76401997408713,-7.6736915881133,-7.58083697964374,-7.48819437624098,
-7.39883386953842,-7.30527680164718,-7.21361204277485,-7.12371124672616,
-7.0295353982631,-6.93892970634989,-6.84676075219831,-6.75379285153094,
-6.6642141507249,-6.57056927485877,-6.47855920374419,-6.38880470795075,
-6.29708218943667),.UNSPECIFIED.);
#285=B_SPLINE_CURVE_WITH_KNOTS('',3,(#14963,#14964,#14965,#14966,#14967,
#14968,#14969,#14970,#14971,#14972,#14973,#14974,#14975,#14976,#14977,#14978,
#14979,#14980,#14981,#14982,#14983,#14984,#14985,#14986,#14987,#14988,#14989,
#14990,#14991,#14992,#14993,#14994,#14995,#14996,#14997,#14998),
 .UNSPECIFIED.,.F.,.F.,(4,2,2,2,2,2,2,2,2,2,2,2,2,2,2,2,2,4),(-9.92675667863375,
-9.84345454284435,-9.75285855366828,-9.65918818491856,-9.56904662732501,
-9.47546531055602,-9.38305637389513,-9.29375834896513,-9.20022085567111,
-9.10880467921758,-9.01863956974627,-8.9247376687651,-8.83438424098008,
-8.74161048079893,-8.64893752510099,-8.55956235023498,-8.46600041930964,
-8.44557492628929),.UNSPECIFIED.);
#286=B_SPLINE_CURVE_WITH_KNOTS('',3,(#14999,#15000,#15001,#15002,#15003,
#15004,#15005,#15006,#15007,#15008,#15009,#15010,#15011,#15012,#15013,#15014,
#15015,#15016,#15017,#15018,#15019,#15020,#15021,#15022,#15023,#15024,#15025,
#15026,#15027,#15028,#15029,#15030,#15031,#15032,#15033,#15034,#15035,#15036),
 .UNSPECIFIED.,.F.,.F.,(4,2,2,2,2,2,2,2,2,2,2,2,2,2,2,2,2,2,4),(-6.29708218943667,
-6.2942537905147,-6.2033012949009,-6.11164909714743,-6.01829173120732,-5.92843540931542,
-5.83487783605675,-5.74280002505744,-5.6533598446109,-5.55977367676628,
-5.46871054158126,-5.3778127507255,-5.2843107417374,-5.1943249032298,-5.10019495940106,
-5.00798038773482,-4.91870331907558,-4.82520178024169,-4.81537622764006),
 .UNSPECIFIED.);
#287=B_SPLINE_CURVE_WITH_KNOTS('',3,(#15041,#15042,#15043,#15044,#15045,
#15046,#15047,#15048,#15049,#15050,#15051,#15052,#15053,#15054,#15055,#15056,
#15057,#15058,#15059,#15060,#15061,#15062,#15063,#15064,#15065,#15066,#15067,
#15068,#15069,#15070,#15071,#15072,#15073,#15074,#15075,#15076,#15077,#15078),
 .UNSPECIFIED.,.F.,.F.,(4,2,2,2,2,2,2,2,2,2,2,2,2,2,2,2,2,2,4),(-11.4099909184121,
-11.4095318807872,-11.3147314887627,-11.2249772570655,-11.1327354140899,
-11.0389994312694,-10.9492221934682,-10.8560351988926,-10.7641683827374,
-10.6733683193282,-10.5789824396063,-10.4878462417906,-10.3943255510426,
-10.3043190813155,-10.2098349448193,-10.1176161454156,-10.0282458601892,
-9.93466652028769,-9.92675667863375),.UNSPECIFIED.);
#288=B_SPLINE_CURVE_WITH_KNOTS('',3,(#15079,#15080,#15081,#15082,#15083,
#15084,#15085,#15086,#15087,#15088,#15089,#15090,#15091,#15092,#15093,#15094,
#15095,#15096,#15097,#15098,#15099,#15100,#15101,#15102,#15103,#15104,#15105,
#15106,#15107,#15108,#15109,#15110,#15111,#15112,#15113,#15114),
 .UNSPECIFIED.,.F.,.F.,(4,2,2,2,2,2,2,2,2,2,2,2,2,2,2,2,2,4),(-4.81537622764006,
-4.73398916289454,-4.64360015159388,-4.54992201916435,-4.45977627216817,
-4.36652311568501,-4.274094292292,-4.18484334924322,-4.09136290745723,-3.99992118606293,
-3.909920073348,-3.81598520398311,-3.72560394618031,-3.63311797286555,-3.54040287764477,
-3.4510246731739,-3.357497635253,-3.33503291317081),.UNSPECIFIED.);
#289=B_SPLINE_CURVE_WITH_KNOTS('',3,(#15119,#15120,#15121,#15122,#15123,
#15124,#15125,#15126,#15127,#15128,#15129,#15130,#15131,#15132,#15133,#15134,
#15135,#15136,#15137,#15138,#15139,#15140,#15141,#15142,#15143,#15144,#15145,
#15146,#15147,#15148,#15149,#15150,#15151,#15152,#15153,#15154),
 .UNSPECIFIED.,.F.,.F.,(4,2,2,2,2,2,2,2,2,2,2,2,2,2,2,2,2,4),(-12.8940481237824,
-12.8808159480838,-12.7871358536373,-12.6977021211627,-12.6051837350963,
-12.5113462133037,-12.4210914263613,-12.3273047493073,-12.2365062285196,
-12.1451780862412,-12.0514475914571,-11.9619229299537,-11.8695847411819,
-11.7758771331242,-11.6857812078114,-11.5921702400341,-11.500716106394,
-11.4099909184121),.UNSPECIFIED.);
#290=B_SPLINE_CURVE_WITH_KNOTS('',3,(#15155,#15156,#15157,#15158,#15159,
#15160,#15161,#15162,#15163,#15164,#15165,#15166,#15167,#15168,#15169,#15170,
#15171,#15172,#15173,#15174,#15175,#15176,#15177,#15178,#15179,#15180,#15181,
#15182,#15183,#15184,#15185,#15186,#15187,#15188,#15189,#15190),
 .UNSPECIFIED.,.F.,.F.,(4,2,2,2,2,2,2,2,2,2,2,2,2,2,2,2,2,4),(-3.33503291317081,
-3.26575170674045,-3.17598953890908,-3.08172163246235,-2.99103319960724,
-2.89916402214744,-2.80609604533577,-2.71643304081083,-2.62278650924202,
-2.53066612876041,-2.44097939528346,-2.34630651735555,-2.25524297012043,
-2.16381129951214,-2.07032776908865,-1.98035341495569,-1.8867490580641,
-1.85209589964812),.UNSPECIFIED.);
#291=B_SPLINE_CURVE_WITH_KNOTS('',3,(#15195,#15196,#15197,#15198,#15199,
#15200,#15201,#15202,#15203,#15204,#15205,#15206,#15207,#15208,#15209,#15210,
#15211,#15212,#15213,#15214,#15215,#15216,#15217,#15218,#15219,#15220,#15221,
#15222,#15223,#15224,#15225,#15226,#15227,#15228,#15229,#15230),
 .UNSPECIFIED.,.F.,.F.,(4,2,2,2,2,2,2,2,2,2,2,2,2,2,2,2,2,4),(-14.377915690341,
-14.3519073836471,-14.2581258734405,-14.1684211360546,-14.075323785113,
-13.983001025895,-13.8922682111751,-13.7979605983581,-13.7079193903455,
-13.6161258537054,-13.5224303435121,-13.4329399438913,-13.3401666220788,
-13.2471531302588,-13.1566961446631,-13.0626882409564,-12.9723380712504,
-12.8940481237824),.UNSPECIFIED.);
#292=B_SPLINE_CURVE_WITH_KNOTS('',3,(#15231,#15232,#15233,#15234,#15235,
#15236,#15237,#15238,#15239,#15240,#15241,#15242,#15243,#15244,#15245,#15246,
#15247,#15248,#15249,#15250,#15251,#15252,#15253,#15254,#15255,#15256,#15257,
#15258,#15259,#15260,#15261,#15262,#15263,#15264,#15265,#15266),
 .UNSPECIFIED.,.F.,.F.,(4,2,2,2,2,2,2,2,2,2,2,2,2,2,2,2,2,4),(-1.85209589964812,
-1.79453873102674,-1.70510079332371,-1.61147212507033,-1.5202722154222,
-1.42951868770373,-1.3358665289585,-1.24573999940043,-1.15190503696506,
-1.05952444462353,-0.97019447021986,-0.876624080803504,-0.78524040318589,
-0.694949669104597,-0.601086650644322,-0.510767637472309,-0.417769370988757,
-0.370313310674586),.UNSPECIFIED.);
#293=B_SPLINE_CURVE_WITH_KNOTS('',3,(#15293,#15294,#15295,#15296,#15297,
#15298,#15299,#15300,#15301,#15302,#15303,#15304,#15305,#15306),
 .UNSPECIFIED.,.F.,.F.,(4,2,2,2,2,2,4),(9.99999999699459E-7,0.0765169818732854,
0.146428325741917,0.258210063750807,0.338061514707549,0.368053413233927,
0.39479953332685),.UNSPECIFIED.);
#294=B_SPLINE_CURVE_WITH_KNOTS('',3,(#15310,#15311,#15312,#15313,#15314,
#15315,#15316,#15317,#15318,#15319,#15320,#15321,#15322,#15323,#15324,#15325,
#15326,#15327,#15328,#15329,#15330,#15331,#15332,#15333),.UNSPECIFIED.,
 .F.,.F.,(4,2,2,2,2,2,2,2,2,2,2,4),(0.39479953332685,0.428854882456729,
0.458715018513413,0.511046674591332,0.554639782771959,0.611439555819349,
0.679626719740775,0.752464533527191,0.788517070007811,0.849889324096447,
0.895241452802554,0.941343882516118),.UNSPECIFIED.);
#295=B_SPLINE_CURVE_WITH_KNOTS('',3,(#15335,#15336,#15337,#15338,#15339,
#15340),.UNSPECIFIED.,.F.,.F.,(4,2,4),(0.,0.0762532474835085,0.152270388251752),
 .UNSPECIFIED.);
#296=B_SPLINE_CURVE_WITH_KNOTS('',3,(#15344,#15345,#15346,#15347,#15348,
#15349,#15350,#15351,#15352,#15353,#15354,#15355),.UNSPECIFIED.,.F.,.F.,
(4,2,2,2,2,4),(-0.370313310674586,-0.325143295292329,-0.235776201788016,
-0.142199123998718,-0.0699045568993386,-1.00000006686418E-6),
 .UNSPECIFIED.);
#297=B_SPLINE_CURVE_WITH_KNOTS('',3,(#15358,#15359,#15360,#15361,#15362,
#15363,#15364,#15365),.UNSPECIFIED.,.F.,.F.,(4,2,2,4),(-14.5657289882274,
-14.5047085591926,-14.4440448963835,-14.377915690341),.UNSPECIFIED.);
#298=B_SPLINE_CURVE_WITH_KNOTS('',3,(#15367,#15368,#15369,#15370,#15371,
#15372,#15373,#15374,#15375,#15376,#15377,#15378),.UNSPECIFIED.,.F.,.F.,
(4,2,2,2,2,4),(17.2823157518882,17.3316481055137,17.4459268528934,17.565402521191,
17.6537509481808,17.7397452688061),.UNSPECIFIED.);
#299=B_SPLINE_CURVE_WITH_KNOTS('',3,(#15379,#15380,#15381,#15382,#15383,
#15384,#15385,#15386),.UNSPECIFIED.,.F.,.F.,(4,2,2,4),(9.99999997586664E-7,
0.0985595265974556,0.200106904246374,0.224906011916369),.UNSPECIFIED.);
#300=B_SPLINE_CURVE_WITH_KNOTS('',3,(#15701,#15702,#15703,#15704,#15705,
#15706,#15707,#15708,#15709,#15710,#15711,#15712,#15713,#15714,#15715,#15716,
#15717,#15718),.UNSPECIFIED.,.F.,.F.,(4,2,2,2,2,2,2,2,4),(0.,0.0625977390966792,
0.122715183610412,0.214287034399784,0.337026835246884,0.493338585270799,
0.642782639236464,0.688982883573492,0.721099124788648),.UNSPECIFIED.);
#301=B_SPLINE_CURVE_WITH_KNOTS('',3,(#16033,#16034,#16035,#16036,#16037,
#16038,#16039,#16040,#16041,#16042,#16043,#16044,#16045,#16046,#16047,#16048,
#16049,#16050),.UNSPECIFIED.,.F.,.F.,(4,2,2,2,2,2,2,2,4),(0.,0.0840790604319895,
0.160562216513896,0.267861576393781,0.310097278462768,0.377480200225218,
0.448853436477727,0.509978944332769,0.596692567266506),.UNSPECIFIED.);
#302=SHAPE_REPRESENTATION_RELATIONSHIP('SRR','None',#16222,#306);
#303=SHAPE_REPRESENTATION_RELATIONSHIP('SRR','None',#16223,#307);
#304=SHAPE_REPRESENTATION_RELATIONSHIP('SRR','None',#16224,#308);
#305=SHAPE_REPRESENTATION_RELATIONSHIP('SRR','None',#16221,#309);
#306=ADVANCED_BREP_SHAPE_REPRESENTATION('',(#314),#16200);
#307=ADVANCED_BREP_SHAPE_REPRESENTATION('',(#315),#16201);
#308=ADVANCED_BREP_SHAPE_REPRESENTATION('',(#316),#16202);
#309=ADVANCED_BREP_SHAPE_REPRESENTATION('',(#317),#16199);
#310=STYLED_ITEM('',(#16246),#314);
#311=STYLED_ITEM('',(#16246),#315);
#312=STYLED_ITEM('',(#16246),#316);
#313=STYLED_ITEM('',(#16245),#317);
#314=MANIFOLD_SOLID_BREP('Body1',#3341);
#315=MANIFOLD_SOLID_BREP('Body1',#3342);
#316=MANIFOLD_SOLID_BREP('Body1',#3343);
#317=MANIFOLD_SOLID_BREP('Body1',#3344);
#318=FACE_BOUND('',#654,.T.);
#319=FACE_BOUND('',#655,.T.);
#320=FACE_BOUND('',#656,.T.);
#321=FACE_BOUND('',#669,.T.);
#322=FACE_BOUND('',#670,.T.);
#323=FACE_BOUND('',#671,.T.);
#324=FACE_BOUND('',#772,.T.);
#325=FACE_BOUND('',#774,.T.);
#326=FACE_BOUND('',#818,.T.);
#327=FACE_BOUND('',#820,.T.);
#328=FACE_BOUND('',#835,.T.);
#329=FACE_BOUND('',#836,.T.);
#330=FACE_BOUND('',#838,.T.);
#331=FACE_BOUND('',#852,.T.);
#332=FACE_BOUND('',#853,.T.);
#333=CYLINDRICAL_SURFACE('',#3383,2.);
#334=CYLINDRICAL_SURFACE('',#3395,2.);
#335=CYLINDRICAL_SURFACE('',#3397,2.);
#336=CYLINDRICAL_SURFACE('',#3400,2.);
#337=CYLINDRICAL_SURFACE('',#3403,4.49999999999999);
#338=CYLINDRICAL_SURFACE('',#3405,3.50000000000001);
#339=CYLINDRICAL_SURFACE('',#3407,3.50000000000001);
#340=CYLINDRICAL_SURFACE('',#3413,1.5);
#341=CYLINDRICAL_SURFACE('',#3415,1.5);
#342=CYLINDRICAL_SURFACE('',#3416,1.5);
#343=CYLINDRICAL_SURFACE('',#3417,1.5);
#344=CYLINDRICAL_SURFACE('',#3418,1.5);
#345=CYLINDRICAL_SURFACE('',#3419,1.5);
#346=CYLINDRICAL_SURFACE('',#3420,1.5);
#347=CYLINDRICAL_SURFACE('',#3421,1.5);
#348=CYLINDRICAL_SURFACE('',#3422,1.5);
#349=CYLINDRICAL_SURFACE('',#3423,1.5);
#350=CYLINDRICAL_SURFACE('',#3424,1.5);
#351=CYLINDRICAL_SURFACE('',#3425,1.5);
#352=CYLINDRICAL_SURFACE('',#3426,1.5);
#353=CYLINDRICAL_SURFACE('',#3427,1.5);
#354=CYLINDRICAL_SURFACE('',#3428,1.5);
#355=CYLINDRICAL_SURFACE('',#3429,1.5);
#356=CYLINDRICAL_SURFACE('',#3430,1.5);
#357=CYLINDRICAL_SURFACE('',#3431,1.5);
#358=CYLINDRICAL_SURFACE('',#3432,1.5);
#359=CYLINDRICAL_SURFACE('',#3433,1.5);
#360=CYLINDRICAL_SURFACE('',#3434,1.5);
#361=CYLINDRICAL_SURFACE('',#3435,1.5);
#362=CYLINDRICAL_SURFACE('',#3436,1.5);
#363=CYLINDRICAL_SURFACE('',#3437,1.5);
#364=CYLINDRICAL_SURFACE('',#3438,1.5);
#365=CYLINDRICAL_SURFACE('',#3439,1.5);
#366=CYLINDRICAL_SURFACE('',#3440,1.5);
#367=CYLINDRICAL_SURFACE('',#3441,1.5);
#368=CYLINDRICAL_SURFACE('',#3442,1.5);
#369=CYLINDRICAL_SURFACE('',#3443,1.5);
#370=CYLINDRICAL_SURFACE('',#3444,1.5);
#371=CYLINDRICAL_SURFACE('',#3445,1.5);
#372=CYLINDRICAL_SURFACE('',#3446,1.5);
#373=CYLINDRICAL_SURFACE('',#3447,1.5);
#374=CYLINDRICAL_SURFACE('',#3448,1.5);
#375=CYLINDRICAL_SURFACE('',#3449,1.5);
#376=CYLINDRICAL_SURFACE('',#3450,1.5);
#377=CYLINDRICAL_SURFACE('',#3451,1.5);
#378=CYLINDRICAL_SURFACE('',#3452,1.5);
#379=CYLINDRICAL_SURFACE('',#3453,1.5);
#380=CYLINDRICAL_SURFACE('',#3454,1.5);
#381=CYLINDRICAL_SURFACE('',#3455,1.5);
#382=CYLINDRICAL_SURFACE('',#3456,1.5);
#383=CYLINDRICAL_SURFACE('',#3457,1.5);
#384=CYLINDRICAL_SURFACE('',#3458,1.27266833150658);
#385=CYLINDRICAL_SURFACE('',#3460,1.27266833150658);
#386=CYLINDRICAL_SURFACE('',#3461,1.27266833150658);
#387=CYLINDRICAL_SURFACE('',#3462,1.27266833150658);
#388=CYLINDRICAL_SURFACE('',#3463,1.27266833150658);
#389=CYLINDRICAL_SURFACE('',#3464,1.27266833150658);
#390=CYLINDRICAL_SURFACE('',#3465,1.27266833150658);
#391=CYLINDRICAL_SURFACE('',#3466,1.27266833150658);
#392=CYLINDRICAL_SURFACE('',#3467,1.27266833150658);
#393=CYLINDRICAL_SURFACE('',#3468,1.27266833150658);
#394=CYLINDRICAL_SURFACE('',#3469,1.27266833150658);
#395=CYLINDRICAL_SURFACE('',#3470,1.27266833150658);
#396=CYLINDRICAL_SURFACE('',#3471,1.27266833150658);
#397=CYLINDRICAL_SURFACE('',#3472,1.27266833150658);
#398=CYLINDRICAL_SURFACE('',#3473,1.27266833150658);
#399=CYLINDRICAL_SURFACE('',#3474,1.27266833150658);
#400=CYLINDRICAL_SURFACE('',#3475,1.27266833150658);
#401=CYLINDRICAL_SURFACE('',#3476,1.27266833150658);
#402=CYLINDRICAL_SURFACE('',#3477,1.27266833150658);
#403=CYLINDRICAL_SURFACE('',#3478,1.27266833150658);
#404=CYLINDRICAL_SURFACE('',#3479,1.27266833150658);
#405=CYLINDRICAL_SURFACE('',#3480,1.27266833150658);
#406=CYLINDRICAL_SURFACE('',#3481,1.27266833150658);
#407=CYLINDRICAL_SURFACE('',#3482,1.27266833150658);
#408=CYLINDRICAL_SURFACE('',#3483,1.27266833150658);
#409=CYLINDRICAL_SURFACE('',#3484,1.27266833150658);
#410=CYLINDRICAL_SURFACE('',#3485,1.27266833150658);
#411=CYLINDRICAL_SURFACE('',#3486,1.27266833150658);
#412=CYLINDRICAL_SURFACE('',#3487,1.27266833150658);
#413=CYLINDRICAL_SURFACE('',#3488,1.27266833150658);
#414=CYLINDRICAL_SURFACE('',#3489,1.27266833150658);
#415=CYLINDRICAL_SURFACE('',#3490,1.27266833150658);
#416=CYLINDRICAL_SURFACE('',#3491,1.27266833150658);
#417=CYLINDRICAL_SURFACE('',#3492,1.27266833150658);
#418=CYLINDRICAL_SURFACE('',#3493,1.27266833150658);
#419=CYLINDRICAL_SURFACE('',#3494,1.27266833150658);
#420=CYLINDRICAL_SURFACE('',#3495,1.27266833150658);
#421=CYLINDRICAL_SURFACE('',#3496,1.27266833150658);
#422=CYLINDRICAL_SURFACE('',#3497,1.27266833150658);
#423=CYLINDRICAL_SURFACE('',#3498,1.27266833150658);
#424=CYLINDRICAL_SURFACE('',#3499,1.27266833150658);
#425=CYLINDRICAL_SURFACE('',#3500,1.27266833150658);
#426=CYLINDRICAL_SURFACE('',#3501,1.27266833150658);
#427=CYLINDRICAL_SURFACE('',#3502,1.27266833150658);
#428=CYLINDRICAL_SURFACE('',#3503,1.27266833150658);
#429=CYLINDRICAL_SURFACE('',#3513,2.75);
#430=CYLINDRICAL_SURFACE('',#3517,1.27266833150658);
#431=CYLINDRICAL_SURFACE('',#3519,1.5);
#432=CYLINDRICAL_SURFACE('',#3541,3.);
#433=CYLINDRICAL_SURFACE('',#3543,3.);
#434=CYLINDRICAL_SURFACE('',#3544,3.);
#435=CYLINDRICAL_SURFACE('',#3545,3.);
#436=CYLINDRICAL_SURFACE('',#3546,3.);
#437=CYLINDRICAL_SURFACE('',#3547,3.);
#438=CYLINDRICAL_SURFACE('',#3548,3.);
#439=CYLINDRICAL_SURFACE('',#3549,3.);
#440=CYLINDRICAL_SURFACE('',#3550,3.);
#441=CYLINDRICAL_SURFACE('',#3551,3.);
#442=CYLINDRICAL_SURFACE('',#3552,2.35048094716167);
#443=CYLINDRICAL_SURFACE('',#3554,2.35048094716167);
#444=CYLINDRICAL_SURFACE('',#3555,2.35048094716167);
#445=CYLINDRICAL_SURFACE('',#3556,2.35048094716167);
#446=CYLINDRICAL_SURFACE('',#3557,2.35048094716167);
#447=CYLINDRICAL_SURFACE('',#3558,2.35048094716167);
#448=CYLINDRICAL_SURFACE('',#3559,2.35048094716167);
#449=CYLINDRICAL_SURFACE('',#3560,2.35048094716167);
#450=CYLINDRICAL_SURFACE('',#3561,2.35048094716167);
#451=CYLINDRICAL_SURFACE('',#3562,2.35048094716167);
#452=CYLINDRICAL_SURFACE('',#3572,5.);
#453=CYLINDRICAL_SURFACE('',#3576,2.35048094716167);
#454=CYLINDRICAL_SURFACE('',#3578,3.);
#455=CYLINDRICAL_SURFACE('',#3599,5.);
#456=CYLINDRICAL_SURFACE('',#3611,2.);
#457=CYLINDRICAL_SURFACE('',#3614,2.);
#458=CYLINDRICAL_SURFACE('',#3617,2.);
#459=CYLINDRICAL_SURFACE('',#3620,2.);
#460=CYLINDRICAL_SURFACE('',#3622,4.49999999999999);
#461=CYLINDRICAL_SURFACE('',#3625,1.75000000000001);
#462=CYLINDRICAL_SURFACE('',#3627,1.75000000000001);
#463=FACE_OUTER_BOUND('',#651,.T.);
#464=FACE_OUTER_BOUND('',#652,.T.);
#465=FACE_OUTER_BOUND('',#653,.T.);
#466=FACE_OUTER_BOUND('',#657,.T.);
#467=FACE_OUTER_BOUND('',#658,.T.);
#468=FACE_OUTER_BOUND('',#659,.T.);
#469=FACE_OUTER_BOUND('',#660,.T.);
#470=FACE_OUTER_BOUND('',#661,.T.);
#471=FACE_OUTER_BOUND('',#662,.T.);
#472=FACE_OUTER_BOUND('',#663,.T.);
#473=FACE_OUTER_BOUND('',#664,.T.);
#474=FACE_OUTER_BOUND('',#665,.T.);
#475=FACE_OUTER_BOUND('',#666,.T.);
#476=FACE_OUTER_BOUND('',#667,.T.);
#477=FACE_OUTER_BOUND('',#668,.T.);
#478=FACE_OUTER_BOUND('',#672,.T.);
#479=FACE_OUTER_BOUND('',#673,.T.);
#480=FACE_OUTER_BOUND('',#674,.T.);
#481=FACE_OUTER_BOUND('',#675,.T.);
#482=FACE_OUTER_BOUND('',#676,.T.);
#483=FACE_OUTER_BOUND('',#677,.T.);
#484=FACE_OUTER_BOUND('',#678,.T.);
#485=FACE_OUTER_BOUND('',#679,.T.);
#486=FACE_OUTER_BOUND('',#680,.T.);
#487=FACE_OUTER_BOUND('',#681,.T.);
#488=FACE_OUTER_BOUND('',#682,.T.);
#489=FACE_OUTER_BOUND('',#683,.T.);
#490=FACE_OUTER_BOUND('',#684,.T.);
#491=FACE_OUTER_BOUND('',#685,.T.);
#492=FACE_OUTER_BOUND('',#686,.T.);
#493=FACE_OUTER_BOUND('',#687,.T.);
#494=FACE_OUTER_BOUND('',#688,.T.);
#495=FACE_OUTER_BOUND('',#689,.T.);
#496=FACE_OUTER_BOUND('',#690,.T.);
#497=FACE_OUTER_BOUND('',#691,.T.);
#498=FACE_OUTER_BOUND('',#692,.T.);
#499=FACE_OUTER_BOUND('',#693,.T.);
#500=FACE_OUTER_BOUND('',#694,.T.);
#501=FACE_OUTER_BOUND('',#695,.T.);
#502=FACE_OUTER_BOUND('',#696,.T.);
#503=FACE_OUTER_BOUND('',#697,.T.);
#504=FACE_OUTER_BOUND('',#698,.T.);
#505=FACE_OUTER_BOUND('',#699,.T.);
#506=FACE_OUTER_BOUND('',#700,.T.);
#507=FACE_OUTER_BOUND('',#701,.T.);
#508=FACE_OUTER_BOUND('',#702,.T.);
#509=FACE_OUTER_BOUND('',#703,.T.);
#510=FACE_OUTER_BOUND('',#704,.T.);
#511=FACE_OUTER_BOUND('',#705,.T.);
#512=FACE_OUTER_BOUND('',#706,.T.);
#513=FACE_OUTER_BOUND('',#707,.T.);
#514=FACE_OUTER_BOUND('',#708,.T.);
#515=FACE_OUTER_BOUND('',#709,.T.);
#516=FACE_OUTER_BOUND('',#710,.T.);
#517=FACE_OUTER_BOUND('',#711,.T.);
#518=FACE_OUTER_BOUND('',#712,.T.);
#519=FACE_OUTER_BOUND('',#713,.T.);
#520=FACE_OUTER_BOUND('',#714,.T.);
#521=FACE_OUTER_BOUND('',#715,.T.);
#522=FACE_OUTER_BOUND('',#716,.T.);
#523=FACE_OUTER_BOUND('',#717,.T.);
#524=FACE_OUTER_BOUND('',#718,.T.);
#525=FACE_OUTER_BOUND('',#719,.T.);
#526=FACE_OUTER_BOUND('',#720,.T.);
#527=FACE_OUTER_BOUND('',#721,.T.);
#528=FACE_OUTER_BOUND('',#722,.T.);
#529=FACE_OUTER_BOUND('',#723,.T.);
#530=FACE_OUTER_BOUND('',#724,.T.);
#531=FACE_OUTER_BOUND('',#725,.T.);
#532=FACE_OUTER_BOUND('',#726,.T.);
#533=FACE_OUTER_BOUND('',#727,.T.);
#534=FACE_OUTER_BOUND('',#728,.T.);
#535=FACE_OUTER_BOUND('',#729,.T.);
#536=FACE_OUTER_BOUND('',#730,.T.);
#537=FACE_OUTER_BOUND('',#731,.T.);
#538=FACE_OUTER_BOUND('',#732,.T.);
#539=FACE_OUTER_BOUND('',#733,.T.);
#540=FACE_OUTER_BOUND('',#734,.T.);
#541=FACE_OUTER_BOUND('',#735,.T.);
#542=FACE_OUTER_BOUND('',#736,.T.);
#543=FACE_OUTER_BOUND('',#737,.T.);
#544=FACE_OUTER_BOUND('',#738,.T.);
#545=FACE_OUTER_BOUND('',#739,.T.);
#546=FACE_OUTER_BOUND('',#740,.T.);
#547=FACE_OUTER_BOUND('',#741,.T.);
#548=FACE_OUTER_BOUND('',#742,.T.);
#549=FACE_OUTER_BOUND('',#743,.T.);
#550=FACE_OUTER_BOUND('',#744,.T.);
#551=FACE_OUTER_BOUND('',#745,.T.);
#552=FACE_OUTER_BOUND('',#746,.T.);
#553=FACE_OUTER_BOUND('',#747,.T.);
#554=FACE_OUTER_BOUND('',#748,.T.);
#555=FACE_OUTER_BOUND('',#749,.T.);
#556=FACE_OUTER_BOUND('',#750,.T.);
#557=FACE_OUTER_BOUND('',#751,.T.);
#558=FACE_OUTER_BOUND('',#752,.T.);
#559=FACE_OUTER_BOUND('',#753,.T.);
#560=FACE_OUTER_BOUND('',#754,.T.);
#561=FACE_OUTER_BOUND('',#755,.T.);
#562=FACE_OUTER_BOUND('',#756,.T.);
#563=FACE_OUTER_BOUND('',#757,.T.);
#564=FACE_OUTER_BOUND('',#758,.T.);
#565=FACE_OUTER_BOUND('',#759,.T.);
#566=FACE_OUTER_BOUND('',#760,.T.);
#567=FACE_OUTER_BOUND('',#761,.T.);
#568=FACE_OUTER_BOUND('',#762,.T.);
#569=FACE_OUTER_BOUND('',#763,.T.);
#570=FACE_OUTER_BOUND('',#764,.T.);
#571=FACE_OUTER_BOUND('',#765,.T.);
#572=FACE_OUTER_BOUND('',#766,.T.);
#573=FACE_OUTER_BOUND('',#767,.T.);
#574=FACE_OUTER_BOUND('',#768,.T.);
#575=FACE_OUTER_BOUND('',#769,.T.);
#576=FACE_OUTER_BOUND('',#770,.T.);
#577=FACE_OUTER_BOUND('',#771,.T.);
#578=FACE_OUTER_BOUND('',#773,.T.);
#579=FACE_OUTER_BOUND('',#775,.T.);
#580=FACE_OUTER_BOUND('',#776,.T.);
#581=FACE_OUTER_BOUND('',#777,.T.);
#582=FACE_OUTER_BOUND('',#778,.T.);
#583=FACE_OUTER_BOUND('',#779,.T.);
#584=FACE_OUTER_BOUND('',#780,.T.);
#585=FACE_OUTER_BOUND('',#781,.T.);
#586=FACE_OUTER_BOUND('',#782,.T.);
#587=FACE_OUTER_BOUND('',#783,.T.);
#588=FACE_OUTER_BOUND('',#784,.T.);
#589=FACE_OUTER_BOUND('',#785,.T.);
#590=FACE_OUTER_BOUND('',#786,.T.);
#591=FACE_OUTER_BOUND('',#787,.T.);
#592=FACE_OUTER_BOUND('',#788,.T.);
#593=FACE_OUTER_BOUND('',#789,.T.);
#594=FACE_OUTER_BOUND('',#790,.T.);
#595=FACE_OUTER_BOUND('',#791,.T.);
#596=FACE_OUTER_BOUND('',#792,.T.);
#597=FACE_OUTER_BOUND('',#793,.T.);
#598=FACE_OUTER_BOUND('',#794,.T.);
#599=FACE_OUTER_BOUND('',#795,.T.);
#600=FACE_OUTER_BOUND('',#796,.T.);
#601=FACE_OUTER_BOUND('',#797,.T.);
#602=FACE_OUTER_BOUND('',#798,.T.);
#603=FACE_OUTER_BOUND('',#799,.T.);
#604=FACE_OUTER_BOUND('',#800,.T.);
#605=FACE_OUTER_BOUND('',#801,.T.);
#606=FACE_OUTER_BOUND('',#802,.T.);
#607=FACE_OUTER_BOUND('',#803,.T.);
#608=FACE_OUTER_BOUND('',#804,.T.);
#609=FACE_OUTER_BOUND('',#805,.T.);
#610=FACE_OUTER_BOUND('',#806,.T.);
#611=FACE_OUTER_BOUND('',#807,.T.);
#612=FACE_OUTER_BOUND('',#808,.T.);
#613=FACE_OUTER_BOUND('',#809,.T.);
#614=FACE_OUTER_BOUND('',#810,.T.);
#615=FACE_OUTER_BOUND('',#811,.T.);
#616=FACE_OUTER_BOUND('',#812,.T.);
#617=FACE_OUTER_BOUND('',#813,.T.);
#618=FACE_OUTER_BOUND('',#814,.T.);
#619=FACE_OUTER_BOUND('',#815,.T.);
#620=FACE_OUTER_BOUND('',#816,.T.);
#621=FACE_OUTER_BOUND('',#817,.T.);
#622=FACE_OUTER_BOUND('',#819,.T.);
#623=FACE_OUTER_BOUND('',#821,.T.);
#624=FACE_OUTER_BOUND('',#822,.T.);
#625=FACE_OUTER_BOUND('',#823,.T.);
#626=FACE_OUTER_BOUND('',#824,.T.);
#627=FACE_OUTER_BOUND('',#825,.T.);
#628=FACE_OUTER_BOUND('',#826,.T.);
#629=FACE_OUTER_BOUND('',#827,.T.);
#630=FACE_OUTER_BOUND('',#828,.T.);
#631=FACE_OUTER_BOUND('',#829,.T.);
#632=FACE_OUTER_BOUND('',#830,.T.);
#633=FACE_OUTER_BOUND('',#831,.T.);
#634=FACE_OUTER_BOUND('',#832,.T.);
#635=FACE_OUTER_BOUND('',#833,.T.);
#636=FACE_OUTER_BOUND('',#834,.T.);
#637=FACE_OUTER_BOUND('',#837,.T.);
#638=FACE_OUTER_BOUND('',#839,.T.);
#639=FACE_OUTER_BOUND('',#840,.T.);
#640=FACE_OUTER_BOUND('',#841,.T.);
#641=FACE_OUTER_BOUND('',#842,.T.);
#642=FACE_OUTER_BOUND('',#843,.T.);
#643=FACE_OUTER_BOUND('',#844,.T.);
#644=FACE_OUTER_BOUND('',#845,.T.);
#645=FACE_OUTER_BOUND('',#846,.T.);
#646=FACE_OUTER_BOUND('',#847,.T.);
#647=FACE_OUTER_BOUND('',#848,.T.);
#648=FACE_OUTER_BOUND('',#849,.T.);
#649=FACE_OUTER_BOUND('',#850,.T.);
#650=FACE_OUTER_BOUND('',#851,.T.);
#651=EDGE_LOOP('',(#2117,#2118));
#652=EDGE_LOOP('',(#2119,#2120,#2121,#2122));
#653=EDGE_LOOP('',(#2123,#2124,#2125,#2126,#2127,#2128,#2129,#2130));
#654=EDGE_LOOP('',(#2131));
#655=EDGE_LOOP('',(#2132,#2133,#2134));
#656=EDGE_LOOP('',(#2135));
#657=EDGE_LOOP('',(#2136,#2137,#2138,#2139));
#658=EDGE_LOOP('',(#2140,#2141,#2142,#2143));
#659=EDGE_LOOP('',(#2144,#2145,#2146,#2147));
#660=EDGE_LOOP('',(#2148,#2149,#2150,#2151));
#661=EDGE_LOOP('',(#2152,#2153,#2154,#2155));
#662=EDGE_LOOP('',(#2156,#2157,#2158,#2159));
#663=EDGE_LOOP('',(#2160,#2161,#2162,#2163,#2164,#2165,#2166,#2167));
#664=EDGE_LOOP('',(#2168,#2169,#2170,#2171));
#665=EDGE_LOOP('',(#2172,#2173,#2174,#2175));
#666=EDGE_LOOP('',(#2176,#2177,#2178,#2179));
#667=EDGE_LOOP('',(#2180,#2181,#2182,#2183));
#668=EDGE_LOOP('',(#2184,#2185,#2186,#2187,#2188,#2189,#2190,#2191));
#669=EDGE_LOOP('',(#2192));
#670=EDGE_LOOP('',(#2193));
#671=EDGE_LOOP('',(#2194));
#672=EDGE_LOOP('',(#2195,#2196,#2197,#2198));
#673=EDGE_LOOP('',(#2199,#2200,#2201,#2202));
#674=EDGE_LOOP('',(#2203,#2204,#2205,#2206));
#675=EDGE_LOOP('',(#2207,#2208,#2209,#2210));
#676=EDGE_LOOP('',(#2211,#2212,#2213,#2214));
#677=EDGE_LOOP('',(#2215,#2216,#2217,#2218));
#678=EDGE_LOOP('',(#2219,#2220,#2221,#2222));
#679=EDGE_LOOP('',(#2223,#2224,#2225,#2226));
#680=EDGE_LOOP('',(#2227,#2228,#2229,#2230));
#681=EDGE_LOOP('',(#2231,#2232,#2233,#2234));
#682=EDGE_LOOP('',(#2235,#2236,#2237,#2238));
#683=EDGE_LOOP('',(#2239,#2240,#2241,#2242));
#684=EDGE_LOOP('',(#2243,#2244,#2245,#2246));
#685=EDGE_LOOP('',(#2247,#2248,#2249,#2250));
#686=EDGE_LOOP('',(#2251,#2252,#2253,#2254));
#687=EDGE_LOOP('',(#2255,#2256,#2257,#2258));
#688=EDGE_LOOP('',(#2259,#2260,#2261,#2262));
#689=EDGE_LOOP('',(#2263,#2264,#2265,#2266));
#690=EDGE_LOOP('',(#2267,#2268,#2269,#2270));
#691=EDGE_LOOP('',(#2271,#2272,#2273,#2274));
#692=EDGE_LOOP('',(#2275,#2276,#2277,#2278));
#693=EDGE_LOOP('',(#2279,#2280,#2281,#2282));
#694=EDGE_LOOP('',(#2283,#2284,#2285,#2286));
#695=EDGE_LOOP('',(#2287,#2288,#2289,#2290));
#696=EDGE_LOOP('',(#2291,#2292,#2293,#2294));
#697=EDGE_LOOP('',(#2295,#2296,#2297,#2298));
#698=EDGE_LOOP('',(#2299,#2300,#2301,#2302));
#699=EDGE_LOOP('',(#2303,#2304,#2305,#2306));
#700=EDGE_LOOP('',(#2307,#2308,#2309,#2310));
#701=EDGE_LOOP('',(#2311,#2312,#2313,#2314));
#702=EDGE_LOOP('',(#2315,#2316,#2317,#2318));
#703=EDGE_LOOP('',(#2319,#2320,#2321,#2322));
#704=EDGE_LOOP('',(#2323,#2324,#2325,#2326));
#705=EDGE_LOOP('',(#2327,#2328,#2329,#2330));
#706=EDGE_LOOP('',(#2331,#2332,#2333,#2334));
#707=EDGE_LOOP('',(#2335,#2336,#2337,#2338));
#708=EDGE_LOOP('',(#2339,#2340,#2341,#2342));
#709=EDGE_LOOP('',(#2343,#2344,#2345,#2346));
#710=EDGE_LOOP('',(#2347,#2348,#2349,#2350));
#711=EDGE_LOOP('',(#2351,#2352,#2353,#2354));
#712=EDGE_LOOP('',(#2355,#2356,#2357,#2358));
#713=EDGE_LOOP('',(#2359,#2360,#2361,#2362));
#714=EDGE_LOOP('',(#2363,#2364,#2365,#2366));
#715=EDGE_LOOP('',(#2367,#2368,#2369,#2370));
#716=EDGE_LOOP('',(#2371,#2372,#2373,#2374));
#717=EDGE_LOOP('',(#2375,#2376,#2377,#2378));
#718=EDGE_LOOP('',(#2379,#2380,#2381,#2382));
#719=EDGE_LOOP('',(#2383,#2384,#2385,#2386));
#720=EDGE_LOOP('',(#2387,#2388,#2389,#2390));
#721=EDGE_LOOP('',(#2391,#2392,#2393,#2394));
#722=EDGE_LOOP('',(#2395,#2396,#2397,#2398));
#723=EDGE_LOOP('',(#2399,#2400,#2401,#2402));
#724=EDGE_LOOP('',(#2403,#2404,#2405,#2406));
#725=EDGE_LOOP('',(#2407,#2408,#2409,#2410));
#726=EDGE_LOOP('',(#2411,#2412,#2413,#2414));
#727=EDGE_LOOP('',(#2415,#2416,#2417,#2418));
#728=EDGE_LOOP('',(#2419,#2420,#2421,#2422));
#729=EDGE_LOOP('',(#2423,#2424,#2425,#2426));
#730=EDGE_LOOP('',(#2427,#2428,#2429,#2430));
#731=EDGE_LOOP('',(#2431,#2432,#2433,#2434));
#732=EDGE_LOOP('',(#2435,#2436,#2437,#2438));
#733=EDGE_LOOP('',(#2439,#2440,#2441,#2442));
#734=EDGE_LOOP('',(#2443,#2444,#2445,#2446));
#735=EDGE_LOOP('',(#2447,#2448,#2449,#2450));
#736=EDGE_LOOP('',(#2451,#2452,#2453,#2454));
#737=EDGE_LOOP('',(#2455,#2456,#2457,#2458));
#738=EDGE_LOOP('',(#2459,#2460,#2461,#2462));
#739=EDGE_LOOP('',(#2463,#2464,#2465,#2466));
#740=EDGE_LOOP('',(#2467,#2468,#2469,#2470));
#741=EDGE_LOOP('',(#2471,#2472,#2473,#2474));
#742=EDGE_LOOP('',(#2475,#2476,#2477,#2478));
#743=EDGE_LOOP('',(#2479,#2480,#2481,#2482));
#744=EDGE_LOOP('',(#2483,#2484,#2485,#2486));
#745=EDGE_LOOP('',(#2487,#2488,#2489,#2490));
#746=EDGE_LOOP('',(#2491,#2492,#2493,#2494));
#747=EDGE_LOOP('',(#2495,#2496,#2497,#2498,#2499));
#748=EDGE_LOOP('',(#2500,#2501,#2502,#2503));
#749=EDGE_LOOP('',(#2504,#2505,#2506,#2507));
#750=EDGE_LOOP('',(#2508,#2509,#2510,#2511));
#751=EDGE_LOOP('',(#2512,#2513,#2514,#2515));
#752=EDGE_LOOP('',(#2516,#2517,#2518,#2519));
#753=EDGE_LOOP('',(#2520,#2521,#2522,#2523));
#754=EDGE_LOOP('',(#2524,#2525,#2526,#2527));
#755=EDGE_LOOP('',(#2528,#2529,#2530,#2531));
#756=EDGE_LOOP('',(#2532,#2533,#2534,#2535));
#757=EDGE_LOOP('',(#2536,#2537,#2538,#2539));
#758=EDGE_LOOP('',(#2540,#2541,#2542,#2543));
#759=EDGE_LOOP('',(#2544,#2545,#2546,#2547));
#760=EDGE_LOOP('',(#2548,#2549,#2550,#2551));
#761=EDGE_LOOP('',(#2552,#2553,#2554,#2555,#2556));
#762=EDGE_LOOP('',(#2557,#2558,#2559,#2560));
#763=EDGE_LOOP('',(#2561,#2562));
#764=EDGE_LOOP('',(#2563,#2564,#2565,#2566,#2567));
#765=EDGE_LOOP('',(#2568,#2569,#2570,#2571,#2572,#2573,#2574,#2575));
#766=EDGE_LOOP('',(#2576,#2577,#2578,#2579));
#767=EDGE_LOOP('',(#2580,#2581,#2582,#2583));
#768=EDGE_LOOP('',(#2584,#2585,#2586,#2587,#2588,#2589,#2590,#2591,#2592,
#2593,#2594,#2595,#2596,#2597,#2598,#2599,#2600,#2601,#2602,#2603,#2604,
#2605,#2606,#2607,#2608,#2609,#2610,#2611,#2612,#2613,#2614,#2615,#2616,
#2617,#2618,#2619,#2620,#2621,#2622,#2623,#2624,#2625,#2626,#2627,#2628,
#2629,#2630,#2631,#2632,#2633,#2634,#2635,#2636,#2637,#2638,#2639,#2640,
#2641,#2642,#2643,#2644,#2645,#2646,#2647,#2648,#2649,#2650,#2651,#2652,
#2653,#2654,#2655,#2656,#2657,#2658,#2659,#2660,#2661,#2662,#2663,#2664,
#2665,#2666,#2667,#2668,#2669,#2670,#2671,#2672,#2673,#2674,#2675,#2676,
#2677,#2678));
#769=EDGE_LOOP('',(#2679,#2680,#2681,#2682,#2683,#2684,#2685,#2686,#2687,
#2688,#2689,#2690,#2691,#2692,#2693,#2694,#2695,#2696,#2697,#2698,#2699,
#2700,#2701,#2702,#2703,#2704,#2705,#2706,#2707,#2708,#2709,#2710,#2711,
#2712,#2713,#2714,#2715,#2716,#2717,#2718,#2719,#2720,#2721,#2722,#2723,
#2724,#2725,#2726,#2727,#2728,#2729,#2730,#2731,#2732,#2733,#2734,#2735,
#2736,#2737,#2738,#2739,#2740,#2741,#2742,#2743,#2744,#2745,#2746,#2747,
#2748,#2749,#2750,#2751,#2752,#2753,#2754,#2755,#2756,#2757,#2758,#2759,
#2760,#2761,#2762,#2763,#2764,#2765,#2766,#2767,#2768,#2769,#2770,#2771));
#770=EDGE_LOOP('',(#2772));
#771=EDGE_LOOP('',(#2773));
#772=EDGE_LOOP('',(#2774,#2775,#2776,#2777,#2778,#2779));
#773=EDGE_LOOP('',(#2780));
#774=EDGE_LOOP('',(#2781,#2782,#2783,#2784));
#775=EDGE_LOOP('',(#2785,#2786));
#776=EDGE_LOOP('',(#2787,#2788));
#777=EDGE_LOOP('',(#2789,#2790));
#778=EDGE_LOOP('',(#2791,#2792));
#779=EDGE_LOOP('',(#2793,#2794));
#780=EDGE_LOOP('',(#2795,#2796,#2797,#2798,#2799,#2800));
#781=EDGE_LOOP('',(#2801,#2802,#2803,#2804));
#782=EDGE_LOOP('',(#2805,#2806,#2807,#2808));
#783=EDGE_LOOP('',(#2809,#2810,#2811,#2812));
#784=EDGE_LOOP('',(#2813,#2814,#2815,#2816));
#785=EDGE_LOOP('',(#2817,#2818,#2819,#2820));
#786=EDGE_LOOP('',(#2821,#2822,#2823,#2824));
#787=EDGE_LOOP('',(#2825,#2826,#2827,#2828));
#788=EDGE_LOOP('',(#2829,#2830,#2831,#2832));
#789=EDGE_LOOP('',(#2833,#2834,#2835,#2836));
#790=EDGE_LOOP('',(#2837,#2838,#2839,#2840));
#791=EDGE_LOOP('',(#2841,#2842,#2843,#2844));
#792=EDGE_LOOP('',(#2845,#2846,#2847,#2848));
#793=EDGE_LOOP('',(#2849,#2850,#2851,#2852));
#794=EDGE_LOOP('',(#2853,#2854,#2855,#2856));
#795=EDGE_LOOP('',(#2857,#2858,#2859,#2860));
#796=EDGE_LOOP('',(#2861,#2862,#2863,#2864));
#797=EDGE_LOOP('',(#2865,#2866,#2867,#2868));
#798=EDGE_LOOP('',(#2869,#2870,#2871,#2872));
#799=EDGE_LOOP('',(#2873,#2874,#2875,#2876));
#800=EDGE_LOOP('',(#2877,#2878,#2879,#2880));
#801=EDGE_LOOP('',(#2881,#2882,#2883,#2884));
#802=EDGE_LOOP('',(#2885,#2886,#2887,#2888));
#803=EDGE_LOOP('',(#2889,#2890,#2891,#2892));
#804=EDGE_LOOP('',(#2893,#2894,#2895,#2896));
#805=EDGE_LOOP('',(#2897,#2898,#2899,#2900));
#806=EDGE_LOOP('',(#2901,#2902,#2903,#2904));
#807=EDGE_LOOP('',(#2905,#2906,#2907,#2908,#2909));
#808=EDGE_LOOP('',(#2910,#2911,#2912,#2913));
#809=EDGE_LOOP('',(#2914,#2915));
#810=EDGE_LOOP('',(#2916,#2917,#2918,#2919,#2920));
#811=EDGE_LOOP('',(#2921,#2922,#2923,#2924,#2925,#2926,#2927,#2928));
#812=EDGE_LOOP('',(#2929,#2930,#2931,#2932));
#813=EDGE_LOOP('',(#2933,#2934,#2935,#2936));
#814=EDGE_LOOP('',(#2937,#2938,#2939,#2940,#2941,#2942,#2943,#2944,#2945,
#2946,#2947,#2948,#2949,#2950,#2951,#2952,#2953,#2954,#2955,#2956,#2957,
#2958,#2959,#2960,#2961));
#815=EDGE_LOOP('',(#2962,#2963,#2964,#2965,#2966,#2967,#2968,#2969,#2970,
#2971,#2972,#2973,#2974,#2975,#2976,#2977,#2978,#2979,#2980,#2981,#2982,
#2983,#2984,#2985));
#816=EDGE_LOOP('',(#2986));
#817=EDGE_LOOP('',(#2987));
#818=EDGE_LOOP('',(#2988,#2989,#2990,#2991,#2992,#2993));
#819=EDGE_LOOP('',(#2994));
#820=EDGE_LOOP('',(#2995,#2996,#2997,#2998));
#821=EDGE_LOOP('',(#2999,#3000));
#822=EDGE_LOOP('',(#3001,#3002));
#823=EDGE_LOOP('',(#3003,#3004));
#824=EDGE_LOOP('',(#3005,#3006));
#825=EDGE_LOOP('',(#3007,#3008));
#826=EDGE_LOOP('',(#3009,#3010,#3011,#3012,#3013,#3014));
#827=EDGE_LOOP('',(#3015,#3016,#3017,#3018));
#828=EDGE_LOOP('',(#3019,#3020,#3021,#3022));
#829=EDGE_LOOP('',(#3023,#3024,#3025,#3026));
#830=EDGE_LOOP('',(#3027,#3028,#3029,#3030));
#831=EDGE_LOOP('',(#3031,#3032,#3033,#3034));
#832=EDGE_LOOP('',(#3035,#3036,#3037,#3038));
#833=EDGE_LOOP('',(#3039,#3040,#3041,#3042));
#834=EDGE_LOOP('',(#3043,#3044,#3045,#3046,#3047,#3048));
#835=EDGE_LOOP('',(#3049));
#836=EDGE_LOOP('',(#3050));
#837=EDGE_LOOP('',(#3051,#3052,#3053,#3054,#3055,#3056));
#838=EDGE_LOOP('',(#3057));
#839=EDGE_LOOP('',(#3058,#3059,#3060,#3061));
#840=EDGE_LOOP('',(#3062,#3063,#3064,#3065));
#841=EDGE_LOOP('',(#3066,#3067,#3068,#3069));
#842=EDGE_LOOP('',(#3070,#3071,#3072,#3073,#3074,#3075));
#843=EDGE_LOOP('',(#3076,#3077,#3078,#3079));
#844=EDGE_LOOP('',(#3080,#3081,#3082,#3083,#3084,#3085));
#845=EDGE_LOOP('',(#3086,#3087,#3088,#3089));
#846=EDGE_LOOP('',(#3090,#3091,#3092,#3093));
#847=EDGE_LOOP('',(#3094));
#848=EDGE_LOOP('',(#3095,#3096,#3097,#3098));
#849=EDGE_LOOP('',(#3099,#3100,#3101,#3102));
#850=EDGE_LOOP('',(#3103,#3104,#3105,#3106));
#851=EDGE_LOOP('',(#3107,#3108,#3109,#3110,#3111,#3112,#3113,#3114));
#852=EDGE_LOOP('',(#3115));
#853=EDGE_LOOP('',(#3116));
#854=LINE('',#4343,#1041);
#855=LINE('',#4349,#1042);
#856=LINE('',#4352,#1043);
#857=LINE('',#4355,#1044);
#858=LINE('',#4359,#1045);
#859=LINE('',#4363,#1046);
#860=LINE('',#4366,#1047);
#861=LINE('',#4373,#1048);
#862=LINE('',#4379,#1049);
#863=LINE('',#4380,#1050);
#864=LINE('',#4384,#1051);
#865=LINE('',#4389,#1052);
#866=LINE('',#4390,#1053);
#867=LINE('',#4393,#1054);
#868=LINE('',#4394,#1055);
#869=LINE('',#4398,#1056);
#870=LINE('',#4400,#1057);
#871=LINE('',#4401,#1058);
#872=LINE('',#4405,#1059);
#873=LINE('',#4409,#1060);
#874=LINE('',#4413,#1061);
#875=LINE('',#4415,#1062);
#876=LINE('',#4417,#1063);
#877=LINE('',#4423,#1064);
#878=LINE('',#4496,#1065);
#879=LINE('',#4572,#1066);
#880=LINE('',#4650,#1067);
#881=LINE('',#4726,#1068);
#882=LINE('',#4802,#1069);
#883=LINE('',#4880,#1070);
#884=LINE('',#4956,#1071);
#885=LINE('',#5032,#1072);
#886=LINE('',#5110,#1073);
#887=LINE('',#5186,#1074);
#888=LINE('',#5262,#1075);
#889=LINE('',#5340,#1076);
#890=LINE('',#5416,#1077);
#891=LINE('',#5492,#1078);
#892=LINE('',#5568,#1079);
#893=LINE('',#5644,#1080);
#894=LINE('',#5720,#1081);
#895=LINE('',#5798,#1082);
#896=LINE('',#5876,#1083);
#897=LINE('',#5952,#1084);
#898=LINE('',#6028,#1085);
#899=LINE('',#6104,#1086);
#900=LINE('',#6180,#1087);
#901=LINE('',#6256,#1088);
#902=LINE('',#6334,#1089);
#903=LINE('',#6412,#1090);
#904=LINE('',#6488,#1091);
#905=LINE('',#6564,#1092);
#906=LINE('',#6640,#1093);
#907=LINE('',#6716,#1094);
#908=LINE('',#6794,#1095);
#909=LINE('',#6872,#1096);
#910=LINE('',#6948,#1097);
#911=LINE('',#7026,#1098);
#912=LINE('',#7102,#1099);
#913=LINE('',#7178,#1100);
#914=LINE('',#7254,#1101);
#915=LINE('',#7332,#1102);
#916=LINE('',#7408,#1103);
#917=LINE('',#7486,#1104);
#918=LINE('',#7562,#1105);
#919=LINE('',#7638,#1106);
#920=LINE('',#7714,#1107);
#921=LINE('',#7792,#1108);
#922=LINE('',#7827,#1109);
#923=LINE('',#7905,#1110);
#924=LINE('',#7981,#1111);
#925=LINE('',#8059,#1112);
#926=LINE('',#8135,#1113);
#927=LINE('',#8211,#1114);
#928=LINE('',#8287,#1115);
#929=LINE('',#8363,#1116);
#930=LINE('',#8441,#1117);
#931=LINE('',#8517,#1118);
#932=LINE('',#8595,#1119);
#933=LINE('',#8671,#1120);
#934=LINE('',#8747,#1121);
#935=LINE('',#8823,#1122);
#936=LINE('',#8901,#1123);
#937=LINE('',#8979,#1124);
#938=LINE('',#9057,#1125);
#939=LINE('',#9133,#1126);
#940=LINE('',#9209,#1127);
#941=LINE('',#9285,#1128);
#942=LINE('',#9361,#1129);
#943=LINE('',#9439,#1130);
#944=LINE('',#9515,#1131);
#945=LINE('',#9593,#1132);
#946=LINE('',#9669,#1133);
#947=LINE('',#9745,#1134);
#948=LINE('',#9821,#1135);
#949=LINE('',#9897,#1136);
#950=LINE('',#9975,#1137);
#951=LINE('',#10053,#1138);
#952=LINE('',#10129,#1139);
#953=LINE('',#10210,#1140);
#954=LINE('',#10286,#1141);
#955=LINE('',#10362,#1142);
#956=LINE('',#10440,#1143);
#957=LINE('',#10516,#1144);
#958=LINE('',#10594,#1145);
#959=LINE('',#10670,#1146);
#960=LINE('',#10746,#1147);
#961=LINE('',#10822,#1148);
#962=LINE('',#10898,#1149);
#963=LINE('',#10976,#1150);
#964=LINE('',#11052,#1151);
#965=LINE('',#11130,#1152);
#966=LINE('',#11209,#1153);
#967=LINE('',#11215,#1154);
#968=LINE('',#11225,#1155);
#969=LINE('',#11254,#1156);
#970=LINE('',#13784,#1157);
#971=LINE('',#13786,#1158);
#972=LINE('',#13788,#1159);
#973=LINE('',#13790,#1160);
#974=LINE('',#13792,#1161);
#975=LINE('',#13793,#1162);
#976=LINE('',#13795,#1163);
#977=LINE('',#13796,#1164);
#978=LINE('',#13798,#1165);
#979=LINE('',#13800,#1166);
#980=LINE('',#13802,#1167);
#981=LINE('',#13804,#1168);
#982=LINE('',#13810,#1169);
#983=LINE('',#13837,#1170);
#984=LINE('',#13913,#1171);
#985=LINE('',#13989,#1172);
#986=LINE('',#14065,#1173);
#987=LINE('',#14143,#1174);
#988=LINE('',#14219,#1175);
#989=LINE('',#14297,#1176);
#990=LINE('',#14373,#1177);
#991=LINE('',#14449,#1178);
#992=LINE('',#14525,#1179);
#993=LINE('',#14582,#1180);
#994=LINE('',#14658,#1181);
#995=LINE('',#14734,#1182);
#996=LINE('',#14810,#1183);
#997=LINE('',#14886,#1184);
#998=LINE('',#14962,#1185);
#999=LINE('',#15040,#1186);
#1000=LINE('',#15118,#1187);
#1001=LINE('',#15194,#1188);
#1002=LINE('',#15273,#1189);
#1003=LINE('',#15279,#1190);
#1004=LINE('',#15289,#1191);
#1005=LINE('',#15308,#1192);
#1006=LINE('',#16086,#1193);
#1007=LINE('',#16088,#1194);
#1008=LINE('',#16090,#1195);
#1009=LINE('',#16092,#1196);
#1010=LINE('',#16094,#1197);
#1011=LINE('',#16095,#1198);
#1012=LINE('',#16097,#1199);
#1013=LINE('',#16098,#1200);
#1014=LINE('',#16100,#1201);
#1015=LINE('',#16102,#1202);
#1016=LINE('',#16104,#1203);
#1017=LINE('',#16106,#1204);
#1018=LINE('',#16113,#1205);
#1019=LINE('',#16116,#1206);
#1020=LINE('',#16121,#1207);
#1021=LINE('',#16123,#1208);
#1022=LINE('',#16126,#1209);
#1023=LINE('',#16133,#1210);
#1024=LINE('',#16137,#1211);
#1025=LINE('',#16140,#1212);
#1026=LINE('',#16147,#1213);
#1027=LINE('',#16148,#1214);
#1028=LINE('',#16151,#1215);
#1029=LINE('',#16152,#1216);
#1030=LINE('',#16156,#1217);
#1031=LINE('',#16159,#1218);
#1032=LINE('',#16160,#1219);
#1033=LINE('',#16165,#1220);
#1034=LINE('',#16166,#1221);
#1035=LINE('',#16168,#1222);
#1036=LINE('',#16172,#1223);
#1037=LINE('',#16175,#1224);
#1038=LINE('',#16181,#1225);
#1039=LINE('',#16185,#1226);
#1040=LINE('',#16187,#1227);
#1041=VECTOR('',#3644,10.);
#1042=VECTOR('',#3649,10.);
#1043=VECTOR('',#3652,10.);
#1044=VECTOR('',#3655,10.);
#1045=VECTOR('',#3658,10.);
#1046=VECTOR('',#3661,10.);
#1047=VECTOR('',#3664,10.);
#1048=VECTOR('',#3669,10.);
#1049=VECTOR('',#3676,10.);
#1050=VECTOR('',#3677,10.);
#1051=VECTOR('',#3682,10.);
#1052=VECTOR('',#3687,10.);
#1053=VECTOR('',#3688,10.);
#1054=VECTOR('',#3691,10.);
#1055=VECTOR('',#3692,10.);
#1056=VECTOR('',#3697,10.);
#1057=VECTOR('',#3700,10.);
#1058=VECTOR('',#3701,10.);
#1059=VECTOR('',#3706,4.49999999999999);
#1060=VECTOR('',#3711,3.50000000000001);
#1061=VECTOR('',#3716,3.50000000000001);
#1062=VECTOR('',#3719,10.);
#1063=VECTOR('',#3722,10.);
#1064=VECTOR('',#3729,1.5);
#1065=VECTOR('',#3734,1.5);
#1066=VECTOR('',#3737,1.5);
#1067=VECTOR('',#3740,1.5);
#1068=VECTOR('',#3743,1.5);
#1069=VECTOR('',#3746,1.5);
#1070=VECTOR('',#3749,1.5);
#1071=VECTOR('',#3752,1.5);
#1072=VECTOR('',#3755,1.5);
#1073=VECTOR('',#3758,1.5);
#1074=VECTOR('',#3761,1.5);
#1075=VECTOR('',#3764,1.5);
#1076=VECTOR('',#3767,1.5);
#1077=VECTOR('',#3770,1.5);
#1078=VECTOR('',#3773,1.5);
#1079=VECTOR('',#3776,1.5);
#1080=VECTOR('',#3779,1.5);
#1081=VECTOR('',#3782,1.5);
#1082=VECTOR('',#3785,1.5);
#1083=VECTOR('',#3788,1.5);
#1084=VECTOR('',#3791,1.5);
#1085=VECTOR('',#3794,1.5);
#1086=VECTOR('',#3797,1.5);
#1087=VECTOR('',#3800,1.5);
#1088=VECTOR('',#3803,1.5);
#1089=VECTOR('',#3806,1.5);
#1090=VECTOR('',#3809,1.5);
#1091=VECTOR('',#3812,1.5);
#1092=VECTOR('',#3815,1.5);
#1093=VECTOR('',#3818,1.5);
#1094=VECTOR('',#3821,1.5);
#1095=VECTOR('',#3824,1.5);
#1096=VECTOR('',#3827,1.5);
#1097=VECTOR('',#3830,1.5);
#1098=VECTOR('',#3833,1.5);
#1099=VECTOR('',#3836,1.5);
#1100=VECTOR('',#3839,1.5);
#1101=VECTOR('',#3842,1.5);
#1102=VECTOR('',#3845,1.5);
#1103=VECTOR('',#3848,1.5);
#1104=VECTOR('',#3851,1.5);
#1105=VECTOR('',#3854,1.5);
#1106=VECTOR('',#3857,1.5);
#1107=VECTOR('',#3860,1.5);
#1108=VECTOR('',#3863,1.27266833150658);
#1109=VECTOR('',#3868,1.27266833150658);
#1110=VECTOR('',#3871,1.27266833150658);
#1111=VECTOR('',#3874,1.27266833150658);
#1112=VECTOR('',#3877,1.27266833150658);
#1113=VECTOR('',#3880,1.27266833150658);
#1114=VECTOR('',#3883,1.27266833150658);
#1115=VECTOR('',#3886,1.27266833150658);
#1116=VECTOR('',#3889,1.27266833150658);
#1117=VECTOR('',#3892,1.27266833150658);
#1118=VECTOR('',#3895,1.27266833150658);
#1119=VECTOR('',#3898,1.27266833150658);
#1120=VECTOR('',#3901,1.27266833150658);
#1121=VECTOR('',#3904,1.27266833150658);
#1122=VECTOR('',#3907,1.27266833150658);
#1123=VECTOR('',#3910,1.27266833150658);
#1124=VECTOR('',#3913,1.27266833150658);
#1125=VECTOR('',#3916,1.27266833150658);
#1126=VECTOR('',#3919,1.27266833150658);
#1127=VECTOR('',#3922,1.27266833150658);
#1128=VECTOR('',#3925,1.27266833150658);
#1129=VECTOR('',#3928,1.27266833150658);
#1130=VECTOR('',#3931,1.27266833150658);
#1131=VECTOR('',#3934,1.27266833150658);
#1132=VECTOR('',#3937,1.27266833150658);
#1133=VECTOR('',#3940,1.27266833150658);
#1134=VECTOR('',#3943,1.27266833150658);
#1135=VECTOR('',#3946,1.27266833150658);
#1136=VECTOR('',#3949,1.27266833150658);
#1137=VECTOR('',#3952,1.27266833150658);
#1138=VECTOR('',#3955,1.27266833150658);
#1139=VECTOR('',#3958,1.27266833150658);
#1140=VECTOR('',#3961,1.27266833150658);
#1141=VECTOR('',#3964,1.27266833150658);
#1142=VECTOR('',#3967,1.27266833150658);
#1143=VECTOR('',#3970,1.27266833150658);
#1144=VECTOR('',#3973,1.27266833150658);
#1145=VECTOR('',#3976,1.27266833150658);
#1146=VECTOR('',#3979,1.27266833150658);
#1147=VECTOR('',#3982,1.27266833150658);
#1148=VECTOR('',#3985,1.27266833150658);
#1149=VECTOR('',#3988,1.27266833150658);
#1150=VECTOR('',#3991,1.27266833150658);
#1151=VECTOR('',#3994,1.27266833150658);
#1152=VECTOR('',#3997,1.27266833150658);
#1153=VECTOR('',#4004,2.75);
#1154=VECTOR('',#4011,2.475);
#1155=VECTOR('',#4020,2.75);
#1156=VECTOR('',#4023,1.01866833150658);
#1157=VECTOR('',#4062,1000.);
#1158=VECTOR('',#4063,1000.);
#1159=VECTOR('',#4064,1000.);
#1160=VECTOR('',#4065,1000.);
#1161=VECTOR('',#4066,1000.);
#1162=VECTOR('',#4067,1000.);
#1163=VECTOR('',#4070,1000.);
#1164=VECTOR('',#4071,1000.);
#1165=VECTOR('',#4074,1000.);
#1166=VECTOR('',#4077,1000.);
#1167=VECTOR('',#4080,1000.);
#1168=VECTOR('',#4083,1000.);
#1169=VECTOR('',#4090,3.);
#1170=VECTOR('',#4095,3.);
#1171=VECTOR('',#4098,3.);
#1172=VECTOR('',#4101,3.);
#1173=VECTOR('',#4104,3.);
#1174=VECTOR('',#4107,3.);
#1175=VECTOR('',#4110,3.);
#1176=VECTOR('',#4113,3.);
#1177=VECTOR('',#4116,3.);
#1178=VECTOR('',#4119,3.);
#1179=VECTOR('',#4122,2.35048094716167);
#1180=VECTOR('',#4127,2.35048094716167);
#1181=VECTOR('',#4130,2.35048094716167);
#1182=VECTOR('',#4133,2.35048094716167);
#1183=VECTOR('',#4136,2.35048094716167);
#1184=VECTOR('',#4139,2.35048094716167);
#1185=VECTOR('',#4142,2.35048094716167);
#1186=VECTOR('',#4145,2.35048094716167);
#1187=VECTOR('',#4148,2.35048094716167);
#1188=VECTOR('',#4151,2.35048094716167);
#1189=VECTOR('',#4158,5.);
#1190=VECTOR('',#4165,4.49999999999999);
#1191=VECTOR('',#4174,5.);
#1192=VECTOR('',#4177,2.09648094716167);
#1193=VECTOR('',#4216,1000.);
#1194=VECTOR('',#4217,1000.);
#1195=VECTOR('',#4218,1000.);
#1196=VECTOR('',#4219,1000.);
#1197=VECTOR('',#4220,1000.);
#1198=VECTOR('',#4221,1000.);
#1199=VECTOR('',#4224,1000.);
#1200=VECTOR('',#4225,1000.);
#1201=VECTOR('',#4228,1000.);
#1202=VECTOR('',#4231,1000.);
#1203=VECTOR('',#4234,1000.);
#1204=VECTOR('',#4237,1000.);
#1205=VECTOR('',#4244,10.);
#1206=VECTOR('',#4247,10.);
#1207=VECTOR('',#4252,10.);
#1208=VECTOR('',#4253,10.);
#1209=VECTOR('',#4256,10.);
#1210=VECTOR('',#4263,10.);
#1211=VECTOR('',#4266,10.);
#1212=VECTOR('',#4269,10.);
#1213=VECTOR('',#4276,10.);
#1214=VECTOR('',#4277,10.);
#1215=VECTOR('',#4280,10.);
#1216=VECTOR('',#4281,10.);
#1217=VECTOR('',#4286,10.);
#1218=VECTOR('',#4289,10.);
#1219=VECTOR('',#4290,10.);
#1220=VECTOR('',#4295,10.);
#1221=VECTOR('',#4296,10.);
#1222=VECTOR('',#4299,10.);
#1223=VECTOR('',#4304,10.);
#1224=VECTOR('',#4307,4.49999999999999);
#1225=VECTOR('',#4316,1.75000000000001);
#1226=VECTOR('',#4321,1.75000000000001);
#1227=VECTOR('',#4324,10.);
#1228=CIRCLE('',#3382,4.49999999999999);
#1229=CIRCLE('',#3384,2.);
#1230=CIRCLE('',#3385,2.);
#1231=CIRCLE('',#3387,2.);
#1232=CIRCLE('',#3388,2.);
#1233=CIRCLE('',#3389,2.);
#1234=CIRCLE('',#3390,3.50000000000001);
#1235=CIRCLE('',#3391,4.49999999999999);
#1236=CIRCLE('',#3392,4.49999999999999);
#1237=CIRCLE('',#3393,3.50000000000001);
#1238=CIRCLE('',#3396,2.);
#1239=CIRCLE('',#3398,2.);
#1240=CIRCLE('',#3401,2.);
#1241=CIRCLE('',#3404,4.49999999999999);
#1242=CIRCLE('',#3406,3.50000000000001);
#1243=CIRCLE('',#3408,3.50000000000001);
#1244=CIRCLE('',#3414,1.5);
#1245=CIRCLE('',#3459,1.27266833150658);
#1246=CIRCLE('',#3505,2.75);
#1247=CIRCLE('',#3506,2.75);
#1248=CIRCLE('',#3507,2.475);
#1249=CIRCLE('',#3509,2.75);
#1250=CIRCLE('',#3510,2.475);
#1251=CIRCLE('',#3512,1.44337567297406);
#1252=CIRCLE('',#3515,1.01866833150658);
#1253=CIRCLE('',#3516,1.5);
#1254=CIRCLE('',#3518,1.27266833150658);
#1255=CIRCLE('',#3522,1.44337567297406);
#1256=CIRCLE('',#3523,1.44337567297406);
#1257=CIRCLE('',#3524,1.44337567297406);
#1258=CIRCLE('',#3525,1.44337567297406);
#1259=CIRCLE('',#3526,1.44337567297406);
#1260=CIRCLE('',#3542,3.);
#1261=CIRCLE('',#3553,2.35048094716167);
#1262=CIRCLE('',#3564,5.);
#1263=CIRCLE('',#3565,5.);
#1264=CIRCLE('',#3566,4.5);
#1265=CIRCLE('',#3568,5.);
#1266=CIRCLE('',#3569,4.49999999999999);
#1267=CIRCLE('',#3571,2.88675134594813);
#1268=CIRCLE('',#3574,2.09648094716167);
#1269=CIRCLE('',#3575,3.);
#1270=CIRCLE('',#3577,2.35048094716167);
#1271=CIRCLE('',#3581,2.88675134594813);
#1272=CIRCLE('',#3582,2.88675134594813);
#1273=CIRCLE('',#3583,2.88675134594813);
#1274=CIRCLE('',#3584,2.88675134594813);
#1275=CIRCLE('',#3585,2.88675134594813);
#1276=CIRCLE('',#3600,5.);
#1277=CIRCLE('',#3601,5.);
#1278=CIRCLE('',#3603,1.99999999999999);
#1279=CIRCLE('',#3604,1.99999999999999);
#1280=CIRCLE('',#3605,1.75000000000001);
#1281=CIRCLE('',#3606,1.75000000000001);
#1282=CIRCLE('',#3608,2.);
#1283=CIRCLE('',#3609,2.);
#1284=CIRCLE('',#3610,4.49999999999999);
#1285=CIRCLE('',#3612,2.);
#1286=CIRCLE('',#3615,2.);
#1287=CIRCLE('',#3618,2.);
#1288=CIRCLE('',#3621,2.);
#1289=CIRCLE('',#3623,4.49999999999999);
#1290=CIRCLE('',#3626,1.75000000000001);
#1291=CIRCLE('',#3628,1.75000000000001);
#1292=VERTEX_POINT('',#4340);
#1293=VERTEX_POINT('',#4341);
#1294=VERTEX_POINT('',#4345);
#1295=VERTEX_POINT('',#4346);
#1296=VERTEX_POINT('',#4348);
#1297=VERTEX_POINT('',#4350);
#1298=VERTEX_POINT('',#4354);
#1299=VERTEX_POINT('',#4356);
#1300=VERTEX_POINT('',#4358);
#1301=VERTEX_POINT('',#4360);
#1302=VERTEX_POINT('',#4362);
#1303=VERTEX_POINT('',#4364);
#1304=VERTEX_POINT('',#4367);
#1305=VERTEX_POINT('',#4369);
#1306=VERTEX_POINT('',#4370);
#1307=VERTEX_POINT('',#4372);
#1308=VERTEX_POINT('',#4375);
#1309=VERTEX_POINT('',#4378);
#1310=VERTEX_POINT('',#4382);
#1311=VERTEX_POINT('',#4386);
#1312=VERTEX_POINT('',#4387);
#1313=VERTEX_POINT('',#4392);
#1314=VERTEX_POINT('',#4396);
#1315=VERTEX_POINT('',#4403);
#1316=VERTEX_POINT('',#4407);
#1317=VERTEX_POINT('',#4411);
#1318=VERTEX_POINT('',#4421);
#1319=VERTEX_POINT('',#4422);
#1320=VERTEX_POINT('',#4424);
#1321=VERTEX_POINT('',#4459);
#1322=VERTEX_POINT('',#4494);
#1323=VERTEX_POINT('',#4495);
#1324=VERTEX_POINT('',#4570);
#1325=VERTEX_POINT('',#4571);
#1326=VERTEX_POINT('',#4648);
#1327=VERTEX_POINT('',#4649);
#1328=VERTEX_POINT('',#4724);
#1329=VERTEX_POINT('',#4725);
#1330=VERTEX_POINT('',#4800);
#1331=VERTEX_POINT('',#4801);
#1332=VERTEX_POINT('',#4878);
#1333=VERTEX_POINT('',#4879);
#1334=VERTEX_POINT('',#4954);
#1335=VERTEX_POINT('',#4955);
#1336=VERTEX_POINT('',#5030);
#1337=VERTEX_POINT('',#5031);
#1338=VERTEX_POINT('',#5108);
#1339=VERTEX_POINT('',#5109);
#1340=VERTEX_POINT('',#5184);
#1341=VERTEX_POINT('',#5185);
#1342=VERTEX_POINT('',#5260);
#1343=VERTEX_POINT('',#5261);
#1344=VERTEX_POINT('',#5338);
#1345=VERTEX_POINT('',#5339);
#1346=VERTEX_POINT('',#5414);
#1347=VERTEX_POINT('',#5415);
#1348=VERTEX_POINT('',#5490);
#1349=VERTEX_POINT('',#5491);
#1350=VERTEX_POINT('',#5566);
#1351=VERTEX_POINT('',#5567);
#1352=VERTEX_POINT('',#5642);
#1353=VERTEX_POINT('',#5643);
#1354=VERTEX_POINT('',#5718);
#1355=VERTEX_POINT('',#5719);
#1356=VERTEX_POINT('',#5796);
#1357=VERTEX_POINT('',#5797);
#1358=VERTEX_POINT('',#5874);
#1359=VERTEX_POINT('',#5875);
#1360=VERTEX_POINT('',#5950);
#1361=VERTEX_POINT('',#5951);
#1362=VERTEX_POINT('',#6026);
#1363=VERTEX_POINT('',#6027);
#1364=VERTEX_POINT('',#6102);
#1365=VERTEX_POINT('',#6103);
#1366=VERTEX_POINT('',#6178);
#1367=VERTEX_POINT('',#6179);
#1368=VERTEX_POINT('',#6254);
#1369=VERTEX_POINT('',#6255);
#1370=VERTEX_POINT('',#6332);
#1371=VERTEX_POINT('',#6333);
#1372=VERTEX_POINT('',#6410);
#1373=VERTEX_POINT('',#6411);
#1374=VERTEX_POINT('',#6486);
#1375=VERTEX_POINT('',#6487);
#1376=VERTEX_POINT('',#6562);
#1377=VERTEX_POINT('',#6563);
#1378=VERTEX_POINT('',#6638);
#1379=VERTEX_POINT('',#6639);
#1380=VERTEX_POINT('',#6714);
#1381=VERTEX_POINT('',#6715);
#1382=VERTEX_POINT('',#6792);
#1383=VERTEX_POINT('',#6793);
#1384=VERTEX_POINT('',#6870);
#1385=VERTEX_POINT('',#6871);
#1386=VERTEX_POINT('',#6946);
#1387=VERTEX_POINT('',#6947);
#1388=VERTEX_POINT('',#7024);
#1389=VERTEX_POINT('',#7025);
#1390=VERTEX_POINT('',#7100);
#1391=VERTEX_POINT('',#7101);
#1392=VERTEX_POINT('',#7176);
#1393=VERTEX_POINT('',#7177);
#1394=VERTEX_POINT('',#7252);
#1395=VERTEX_POINT('',#7253);
#1396=VERTEX_POINT('',#7330);
#1397=VERTEX_POINT('',#7331);
#1398=VERTEX_POINT('',#7406);
#1399=VERTEX_POINT('',#7407);
#1400=VERTEX_POINT('',#7484);
#1401=VERTEX_POINT('',#7485);
#1402=VERTEX_POINT('',#7560);
#1403=VERTEX_POINT('',#7561);
#1404=VERTEX_POINT('',#7636);
#1405=VERTEX_POINT('',#7637);
#1406=VERTEX_POINT('',#7712);
#1407=VERTEX_POINT('',#7713);
#1408=VERTEX_POINT('',#7790);
#1409=VERTEX_POINT('',#7791);
#1410=VERTEX_POINT('',#7793);
#1411=VERTEX_POINT('',#7810);
#1412=VERTEX_POINT('',#7825);
#1413=VERTEX_POINT('',#7826);
#1414=VERTEX_POINT('',#7903);
#1415=VERTEX_POINT('',#7904);
#1416=VERTEX_POINT('',#7979);
#1417=VERTEX_POINT('',#7980);
#1418=VERTEX_POINT('',#8057);
#1419=VERTEX_POINT('',#8058);
#1420=VERTEX_POINT('',#8133);
#1421=VERTEX_POINT('',#8134);
#1422=VERTEX_POINT('',#8209);
#1423=VERTEX_POINT('',#8210);
#1424=VERTEX_POINT('',#8285);
#1425=VERTEX_POINT('',#8286);
#1426=VERTEX_POINT('',#8361);
#1427=VERTEX_POINT('',#8362);
#1428=VERTEX_POINT('',#8439);
#1429=VERTEX_POINT('',#8440);
#1430=VERTEX_POINT('',#8515);
#1431=VERTEX_POINT('',#8516);
#1432=VERTEX_POINT('',#8593);
#1433=VERTEX_POINT('',#8594);
#1434=VERTEX_POINT('',#8669);
#1435=VERTEX_POINT('',#8670);
#1436=VERTEX_POINT('',#8745);
#1437=VERTEX_POINT('',#8746);
#1438=VERTEX_POINT('',#8821);
#1439=VERTEX_POINT('',#8822);
#1440=VERTEX_POINT('',#8899);
#1441=VERTEX_POINT('',#8900);
#1442=VERTEX_POINT('',#8977);
#1443=VERTEX_POINT('',#8978);
#1444=VERTEX_POINT('',#9055);
#1445=VERTEX_POINT('',#9056);
#1446=VERTEX_POINT('',#9131);
#1447=VERTEX_POINT('',#9132);
#1448=VERTEX_POINT('',#9207);
#1449=VERTEX_POINT('',#9208);
#1450=VERTEX_POINT('',#9283);
#1451=VERTEX_POINT('',#9284);
#1452=VERTEX_POINT('',#9359);
#1453=VERTEX_POINT('',#9360);
#1454=VERTEX_POINT('',#9437);
#1455=VERTEX_POINT('',#9438);
#1456=VERTEX_POINT('',#9513);
#1457=VERTEX_POINT('',#9514);
#1458=VERTEX_POINT('',#9591);
#1459=VERTEX_POINT('',#9592);
#1460=VERTEX_POINT('',#9667);
#1461=VERTEX_POINT('',#9668);
#1462=VERTEX_POINT('',#9743);
#1463=VERTEX_POINT('',#9744);
#1464=VERTEX_POINT('',#9819);
#1465=VERTEX_POINT('',#9820);
#1466=VERTEX_POINT('',#9895);
#1467=VERTEX_POINT('',#9896);
#1468=VERTEX_POINT('',#9973);
#1469=VERTEX_POINT('',#9974);
#1470=VERTEX_POINT('',#10051);
#1471=VERTEX_POINT('',#10052);
#1472=VERTEX_POINT('',#10127);
#1473=VERTEX_POINT('',#10128);
#1474=VERTEX_POINT('',#10166);
#1475=VERTEX_POINT('',#10208);
#1476=VERTEX_POINT('',#10209);
#1477=VERTEX_POINT('',#10284);
#1478=VERTEX_POINT('',#10285);
#1479=VERTEX_POINT('',#10360);
#1480=VERTEX_POINT('',#10361);
#1481=VERTEX_POINT('',#10438);
#1482=VERTEX_POINT('',#10439);
#1483=VERTEX_POINT('',#10514);
#1484=VERTEX_POINT('',#10515);
#1485=VERTEX_POINT('',#10592);
#1486=VERTEX_POINT('',#10593);
#1487=VERTEX_POINT('',#10668);
#1488=VERTEX_POINT('',#10669);
#1489=VERTEX_POINT('',#10744);
#1490=VERTEX_POINT('',#10745);
#1491=VERTEX_POINT('',#10820);
#1492=VERTEX_POINT('',#10821);
#1493=VERTEX_POINT('',#10896);
#1494=VERTEX_POINT('',#10897);
#1495=VERTEX_POINT('',#10974);
#1496=VERTEX_POINT('',#10975);
#1497=VERTEX_POINT('',#11050);
#1498=VERTEX_POINT('',#11051);
#1499=VERTEX_POINT('',#11128);
#1500=VERTEX_POINT('',#11129);
#1501=VERTEX_POINT('',#11204);
#1502=VERTEX_POINT('',#11205);
#1503=VERTEX_POINT('',#11208);
#1504=VERTEX_POINT('',#11212);
#1505=VERTEX_POINT('',#11214);
#1506=VERTEX_POINT('',#11218);
#1507=VERTEX_POINT('',#11219);
#1508=VERTEX_POINT('',#11227);
#1509=VERTEX_POINT('',#11228);
#1510=VERTEX_POINT('',#11253);
#1511=VERTEX_POINT('',#11268);
#1512=VERTEX_POINT('',#11277);
#1513=VERTEX_POINT('',#11312);
#1514=VERTEX_POINT('',#13751);
#1515=VERTEX_POINT('',#13753);
#1516=VERTEX_POINT('',#13755);
#1517=VERTEX_POINT('',#13757);
#1518=VERTEX_POINT('',#13782);
#1519=VERTEX_POINT('',#13783);
#1520=VERTEX_POINT('',#13785);
#1521=VERTEX_POINT('',#13787);
#1522=VERTEX_POINT('',#13789);
#1523=VERTEX_POINT('',#13791);
#1524=VERTEX_POINT('',#13808);
#1525=VERTEX_POINT('',#13809);
#1526=VERTEX_POINT('',#13811);
#1527=VERTEX_POINT('',#13824);
#1528=VERTEX_POINT('',#13835);
#1529=VERTEX_POINT('',#13836);
#1530=VERTEX_POINT('',#13911);
#1531=VERTEX_POINT('',#13912);
#1532=VERTEX_POINT('',#13987);
#1533=VERTEX_POINT('',#13988);
#1534=VERTEX_POINT('',#14063);
#1535=VERTEX_POINT('',#14064);
#1536=VERTEX_POINT('',#14141);
#1537=VERTEX_POINT('',#14142);
#1538=VERTEX_POINT('',#14217);
#1539=VERTEX_POINT('',#14218);
#1540=VERTEX_POINT('',#14295);
#1541=VERTEX_POINT('',#14296);
#1542=VERTEX_POINT('',#14371);
#1543=VERTEX_POINT('',#14372);
#1544=VERTEX_POINT('',#14447);
#1545=VERTEX_POINT('',#14448);
#1546=VERTEX_POINT('',#14523);
#1547=VERTEX_POINT('',#14524);
#1548=VERTEX_POINT('',#14526);
#1549=VERTEX_POINT('',#14555);
#1550=VERTEX_POINT('',#14580);
#1551=VERTEX_POINT('',#14581);
#1552=VERTEX_POINT('',#14656);
#1553=VERTEX_POINT('',#14657);
#1554=VERTEX_POINT('',#14732);
#1555=VERTEX_POINT('',#14733);
#1556=VERTEX_POINT('',#14808);
#1557=VERTEX_POINT('',#14809);
#1558=VERTEX_POINT('',#14884);
#1559=VERTEX_POINT('',#14885);
#1560=VERTEX_POINT('',#14960);
#1561=VERTEX_POINT('',#14961);
#1562=VERTEX_POINT('',#15038);
#1563=VERTEX_POINT('',#15039);
#1564=VERTEX_POINT('',#15116);
#1565=VERTEX_POINT('',#15117);
#1566=VERTEX_POINT('',#15192);
#1567=VERTEX_POINT('',#15193);
#1568=VERTEX_POINT('',#15268);
#1569=VERTEX_POINT('',#15269);
#1570=VERTEX_POINT('',#15272);
#1571=VERTEX_POINT('',#15276);
#1572=VERTEX_POINT('',#15278);
#1573=VERTEX_POINT('',#15282);
#1574=VERTEX_POINT('',#15283);
#1575=VERTEX_POINT('',#15291);
#1576=VERTEX_POINT('',#15292);
#1577=VERTEX_POINT('',#15307);
#1578=VERTEX_POINT('',#15334);
#1579=VERTEX_POINT('',#15343);
#1580=VERTEX_POINT('',#15356);
#1581=VERTEX_POINT('',#16053);
#1582=VERTEX_POINT('',#16055);
#1583=VERTEX_POINT('',#16057);
#1584=VERTEX_POINT('',#16059);
#1585=VERTEX_POINT('',#16084);
#1586=VERTEX_POINT('',#16085);
#1587=VERTEX_POINT('',#16087);
#1588=VERTEX_POINT('',#16089);
#1589=VERTEX_POINT('',#16091);
#1590=VERTEX_POINT('',#16093);
#1591=VERTEX_POINT('',#16109);
#1592=VERTEX_POINT('',#16110);
#1593=VERTEX_POINT('',#16112);
#1594=VERTEX_POINT('',#16114);
#1595=VERTEX_POINT('',#16118);
#1596=VERTEX_POINT('',#16119);
#1597=VERTEX_POINT('',#16122);
#1598=VERTEX_POINT('',#16124);
#1599=VERTEX_POINT('',#16127);
#1600=VERTEX_POINT('',#16129);
#1601=VERTEX_POINT('',#16132);
#1602=VERTEX_POINT('',#16134);
#1603=VERTEX_POINT('',#16136);
#1604=VERTEX_POINT('',#16138);
#1605=VERTEX_POINT('',#16141);
#1606=VERTEX_POINT('',#16144);
#1607=VERTEX_POINT('',#16145);
#1608=VERTEX_POINT('',#16150);
#1609=VERTEX_POINT('',#16154);
#1610=VERTEX_POINT('',#16158);
#1611=VERTEX_POINT('',#16162);
#1612=VERTEX_POINT('',#16163);
#1613=VERTEX_POINT('',#16170);
#1614=VERTEX_POINT('',#16174);
#1615=VERTEX_POINT('',#16179);
#1616=VERTEX_POINT('',#16183);
#1617=EDGE_CURVE('',#1292,#1293,#1228,.T.);
#1618=EDGE_CURVE('',#1293,#1292,#854,.T.);
#1619=EDGE_CURVE('',#1294,#1295,#1229,.T.);
#1620=EDGE_CURVE('',#1295,#1296,#855,.T.);
#1621=EDGE_CURVE('',#1296,#1297,#1230,.T.);
#1622=EDGE_CURVE('',#1297,#1294,#856,.T.);
#1623=EDGE_CURVE('',#1296,#1298,#857,.T.);
#1624=EDGE_CURVE('',#1299,#1298,#1231,.T.);
#1625=EDGE_CURVE('',#1299,#1300,#858,.T.);
#1626=EDGE_CURVE('',#1301,#1300,#1232,.T.);
#1627=EDGE_CURVE('',#1301,#1302,#859,.T.);
#1628=EDGE_CURVE('',#1303,#1302,#1233,.T.);
#1629=EDGE_CURVE('',#1303,#1297,#860,.T.);
#1630=EDGE_CURVE('',#1304,#1304,#1234,.T.);
#1631=EDGE_CURVE('',#1305,#1306,#1235,.T.);
#1632=EDGE_CURVE('',#1305,#1307,#861,.T.);
#1633=EDGE_CURVE('',#1306,#1307,#1236,.T.);
#1634=EDGE_CURVE('',#1308,#1308,#1237,.T.);
#1635=EDGE_CURVE('',#1309,#1295,#862,.T.);
#1636=EDGE_CURVE('',#1298,#1309,#863,.T.);
#1637=EDGE_CURVE('',#1309,#1310,#1238,.T.);
#1638=EDGE_CURVE('',#1310,#1299,#864,.T.);
#1639=EDGE_CURVE('',#1311,#1312,#1239,.T.);
#1640=EDGE_CURVE('',#1312,#1303,#865,.T.);
#1641=EDGE_CURVE('',#1302,#1311,#866,.T.);
#1642=EDGE_CURVE('',#1313,#1301,#867,.T.);
#1643=EDGE_CURVE('',#1311,#1313,#868,.T.);
#1644=EDGE_CURVE('',#1314,#1313,#1240,.T.);
#1645=EDGE_CURVE('',#1300,#1314,#869,.T.);
#1646=EDGE_CURVE('',#1307,#1292,#870,.T.);
#1647=EDGE_CURVE('',#1293,#1305,#871,.T.);
#1648=EDGE_CURVE('',#1315,#1315,#1241,.T.);
#1649=EDGE_CURVE('',#1315,#1306,#872,.T.);
#1650=EDGE_CURVE('',#1316,#1316,#1242,.T.);
#1651=EDGE_CURVE('',#1316,#1308,#873,.T.);
#1652=EDGE_CURVE('',#1317,#1317,#1243,.T.);
#1653=EDGE_CURVE('',#1317,#1304,#874,.T.);
#1654=EDGE_CURVE('',#1294,#1312,#875,.T.);
#1655=EDGE_CURVE('',#1314,#1310,#876,.T.);
#1656=EDGE_CURVE('',#1318,#1319,#877,.T.);
#1657=EDGE_CURVE('',#1318,#1320,#65,.T.);
#1658=EDGE_CURVE('',#1320,#1321,#1244,.T.);
#1659=EDGE_CURVE('',#1319,#1321,#66,.F.);
#1660=EDGE_CURVE('',#1322,#1323,#878,.T.);
#1661=EDGE_CURVE('',#1322,#1318,#67,.T.);
#1662=EDGE_CURVE('',#1323,#1319,#68,.F.);
#1663=EDGE_CURVE('',#1324,#1325,#879,.T.);
#1664=EDGE_CURVE('',#1324,#1322,#69,.T.);
#1665=EDGE_CURVE('',#1325,#1323,#70,.F.);
#1666=EDGE_CURVE('',#1326,#1327,#880,.T.);
#1667=EDGE_CURVE('',#1326,#1324,#71,.T.);
#1668=EDGE_CURVE('',#1327,#1325,#72,.F.);
#1669=EDGE_CURVE('',#1328,#1329,#881,.T.);
#1670=EDGE_CURVE('',#1328,#1326,#73,.T.);
#1671=EDGE_CURVE('',#1329,#1327,#74,.F.);
#1672=EDGE_CURVE('',#1330,#1331,#882,.T.);
#1673=EDGE_CURVE('',#1330,#1328,#75,.T.);
#1674=EDGE_CURVE('',#1331,#1329,#76,.F.);
#1675=EDGE_CURVE('',#1332,#1333,#883,.T.);
#1676=EDGE_CURVE('',#1332,#1330,#77,.T.);
#1677=EDGE_CURVE('',#1333,#1331,#78,.F.);
#1678=EDGE_CURVE('',#1334,#1335,#884,.T.);
#1679=EDGE_CURVE('',#1334,#1332,#79,.T.);
#1680=EDGE_CURVE('',#1335,#1333,#80,.F.);
#1681=EDGE_CURVE('',#1336,#1337,#885,.T.);
#1682=EDGE_CURVE('',#1336,#1334,#81,.T.);
#1683=EDGE_CURVE('',#1337,#1335,#82,.F.);
#1684=EDGE_CURVE('',#1338,#1339,#886,.T.);
#1685=EDGE_CURVE('',#1338,#1336,#83,.T.);
#1686=EDGE_CURVE('',#1339,#1337,#84,.F.);
#1687=EDGE_CURVE('',#1340,#1341,#887,.T.);
#1688=EDGE_CURVE('',#1340,#1338,#85,.T.);
#1689=EDGE_CURVE('',#1341,#1339,#86,.F.);
#1690=EDGE_CURVE('',#1342,#1343,#888,.T.);
#1691=EDGE_CURVE('',#1342,#1340,#87,.T.);
#1692=EDGE_CURVE('',#1343,#1341,#88,.F.);
#1693=EDGE_CURVE('',#1344,#1345,#889,.T.);
#1694=EDGE_CURVE('',#1344,#1342,#89,.T.);
#1695=EDGE_CURVE('',#1345,#1343,#90,.F.);
#1696=EDGE_CURVE('',#1346,#1347,#890,.T.);
#1697=EDGE_CURVE('',#1346,#1344,#91,.T.);
#1698=EDGE_CURVE('',#1347,#1345,#92,.F.);
#1699=EDGE_CURVE('',#1348,#1349,#891,.T.);
#1700=EDGE_CURVE('',#1348,#1346,#93,.T.);
#1701=EDGE_CURVE('',#1349,#1347,#94,.F.);
#1702=EDGE_CURVE('',#1350,#1351,#892,.T.);
#1703=EDGE_CURVE('',#1350,#1348,#95,.T.);
#1704=EDGE_CURVE('',#1351,#1349,#96,.F.);
#1705=EDGE_CURVE('',#1352,#1353,#893,.T.);
#1706=EDGE_CURVE('',#1352,#1350,#97,.T.);
#1707=EDGE_CURVE('',#1353,#1351,#98,.F.);
#1708=EDGE_CURVE('',#1354,#1355,#894,.T.);
#1709=EDGE_CURVE('',#1354,#1352,#99,.T.);
#1710=EDGE_CURVE('',#1355,#1353,#100,.F.);
#1711=EDGE_CURVE('',#1356,#1357,#895,.T.);
#1712=EDGE_CURVE('',#1356,#1354,#101,.T.);
#1713=EDGE_CURVE('',#1357,#1355,#102,.F.);
#1714=EDGE_CURVE('',#1358,#1359,#896,.T.);
#1715=EDGE_CURVE('',#1358,#1356,#103,.T.);
#1716=EDGE_CURVE('',#1359,#1357,#104,.F.);
#1717=EDGE_CURVE('',#1360,#1361,#897,.T.);
#1718=EDGE_CURVE('',#1360,#1358,#105,.T.);
#1719=EDGE_CURVE('',#1361,#1359,#106,.F.);
#1720=EDGE_CURVE('',#1362,#1363,#898,.T.);
#1721=EDGE_CURVE('',#1362,#1360,#107,.T.);
#1722=EDGE_CURVE('',#1363,#1361,#108,.F.);
#1723=EDGE_CURVE('',#1364,#1365,#899,.T.);
#1724=EDGE_CURVE('',#1364,#1362,#109,.T.);
#1725=EDGE_CURVE('',#1365,#1363,#110,.F.);
#1726=EDGE_CURVE('',#1366,#1367,#900,.T.);
#1727=EDGE_CURVE('',#1366,#1364,#111,.T.);
#1728=EDGE_CURVE('',#1367,#1365,#112,.F.);
#1729=EDGE_CURVE('',#1368,#1369,#901,.T.);
#1730=EDGE_CURVE('',#1368,#1366,#113,.T.);
#1731=EDGE_CURVE('',#1369,#1367,#114,.F.);
#1732=EDGE_CURVE('',#1370,#1371,#902,.T.);
#1733=EDGE_CURVE('',#1370,#1368,#115,.T.);
#1734=EDGE_CURVE('',#1371,#1369,#116,.F.);
#1735=EDGE_CURVE('',#1372,#1373,#903,.T.);
#1736=EDGE_CURVE('',#1372,#1370,#117,.T.);
#1737=EDGE_CURVE('',#1373,#1371,#118,.F.);
#1738=EDGE_CURVE('',#1374,#1375,#904,.T.);
#1739=EDGE_CURVE('',#1374,#1372,#119,.T.);
#1740=EDGE_CURVE('',#1375,#1373,#120,.F.);
#1741=EDGE_CURVE('',#1376,#1377,#905,.T.);
#1742=EDGE_CURVE('',#1376,#1374,#121,.T.);
#1743=EDGE_CURVE('',#1377,#1375,#122,.F.);
#1744=EDGE_CURVE('',#1378,#1379,#906,.T.);
#1745=EDGE_CURVE('',#1378,#1376,#123,.T.);
#1746=EDGE_CURVE('',#1379,#1377,#124,.F.);
#1747=EDGE_CURVE('',#1380,#1381,#907,.T.);
#1748=EDGE_CURVE('',#1380,#1378,#125,.T.);
#1749=EDGE_CURVE('',#1381,#1379,#126,.F.);
#1750=EDGE_CURVE('',#1382,#1383,#908,.T.);
#1751=EDGE_CURVE('',#1382,#1380,#127,.T.);
#1752=EDGE_CURVE('',#1383,#1381,#128,.F.);
#1753=EDGE_CURVE('',#1384,#1385,#909,.T.);
#1754=EDGE_CURVE('',#1384,#1382,#129,.T.);
#1755=EDGE_CURVE('',#1385,#1383,#130,.F.);
#1756=EDGE_CURVE('',#1386,#1387,#910,.T.);
#1757=EDGE_CURVE('',#1386,#1384,#131,.T.);
#1758=EDGE_CURVE('',#1387,#1385,#132,.F.);
#1759=EDGE_CURVE('',#1388,#1389,#911,.T.);
#1760=EDGE_CURVE('',#1388,#1386,#133,.T.);
#1761=EDGE_CURVE('',#1389,#1387,#134,.F.);
#1762=EDGE_CURVE('',#1390,#1391,#912,.T.);
#1763=EDGE_CURVE('',#1390,#1388,#135,.T.);
#1764=EDGE_CURVE('',#1391,#1389,#136,.F.);
#1765=EDGE_CURVE('',#1392,#1393,#913,.T.);
#1766=EDGE_CURVE('',#1392,#1390,#137,.T.);
#1767=EDGE_CURVE('',#1393,#1391,#138,.F.);
#1768=EDGE_CURVE('',#1394,#1395,#914,.T.);
#1769=EDGE_CURVE('',#1394,#1392,#139,.T.);
#1770=EDGE_CURVE('',#1395,#1393,#140,.F.);
#1771=EDGE_CURVE('',#1396,#1397,#915,.T.);
#1772=EDGE_CURVE('',#1396,#1394,#141,.T.);
#1773=EDGE_CURVE('',#1397,#1395,#142,.F.);
#1774=EDGE_CURVE('',#1398,#1399,#916,.T.);
#1775=EDGE_CURVE('',#1398,#1396,#143,.T.);
#1776=EDGE_CURVE('',#1399,#1397,#144,.F.);
#1777=EDGE_CURVE('',#1400,#1401,#917,.T.);
#1778=EDGE_CURVE('',#1400,#1398,#145,.T.);
#1779=EDGE_CURVE('',#1401,#1399,#146,.F.);
#1780=EDGE_CURVE('',#1402,#1403,#918,.T.);
#1781=EDGE_CURVE('',#1402,#1400,#147,.T.);
#1782=EDGE_CURVE('',#1403,#1401,#148,.F.);
#1783=EDGE_CURVE('',#1404,#1405,#919,.T.);
#1784=EDGE_CURVE('',#1404,#1402,#149,.T.);
#1785=EDGE_CURVE('',#1405,#1403,#150,.F.);
#1786=EDGE_CURVE('',#1406,#1407,#920,.T.);
#1787=EDGE_CURVE('',#1406,#1404,#151,.T.);
#1788=EDGE_CURVE('',#1407,#1405,#152,.F.);
#1789=EDGE_CURVE('',#1408,#1409,#921,.T.);
#1790=EDGE_CURVE('',#1410,#1408,#153,.F.);
#1791=EDGE_CURVE('',#1411,#1410,#1245,.T.);
#1792=EDGE_CURVE('',#1411,#1409,#154,.T.);
#1793=EDGE_CURVE('',#1412,#1413,#922,.T.);
#1794=EDGE_CURVE('',#1408,#1412,#155,.F.);
#1795=EDGE_CURVE('',#1409,#1413,#156,.T.);
#1796=EDGE_CURVE('',#1414,#1415,#923,.T.);
#1797=EDGE_CURVE('',#1412,#1414,#157,.F.);
#1798=EDGE_CURVE('',#1413,#1415,#158,.T.);
#1799=EDGE_CURVE('',#1416,#1417,#924,.T.);
#1800=EDGE_CURVE('',#1414,#1416,#159,.F.);
#1801=EDGE_CURVE('',#1415,#1417,#160,.T.);
#1802=EDGE_CURVE('',#1418,#1419,#925,.T.);
#1803=EDGE_CURVE('',#1416,#1418,#161,.F.);
#1804=EDGE_CURVE('',#1417,#1419,#162,.T.);
#1805=EDGE_CURVE('',#1420,#1421,#926,.T.);
#1806=EDGE_CURVE('',#1418,#1420,#163,.F.);
#1807=EDGE_CURVE('',#1419,#1421,#164,.T.);
#1808=EDGE_CURVE('',#1422,#1423,#927,.T.);
#1809=EDGE_CURVE('',#1420,#1422,#165,.F.);
#1810=EDGE_CURVE('',#1421,#1423,#166,.T.);
#1811=EDGE_CURVE('',#1424,#1425,#928,.T.);
#1812=EDGE_CURVE('',#1422,#1424,#167,.F.);
#1813=EDGE_CURVE('',#1423,#1425,#168,.T.);
#1814=EDGE_CURVE('',#1426,#1427,#929,.T.);
#1815=EDGE_CURVE('',#1424,#1426,#169,.F.);
#1816=EDGE_CURVE('',#1425,#1427,#170,.T.);
#1817=EDGE_CURVE('',#1428,#1429,#930,.T.);
#1818=EDGE_CURVE('',#1426,#1428,#171,.F.);
#1819=EDGE_CURVE('',#1427,#1429,#172,.T.);
#1820=EDGE_CURVE('',#1430,#1431,#931,.T.);
#1821=EDGE_CURVE('',#1428,#1430,#173,.F.);
#1822=EDGE_CURVE('',#1429,#1431,#174,.T.);
#1823=EDGE_CURVE('',#1432,#1433,#932,.T.);
#1824=EDGE_CURVE('',#1430,#1432,#175,.F.);
#1825=EDGE_CURVE('',#1431,#1433,#176,.T.);
#1826=EDGE_CURVE('',#1434,#1435,#933,.T.);
#1827=EDGE_CURVE('',#1432,#1434,#177,.F.);
#1828=EDGE_CURVE('',#1433,#1435,#178,.T.);
#1829=EDGE_CURVE('',#1436,#1437,#934,.T.);
#1830=EDGE_CURVE('',#1434,#1436,#179,.F.);
#1831=EDGE_CURVE('',#1435,#1437,#180,.T.);
#1832=EDGE_CURVE('',#1438,#1439,#935,.T.);
#1833=EDGE_CURVE('',#1436,#1438,#181,.F.);
#1834=EDGE_CURVE('',#1437,#1439,#182,.T.);
#1835=EDGE_CURVE('',#1440,#1441,#936,.T.);
#1836=EDGE_CURVE('',#1438,#1440,#183,.F.);
#1837=EDGE_CURVE('',#1439,#1441,#184,.T.);
#1838=EDGE_CURVE('',#1442,#1443,#937,.T.);
#1839=EDGE_CURVE('',#1440,#1442,#185,.F.);
#1840=EDGE_CURVE('',#1441,#1443,#186,.T.);
#1841=EDGE_CURVE('',#1444,#1445,#938,.T.);
#1842=EDGE_CURVE('',#1442,#1444,#187,.F.);
#1843=EDGE_CURVE('',#1443,#1445,#188,.T.);
#1844=EDGE_CURVE('',#1446,#1447,#939,.T.);
#1845=EDGE_CURVE('',#1444,#1446,#189,.F.);
#1846=EDGE_CURVE('',#1445,#1447,#190,.T.);
#1847=EDGE_CURVE('',#1448,#1449,#940,.T.);
#1848=EDGE_CURVE('',#1446,#1448,#191,.F.);
#1849=EDGE_CURVE('',#1447,#1449,#192,.T.);
#1850=EDGE_CURVE('',#1450,#1451,#941,.T.);
#1851=EDGE_CURVE('',#1448,#1450,#193,.F.);
#1852=EDGE_CURVE('',#1449,#1451,#194,.T.);
#1853=EDGE_CURVE('',#1452,#1453,#942,.T.);
#1854=EDGE_CURVE('',#1450,#1452,#195,.F.);
#1855=EDGE_CURVE('',#1451,#1453,#196,.T.);
#1856=EDGE_CURVE('',#1454,#1455,#943,.T.);
#1857=EDGE_CURVE('',#1452,#1454,#197,.F.);
#1858=EDGE_CURVE('',#1453,#1455,#198,.T.);
#1859=EDGE_CURVE('',#1456,#1457,#944,.T.);
#1860=EDGE_CURVE('',#1454,#1456,#199,.F.);
#1861=EDGE_CURVE('',#1455,#1457,#200,.T.);
#1862=EDGE_CURVE('',#1458,#1459,#945,.T.);
#1863=EDGE_CURVE('',#1456,#1458,#201,.F.);
#1864=EDGE_CURVE('',#1457,#1459,#202,.T.);
#1865=EDGE_CURVE('',#1460,#1461,#946,.T.);
#1866=EDGE_CURVE('',#1458,#1460,#203,.F.);
#1867=EDGE_CURVE('',#1459,#1461,#204,.T.);
#1868=EDGE_CURVE('',#1462,#1463,#947,.T.);
#1869=EDGE_CURVE('',#1460,#1462,#205,.F.);
#1870=EDGE_CURVE('',#1461,#1463,#206,.T.);
#1871=EDGE_CURVE('',#1464,#1465,#948,.T.);
#1872=EDGE_CURVE('',#1462,#1464,#207,.F.);
#1873=EDGE_CURVE('',#1463,#1465,#208,.T.);
#1874=EDGE_CURVE('',#1466,#1467,#949,.T.);
#1875=EDGE_CURVE('',#1464,#1466,#209,.F.);
#1876=EDGE_CURVE('',#1465,#1467,#210,.T.);
#1877=EDGE_CURVE('',#1468,#1469,#950,.T.);
#1878=EDGE_CURVE('',#1466,#1468,#211,.F.);
#1879=EDGE_CURVE('',#1467,#1469,#212,.T.);
#1880=EDGE_CURVE('',#1470,#1471,#951,.T.);
#1881=EDGE_CURVE('',#1468,#1470,#213,.F.);
#1882=EDGE_CURVE('',#1469,#1471,#214,.T.);
#1883=EDGE_CURVE('',#1472,#1473,#952,.T.);
#1884=EDGE_CURVE('',#1470,#1472,#215,.F.);
#1885=EDGE_CURVE('',#1471,#1474,#216,.T.);
#1886=EDGE_CURVE('',#1474,#1473,#217,.T.);
#1887=EDGE_CURVE('',#1475,#1476,#953,.T.);
#1888=EDGE_CURVE('',#1472,#1475,#218,.F.);
#1889=EDGE_CURVE('',#1473,#1476,#219,.T.);
#1890=EDGE_CURVE('',#1477,#1478,#954,.T.);
#1891=EDGE_CURVE('',#1475,#1477,#220,.F.);
#1892=EDGE_CURVE('',#1476,#1478,#221,.T.);
#1893=EDGE_CURVE('',#1479,#1480,#955,.T.);
#1894=EDGE_CURVE('',#1477,#1479,#222,.F.);
#1895=EDGE_CURVE('',#1478,#1480,#223,.T.);
#1896=EDGE_CURVE('',#1481,#1482,#956,.T.);
#1897=EDGE_CURVE('',#1479,#1481,#224,.F.);
#1898=EDGE_CURVE('',#1480,#1482,#225,.T.);
#1899=EDGE_CURVE('',#1483,#1484,#957,.T.);
#1900=EDGE_CURVE('',#1481,#1483,#226,.F.);
#1901=EDGE_CURVE('',#1482,#1484,#227,.T.);
#1902=EDGE_CURVE('',#1485,#1486,#958,.T.);
#1903=EDGE_CURVE('',#1483,#1485,#228,.F.);
#1904=EDGE_CURVE('',#1484,#1486,#229,.T.);
#1905=EDGE_CURVE('',#1487,#1488,#959,.T.);
#1906=EDGE_CURVE('',#1485,#1487,#230,.F.);
#1907=EDGE_CURVE('',#1486,#1488,#231,.T.);
#1908=EDGE_CURVE('',#1489,#1490,#960,.T.);
#1909=EDGE_CURVE('',#1487,#1489,#232,.F.);
#1910=EDGE_CURVE('',#1488,#1490,#233,.T.);
#1911=EDGE_CURVE('',#1491,#1492,#961,.T.);
#1912=EDGE_CURVE('',#1489,#1491,#234,.F.);
#1913=EDGE_CURVE('',#1490,#1492,#235,.T.);
#1914=EDGE_CURVE('',#1493,#1494,#962,.T.);
#1915=EDGE_CURVE('',#1491,#1493,#236,.F.);
#1916=EDGE_CURVE('',#1492,#1494,#237,.T.);
#1917=EDGE_CURVE('',#1495,#1496,#963,.T.);
#1918=EDGE_CURVE('',#1493,#1495,#238,.F.);
#1919=EDGE_CURVE('',#1494,#1496,#239,.T.);
#1920=EDGE_CURVE('',#1497,#1498,#964,.T.);
#1921=EDGE_CURVE('',#1495,#1497,#240,.F.);
#1922=EDGE_CURVE('',#1496,#1498,#241,.T.);
#1923=EDGE_CURVE('',#1499,#1500,#965,.T.);
#1924=EDGE_CURVE('',#1497,#1499,#242,.F.);
#1925=EDGE_CURVE('',#1498,#1500,#243,.T.);
#1926=EDGE_CURVE('',#1501,#1502,#1246,.T.);
#1927=EDGE_CURVE('',#1502,#1501,#1247,.T.);
#1928=EDGE_CURVE('',#1502,#1503,#966,.T.);
#1929=EDGE_CURVE('',#1503,#1503,#1248,.T.);
#1930=EDGE_CURVE('',#1504,#1504,#1249,.T.);
#1931=EDGE_CURVE('',#1504,#1505,#967,.T.);
#1932=EDGE_CURVE('',#1505,#1505,#1250,.T.);
#1933=EDGE_CURVE('',#1506,#1507,#35,.F.);
#1934=EDGE_CURVE('',#1506,#1507,#1251,.T.);
#1935=EDGE_CURVE('',#1501,#1504,#968,.T.);
#1936=EDGE_CURVE('',#1508,#1509,#244,.T.);
#1937=EDGE_CURVE('',#1509,#1510,#969,.T.);
#1938=EDGE_CURVE('',#1510,#1510,#1252,.T.);
#1939=EDGE_CURVE('',#1509,#1411,#245,.T.);
#1940=EDGE_CURVE('',#1410,#1511,#246,.T.);
#1941=EDGE_CURVE('',#1511,#1508,#1253,.T.);
#1942=EDGE_CURVE('',#1500,#1512,#247,.T.);
#1943=EDGE_CURVE('',#1513,#1512,#1254,.T.);
#1944=EDGE_CURVE('',#1499,#1513,#248,.F.);
#1945=EDGE_CURVE('',#1508,#1407,#249,.F.);
#1946=EDGE_CURVE('',#1511,#1406,#250,.T.);
#1947=EDGE_CURVE('',#1512,#1321,#251,.T.);
#1948=EDGE_CURVE('',#1320,#1513,#252,.T.);
#1949=EDGE_CURVE('',#1507,#1514,#1255,.T.);
#1950=EDGE_CURVE('',#1515,#1506,#1256,.T.);
#1951=EDGE_CURVE('',#1516,#1515,#1257,.T.);
#1952=EDGE_CURVE('',#1517,#1516,#1258,.T.);
#1953=EDGE_CURVE('',#1514,#1517,#1259,.T.);
#1954=EDGE_CURVE('',#1514,#1517,#36,.T.);
#1955=EDGE_CURVE('',#1517,#1516,#37,.T.);
#1956=EDGE_CURVE('',#1516,#1515,#38,.T.);
#1957=EDGE_CURVE('',#1515,#1506,#39,.T.);
#1958=EDGE_CURVE('',#1507,#1514,#40,.T.);
#1959=EDGE_CURVE('',#1518,#1519,#970,.T.);
#1960=EDGE_CURVE('',#1519,#1520,#971,.T.);
#1961=EDGE_CURVE('',#1520,#1521,#972,.T.);
#1962=EDGE_CURVE('',#1521,#1522,#973,.T.);
#1963=EDGE_CURVE('',#1522,#1523,#974,.T.);
#1964=EDGE_CURVE('',#1523,#1518,#975,.T.);
#1965=EDGE_CURVE('',#1519,#1514,#976,.T.);
#1966=EDGE_CURVE('',#1520,#1517,#977,.T.);
#1967=EDGE_CURVE('',#1521,#1516,#978,.T.);
#1968=EDGE_CURVE('',#1522,#1515,#979,.T.);
#1969=EDGE_CURVE('',#1523,#1506,#980,.T.);
#1970=EDGE_CURVE('',#1518,#1507,#981,.T.);
#1971=EDGE_CURVE('',#1524,#1525,#982,.T.);
#1972=EDGE_CURVE('',#1524,#1526,#253,.T.);
#1973=EDGE_CURVE('',#1526,#1527,#1260,.T.);
#1974=EDGE_CURVE('',#1525,#1527,#254,.F.);
#1975=EDGE_CURVE('',#1528,#1529,#983,.T.);
#1976=EDGE_CURVE('',#1528,#1524,#255,.T.);
#1977=EDGE_CURVE('',#1529,#1525,#256,.F.);
#1978=EDGE_CURVE('',#1530,#1531,#984,.T.);
#1979=EDGE_CURVE('',#1530,#1528,#257,.T.);
#1980=EDGE_CURVE('',#1531,#1529,#258,.F.);
#1981=EDGE_CURVE('',#1532,#1533,#985,.T.);
#1982=EDGE_CURVE('',#1532,#1530,#259,.T.);
#1983=EDGE_CURVE('',#1533,#1531,#260,.F.);
#1984=EDGE_CURVE('',#1534,#1535,#986,.T.);
#1985=EDGE_CURVE('',#1534,#1532,#261,.T.);
#1986=EDGE_CURVE('',#1535,#1533,#262,.F.);
#1987=EDGE_CURVE('',#1536,#1537,#987,.T.);
#1988=EDGE_CURVE('',#1536,#1534,#263,.T.);
#1989=EDGE_CURVE('',#1537,#1535,#264,.F.);
#1990=EDGE_CURVE('',#1538,#1539,#988,.T.);
#1991=EDGE_CURVE('',#1538,#1536,#265,.T.);
#1992=EDGE_CURVE('',#1539,#1537,#266,.F.);
#1993=EDGE_CURVE('',#1540,#1541,#989,.T.);
#1994=EDGE_CURVE('',#1540,#1538,#267,.T.);
#1995=EDGE_CURVE('',#1541,#1539,#268,.F.);
#1996=EDGE_CURVE('',#1542,#1543,#990,.T.);
#1997=EDGE_CURVE('',#1542,#1540,#269,.T.);
#1998=EDGE_CURVE('',#1543,#1541,#270,.F.);
#1999=EDGE_CURVE('',#1544,#1545,#991,.T.);
#2000=EDGE_CURVE('',#1544,#1542,#271,.T.);
#2001=EDGE_CURVE('',#1545,#1543,#272,.F.);
#2002=EDGE_CURVE('',#1546,#1547,#992,.T.);
#2003=EDGE_CURVE('',#1548,#1546,#273,.F.);
#2004=EDGE_CURVE('',#1549,#1548,#1261,.T.);
#2005=EDGE_CURVE('',#1549,#1547,#274,.T.);
#2006=EDGE_CURVE('',#1550,#1551,#993,.T.);
#2007=EDGE_CURVE('',#1546,#1550,#275,.F.);
#2008=EDGE_CURVE('',#1547,#1551,#276,.T.);
#2009=EDGE_CURVE('',#1552,#1553,#994,.T.);
#2010=EDGE_CURVE('',#1550,#1552,#277,.F.);
#2011=EDGE_CURVE('',#1551,#1553,#278,.T.);
#2012=EDGE_CURVE('',#1554,#1555,#995,.T.);
#2013=EDGE_CURVE('',#1552,#1554,#279,.F.);
#2014=EDGE_CURVE('',#1553,#1555,#280,.T.);
#2015=EDGE_CURVE('',#1556,#1557,#996,.T.);
#2016=EDGE_CURVE('',#1554,#1556,#281,.F.);
#2017=EDGE_CURVE('',#1555,#1557,#282,.T.);
#2018=EDGE_CURVE('',#1558,#1559,#997,.T.);
#2019=EDGE_CURVE('',#1556,#1558,#283,.F.);
#2020=EDGE_CURVE('',#1557,#1559,#284,.T.);
#2021=EDGE_CURVE('',#1560,#1561,#998,.T.);
#2022=EDGE_CURVE('',#1558,#1560,#285,.F.);
#2023=EDGE_CURVE('',#1559,#1561,#286,.T.);
#2024=EDGE_CURVE('',#1562,#1563,#999,.T.);
#2025=EDGE_CURVE('',#1560,#1562,#287,.F.);
#2026=EDGE_CURVE('',#1561,#1563,#288,.T.);
#2027=EDGE_CURVE('',#1564,#1565,#1000,.T.);
#2028=EDGE_CURVE('',#1562,#1564,#289,.F.);
#2029=EDGE_CURVE('',#1563,#1565,#290,.T.);
#2030=EDGE_CURVE('',#1566,#1567,#1001,.T.);
#2031=EDGE_CURVE('',#1564,#1566,#291,.F.);
#2032=EDGE_CURVE('',#1565,#1567,#292,.T.);
#2033=EDGE_CURVE('',#1568,#1569,#1262,.T.);
#2034=EDGE_CURVE('',#1569,#1568,#1263,.T.);
#2035=EDGE_CURVE('',#1569,#1570,#1002,.T.);
#2036=EDGE_CURVE('',#1570,#1570,#1264,.T.);
#2037=EDGE_CURVE('',#1571,#1571,#1265,.T.);
#2038=EDGE_CURVE('',#1571,#1572,#1003,.T.);
#2039=EDGE_CURVE('',#1572,#1572,#1266,.T.);
#2040=EDGE_CURVE('',#1573,#1574,#41,.F.);
#2041=EDGE_CURVE('',#1573,#1574,#1267,.T.);
#2042=EDGE_CURVE('',#1568,#1571,#1004,.T.);
#2043=EDGE_CURVE('',#1575,#1576,#293,.T.);
#2044=EDGE_CURVE('',#1576,#1577,#1005,.T.);
#2045=EDGE_CURVE('',#1577,#1577,#1268,.T.);
#2046=EDGE_CURVE('',#1576,#1549,#294,.T.);
#2047=EDGE_CURVE('',#1548,#1578,#295,.T.);
#2048=EDGE_CURVE('',#1578,#1575,#1269,.T.);
#2049=EDGE_CURVE('',#1567,#1579,#296,.T.);
#2050=EDGE_CURVE('',#1580,#1579,#1270,.T.);
#2051=EDGE_CURVE('',#1566,#1580,#297,.F.);
#2052=EDGE_CURVE('',#1575,#1545,#298,.F.);
#2053=EDGE_CURVE('',#1578,#1544,#299,.T.);
#2054=EDGE_CURVE('',#1579,#1527,#300,.T.);
#2055=EDGE_CURVE('',#1526,#1580,#301,.T.);
#2056=EDGE_CURVE('',#1574,#1581,#1271,.T.);
#2057=EDGE_CURVE('',#1582,#1573,#1272,.T.);
#2058=EDGE_CURVE('',#1583,#1582,#1273,.T.);
#2059=EDGE_CURVE('',#1584,#1583,#1274,.T.);
#2060=EDGE_CURVE('',#1581,#1584,#1275,.T.);
#2061=EDGE_CURVE('',#1581,#1584,#42,.T.);
#2062=EDGE_CURVE('',#1584,#1583,#43,.T.);
#2063=EDGE_CURVE('',#1583,#1582,#44,.T.);
#2064=EDGE_CURVE('',#1582,#1573,#45,.T.);
#2065=EDGE_CURVE('',#1574,#1581,#46,.T.);
#2066=EDGE_CURVE('',#1585,#1586,#1006,.T.);
#2067=EDGE_CURVE('',#1586,#1587,#1007,.T.);
#2068=EDGE_CURVE('',#1587,#1588,#1008,.T.);
#2069=EDGE_CURVE('',#1588,#1589,#1009,.T.);
#2070=EDGE_CURVE('',#1589,#1590,#1010,.T.);
#2071=EDGE_CURVE('',#1590,#1585,#1011,.T.);
#2072=EDGE_CURVE('',#1586,#1581,#1012,.T.);
#2073=EDGE_CURVE('',#1587,#1584,#1013,.T.);
#2074=EDGE_CURVE('',#1588,#1583,#1014,.T.);
#2075=EDGE_CURVE('',#1589,#1582,#1015,.T.);
#2076=EDGE_CURVE('',#1590,#1573,#1016,.T.);
#2077=EDGE_CURVE('',#1585,#1574,#1017,.T.);
#2078=EDGE_CURVE('',#1591,#1592,#1276,.T.);
#2079=EDGE_CURVE('',#1593,#1592,#1018,.T.);
#2080=EDGE_CURVE('',#1593,#1594,#1277,.T.);
#2081=EDGE_CURVE('',#1594,#1591,#1019,.T.);
#2082=EDGE_CURVE('',#1595,#1596,#1278,.T.);
#2083=EDGE_CURVE('',#1596,#1593,#1020,.T.);
#2084=EDGE_CURVE('',#1592,#1597,#1021,.T.);
#2085=EDGE_CURVE('',#1597,#1598,#1279,.T.);
#2086=EDGE_CURVE('',#1598,#1595,#1022,.T.);
#2087=EDGE_CURVE('',#1599,#1599,#1280,.T.);
#2088=EDGE_CURVE('',#1600,#1600,#1281,.T.);
#2089=EDGE_CURVE('',#1601,#1594,#1023,.T.);
#2090=EDGE_CURVE('',#1602,#1601,#1282,.T.);
#2091=EDGE_CURVE('',#1603,#1602,#1024,.T.);
#2092=EDGE_CURVE('',#1604,#1603,#1283,.T.);
#2093=EDGE_CURVE('',#1591,#1604,#1025,.T.);
#2094=EDGE_CURVE('',#1605,#1605,#1284,.T.);
#2095=EDGE_CURVE('',#1606,#1607,#1285,.T.);
#2096=EDGE_CURVE('',#1607,#1596,#1026,.T.);
#2097=EDGE_CURVE('',#1606,#1595,#1027,.T.);
#2098=EDGE_CURVE('',#1608,#1598,#1028,.T.);
#2099=EDGE_CURVE('',#1606,#1608,#1029,.T.);
#2100=EDGE_CURVE('',#1609,#1608,#1286,.T.);
#2101=EDGE_CURVE('',#1609,#1597,#1030,.T.);
#2102=EDGE_CURVE('',#1610,#1604,#1031,.T.);
#2103=EDGE_CURVE('',#1609,#1610,#1032,.T.);
#2104=EDGE_CURVE('',#1611,#1612,#1287,.T.);
#2105=EDGE_CURVE('',#1612,#1602,#1033,.T.);
#2106=EDGE_CURVE('',#1601,#1611,#1034,.T.);
#2107=EDGE_CURVE('',#1611,#1607,#1035,.T.);
#2108=EDGE_CURVE('',#1613,#1610,#1288,.T.);
#2109=EDGE_CURVE('',#1603,#1613,#1036,.T.);
#2110=EDGE_CURVE('',#1605,#1614,#1037,.T.);
#2111=EDGE_CURVE('',#1614,#1614,#1289,.T.);
#2112=EDGE_CURVE('',#1615,#1615,#1290,.T.);
#2113=EDGE_CURVE('',#1615,#1599,#1038,.T.);
#2114=EDGE_CURVE('',#1616,#1616,#1291,.T.);
#2115=EDGE_CURVE('',#1616,#1600,#1039,.T.);
#2116=EDGE_CURVE('',#1613,#1612,#1040,.T.);
#2117=ORIENTED_EDGE('',*,*,#1617,.F.);
#2118=ORIENTED_EDGE('',*,*,#1618,.F.);
#2119=ORIENTED_EDGE('',*,*,#1619,.T.);
#2120=ORIENTED_EDGE('',*,*,#1620,.T.);
#2121=ORIENTED_EDGE('',*,*,#1621,.T.);
#2122=ORIENTED_EDGE('',*,*,#1622,.T.);
#2123=ORIENTED_EDGE('',*,*,#1621,.F.);
#2124=ORIENTED_EDGE('',*,*,#1623,.T.);
#2125=ORIENTED_EDGE('',*,*,#1624,.F.);
#2126=ORIENTED_EDGE('',*,*,#1625,.T.);
#2127=ORIENTED_EDGE('',*,*,#1626,.F.);
#2128=ORIENTED_EDGE('',*,*,#1627,.T.);
#2129=ORIENTED_EDGE('',*,*,#1628,.F.);
#2130=ORIENTED_EDGE('',*,*,#1629,.T.);
#2131=ORIENTED_EDGE('',*,*,#1630,.F.);
#2132=ORIENTED_EDGE('',*,*,#1631,.F.);
#2133=ORIENTED_EDGE('',*,*,#1632,.T.);
#2134=ORIENTED_EDGE('',*,*,#1633,.F.);
#2135=ORIENTED_EDGE('',*,*,#1634,.F.);
#2136=ORIENTED_EDGE('',*,*,#1620,.F.);
#2137=ORIENTED_EDGE('',*,*,#1635,.F.);
#2138=ORIENTED_EDGE('',*,*,#1636,.F.);
#2139=ORIENTED_EDGE('',*,*,#1623,.F.);
#2140=ORIENTED_EDGE('',*,*,#1637,.T.);
#2141=ORIENTED_EDGE('',*,*,#1638,.T.);
#2142=ORIENTED_EDGE('',*,*,#1624,.T.);
#2143=ORIENTED_EDGE('',*,*,#1636,.T.);
#2144=ORIENTED_EDGE('',*,*,#1639,.T.);
#2145=ORIENTED_EDGE('',*,*,#1640,.T.);
#2146=ORIENTED_EDGE('',*,*,#1628,.T.);
#2147=ORIENTED_EDGE('',*,*,#1641,.T.);
#2148=ORIENTED_EDGE('',*,*,#1641,.F.);
#2149=ORIENTED_EDGE('',*,*,#1627,.F.);
#2150=ORIENTED_EDGE('',*,*,#1642,.F.);
#2151=ORIENTED_EDGE('',*,*,#1643,.F.);
#2152=ORIENTED_EDGE('',*,*,#1644,.T.);
#2153=ORIENTED_EDGE('',*,*,#1642,.T.);
#2154=ORIENTED_EDGE('',*,*,#1626,.T.);
#2155=ORIENTED_EDGE('',*,*,#1645,.T.);
#2156=ORIENTED_EDGE('',*,*,#1618,.T.);
#2157=ORIENTED_EDGE('',*,*,#1646,.F.);
#2158=ORIENTED_EDGE('',*,*,#1632,.F.);
#2159=ORIENTED_EDGE('',*,*,#1647,.F.);
#2160=ORIENTED_EDGE('',*,*,#1648,.F.);
#2161=ORIENTED_EDGE('',*,*,#1649,.T.);
#2162=ORIENTED_EDGE('',*,*,#1633,.T.);
#2163=ORIENTED_EDGE('',*,*,#1646,.T.);
#2164=ORIENTED_EDGE('',*,*,#1617,.T.);
#2165=ORIENTED_EDGE('',*,*,#1647,.T.);
#2166=ORIENTED_EDGE('',*,*,#1631,.T.);
#2167=ORIENTED_EDGE('',*,*,#1649,.F.);
#2168=ORIENTED_EDGE('',*,*,#1650,.F.);
#2169=ORIENTED_EDGE('',*,*,#1651,.T.);
#2170=ORIENTED_EDGE('',*,*,#1634,.T.);
#2171=ORIENTED_EDGE('',*,*,#1651,.F.);
#2172=ORIENTED_EDGE('',*,*,#1652,.F.);
#2173=ORIENTED_EDGE('',*,*,#1653,.T.);
#2174=ORIENTED_EDGE('',*,*,#1630,.T.);
#2175=ORIENTED_EDGE('',*,*,#1653,.F.);
#2176=ORIENTED_EDGE('',*,*,#1622,.F.);
#2177=ORIENTED_EDGE('',*,*,#1629,.F.);
#2178=ORIENTED_EDGE('',*,*,#1640,.F.);
#2179=ORIENTED_EDGE('',*,*,#1654,.F.);
#2180=ORIENTED_EDGE('',*,*,#1638,.F.);
#2181=ORIENTED_EDGE('',*,*,#1655,.F.);
#2182=ORIENTED_EDGE('',*,*,#1645,.F.);
#2183=ORIENTED_EDGE('',*,*,#1625,.F.);
#2184=ORIENTED_EDGE('',*,*,#1619,.F.);
#2185=ORIENTED_EDGE('',*,*,#1654,.T.);
#2186=ORIENTED_EDGE('',*,*,#1639,.F.);
#2187=ORIENTED_EDGE('',*,*,#1643,.T.);
#2188=ORIENTED_EDGE('',*,*,#1644,.F.);
#2189=ORIENTED_EDGE('',*,*,#1655,.T.);
#2190=ORIENTED_EDGE('',*,*,#1637,.F.);
#2191=ORIENTED_EDGE('',*,*,#1635,.T.);
#2192=ORIENTED_EDGE('',*,*,#1652,.T.);
#2193=ORIENTED_EDGE('',*,*,#1648,.T.);
#2194=ORIENTED_EDGE('',*,*,#1650,.T.);
#2195=ORIENTED_EDGE('',*,*,#1656,.F.);
#2196=ORIENTED_EDGE('',*,*,#1657,.T.);
#2197=ORIENTED_EDGE('',*,*,#1658,.T.);
#2198=ORIENTED_EDGE('',*,*,#1659,.F.);
#2199=ORIENTED_EDGE('',*,*,#1660,.F.);
#2200=ORIENTED_EDGE('',*,*,#1661,.T.);
#2201=ORIENTED_EDGE('',*,*,#1656,.T.);
#2202=ORIENTED_EDGE('',*,*,#1662,.F.);
#2203=ORIENTED_EDGE('',*,*,#1663,.F.);
#2204=ORIENTED_EDGE('',*,*,#1664,.T.);
#2205=ORIENTED_EDGE('',*,*,#1660,.T.);
#2206=ORIENTED_EDGE('',*,*,#1665,.F.);
#2207=ORIENTED_EDGE('',*,*,#1666,.F.);
#2208=ORIENTED_EDGE('',*,*,#1667,.T.);
#2209=ORIENTED_EDGE('',*,*,#1663,.T.);
#2210=ORIENTED_EDGE('',*,*,#1668,.F.);
#2211=ORIENTED_EDGE('',*,*,#1669,.F.);
#2212=ORIENTED_EDGE('',*,*,#1670,.T.);
#2213=ORIENTED_EDGE('',*,*,#1666,.T.);
#2214=ORIENTED_EDGE('',*,*,#1671,.F.);
#2215=ORIENTED_EDGE('',*,*,#1672,.F.);
#2216=ORIENTED_EDGE('',*,*,#1673,.T.);
#2217=ORIENTED_EDGE('',*,*,#1669,.T.);
#2218=ORIENTED_EDGE('',*,*,#1674,.F.);
#2219=ORIENTED_EDGE('',*,*,#1675,.F.);
#2220=ORIENTED_EDGE('',*,*,#1676,.T.);
#2221=ORIENTED_EDGE('',*,*,#1672,.T.);
#2222=ORIENTED_EDGE('',*,*,#1677,.F.);
#2223=ORIENTED_EDGE('',*,*,#1678,.F.);
#2224=ORIENTED_EDGE('',*,*,#1679,.T.);
#2225=ORIENTED_EDGE('',*,*,#1675,.T.);
#2226=ORIENTED_EDGE('',*,*,#1680,.F.);
#2227=ORIENTED_EDGE('',*,*,#1681,.F.);
#2228=ORIENTED_EDGE('',*,*,#1682,.T.);
#2229=ORIENTED_EDGE('',*,*,#1678,.T.);
#2230=ORIENTED_EDGE('',*,*,#1683,.F.);
#2231=ORIENTED_EDGE('',*,*,#1684,.F.);
#2232=ORIENTED_EDGE('',*,*,#1685,.T.);
#2233=ORIENTED_EDGE('',*,*,#1681,.T.);
#2234=ORIENTED_EDGE('',*,*,#1686,.F.);
#2235=ORIENTED_EDGE('',*,*,#1687,.F.);
#2236=ORIENTED_EDGE('',*,*,#1688,.T.);
#2237=ORIENTED_EDGE('',*,*,#1684,.T.);
#2238=ORIENTED_EDGE('',*,*,#1689,.F.);
#2239=ORIENTED_EDGE('',*,*,#1690,.F.);
#2240=ORIENTED_EDGE('',*,*,#1691,.T.);
#2241=ORIENTED_EDGE('',*,*,#1687,.T.);
#2242=ORIENTED_EDGE('',*,*,#1692,.F.);
#2243=ORIENTED_EDGE('',*,*,#1693,.F.);
#2244=ORIENTED_EDGE('',*,*,#1694,.T.);
#2245=ORIENTED_EDGE('',*,*,#1690,.T.);
#2246=ORIENTED_EDGE('',*,*,#1695,.F.);
#2247=ORIENTED_EDGE('',*,*,#1696,.F.);
#2248=ORIENTED_EDGE('',*,*,#1697,.T.);
#2249=ORIENTED_EDGE('',*,*,#1693,.T.);
#2250=ORIENTED_EDGE('',*,*,#1698,.F.);
#2251=ORIENTED_EDGE('',*,*,#1699,.F.);
#2252=ORIENTED_EDGE('',*,*,#1700,.T.);
#2253=ORIENTED_EDGE('',*,*,#1696,.T.);
#2254=ORIENTED_EDGE('',*,*,#1701,.F.);
#2255=ORIENTED_EDGE('',*,*,#1702,.F.);
#2256=ORIENTED_EDGE('',*,*,#1703,.T.);
#2257=ORIENTED_EDGE('',*,*,#1699,.T.);
#2258=ORIENTED_EDGE('',*,*,#1704,.F.);
#2259=ORIENTED_EDGE('',*,*,#1705,.F.);
#2260=ORIENTED_EDGE('',*,*,#1706,.T.);
#2261=ORIENTED_EDGE('',*,*,#1702,.T.);
#2262=ORIENTED_EDGE('',*,*,#1707,.F.);
#2263=ORIENTED_EDGE('',*,*,#1708,.F.);
#2264=ORIENTED_EDGE('',*,*,#1709,.T.);
#2265=ORIENTED_EDGE('',*,*,#1705,.T.);
#2266=ORIENTED_EDGE('',*,*,#1710,.F.);
#2267=ORIENTED_EDGE('',*,*,#1711,.F.);
#2268=ORIENTED_EDGE('',*,*,#1712,.T.);
#2269=ORIENTED_EDGE('',*,*,#1708,.T.);
#2270=ORIENTED_EDGE('',*,*,#1713,.F.);
#2271=ORIENTED_EDGE('',*,*,#1714,.F.);
#2272=ORIENTED_EDGE('',*,*,#1715,.T.);
#2273=ORIENTED_EDGE('',*,*,#1711,.T.);
#2274=ORIENTED_EDGE('',*,*,#1716,.F.);
#2275=ORIENTED_EDGE('',*,*,#1717,.F.);
#2276=ORIENTED_EDGE('',*,*,#1718,.T.);
#2277=ORIENTED_EDGE('',*,*,#1714,.T.);
#2278=ORIENTED_EDGE('',*,*,#1719,.F.);
#2279=ORIENTED_EDGE('',*,*,#1720,.F.);
#2280=ORIENTED_EDGE('',*,*,#1721,.T.);
#2281=ORIENTED_EDGE('',*,*,#1717,.T.);
#2282=ORIENTED_EDGE('',*,*,#1722,.F.);
#2283=ORIENTED_EDGE('',*,*,#1723,.F.);
#2284=ORIENTED_EDGE('',*,*,#1724,.T.);
#2285=ORIENTED_EDGE('',*,*,#1720,.T.);
#2286=ORIENTED_EDGE('',*,*,#1725,.F.);
#2287=ORIENTED_EDGE('',*,*,#1726,.F.);
#2288=ORIENTED_EDGE('',*,*,#1727,.T.);
#2289=ORIENTED_EDGE('',*,*,#1723,.T.);
#2290=ORIENTED_EDGE('',*,*,#1728,.F.);
#2291=ORIENTED_EDGE('',*,*,#1729,.F.);
#2292=ORIENTED_EDGE('',*,*,#1730,.T.);
#2293=ORIENTED_EDGE('',*,*,#1726,.T.);
#2294=ORIENTED_EDGE('',*,*,#1731,.F.);
#2295=ORIENTED_EDGE('',*,*,#1732,.F.);
#2296=ORIENTED_EDGE('',*,*,#1733,.T.);
#2297=ORIENTED_EDGE('',*,*,#1729,.T.);
#2298=ORIENTED_EDGE('',*,*,#1734,.F.);
#2299=ORIENTED_EDGE('',*,*,#1735,.F.);
#2300=ORIENTED_EDGE('',*,*,#1736,.T.);
#2301=ORIENTED_EDGE('',*,*,#1732,.T.);
#2302=ORIENTED_EDGE('',*,*,#1737,.F.);
#2303=ORIENTED_EDGE('',*,*,#1738,.F.);
#2304=ORIENTED_EDGE('',*,*,#1739,.T.);
#2305=ORIENTED_EDGE('',*,*,#1735,.T.);
#2306=ORIENTED_EDGE('',*,*,#1740,.F.);
#2307=ORIENTED_EDGE('',*,*,#1741,.F.);
#2308=ORIENTED_EDGE('',*,*,#1742,.T.);
#2309=ORIENTED_EDGE('',*,*,#1738,.T.);
#2310=ORIENTED_EDGE('',*,*,#1743,.F.);
#2311=ORIENTED_EDGE('',*,*,#1744,.F.);
#2312=ORIENTED_EDGE('',*,*,#1745,.T.);
#2313=ORIENTED_EDGE('',*,*,#1741,.T.);
#2314=ORIENTED_EDGE('',*,*,#1746,.F.);
#2315=ORIENTED_EDGE('',*,*,#1747,.F.);
#2316=ORIENTED_EDGE('',*,*,#1748,.T.);
#2317=ORIENTED_EDGE('',*,*,#1744,.T.);
#2318=ORIENTED_EDGE('',*,*,#1749,.F.);
#2319=ORIENTED_EDGE('',*,*,#1750,.F.);
#2320=ORIENTED_EDGE('',*,*,#1751,.T.);
#2321=ORIENTED_EDGE('',*,*,#1747,.T.);
#2322=ORIENTED_EDGE('',*,*,#1752,.F.);
#2323=ORIENTED_EDGE('',*,*,#1753,.F.);
#2324=ORIENTED_EDGE('',*,*,#1754,.T.);
#2325=ORIENTED_EDGE('',*,*,#1750,.T.);
#2326=ORIENTED_EDGE('',*,*,#1755,.F.);
#2327=ORIENTED_EDGE('',*,*,#1756,.F.);
#2328=ORIENTED_EDGE('',*,*,#1757,.T.);
#2329=ORIENTED_EDGE('',*,*,#1753,.T.);
#2330=ORIENTED_EDGE('',*,*,#1758,.F.);
#2331=ORIENTED_EDGE('',*,*,#1759,.F.);
#2332=ORIENTED_EDGE('',*,*,#1760,.T.);
#2333=ORIENTED_EDGE('',*,*,#1756,.T.);
#2334=ORIENTED_EDGE('',*,*,#1761,.F.);
#2335=ORIENTED_EDGE('',*,*,#1762,.F.);
#2336=ORIENTED_EDGE('',*,*,#1763,.T.);
#2337=ORIENTED_EDGE('',*,*,#1759,.T.);
#2338=ORIENTED_EDGE('',*,*,#1764,.F.);
#2339=ORIENTED_EDGE('',*,*,#1765,.F.);
#2340=ORIENTED_EDGE('',*,*,#1766,.T.);
#2341=ORIENTED_EDGE('',*,*,#1762,.T.);
#2342=ORIENTED_EDGE('',*,*,#1767,.F.);
#2343=ORIENTED_EDGE('',*,*,#1768,.F.);
#2344=ORIENTED_EDGE('',*,*,#1769,.T.);
#2345=ORIENTED_EDGE('',*,*,#1765,.T.);
#2346=ORIENTED_EDGE('',*,*,#1770,.F.);
#2347=ORIENTED_EDGE('',*,*,#1771,.F.);
#2348=ORIENTED_EDGE('',*,*,#1772,.T.);
#2349=ORIENTED_EDGE('',*,*,#1768,.T.);
#2350=ORIENTED_EDGE('',*,*,#1773,.F.);
#2351=ORIENTED_EDGE('',*,*,#1774,.F.);
#2352=ORIENTED_EDGE('',*,*,#1775,.T.);
#2353=ORIENTED_EDGE('',*,*,#1771,.T.);
#2354=ORIENTED_EDGE('',*,*,#1776,.F.);
#2355=ORIENTED_EDGE('',*,*,#1777,.F.);
#2356=ORIENTED_EDGE('',*,*,#1778,.T.);
#2357=ORIENTED_EDGE('',*,*,#1774,.T.);
#2358=ORIENTED_EDGE('',*,*,#1779,.F.);
#2359=ORIENTED_EDGE('',*,*,#1780,.F.);
#2360=ORIENTED_EDGE('',*,*,#1781,.T.);
#2361=ORIENTED_EDGE('',*,*,#1777,.T.);
#2362=ORIENTED_EDGE('',*,*,#1782,.F.);
#2363=ORIENTED_EDGE('',*,*,#1783,.F.);
#2364=ORIENTED_EDGE('',*,*,#1784,.T.);
#2365=ORIENTED_EDGE('',*,*,#1780,.T.);
#2366=ORIENTED_EDGE('',*,*,#1785,.F.);
#2367=ORIENTED_EDGE('',*,*,#1786,.F.);
#2368=ORIENTED_EDGE('',*,*,#1787,.T.);
#2369=ORIENTED_EDGE('',*,*,#1783,.T.);
#2370=ORIENTED_EDGE('',*,*,#1788,.F.);
#2371=ORIENTED_EDGE('',*,*,#1789,.F.);
#2372=ORIENTED_EDGE('',*,*,#1790,.F.);
#2373=ORIENTED_EDGE('',*,*,#1791,.F.);
#2374=ORIENTED_EDGE('',*,*,#1792,.T.);
#2375=ORIENTED_EDGE('',*,*,#1793,.F.);
#2376=ORIENTED_EDGE('',*,*,#1794,.F.);
#2377=ORIENTED_EDGE('',*,*,#1789,.T.);
#2378=ORIENTED_EDGE('',*,*,#1795,.T.);
#2379=ORIENTED_EDGE('',*,*,#1796,.F.);
#2380=ORIENTED_EDGE('',*,*,#1797,.F.);
#2381=ORIENTED_EDGE('',*,*,#1793,.T.);
#2382=ORIENTED_EDGE('',*,*,#1798,.T.);
#2383=ORIENTED_EDGE('',*,*,#1799,.F.);
#2384=ORIENTED_EDGE('',*,*,#1800,.F.);
#2385=ORIENTED_EDGE('',*,*,#1796,.T.);
#2386=ORIENTED_EDGE('',*,*,#1801,.T.);
#2387=ORIENTED_EDGE('',*,*,#1802,.F.);
#2388=ORIENTED_EDGE('',*,*,#1803,.F.);
#2389=ORIENTED_EDGE('',*,*,#1799,.T.);
#2390=ORIENTED_EDGE('',*,*,#1804,.T.);
#2391=ORIENTED_EDGE('',*,*,#1805,.F.);
#2392=ORIENTED_EDGE('',*,*,#1806,.F.);
#2393=ORIENTED_EDGE('',*,*,#1802,.T.);
#2394=ORIENTED_EDGE('',*,*,#1807,.T.);
#2395=ORIENTED_EDGE('',*,*,#1808,.F.);
#2396=ORIENTED_EDGE('',*,*,#1809,.F.);
#2397=ORIENTED_EDGE('',*,*,#1805,.T.);
#2398=ORIENTED_EDGE('',*,*,#1810,.T.);
#2399=ORIENTED_EDGE('',*,*,#1811,.F.);
#2400=ORIENTED_EDGE('',*,*,#1812,.F.);
#2401=ORIENTED_EDGE('',*,*,#1808,.T.);
#2402=ORIENTED_EDGE('',*,*,#1813,.T.);
#2403=ORIENTED_EDGE('',*,*,#1814,.F.);
#2404=ORIENTED_EDGE('',*,*,#1815,.F.);
#2405=ORIENTED_EDGE('',*,*,#1811,.T.);
#2406=ORIENTED_EDGE('',*,*,#1816,.T.);
#2407=ORIENTED_EDGE('',*,*,#1817,.F.);
#2408=ORIENTED_EDGE('',*,*,#1818,.F.);
#2409=ORIENTED_EDGE('',*,*,#1814,.T.);
#2410=ORIENTED_EDGE('',*,*,#1819,.T.);
#2411=ORIENTED_EDGE('',*,*,#1820,.F.);
#2412=ORIENTED_EDGE('',*,*,#1821,.F.);
#2413=ORIENTED_EDGE('',*,*,#1817,.T.);
#2414=ORIENTED_EDGE('',*,*,#1822,.T.);
#2415=ORIENTED_EDGE('',*,*,#1823,.F.);
#2416=ORIENTED_EDGE('',*,*,#1824,.F.);
#2417=ORIENTED_EDGE('',*,*,#1820,.T.);
#2418=ORIENTED_EDGE('',*,*,#1825,.T.);
#2419=ORIENTED_EDGE('',*,*,#1826,.F.);
#2420=ORIENTED_EDGE('',*,*,#1827,.F.);
#2421=ORIENTED_EDGE('',*,*,#1823,.T.);
#2422=ORIENTED_EDGE('',*,*,#1828,.T.);
#2423=ORIENTED_EDGE('',*,*,#1829,.F.);
#2424=ORIENTED_EDGE('',*,*,#1830,.F.);
#2425=ORIENTED_EDGE('',*,*,#1826,.T.);
#2426=ORIENTED_EDGE('',*,*,#1831,.T.);
#2427=ORIENTED_EDGE('',*,*,#1832,.F.);
#2428=ORIENTED_EDGE('',*,*,#1833,.F.);
#2429=ORIENTED_EDGE('',*,*,#1829,.T.);
#2430=ORIENTED_EDGE('',*,*,#1834,.T.);
#2431=ORIENTED_EDGE('',*,*,#1835,.F.);
#2432=ORIENTED_EDGE('',*,*,#1836,.F.);
#2433=ORIENTED_EDGE('',*,*,#1832,.T.);
#2434=ORIENTED_EDGE('',*,*,#1837,.T.);
#2435=ORIENTED_EDGE('',*,*,#1838,.F.);
#2436=ORIENTED_EDGE('',*,*,#1839,.F.);
#2437=ORIENTED_EDGE('',*,*,#1835,.T.);
#2438=ORIENTED_EDGE('',*,*,#1840,.T.);
#2439=ORIENTED_EDGE('',*,*,#1841,.F.);
#2440=ORIENTED_EDGE('',*,*,#1842,.F.);
#2441=ORIENTED_EDGE('',*,*,#1838,.T.);
#2442=ORIENTED_EDGE('',*,*,#1843,.T.);
#2443=ORIENTED_EDGE('',*,*,#1844,.F.);
#2444=ORIENTED_EDGE('',*,*,#1845,.F.);
#2445=ORIENTED_EDGE('',*,*,#1841,.T.);
#2446=ORIENTED_EDGE('',*,*,#1846,.T.);
#2447=ORIENTED_EDGE('',*,*,#1847,.F.);
#2448=ORIENTED_EDGE('',*,*,#1848,.F.);
#2449=ORIENTED_EDGE('',*,*,#1844,.T.);
#2450=ORIENTED_EDGE('',*,*,#1849,.T.);
#2451=ORIENTED_EDGE('',*,*,#1850,.F.);
#2452=ORIENTED_EDGE('',*,*,#1851,.F.);
#2453=ORIENTED_EDGE('',*,*,#1847,.T.);
#2454=ORIENTED_EDGE('',*,*,#1852,.T.);
#2455=ORIENTED_EDGE('',*,*,#1853,.F.);
#2456=ORIENTED_EDGE('',*,*,#1854,.F.);
#2457=ORIENTED_EDGE('',*,*,#1850,.T.);
#2458=ORIENTED_EDGE('',*,*,#1855,.T.);
#2459=ORIENTED_EDGE('',*,*,#1856,.F.);
#2460=ORIENTED_EDGE('',*,*,#1857,.F.);
#2461=ORIENTED_EDGE('',*,*,#1853,.T.);
#2462=ORIENTED_EDGE('',*,*,#1858,.T.);
#2463=ORIENTED_EDGE('',*,*,#1859,.F.);
#2464=ORIENTED_EDGE('',*,*,#1860,.F.);
#2465=ORIENTED_EDGE('',*,*,#1856,.T.);
#2466=ORIENTED_EDGE('',*,*,#1861,.T.);
#2467=ORIENTED_EDGE('',*,*,#1862,.F.);
#2468=ORIENTED_EDGE('',*,*,#1863,.F.);
#2469=ORIENTED_EDGE('',*,*,#1859,.T.);
#2470=ORIENTED_EDGE('',*,*,#1864,.T.);
#2471=ORIENTED_EDGE('',*,*,#1865,.F.);
#2472=ORIENTED_EDGE('',*,*,#1866,.F.);
#2473=ORIENTED_EDGE('',*,*,#1862,.T.);
#2474=ORIENTED_EDGE('',*,*,#1867,.T.);
#2475=ORIENTED_EDGE('',*,*,#1868,.F.);
#2476=ORIENTED_EDGE('',*,*,#1869,.F.);
#2477=ORIENTED_EDGE('',*,*,#1865,.T.);
#2478=ORIENTED_EDGE('',*,*,#1870,.T.);
#2479=ORIENTED_EDGE('',*,*,#1871,.F.);
#2480=ORIENTED_EDGE('',*,*,#1872,.F.);
#2481=ORIENTED_EDGE('',*,*,#1868,.T.);
#2482=ORIENTED_EDGE('',*,*,#1873,.T.);
#2483=ORIENTED_EDGE('',*,*,#1874,.F.);
#2484=ORIENTED_EDGE('',*,*,#1875,.F.);
#2485=ORIENTED_EDGE('',*,*,#1871,.T.);
#2486=ORIENTED_EDGE('',*,*,#1876,.T.);
#2487=ORIENTED_EDGE('',*,*,#1877,.F.);
#2488=ORIENTED_EDGE('',*,*,#1878,.F.);
#2489=ORIENTED_EDGE('',*,*,#1874,.T.);
#2490=ORIENTED_EDGE('',*,*,#1879,.T.);
#2491=ORIENTED_EDGE('',*,*,#1880,.F.);
#2492=ORIENTED_EDGE('',*,*,#1881,.F.);
#2493=ORIENTED_EDGE('',*,*,#1877,.T.);
#2494=ORIENTED_EDGE('',*,*,#1882,.T.);
#2495=ORIENTED_EDGE('',*,*,#1883,.F.);
#2496=ORIENTED_EDGE('',*,*,#1884,.F.);
#2497=ORIENTED_EDGE('',*,*,#1880,.T.);
#2498=ORIENTED_EDGE('',*,*,#1885,.T.);
#2499=ORIENTED_EDGE('',*,*,#1886,.T.);
#2500=ORIENTED_EDGE('',*,*,#1887,.F.);
#2501=ORIENTED_EDGE('',*,*,#1888,.F.);
#2502=ORIENTED_EDGE('',*,*,#1883,.T.);
#2503=ORIENTED_EDGE('',*,*,#1889,.T.);
#2504=ORIENTED_EDGE('',*,*,#1890,.F.);
#2505=ORIENTED_EDGE('',*,*,#1891,.F.);
#2506=ORIENTED_EDGE('',*,*,#1887,.T.);
#2507=ORIENTED_EDGE('',*,*,#1892,.T.);
#2508=ORIENTED_EDGE('',*,*,#1893,.F.);
#2509=ORIENTED_EDGE('',*,*,#1894,.F.);
#2510=ORIENTED_EDGE('',*,*,#1890,.T.);
#2511=ORIENTED_EDGE('',*,*,#1895,.T.);
#2512=ORIENTED_EDGE('',*,*,#1896,.F.);
#2513=ORIENTED_EDGE('',*,*,#1897,.F.);
#2514=ORIENTED_EDGE('',*,*,#1893,.T.);
#2515=ORIENTED_EDGE('',*,*,#1898,.T.);
#2516=ORIENTED_EDGE('',*,*,#1899,.F.);
#2517=ORIENTED_EDGE('',*,*,#1900,.F.);
#2518=ORIENTED_EDGE('',*,*,#1896,.T.);
#2519=ORIENTED_EDGE('',*,*,#1901,.T.);
#2520=ORIENTED_EDGE('',*,*,#1902,.F.);
#2521=ORIENTED_EDGE('',*,*,#1903,.F.);
#2522=ORIENTED_EDGE('',*,*,#1899,.T.);
#2523=ORIENTED_EDGE('',*,*,#1904,.T.);
#2524=ORIENTED_EDGE('',*,*,#1905,.F.);
#2525=ORIENTED_EDGE('',*,*,#1906,.F.);
#2526=ORIENTED_EDGE('',*,*,#1902,.T.);
#2527=ORIENTED_EDGE('',*,*,#1907,.T.);
#2528=ORIENTED_EDGE('',*,*,#1908,.F.);
#2529=ORIENTED_EDGE('',*,*,#1909,.F.);
#2530=ORIENTED_EDGE('',*,*,#1905,.T.);
#2531=ORIENTED_EDGE('',*,*,#1910,.T.);
#2532=ORIENTED_EDGE('',*,*,#1911,.F.);
#2533=ORIENTED_EDGE('',*,*,#1912,.F.);
#2534=ORIENTED_EDGE('',*,*,#1908,.T.);
#2535=ORIENTED_EDGE('',*,*,#1913,.T.);
#2536=ORIENTED_EDGE('',*,*,#1914,.F.);
#2537=ORIENTED_EDGE('',*,*,#1915,.F.);
#2538=ORIENTED_EDGE('',*,*,#1911,.T.);
#2539=ORIENTED_EDGE('',*,*,#1916,.T.);
#2540=ORIENTED_EDGE('',*,*,#1917,.F.);
#2541=ORIENTED_EDGE('',*,*,#1918,.F.);
#2542=ORIENTED_EDGE('',*,*,#1914,.T.);
#2543=ORIENTED_EDGE('',*,*,#1919,.T.);
#2544=ORIENTED_EDGE('',*,*,#1920,.F.);
#2545=ORIENTED_EDGE('',*,*,#1921,.F.);
#2546=ORIENTED_EDGE('',*,*,#1917,.T.);
#2547=ORIENTED_EDGE('',*,*,#1922,.T.);
#2548=ORIENTED_EDGE('',*,*,#1923,.F.);
#2549=ORIENTED_EDGE('',*,*,#1924,.F.);
#2550=ORIENTED_EDGE('',*,*,#1920,.T.);
#2551=ORIENTED_EDGE('',*,*,#1925,.T.);
#2552=ORIENTED_EDGE('',*,*,#1926,.F.);
#2553=ORIENTED_EDGE('',*,*,#1927,.F.);
#2554=ORIENTED_EDGE('',*,*,#1928,.T.);
#2555=ORIENTED_EDGE('',*,*,#1929,.F.);
#2556=ORIENTED_EDGE('',*,*,#1928,.F.);
#2557=ORIENTED_EDGE('',*,*,#1930,.F.);
#2558=ORIENTED_EDGE('',*,*,#1931,.T.);
#2559=ORIENTED_EDGE('',*,*,#1932,.F.);
#2560=ORIENTED_EDGE('',*,*,#1931,.F.);
#2561=ORIENTED_EDGE('',*,*,#1933,.F.);
#2562=ORIENTED_EDGE('',*,*,#1934,.T.);
#2563=ORIENTED_EDGE('',*,*,#1926,.T.);
#2564=ORIENTED_EDGE('',*,*,#1927,.T.);
#2565=ORIENTED_EDGE('',*,*,#1935,.T.);
#2566=ORIENTED_EDGE('',*,*,#1930,.T.);
#2567=ORIENTED_EDGE('',*,*,#1935,.F.);
#2568=ORIENTED_EDGE('',*,*,#1936,.T.);
#2569=ORIENTED_EDGE('',*,*,#1937,.T.);
#2570=ORIENTED_EDGE('',*,*,#1938,.F.);
#2571=ORIENTED_EDGE('',*,*,#1937,.F.);
#2572=ORIENTED_EDGE('',*,*,#1939,.T.);
#2573=ORIENTED_EDGE('',*,*,#1791,.T.);
#2574=ORIENTED_EDGE('',*,*,#1940,.T.);
#2575=ORIENTED_EDGE('',*,*,#1941,.T.);
#2576=ORIENTED_EDGE('',*,*,#1923,.T.);
#2577=ORIENTED_EDGE('',*,*,#1942,.T.);
#2578=ORIENTED_EDGE('',*,*,#1943,.F.);
#2579=ORIENTED_EDGE('',*,*,#1944,.F.);
#2580=ORIENTED_EDGE('',*,*,#1786,.T.);
#2581=ORIENTED_EDGE('',*,*,#1945,.F.);
#2582=ORIENTED_EDGE('',*,*,#1941,.F.);
#2583=ORIENTED_EDGE('',*,*,#1946,.T.);
#2584=ORIENTED_EDGE('',*,*,#1936,.F.);
#2585=ORIENTED_EDGE('',*,*,#1945,.T.);
#2586=ORIENTED_EDGE('',*,*,#1788,.T.);
#2587=ORIENTED_EDGE('',*,*,#1785,.T.);
#2588=ORIENTED_EDGE('',*,*,#1782,.T.);
#2589=ORIENTED_EDGE('',*,*,#1779,.T.);
#2590=ORIENTED_EDGE('',*,*,#1776,.T.);
#2591=ORIENTED_EDGE('',*,*,#1773,.T.);
#2592=ORIENTED_EDGE('',*,*,#1770,.T.);
#2593=ORIENTED_EDGE('',*,*,#1767,.T.);
#2594=ORIENTED_EDGE('',*,*,#1764,.T.);
#2595=ORIENTED_EDGE('',*,*,#1761,.T.);
#2596=ORIENTED_EDGE('',*,*,#1758,.T.);
#2597=ORIENTED_EDGE('',*,*,#1755,.T.);
#2598=ORIENTED_EDGE('',*,*,#1752,.T.);
#2599=ORIENTED_EDGE('',*,*,#1749,.T.);
#2600=ORIENTED_EDGE('',*,*,#1746,.T.);
#2601=ORIENTED_EDGE('',*,*,#1743,.T.);
#2602=ORIENTED_EDGE('',*,*,#1740,.T.);
#2603=ORIENTED_EDGE('',*,*,#1737,.T.);
#2604=ORIENTED_EDGE('',*,*,#1734,.T.);
#2605=ORIENTED_EDGE('',*,*,#1731,.T.);
#2606=ORIENTED_EDGE('',*,*,#1728,.T.);
#2607=ORIENTED_EDGE('',*,*,#1725,.T.);
#2608=ORIENTED_EDGE('',*,*,#1722,.T.);
#2609=ORIENTED_EDGE('',*,*,#1719,.T.);
#2610=ORIENTED_EDGE('',*,*,#1716,.T.);
#2611=ORIENTED_EDGE('',*,*,#1713,.T.);
#2612=ORIENTED_EDGE('',*,*,#1710,.T.);
#2613=ORIENTED_EDGE('',*,*,#1707,.T.);
#2614=ORIENTED_EDGE('',*,*,#1704,.T.);
#2615=ORIENTED_EDGE('',*,*,#1701,.T.);
#2616=ORIENTED_EDGE('',*,*,#1698,.T.);
#2617=ORIENTED_EDGE('',*,*,#1695,.T.);
#2618=ORIENTED_EDGE('',*,*,#1692,.T.);
#2619=ORIENTED_EDGE('',*,*,#1689,.T.);
#2620=ORIENTED_EDGE('',*,*,#1686,.T.);
#2621=ORIENTED_EDGE('',*,*,#1683,.T.);
#2622=ORIENTED_EDGE('',*,*,#1680,.T.);
#2623=ORIENTED_EDGE('',*,*,#1677,.T.);
#2624=ORIENTED_EDGE('',*,*,#1674,.T.);
#2625=ORIENTED_EDGE('',*,*,#1671,.T.);
#2626=ORIENTED_EDGE('',*,*,#1668,.T.);
#2627=ORIENTED_EDGE('',*,*,#1665,.T.);
#2628=ORIENTED_EDGE('',*,*,#1662,.T.);
#2629=ORIENTED_EDGE('',*,*,#1659,.T.);
#2630=ORIENTED_EDGE('',*,*,#1947,.F.);
#2631=ORIENTED_EDGE('',*,*,#1942,.F.);
#2632=ORIENTED_EDGE('',*,*,#1925,.F.);
#2633=ORIENTED_EDGE('',*,*,#1922,.F.);
#2634=ORIENTED_EDGE('',*,*,#1919,.F.);
#2635=ORIENTED_EDGE('',*,*,#1916,.F.);
#2636=ORIENTED_EDGE('',*,*,#1913,.F.);
#2637=ORIENTED_EDGE('',*,*,#1910,.F.);
#2638=ORIENTED_EDGE('',*,*,#1907,.F.);
#2639=ORIENTED_EDGE('',*,*,#1904,.F.);
#2640=ORIENTED_EDGE('',*,*,#1901,.F.);
#2641=ORIENTED_EDGE('',*,*,#1898,.F.);
#2642=ORIENTED_EDGE('',*,*,#1895,.F.);
#2643=ORIENTED_EDGE('',*,*,#1892,.F.);
#2644=ORIENTED_EDGE('',*,*,#1889,.F.);
#2645=ORIENTED_EDGE('',*,*,#1886,.F.);
#2646=ORIENTED_EDGE('',*,*,#1885,.F.);
#2647=ORIENTED_EDGE('',*,*,#1882,.F.);
#2648=ORIENTED_EDGE('',*,*,#1879,.F.);
#2649=ORIENTED_EDGE('',*,*,#1876,.F.);
#2650=ORIENTED_EDGE('',*,*,#1873,.F.);
#2651=ORIENTED_EDGE('',*,*,#1870,.F.);
#2652=ORIENTED_EDGE('',*,*,#1867,.F.);
#2653=ORIENTED_EDGE('',*,*,#1864,.F.);
#2654=ORIENTED_EDGE('',*,*,#1861,.F.);
#2655=ORIENTED_EDGE('',*,*,#1858,.F.);
#2656=ORIENTED_EDGE('',*,*,#1855,.F.);
#2657=ORIENTED_EDGE('',*,*,#1852,.F.);
#2658=ORIENTED_EDGE('',*,*,#1849,.F.);
#2659=ORIENTED_EDGE('',*,*,#1846,.F.);
#2660=ORIENTED_EDGE('',*,*,#1843,.F.);
#2661=ORIENTED_EDGE('',*,*,#1840,.F.);
#2662=ORIENTED_EDGE('',*,*,#1837,.F.);
#2663=ORIENTED_EDGE('',*,*,#1834,.F.);
#2664=ORIENTED_EDGE('',*,*,#1831,.F.);
#2665=ORIENTED_EDGE('',*,*,#1828,.F.);
#2666=ORIENTED_EDGE('',*,*,#1825,.F.);
#2667=ORIENTED_EDGE('',*,*,#1822,.F.);
#2668=ORIENTED_EDGE('',*,*,#1819,.F.);
#2669=ORIENTED_EDGE('',*,*,#1816,.F.);
#2670=ORIENTED_EDGE('',*,*,#1813,.F.);
#2671=ORIENTED_EDGE('',*,*,#1810,.F.);
#2672=ORIENTED_EDGE('',*,*,#1807,.F.);
#2673=ORIENTED_EDGE('',*,*,#1804,.F.);
#2674=ORIENTED_EDGE('',*,*,#1801,.F.);
#2675=ORIENTED_EDGE('',*,*,#1798,.F.);
#2676=ORIENTED_EDGE('',*,*,#1795,.F.);
#2677=ORIENTED_EDGE('',*,*,#1792,.F.);
#2678=ORIENTED_EDGE('',*,*,#1939,.F.);
#2679=ORIENTED_EDGE('',*,*,#1940,.F.);
#2680=ORIENTED_EDGE('',*,*,#1790,.T.);
#2681=ORIENTED_EDGE('',*,*,#1794,.T.);
#2682=ORIENTED_EDGE('',*,*,#1797,.T.);
#2683=ORIENTED_EDGE('',*,*,#1800,.T.);
#2684=ORIENTED_EDGE('',*,*,#1803,.T.);
#2685=ORIENTED_EDGE('',*,*,#1806,.T.);
#2686=ORIENTED_EDGE('',*,*,#1809,.T.);
#2687=ORIENTED_EDGE('',*,*,#1812,.T.);
#2688=ORIENTED_EDGE('',*,*,#1815,.T.);
#2689=ORIENTED_EDGE('',*,*,#1818,.T.);
#2690=ORIENTED_EDGE('',*,*,#1821,.T.);
#2691=ORIENTED_EDGE('',*,*,#1824,.T.);
#2692=ORIENTED_EDGE('',*,*,#1827,.T.);
#2693=ORIENTED_EDGE('',*,*,#1830,.T.);
#2694=ORIENTED_EDGE('',*,*,#1833,.T.);
#2695=ORIENTED_EDGE('',*,*,#1836,.T.);
#2696=ORIENTED_EDGE('',*,*,#1839,.T.);
#2697=ORIENTED_EDGE('',*,*,#1842,.T.);
#2698=ORIENTED_EDGE('',*,*,#1845,.T.);
#2699=ORIENTED_EDGE('',*,*,#1848,.T.);
#2700=ORIENTED_EDGE('',*,*,#1851,.T.);
#2701=ORIENTED_EDGE('',*,*,#1854,.T.);
#2702=ORIENTED_EDGE('',*,*,#1857,.T.);
#2703=ORIENTED_EDGE('',*,*,#1860,.T.);
#2704=ORIENTED_EDGE('',*,*,#1863,.T.);
#2705=ORIENTED_EDGE('',*,*,#1866,.T.);
#2706=ORIENTED_EDGE('',*,*,#1869,.T.);
#2707=ORIENTED_EDGE('',*,*,#1872,.T.);
#2708=ORIENTED_EDGE('',*,*,#1875,.T.);
#2709=ORIENTED_EDGE('',*,*,#1878,.T.);
#2710=ORIENTED_EDGE('',*,*,#1881,.T.);
#2711=ORIENTED_EDGE('',*,*,#1884,.T.);
#2712=ORIENTED_EDGE('',*,*,#1888,.T.);
#2713=ORIENTED_EDGE('',*,*,#1891,.T.);
#2714=ORIENTED_EDGE('',*,*,#1894,.T.);
#2715=ORIENTED_EDGE('',*,*,#1897,.T.);
#2716=ORIENTED_EDGE('',*,*,#1900,.T.);
#2717=ORIENTED_EDGE('',*,*,#1903,.T.);
#2718=ORIENTED_EDGE('',*,*,#1906,.T.);
#2719=ORIENTED_EDGE('',*,*,#1909,.T.);
#2720=ORIENTED_EDGE('',*,*,#1912,.T.);
#2721=ORIENTED_EDGE('',*,*,#1915,.T.);
#2722=ORIENTED_EDGE('',*,*,#1918,.T.);
#2723=ORIENTED_EDGE('',*,*,#1921,.T.);
#2724=ORIENTED_EDGE('',*,*,#1924,.T.);
#2725=ORIENTED_EDGE('',*,*,#1944,.T.);
#2726=ORIENTED_EDGE('',*,*,#1948,.F.);
#2727=ORIENTED_EDGE('',*,*,#1657,.F.);
#2728=ORIENTED_EDGE('',*,*,#1661,.F.);
#2729=ORIENTED_EDGE('',*,*,#1664,.F.);
#2730=ORIENTED_EDGE('',*,*,#1667,.F.);
#2731=ORIENTED_EDGE('',*,*,#1670,.F.);
#2732=ORIENTED_EDGE('',*,*,#1673,.F.);
#2733=ORIENTED_EDGE('',*,*,#1676,.F.);
#2734=ORIENTED_EDGE('',*,*,#1679,.F.);
#2735=ORIENTED_EDGE('',*,*,#1682,.F.);
#2736=ORIENTED_EDGE('',*,*,#1685,.F.);
#2737=ORIENTED_EDGE('',*,*,#1688,.F.);
#2738=ORIENTED_EDGE('',*,*,#1691,.F.);
#2739=ORIENTED_EDGE('',*,*,#1694,.F.);
#2740=ORIENTED_EDGE('',*,*,#1697,.F.);
#2741=ORIENTED_EDGE('',*,*,#1700,.F.);
#2742=ORIENTED_EDGE('',*,*,#1703,.F.);
#2743=ORIENTED_EDGE('',*,*,#1706,.F.);
#2744=ORIENTED_EDGE('',*,*,#1709,.F.);
#2745=ORIENTED_EDGE('',*,*,#1712,.F.);
#2746=ORIENTED_EDGE('',*,*,#1715,.F.);
#2747=ORIENTED_EDGE('',*,*,#1718,.F.);
#2748=ORIENTED_EDGE('',*,*,#1721,.F.);
#2749=ORIENTED_EDGE('',*,*,#1724,.F.);
#2750=ORIENTED_EDGE('',*,*,#1727,.F.);
#2751=ORIENTED_EDGE('',*,*,#1730,.F.);
#2752=ORIENTED_EDGE('',*,*,#1733,.F.);
#2753=ORIENTED_EDGE('',*,*,#1736,.F.);
#2754=ORIENTED_EDGE('',*,*,#1739,.F.);
#2755=ORIENTED_EDGE('',*,*,#1742,.F.);
#2756=ORIENTED_EDGE('',*,*,#1745,.F.);
#2757=ORIENTED_EDGE('',*,*,#1748,.F.);
#2758=ORIENTED_EDGE('',*,*,#1751,.F.);
#2759=ORIENTED_EDGE('',*,*,#1754,.F.);
#2760=ORIENTED_EDGE('',*,*,#1757,.F.);
#2761=ORIENTED_EDGE('',*,*,#1760,.F.);
#2762=ORIENTED_EDGE('',*,*,#1763,.F.);
#2763=ORIENTED_EDGE('',*,*,#1766,.F.);
#2764=ORIENTED_EDGE('',*,*,#1769,.F.);
#2765=ORIENTED_EDGE('',*,*,#1772,.F.);
#2766=ORIENTED_EDGE('',*,*,#1775,.F.);
#2767=ORIENTED_EDGE('',*,*,#1778,.F.);
#2768=ORIENTED_EDGE('',*,*,#1781,.F.);
#2769=ORIENTED_EDGE('',*,*,#1784,.F.);
#2770=ORIENTED_EDGE('',*,*,#1787,.F.);
#2771=ORIENTED_EDGE('',*,*,#1946,.F.);
#2772=ORIENTED_EDGE('',*,*,#1938,.T.);
#2773=ORIENTED_EDGE('',*,*,#1932,.T.);
#2774=ORIENTED_EDGE('',*,*,#1949,.F.);
#2775=ORIENTED_EDGE('',*,*,#1934,.F.);
#2776=ORIENTED_EDGE('',*,*,#1950,.F.);
#2777=ORIENTED_EDGE('',*,*,#1951,.F.);
#2778=ORIENTED_EDGE('',*,*,#1952,.F.);
#2779=ORIENTED_EDGE('',*,*,#1953,.F.);
#2780=ORIENTED_EDGE('',*,*,#1929,.T.);
#2781=ORIENTED_EDGE('',*,*,#1658,.F.);
#2782=ORIENTED_EDGE('',*,*,#1948,.T.);
#2783=ORIENTED_EDGE('',*,*,#1943,.T.);
#2784=ORIENTED_EDGE('',*,*,#1947,.T.);
#2785=ORIENTED_EDGE('',*,*,#1953,.T.);
#2786=ORIENTED_EDGE('',*,*,#1954,.F.);
#2787=ORIENTED_EDGE('',*,*,#1952,.T.);
#2788=ORIENTED_EDGE('',*,*,#1955,.F.);
#2789=ORIENTED_EDGE('',*,*,#1951,.T.);
#2790=ORIENTED_EDGE('',*,*,#1956,.F.);
#2791=ORIENTED_EDGE('',*,*,#1950,.T.);
#2792=ORIENTED_EDGE('',*,*,#1957,.F.);
#2793=ORIENTED_EDGE('',*,*,#1949,.T.);
#2794=ORIENTED_EDGE('',*,*,#1958,.F.);
#2795=ORIENTED_EDGE('',*,*,#1959,.T.);
#2796=ORIENTED_EDGE('',*,*,#1960,.T.);
#2797=ORIENTED_EDGE('',*,*,#1961,.T.);
#2798=ORIENTED_EDGE('',*,*,#1962,.T.);
#2799=ORIENTED_EDGE('',*,*,#1963,.T.);
#2800=ORIENTED_EDGE('',*,*,#1964,.T.);
#2801=ORIENTED_EDGE('',*,*,#1965,.T.);
#2802=ORIENTED_EDGE('',*,*,#1954,.T.);
#2803=ORIENTED_EDGE('',*,*,#1966,.F.);
#2804=ORIENTED_EDGE('',*,*,#1960,.F.);
#2805=ORIENTED_EDGE('',*,*,#1966,.T.);
#2806=ORIENTED_EDGE('',*,*,#1955,.T.);
#2807=ORIENTED_EDGE('',*,*,#1967,.F.);
#2808=ORIENTED_EDGE('',*,*,#1961,.F.);
#2809=ORIENTED_EDGE('',*,*,#1967,.T.);
#2810=ORIENTED_EDGE('',*,*,#1956,.T.);
#2811=ORIENTED_EDGE('',*,*,#1968,.F.);
#2812=ORIENTED_EDGE('',*,*,#1962,.F.);
#2813=ORIENTED_EDGE('',*,*,#1968,.T.);
#2814=ORIENTED_EDGE('',*,*,#1957,.T.);
#2815=ORIENTED_EDGE('',*,*,#1969,.F.);
#2816=ORIENTED_EDGE('',*,*,#1963,.F.);
#2817=ORIENTED_EDGE('',*,*,#1969,.T.);
#2818=ORIENTED_EDGE('',*,*,#1933,.T.);
#2819=ORIENTED_EDGE('',*,*,#1970,.F.);
#2820=ORIENTED_EDGE('',*,*,#1964,.F.);
#2821=ORIENTED_EDGE('',*,*,#1970,.T.);
#2822=ORIENTED_EDGE('',*,*,#1958,.T.);
#2823=ORIENTED_EDGE('',*,*,#1965,.F.);
#2824=ORIENTED_EDGE('',*,*,#1959,.F.);
#2825=ORIENTED_EDGE('',*,*,#1971,.F.);
#2826=ORIENTED_EDGE('',*,*,#1972,.T.);
#2827=ORIENTED_EDGE('',*,*,#1973,.T.);
#2828=ORIENTED_EDGE('',*,*,#1974,.F.);
#2829=ORIENTED_EDGE('',*,*,#1975,.F.);
#2830=ORIENTED_EDGE('',*,*,#1976,.T.);
#2831=ORIENTED_EDGE('',*,*,#1971,.T.);
#2832=ORIENTED_EDGE('',*,*,#1977,.F.);
#2833=ORIENTED_EDGE('',*,*,#1978,.F.);
#2834=ORIENTED_EDGE('',*,*,#1979,.T.);
#2835=ORIENTED_EDGE('',*,*,#1975,.T.);
#2836=ORIENTED_EDGE('',*,*,#1980,.F.);
#2837=ORIENTED_EDGE('',*,*,#1981,.F.);
#2838=ORIENTED_EDGE('',*,*,#1982,.T.);
#2839=ORIENTED_EDGE('',*,*,#1978,.T.);
#2840=ORIENTED_EDGE('',*,*,#1983,.F.);
#2841=ORIENTED_EDGE('',*,*,#1984,.F.);
#2842=ORIENTED_EDGE('',*,*,#1985,.T.);
#2843=ORIENTED_EDGE('',*,*,#1981,.T.);
#2844=ORIENTED_EDGE('',*,*,#1986,.F.);
#2845=ORIENTED_EDGE('',*,*,#1987,.F.);
#2846=ORIENTED_EDGE('',*,*,#1988,.T.);
#2847=ORIENTED_EDGE('',*,*,#1984,.T.);
#2848=ORIENTED_EDGE('',*,*,#1989,.F.);
#2849=ORIENTED_EDGE('',*,*,#1990,.F.);
#2850=ORIENTED_EDGE('',*,*,#1991,.T.);
#2851=ORIENTED_EDGE('',*,*,#1987,.T.);
#2852=ORIENTED_EDGE('',*,*,#1992,.F.);
#2853=ORIENTED_EDGE('',*,*,#1993,.F.);
#2854=ORIENTED_EDGE('',*,*,#1994,.T.);
#2855=ORIENTED_EDGE('',*,*,#1990,.T.);
#2856=ORIENTED_EDGE('',*,*,#1995,.F.);
#2857=ORIENTED_EDGE('',*,*,#1996,.F.);
#2858=ORIENTED_EDGE('',*,*,#1997,.T.);
#2859=ORIENTED_EDGE('',*,*,#1993,.T.);
#2860=ORIENTED_EDGE('',*,*,#1998,.F.);
#2861=ORIENTED_EDGE('',*,*,#1999,.F.);
#2862=ORIENTED_EDGE('',*,*,#2000,.T.);
#2863=ORIENTED_EDGE('',*,*,#1996,.T.);
#2864=ORIENTED_EDGE('',*,*,#2001,.F.);
#2865=ORIENTED_EDGE('',*,*,#2002,.F.);
#2866=ORIENTED_EDGE('',*,*,#2003,.F.);
#2867=ORIENTED_EDGE('',*,*,#2004,.F.);
#2868=ORIENTED_EDGE('',*,*,#2005,.T.);
#2869=ORIENTED_EDGE('',*,*,#2006,.F.);
#2870=ORIENTED_EDGE('',*,*,#2007,.F.);
#2871=ORIENTED_EDGE('',*,*,#2002,.T.);
#2872=ORIENTED_EDGE('',*,*,#2008,.T.);
#2873=ORIENTED_EDGE('',*,*,#2009,.F.);
#2874=ORIENTED_EDGE('',*,*,#2010,.F.);
#2875=ORIENTED_EDGE('',*,*,#2006,.T.);
#2876=ORIENTED_EDGE('',*,*,#2011,.T.);
#2877=ORIENTED_EDGE('',*,*,#2012,.F.);
#2878=ORIENTED_EDGE('',*,*,#2013,.F.);
#2879=ORIENTED_EDGE('',*,*,#2009,.T.);
#2880=ORIENTED_EDGE('',*,*,#2014,.T.);
#2881=ORIENTED_EDGE('',*,*,#2015,.F.);
#2882=ORIENTED_EDGE('',*,*,#2016,.F.);
#2883=ORIENTED_EDGE('',*,*,#2012,.T.);
#2884=ORIENTED_EDGE('',*,*,#2017,.T.);
#2885=ORIENTED_EDGE('',*,*,#2018,.F.);
#2886=ORIENTED_EDGE('',*,*,#2019,.F.);
#2887=ORIENTED_EDGE('',*,*,#2015,.T.);
#2888=ORIENTED_EDGE('',*,*,#2020,.T.);
#2889=ORIENTED_EDGE('',*,*,#2021,.F.);
#2890=ORIENTED_EDGE('',*,*,#2022,.F.);
#2891=ORIENTED_EDGE('',*,*,#2018,.T.);
#2892=ORIENTED_EDGE('',*,*,#2023,.T.);
#2893=ORIENTED_EDGE('',*,*,#2024,.F.);
#2894=ORIENTED_EDGE('',*,*,#2025,.F.);
#2895=ORIENTED_EDGE('',*,*,#2021,.T.);
#2896=ORIENTED_EDGE('',*,*,#2026,.T.);
#2897=ORIENTED_EDGE('',*,*,#2027,.F.);
#2898=ORIENTED_EDGE('',*,*,#2028,.F.);
#2899=ORIENTED_EDGE('',*,*,#2024,.T.);
#2900=ORIENTED_EDGE('',*,*,#2029,.T.);
#2901=ORIENTED_EDGE('',*,*,#2030,.F.);
#2902=ORIENTED_EDGE('',*,*,#2031,.F.);
#2903=ORIENTED_EDGE('',*,*,#2027,.T.);
#2904=ORIENTED_EDGE('',*,*,#2032,.T.);
#2905=ORIENTED_EDGE('',*,*,#2033,.F.);
#2906=ORIENTED_EDGE('',*,*,#2034,.F.);
#2907=ORIENTED_EDGE('',*,*,#2035,.T.);
#2908=ORIENTED_EDGE('',*,*,#2036,.F.);
#2909=ORIENTED_EDGE('',*,*,#2035,.F.);
#2910=ORIENTED_EDGE('',*,*,#2037,.F.);
#2911=ORIENTED_EDGE('',*,*,#2038,.T.);
#2912=ORIENTED_EDGE('',*,*,#2039,.F.);
#2913=ORIENTED_EDGE('',*,*,#2038,.F.);
#2914=ORIENTED_EDGE('',*,*,#2040,.F.);
#2915=ORIENTED_EDGE('',*,*,#2041,.T.);
#2916=ORIENTED_EDGE('',*,*,#2033,.T.);
#2917=ORIENTED_EDGE('',*,*,#2034,.T.);
#2918=ORIENTED_EDGE('',*,*,#2042,.T.);
#2919=ORIENTED_EDGE('',*,*,#2037,.T.);
#2920=ORIENTED_EDGE('',*,*,#2042,.F.);
#2921=ORIENTED_EDGE('',*,*,#2043,.T.);
#2922=ORIENTED_EDGE('',*,*,#2044,.T.);
#2923=ORIENTED_EDGE('',*,*,#2045,.F.);
#2924=ORIENTED_EDGE('',*,*,#2044,.F.);
#2925=ORIENTED_EDGE('',*,*,#2046,.T.);
#2926=ORIENTED_EDGE('',*,*,#2004,.T.);
#2927=ORIENTED_EDGE('',*,*,#2047,.T.);
#2928=ORIENTED_EDGE('',*,*,#2048,.T.);
#2929=ORIENTED_EDGE('',*,*,#2030,.T.);
#2930=ORIENTED_EDGE('',*,*,#2049,.T.);
#2931=ORIENTED_EDGE('',*,*,#2050,.F.);
#2932=ORIENTED_EDGE('',*,*,#2051,.F.);
#2933=ORIENTED_EDGE('',*,*,#1999,.T.);
#2934=ORIENTED_EDGE('',*,*,#2052,.F.);
#2935=ORIENTED_EDGE('',*,*,#2048,.F.);
#2936=ORIENTED_EDGE('',*,*,#2053,.T.);
#2937=ORIENTED_EDGE('',*,*,#2043,.F.);
#2938=ORIENTED_EDGE('',*,*,#2052,.T.);
#2939=ORIENTED_EDGE('',*,*,#2001,.T.);
#2940=ORIENTED_EDGE('',*,*,#1998,.T.);
#2941=ORIENTED_EDGE('',*,*,#1995,.T.);
#2942=ORIENTED_EDGE('',*,*,#1992,.T.);
#2943=ORIENTED_EDGE('',*,*,#1989,.T.);
#2944=ORIENTED_EDGE('',*,*,#1986,.T.);
#2945=ORIENTED_EDGE('',*,*,#1983,.T.);
#2946=ORIENTED_EDGE('',*,*,#1980,.T.);
#2947=ORIENTED_EDGE('',*,*,#1977,.T.);
#2948=ORIENTED_EDGE('',*,*,#1974,.T.);
#2949=ORIENTED_EDGE('',*,*,#2054,.F.);
#2950=ORIENTED_EDGE('',*,*,#2049,.F.);
#2951=ORIENTED_EDGE('',*,*,#2032,.F.);
#2952=ORIENTED_EDGE('',*,*,#2029,.F.);
#2953=ORIENTED_EDGE('',*,*,#2026,.F.);
#2954=ORIENTED_EDGE('',*,*,#2023,.F.);
#2955=ORIENTED_EDGE('',*,*,#2020,.F.);
#2956=ORIENTED_EDGE('',*,*,#2017,.F.);
#2957=ORIENTED_EDGE('',*,*,#2014,.F.);
#2958=ORIENTED_EDGE('',*,*,#2011,.F.);
#2959=ORIENTED_EDGE('',*,*,#2008,.F.);
#2960=ORIENTED_EDGE('',*,*,#2005,.F.);
#2961=ORIENTED_EDGE('',*,*,#2046,.F.);
#2962=ORIENTED_EDGE('',*,*,#2047,.F.);
#2963=ORIENTED_EDGE('',*,*,#2003,.T.);
#2964=ORIENTED_EDGE('',*,*,#2007,.T.);
#2965=ORIENTED_EDGE('',*,*,#2010,.T.);
#2966=ORIENTED_EDGE('',*,*,#2013,.T.);
#2967=ORIENTED_EDGE('',*,*,#2016,.T.);
#2968=ORIENTED_EDGE('',*,*,#2019,.T.);
#2969=ORIENTED_EDGE('',*,*,#2022,.T.);
#2970=ORIENTED_EDGE('',*,*,#2025,.T.);
#2971=ORIENTED_EDGE('',*,*,#2028,.T.);
#2972=ORIENTED_EDGE('',*,*,#2031,.T.);
#2973=ORIENTED_EDGE('',*,*,#2051,.T.);
#2974=ORIENTED_EDGE('',*,*,#2055,.F.);
#2975=ORIENTED_EDGE('',*,*,#1972,.F.);
#2976=ORIENTED_EDGE('',*,*,#1976,.F.);
#2977=ORIENTED_EDGE('',*,*,#1979,.F.);
#2978=ORIENTED_EDGE('',*,*,#1982,.F.);
#2979=ORIENTED_EDGE('',*,*,#1985,.F.);
#2980=ORIENTED_EDGE('',*,*,#1988,.F.);
#2981=ORIENTED_EDGE('',*,*,#1991,.F.);
#2982=ORIENTED_EDGE('',*,*,#1994,.F.);
#2983=ORIENTED_EDGE('',*,*,#1997,.F.);
#2984=ORIENTED_EDGE('',*,*,#2000,.F.);
#2985=ORIENTED_EDGE('',*,*,#2053,.F.);
#2986=ORIENTED_EDGE('',*,*,#2045,.T.);
#2987=ORIENTED_EDGE('',*,*,#2039,.T.);
#2988=ORIENTED_EDGE('',*,*,#2056,.F.);
#2989=ORIENTED_EDGE('',*,*,#2041,.F.);
#2990=ORIENTED_EDGE('',*,*,#2057,.F.);
#2991=ORIENTED_EDGE('',*,*,#2058,.F.);
#2992=ORIENTED_EDGE('',*,*,#2059,.F.);
#2993=ORIENTED_EDGE('',*,*,#2060,.F.);
#2994=ORIENTED_EDGE('',*,*,#2036,.T.);
#2995=ORIENTED_EDGE('',*,*,#1973,.F.);
#2996=ORIENTED_EDGE('',*,*,#2055,.T.);
#2997=ORIENTED_EDGE('',*,*,#2050,.T.);
#2998=ORIENTED_EDGE('',*,*,#2054,.T.);
#2999=ORIENTED_EDGE('',*,*,#2060,.T.);
#3000=ORIENTED_EDGE('',*,*,#2061,.F.);
#3001=ORIENTED_EDGE('',*,*,#2059,.T.);
#3002=ORIENTED_EDGE('',*,*,#2062,.F.);
#3003=ORIENTED_EDGE('',*,*,#2058,.T.);
#3004=ORIENTED_EDGE('',*,*,#2063,.F.);
#3005=ORIENTED_EDGE('',*,*,#2057,.T.);
#3006=ORIENTED_EDGE('',*,*,#2064,.F.);
#3007=ORIENTED_EDGE('',*,*,#2056,.T.);
#3008=ORIENTED_EDGE('',*,*,#2065,.F.);
#3009=ORIENTED_EDGE('',*,*,#2066,.T.);
#3010=ORIENTED_EDGE('',*,*,#2067,.T.);
#3011=ORIENTED_EDGE('',*,*,#2068,.T.);
#3012=ORIENTED_EDGE('',*,*,#2069,.T.);
#3013=ORIENTED_EDGE('',*,*,#2070,.T.);
#3014=ORIENTED_EDGE('',*,*,#2071,.T.);
#3015=ORIENTED_EDGE('',*,*,#2072,.T.);
#3016=ORIENTED_EDGE('',*,*,#2061,.T.);
#3017=ORIENTED_EDGE('',*,*,#2073,.F.);
#3018=ORIENTED_EDGE('',*,*,#2067,.F.);
#3019=ORIENTED_EDGE('',*,*,#2073,.T.);
#3020=ORIENTED_EDGE('',*,*,#2062,.T.);
#3021=ORIENTED_EDGE('',*,*,#2074,.F.);
#3022=ORIENTED_EDGE('',*,*,#2068,.F.);
#3023=ORIENTED_EDGE('',*,*,#2074,.T.);
#3024=ORIENTED_EDGE('',*,*,#2063,.T.);
#3025=ORIENTED_EDGE('',*,*,#2075,.F.);
#3026=ORIENTED_EDGE('',*,*,#2069,.F.);
#3027=ORIENTED_EDGE('',*,*,#2075,.T.);
#3028=ORIENTED_EDGE('',*,*,#2064,.T.);
#3029=ORIENTED_EDGE('',*,*,#2076,.F.);
#3030=ORIENTED_EDGE('',*,*,#2070,.F.);
#3031=ORIENTED_EDGE('',*,*,#2076,.T.);
#3032=ORIENTED_EDGE('',*,*,#2040,.T.);
#3033=ORIENTED_EDGE('',*,*,#2077,.F.);
#3034=ORIENTED_EDGE('',*,*,#2071,.F.);
#3035=ORIENTED_EDGE('',*,*,#2077,.T.);
#3036=ORIENTED_EDGE('',*,*,#2065,.T.);
#3037=ORIENTED_EDGE('',*,*,#2072,.F.);
#3038=ORIENTED_EDGE('',*,*,#2066,.F.);
#3039=ORIENTED_EDGE('',*,*,#2078,.T.);
#3040=ORIENTED_EDGE('',*,*,#2079,.F.);
#3041=ORIENTED_EDGE('',*,*,#2080,.T.);
#3042=ORIENTED_EDGE('',*,*,#2081,.T.);
#3043=ORIENTED_EDGE('',*,*,#2082,.T.);
#3044=ORIENTED_EDGE('',*,*,#2083,.T.);
#3045=ORIENTED_EDGE('',*,*,#2079,.T.);
#3046=ORIENTED_EDGE('',*,*,#2084,.T.);
#3047=ORIENTED_EDGE('',*,*,#2085,.T.);
#3048=ORIENTED_EDGE('',*,*,#2086,.T.);
#3049=ORIENTED_EDGE('',*,*,#2087,.T.);
#3050=ORIENTED_EDGE('',*,*,#2088,.T.);
#3051=ORIENTED_EDGE('',*,*,#2081,.F.);
#3052=ORIENTED_EDGE('',*,*,#2089,.F.);
#3053=ORIENTED_EDGE('',*,*,#2090,.F.);
#3054=ORIENTED_EDGE('',*,*,#2091,.F.);
#3055=ORIENTED_EDGE('',*,*,#2092,.F.);
#3056=ORIENTED_EDGE('',*,*,#2093,.F.);
#3057=ORIENTED_EDGE('',*,*,#2094,.T.);
#3058=ORIENTED_EDGE('',*,*,#2095,.T.);
#3059=ORIENTED_EDGE('',*,*,#2096,.T.);
#3060=ORIENTED_EDGE('',*,*,#2082,.F.);
#3061=ORIENTED_EDGE('',*,*,#2097,.F.);
#3062=ORIENTED_EDGE('',*,*,#2097,.T.);
#3063=ORIENTED_EDGE('',*,*,#2086,.F.);
#3064=ORIENTED_EDGE('',*,*,#2098,.F.);
#3065=ORIENTED_EDGE('',*,*,#2099,.F.);
#3066=ORIENTED_EDGE('',*,*,#2100,.T.);
#3067=ORIENTED_EDGE('',*,*,#2098,.T.);
#3068=ORIENTED_EDGE('',*,*,#2085,.F.);
#3069=ORIENTED_EDGE('',*,*,#2101,.F.);
#3070=ORIENTED_EDGE('',*,*,#2101,.T.);
#3071=ORIENTED_EDGE('',*,*,#2084,.F.);
#3072=ORIENTED_EDGE('',*,*,#2078,.F.);
#3073=ORIENTED_EDGE('',*,*,#2093,.T.);
#3074=ORIENTED_EDGE('',*,*,#2102,.F.);
#3075=ORIENTED_EDGE('',*,*,#2103,.F.);
#3076=ORIENTED_EDGE('',*,*,#2104,.T.);
#3077=ORIENTED_EDGE('',*,*,#2105,.T.);
#3078=ORIENTED_EDGE('',*,*,#2090,.T.);
#3079=ORIENTED_EDGE('',*,*,#2106,.T.);
#3080=ORIENTED_EDGE('',*,*,#2096,.F.);
#3081=ORIENTED_EDGE('',*,*,#2107,.F.);
#3082=ORIENTED_EDGE('',*,*,#2106,.F.);
#3083=ORIENTED_EDGE('',*,*,#2089,.T.);
#3084=ORIENTED_EDGE('',*,*,#2080,.F.);
#3085=ORIENTED_EDGE('',*,*,#2083,.F.);
#3086=ORIENTED_EDGE('',*,*,#2108,.T.);
#3087=ORIENTED_EDGE('',*,*,#2102,.T.);
#3088=ORIENTED_EDGE('',*,*,#2092,.T.);
#3089=ORIENTED_EDGE('',*,*,#2109,.T.);
#3090=ORIENTED_EDGE('',*,*,#2094,.F.);
#3091=ORIENTED_EDGE('',*,*,#2110,.T.);
#3092=ORIENTED_EDGE('',*,*,#2111,.T.);
#3093=ORIENTED_EDGE('',*,*,#2110,.F.);
#3094=ORIENTED_EDGE('',*,*,#2111,.F.);
#3095=ORIENTED_EDGE('',*,*,#2112,.F.);
#3096=ORIENTED_EDGE('',*,*,#2113,.T.);
#3097=ORIENTED_EDGE('',*,*,#2087,.F.);
#3098=ORIENTED_EDGE('',*,*,#2113,.F.);
#3099=ORIENTED_EDGE('',*,*,#2114,.F.);
#3100=ORIENTED_EDGE('',*,*,#2115,.T.);
#3101=ORIENTED_EDGE('',*,*,#2088,.F.);
#3102=ORIENTED_EDGE('',*,*,#2115,.F.);
#3103=ORIENTED_EDGE('',*,*,#2105,.F.);
#3104=ORIENTED_EDGE('',*,*,#2116,.F.);
#3105=ORIENTED_EDGE('',*,*,#2109,.F.);
#3106=ORIENTED_EDGE('',*,*,#2091,.T.);
#3107=ORIENTED_EDGE('',*,*,#2095,.F.);
#3108=ORIENTED_EDGE('',*,*,#2099,.T.);
#3109=ORIENTED_EDGE('',*,*,#2100,.F.);
#3110=ORIENTED_EDGE('',*,*,#2103,.T.);
#3111=ORIENTED_EDGE('',*,*,#2108,.F.);
#3112=ORIENTED_EDGE('',*,*,#2116,.T.);
#3113=ORIENTED_EDGE('',*,*,#2104,.F.);
#3114=ORIENTED_EDGE('',*,*,#2107,.T.);
#3115=ORIENTED_EDGE('',*,*,#2114,.T.);
#3116=ORIENTED_EDGE('',*,*,#2112,.T.);
#3117=PLANE('',#3381);
#3118=PLANE('',#3386);
#3119=PLANE('',#3394);
#3120=PLANE('',#3399);
#3121=PLANE('',#3402);
#3122=PLANE('',#3409);
#3123=PLANE('',#3410);
#3124=PLANE('',#3411);
#3125=PLANE('',#3520);
#3126=PLANE('',#3521);
#3127=PLANE('',#3527);
#3128=PLANE('',#3533);
#3129=PLANE('',#3534);
#3130=PLANE('',#3535);
#3131=PLANE('',#3536);
#3132=PLANE('',#3537);
#3133=PLANE('',#3538);
#3134=PLANE('',#3539);
#3135=PLANE('',#3579);
#3136=PLANE('',#3580);
#3137=PLANE('',#3586);
#3138=PLANE('',#3592);
#3139=PLANE('',#3593);
#3140=PLANE('',#3594);
#3141=PLANE('',#3595);
#3142=PLANE('',#3596);
#3143=PLANE('',#3597);
#3144=PLANE('',#3598);
#3145=PLANE('',#3602);
#3146=PLANE('',#3607);
#3147=PLANE('',#3613);
#3148=PLANE('',#3616);
#3149=PLANE('',#3619);
#3150=PLANE('',#3624);
#3151=PLANE('',#3629);
#3152=PLANE('',#3630);
#3153=ADVANCED_FACE('',(#463),#3117,.T.);
#3154=ADVANCED_FACE('',(#464),#333,.T.);
#3155=ADVANCED_FACE('',(#465,#318,#319,#320),#3118,.F.);
#3156=ADVANCED_FACE('',(#466),#3119,.T.);
#3157=ADVANCED_FACE('',(#467),#334,.T.);
#3158=ADVANCED_FACE('',(#468),#335,.T.);
#3159=ADVANCED_FACE('',(#469),#3120,.T.);
#3160=ADVANCED_FACE('',(#470),#336,.T.);
#3161=ADVANCED_FACE('',(#471),#3121,.T.);
#3162=ADVANCED_FACE('',(#472),#337,.F.);
#3163=ADVANCED_FACE('',(#473),#338,.F.);
#3164=ADVANCED_FACE('',(#474),#339,.F.);
#3165=ADVANCED_FACE('',(#475),#3122,.T.);
#3166=ADVANCED_FACE('',(#476),#3123,.T.);
#3167=ADVANCED_FACE('',(#477,#321,#322,#323),#3124,.T.);
#3168=ADVANCED_FACE('',(#478),#340,.T.);
#3169=ADVANCED_FACE('',(#479),#341,.T.);
#3170=ADVANCED_FACE('',(#480),#342,.T.);
#3171=ADVANCED_FACE('',(#481),#343,.T.);
#3172=ADVANCED_FACE('',(#482),#344,.T.);
#3173=ADVANCED_FACE('',(#483),#345,.T.);
#3174=ADVANCED_FACE('',(#484),#346,.T.);
#3175=ADVANCED_FACE('',(#485),#347,.T.);
#3176=ADVANCED_FACE('',(#486),#348,.T.);
#3177=ADVANCED_FACE('',(#487),#349,.T.);
#3178=ADVANCED_FACE('',(#488),#350,.T.);
#3179=ADVANCED_FACE('',(#489),#351,.T.);
#3180=ADVANCED_FACE('',(#490),#352,.T.);
#3181=ADVANCED_FACE('',(#491),#353,.T.);
#3182=ADVANCED_FACE('',(#492),#354,.T.);
#3183=ADVANCED_FACE('',(#493),#355,.T.);
#3184=ADVANCED_FACE('',(#494),#356,.T.);
#3185=ADVANCED_FACE('',(#495),#357,.T.);
#3186=ADVANCED_FACE('',(#496),#358,.T.);
#3187=ADVANCED_FACE('',(#497),#359,.T.);
#3188=ADVANCED_FACE('',(#498),#360,.T.);
#3189=ADVANCED_FACE('',(#499),#361,.T.);
#3190=ADVANCED_FACE('',(#500),#362,.T.);
#3191=ADVANCED_FACE('',(#501),#363,.T.);
#3192=ADVANCED_FACE('',(#502),#364,.T.);
#3193=ADVANCED_FACE('',(#503),#365,.T.);
#3194=ADVANCED_FACE('',(#504),#366,.T.);
#3195=ADVANCED_FACE('',(#505),#367,.T.);
#3196=ADVANCED_FACE('',(#506),#368,.T.);
#3197=ADVANCED_FACE('',(#507),#369,.T.);
#3198=ADVANCED_FACE('',(#508),#370,.T.);
#3199=ADVANCED_FACE('',(#509),#371,.T.);
#3200=ADVANCED_FACE('',(#510),#372,.T.);
#3201=ADVANCED_FACE('',(#511),#373,.T.);
#3202=ADVANCED_FACE('',(#512),#374,.T.);
#3203=ADVANCED_FACE('',(#513),#375,.T.);
#3204=ADVANCED_FACE('',(#514),#376,.T.);
#3205=ADVANCED_FACE('',(#515),#377,.T.);
#3206=ADVANCED_FACE('',(#516),#378,.T.);
#3207=ADVANCED_FACE('',(#517),#379,.T.);
#3208=ADVANCED_FACE('',(#518),#380,.T.);
#3209=ADVANCED_FACE('',(#519),#381,.T.);
#3210=ADVANCED_FACE('',(#520),#382,.T.);
#3211=ADVANCED_FACE('',(#521),#383,.T.);
#3212=ADVANCED_FACE('',(#522),#384,.T.);
#3213=ADVANCED_FACE('',(#523),#385,.T.);
#3214=ADVANCED_FACE('',(#524),#386,.T.);
#3215=ADVANCED_FACE('',(#525),#387,.T.);
#3216=ADVANCED_FACE('',(#526),#388,.T.);
#3217=ADVANCED_FACE('',(#527),#389,.T.);
#3218=ADVANCED_FACE('',(#528),#390,.T.);
#3219=ADVANCED_FACE('',(#529),#391,.T.);
#3220=ADVANCED_FACE('',(#530),#392,.T.);
#3221=ADVANCED_FACE('',(#531),#393,.T.);
#3222=ADVANCED_FACE('',(#532),#394,.T.);
#3223=ADVANCED_FACE('',(#533),#395,.T.);
#3224=ADVANCED_FACE('',(#534),#396,.T.);
#3225=ADVANCED_FACE('',(#535),#397,.T.);
#3226=ADVANCED_FACE('',(#536),#398,.T.);
#3227=ADVANCED_FACE('',(#537),#399,.T.);
#3228=ADVANCED_FACE('',(#538),#400,.T.);
#3229=ADVANCED_FACE('',(#539),#401,.T.);
#3230=ADVANCED_FACE('',(#540),#402,.T.);
#3231=ADVANCED_FACE('',(#541),#403,.T.);
#3232=ADVANCED_FACE('',(#542),#404,.T.);
#3233=ADVANCED_FACE('',(#543),#405,.T.);
#3234=ADVANCED_FACE('',(#544),#406,.T.);
#3235=ADVANCED_FACE('',(#545),#407,.T.);
#3236=ADVANCED_FACE('',(#546),#408,.T.);
#3237=ADVANCED_FACE('',(#547),#409,.T.);
#3238=ADVANCED_FACE('',(#548),#410,.T.);
#3239=ADVANCED_FACE('',(#549),#411,.T.);
#3240=ADVANCED_FACE('',(#550),#412,.T.);
#3241=ADVANCED_FACE('',(#551),#413,.T.);
#3242=ADVANCED_FACE('',(#552),#414,.T.);
#3243=ADVANCED_FACE('',(#553),#415,.T.);
#3244=ADVANCED_FACE('',(#554),#416,.T.);
#3245=ADVANCED_FACE('',(#555),#417,.T.);
#3246=ADVANCED_FACE('',(#556),#418,.T.);
#3247=ADVANCED_FACE('',(#557),#419,.T.);
#3248=ADVANCED_FACE('',(#558),#420,.T.);
#3249=ADVANCED_FACE('',(#559),#421,.T.);
#3250=ADVANCED_FACE('',(#560),#422,.T.);
#3251=ADVANCED_FACE('',(#561),#423,.T.);
#3252=ADVANCED_FACE('',(#562),#424,.T.);
#3253=ADVANCED_FACE('',(#563),#425,.T.);
#3254=ADVANCED_FACE('',(#564),#426,.T.);
#3255=ADVANCED_FACE('',(#565),#427,.T.);
#3256=ADVANCED_FACE('',(#566),#428,.T.);
#3257=ADVANCED_FACE('',(#567),#47,.T.);
#3258=ADVANCED_FACE('',(#568),#48,.T.);
#3259=ADVANCED_FACE('',(#569),#49,.F.);
#3260=ADVANCED_FACE('',(#570),#429,.T.);
#3261=ADVANCED_FACE('',(#571),#50,.T.);
#3262=ADVANCED_FACE('',(#572),#430,.T.);
#3263=ADVANCED_FACE('',(#573),#431,.T.);
#3264=ADVANCED_FACE('',(#574),#31,.F.);
#3265=ADVANCED_FACE('',(#575),#32,.F.);
#3266=ADVANCED_FACE('',(#576),#3125,.T.);
#3267=ADVANCED_FACE('',(#577,#324),#3126,.T.);
#3268=ADVANCED_FACE('',(#578,#325),#3127,.F.);
#3269=ADVANCED_FACE('',(#579),#51,.F.);
#3270=ADVANCED_FACE('',(#580),#52,.F.);
#3271=ADVANCED_FACE('',(#581),#53,.F.);
#3272=ADVANCED_FACE('',(#582),#54,.F.);
#3273=ADVANCED_FACE('',(#583),#55,.F.);
#3274=ADVANCED_FACE('',(#584),#3128,.T.);
#3275=ADVANCED_FACE('',(#585),#3129,.F.);
#3276=ADVANCED_FACE('',(#586),#3130,.F.);
#3277=ADVANCED_FACE('',(#587),#3131,.F.);
#3278=ADVANCED_FACE('',(#588),#3132,.F.);
#3279=ADVANCED_FACE('',(#589),#3133,.F.);
#3280=ADVANCED_FACE('',(#590),#3134,.F.);
#3281=ADVANCED_FACE('',(#591),#432,.T.);
#3282=ADVANCED_FACE('',(#592),#433,.T.);
#3283=ADVANCED_FACE('',(#593),#434,.T.);
#3284=ADVANCED_FACE('',(#594),#435,.T.);
#3285=ADVANCED_FACE('',(#595),#436,.T.);
#3286=ADVANCED_FACE('',(#596),#437,.T.);
#3287=ADVANCED_FACE('',(#597),#438,.T.);
#3288=ADVANCED_FACE('',(#598),#439,.T.);
#3289=ADVANCED_FACE('',(#599),#440,.T.);
#3290=ADVANCED_FACE('',(#600),#441,.T.);
#3291=ADVANCED_FACE('',(#601),#442,.T.);
#3292=ADVANCED_FACE('',(#602),#443,.T.);
#3293=ADVANCED_FACE('',(#603),#444,.T.);
#3294=ADVANCED_FACE('',(#604),#445,.T.);
#3295=ADVANCED_FACE('',(#605),#446,.T.);
#3296=ADVANCED_FACE('',(#606),#447,.T.);
#3297=ADVANCED_FACE('',(#607),#448,.T.);
#3298=ADVANCED_FACE('',(#608),#449,.T.);
#3299=ADVANCED_FACE('',(#609),#450,.T.);
#3300=ADVANCED_FACE('',(#610),#451,.T.);
#3301=ADVANCED_FACE('',(#611),#56,.T.);
#3302=ADVANCED_FACE('',(#612),#57,.T.);
#3303=ADVANCED_FACE('',(#613),#58,.F.);
#3304=ADVANCED_FACE('',(#614),#452,.T.);
#3305=ADVANCED_FACE('',(#615),#59,.T.);
#3306=ADVANCED_FACE('',(#616),#453,.T.);
#3307=ADVANCED_FACE('',(#617),#454,.T.);
#3308=ADVANCED_FACE('',(#618),#33,.F.);
#3309=ADVANCED_FACE('',(#619),#34,.F.);
#3310=ADVANCED_FACE('',(#620),#3135,.T.);
#3311=ADVANCED_FACE('',(#621,#326),#3136,.T.);
#3312=ADVANCED_FACE('',(#622,#327),#3137,.F.);
#3313=ADVANCED_FACE('',(#623),#60,.F.);
#3314=ADVANCED_FACE('',(#624),#61,.F.);
#3315=ADVANCED_FACE('',(#625),#62,.F.);
#3316=ADVANCED_FACE('',(#626),#63,.F.);
#3317=ADVANCED_FACE('',(#627),#64,.F.);
#3318=ADVANCED_FACE('',(#628),#3138,.T.);
#3319=ADVANCED_FACE('',(#629),#3139,.F.);
#3320=ADVANCED_FACE('',(#630),#3140,.F.);
#3321=ADVANCED_FACE('',(#631),#3141,.F.);
#3322=ADVANCED_FACE('',(#632),#3142,.F.);
#3323=ADVANCED_FACE('',(#633),#3143,.F.);
#3324=ADVANCED_FACE('',(#634),#3144,.F.);
#3325=ADVANCED_FACE('',(#635),#455,.F.);
#3326=ADVANCED_FACE('',(#636,#328,#329),#3145,.T.);
#3327=ADVANCED_FACE('',(#637,#330),#3146,.F.);
#3328=ADVANCED_FACE('',(#638),#456,.T.);
#3329=ADVANCED_FACE('',(#639),#3147,.T.);
#3330=ADVANCED_FACE('',(#640),#457,.T.);
#3331=ADVANCED_FACE('',(#641),#3148,.T.);
#3332=ADVANCED_FACE('',(#642),#458,.T.);
#3333=ADVANCED_FACE('',(#643),#3149,.T.);
#3334=ADVANCED_FACE('',(#644),#459,.T.);
#3335=ADVANCED_FACE('',(#645),#460,.F.);
#3336=ADVANCED_FACE('',(#646),#3150,.F.);
#3337=ADVANCED_FACE('',(#647),#461,.F.);
#3338=ADVANCED_FACE('',(#648),#462,.F.);
#3339=ADVANCED_FACE('',(#649),#3151,.T.);
#3340=ADVANCED_FACE('',(#650,#331,#332),#3152,.T.);
#3341=CLOSED_SHELL('',(#3153,#3154,#3155,#3156,#3157,#3158,#3159,#3160,
#3161,#3162,#3163,#3164,#3165,#3166,#3167));
#3342=CLOSED_SHELL('',(#3168,#3169,#3170,#3171,#3172,#3173,#3174,#3175,
#3176,#3177,#3178,#3179,#3180,#3181,#3182,#3183,#3184,#3185,#3186,#3187,
#3188,#3189,#3190,#3191,#3192,#3193,#3194,#3195,#3196,#3197,#3198,#3199,
#3200,#3201,#3202,#3203,#3204,#3205,#3206,#3207,#3208,#3209,#3210,#3211,
#3212,#3213,#3214,#3215,#3216,#3217,#3218,#3219,#3220,#3221,#3222,#3223,
#3224,#3225,#3226,#3227,#3228,#3229,#3230,#3231,#3232,#3233,#3234,#3235,
#3236,#3237,#3238,#3239,#3240,#3241,#3242,#3243,#3244,#3245,#3246,#3247,
#3248,#3249,#3250,#3251,#3252,#3253,#3254,#3255,#3256,#3257,#3258,#3259,
#3260,#3261,#3262,#3263,#3264,#3265,#3266,#3267,#3268,#3269,#3270,#3271,
#3272,#3273,#3274,#3275,#3276,#3277,#3278,#3279,#3280));
#3343=CLOSED_SHELL('',(#3281,#3282,#3283,#3284,#3285,#3286,#3287,#3288,
#3289,#3290,#3291,#3292,#3293,#3294,#3295,#3296,#3297,#3298,#3299,#3300,
#3301,#3302,#3303,#3304,#3305,#3306,#3307,#3308,#3309,#3310,#3311,#3312,
#3313,#3314,#3315,#3316,#3317,#3318,#3319,#3320,#3321,#3322,#3323,#3324));
#3344=CLOSED_SHELL('',(#3325,#3326,#3327,#3328,#3329,#3330,#3331,#3332,
#3333,#3334,#3335,#3336,#3337,#3338,#3339,#3340));
#3345=DERIVED_UNIT_ELEMENT(#3351,1.);
#3346=DERIVED_UNIT_ELEMENT(#16205,-3.);
#3347=DERIVED_UNIT_ELEMENT(#3351,1.);
#3348=DERIVED_UNIT_ELEMENT(#16205,-3.);
#3349=DERIVED_UNIT_ELEMENT(#3351,1.);
#3350=DERIVED_UNIT_ELEMENT(#16205,-3.);
#3351=(
MASS_UNIT()
NAMED_UNIT(*)
SI_UNIT(.KILO.,.GRAM.)
);
#3352=DERIVED_UNIT((#3345,#3346));
#3353=DERIVED_UNIT((#3347,#3348));
#3354=DERIVED_UNIT((#3349,#3350));
#3355=MEASURE_REPRESENTATION_ITEM('density measure',
POSITIVE_RATIO_MEASURE(7850.),#3352);
#3356=MEASURE_REPRESENTATION_ITEM('density measure',
POSITIVE_RATIO_MEASURE(1320.),#3353);
#3357=MEASURE_REPRESENTATION_ITEM('density measure',
POSITIVE_RATIO_MEASURE(1320.),#3354);
#3358=PROPERTY_DEFINITION_REPRESENTATION(#3373,#3364);
#3359=PROPERTY_DEFINITION_REPRESENTATION(#3374,#3365);
#3360=PROPERTY_DEFINITION_REPRESENTATION(#3375,#3366);
#3361=PROPERTY_DEFINITION_REPRESENTATION(#3376,#3367);
#3362=PROPERTY_DEFINITION_REPRESENTATION(#3377,#3368);
#3363=PROPERTY_DEFINITION_REPRESENTATION(#3378,#3369);
#3364=REPRESENTATION('material name',(#3370),#16200);
#3365=REPRESENTATION('density',(#3355),#16200);
#3366=REPRESENTATION('material name',(#3371),#16201);
#3367=REPRESENTATION('density',(#3356),#16201);
#3368=REPRESENTATION('material name',(#3372),#16202);
#3369=REPRESENTATION('density',(#3357),#16202);
#3370=DESCRIPTIVE_REPRESENTATION_ITEM('Steel','Steel');
#3371=DESCRIPTIVE_REPRESENTATION_ITEM('PAEK Plastic','PAEK Plastic');
#3372=DESCRIPTIVE_REPRESENTATION_ITEM('PAEK Plastic','PAEK Plastic');
#3373=PROPERTY_DEFINITION('material property','material name',#16227);
#3374=PROPERTY_DEFINITION('material property','density of part',#16227);
#3375=PROPERTY_DEFINITION('material property','material name',#16228);
#3376=PROPERTY_DEFINITION('material property','density of part',#16228);
#3377=PROPERTY_DEFINITION('material property','material name',#16229);
#3378=PROPERTY_DEFINITION('material property','density of part',#16229);
#3379=AXIS2_PLACEMENT_3D('placement',#4337,#3636,#3637);
#3380=AXIS2_PLACEMENT_3D('placement',#4338,#3638,#3639);
#3381=AXIS2_PLACEMENT_3D('',#4339,#3640,#3641);
#3382=AXIS2_PLACEMENT_3D('',#4342,#3642,#3643);
#3383=AXIS2_PLACEMENT_3D('',#4344,#3645,#3646);
#3384=AXIS2_PLACEMENT_3D('',#4347,#3647,#3648);
#3385=AXIS2_PLACEMENT_3D('',#4351,#3650,#3651);
#3386=AXIS2_PLACEMENT_3D('',#4353,#3653,#3654);
#3387=AXIS2_PLACEMENT_3D('',#4357,#3656,#3657);
#3388=AXIS2_PLACEMENT_3D('',#4361,#3659,#3660);
#3389=AXIS2_PLACEMENT_3D('',#4365,#3662,#3663);
#3390=AXIS2_PLACEMENT_3D('',#4368,#3665,#3666);
#3391=AXIS2_PLACEMENT_3D('',#4371,#3667,#3668);
#3392=AXIS2_PLACEMENT_3D('',#4374,#3670,#3671);
#3393=AXIS2_PLACEMENT_3D('',#4376,#3672,#3673);
#3394=AXIS2_PLACEMENT_3D('',#4377,#3674,#3675);
#3395=AXIS2_PLACEMENT_3D('',#4381,#3678,#3679);
#3396=AXIS2_PLACEMENT_3D('',#4383,#3680,#3681);
#3397=AXIS2_PLACEMENT_3D('',#4385,#3683,#3684);
#3398=AXIS2_PLACEMENT_3D('',#4388,#3685,#3686);
#3399=AXIS2_PLACEMENT_3D('',#4391,#3689,#3690);
#3400=AXIS2_PLACEMENT_3D('',#4395,#3693,#3694);
#3401=AXIS2_PLACEMENT_3D('',#4397,#3695,#3696);
#3402=AXIS2_PLACEMENT_3D('',#4399,#3698,#3699);
#3403=AXIS2_PLACEMENT_3D('',#4402,#3702,#3703);
#3404=AXIS2_PLACEMENT_3D('',#4404,#3704,#3705);
#3405=AXIS2_PLACEMENT_3D('',#4406,#3707,#3708);
#3406=AXIS2_PLACEMENT_3D('',#4408,#3709,#3710);
#3407=AXIS2_PLACEMENT_3D('',#4410,#3712,#3713);
#3408=AXIS2_PLACEMENT_3D('',#4412,#3714,#3715);
#3409=AXIS2_PLACEMENT_3D('',#4414,#3717,#3718);
#3410=AXIS2_PLACEMENT_3D('',#4416,#3720,#3721);
#3411=AXIS2_PLACEMENT_3D('',#4418,#3723,#3724);
#3412=AXIS2_PLACEMENT_3D('placement',#4419,#3725,#3726);
#3413=AXIS2_PLACEMENT_3D('',#4420,#3727,#3728);
#3414=AXIS2_PLACEMENT_3D('',#4460,#3730,#3731);
#3415=AXIS2_PLACEMENT_3D('',#4493,#3732,#3733);
#3416=AXIS2_PLACEMENT_3D('',#4569,#3735,#3736);
#3417=AXIS2_PLACEMENT_3D('',#4647,#3738,#3739);
#3418=AXIS2_PLACEMENT_3D('',#4723,#3741,#3742);
#3419=AXIS2_PLACEMENT_3D('',#4799,#3744,#3745);
#3420=AXIS2_PLACEMENT_3D('',#4877,#3747,#3748);
#3421=AXIS2_PLACEMENT_3D('',#4953,#3750,#3751);
#3422=AXIS2_PLACEMENT_3D('',#5029,#3753,#3754);
#3423=AXIS2_PLACEMENT_3D('',#5107,#3756,#3757);
#3424=AXIS2_PLACEMENT_3D('',#5183,#3759,#3760);
#3425=AXIS2_PLACEMENT_3D('',#5259,#3762,#3763);
#3426=AXIS2_PLACEMENT_3D('',#5337,#3765,#3766);
#3427=AXIS2_PLACEMENT_3D('',#5413,#3768,#3769);
#3428=AXIS2_PLACEMENT_3D('',#5489,#3771,#3772);
#3429=AXIS2_PLACEMENT_3D('',#5565,#3774,#3775);
#3430=AXIS2_PLACEMENT_3D('',#5641,#3777,#3778);
#3431=AXIS2_PLACEMENT_3D('',#5717,#3780,#3781);
#3432=AXIS2_PLACEMENT_3D('',#5795,#3783,#3784);
#3433=AXIS2_PLACEMENT_3D('',#5873,#3786,#3787);
#3434=AXIS2_PLACEMENT_3D('',#5949,#3789,#3790);
#3435=AXIS2_PLACEMENT_3D('',#6025,#3792,#3793);
#3436=AXIS2_PLACEMENT_3D('',#6101,#3795,#3796);
#3437=AXIS2_PLACEMENT_3D('',#6177,#3798,#3799);
#3438=AXIS2_PLACEMENT_3D('',#6253,#3801,#3802);
#3439=AXIS2_PLACEMENT_3D('',#6331,#3804,#3805);
#3440=AXIS2_PLACEMENT_3D('',#6409,#3807,#3808);
#3441=AXIS2_PLACEMENT_3D('',#6485,#3810,#3811);
#3442=AXIS2_PLACEMENT_3D('',#6561,#3813,#3814);
#3443=AXIS2_PLACEMENT_3D('',#6637,#3816,#3817);
#3444=AXIS2_PLACEMENT_3D('',#6713,#3819,#3820);
#3445=AXIS2_PLACEMENT_3D('',#6791,#3822,#3823);
#3446=AXIS2_PLACEMENT_3D('',#6869,#3825,#3826);
#3447=AXIS2_PLACEMENT_3D('',#6945,#3828,#3829);
#3448=AXIS2_PLACEMENT_3D('',#7023,#3831,#3832);
#3449=AXIS2_PLACEMENT_3D('',#7099,#3834,#3835);
#3450=AXIS2_PLACEMENT_3D('',#7175,#3837,#3838);
#3451=AXIS2_PLACEMENT_3D('',#7251,#3840,#3841);
#3452=AXIS2_PLACEMENT_3D('',#7329,#3843,#3844);
#3453=AXIS2_PLACEMENT_3D('',#7405,#3846,#3847);
#3454=AXIS2_PLACEMENT_3D('',#7483,#3849,#3850);
#3455=AXIS2_PLACEMENT_3D('',#7559,#3852,#3853);
#3456=AXIS2_PLACEMENT_3D('',#7635,#3855,#3856);
#3457=AXIS2_PLACEMENT_3D('',#7711,#3858,#3859);
#3458=AXIS2_PLACEMENT_3D('',#7789,#3861,#3862);
#3459=AXIS2_PLACEMENT_3D('',#7811,#3864,#3865);
#3460=AXIS2_PLACEMENT_3D('',#7824,#3866,#3867);
#3461=AXIS2_PLACEMENT_3D('',#7902,#3869,#3870);
#3462=AXIS2_PLACEMENT_3D('',#7978,#3872,#3873);
#3463=AXIS2_PLACEMENT_3D('',#8056,#3875,#3876);
#3464=AXIS2_PLACEMENT_3D('',#8132,#3878,#3879);
#3465=AXIS2_PLACEMENT_3D('',#8208,#3881,#3882);
#3466=AXIS2_PLACEMENT_3D('',#8284,#3884,#3885);
#3467=AXIS2_PLACEMENT_3D('',#8360,#3887,#3888);
#3468=AXIS2_PLACEMENT_3D('',#8438,#3890,#3891);
#3469=AXIS2_PLACEMENT_3D('',#8514,#3893,#3894);
#3470=AXIS2_PLACEMENT_3D('',#8592,#3896,#3897);
#3471=AXIS2_PLACEMENT_3D('',#8668,#3899,#3900);
#3472=AXIS2_PLACEMENT_3D('',#8744,#3902,#3903);
#3473=AXIS2_PLACEMENT_3D('',#8820,#3905,#3906);
#3474=AXIS2_PLACEMENT_3D('',#8898,#3908,#3909);
#3475=AXIS2_PLACEMENT_3D('',#8976,#3911,#3912);
#3476=AXIS2_PLACEMENT_3D('',#9054,#3914,#3915);
#3477=AXIS2_PLACEMENT_3D('',#9130,#3917,#3918);
#3478=AXIS2_PLACEMENT_3D('',#9206,#3920,#3921);
#3479=AXIS2_PLACEMENT_3D('',#9282,#3923,#3924);
#3480=AXIS2_PLACEMENT_3D('',#9358,#3926,#3927);
#3481=AXIS2_PLACEMENT_3D('',#9436,#3929,#3930);
#3482=AXIS2_PLACEMENT_3D('',#9512,#3932,#3933);
#3483=AXIS2_PLACEMENT_3D('',#9590,#3935,#3936);
#3484=AXIS2_PLACEMENT_3D('',#9666,#3938,#3939);
#3485=AXIS2_PLACEMENT_3D('',#9742,#3941,#3942);
#3486=AXIS2_PLACEMENT_3D('',#9818,#3944,#3945);
#3487=AXIS2_PLACEMENT_3D('',#9894,#3947,#3948);
#3488=AXIS2_PLACEMENT_3D('',#9972,#3950,#3951);
#3489=AXIS2_PLACEMENT_3D('',#10050,#3953,#3954);
#3490=AXIS2_PLACEMENT_3D('',#10126,#3956,#3957);
#3491=AXIS2_PLACEMENT_3D('',#10207,#3959,#3960);
#3492=AXIS2_PLACEMENT_3D('',#10283,#3962,#3963);
#3493=AXIS2_PLACEMENT_3D('',#10359,#3965,#3966);
#3494=AXIS2_PLACEMENT_3D('',#10437,#3968,#3969);
#3495=AXIS2_PLACEMENT_3D('',#10513,#3971,#3972);
#3496=AXIS2_PLACEMENT_3D('',#10591,#3974,#3975);
#3497=AXIS2_PLACEMENT_3D('',#10667,#3977,#3978);
#3498=AXIS2_PLACEMENT_3D('',#10743,#3980,#3981);
#3499=AXIS2_PLACEMENT_3D('',#10819,#3983,#3984);
#3500=AXIS2_PLACEMENT_3D('',#10895,#3986,#3987);
#3501=AXIS2_PLACEMENT_3D('',#10973,#3989,#3990);
#3502=AXIS2_PLACEMENT_3D('',#11049,#3992,#3993);
#3503=AXIS2_PLACEMENT_3D('',#11127,#3995,#3996);
#3504=AXIS2_PLACEMENT_3D('',#11203,#3998,#3999);
#3505=AXIS2_PLACEMENT_3D('',#11206,#4000,#4001);
#3506=AXIS2_PLACEMENT_3D('',#11207,#4002,#4003);
#3507=AXIS2_PLACEMENT_3D('',#11210,#4005,#4006);
#3508=AXIS2_PLACEMENT_3D('',#11211,#4007,#4008);
#3509=AXIS2_PLACEMENT_3D('',#11213,#4009,#4010);
#3510=AXIS2_PLACEMENT_3D('',#11216,#4012,#4013);
#3511=AXIS2_PLACEMENT_3D('',#11217,#4014,#4015);
#3512=AXIS2_PLACEMENT_3D('',#11223,#4016,#4017);
#3513=AXIS2_PLACEMENT_3D('',#11224,#4018,#4019);
#3514=AXIS2_PLACEMENT_3D('',#11226,#4021,#4022);
#3515=AXIS2_PLACEMENT_3D('',#11255,#4024,#4025);
#3516=AXIS2_PLACEMENT_3D('',#11275,#4026,#4027);
#3517=AXIS2_PLACEMENT_3D('',#11276,#4028,#4029);
#3518=AXIS2_PLACEMENT_3D('',#11313,#4030,#4031);
#3519=AXIS2_PLACEMENT_3D('',#11346,#4032,#4033);
#3520=AXIS2_PLACEMENT_3D('',#13749,#4034,#4035);
#3521=AXIS2_PLACEMENT_3D('',#13750,#4036,#4037);
#3522=AXIS2_PLACEMENT_3D('',#13752,#4038,#4039);
#3523=AXIS2_PLACEMENT_3D('',#13754,#4040,#4041);
#3524=AXIS2_PLACEMENT_3D('',#13756,#4042,#4043);
#3525=AXIS2_PLACEMENT_3D('',#13758,#4044,#4045);
#3526=AXIS2_PLACEMENT_3D('',#13759,#4046,#4047);
#3527=AXIS2_PLACEMENT_3D('',#13760,#4048,#4049);
#3528=AXIS2_PLACEMENT_3D('',#13761,#4050,#4051);
#3529=AXIS2_PLACEMENT_3D('',#13765,#4052,#4053);
#3530=AXIS2_PLACEMENT_3D('',#13769,#4054,#4055);
#3531=AXIS2_PLACEMENT_3D('',#13773,#4056,#4057);
#3532=AXIS2_PLACEMENT_3D('',#13777,#4058,#4059);
#3533=AXIS2_PLACEMENT_3D('',#13781,#4060,#4061);
#3534=AXIS2_PLACEMENT_3D('',#13794,#4068,#4069);
#3535=AXIS2_PLACEMENT_3D('',#13797,#4072,#4073);
#3536=AXIS2_PLACEMENT_3D('',#13799,#4075,#4076);
#3537=AXIS2_PLACEMENT_3D('',#13801,#4078,#4079);
#3538=AXIS2_PLACEMENT_3D('',#13803,#4081,#4082);
#3539=AXIS2_PLACEMENT_3D('',#13805,#4084,#4085);
#3540=AXIS2_PLACEMENT_3D('placement',#13806,#4086,#4087);
#3541=AXIS2_PLACEMENT_3D('',#13807,#4088,#4089);
#3542=AXIS2_PLACEMENT_3D('',#13825,#4091,#4092);
#3543=AXIS2_PLACEMENT_3D('',#13834,#4093,#4094);
#3544=AXIS2_PLACEMENT_3D('',#13910,#4096,#4097);
#3545=AXIS2_PLACEMENT_3D('',#13986,#4099,#4100);
#3546=AXIS2_PLACEMENT_3D('',#14062,#4102,#4103);
#3547=AXIS2_PLACEMENT_3D('',#14140,#4105,#4106);
#3548=AXIS2_PLACEMENT_3D('',#14216,#4108,#4109);
#3549=AXIS2_PLACEMENT_3D('',#14294,#4111,#4112);
#3550=AXIS2_PLACEMENT_3D('',#14370,#4114,#4115);
#3551=AXIS2_PLACEMENT_3D('',#14446,#4117,#4118);
#3552=AXIS2_PLACEMENT_3D('',#14522,#4120,#4121);
#3553=AXIS2_PLACEMENT_3D('',#14556,#4123,#4124);
#3554=AXIS2_PLACEMENT_3D('',#14579,#4125,#4126);
#3555=AXIS2_PLACEMENT_3D('',#14655,#4128,#4129);
#3556=AXIS2_PLACEMENT_3D('',#14731,#4131,#4132);
#3557=AXIS2_PLACEMENT_3D('',#14807,#4134,#4135);
#3558=AXIS2_PLACEMENT_3D('',#14883,#4137,#4138);
#3559=AXIS2_PLACEMENT_3D('',#14959,#4140,#4141);
#3560=AXIS2_PLACEMENT_3D('',#15037,#4143,#4144);
#3561=AXIS2_PLACEMENT_3D('',#15115,#4146,#4147);
#3562=AXIS2_PLACEMENT_3D('',#15191,#4149,#4150);
#3563=AXIS2_PLACEMENT_3D('',#15267,#4152,#4153);
#3564=AXIS2_PLACEMENT_3D('',#15270,#4154,#4155);
#3565=AXIS2_PLACEMENT_3D('',#15271,#4156,#4157);
#3566=AXIS2_PLACEMENT_3D('',#15274,#4159,#4160);
#3567=AXIS2_PLACEMENT_3D('',#15275,#4161,#4162);
#3568=AXIS2_PLACEMENT_3D('',#15277,#4163,#4164);
#3569=AXIS2_PLACEMENT_3D('',#15280,#4166,#4167);
#3570=AXIS2_PLACEMENT_3D('',#15281,#4168,#4169);
#3571=AXIS2_PLACEMENT_3D('',#15287,#4170,#4171);
#3572=AXIS2_PLACEMENT_3D('',#15288,#4172,#4173);
#3573=AXIS2_PLACEMENT_3D('',#15290,#4175,#4176);
#3574=AXIS2_PLACEMENT_3D('',#15309,#4178,#4179);
#3575=AXIS2_PLACEMENT_3D('',#15341,#4180,#4181);
#3576=AXIS2_PLACEMENT_3D('',#15342,#4182,#4183);
#3577=AXIS2_PLACEMENT_3D('',#15357,#4184,#4185);
#3578=AXIS2_PLACEMENT_3D('',#15366,#4186,#4187);
#3579=AXIS2_PLACEMENT_3D('',#16051,#4188,#4189);
#3580=AXIS2_PLACEMENT_3D('',#16052,#4190,#4191);
#3581=AXIS2_PLACEMENT_3D('',#16054,#4192,#4193);
#3582=AXIS2_PLACEMENT_3D('',#16056,#4194,#4195);
#3583=AXIS2_PLACEMENT_3D('',#16058,#4196,#4197);
#3584=AXIS2_PLACEMENT_3D('',#16060,#4198,#4199);
#3585=AXIS2_PLACEMENT_3D('',#16061,#4200,#4201);
#3586=AXIS2_PLACEMENT_3D('',#16062,#4202,#4203);
#3587=AXIS2_PLACEMENT_3D('',#16063,#4204,#4205);
#3588=AXIS2_PLACEMENT_3D('',#16067,#4206,#4207);
#3589=AXIS2_PLACEMENT_3D('',#16071,#4208,#4209);
#3590=AXIS2_PLACEMENT_3D('',#16075,#4210,#4211);
#3591=AXIS2_PLACEMENT_3D('',#16079,#4212,#4213);
#3592=AXIS2_PLACEMENT_3D('',#16083,#4214,#4215);
#3593=AXIS2_PLACEMENT_3D('',#16096,#4222,#4223);
#3594=AXIS2_PLACEMENT_3D('',#16099,#4226,#4227);
#3595=AXIS2_PLACEMENT_3D('',#16101,#4229,#4230);
#3596=AXIS2_PLACEMENT_3D('',#16103,#4232,#4233);
#3597=AXIS2_PLACEMENT_3D('',#16105,#4235,#4236);
#3598=AXIS2_PLACEMENT_3D('',#16107,#4238,#4239);
#3599=AXIS2_PLACEMENT_3D('',#16108,#4240,#4241);
#3600=AXIS2_PLACEMENT_3D('',#16111,#4242,#4243);
#3601=AXIS2_PLACEMENT_3D('',#16115,#4245,#4246);
#3602=AXIS2_PLACEMENT_3D('',#16117,#4248,#4249);
#3603=AXIS2_PLACEMENT_3D('',#16120,#4250,#4251);
#3604=AXIS2_PLACEMENT_3D('',#16125,#4254,#4255);
#3605=AXIS2_PLACEMENT_3D('',#16128,#4257,#4258);
#3606=AXIS2_PLACEMENT_3D('',#16130,#4259,#4260);
#3607=AXIS2_PLACEMENT_3D('',#16131,#4261,#4262);
#3608=AXIS2_PLACEMENT_3D('',#16135,#4264,#4265);
#3609=AXIS2_PLACEMENT_3D('',#16139,#4267,#4268);
#3610=AXIS2_PLACEMENT_3D('',#16142,#4270,#4271);
#3611=AXIS2_PLACEMENT_3D('',#16143,#4272,#4273);
#3612=AXIS2_PLACEMENT_3D('',#16146,#4274,#4275);
#3613=AXIS2_PLACEMENT_3D('',#16149,#4278,#4279);
#3614=AXIS2_PLACEMENT_3D('',#16153,#4282,#4283);
#3615=AXIS2_PLACEMENT_3D('',#16155,#4284,#4285);
#3616=AXIS2_PLACEMENT_3D('',#16157,#4287,#4288);
#3617=AXIS2_PLACEMENT_3D('',#16161,#4291,#4292);
#3618=AXIS2_PLACEMENT_3D('',#16164,#4293,#4294);
#3619=AXIS2_PLACEMENT_3D('',#16167,#4297,#4298);
#3620=AXIS2_PLACEMENT_3D('',#16169,#4300,#4301);
#3621=AXIS2_PLACEMENT_3D('',#16171,#4302,#4303);
#3622=AXIS2_PLACEMENT_3D('',#16173,#4305,#4306);
#3623=AXIS2_PLACEMENT_3D('',#16176,#4308,#4309);
#3624=AXIS2_PLACEMENT_3D('',#16177,#4310,#4311);
#3625=AXIS2_PLACEMENT_3D('',#16178,#4312,#4313);
#3626=AXIS2_PLACEMENT_3D('',#16180,#4314,#4315);
#3627=AXIS2_PLACEMENT_3D('',#16182,#4317,#4318);
#3628=AXIS2_PLACEMENT_3D('',#16184,#4319,#4320);
#3629=AXIS2_PLACEMENT_3D('',#16186,#4322,#4323);
#3630=AXIS2_PLACEMENT_3D('',#16188,#4325,#4326);
#3631=AXIS2_PLACEMENT_3D('',#16189,#4327,#4328);
#3632=AXIS2_PLACEMENT_3D('',#16190,#4329,#4330);
#3633=AXIS2_PLACEMENT_3D('',#16191,#4331,#4332);
#3634=AXIS2_PLACEMENT_3D('',#16192,#4333,#4334);
#3635=AXIS2_PLACEMENT_3D('',#16193,#4335,#4336);
#3636=DIRECTION('axis',(0.,0.,1.));
#3637=DIRECTION('refdir',(1.,0.,0.));
#3638=DIRECTION('axis',(0.,0.,1.));
#3639=DIRECTION('refdir',(1.,0.,0.));
#3640=DIRECTION('center_axis',(-1.00030135915625E-14,-2.9698465908723E-15,
1.));
#3641=DIRECTION('ref_axis',(1.,5.1737734593974E-25,1.00030135915625E-14));
#3642=DIRECTION('center_axis',(1.00030135915625E-14,2.9698465908723E-15,
-1.));
#3643=DIRECTION('ref_axis',(-1.,-5.17375018459506E-25,-1.06581410364015E-14));
#3644=DIRECTION('',(9.73020119295496E-13,-1.,-2.96984659086256E-15));
#3645=DIRECTION('center_axis',(-1.06581410364015E-14,-3.5527136788005E-15,
1.));
#3646=DIRECTION('ref_axis',(0.707106781186548,-0.707106781186548,0.));
#3647=DIRECTION('center_axis',(1.06581410364015E-14,2.9698465908723E-15,
-1.));
#3648=DIRECTION('ref_axis',(0.707106781186548,-0.707106781186548,0.));
#3649=DIRECTION('',(1.06581410364015E-14,3.5527136788005E-15,-1.));
#3650=DIRECTION('center_axis',(-1.06581410364015E-14,-2.9698465908723E-15,
1.));
#3651=DIRECTION('ref_axis',(0.707106781186548,-0.707106781186548,0.));
#3652=DIRECTION('',(-1.06581410364015E-14,-3.5527136788005E-15,1.));
#3653=DIRECTION('center_axis',(-1.06581410364015E-14,-2.9698465908723E-15,
1.));
#3654=DIRECTION('ref_axis',(1.,5.17375400311732E-25,1.06581410364015E-14));
#3655=DIRECTION('',(-1.,-5.1737734593974E-25,-1.00030135915625E-14));
#3656=DIRECTION('center_axis',(-1.06581410364015E-14,-2.9698465908723E-15,
1.));
#3657=DIRECTION('ref_axis',(-0.707106781186554,-0.707106781186541,0.));
#3658=DIRECTION('',(-5.17407053355554E-25,1.,2.9698465908723E-15));
#3659=DIRECTION('center_axis',(-1.06581410364015E-14,-2.9698465908723E-15,
1.));
#3660=DIRECTION('ref_axis',(-0.707106781186541,0.707106781186554,0.));
#3661=DIRECTION('',(1.,5.17375400311732E-25,1.06581410364015E-14));
#3662=DIRECTION('center_axis',(-1.06581410364015E-14,-2.9698465908723E-15,
1.));
#3663=DIRECTION('ref_axis',(0.707106781186548,0.707106781186548,0.));
#3664=DIRECTION('',(5.17410329979921E-25,-1.,-3.29741031329178E-15));
#3665=DIRECTION('center_axis',(1.00030135915625E-14,2.9698465908723E-15,
-1.));
#3666=DIRECTION('ref_axis',(-1.,-5.1737734593974E-25,-1.00030135915625E-14));
#3667=DIRECTION('center_axis',(1.00030135915625E-14,2.9698465908723E-15,
-1.));
#3668=DIRECTION('ref_axis',(-1.,-5.1737734593974E-25,-1.00030135915625E-14));
#3669=DIRECTION('',(9.73020119295496E-13,-1.,-2.96984659086256E-15));
#3670=DIRECTION('center_axis',(1.00030135915625E-14,2.9698465908723E-15,
-1.));
#3671=DIRECTION('ref_axis',(-1.,-5.1737734593974E-25,-1.00030135915625E-14));
#3672=DIRECTION('center_axis',(1.00030135915625E-14,2.9698465908723E-15,
-1.));
#3673=DIRECTION('ref_axis',(-1.,-5.1737734593974E-25,-1.00030135915625E-14));
#3674=DIRECTION('center_axis',(5.17412883782956E-25,-1.,-3.5527136788005E-15));
#3675=DIRECTION('ref_axis',(1.,5.1737734593974E-25,1.00030135915625E-14));
#3676=DIRECTION('',(1.,5.1737734593974E-25,1.00030135915625E-14));
#3677=DIRECTION('',(-1.06581410364015E-14,-3.5527136788005E-15,1.));
#3678=DIRECTION('center_axis',(-1.06581410364015E-14,-3.5527136788005E-15,
1.));
#3679=DIRECTION('ref_axis',(-0.707106781186554,-0.707106781186541,0.));
#3680=DIRECTION('center_axis',(1.06581410364015E-14,2.9698465908723E-15,
-1.));
#3681=DIRECTION('ref_axis',(-0.707106781186554,-0.707106781186541,0.));
#3682=DIRECTION('',(1.06581410364015E-14,3.5527136788005E-15,-1.));
#3683=DIRECTION('center_axis',(-1.06581410364015E-14,-3.5527136788005E-15,
1.));
#3684=DIRECTION('ref_axis',(0.707106781186548,0.707106781186548,0.));
#3685=DIRECTION('center_axis',(1.06581410364015E-14,2.9698465908723E-15,
-1.));
#3686=DIRECTION('ref_axis',(0.707106781186548,0.707106781186548,0.));
#3687=DIRECTION('',(1.06581410364015E-14,3.5527136788005E-15,-1.));
#3688=DIRECTION('',(-1.06581410364015E-14,-3.5527136788005E-15,1.));
#3689=DIRECTION('center_axis',(-5.17413265635182E-25,1.,3.5527136788005E-15));
#3690=DIRECTION('ref_axis',(-1.,-5.17375400311732E-25,-1.06581410364015E-14));
#3691=DIRECTION('',(1.06581410364015E-14,3.5527136788005E-15,-1.));
#3692=DIRECTION('',(-1.,-5.17375400311732E-25,-1.06581410364015E-14));
#3693=DIRECTION('center_axis',(-1.06581410364015E-14,-3.5527136788005E-15,
1.));
#3694=DIRECTION('ref_axis',(-0.707106781186541,0.707106781186554,0.));
#3695=DIRECTION('center_axis',(1.06581410364015E-14,2.9698465908723E-15,
-1.));
#3696=DIRECTION('ref_axis',(-0.707106781186541,0.707106781186554,0.));
#3697=DIRECTION('',(-1.06581410364015E-14,-3.5527136788005E-15,1.));
#3698=DIRECTION('center_axis',(1.,9.73020119295496E-13,1.77635683940023E-14));
#3699=DIRECTION('ref_axis',(-9.73020119295496E-13,1.,2.96984659086256E-15));
#3700=DIRECTION('',(-1.06581410364015E-14,-3.5527136788005E-15,1.));
#3701=DIRECTION('',(1.06581410364015E-14,3.5527136788005E-15,-1.));
#3702=DIRECTION('center_axis',(-1.06581410364015E-14,-3.5527136788005E-15,
1.));
#3703=DIRECTION('ref_axis',(-1.,-5.17375018459506E-25,-1.06581410364015E-14));
#3704=DIRECTION('center_axis',(1.00030135915625E-14,2.9698465908723E-15,
-1.));
#3705=DIRECTION('ref_axis',(-1.,-5.1737734593974E-25,-1.00030135915625E-14));
#3706=DIRECTION('',(1.06581410364015E-14,3.5527136788005E-15,-1.));
#3707=DIRECTION('center_axis',(-1.06581410364015E-14,-3.5527136788005E-15,
1.));
#3708=DIRECTION('ref_axis',(-1.,-5.17375018459506E-25,-1.06581410364015E-14));
#3709=DIRECTION('center_axis',(1.00030135915625E-14,2.9698465908723E-15,
-1.));
#3710=DIRECTION('ref_axis',(-1.,-5.1737734593974E-25,-1.00030135915625E-14));
#3711=DIRECTION('',(1.06581410364015E-14,3.5527136788005E-15,-1.));
#3712=DIRECTION('center_axis',(-1.06581410364015E-14,-3.5527136788005E-15,
1.));
#3713=DIRECTION('ref_axis',(-1.,-5.17375018459506E-25,-1.06581410364015E-14));
#3714=DIRECTION('center_axis',(1.00030135915625E-14,2.9698465908723E-15,
-1.));
#3715=DIRECTION('ref_axis',(-1.,-5.1737734593974E-25,-1.00030135915625E-14));
#3716=DIRECTION('',(1.06581410364015E-14,3.5527136788005E-15,-1.));
#3717=DIRECTION('center_axis',(1.,5.17375185715747E-25,1.06581410364015E-14));
#3718=DIRECTION('ref_axis',(-5.17410329979921E-25,1.,3.29741031329178E-15));
#3719=DIRECTION('',(-5.17410329979921E-25,1.,3.29741031329178E-15));
#3720=DIRECTION('center_axis',(-1.,-5.17375400311732E-25,-1.06581410364015E-14));
#3721=DIRECTION('ref_axis',(5.17407053355554E-25,-1.,-2.9698465908723E-15));
#3722=DIRECTION('',(5.17407053355554E-25,-1.,-2.9698465908723E-15));
#3723=DIRECTION('center_axis',(-1.06581410364015E-14,-2.9698465908723E-15,
1.));
#3724=DIRECTION('ref_axis',(1.,5.17375400311732E-25,1.06581410364015E-14));
#3725=DIRECTION('axis',(0.,0.,1.));
#3726=DIRECTION('refdir',(1.,0.,0.));
#3727=DIRECTION('center_axis',(0.,0.,1.));
#3728=DIRECTION('ref_axis',(1.,0.,0.));
#3729=DIRECTION('',(0.,0.,-1.));
#3730=DIRECTION('center_axis',(0.,0.,1.));
#3731=DIRECTION('ref_axis',(1.,0.,0.));
#3732=DIRECTION('center_axis',(0.,0.,1.));
#3733=DIRECTION('ref_axis',(1.,0.,0.));
#3734=DIRECTION('',(0.,0.,-1.));
#3735=DIRECTION('center_axis',(0.,0.,1.));
#3736=DIRECTION('ref_axis',(1.,0.,0.));
#3737=DIRECTION('',(0.,0.,-1.));
#3738=DIRECTION('center_axis',(0.,0.,1.));
#3739=DIRECTION('ref_axis',(1.,0.,0.));
#3740=DIRECTION('',(0.,0.,-1.));
#3741=DIRECTION('center_axis',(0.,0.,1.));
#3742=DIRECTION('ref_axis',(1.,0.,0.));
#3743=DIRECTION('',(0.,0.,-1.));
#3744=DIRECTION('center_axis',(0.,0.,1.));
#3745=DIRECTION('ref_axis',(1.,0.,0.));
#3746=DIRECTION('',(0.,0.,-1.));
#3747=DIRECTION('center_axis',(0.,0.,1.));
#3748=DIRECTION('ref_axis',(1.,0.,0.));
#3749=DIRECTION('',(0.,0.,-1.));
#3750=DIRECTION('center_axis',(0.,0.,1.));
#3751=DIRECTION('ref_axis',(1.,0.,0.));
#3752=DIRECTION('',(0.,0.,-1.));
#3753=DIRECTION('center_axis',(0.,0.,1.));
#3754=DIRECTION('ref_axis',(1.,0.,0.));
#3755=DIRECTION('',(0.,0.,-1.));
#3756=DIRECTION('center_axis',(0.,0.,1.));
#3757=DIRECTION('ref_axis',(1.,0.,0.));
#3758=DIRECTION('',(0.,0.,-1.));
#3759=DIRECTION('center_axis',(0.,0.,1.));
#3760=DIRECTION('ref_axis',(1.,0.,0.));
#3761=DIRECTION('',(0.,0.,-1.));
#3762=DIRECTION('center_axis',(0.,0.,1.));
#3763=DIRECTION('ref_axis',(1.,0.,0.));
#3764=DIRECTION('',(0.,0.,-1.));
#3765=DIRECTION('center_axis',(0.,0.,1.));
#3766=DIRECTION('ref_axis',(1.,0.,0.));
#3767=DIRECTION('',(0.,0.,-1.));
#3768=DIRECTION('center_axis',(0.,0.,1.));
#3769=DIRECTION('ref_axis',(1.,0.,0.));
#3770=DIRECTION('',(0.,0.,-1.));
#3771=DIRECTION('center_axis',(0.,0.,1.));
#3772=DIRECTION('ref_axis',(1.,0.,0.));
#3773=DIRECTION('',(0.,0.,-1.));
#3774=DIRECTION('center_axis',(0.,0.,1.));
#3775=DIRECTION('ref_axis',(1.,0.,0.));
#3776=DIRECTION('',(0.,0.,-1.));
#3777=DIRECTION('center_axis',(0.,0.,1.));
#3778=DIRECTION('ref_axis',(1.,0.,0.));
#3779=DIRECTION('',(0.,0.,-1.));
#3780=DIRECTION('center_axis',(0.,0.,1.));
#3781=DIRECTION('ref_axis',(1.,0.,0.));
#3782=DIRECTION('',(0.,0.,-1.));
#3783=DIRECTION('center_axis',(0.,0.,1.));
#3784=DIRECTION('ref_axis',(1.,0.,0.));
#3785=DIRECTION('',(0.,0.,-1.));
#3786=DIRECTION('center_axis',(0.,0.,1.));
#3787=DIRECTION('ref_axis',(1.,0.,0.));
#3788=DIRECTION('',(0.,0.,-1.));
#3789=DIRECTION('center_axis',(0.,0.,1.));
#3790=DIRECTION('ref_axis',(1.,0.,0.));
#3791=DIRECTION('',(0.,0.,-1.));
#3792=DIRECTION('center_axis',(0.,0.,1.));
#3793=DIRECTION('ref_axis',(1.,0.,0.));
#3794=DIRECTION('',(0.,0.,-1.));
#3795=DIRECTION('center_axis',(0.,0.,1.));
#3796=DIRECTION('ref_axis',(1.,0.,0.));
#3797=DIRECTION('',(0.,0.,-1.));
#3798=DIRECTION('center_axis',(0.,0.,1.));
#3799=DIRECTION('ref_axis',(1.,0.,0.));
#3800=DIRECTION('',(0.,0.,-1.));
#3801=DIRECTION('center_axis',(0.,0.,1.));
#3802=DIRECTION('ref_axis',(1.,0.,0.));
#3803=DIRECTION('',(0.,0.,-1.));
#3804=DIRECTION('center_axis',(0.,0.,1.));
#3805=DIRECTION('ref_axis',(1.,0.,0.));
#3806=DIRECTION('',(0.,0.,-1.));
#3807=DIRECTION('center_axis',(0.,0.,1.));
#3808=DIRECTION('ref_axis',(1.,0.,0.));
#3809=DIRECTION('',(0.,0.,-1.));
#3810=DIRECTION('center_axis',(0.,0.,1.));
#3811=DIRECTION('ref_axis',(1.,0.,0.));
#3812=DIRECTION('',(0.,0.,-1.));
#3813=DIRECTION('center_axis',(0.,0.,1.));
#3814=DIRECTION('ref_axis',(1.,0.,0.));
#3815=DIRECTION('',(0.,0.,-1.));
#3816=DIRECTION('center_axis',(0.,0.,1.));
#3817=DIRECTION('ref_axis',(1.,0.,0.));
#3818=DIRECTION('',(0.,0.,-1.));
#3819=DIRECTION('center_axis',(0.,0.,1.));
#3820=DIRECTION('ref_axis',(1.,0.,0.));
#3821=DIRECTION('',(0.,0.,-1.));
#3822=DIRECTION('center_axis',(0.,0.,1.));
#3823=DIRECTION('ref_axis',(1.,0.,0.));
#3824=DIRECTION('',(0.,0.,-1.));
#3825=DIRECTION('center_axis',(0.,0.,1.));
#3826=DIRECTION('ref_axis',(1.,0.,0.));
#3827=DIRECTION('',(0.,0.,-1.));
#3828=DIRECTION('center_axis',(0.,0.,1.));
#3829=DIRECTION('ref_axis',(1.,0.,0.));
#3830=DIRECTION('',(0.,0.,-1.));
#3831=DIRECTION('center_axis',(0.,0.,1.));
#3832=DIRECTION('ref_axis',(1.,0.,0.));
#3833=DIRECTION('',(0.,0.,-1.));
#3834=DIRECTION('center_axis',(0.,0.,1.));
#3835=DIRECTION('ref_axis',(1.,0.,0.));
#3836=DIRECTION('',(0.,0.,-1.));
#3837=DIRECTION('center_axis',(0.,0.,1.));
#3838=DIRECTION('ref_axis',(1.,0.,0.));
#3839=DIRECTION('',(0.,0.,-1.));
#3840=DIRECTION('center_axis',(0.,0.,1.));
#3841=DIRECTION('ref_axis',(1.,0.,0.));
#3842=DIRECTION('',(0.,0.,-1.));
#3843=DIRECTION('center_axis',(0.,0.,1.));
#3844=DIRECTION('ref_axis',(1.,0.,0.));
#3845=DIRECTION('',(0.,0.,-1.));
#3846=DIRECTION('center_axis',(0.,0.,1.));
#3847=DIRECTION('ref_axis',(1.,0.,0.));
#3848=DIRECTION('',(0.,0.,-1.));
#3849=DIRECTION('center_axis',(0.,0.,1.));
#3850=DIRECTION('ref_axis',(1.,0.,0.));
#3851=DIRECTION('',(0.,0.,-1.));
#3852=DIRECTION('center_axis',(0.,0.,1.));
#3853=DIRECTION('ref_axis',(1.,0.,0.));
#3854=DIRECTION('',(0.,0.,-1.));
#3855=DIRECTION('center_axis',(0.,0.,1.));
#3856=DIRECTION('ref_axis',(1.,0.,0.));
#3857=DIRECTION('',(0.,0.,-1.));
#3858=DIRECTION('center_axis',(0.,0.,1.));
#3859=DIRECTION('ref_axis',(1.,0.,0.));
#3860=DIRECTION('',(0.,0.,-1.));
#3861=DIRECTION('center_axis',(0.,0.,-1.));
#3862=DIRECTION('ref_axis',(-1.,0.,0.));
#3863=DIRECTION('',(0.,0.,1.));
#3864=DIRECTION('center_axis',(0.,0.,1.));
#3865=DIRECTION('ref_axis',(-1.,8.88178419700125E-16,0.));
#3866=DIRECTION('center_axis',(0.,0.,-1.));
#3867=DIRECTION('ref_axis',(-1.,0.,0.));
#3868=DIRECTION('',(0.,0.,1.));
#3869=DIRECTION('center_axis',(0.,0.,-1.));
#3870=DIRECTION('ref_axis',(-1.,0.,0.));
#3871=DIRECTION('',(0.,0.,1.));
#3872=DIRECTION('center_axis',(0.,0.,-1.));
#3873=DIRECTION('ref_axis',(-1.,0.,0.));
#3874=DIRECTION('',(0.,0.,1.));
#3875=DIRECTION('center_axis',(0.,0.,-1.));
#3876=DIRECTION('ref_axis',(-1.,0.,0.));
#3877=DIRECTION('',(0.,0.,1.));
#3878=DIRECTION('center_axis',(0.,0.,-1.));
#3879=DIRECTION('ref_axis',(-1.,0.,0.));
#3880=DIRECTION('',(0.,0.,1.));
#3881=DIRECTION('center_axis',(0.,0.,-1.));
#3882=DIRECTION('ref_axis',(-1.,0.,0.));
#3883=DIRECTION('',(0.,0.,1.));
#3884=DIRECTION('center_axis',(0.,0.,-1.));
#3885=DIRECTION('ref_axis',(-1.,0.,0.));
#3886=DIRECTION('',(0.,0.,1.));
#3887=DIRECTION('center_axis',(0.,0.,-1.));
#3888=DIRECTION('ref_axis',(-1.,0.,0.));
#3889=DIRECTION('',(0.,0.,1.));
#3890=DIRECTION('center_axis',(0.,0.,-1.));
#3891=DIRECTION('ref_axis',(-1.,0.,0.));
#3892=DIRECTION('',(0.,0.,1.));
#3893=DIRECTION('center_axis',(0.,0.,-1.));
#3894=DIRECTION('ref_axis',(-1.,0.,0.));
#3895=DIRECTION('',(0.,0.,1.));
#3896=DIRECTION('center_axis',(0.,0.,-1.));
#3897=DIRECTION('ref_axis',(-1.,0.,0.));
#3898=DIRECTION('',(0.,0.,1.));
#3899=DIRECTION('center_axis',(0.,0.,-1.));
#3900=DIRECTION('ref_axis',(-1.,0.,0.));
#3901=DIRECTION('',(0.,0.,1.));
#3902=DIRECTION('center_axis',(0.,0.,-1.));
#3903=DIRECTION('ref_axis',(-1.,0.,0.));
#3904=DIRECTION('',(0.,0.,1.));
#3905=DIRECTION('center_axis',(0.,0.,-1.));
#3906=DIRECTION('ref_axis',(-1.,0.,0.));
#3907=DIRECTION('',(0.,0.,1.));
#3908=DIRECTION('center_axis',(0.,0.,-1.));
#3909=DIRECTION('ref_axis',(-1.,0.,0.));
#3910=DIRECTION('',(0.,0.,1.));
#3911=DIRECTION('center_axis',(0.,0.,-1.));
#3912=DIRECTION('ref_axis',(-1.,0.,0.));
#3913=DIRECTION('',(0.,0.,1.));
#3914=DIRECTION('center_axis',(0.,0.,-1.));
#3915=DIRECTION('ref_axis',(-1.,0.,0.));
#3916=DIRECTION('',(0.,0.,1.));
#3917=DIRECTION('center_axis',(0.,0.,-1.));
#3918=DIRECTION('ref_axis',(-1.,0.,0.));
#3919=DIRECTION('',(0.,0.,1.));
#3920=DIRECTION('center_axis',(0.,0.,-1.));
#3921=DIRECTION('ref_axis',(-1.,0.,0.));
#3922=DIRECTION('',(0.,0.,1.));
#3923=DIRECTION('center_axis',(0.,0.,-1.));
#3924=DIRECTION('ref_axis',(-1.,0.,0.));
#3925=DIRECTION('',(0.,0.,1.));
#3926=DIRECTION('center_axis',(0.,0.,-1.));
#3927=DIRECTION('ref_axis',(-1.,0.,0.));
#3928=DIRECTION('',(0.,0.,1.));
#3929=DIRECTION('center_axis',(0.,0.,-1.));
#3930=DIRECTION('ref_axis',(-1.,0.,0.));
#3931=DIRECTION('',(0.,0.,1.));
#3932=DIRECTION('center_axis',(0.,0.,-1.));
#3933=DIRECTION('ref_axis',(-1.,0.,0.));
#3934=DIRECTION('',(0.,0.,1.));
#3935=DIRECTION('center_axis',(0.,0.,-1.));
#3936=DIRECTION('ref_axis',(-1.,0.,0.));
#3937=DIRECTION('',(0.,0.,1.));
#3938=DIRECTION('center_axis',(0.,0.,-1.));
#3939=DIRECTION('ref_axis',(-1.,0.,0.));
#3940=DIRECTION('',(0.,0.,1.));
#3941=DIRECTION('center_axis',(0.,0.,-1.));
#3942=DIRECTION('ref_axis',(-1.,0.,0.));
#3943=DIRECTION('',(0.,0.,1.));
#3944=DIRECTION('center_axis',(0.,0.,-1.));
#3945=DIRECTION('ref_axis',(-1.,0.,0.));
#3946=DIRECTION('',(0.,0.,1.));
#3947=DIRECTION('center_axis',(0.,0.,-1.));
#3948=DIRECTION('ref_axis',(-1.,0.,0.));
#3949=DIRECTION('',(0.,0.,1.));
#3950=DIRECTION('center_axis',(0.,0.,-1.));
#3951=DIRECTION('ref_axis',(-1.,0.,0.));
#3952=DIRECTION('',(0.,0.,1.));
#3953=DIRECTION('center_axis',(0.,0.,-1.));
#3954=DIRECTION('ref_axis',(-1.,0.,0.));
#3955=DIRECTION('',(0.,0.,1.));
#3956=DIRECTION('center_axis',(0.,0.,-1.));
#3957=DIRECTION('ref_axis',(-1.,0.,0.));
#3958=DIRECTION('',(0.,0.,1.));
#3959=DIRECTION('center_axis',(0.,0.,-1.));
#3960=DIRECTION('ref_axis',(-1.,0.,0.));
#3961=DIRECTION('',(0.,0.,1.));
#3962=DIRECTION('center_axis',(0.,0.,-1.));
#3963=DIRECTION('ref_axis',(-1.,0.,0.));
#3964=DIRECTION('',(0.,0.,1.));
#3965=DIRECTION('center_axis',(0.,0.,-1.));
#3966=DIRECTION('ref_axis',(-1.,0.,0.));
#3967=DIRECTION('',(0.,0.,1.));
#3968=DIRECTION('center_axis',(0.,0.,-1.));
#3969=DIRECTION('ref_axis',(-1.,0.,0.));
#3970=DIRECTION('',(0.,0.,1.));
#3971=DIRECTION('center_axis',(0.,0.,-1.));
#3972=DIRECTION('ref_axis',(-1.,0.,0.));
#3973=DIRECTION('',(0.,0.,1.));
#3974=DIRECTION('center_axis',(0.,0.,-1.));
#3975=DIRECTION('ref_axis',(-1.,0.,0.));
#3976=DIRECTION('',(0.,0.,1.));
#3977=DIRECTION('center_axis',(0.,0.,-1.));
#3978=DIRECTION('ref_axis',(-1.,0.,0.));
#3979=DIRECTION('',(0.,0.,1.));
#3980=DIRECTION('center_axis',(0.,0.,-1.));
#3981=DIRECTION('ref_axis',(-1.,0.,0.));
#3982=DIRECTION('',(0.,0.,1.));
#3983=DIRECTION('center_axis',(0.,0.,-1.));
#3984=DIRECTION('ref_axis',(-1.,0.,0.));
#3985=DIRECTION('',(0.,0.,1.));
#3986=DIRECTION('center_axis',(0.,0.,-1.));
#3987=DIRECTION('ref_axis',(-1.,0.,0.));
#3988=DIRECTION('',(0.,0.,1.));
#3989=DIRECTION('center_axis',(0.,0.,-1.));
#3990=DIRECTION('ref_axis',(-1.,0.,0.));
#3991=DIRECTION('',(0.,0.,1.));
#3992=DIRECTION('center_axis',(0.,0.,-1.));
#3993=DIRECTION('ref_axis',(-1.,0.,0.));
#3994=DIRECTION('',(0.,0.,1.));
#3995=DIRECTION('center_axis',(0.,0.,-1.));
#3996=DIRECTION('ref_axis',(-1.,0.,0.));
#3997=DIRECTION('',(0.,0.,1.));
#3998=DIRECTION('center_axis',(0.,0.,-1.));
#3999=DIRECTION('ref_axis',(-1.,0.,0.));
#4000=DIRECTION('center_axis',(0.,0.,-1.));
#4001=DIRECTION('ref_axis',(-1.,0.,0.));
#4002=DIRECTION('center_axis',(0.,0.,-1.));
#4003=DIRECTION('ref_axis',(-1.,0.,0.));
#4004=DIRECTION('',(-0.707106781186546,8.65956056235492E-17,0.707106781186549));
#4005=DIRECTION('center_axis',(0.,0.,1.));
#4006=DIRECTION('ref_axis',(-1.,0.,0.));
#4007=DIRECTION('center_axis',(0.,0.,1.));
#4008=DIRECTION('ref_axis',(1.,0.,0.));
#4009=DIRECTION('center_axis',(0.,0.,1.));
#4010=DIRECTION('ref_axis',(-1.,0.,0.));
#4011=DIRECTION('',(0.707106781186544,8.65956056235489E-17,-0.707106781186551));
#4012=DIRECTION('center_axis',(0.,0.,-1.));
#4013=DIRECTION('ref_axis',(-1.,0.,0.));
#4014=DIRECTION('center_axis',(0.,0.,-1.));
#4015=DIRECTION('ref_axis',(-1.,0.,0.));
#4016=DIRECTION('center_axis',(0.,0.,-1.));
#4017=DIRECTION('ref_axis',(-1.,0.,0.));
#4018=DIRECTION('center_axis',(0.,0.,1.));
#4019=DIRECTION('ref_axis',(1.,0.,0.));
#4020=DIRECTION('',(0.,0.,-1.));
#4021=DIRECTION('center_axis',(0.,0.,-1.));
#4022=DIRECTION('ref_axis',(-1.,0.,0.));
#4023=DIRECTION('',(-0.819152044288993,1.00317192905353E-16,0.573576436351044));
#4024=DIRECTION('center_axis',(0.,0.,1.));
#4025=DIRECTION('ref_axis',(1.,0.,0.));
#4026=DIRECTION('center_axis',(0.,0.,1.));
#4027=DIRECTION('ref_axis',(1.,0.,0.));
#4028=DIRECTION('center_axis',(0.,0.,-1.));
#4029=DIRECTION('ref_axis',(-1.,0.,0.));
#4030=DIRECTION('center_axis',(0.,0.,-1.));
#4031=DIRECTION('ref_axis',(1.,1.77635683940025E-15,0.));
#4032=DIRECTION('center_axis',(0.,0.,1.));
#4033=DIRECTION('ref_axis',(1.,0.,0.));
#4034=DIRECTION('center_axis',(0.,0.,1.));
#4035=DIRECTION('ref_axis',(1.,0.,0.));
#4036=DIRECTION('center_axis',(0.,0.,-1.));
#4037=DIRECTION('ref_axis',(-1.,0.,0.));
#4038=DIRECTION('center_axis',(0.,0.,-1.));
#4039=DIRECTION('ref_axis',(-1.,0.,0.));
#4040=DIRECTION('center_axis',(0.,0.,-1.));
#4041=DIRECTION('ref_axis',(-1.,0.,0.));
#4042=DIRECTION('center_axis',(0.,0.,-1.));
#4043=DIRECTION('ref_axis',(-1.,0.,0.));
#4044=DIRECTION('center_axis',(0.,0.,-1.));
#4045=DIRECTION('ref_axis',(-1.,0.,0.));
#4046=DIRECTION('center_axis',(0.,0.,-1.));
#4047=DIRECTION('ref_axis',(-1.,0.,0.));
#4048=DIRECTION('center_axis',(0.,0.,-1.));
#4049=DIRECTION('ref_axis',(-1.,0.,0.));
#4050=DIRECTION('center_axis',(0.,0.,-1.));
#4051=DIRECTION('ref_axis',(-1.,0.,0.));
#4052=DIRECTION('center_axis',(0.,0.,-1.));
#4053=DIRECTION('ref_axis',(1.,1.01064309961486E-15,0.));
#4054=DIRECTION('center_axis',(0.,0.,-1.));
#4055=DIRECTION('ref_axis',(-1.,0.,0.));
#4056=DIRECTION('center_axis',(0.,0.,-1.));
#4057=DIRECTION('ref_axis',(-1.,0.,0.));
#4058=DIRECTION('center_axis',(0.,0.,-1.));
#4059=DIRECTION('ref_axis',(-1.,0.,0.));
#4060=DIRECTION('center_axis',(0.,0.,-1.));
#4061=DIRECTION('ref_axis',(-1.,0.,0.));
#4062=DIRECTION('',(0.866025403784439,0.5,0.));
#4063=DIRECTION('',(0.866025403784439,-0.5,0.));
#4064=DIRECTION('',(0.,-1.,0.));
#4065=DIRECTION('',(-0.866025403784438,-0.5,0.));
#4066=DIRECTION('',(-0.866025403784439,0.5,0.));
#4067=DIRECTION('',(3.00462919747432E-16,1.,0.));
#4068=DIRECTION('center_axis',(0.5,0.866025403784439,0.));
#4069=DIRECTION('ref_axis',(-0.866025403784439,0.5,0.));
#4070=DIRECTION('',(0.,0.,-1.));
#4071=DIRECTION('',(0.,0.,-1.));
#4072=DIRECTION('center_axis',(1.,0.,0.));
#4073=DIRECTION('ref_axis',(0.,0.,-1.));
#4074=DIRECTION('',(0.,0.,-1.));
#4075=DIRECTION('center_axis',(0.5,-0.866025403784439,0.));
#4076=DIRECTION('ref_axis',(0.866025403784439,0.5,0.));
#4077=DIRECTION('',(0.,0.,-1.));
#4078=DIRECTION('center_axis',(-0.5,-0.866025403784439,0.));
#4079=DIRECTION('ref_axis',(0.866025403784439,-0.5,0.));
#4080=DIRECTION('',(0.,0.,-1.));
#4081=DIRECTION('center_axis',(-1.,3.00462919747432E-16,0.));
#4082=DIRECTION('ref_axis',(-3.00462919747432E-16,-1.,0.));
#4083=DIRECTION('',(0.,0.,-1.));
#4084=DIRECTION('center_axis',(-0.5,0.866025403784439,0.));
#4085=DIRECTION('ref_axis',(-0.866025403784439,-0.5,0.));
#4086=DIRECTION('axis',(0.,0.,1.));
#4087=DIRECTION('refdir',(1.,0.,0.));
#4088=DIRECTION('center_axis',(0.,0.,1.));
#4089=DIRECTION('ref_axis',(1.,0.,0.));
#4090=DIRECTION('',(0.,0.,-1.));
#4091=DIRECTION('center_axis',(0.,0.,1.));
#4092=DIRECTION('ref_axis',(1.,0.,0.));
#4093=DIRECTION('center_axis',(0.,0.,1.));
#4094=DIRECTION('ref_axis',(1.,0.,0.));
#4095=DIRECTION('',(0.,0.,-1.));
#4096=DIRECTION('center_axis',(0.,0.,1.));
#4097=DIRECTION('ref_axis',(1.,0.,0.));
#4098=DIRECTION('',(0.,0.,-1.));
#4099=DIRECTION('center_axis',(0.,0.,1.));
#4100=DIRECTION('ref_axis',(1.,0.,0.));
#4101=DIRECTION('',(0.,0.,-1.));
#4102=DIRECTION('center_axis',(0.,0.,1.));
#4103=DIRECTION('ref_axis',(1.,0.,0.));
#4104=DIRECTION('',(0.,0.,-1.));
#4105=DIRECTION('center_axis',(0.,0.,1.));
#4106=DIRECTION('ref_axis',(1.,0.,0.));
#4107=DIRECTION('',(0.,0.,-1.));
#4108=DIRECTION('center_axis',(0.,0.,1.));
#4109=DIRECTION('ref_axis',(1.,0.,0.));
#4110=DIRECTION('',(0.,0.,-1.));
#4111=DIRECTION('center_axis',(0.,0.,1.));
#4112=DIRECTION('ref_axis',(1.,0.,0.));
#4113=DIRECTION('',(0.,0.,-1.));
#4114=DIRECTION('center_axis',(0.,0.,1.));
#4115=DIRECTION('ref_axis',(1.,0.,0.));
#4116=DIRECTION('',(0.,0.,-1.));
#4117=DIRECTION('center_axis',(0.,0.,1.));
#4118=DIRECTION('ref_axis',(1.,0.,0.));
#4119=DIRECTION('',(0.,0.,-1.));
#4120=DIRECTION('center_axis',(0.,0.,-1.));
#4121=DIRECTION('ref_axis',(-1.,0.,0.));
#4122=DIRECTION('',(0.,0.,1.));
#4123=DIRECTION('center_axis',(0.,0.,1.));
#4124=DIRECTION('ref_axis',(-1.,0.,0.));
#4125=DIRECTION('center_axis',(0.,0.,-1.));
#4126=DIRECTION('ref_axis',(-1.,0.,0.));
#4127=DIRECTION('',(0.,0.,1.));
#4128=DIRECTION('center_axis',(0.,0.,-1.));
#4129=DIRECTION('ref_axis',(-1.,0.,0.));
#4130=DIRECTION('',(0.,0.,1.));
#4131=DIRECTION('center_axis',(0.,0.,-1.));
#4132=DIRECTION('ref_axis',(-1.,0.,0.));
#4133=DIRECTION('',(0.,0.,1.));
#4134=DIRECTION('center_axis',(0.,0.,-1.));
#4135=DIRECTION('ref_axis',(-1.,0.,0.));
#4136=DIRECTION('',(0.,0.,1.));
#4137=DIRECTION('center_axis',(0.,0.,-1.));
#4138=DIRECTION('ref_axis',(-1.,0.,0.));
#4139=DIRECTION('',(0.,0.,1.));
#4140=DIRECTION('center_axis',(0.,0.,-1.));
#4141=DIRECTION('ref_axis',(-1.,0.,0.));
#4142=DIRECTION('',(0.,0.,1.));
#4143=DIRECTION('center_axis',(0.,0.,-1.));
#4144=DIRECTION('ref_axis',(-1.,0.,0.));
#4145=DIRECTION('',(0.,0.,1.));
#4146=DIRECTION('center_axis',(0.,0.,-1.));
#4147=DIRECTION('ref_axis',(-1.,0.,0.));
#4148=DIRECTION('',(0.,0.,1.));
#4149=DIRECTION('center_axis',(0.,0.,-1.));
#4150=DIRECTION('ref_axis',(-1.,0.,0.));
#4151=DIRECTION('',(0.,0.,1.));
#4152=DIRECTION('center_axis',(0.,0.,-1.));
#4153=DIRECTION('ref_axis',(-1.,0.,0.));
#4154=DIRECTION('center_axis',(0.,0.,-1.));
#4155=DIRECTION('ref_axis',(-1.,0.,0.));
#4156=DIRECTION('center_axis',(0.,0.,-1.));
#4157=DIRECTION('ref_axis',(-1.,0.,0.));
#4158=DIRECTION('',(-0.707106781186549,8.65956056235496E-17,0.707106781186546));
#4159=DIRECTION('center_axis',(0.,0.,1.));
#4160=DIRECTION('ref_axis',(-1.,0.,0.));
#4161=DIRECTION('center_axis',(0.,0.,1.));
#4162=DIRECTION('ref_axis',(1.,0.,0.));
#4163=DIRECTION('center_axis',(0.,0.,1.));
#4164=DIRECTION('ref_axis',(-1.,0.,0.));
#4165=DIRECTION('',(0.707106781186549,8.65956056235496E-17,-0.707106781186546));
#4166=DIRECTION('center_axis',(0.,0.,-1.));
#4167=DIRECTION('ref_axis',(-1.,0.,0.));
#4168=DIRECTION('center_axis',(0.,0.,-1.));
#4169=DIRECTION('ref_axis',(-1.,0.,0.));
#4170=DIRECTION('center_axis',(0.,0.,-1.));
#4171=DIRECTION('ref_axis',(-1.,0.,0.));
#4172=DIRECTION('center_axis',(0.,0.,1.));
#4173=DIRECTION('ref_axis',(1.,0.,0.));
#4174=DIRECTION('',(0.,0.,-1.));
#4175=DIRECTION('center_axis',(0.,0.,-1.));
#4176=DIRECTION('ref_axis',(-1.,0.,0.));
#4177=DIRECTION('',(-0.819152044288993,1.00317192905353E-16,0.573576436351044));
#4178=DIRECTION('center_axis',(0.,0.,1.));
#4179=DIRECTION('ref_axis',(1.,0.,0.));
#4180=DIRECTION('center_axis',(0.,0.,1.));
#4181=DIRECTION('ref_axis',(1.,0.,0.));
#4182=DIRECTION('center_axis',(0.,0.,-1.));
#4183=DIRECTION('ref_axis',(-1.,0.,0.));
#4184=DIRECTION('center_axis',(0.,0.,-1.));
#4185=DIRECTION('ref_axis',(1.,0.,0.));
#4186=DIRECTION('center_axis',(0.,0.,1.));
#4187=DIRECTION('ref_axis',(1.,0.,0.));
#4188=DIRECTION('center_axis',(0.,0.,1.));
#4189=DIRECTION('ref_axis',(1.,0.,0.));
#4190=DIRECTION('center_axis',(0.,0.,-1.));
#4191=DIRECTION('ref_axis',(-1.,0.,0.));
#4192=DIRECTION('center_axis',(0.,0.,-1.));
#4193=DIRECTION('ref_axis',(-1.,0.,0.));
#4194=DIRECTION('center_axis',(0.,0.,-1.));
#4195=DIRECTION('ref_axis',(-1.,0.,0.));
#4196=DIRECTION('center_axis',(0.,0.,-1.));
#4197=DIRECTION('ref_axis',(-1.,0.,0.));
#4198=DIRECTION('center_axis',(0.,0.,-1.));
#4199=DIRECTION('ref_axis',(-1.,0.,0.));
#4200=DIRECTION('center_axis',(0.,0.,-1.));
#4201=DIRECTION('ref_axis',(-1.,0.,0.));
#4202=DIRECTION('center_axis',(0.,0.,-1.));
#4203=DIRECTION('ref_axis',(-1.,0.,0.));
#4204=DIRECTION('center_axis',(0.,0.,-1.));
#4205=DIRECTION('ref_axis',(-1.,0.,0.));
#4206=DIRECTION('center_axis',(0.,0.,-1.));
#4207=DIRECTION('ref_axis',(1.,-3.21624529935327E-16,0.));
#4208=DIRECTION('center_axis',(0.,0.,-1.));
#4209=DIRECTION('ref_axis',(-1.,0.,0.));
#4210=DIRECTION('center_axis',(0.,0.,-1.));
#4211=DIRECTION('ref_axis',(-1.,0.,0.));
#4212=DIRECTION('center_axis',(0.,0.,-1.));
#4213=DIRECTION('ref_axis',(-1.,0.,0.));
#4214=DIRECTION('center_axis',(0.,0.,-1.));
#4215=DIRECTION('ref_axis',(-1.,0.,0.));
#4216=DIRECTION('',(0.866025403784439,0.5,0.));
#4217=DIRECTION('',(0.866025403784439,-0.5,0.));
#4218=DIRECTION('',(0.,-1.,0.));
#4219=DIRECTION('',(-0.866025403784439,-0.5,0.));
#4220=DIRECTION('',(-0.866025403784439,0.5,0.));
#4221=DIRECTION('',(1.50231459873716E-16,1.,0.));
#4222=DIRECTION('center_axis',(0.5,0.866025403784439,0.));
#4223=DIRECTION('ref_axis',(-0.866025403784439,0.5,0.));
#4224=DIRECTION('',(0.,0.,-1.));
#4225=DIRECTION('',(0.,0.,-1.));
#4226=DIRECTION('center_axis',(1.,0.,0.));
#4227=DIRECTION('ref_axis',(0.,0.,-1.));
#4228=DIRECTION('',(0.,0.,-1.));
#4229=DIRECTION('center_axis',(0.5,-0.866025403784439,0.));
#4230=DIRECTION('ref_axis',(0.866025403784439,0.5,0.));
#4231=DIRECTION('',(0.,0.,-1.));
#4232=DIRECTION('center_axis',(-0.5,-0.866025403784439,0.));
#4233=DIRECTION('ref_axis',(0.866025403784439,-0.5,0.));
#4234=DIRECTION('',(0.,0.,-1.));
#4235=DIRECTION('center_axis',(-1.,1.50231459873716E-16,0.));
#4236=DIRECTION('ref_axis',(-1.50231459873716E-16,-1.,0.));
#4237=DIRECTION('',(0.,0.,-1.));
#4238=DIRECTION('center_axis',(-0.5,0.866025403784439,0.));
#4239=DIRECTION('ref_axis',(-0.866025403784439,-0.5,0.));
#4240=DIRECTION('center_axis',(-8.88178419700126E-15,-1.,-4.08892325037779E-16));
#4241=DIRECTION('ref_axis',(0.707106781186547,-1.00485917355762E-14,0.707106781186547));
#4242=DIRECTION('center_axis',(5.38750601708379E-33,1.,0.));
#4243=DIRECTION('ref_axis',(0.707106781186547,-1.00485917355762E-14,0.707106781186547));
#4244=DIRECTION('',(8.88178419700126E-15,1.,-1.45579014534222E-16));
#4245=DIRECTION('center_axis',(-4.83895087687192E-33,-1.,0.));
#4246=DIRECTION('ref_axis',(0.707106781186547,-1.00485917355762E-14,0.707106781186547));
#4247=DIRECTION('',(8.88178419700126E-15,1.,4.08892325037779E-16));
#4248=DIRECTION('center_axis',(0.,-1.45579014534222E-16,-1.));
#4249=DIRECTION('ref_axis',(-1.,5.3875057946042E-33,0.));
#4250=DIRECTION('center_axis',(-7.87632486423507E-17,-4.16333634234423E-17,
-1.));
#4251=DIRECTION('ref_axis',(1.,-8.66668474974213E-33,-7.87632486423508E-17));
#4252=DIRECTION('',(-1.,5.3875057946042E-33,0.));
#4253=DIRECTION('',(1.,-6.92824975011385E-33,-3.70074341541694E-17));
#4254=DIRECTION('center_axis',(1.29403568474861E-16,-1.06068646516299E-15,
-1.));
#4255=DIRECTION('ref_axis',(1.37256613625078E-31,1.,-1.06068646516299E-15));
#4256=DIRECTION('',(0.,-1.,0.));
#4257=DIRECTION('center_axis',(0.,1.45579014534222E-16,1.));
#4258=DIRECTION('ref_axis',(1.,-2.22479582434009E-40,0.));
#4259=DIRECTION('center_axis',(0.,1.45579014534222E-16,1.));
#4260=DIRECTION('ref_axis',(1.,-2.22479582434009E-40,0.));
#4261=DIRECTION('center_axis',(1.97215226305253E-31,-4.08892325037779E-16,
1.));
#4262=DIRECTION('ref_axis',(-1.,5.38750601708379E-33,1.97215226305253E-31));
#4263=DIRECTION('',(1.,-4.83895087687192E-33,1.31758545336021E-17));
#4264=DIRECTION('center_axis',(1.97215226305253E-31,-4.08892325037779E-16,
1.));
#4265=DIRECTION('ref_axis',(-0.707106781186554,-0.707106781186541,0.));
#4266=DIRECTION('',(-2.53765262771465E-15,-1.,-4.08892325037779E-16));
#4267=DIRECTION('center_axis',(1.97215226305253E-31,-4.08892325037779E-16,
1.));
#4268=DIRECTION('ref_axis',(-0.707106781186541,0.707106781186554,0.));
#4269=DIRECTION('',(-1.,5.38750601708379E-33,1.72563323017096E-31));
#4270=DIRECTION('center_axis',(1.97215226305253E-31,-4.08892325037779E-16,
1.));
#4271=DIRECTION('ref_axis',(-1.,2.22479581407668E-40,0.));
#4272=DIRECTION('center_axis',(0.,0.,1.));
#4273=DIRECTION('ref_axis',(0.707106781186548,-0.707106781186548,0.));
#4274=DIRECTION('center_axis',(-1.97215226305253E-31,4.08892325037779E-16,
-1.));
#4275=DIRECTION('ref_axis',(0.707106781186548,-0.707106781186548,0.));
#4276=DIRECTION('',(0.,0.,-1.));
#4277=DIRECTION('',(0.,0.,-1.));
#4278=DIRECTION('center_axis',(1.,1.26882631385732E-15,0.));
#4279=DIRECTION('ref_axis',(-1.26882631385732E-15,1.,3.67258961614337E-16));
#4280=DIRECTION('',(0.,0.,-1.));
#4281=DIRECTION('',(-1.26882631385732E-15,1.,3.67258961614337E-16));
#4282=DIRECTION('center_axis',(0.,0.,1.));
#4283=DIRECTION('ref_axis',(0.707106781186541,0.707106781186554,0.));
#4284=DIRECTION('center_axis',(-1.97215226305253E-31,4.08892325037779E-16,
-1.));
#4285=DIRECTION('ref_axis',(0.707106781186541,0.707106781186554,0.));
#4286=DIRECTION('',(0.,0.,-1.));
#4287=DIRECTION('center_axis',(5.38750601708379E-33,1.,0.));
#4288=DIRECTION('ref_axis',(-1.,5.38750601708379E-33,1.72563323017096E-31));
#4289=DIRECTION('',(0.,0.,-1.));
#4290=DIRECTION('',(-1.,5.38750601708379E-33,1.72563323017096E-31));
#4291=DIRECTION('center_axis',(0.,0.,1.));
#4292=DIRECTION('ref_axis',(-0.707106781186554,-0.707106781186541,0.));
#4293=DIRECTION('center_axis',(-1.97215226305253E-31,4.08892325037779E-16,
-1.));
#4294=DIRECTION('ref_axis',(-0.707106781186554,-0.707106781186541,0.));
#4295=DIRECTION('',(0.,0.,-1.));
#4296=DIRECTION('',(0.,0.,1.));
#4297=DIRECTION('center_axis',(-4.83895087687192E-33,-1.,0.));
#4298=DIRECTION('ref_axis',(1.,-4.83895087687192E-33,1.31758545336021E-17));
#4299=DIRECTION('',(1.,-4.83895087687192E-33,1.31758545336021E-17));
#4300=DIRECTION('center_axis',(0.,0.,1.));
#4301=DIRECTION('ref_axis',(-0.707106781186541,0.707106781186554,0.));
#4302=DIRECTION('center_axis',(-1.97215226305253E-31,4.08892325037779E-16,
-1.));
#4303=DIRECTION('ref_axis',(-0.707106781186541,0.707106781186554,0.));
#4304=DIRECTION('',(0.,0.,1.));
#4305=DIRECTION('center_axis',(0.,0.,1.));
#4306=DIRECTION('ref_axis',(-1.,2.22479581407668E-40,0.));
#4307=DIRECTION('',(0.,0.,1.));
#4308=DIRECTION('center_axis',(-1.29403568474861E-16,4.16333634234423E-17,
1.));
#4309=DIRECTION('ref_axis',(-1.,2.22479581407668E-40,-1.29403568474861E-16));
#4310=DIRECTION('center_axis',(-1.29403568474861E-16,4.16333634234423E-17,
1.));
#4311=DIRECTION('ref_axis',(-1.,2.22479581407668E-40,-1.29403568474861E-16));
#4312=DIRECTION('center_axis',(0.,0.,1.));
#4313=DIRECTION('ref_axis',(1.,-2.22479582434009E-40,0.));
#4314=DIRECTION('center_axis',(1.29403568474861E-16,-4.16333634234423E-17,
-1.));
#4315=DIRECTION('ref_axis',(1.,-2.22479582434009E-40,1.29403568474861E-16));
#4316=DIRECTION('',(0.,0.,-1.));
#4317=DIRECTION('center_axis',(0.,0.,1.));
#4318=DIRECTION('ref_axis',(1.,-2.22479582434009E-40,0.));
#4319=DIRECTION('center_axis',(1.29403568474861E-16,-4.16333634234423E-17,
-1.));
#4320=DIRECTION('ref_axis',(1.,-2.22479582434009E-40,1.29403568474861E-16));
#4321=DIRECTION('',(0.,0.,-1.));
#4322=DIRECTION('center_axis',(-1.,2.53765262771465E-15,0.));
#4323=DIRECTION('ref_axis',(-2.53765262771465E-15,-1.,-4.08892325037779E-16));
#4324=DIRECTION('',(-2.53765262771465E-15,-1.,-4.08892325037779E-16));
#4325=DIRECTION('center_axis',(1.97215226305253E-31,-4.08892325037779E-16,
1.));
#4326=DIRECTION('ref_axis',(-1.,5.38750601708379E-33,1.97215226305253E-31));
#4327=DIRECTION('',(0.,0.,1.));
#4328=DIRECTION('',(1.,0.,0.));
#4329=DIRECTION('',(3.40005801291454E-15,4.08892325037779E-16,-1.));
#4330=DIRECTION('',(-1.,1.22464679914737E-16,-3.40005801291454E-15));
#4331=DIRECTION('',(6.26443341644745E-14,2.96984659087232E-15,-1.));
#4332=DIRECTION('',(-1.,1.2246467991492E-16,-6.22280005302399E-14));
#4333=DIRECTION('',(3.40005801291454E-15,4.08892325037786E-16,-1.));
#4334=DIRECTION('',(-1.,1.22464679914737E-16,-3.40005801291453E-15));
#4335=DIRECTION('',(6.64433785768637E-14,2.96984659087232E-15,-1.));
#4336=DIRECTION('',(-1.,1.22464679914932E-16,-6.60270449426291E-14));
#4337=CARTESIAN_POINT('',(0.,0.,0.));
#4338=CARTESIAN_POINT('',(0.,0.,0.));
#4339=CARTESIAN_POINT('Origin',(-163.002236269156,107.000001527521,330.337798186506));
#4340=CARTESIAN_POINT('',(-158.504477806785,106.799184248972,330.337798186506));
#4341=CARTESIAN_POINT('',(-158.504477806786,107.200818806078,330.337798186506));
#4342=CARTESIAN_POINT('Origin',(-162.999994731527,107.000001527521,330.337798186506));
#4343=CARTESIAN_POINT('',(-158.504477806786,106.899592888249,330.337798186506));
#4344=CARTESIAN_POINT('Origin',(-154.999994731527,89.0000015275207,329.837798186506));
#4345=CARTESIAN_POINT('',(-152.999994731527,89.0000015275207,334.837798186506));
#4346=CARTESIAN_POINT('',(-154.999994731527,87.0000015275207,334.837798186506));
#4347=CARTESIAN_POINT('Origin',(-154.999994731527,89.0000015275207,334.837798186506));
#4348=CARTESIAN_POINT('',(-154.999994731527,87.0000015275207,329.837798186506));
#4349=CARTESIAN_POINT('',(-154.999994731527,87.0000015275207,329.837798186506));
#4350=CARTESIAN_POINT('',(-152.999994731527,89.0000015275207,329.837798186506));
#4351=CARTESIAN_POINT('Origin',(-154.999994731527,89.0000015275207,329.837798186506));
#4352=CARTESIAN_POINT('',(-152.999994731527,89.0000015275207,329.837798186506));
#4353=CARTESIAN_POINT('Origin',(-162.999994731527,107.000001527521,329.837798186506));
#4354=CARTESIAN_POINT('',(-170.999994731527,87.0000015275207,329.837798186506));
#4355=CARTESIAN_POINT('',(-152.999994731527,87.0000015275207,329.837798186506));
#4356=CARTESIAN_POINT('',(-172.999994731527,89.0000015275207,329.837798186506));
#4357=CARTESIAN_POINT('Origin',(-170.999994731527,89.0000015275207,329.837798186506));
#4358=CARTESIAN_POINT('',(-172.999994731527,125.000001527521,329.837798186506));
#4359=CARTESIAN_POINT('',(-172.999994731527,87.0000015275207,329.837798186506));
#4360=CARTESIAN_POINT('',(-170.999994731527,127.000001527521,329.837798186506));
#4361=CARTESIAN_POINT('Origin',(-170.999994731527,125.000001527521,329.837798186506));
#4362=CARTESIAN_POINT('',(-154.999994731527,127.000001527521,329.837798186506));
#4363=CARTESIAN_POINT('',(-172.999994731527,127.000001527521,329.837798186506));
#4364=CARTESIAN_POINT('',(-152.999994731527,125.000001527521,329.837798186506));
#4365=CARTESIAN_POINT('Origin',(-154.999994731527,125.000001527521,329.837798186506));
#4366=CARTESIAN_POINT('',(-152.999994731527,127.000001527521,329.837798186506));
#4367=CARTESIAN_POINT('',(-159.499994731527,120.000001527521,329.837798186506));
#4368=CARTESIAN_POINT('Origin',(-162.999994731527,120.000001527521,329.837798186506));
#4369=CARTESIAN_POINT('',(-158.504477806786,107.200818806078,329.837798186506));
#4370=CARTESIAN_POINT('',(-158.499994731527,107.000001527521,329.837798186506));
#4371=CARTESIAN_POINT('Origin',(-162.999994731527,107.000001527521,329.837798186506));
#4372=CARTESIAN_POINT('',(-158.504477806785,106.799184248972,329.837798186506));
#4373=CARTESIAN_POINT('',(-158.504477806786,107.200818806078,329.837798186506));
#4374=CARTESIAN_POINT('Origin',(-162.999994731527,107.000001527521,329.837798186506));
#4375=CARTESIAN_POINT('',(-159.499994731527,94.0000015275207,329.837798186506));
#4376=CARTESIAN_POINT('Origin',(-162.999994731527,94.0000015275207,329.837798186506));
#4377=CARTESIAN_POINT('Origin',(-172.999994731527,87.0000015275207,329.837798186506));
#4378=CARTESIAN_POINT('',(-170.999994731527,87.0000015275207,334.837798186506));
#4379=CARTESIAN_POINT('',(-152.999994731527,87.0000015275207,334.837798186506));
#4380=CARTESIAN_POINT('',(-170.999994731527,87.0000015275207,329.837798186506));
#4381=CARTESIAN_POINT('Origin',(-170.999994731527,89.0000015275207,329.837798186506));
#4382=CARTESIAN_POINT('',(-172.999994731527,89.0000015275207,334.837798186506));
#4383=CARTESIAN_POINT('Origin',(-170.999994731527,89.0000015275207,334.837798186506));
#4384=CARTESIAN_POINT('',(-172.999994731527,89.0000015275207,329.837798186506));
#4385=CARTESIAN_POINT('Origin',(-154.999994731527,125.000001527521,329.837798186506));
#4386=CARTESIAN_POINT('',(-154.999994731527,127.000001527521,334.837798186506));
#4387=CARTESIAN_POINT('',(-152.999994731527,125.000001527521,334.837798186506));
#4388=CARTESIAN_POINT('Origin',(-154.999994731527,125.000001527521,334.837798186506));
#4389=CARTESIAN_POINT('',(-152.999994731527,125.000001527521,329.837798186506));
#4390=CARTESIAN_POINT('',(-154.999994731527,127.000001527521,329.837798186506));
#4391=CARTESIAN_POINT('Origin',(-152.999994731527,127.000001527521,329.837798186506));
#4392=CARTESIAN_POINT('',(-170.999994731527,127.000001527521,334.837798186506));
#4393=CARTESIAN_POINT('',(-170.999994731527,127.000001527521,329.837798186506));
#4394=CARTESIAN_POINT('',(-172.999994731527,127.000001527521,334.837798186506));
#4395=CARTESIAN_POINT('Origin',(-170.999994731527,125.000001527521,329.837798186506));
#4396=CARTESIAN_POINT('',(-172.999994731527,125.000001527521,334.837798186506));
#4397=CARTESIAN_POINT('Origin',(-170.999994731527,125.000001527521,334.837798186506));
#4398=CARTESIAN_POINT('',(-172.999994731527,125.000001527521,329.837798186506));
#4399=CARTESIAN_POINT('Origin',(-158.504477806785,106.799184248972,329.837798186506));
#4400=CARTESIAN_POINT('',(-158.504477806785,106.799184248973,329.837798186506));
#4401=CARTESIAN_POINT('',(-158.504477806786,107.200818806078,329.837798186506));
#4402=CARTESIAN_POINT('Origin',(-162.999994731527,107.000001527521,329.837798186506));
#4403=CARTESIAN_POINT('',(-158.499994731527,107.000001527521,334.837798186506));
#4404=CARTESIAN_POINT('Origin',(-162.999994731527,107.000001527521,334.837798186506));
#4405=CARTESIAN_POINT('',(-158.499994731527,107.000001527521,329.837798186506));
#4406=CARTESIAN_POINT('Origin',(-162.999994731527,94.0000015275207,329.837798186506));
#4407=CARTESIAN_POINT('',(-159.499994731527,94.0000015275207,334.837798186506));
#4408=CARTESIAN_POINT('Origin',(-162.999994731527,94.0000015275207,334.837798186506));
#4409=CARTESIAN_POINT('',(-159.499994731527,94.0000015275207,329.837798186506));
#4410=CARTESIAN_POINT('Origin',(-162.999994731527,120.000001527521,329.837798186506));
#4411=CARTESIAN_POINT('',(-159.499994731527,120.000001527521,334.837798186506));
#4412=CARTESIAN_POINT('Origin',(-162.999994731527,120.000001527521,334.837798186506));
#4413=CARTESIAN_POINT('',(-159.499994731527,120.000001527521,329.837798186506));
#4414=CARTESIAN_POINT('Origin',(-152.999994731527,87.0000015275207,329.837798186506));
#4415=CARTESIAN_POINT('',(-152.999994731527,127.000001527521,334.837798186506));
#4416=CARTESIAN_POINT('Origin',(-172.999994731527,127.000001527521,329.837798186506));
#4417=CARTESIAN_POINT('',(-172.999994731527,87.0000015275207,334.837798186506));
#4418=CARTESIAN_POINT('Origin',(-162.999994731527,107.000001527521,334.837798186506));
#4419=CARTESIAN_POINT('',(0.,0.,0.));
#4420=CARTESIAN_POINT('Origin',(0.,0.,-16.));
#4421=CARTESIAN_POINT('',(-1.5,3.24485124298382E-16,-15.6625));
#4422=CARTESIAN_POINT('',(-1.5,-5.76439427638021E-15,-15.70625));
#4423=CARTESIAN_POINT('',(-1.5,-1.83697019872103E-16,-16.));
#4424=CARTESIAN_POINT('',(-1.46515653548348,-0.321428571427685,-16.));
#4425=CARTESIAN_POINT('Ctrl Pts',(-1.5,-2.51534904016637E-14,-15.6625));
[truncated: 1,057,316 more chars]
