# Supplementary material for: An open source extrusion bioprinter based on the E3D motion system and tool changer to enable FRESH and multimaterial bioprinting
Source: Sci Rep. 2021 Nov 3;11:21547. doi: 10.1038/s41598-021-00931-1 (PMC8566469; doi:10.1038/s41598-021-00931-1)
Supplement: Supplementary file 2 — Supplementary Information 2. [file 41598_2021_931_MOESM2_ESM.zip › Printer components, STL and STEP files/Modified Gregory Holloway's toolchanger enclosure/Printed parts for enclosure/DoorHandle.step]

ISO-10303-21;
HEADER;
/* Generated by software containing ST-Developer
 * from STEP Tools, Inc. (www.steptools.com) 
 */

FILE_DESCRIPTION(
/* description */ (''),
/* implementation_level */ '2;1');

FILE_NAME(
/* name */ 
'//argos.storage.uu.se/MyGroups$/Bronze/UPRINT/Manuscripts/Engberg et 
al, April 21.docx.sb-6ca6f2c6-Cniny2/Supplementary material/Printer co
mponents/STEP/DoorHandle.step',
/* time_stamp */ '2021-06-22T10:50:49+02:00',
/* author */ (''),
/* organization */ (''),
/* preprocessor_version */ 'ST-DEVELOPER v18.1',
/* originating_system */ 'Autodesk Translation Framework v10.9.0.1377',

/* authorisation */ '');

FILE_SCHEMA (('AUTOMOTIVE_DESIGN { 1 0 10303 214 3 1 1 }'));
ENDSEC;

DATA;
#10=MECHANICAL_DESIGN_GEOMETRIC_PRESENTATION_REPRESENTATION('',(#13),#1004);
#11=SHAPE_REPRESENTATION_RELATIONSHIP('SRR','None',#1011,#12);
#12=ADVANCED_BREP_SHAPE_REPRESENTATION('',(#14),#1003);
#13=STYLED_ITEM('',(#1020),#14);
#14=MANIFOLD_SOLID_BREP('Body1',#535);
#15=TOROIDAL_SURFACE('',#578,6.5,1.);
#16=TOROIDAL_SURFACE('',#583,6.5,1.);
#17=TOROIDAL_SURFACE('',#596,6.5,1.);
#18=TOROIDAL_SURFACE('',#602,6.5,1.);
#19=B_SPLINE_CURVE_WITH_KNOTS('',3,(#787,#788,#789,#790,#791,#792,#793,
#794),.UNSPECIFIED.,.F.,.F.,(4,2,2,4),(0.260355047197168,0.265471899245532,
0.399240862321276,0.533009825397019),.UNSPECIFIED.);
#20=B_SPLINE_CURVE_WITH_KNOTS('',3,(#797,#798,#799,#800,#801,#802,#803,
#804,#805,#806,#807,#808,#809,#810,#811,#812,#813,#814,#815,#816,#817,#818,
#819,#820,#821,#822,#823,#824),.UNSPECIFIED.,.F.,.F.,(4,2,2,2,2,2,2,2,2,
2,2,2,2,4),(0.533009825397019,0.689033638724762,0.845057452052504,0.984693939723016,
1.05451218355827,1.12433042739353,1.19414867122878,1.26396691506404,1.40360340273455,
1.5596272160623,1.71565102939004,1.84941999246578,1.98318895554153,1.98830580758989),
 .UNSPECIFIED.);
#21=B_SPLINE_CURVE_WITH_KNOTS('',3,(#851,#852,#853,#854,#855,#856,#857,
#858,#859,#860,#861,#862,#863,#864,#865,#866,#867,#868,#869,#870,#871,#872,
#873,#874,#875,#876,#877,#878,#879),.UNSPECIFIED.,.F.,.F.,(4,2,2,2,2,2,
2,2,3,2,2,2,2,4),(-0.863975380205202,-0.858858528147997,-0.725089565072253,
-0.591320601996509,-0.435296788668767,-0.279272975341024,-0.139636487670512,
-0.0698182438352561,0.,0.0698182438352561,0.139636487670512,0.279272975341024,
0.435296788668767,0.591320601996509),.UNSPECIFIED.);
#22=B_SPLINE_CURVE_WITH_KNOTS('',3,(#880,#881,#882,#883,#884,#885,#886,
#887),.UNSPECIFIED.,.F.,.F.,(4,2,2,4),(0.591320601996509,0.725089565072253,
0.858858528147996,0.863975380196357),.UNSPECIFIED.);
#23=LINE('',#785,#63);
#24=LINE('',#827,#64);
#25=LINE('',#829,#65);
#26=LINE('',#831,#66);
#27=LINE('',#835,#67);
#28=LINE('',#837,#68);
#29=LINE('',#838,#69);
#30=LINE('',#841,#70);
#31=LINE('',#850,#71);
#32=LINE('',#892,#72);
#33=LINE('',#896,#73);
#34=LINE('',#903,#74);
#35=LINE('',#906,#75);
#36=LINE('',#909,#76);
#37=LINE('',#911,#77);
#38=LINE('',#912,#78);
#39=LINE('',#918,#79);
#40=LINE('',#921,#80);
#41=LINE('',#924,#81);
#42=LINE('',#926,#82);
#43=LINE('',#927,#83);
#44=LINE('',#933,#84);
#45=LINE('',#935,#85);
#46=LINE('',#943,#86);
#47=LINE('',#954,#87);
#48=LINE('',#955,#88);
#49=LINE('',#957,#89);
#50=LINE('',#958,#90);
#51=LINE('',#959,#91);
#52=LINE('',#962,#92);
#53=LINE('',#965,#93);
#54=LINE('',#967,#94);
#55=LINE('',#973,#95);
#56=LINE('',#976,#96);
#57=LINE('',#985,#97);
#58=LINE('',#991,#98);
#59=LINE('',#993,#99);
#60=LINE('',#994,#100);
#61=LINE('',#997,#101);
#62=LINE('',#999,#102);
#63=VECTOR('',#621,3.5);
#64=VECTOR('',#626,10.);
#65=VECTOR('',#627,10.);
#66=VECTOR('',#628,10.);
#67=VECTOR('',#631,10.);
#68=VECTOR('',#632,10.);
#69=VECTOR('',#633,10.);
#70=VECTOR('',#636,2.);
#71=VECTOR('',#647,3.5);
#72=VECTOR('',#652,10.);
#73=VECTOR('',#657,2.);
#74=VECTOR('',#664,10.);
#75=VECTOR('',#667,10.);
#76=VECTOR('',#670,10.);
#77=VECTOR('',#671,10.);
#78=VECTOR('',#672,10.);
#79=VECTOR('',#677,10.);
#80=VECTOR('',#680,10.);
#81=VECTOR('',#683,10.);
#82=VECTOR('',#684,10.);
#83=VECTOR('',#685,10.);
#84=VECTOR('',#690,10.);
#85=VECTOR('',#693,10.);
#86=VECTOR('',#704,10.);
#87=VECTOR('',#717,10.);
#88=VECTOR('',#718,10.);
#89=VECTOR('',#721,10.);
#90=VECTOR('',#722,10.);
#91=VECTOR('',#723,10.);
#92=VECTOR('',#726,10.);
#93=VECTOR('',#729,10.);
#94=VECTOR('',#732,10.);
#95=VECTOR('',#737,10.);
#96=VECTOR('',#740,10.);
#97=VECTOR('',#753,10.);
#98=VECTOR('',#762,10.);
#99=VECTOR('',#765,10.);
#100=VECTOR('',#766,10.);
#101=VECTOR('',#771,10.);
#102=VECTOR('',#774,10.);
#103=CYLINDRICAL_SURFACE('',#552,3.5);
#104=CYLINDRICAL_SURFACE('',#556,2.);
#105=CYLINDRICAL_SURFACE('',#561,3.5);
#106=CYLINDRICAL_SURFACE('',#562,7.5);
#107=CYLINDRICAL_SURFACE('',#565,2.);
#108=CYLINDRICAL_SURFACE('',#567,5.);
#109=CYLINDRICAL_SURFACE('',#571,5.);
#110=CYLINDRICAL_SURFACE('',#575,1.);
#111=CYLINDRICAL_SURFACE('',#581,1.);
#112=CYLINDRICAL_SURFACE('',#587,1.);
#113=CYLINDRICAL_SURFACE('',#593,1.);
#114=CYLINDRICAL_SURFACE('',#600,1.);
#115=CYLINDRICAL_SURFACE('',#605,1.);
#116=CYLINDRICAL_SURFACE('',#607,7.5);
#117=FACE_BOUND('',#152,.T.);
#118=FACE_BOUND('',#157,.T.);
#119=FACE_BOUND('',#172,.T.);
#120=FACE_BOUND('',#184,.T.);
#121=FACE_OUTER_BOUND('',#151,.T.);
#122=FACE_OUTER_BOUND('',#153,.T.);
#123=FACE_OUTER_BOUND('',#154,.T.);
#124=FACE_OUTER_BOUND('',#155,.T.);
#125=FACE_OUTER_BOUND('',#156,.T.);
#126=FACE_OUTER_BOUND('',#158,.T.);
#127=FACE_OUTER_BOUND('',#159,.T.);
#128=FACE_OUTER_BOUND('',#160,.T.);
#129=FACE_OUTER_BOUND('',#161,.T.);
#130=FACE_OUTER_BOUND('',#162,.T.);
#131=FACE_OUTER_BOUND('',#163,.T.);
#132=FACE_OUTER_BOUND('',#164,.T.);
#133=FACE_OUTER_BOUND('',#165,.T.);
#134=FACE_OUTER_BOUND('',#166,.T.);
#135=FACE_OUTER_BOUND('',#167,.T.);
#136=FACE_OUTER_BOUND('',#168,.T.);
#137=FACE_OUTER_BOUND('',#169,.T.);
#138=FACE_OUTER_BOUND('',#170,.T.);
#139=FACE_OUTER_BOUND('',#171,.T.);
#140=FACE_OUTER_BOUND('',#173,.T.);
#141=FACE_OUTER_BOUND('',#174,.T.);
#142=FACE_OUTER_BOUND('',#175,.T.);
#143=FACE_OUTER_BOUND('',#176,.T.);
#144=FACE_OUTER_BOUND('',#177,.T.);
#145=FACE_OUTER_BOUND('',#178,.T.);
#146=FACE_OUTER_BOUND('',#179,.T.);
#147=FACE_OUTER_BOUND('',#180,.T.);
#148=FACE_OUTER_BOUND('',#181,.T.);
#149=FACE_OUTER_BOUND('',#182,.T.);
#150=FACE_OUTER_BOUND('',#183,.T.);
#151=EDGE_LOOP('',(#341));
#152=EDGE_LOOP('',(#342));
#153=EDGE_LOOP('',(#343,#344,#345,#346,#347,#348));
#154=EDGE_LOOP('',(#349,#350,#351,#352,#353,#354,#355,#356));
#155=EDGE_LOOP('',(#357,#358,#359,#360));
#156=EDGE_LOOP('',(#361));
#157=EDGE_LOOP('',(#362));
#158=EDGE_LOOP('',(#363,#364,#365,#366,#367,#368));
#159=EDGE_LOOP('',(#369,#370,#371,#372,#373,#374,#375));
#160=EDGE_LOOP('',(#376,#377,#378,#379));
#161=EDGE_LOOP('',(#380,#381,#382,#383));
#162=EDGE_LOOP('',(#384,#385,#386,#387));
#163=EDGE_LOOP('',(#388,#389,#390,#391));
#164=EDGE_LOOP('',(#392,#393,#394,#395));
#165=EDGE_LOOP('',(#396,#397,#398,#399));
#166=EDGE_LOOP('',(#400,#401,#402,#403));
#167=EDGE_LOOP('',(#404,#405,#406,#407));
#168=EDGE_LOOP('',(#408,#409,#410,#411));
#169=EDGE_LOOP('',(#412,#413,#414,#415));
#170=EDGE_LOOP('',(#416,#417,#418,#419,#420,#421,#422,#423,#424,#425,#426,
#427));
#171=EDGE_LOOP('',(#428,#429,#430,#431,#432,#433));
#172=EDGE_LOOP('',(#434));
#173=EDGE_LOOP('',(#435,#436,#437,#438));
#174=EDGE_LOOP('',(#439,#440,#441,#442));
#175=EDGE_LOOP('',(#443,#444,#445,#446));
#176=EDGE_LOOP('',(#447,#448,#449,#450));
#177=EDGE_LOOP('',(#451,#452,#453,#454));
#178=EDGE_LOOP('',(#455,#456,#457,#458));
#179=EDGE_LOOP('',(#459,#460,#461,#462));
#180=EDGE_LOOP('',(#463,#464,#465,#466,#467,#468,#469));
#181=EDGE_LOOP('',(#470,#471,#472,#473));
#182=EDGE_LOOP('',(#474,#475,#476,#477,#478,#479,#480,#481,#482,#483,#484,
#485));
#183=EDGE_LOOP('',(#486,#487,#488,#489,#490,#491));
#184=EDGE_LOOP('',(#492));
#185=CIRCLE('',#550,3.5);
#186=CIRCLE('',#551,2.);
#187=CIRCLE('',#553,3.5);
#188=CIRCLE('',#555,3.5);
#189=CIRCLE('',#557,2.);
#190=CIRCLE('',#559,3.5);
#191=CIRCLE('',#560,2.);
#192=CIRCLE('',#563,7.5);
#193=CIRCLE('',#564,7.5);
#194=CIRCLE('',#566,2.);
#195=CIRCLE('',#568,5.);
#196=CIRCLE('',#569,5.);
#197=CIRCLE('',#572,5.);
#198=CIRCLE('',#573,5.);
#199=CIRCLE('',#576,1.);
#200=CIRCLE('',#577,0.999999999999996);
#201=CIRCLE('',#579,0.999999999999996);
#202=CIRCLE('',#580,6.5);
#203=CIRCLE('',#582,0.999999999999996);
#204=CIRCLE('',#584,0.999999999999996);
#205=CIRCLE('',#585,7.5);
#206=CIRCLE('',#586,6.5);
#207=CIRCLE('',#588,1.);
#208=CIRCLE('',#591,1.);
#209=CIRCLE('',#594,1.);
#210=CIRCLE('',#595,0.999999999999996);
#211=CIRCLE('',#597,0.999999999999996);
#212=CIRCLE('',#598,7.5);
#213=CIRCLE('',#599,6.5);
#214=CIRCLE('',#601,0.999999999999996);
#215=CIRCLE('',#603,0.999999999999996);
#216=CIRCLE('',#604,6.5);
#217=VERTEX_POINT('',#779);
#218=VERTEX_POINT('',#781);
#219=VERTEX_POINT('',#784);
#220=VERTEX_POINT('',#786);
#221=VERTEX_POINT('',#795);
#222=VERTEX_POINT('',#826);
#223=VERTEX_POINT('',#828);
#224=VERTEX_POINT('',#830);
#225=VERTEX_POINT('',#832);
#226=VERTEX_POINT('',#834);
#227=VERTEX_POINT('',#836);
#228=VERTEX_POINT('',#840);
#229=VERTEX_POINT('',#844);
#230=VERTEX_POINT('',#846);
#231=VERTEX_POINT('',#849);
#232=VERTEX_POINT('',#889);
#233=VERTEX_POINT('',#891);
#234=VERTEX_POINT('',#895);
#235=VERTEX_POINT('',#899);
#236=VERTEX_POINT('',#900);
#237=VERTEX_POINT('',#902);
#238=VERTEX_POINT('',#904);
#239=VERTEX_POINT('',#908);
#240=VERTEX_POINT('',#910);
#241=VERTEX_POINT('',#914);
#242=VERTEX_POINT('',#915);
#243=VERTEX_POINT('',#917);
#244=VERTEX_POINT('',#919);
#245=VERTEX_POINT('',#923);
#246=VERTEX_POINT('',#925);
#247=VERTEX_POINT('',#929);
#248=VERTEX_POINT('',#930);
#249=VERTEX_POINT('',#932);
#250=VERTEX_POINT('',#937);
#251=VERTEX_POINT('',#941);
#252=VERTEX_POINT('',#945);
#253=VERTEX_POINT('',#946);
#254=VERTEX_POINT('',#951);
#255=VERTEX_POINT('',#952);
#256=VERTEX_POINT('',#961);
#257=VERTEX_POINT('',#963);
#258=VERTEX_POINT('',#969);
#259=VERTEX_POINT('',#970);
#260=VERTEX_POINT('',#972);
#261=VERTEX_POINT('',#974);
#262=VERTEX_POINT('',#978);
#263=VERTEX_POINT('',#983);
#264=VERTEX_POINT('',#987);
#265=EDGE_CURVE('',#217,#217,#185,.T.);
#266=EDGE_CURVE('',#218,#218,#186,.T.);
#267=EDGE_CURVE('',#217,#219,#23,.T.);
#268=EDGE_CURVE('',#220,#219,#19,.T.);
#269=EDGE_CURVE('',#221,#220,#187,.T.);
#270=EDGE_CURVE('',#219,#221,#20,.T.);
#271=EDGE_CURVE('',#222,#220,#24,.T.);
#272=EDGE_CURVE('',#223,#222,#25,.T.);
#273=EDGE_CURVE('',#224,#223,#26,.T.);
#274=EDGE_CURVE('',#224,#225,#188,.T.);
#275=EDGE_CURVE('',#226,#225,#27,.T.);
#276=EDGE_CURVE('',#227,#226,#28,.T.);
#277=EDGE_CURVE('',#221,#227,#29,.T.);
#278=EDGE_CURVE('',#218,#228,#30,.T.);
#279=EDGE_CURVE('',#228,#228,#189,.T.);
#280=EDGE_CURVE('',#229,#229,#190,.T.);
#281=EDGE_CURVE('',#230,#230,#191,.T.);
#282=EDGE_CURVE('',#229,#231,#31,.T.);
#283=EDGE_CURVE('',#225,#231,#21,.T.);
#284=EDGE_CURVE('',#231,#224,#22,.T.);
#285=EDGE_CURVE('',#232,#223,#192,.T.);
#286=EDGE_CURVE('',#232,#233,#32,.T.);
#287=EDGE_CURVE('',#226,#233,#193,.T.);
#288=EDGE_CURVE('',#230,#234,#33,.T.);
#289=EDGE_CURVE('',#234,#234,#194,.T.);
#290=EDGE_CURVE('',#235,#236,#195,.T.);
#291=EDGE_CURVE('',#236,#237,#34,.T.);
#292=EDGE_CURVE('',#237,#238,#196,.T.);
#293=EDGE_CURVE('',#238,#235,#35,.T.);
#294=EDGE_CURVE('',#239,#236,#36,.T.);
#295=EDGE_CURVE('',#240,#239,#37,.T.);
#296=EDGE_CURVE('',#240,#237,#38,.T.);
#297=EDGE_CURVE('',#241,#242,#197,.T.);
#298=EDGE_CURVE('',#242,#243,#39,.T.);
#299=EDGE_CURVE('',#243,#244,#198,.T.);
#300=EDGE_CURVE('',#244,#241,#40,.T.);
#301=EDGE_CURVE('',#245,#242,#41,.T.);
#302=EDGE_CURVE('',#246,#245,#42,.T.);
#303=EDGE_CURVE('',#246,#243,#43,.T.);
#304=EDGE_CURVE('',#247,#248,#199,.T.);
#305=EDGE_CURVE('',#248,#249,#44,.T.);
#306=EDGE_CURVE('',#249,#233,#200,.T.);
#307=EDGE_CURVE('',#233,#247,#45,.T.);
#308=EDGE_CURVE('',#250,#226,#201,.T.);
#309=EDGE_CURVE('',#249,#250,#202,.T.);
#310=EDGE_CURVE('',#251,#227,#203,.T.);
#311=EDGE_CURVE('',#250,#251,#46,.T.);
#312=EDGE_CURVE('',#252,#253,#204,.T.);
#313=EDGE_CURVE('',#253,#227,#205,.T.);
#314=EDGE_CURVE('',#251,#252,#206,.T.);
#315=EDGE_CURVE('',#254,#255,#207,.T.);
#316=EDGE_CURVE('',#255,#253,#47,.T.);
#317=EDGE_CURVE('',#252,#254,#48,.T.);
#318=EDGE_CURVE('',#248,#239,#49,.T.);
#319=EDGE_CURVE('',#244,#235,#50,.T.);
#320=EDGE_CURVE('',#246,#254,#51,.T.);
#321=EDGE_CURVE('',#256,#247,#52,.T.);
#322=EDGE_CURVE('',#257,#256,#208,.T.);
#323=EDGE_CURVE('',#240,#257,#53,.T.);
#324=EDGE_CURVE('',#256,#232,#54,.T.);
#325=EDGE_CURVE('',#258,#259,#209,.T.);
#326=EDGE_CURVE('',#259,#260,#55,.T.);
#327=EDGE_CURVE('',#260,#261,#210,.T.);
#328=EDGE_CURVE('',#261,#258,#56,.T.);
#329=EDGE_CURVE('',#262,#222,#211,.T.);
#330=EDGE_CURVE('',#222,#261,#212,.T.);
#331=EDGE_CURVE('',#260,#262,#213,.T.);
#332=EDGE_CURVE('',#263,#223,#214,.T.);
#333=EDGE_CURVE('',#262,#263,#57,.T.);
#334=EDGE_CURVE('',#264,#232,#215,.T.);
#335=EDGE_CURVE('',#263,#264,#216,.T.);
#336=EDGE_CURVE('',#264,#257,#58,.T.);
#337=EDGE_CURVE('',#255,#258,#59,.T.);
#338=EDGE_CURVE('',#253,#261,#60,.T.);
#339=EDGE_CURVE('',#238,#241,#61,.T.);
#340=EDGE_CURVE('',#259,#245,#62,.T.);
#341=ORIENTED_EDGE('',*,*,#265,.T.);
#342=ORIENTED_EDGE('',*,*,#266,.F.);
#343=ORIENTED_EDGE('',*,*,#265,.F.);
#344=ORIENTED_EDGE('',*,*,#267,.T.);
#345=ORIENTED_EDGE('',*,*,#268,.F.);
#346=ORIENTED_EDGE('',*,*,#269,.F.);
#347=ORIENTED_EDGE('',*,*,#270,.F.);
#348=ORIENTED_EDGE('',*,*,#267,.F.);
#349=ORIENTED_EDGE('',*,*,#269,.T.);
#350=ORIENTED_EDGE('',*,*,#271,.F.);
#351=ORIENTED_EDGE('',*,*,#272,.F.);
#352=ORIENTED_EDGE('',*,*,#273,.F.);
#353=ORIENTED_EDGE('',*,*,#274,.T.);
#354=ORIENTED_EDGE('',*,*,#275,.F.);
#355=ORIENTED_EDGE('',*,*,#276,.F.);
#356=ORIENTED_EDGE('',*,*,#277,.F.);
#357=ORIENTED_EDGE('',*,*,#266,.T.);
#358=ORIENTED_EDGE('',*,*,#278,.T.);
#359=ORIENTED_EDGE('',*,*,#279,.F.);
#360=ORIENTED_EDGE('',*,*,#278,.F.);
#361=ORIENTED_EDGE('',*,*,#280,.F.);
#362=ORIENTED_EDGE('',*,*,#281,.F.);
#363=ORIENTED_EDGE('',*,*,#280,.T.);
#364=ORIENTED_EDGE('',*,*,#282,.T.);
#365=ORIENTED_EDGE('',*,*,#283,.F.);
#366=ORIENTED_EDGE('',*,*,#274,.F.);
#367=ORIENTED_EDGE('',*,*,#284,.F.);
#368=ORIENTED_EDGE('',*,*,#282,.F.);
#369=ORIENTED_EDGE('',*,*,#283,.T.);
#370=ORIENTED_EDGE('',*,*,#284,.T.);
#371=ORIENTED_EDGE('',*,*,#273,.T.);
#372=ORIENTED_EDGE('',*,*,#285,.F.);
#373=ORIENTED_EDGE('',*,*,#286,.T.);
#374=ORIENTED_EDGE('',*,*,#287,.F.);
#375=ORIENTED_EDGE('',*,*,#275,.T.);
#376=ORIENTED_EDGE('',*,*,#281,.T.);
#377=ORIENTED_EDGE('',*,*,#288,.T.);
#378=ORIENTED_EDGE('',*,*,#289,.F.);
#379=ORIENTED_EDGE('',*,*,#288,.F.);
#380=ORIENTED_EDGE('',*,*,#290,.T.);
#381=ORIENTED_EDGE('',*,*,#291,.T.);
#382=ORIENTED_EDGE('',*,*,#292,.T.);
#383=ORIENTED_EDGE('',*,*,#293,.T.);
#384=ORIENTED_EDGE('',*,*,#291,.F.);
#385=ORIENTED_EDGE('',*,*,#294,.F.);
#386=ORIENTED_EDGE('',*,*,#295,.F.);
#387=ORIENTED_EDGE('',*,*,#296,.T.);
#388=ORIENTED_EDGE('',*,*,#297,.T.);
#389=ORIENTED_EDGE('',*,*,#298,.T.);
#390=ORIENTED_EDGE('',*,*,#299,.T.);
#391=ORIENTED_EDGE('',*,*,#300,.T.);
#392=ORIENTED_EDGE('',*,*,#298,.F.);
#393=ORIENTED_EDGE('',*,*,#301,.F.);
#394=ORIENTED_EDGE('',*,*,#302,.F.);
#395=ORIENTED_EDGE('',*,*,#303,.T.);
#396=ORIENTED_EDGE('',*,*,#304,.T.);
#397=ORIENTED_EDGE('',*,*,#305,.T.);
#398=ORIENTED_EDGE('',*,*,#306,.T.);
#399=ORIENTED_EDGE('',*,*,#307,.T.);
#400=ORIENTED_EDGE('',*,*,#308,.T.);
#401=ORIENTED_EDGE('',*,*,#287,.T.);
#402=ORIENTED_EDGE('',*,*,#306,.F.);
#403=ORIENTED_EDGE('',*,*,#309,.T.);
#404=ORIENTED_EDGE('',*,*,#310,.T.);
#405=ORIENTED_EDGE('',*,*,#276,.T.);
#406=ORIENTED_EDGE('',*,*,#308,.F.);
#407=ORIENTED_EDGE('',*,*,#311,.T.);
#408=ORIENTED_EDGE('',*,*,#312,.T.);
#409=ORIENTED_EDGE('',*,*,#313,.T.);
#410=ORIENTED_EDGE('',*,*,#310,.F.);
#411=ORIENTED_EDGE('',*,*,#314,.T.);
#412=ORIENTED_EDGE('',*,*,#315,.T.);
#413=ORIENTED_EDGE('',*,*,#316,.T.);
#414=ORIENTED_EDGE('',*,*,#312,.F.);
#415=ORIENTED_EDGE('',*,*,#317,.T.);
#416=ORIENTED_EDGE('',*,*,#317,.F.);
#417=ORIENTED_EDGE('',*,*,#314,.F.);
#418=ORIENTED_EDGE('',*,*,#311,.F.);
#419=ORIENTED_EDGE('',*,*,#309,.F.);
#420=ORIENTED_EDGE('',*,*,#305,.F.);
#421=ORIENTED_EDGE('',*,*,#318,.T.);
#422=ORIENTED_EDGE('',*,*,#294,.T.);
#423=ORIENTED_EDGE('',*,*,#290,.F.);
#424=ORIENTED_EDGE('',*,*,#319,.F.);
#425=ORIENTED_EDGE('',*,*,#299,.F.);
#426=ORIENTED_EDGE('',*,*,#303,.F.);
#427=ORIENTED_EDGE('',*,*,#320,.T.);
#428=ORIENTED_EDGE('',*,*,#304,.F.);
#429=ORIENTED_EDGE('',*,*,#321,.F.);
#430=ORIENTED_EDGE('',*,*,#322,.F.);
#431=ORIENTED_EDGE('',*,*,#323,.F.);
#432=ORIENTED_EDGE('',*,*,#295,.T.);
#433=ORIENTED_EDGE('',*,*,#318,.F.);
#434=ORIENTED_EDGE('',*,*,#289,.T.);
#435=ORIENTED_EDGE('',*,*,#307,.F.);
#436=ORIENTED_EDGE('',*,*,#286,.F.);
#437=ORIENTED_EDGE('',*,*,#324,.F.);
#438=ORIENTED_EDGE('',*,*,#321,.T.);
#439=ORIENTED_EDGE('',*,*,#325,.T.);
#440=ORIENTED_EDGE('',*,*,#326,.T.);
#441=ORIENTED_EDGE('',*,*,#327,.T.);
#442=ORIENTED_EDGE('',*,*,#328,.T.);
#443=ORIENTED_EDGE('',*,*,#329,.T.);
#444=ORIENTED_EDGE('',*,*,#330,.T.);
#445=ORIENTED_EDGE('',*,*,#327,.F.);
#446=ORIENTED_EDGE('',*,*,#331,.T.);
#447=ORIENTED_EDGE('',*,*,#332,.T.);
#448=ORIENTED_EDGE('',*,*,#272,.T.);
#449=ORIENTED_EDGE('',*,*,#329,.F.);
#450=ORIENTED_EDGE('',*,*,#333,.T.);
#451=ORIENTED_EDGE('',*,*,#334,.T.);
#452=ORIENTED_EDGE('',*,*,#285,.T.);
#453=ORIENTED_EDGE('',*,*,#332,.F.);
#454=ORIENTED_EDGE('',*,*,#335,.T.);
#455=ORIENTED_EDGE('',*,*,#322,.T.);
#456=ORIENTED_EDGE('',*,*,#324,.T.);
#457=ORIENTED_EDGE('',*,*,#334,.F.);
#458=ORIENTED_EDGE('',*,*,#336,.T.);
#459=ORIENTED_EDGE('',*,*,#316,.F.);
#460=ORIENTED_EDGE('',*,*,#337,.T.);
#461=ORIENTED_EDGE('',*,*,#328,.F.);
#462=ORIENTED_EDGE('',*,*,#338,.F.);
#463=ORIENTED_EDGE('',*,*,#268,.T.);
#464=ORIENTED_EDGE('',*,*,#270,.T.);
#465=ORIENTED_EDGE('',*,*,#277,.T.);
#466=ORIENTED_EDGE('',*,*,#313,.F.);
#467=ORIENTED_EDGE('',*,*,#338,.T.);
#468=ORIENTED_EDGE('',*,*,#330,.F.);
#469=ORIENTED_EDGE('',*,*,#271,.T.);
#470=ORIENTED_EDGE('',*,*,#293,.F.);
#471=ORIENTED_EDGE('',*,*,#339,.T.);
#472=ORIENTED_EDGE('',*,*,#300,.F.);
#473=ORIENTED_EDGE('',*,*,#319,.T.);
#474=ORIENTED_EDGE('',*,*,#326,.F.);
#475=ORIENTED_EDGE('',*,*,#340,.T.);
#476=ORIENTED_EDGE('',*,*,#301,.T.);
#477=ORIENTED_EDGE('',*,*,#297,.F.);
#478=ORIENTED_EDGE('',*,*,#339,.F.);
#479=ORIENTED_EDGE('',*,*,#292,.F.);
#480=ORIENTED_EDGE('',*,*,#296,.F.);
#481=ORIENTED_EDGE('',*,*,#323,.T.);
#482=ORIENTED_EDGE('',*,*,#336,.F.);
#483=ORIENTED_EDGE('',*,*,#335,.F.);
#484=ORIENTED_EDGE('',*,*,#333,.F.);
#485=ORIENTED_EDGE('',*,*,#331,.F.);
#486=ORIENTED_EDGE('',*,*,#315,.F.);
#487=ORIENTED_EDGE('',*,*,#320,.F.);
#488=ORIENTED_EDGE('',*,*,#302,.T.);
#489=ORIENTED_EDGE('',*,*,#340,.F.);
#490=ORIENTED_EDGE('',*,*,#325,.F.);
#491=ORIENTED_EDGE('',*,*,#337,.F.);
#492=ORIENTED_EDGE('',*,*,#279,.T.);
#493=PLANE('',#549);
#494=PLANE('',#554);
#495=PLANE('',#558);
#496=PLANE('',#570);
#497=PLANE('',#574);
#498=PLANE('',#589);
#499=PLANE('',#590);
#500=PLANE('',#592);
#501=PLANE('',#606);
#502=PLANE('',#608);
#503=PLANE('',#609);
#504=PLANE('',#610);
#505=ADVANCED_FACE('',(#121,#117),#493,.F.);
#506=ADVANCED_FACE('',(#122),#103,.F.);
#507=ADVANCED_FACE('',(#123),#494,.T.);
#508=ADVANCED_FACE('',(#124),#104,.F.);
#509=ADVANCED_FACE('',(#125,#118),#495,.T.);
#510=ADVANCED_FACE('',(#126),#105,.F.);
#511=ADVANCED_FACE('',(#127),#106,.T.);
#512=ADVANCED_FACE('',(#128),#107,.F.);
#513=ADVANCED_FACE('',(#129),#108,.F.);
#514=ADVANCED_FACE('',(#130),#496,.T.);
#515=ADVANCED_FACE('',(#131),#109,.F.);
#516=ADVANCED_FACE('',(#132),#497,.T.);
#517=ADVANCED_FACE('',(#133),#110,.T.);
#518=ADVANCED_FACE('',(#134),#15,.T.);
#519=ADVANCED_FACE('',(#135),#111,.T.);
#520=ADVANCED_FACE('',(#136),#16,.T.);
#521=ADVANCED_FACE('',(#137),#112,.T.);
#522=ADVANCED_FACE('',(#138),#498,.T.);
#523=ADVANCED_FACE('',(#139,#119),#499,.F.);
#524=ADVANCED_FACE('',(#140),#500,.T.);
#525=ADVANCED_FACE('',(#141),#113,.T.);
#526=ADVANCED_FACE('',(#142),#17,.T.);
#527=ADVANCED_FACE('',(#143),#114,.T.);
#528=ADVANCED_FACE('',(#144),#18,.T.);
#529=ADVANCED_FACE('',(#145),#115,.T.);
#530=ADVANCED_FACE('',(#146),#501,.T.);
#531=ADVANCED_FACE('',(#147),#116,.T.);
#532=ADVANCED_FACE('',(#148),#502,.F.);
#533=ADVANCED_FACE('',(#149),#503,.T.);
#534=ADVANCED_FACE('',(#150,#120),#504,.F.);
#535=CLOSED_SHELL('',(#505,#506,#507,#508,#509,#510,#511,#512,#513,#514,
#515,#516,#517,#518,#519,#520,#521,#522,#523,#524,#525,#526,#527,#528,#529,
#530,#531,#532,#533,#534));
#536=DERIVED_UNIT_ELEMENT(#538,1.);
#537=DERIVED_UNIT_ELEMENT(#1006,-3.);
#538=(
MASS_UNIT()
NAMED_UNIT(*)
SI_UNIT(.KILO.,.GRAM.)
);
#539=DERIVED_UNIT((#536,#537));
#540=MEASURE_REPRESENTATION_ITEM('density measure',
POSITIVE_RATIO_MEASURE(7850.),#539);
#541=PROPERTY_DEFINITION_REPRESENTATION(#546,#543);
#542=PROPERTY_DEFINITION_REPRESENTATION(#547,#544);
#543=REPRESENTATION('material name',(#545),#1003);
#544=REPRESENTATION('density',(#540),#1003);
#545=DESCRIPTIVE_REPRESENTATION_ITEM('Steel','Steel');
#546=PROPERTY_DEFINITION('material property','material name',#1013);
#547=PROPERTY_DEFINITION('material property','density of part',#1013);
#548=AXIS2_PLACEMENT_3D('placement',#777,#611,#612);
#549=AXIS2_PLACEMENT_3D('',#778,#613,#614);
#550=AXIS2_PLACEMENT_3D('',#780,#615,#616);
#551=AXIS2_PLACEMENT_3D('',#782,#617,#618);
#552=AXIS2_PLACEMENT_3D('',#783,#619,#620);
#553=AXIS2_PLACEMENT_3D('',#796,#622,#623);
#554=AXIS2_PLACEMENT_3D('',#825,#624,#625);
#555=AXIS2_PLACEMENT_3D('',#833,#629,#630);
#556=AXIS2_PLACEMENT_3D('',#839,#634,#635);
#557=AXIS2_PLACEMENT_3D('',#842,#637,#638);
#558=AXIS2_PLACEMENT_3D('',#843,#639,#640);
#559=AXIS2_PLACEMENT_3D('',#845,#641,#642);
#560=AXIS2_PLACEMENT_3D('',#847,#643,#644);
#561=AXIS2_PLACEMENT_3D('',#848,#645,#646);
#562=AXIS2_PLACEMENT_3D('',#888,#648,#649);
#563=AXIS2_PLACEMENT_3D('',#890,#650,#651);
#564=AXIS2_PLACEMENT_3D('',#893,#653,#654);
#565=AXIS2_PLACEMENT_3D('',#894,#655,#656);
#566=AXIS2_PLACEMENT_3D('',#897,#658,#659);
#567=AXIS2_PLACEMENT_3D('',#898,#660,#661);
#568=AXIS2_PLACEMENT_3D('',#901,#662,#663);
#569=AXIS2_PLACEMENT_3D('',#905,#665,#666);
#570=AXIS2_PLACEMENT_3D('',#907,#668,#669);
#571=AXIS2_PLACEMENT_3D('',#913,#673,#674);
#572=AXIS2_PLACEMENT_3D('',#916,#675,#676);
#573=AXIS2_PLACEMENT_3D('',#920,#678,#679);
#574=AXIS2_PLACEMENT_3D('',#922,#681,#682);
#575=AXIS2_PLACEMENT_3D('',#928,#686,#687);
#576=AXIS2_PLACEMENT_3D('',#931,#688,#689);
#577=AXIS2_PLACEMENT_3D('',#934,#691,#692);
#578=AXIS2_PLACEMENT_3D('',#936,#694,#695);
#579=AXIS2_PLACEMENT_3D('',#938,#696,#697);
#580=AXIS2_PLACEMENT_3D('',#939,#698,#699);
#581=AXIS2_PLACEMENT_3D('',#940,#700,#701);
#582=AXIS2_PLACEMENT_3D('',#942,#702,#703);
#583=AXIS2_PLACEMENT_3D('',#944,#705,#706);
#584=AXIS2_PLACEMENT_3D('',#947,#707,#708);
#585=AXIS2_PLACEMENT_3D('',#948,#709,#710);
#586=AXIS2_PLACEMENT_3D('',#949,#711,#712);
#587=AXIS2_PLACEMENT_3D('',#950,#713,#714);
#588=AXIS2_PLACEMENT_3D('',#953,#715,#716);
#589=AXIS2_PLACEMENT_3D('',#956,#719,#720);
#590=AXIS2_PLACEMENT_3D('',#960,#724,#725);
#591=AXIS2_PLACEMENT_3D('',#964,#727,#728);
#592=AXIS2_PLACEMENT_3D('',#966,#730,#731);
#593=AXIS2_PLACEMENT_3D('',#968,#733,#734);
#594=AXIS2_PLACEMENT_3D('',#971,#735,#736);
#595=AXIS2_PLACEMENT_3D('',#975,#738,#739);
#596=AXIS2_PLACEMENT_3D('',#977,#741,#742);
#597=AXIS2_PLACEMENT_3D('',#979,#743,#744);
#598=AXIS2_PLACEMENT_3D('',#980,#745,#746);
#599=AXIS2_PLACEMENT_3D('',#981,#747,#748);
#600=AXIS2_PLACEMENT_3D('',#982,#749,#750);
#601=AXIS2_PLACEMENT_3D('',#984,#751,#752);
#602=AXIS2_PLACEMENT_3D('',#986,#754,#755);
#603=AXIS2_PLACEMENT_3D('',#988,#756,#757);
#604=AXIS2_PLACEMENT_3D('',#989,#758,#759);
#605=AXIS2_PLACEMENT_3D('',#990,#760,#761);
#606=AXIS2_PLACEMENT_3D('',#992,#763,#764);
#607=AXIS2_PLACEMENT_3D('',#995,#767,#768);
#608=AXIS2_PLACEMENT_3D('',#996,#769,#770);
#609=AXIS2_PLACEMENT_3D('',#998,#772,#773);
#610=AXIS2_PLACEMENT_3D('',#1000,#775,#776);
#611=DIRECTION('axis',(0.,0.,1.));
#612=DIRECTION('refdir',(1.,0.,0.));
#613=DIRECTION('center_axis',(0.,0.,-1.));
#614=DIRECTION('ref_axis',(1.,0.,0.));
#615=DIRECTION('center_axis',(0.,0.,1.));
#616=DIRECTION('ref_axis',(1.,0.,0.));
#617=DIRECTION('center_axis',(0.,0.,1.));
#618=DIRECTION('ref_axis',(1.,0.,0.));
#619=DIRECTION('center_axis',(0.,0.,-1.));
#620=DIRECTION('ref_axis',(1.,0.,0.));
#621=DIRECTION('',(0.,0.,1.));
#622=DIRECTION('center_axis',(0.,0.,-1.));
#623=DIRECTION('ref_axis',(1.,0.,0.));
#624=DIRECTION('center_axis',(0.,0.,1.));
#625=DIRECTION('ref_axis',(1.,0.,0.));
#626=DIRECTION('',(1.,-2.22479582434009E-40,0.));
#627=DIRECTION('',(5.38750601708378E-33,1.,0.));
#628=DIRECTION('',(-1.,0.,0.));
#629=DIRECTION('center_axis',(0.,0.,-1.));
#630=DIRECTION('ref_axis',(1.,0.,0.));
#631=DIRECTION('',(-1.,0.,0.));
#632=DIRECTION('',(-5.38750601708378E-33,-1.,0.));
#633=DIRECTION('',(1.,-2.22479582434009E-40,0.));
#634=DIRECTION('center_axis',(0.,0.,1.));
#635=DIRECTION('ref_axis',(1.,0.,0.));
#636=DIRECTION('',(0.,0.,-1.));
#637=DIRECTION('center_axis',(-1.29403568474861E-16,4.16333634234423E-17,
1.));
#638=DIRECTION('ref_axis',(1.,0.,0.));
#639=DIRECTION('center_axis',(0.,0.,1.));
#640=DIRECTION('ref_axis',(1.,0.,0.));
#641=DIRECTION('center_axis',(0.,0.,-1.));
#642=DIRECTION('ref_axis',(1.,0.,0.));
#643=DIRECTION('center_axis',(0.,0.,1.));
#644=DIRECTION('ref_axis',(1.,0.,0.));
#645=DIRECTION('center_axis',(0.,0.,1.));
#646=DIRECTION('ref_axis',(1.,0.,0.));
#647=DIRECTION('',(0.,0.,1.));
#648=DIRECTION('center_axis',(1.,0.,0.));
#649=DIRECTION('ref_axis',(0.,-0.707106781186547,0.707106781186547));
#650=DIRECTION('center_axis',(-1.,5.38750601708378E-33,0.));
#651=DIRECTION('ref_axis',(0.,-0.70710678118655,0.707106781186545));
#652=DIRECTION('',(1.,0.,0.));
#653=DIRECTION('center_axis',(1.,-5.38750601708378E-33,0.));
#654=DIRECTION('ref_axis',(0.,-0.70710678118655,0.707106781186545));
#655=DIRECTION('center_axis',(0.,0.,-1.));
#656=DIRECTION('ref_axis',(1.,0.,0.));
#657=DIRECTION('',(0.,0.,-1.));
#658=DIRECTION('center_axis',(-1.29403568474861E-16,4.16333634234423E-17,
1.));
#659=DIRECTION('ref_axis',(1.,0.,0.));
#660=DIRECTION('center_axis',(-1.,2.22479582434009E-40,0.));
#661=DIRECTION('ref_axis',(0.,-0.707106781186547,0.707106781186547));
#662=DIRECTION('center_axis',(1.,-5.38750601708378E-33,0.));
#663=DIRECTION('ref_axis',(0.,-0.707106781186547,0.707106781186547));
#664=DIRECTION('',(-1.,2.22479582434009E-40,0.));
#665=DIRECTION('center_axis',(-1.,5.38750601708378E-33,0.));
#666=DIRECTION('ref_axis',(0.,-0.707106781186547,0.707106781186547));
#667=DIRECTION('',(1.,-2.22479582434009E-40,0.));
#668=DIRECTION('center_axis',(2.22479582434009E-40,1.,0.));
#669=DIRECTION('ref_axis',(-1.,2.22479582434009E-40,-1.29403568474861E-16));
#670=DIRECTION('',(0.,0.,1.));
#671=DIRECTION('',(1.,-2.22479582434009E-40,1.29403568474861E-16));
#672=DIRECTION('',(0.,0.,1.));
#673=DIRECTION('center_axis',(1.,-2.22479582434009E-40,0.));
#674=DIRECTION('ref_axis',(0.,0.707106781186547,0.707106781186547));
#675=DIRECTION('center_axis',(-1.,5.38750601708378E-33,0.));
#676=DIRECTION('ref_axis',(0.,0.707106781186547,0.707106781186547));
#677=DIRECTION('',(1.,-2.22479582434009E-40,0.));
#678=DIRECTION('center_axis',(1.,-5.38750601708378E-33,0.));
#679=DIRECTION('ref_axis',(0.,0.707106781186547,0.707106781186547));
#680=DIRECTION('',(-1.,2.22479582434009E-40,0.));
#681=DIRECTION('center_axis',(-2.22479582434009E-40,-1.,0.));
#682=DIRECTION('ref_axis',(1.,-2.22479582434009E-40,1.29403568474861E-16));
#683=DIRECTION('',(0.,0.,1.));
#684=DIRECTION('',(-1.,2.22479582434009E-40,-1.29403568474861E-16));
#685=DIRECTION('',(0.,0.,1.));
#686=DIRECTION('center_axis',(0.,0.,1.));
#687=DIRECTION('ref_axis',(0.707106781186541,-0.707106781186554,0.));
#688=DIRECTION('center_axis',(-1.29403568474861E-16,4.16333634234423E-17,
1.));
#689=DIRECTION('ref_axis',(0.707106781186541,-0.707106781186554,0.));
#690=DIRECTION('',(0.,0.,1.));
#691=DIRECTION('center_axis',(0.,0.,-1.));
#692=DIRECTION('ref_axis',(1.,0.,0.));
#693=DIRECTION('',(0.,0.,-1.));
#694=DIRECTION('center_axis',(-1.,5.38750601708378E-33,0.));
#695=DIRECTION('ref_axis',(0.,0.,1.));
#696=DIRECTION('center_axis',(0.,-1.,0.));
#697=DIRECTION('ref_axis',(1.,0.,0.));
#698=DIRECTION('center_axis',(-1.,5.38750601708378E-33,0.));
#699=DIRECTION('ref_axis',(-3.80954203836328E-33,-0.70710678118655,0.707106781186545));
#700=DIRECTION('center_axis',(5.38750601708378E-33,1.,0.));
#701=DIRECTION('ref_axis',(0.707106781186566,0.,0.707106781186529));
#702=DIRECTION('center_axis',(0.,-1.,0.));
#703=DIRECTION('ref_axis',(1.,0.,0.));
#704=DIRECTION('',(5.38750601708378E-33,1.,0.));
#705=DIRECTION('center_axis',(-1.,5.38750601708378E-33,0.));
#706=DIRECTION('ref_axis',(0.,0.,1.));
#707=DIRECTION('center_axis',(0.,0.,1.));
#708=DIRECTION('ref_axis',(1.,0.,0.));
#709=DIRECTION('center_axis',(1.,-5.38750601708378E-33,0.));
#710=DIRECTION('ref_axis',(0.,0.70710678118655,0.707106781186545));
#711=DIRECTION('center_axis',(-1.,5.38750601708378E-33,0.));
#712=DIRECTION('ref_axis',(3.80954203836328E-33,0.70710678118655,0.707106781186545));
#713=DIRECTION('center_axis',(0.,0.,1.));
#714=DIRECTION('ref_axis',(0.707106781186541,0.707106781186554,0.));
#715=DIRECTION('center_axis',(-1.29403568474861E-16,4.16333634234423E-17,
1.));
#716=DIRECTION('ref_axis',(0.707106781186541,0.707106781186554,0.));
#717=DIRECTION('',(0.,0.,1.));
#718=DIRECTION('',(0.,0.,-1.));
#719=DIRECTION('center_axis',(1.,-5.38750601708378E-33,0.));
#720=DIRECTION('ref_axis',(5.38750601708378E-33,1.,-4.16333634234423E-17));
#721=DIRECTION('',(5.38750601708378E-33,1.,-4.16333634234423E-17));
#722=DIRECTION('',(0.,-1.,0.));
#723=DIRECTION('',(5.38750601708378E-33,1.,-4.16333634234423E-17));
#724=DIRECTION('center_axis',(-1.29403568474861E-16,4.16333634234423E-17,
1.));
#725=DIRECTION('ref_axis',(-1.,2.22479582434009E-40,-1.29403568474861E-16));
#726=DIRECTION('',(1.,-2.22479582434009E-40,1.29403568474861E-16));
#727=DIRECTION('center_axis',(-1.29403568474861E-16,4.16333634234423E-17,
1.));
#728=DIRECTION('ref_axis',(-0.707106781186541,-0.707106781186554,0.));
#729=DIRECTION('',(-5.38750601708378E-33,-1.,4.16333634234423E-17));
#730=DIRECTION('center_axis',(0.,-1.,0.));
#731=DIRECTION('ref_axis',(1.,0.,0.));
#732=DIRECTION('',(0.,0.,1.));
#733=DIRECTION('center_axis',(0.,0.,1.));
#734=DIRECTION('ref_axis',(-0.707106781186541,0.707106781186554,0.));
#735=DIRECTION('center_axis',(-1.29403568474861E-16,4.16333634234423E-17,
1.));
#736=DIRECTION('ref_axis',(-0.707106781186541,0.707106781186554,0.));
#737=DIRECTION('',(0.,0.,1.));
#738=DIRECTION('center_axis',(0.,0.,-1.));
#739=DIRECTION('ref_axis',(-1.,0.,0.));
#740=DIRECTION('',(0.,0.,-1.));
#741=DIRECTION('center_axis',(1.,-5.38750601708378E-33,0.));
#742=DIRECTION('ref_axis',(0.,0.,-1.));
#743=DIRECTION('center_axis',(0.,1.,0.));
#744=DIRECTION('ref_axis',(-1.,0.,0.));
#745=DIRECTION('center_axis',(-1.,5.38750601708378E-33,0.));
#746=DIRECTION('ref_axis',(0.,0.70710678118655,0.707106781186545));
#747=DIRECTION('center_axis',(1.,-5.38750601708378E-33,0.));
#748=DIRECTION('ref_axis',(3.80954203836328E-33,0.70710678118655,0.707106781186545));
#749=DIRECTION('center_axis',(-5.38750601708378E-33,-1.,0.));
#750=DIRECTION('ref_axis',(-0.707106781186566,0.,0.707106781186529));
#751=DIRECTION('center_axis',(0.,1.,0.));
#752=DIRECTION('ref_axis',(-1.,0.,0.));
#753=DIRECTION('',(-5.38750601708378E-33,-1.,0.));
#754=DIRECTION('center_axis',(1.,-5.38750601708378E-33,0.));
#755=DIRECTION('ref_axis',(0.,0.,-1.));
#756=DIRECTION('center_axis',(0.,0.,1.));
#757=DIRECTION('ref_axis',(-1.,0.,0.));
#758=DIRECTION('center_axis',(1.,-5.38750601708378E-33,0.));
#759=DIRECTION('ref_axis',(-3.80954203836328E-33,-0.70710678118655,0.707106781186545));
#760=DIRECTION('center_axis',(0.,0.,1.));
#761=DIRECTION('ref_axis',(-0.707106781186541,-0.707106781186554,0.));
#762=DIRECTION('',(0.,0.,-1.));
#763=DIRECTION('center_axis',(2.22479582434009E-40,1.,0.));
#764=DIRECTION('ref_axis',(-1.,2.22479582434009E-40,-1.29403568474861E-16));
#765=DIRECTION('',(-1.,2.22479582434009E-40,-1.29403568474861E-16));
#766=DIRECTION('',(-1.,2.22479582434009E-40,0.));
#767=DIRECTION('center_axis',(-1.,2.22479582434009E-40,0.));
#768=DIRECTION('ref_axis',(0.,0.707106781186547,0.707106781186547));
#769=DIRECTION('center_axis',(0.,0.,1.));
#770=DIRECTION('ref_axis',(1.,0.,0.));
#771=DIRECTION('',(0.,1.,0.));
#772=DIRECTION('center_axis',(-1.,5.38750601708378E-33,0.));
#773=DIRECTION('ref_axis',(-5.38750601708378E-33,-1.,4.16333634234423E-17));
#774=DIRECTION('',(-5.38750601708378E-33,-1.,4.16333634234423E-17));
#775=DIRECTION('center_axis',(-1.29403568474861E-16,4.16333634234423E-17,
1.));
#776=DIRECTION('ref_axis',(-1.,2.22479582434009E-40,-1.29403568474861E-16));
#777=CARTESIAN_POINT('',(0.,0.,0.));
#778=CARTESIAN_POINT('Origin',(-50.0000018393749,300.000012875416,332.837798186511));
#779=CARTESIAN_POINT('',(-53.5000018393749,300.000012875416,332.837798186511));
#780=CARTESIAN_POINT('Origin',(-50.0000018393749,300.000012875416,332.837798186511));
#781=CARTESIAN_POINT('',(-52.0000018393749,300.000012875416,332.837798186511));
#782=CARTESIAN_POINT('Origin',(-50.0000018393749,300.000012875416,332.837798186511));
#783=CARTESIAN_POINT('Origin',(-50.0000018393749,300.000012875416,349.837798186511));
#784=CARTESIAN_POINT('',(-53.5000018393749,300.000012875416,359.408864230607));
#785=CARTESIAN_POINT('',(-53.5000018393749,300.000012875416,349.837798186511));
#786=CARTESIAN_POINT('',(-52.4494864790441,297.500007875416,359.837798186511));
#787=CARTESIAN_POINT('Ctrl Pts',(-52.4494864790441,297.500007875416,359.837798186511));
#788=CARTESIAN_POINT('Ctrl Pts',(-52.4617288451089,297.512002846478,359.837798186511));
#789=CARTESIAN_POINT('Ctrl Pts',(-52.4738540942795,297.524059335758,359.837769405097));
#790=CARTESIAN_POINT('Ctrl Pts',(-52.799749671584,297.852867451493,359.836183853836));
#791=CARTESIAN_POINT('Ctrl Pts',(-53.0688566594512,298.253815097453,359.812623657037));
#792=CARTESIAN_POINT('Ctrl Pts',(-53.4187942643184,299.117440365928,359.674360977239));
#793=CARTESIAN_POINT('Ctrl Pts',(-53.5000018393749,299.579617687613,359.557496709067));
#794=CARTESIAN_POINT('Ctrl Pts',(-53.5000018393749,300.000012875416,359.408864230607));
#795=CARTESIAN_POINT('',(-47.5505171997058,297.500007875416,359.837798186511));
#796=CARTESIAN_POINT('Origin',(-50.0000018393749,300.000012875416,359.837798186511));
#797=CARTESIAN_POINT('Ctrl Pts',(-53.5000018393749,300.000012875416,359.408864230607));
#798=CARTESIAN_POINT('Ctrl Pts',(-53.5000018393749,300.490348292524,359.235504091301));
#799=CARTESIAN_POINT('Ctrl Pts',(-53.3925271706957,300.986626565639,358.998182254255));
#800=CARTESIAN_POINT('Ctrl Pts',(-52.9992209839248,301.867449387131,358.456840488693));
#801=CARTESIAN_POINT('Ctrl Pts',(-52.7145064060884,302.253059278016,358.153743982897));
#802=CARTESIAN_POINT('Ctrl Pts',(-52.1041044905532,302.824679826091,357.632267828824));
#803=CARTESIAN_POINT('Ctrl Pts',(-51.7424950306669,303.0674969883,357.3698466809));
#804=CARTESIAN_POINT('Ctrl Pts',(-51.1289071971547,303.320330167933,357.069707000449));
#805=CARTESIAN_POINT('Ctrl Pts',(-50.9122940221373,303.386740865525,356.985568114048));
#806=CARTESIAN_POINT('Ctrl Pts',(-50.4642550492632,303.476602070312,356.869432820357));
#807=CARTESIAN_POINT('Ctrl Pts',(-50.2327293188258,303.500012875416,356.837791519836));
#808=CARTESIAN_POINT('Ctrl Pts',(-49.7672743599241,303.500012875416,356.837791519836));
#809=CARTESIAN_POINT('Ctrl Pts',(-49.5357486294867,303.476602070312,356.869432820357));
#810=CARTESIAN_POINT('Ctrl Pts',(-49.0877096566126,303.386740865525,356.985568114048));
#811=CARTESIAN_POINT('Ctrl Pts',(-48.8710964815952,303.320330167933,357.069707000449));
#812=CARTESIAN_POINT('Ctrl Pts',(-48.257508648083,303.0674969883,357.3698466809));
#813=CARTESIAN_POINT('Ctrl Pts',(-47.8958991881967,302.824679826091,357.632267828824));
#814=CARTESIAN_POINT('Ctrl Pts',(-47.2854972726615,302.253059278016,358.153743982897));
#815=CARTESIAN_POINT('Ctrl Pts',(-47.0007826948251,301.867449387131,358.456840488693));
#816=CARTESIAN_POINT('Ctrl Pts',(-46.6074765080542,300.986626565639,358.998182254255));
#817=CARTESIAN_POINT('Ctrl Pts',(-46.5000018393749,300.490348292524,359.235504091301));
#818=CARTESIAN_POINT('Ctrl Pts',(-46.5000018393749,299.579617687613,359.557496709067));
#819=CARTESIAN_POINT('Ctrl Pts',(-46.5812094144314,299.117440365928,359.674360977239));
#820=CARTESIAN_POINT('Ctrl Pts',(-46.9311470192987,298.253815097453,359.812623657037));
#821=CARTESIAN_POINT('Ctrl Pts',(-47.2002540071658,297.852867451493,359.836183853836));
#822=CARTESIAN_POINT('Ctrl Pts',(-47.5261495844703,297.524059335758,359.837769405097));
#823=CARTESIAN_POINT('Ctrl Pts',(-47.538274833641,297.512002846478,359.837798186511));
#824=CARTESIAN_POINT('Ctrl Pts',(-47.5505171997058,297.500007875416,359.837798186511));
#825=CARTESIAN_POINT('Origin',(-50.0000018393749,250.000007875416,359.837798186511));
#826=CARTESIAN_POINT('',(-59.0000018393749,297.500007875416,359.837798186511));
#827=CARTESIAN_POINT('',(-45.0000018393749,297.500007875416,359.837798186511));
#828=CARTESIAN_POINT('',(-59.0000018393749,202.500007875416,359.837798186511));
#829=CARTESIAN_POINT('',(-59.0000018393749,277.500007875416,359.837798186511));
#830=CARTESIAN_POINT('',(-52.4494864790441,202.500007875416,359.837798186511));
#831=CARTESIAN_POINT('',(-55.0000018393749,202.500007875416,359.837798186511));
#832=CARTESIAN_POINT('',(-47.5505171997058,202.500007875416,359.837798186511));
#833=CARTESIAN_POINT('Origin',(-50.0000018393749,200.000002875416,359.837798186511));
#834=CARTESIAN_POINT('',(-41.0000018393749,202.500007875416,359.837798186511));
#835=CARTESIAN_POINT('',(-55.0000018393749,202.500007875416,359.837798186511));
#836=CARTESIAN_POINT('',(-41.0000018393749,297.500007875416,359.837798186511));
#837=CARTESIAN_POINT('',(-41.0000018393749,272.500007875416,359.837798186511));
#838=CARTESIAN_POINT('',(-45.0000018393749,297.500007875416,359.837798186511));
#839=CARTESIAN_POINT('Origin',(-50.0000018393749,300.000012875416,349.837798186511));
#840=CARTESIAN_POINT('',(-52.0000018393749,300.000012875416,329.837798186511));
#841=CARTESIAN_POINT('',(-52.0000018393749,300.000012875416,349.837798186511));
#842=CARTESIAN_POINT('Origin',(-50.0000018393749,300.000012875416,329.837798186511));
#843=CARTESIAN_POINT('Origin',(-50.0000018393749,200.000002875416,332.837798186511));
#844=CARTESIAN_POINT('',(-53.5000018393749,200.000002875416,332.837798186511));
#845=CARTESIAN_POINT('Origin',(-50.0000018393749,200.000002875416,332.837798186511));
#846=CARTESIAN_POINT('',(-52.0000018393749,200.000002875416,332.837798186511));
#847=CARTESIAN_POINT('Origin',(-50.0000018393749,200.000002875416,332.837798186511));
#848=CARTESIAN_POINT('Origin',(-50.0000018393749,200.000002875416,349.837798186511));
#849=CARTESIAN_POINT('',(-53.5000018393749,200.000002875416,359.408864230607));
#850=CARTESIAN_POINT('',(-53.5000018393749,200.000002875416,349.837798186511));
#851=CARTESIAN_POINT('Ctrl Pts',(-47.5505171997058,202.500007875416,359.837798186511));
#852=CARTESIAN_POINT('Ctrl Pts',(-47.5382748336613,202.488012904375,359.837798186511));
#853=CARTESIAN_POINT('Ctrl Pts',(-47.5261495844911,202.475956415095,359.837769405097));
#854=CARTESIAN_POINT('Ctrl Pts',(-47.2002540071658,202.14714829934,359.836183853836));
#855=CARTESIAN_POINT('Ctrl Pts',(-46.9311470192987,201.74620065338,359.812623657037));
#856=CARTESIAN_POINT('Ctrl Pts',(-46.5812094144314,200.882575384905,359.674360977239));
#857=CARTESIAN_POINT('Ctrl Pts',(-46.5000018393749,200.42039806322,359.557496709067));
#858=CARTESIAN_POINT('Ctrl Pts',(-46.5000018393749,199.509667458309,359.235504091301));
#859=CARTESIAN_POINT('Ctrl Pts',(-46.6074765080542,199.013389185194,358.998182254255));
#860=CARTESIAN_POINT('Ctrl Pts',(-47.0007826948251,198.132566363702,358.456840488693));
#861=CARTESIAN_POINT('Ctrl Pts',(-47.2854972726615,197.746956472817,358.153743982897));
#862=CARTESIAN_POINT('Ctrl Pts',(-47.8958991881967,197.175335924742,357.632267828824));
#863=CARTESIAN_POINT('Ctrl Pts',(-48.257508648083,196.932518762533,357.3698466809));
#864=CARTESIAN_POINT('Ctrl Pts',(-48.8710964815952,196.6796855829,357.069707000449));
#865=CARTESIAN_POINT('Ctrl Pts',(-49.0877096566126,196.613274885308,356.985568114048));
#866=CARTESIAN_POINT('Ctrl Pts',(-49.5357486294867,196.52341368052,356.869432820357));
#867=CARTESIAN_POINT('Ctrl Pts',(-49.7672743599241,196.500002875416,356.837791519836));
#868=CARTESIAN_POINT('Ctrl Pts',(-50.0000018393749,196.500002875416,356.837791519836));
#869=CARTESIAN_POINT('Ctrl Pts',(-50.2327293188258,196.500002875416,356.837791519836));
#870=CARTESIAN_POINT('Ctrl Pts',(-50.4642550492631,196.52341368052,356.869432820357));
#871=CARTESIAN_POINT('Ctrl Pts',(-50.9122940221372,196.613274885308,356.985568114048));
#872=CARTESIAN_POINT('Ctrl Pts',(-51.1289071971547,196.6796855829,357.069707000449));
#873=CARTESIAN_POINT('Ctrl Pts',(-51.7424950306669,196.932518762533,357.3698466809));
#874=CARTESIAN_POINT('Ctrl Pts',(-52.1041044905532,197.175335924742,357.632267828824));
#875=CARTESIAN_POINT('Ctrl Pts',(-52.7145064060884,197.746956472817,358.153743982897));
#876=CARTESIAN_POINT('Ctrl Pts',(-52.9992209839248,198.132566363702,358.456840488693));
#877=CARTESIAN_POINT('Ctrl Pts',(-53.3925271706957,199.013389185194,358.998182254255));
#878=CARTESIAN_POINT('Ctrl Pts',(-53.5000018393749,199.509667458309,359.235504091301));
#879=CARTESIAN_POINT('Ctrl Pts',(-53.5000018393749,200.000002875416,359.408864230607));
#880=CARTESIAN_POINT('Ctrl Pts',(-53.5000018393749,200.000002875416,359.408864230607));
#881=CARTESIAN_POINT('Ctrl Pts',(-53.5000018393749,200.42039806322,359.557496709067));
#882=CARTESIAN_POINT('Ctrl Pts',(-53.4187942643184,200.882575384905,359.674360977239));
#883=CARTESIAN_POINT('Ctrl Pts',(-53.0688566594512,201.74620065338,359.812623657037));
#884=CARTESIAN_POINT('Ctrl Pts',(-52.799749671584,202.14714829934,359.836183853836));
#885=CARTESIAN_POINT('Ctrl Pts',(-52.4738540942796,202.475956415075,359.837769405097));
#886=CARTESIAN_POINT('Ctrl Pts',(-52.4617288451089,202.488012904355,359.837798186511));
#887=CARTESIAN_POINT('Ctrl Pts',(-52.4494864790441,202.500007875416,359.837798186511));
#888=CARTESIAN_POINT('Origin',(-55.0000018393749,202.500007875416,352.337798186511));
#889=CARTESIAN_POINT('',(-59.0000018393749,195.000007875416,352.337798186511));
#890=CARTESIAN_POINT('Origin',(-59.0000018393749,202.500007875416,352.337798186511));
#891=CARTESIAN_POINT('',(-41.0000018393749,195.000007875416,352.337798186511));
#892=CARTESIAN_POINT('',(-55.0000018393749,195.000007875416,352.337798186511));
#893=CARTESIAN_POINT('Origin',(-41.0000018393749,202.500007875416,352.337798186511));
#894=CARTESIAN_POINT('Origin',(-50.0000018393749,200.000002875416,349.837798186511));
#895=CARTESIAN_POINT('',(-52.0000018393749,200.000002875416,329.837798186511));
#896=CARTESIAN_POINT('',(-52.0000018393749,200.000002875416,349.837798186511));
#897=CARTESIAN_POINT('Origin',(-50.0000018393749,200.000002875416,329.837798186511));
#898=CARTESIAN_POINT('Origin',(-45.0000018393749,210.000007875416,344.837798186511));
#899=CARTESIAN_POINT('',(-40.0000018393749,210.000007875416,349.837798186511));
#900=CARTESIAN_POINT('',(-40.0000018393749,205.000007875416,344.837798186511));
#901=CARTESIAN_POINT('Origin',(-40.0000018393749,210.000007875416,344.837798186511));
#902=CARTESIAN_POINT('',(-60.0000018393749,205.000007875416,344.837798186511));
#903=CARTESIAN_POINT('',(-45.0000018393749,205.000007875416,344.837798186511));
#904=CARTESIAN_POINT('',(-60.0000018393749,210.000007875416,349.837798186511));
#905=CARTESIAN_POINT('Origin',(-60.0000018393749,210.000007875416,344.837798186511));
#906=CARTESIAN_POINT('',(-45.0000018393749,210.000007875416,349.837798186511));
#907=CARTESIAN_POINT('Origin',(-40.0000018393749,205.000007875416,329.837798186511));
#908=CARTESIAN_POINT('',(-40.0000018393749,205.000007875416,329.837798186511));
#909=CARTESIAN_POINT('',(-40.0000018393749,205.000007875416,329.837798186511));
#910=CARTESIAN_POINT('',(-60.0000018393749,205.000007875416,329.837798186511));
#911=CARTESIAN_POINT('',(-60.0000018393749,205.000007875416,329.837798186511));
#912=CARTESIAN_POINT('',(-60.0000018393749,205.000007875416,329.837798186511));
#913=CARTESIAN_POINT('Origin',(-55.0000018393749,290.000007875416,344.837798186511));
#914=CARTESIAN_POINT('',(-60.0000018393749,290.000007875416,349.837798186511));
#915=CARTESIAN_POINT('',(-60.0000018393749,295.000007875416,344.837798186511));
#916=CARTESIAN_POINT('Origin',(-60.0000018393749,290.000007875416,344.837798186511));
#917=CARTESIAN_POINT('',(-40.0000018393749,295.000007875416,344.837798186511));
#918=CARTESIAN_POINT('',(-55.0000018393749,295.000007875416,344.837798186511));
#919=CARTESIAN_POINT('',(-40.0000018393749,290.000007875416,349.837798186511));
#920=CARTESIAN_POINT('Origin',(-40.0000018393749,290.000007875416,344.837798186511));
#921=CARTESIAN_POINT('',(-55.0000018393749,290.000007875416,349.837798186511));
#922=CARTESIAN_POINT('Origin',(-60.0000018393749,295.000007875416,329.837798186511));
#923=CARTESIAN_POINT('',(-60.0000018393749,295.000007875416,329.837798186511));
#924=CARTESIAN_POINT('',(-60.0000018393749,295.000007875416,329.837798186511));
#925=CARTESIAN_POINT('',(-40.0000018393749,295.000007875416,329.837798186511));
#926=CARTESIAN_POINT('',(-40.0000018393749,295.000007875416,329.837798186511));
#927=CARTESIAN_POINT('',(-40.0000018393749,295.000007875416,329.837798186511));
#928=CARTESIAN_POINT('Origin',(-41.0000018393749,196.000007875416,339.837798186511));
#929=CARTESIAN_POINT('',(-41.0000018393749,195.000007875416,329.837798186511));
#930=CARTESIAN_POINT('',(-40.0000018393749,196.000007875416,329.837798186511));
#931=CARTESIAN_POINT('Origin',(-41.0000018393749,196.000007875416,329.837798186511));
#932=CARTESIAN_POINT('',(-40.0000018393749,196.000007875416,352.337798186511));
#933=CARTESIAN_POINT('',(-40.0000018393749,196.000007875416,339.837798186511));
#934=CARTESIAN_POINT('Origin',(-41.0000018393749,196.000007875416,352.337798186511));
#935=CARTESIAN_POINT('',(-41.0000018393749,195.000007875416,339.837798186511));
#936=CARTESIAN_POINT('Origin',(-41.0000018393749,202.500007875416,352.337798186511));
#937=CARTESIAN_POINT('',(-40.0000018393749,202.500007875416,358.837798186511));
#938=CARTESIAN_POINT('Origin',(-41.0000018393749,202.500007875416,358.837798186511));
#939=CARTESIAN_POINT('Origin',(-40.0000018393749,202.500007875416,352.337798186511));
#940=CARTESIAN_POINT('Origin',(-41.0000018393749,272.500007875416,358.837798186511));
#941=CARTESIAN_POINT('',(-40.0000018393749,297.500007875416,358.837798186511));
#942=CARTESIAN_POINT('Origin',(-41.0000018393749,297.500007875416,358.837798186511));
#943=CARTESIAN_POINT('',(-40.0000018393749,272.500007875416,358.837798186511));
#944=CARTESIAN_POINT('Origin',(-41.0000018393749,297.500007875416,352.337798186511));
#945=CARTESIAN_POINT('',(-40.0000018393749,304.000007875416,352.337798186511));
#946=CARTESIAN_POINT('',(-41.0000018393749,305.000007875416,352.337798186511));
#947=CARTESIAN_POINT('Origin',(-41.0000018393749,304.000007875416,352.337798186511));
#948=CARTESIAN_POINT('Origin',(-41.0000018393749,297.500007875416,352.337798186511));
#949=CARTESIAN_POINT('Origin',(-40.0000018393749,297.500007875416,352.337798186511));
#950=CARTESIAN_POINT('Origin',(-41.0000018393749,304.000007875416,329.837798186511));
#951=CARTESIAN_POINT('',(-40.0000018393749,304.000007875416,329.837798186511));
#952=CARTESIAN_POINT('',(-41.0000018393749,305.000007875416,329.837798186511));
#953=CARTESIAN_POINT('Origin',(-41.0000018393749,304.000007875416,329.837798186511));
#954=CARTESIAN_POINT('',(-41.0000018393749,305.000007875416,329.837798186511));
#955=CARTESIAN_POINT('',(-40.0000018393749,304.000007875416,329.837798186511));
#956=CARTESIAN_POINT('Origin',(-40.0000018393749,295.000007875416,329.837798186511));
#957=CARTESIAN_POINT('',(-40.0000018393749,195.000007875416,329.837798186511));
#958=CARTESIAN_POINT('',(-40.0000018393749,305.000007875416,349.837798186511));
#959=CARTESIAN_POINT('',(-40.0000018393749,195.000007875416,329.837798186511));
#960=CARTESIAN_POINT('Origin',(-50.0000018393749,200.000007875416,329.837798186511));
#961=CARTESIAN_POINT('',(-59.0000018393749,195.000007875416,329.837798186511));
#962=CARTESIAN_POINT('',(-60.0000018393749,195.000007875416,329.837798186511));
#963=CARTESIAN_POINT('',(-60.0000018393749,196.000007875416,329.837798186511));
#964=CARTESIAN_POINT('Origin',(-59.0000018393749,196.000007875416,329.837798186511));
#965=CARTESIAN_POINT('',(-60.0000018393749,305.000007875416,329.837798186511));
#966=CARTESIAN_POINT('Origin',(-60.0000018393749,195.000007875416,349.837798186511));
#967=CARTESIAN_POINT('',(-59.0000018393749,195.000007875416,339.837798186511));
#968=CARTESIAN_POINT('Origin',(-59.0000018393749,304.000007875416,329.837798186511));
#969=CARTESIAN_POINT('',(-59.0000018393749,305.000007875416,329.837798186511));
#970=CARTESIAN_POINT('',(-60.0000018393749,304.000007875416,329.837798186511));
#971=CARTESIAN_POINT('Origin',(-59.0000018393749,304.000007875416,329.837798186511));
#972=CARTESIAN_POINT('',(-60.0000018393749,304.000007875416,352.337798186511));
#973=CARTESIAN_POINT('',(-60.0000018393749,304.000007875416,329.837798186511));
#974=CARTESIAN_POINT('',(-59.0000018393749,305.000007875416,352.337798186511));
#975=CARTESIAN_POINT('Origin',(-59.0000018393749,304.000007875416,352.337798186511));
#976=CARTESIAN_POINT('',(-59.0000018393749,305.000007875416,329.837798186511));
#977=CARTESIAN_POINT('Origin',(-59.0000018393749,297.500007875416,352.337798186511));
#978=CARTESIAN_POINT('',(-60.0000018393749,297.500007875416,358.837798186511));
#979=CARTESIAN_POINT('Origin',(-59.0000018393749,297.500007875416,358.837798186511));
#980=CARTESIAN_POINT('Origin',(-59.0000018393749,297.500007875416,352.337798186511));
#981=CARTESIAN_POINT('Origin',(-60.0000018393749,297.500007875416,352.337798186511));
#982=CARTESIAN_POINT('Origin',(-59.0000018393749,277.500007875416,358.837798186511));
#983=CARTESIAN_POINT('',(-60.0000018393749,202.500007875416,358.837798186511));
#984=CARTESIAN_POINT('Origin',(-59.0000018393749,202.500007875416,358.837798186511));
#985=CARTESIAN_POINT('',(-60.0000018393749,277.500007875416,358.837798186511));
#986=CARTESIAN_POINT('Origin',(-59.0000018393749,202.500007875416,352.337798186511));
#987=CARTESIAN_POINT('',(-60.0000018393749,196.000007875416,352.337798186511));
#988=CARTESIAN_POINT('Origin',(-59.0000018393749,196.000007875416,352.337798186511));
#989=CARTESIAN_POINT('Origin',(-60.0000018393749,202.500007875416,352.337798186511));
#990=CARTESIAN_POINT('Origin',(-59.0000018393749,196.000007875416,339.837798186511));
#991=CARTESIAN_POINT('',(-60.0000018393749,196.000007875416,339.837798186511));
#992=CARTESIAN_POINT('Origin',(-40.0000018393749,305.000007875416,329.837798186511));
#993=CARTESIAN_POINT('',(-40.0000018393749,305.000007875416,329.837798186511));
#994=CARTESIAN_POINT('',(-45.0000018393749,305.000007875416,352.337798186511));
#995=CARTESIAN_POINT('Origin',(-45.0000018393749,297.500007875416,352.337798186511));
#996=CARTESIAN_POINT('Origin',(-50.0000018393749,250.000007875416,349.837798186511));
#997=CARTESIAN_POINT('',(-60.0000018393749,195.000007875416,349.837798186511));
#998=CARTESIAN_POINT('Origin',(-60.0000018393749,305.000007875416,329.837798186511));
#999=CARTESIAN_POINT('',(-60.0000018393749,305.000007875416,329.837798186511));
#1000=CARTESIAN_POINT('Origin',(-50.0000018393749,300.000007875416,329.837798186511));
#1001=UNCERTAINTY_MEASURE_WITH_UNIT(LENGTH_MEASURE(0.01),#1005,
'DISTANCE_ACCURACY_VALUE',
'Maximum model space distance between geometric entities at asserted c
onnectivities');
#1002=UNCERTAINTY_MEASURE_WITH_UNIT(LENGTH_MEASURE(0.01),#1005,
'DISTANCE_ACCURACY_VALUE',
'Maximum model space distance between geometric entities at asserted c
onnectivities');
#1003=(
GEOMETRIC_REPRESENTATION_CONTEXT(3)
GLOBAL_UNCERTAINTY_ASSIGNED_CONTEXT((#1001))
GLOBAL_UNIT_ASSIGNED_CONTEXT((#1005,#1007,#1008))
REPRESENTATION_CONTEXT('','3D')
);
#1004=(
GEOMETRIC_REPRESENTATION_CONTEXT(3)
GLOBAL_UNCERTAINTY_ASSIGNED_CONTEXT((#1002))
GLOBAL_UNIT_ASSIGNED_CONTEXT((#1005,#1007,#1008))
REPRESENTATION_CONTEXT('','3D')
);
#1005=(
LENGTH_UNIT()
NAMED_UNIT(*)
SI_UNIT(.MILLI.,.METRE.)
);
#1006=(
LENGTH_UNIT()
NAMED_UNIT(*)
SI_UNIT($,.METRE.)
);
#1007=(
NAMED_UNIT(*)
PLANE_ANGLE_UNIT()
SI_UNIT($,.RADIAN.)
);
#1008=(
NAMED_UNIT(*)
SI_UNIT($,.STERADIAN.)
SOLID_ANGLE_UNIT()
);
#1009=SHAPE_DEFINITION_REPRESENTATION(#1010,#1011);
#1010=PRODUCT_DEFINITION_SHAPE('',$,#1013);
#1011=SHAPE_REPRESENTATION('',(#548),#1003);
#1012=PRODUCT_DEFINITION_CONTEXT('part definition',#1017,'design');
#1013=PRODUCT_DEFINITION('Door_Handle','Door_Handle v1',#1014,#1012);
#1014=PRODUCT_DEFINITION_FORMATION('',$,#1019);
#1015=PRODUCT_RELATED_PRODUCT_CATEGORY('Door_Handle v1',
'Door_Handle v1',(#1019));
#1016=APPLICATION_PROTOCOL_DEFINITION('international standard',
'automotive_design',2009,#1017);
#1017=APPLICATION_CONTEXT(
'Core Data for Automotive Mechanical Design Process');
#1018=PRODUCT_CONTEXT('part definition',#1017,'mechanical');
#1019=PRODUCT('Door_Handle','Door_Handle v1',$,(#1018));
#1020=PRESENTATION_STYLE_ASSIGNMENT((#1021));
#1021=SURFACE_STYLE_USAGE(.BOTH.,#1022);
#1022=SURFACE_SIDE_STYLE('',(#1023));
#1023=SURFACE_STYLE_FILL_AREA(#1024);
#1024=FILL_AREA_STYLE('Steel - Satin',(#1025));
#1025=FILL_AREA_STYLE_COLOUR('Steel - Satin',#1026);
#1026=COLOUR_RGB('Steel - Satin',0.627450980392157,0.627450980392157,0.627450980392157);
ENDSEC;
END-ISO-10303-21;
