# Supplementary material for: An open source extrusion bioprinter based on the E3D motion system and tool changer to enable FRESH and multimaterial bioprinting
Source: Sci Rep. 2021 Nov 3;11:21547. doi: 10.1038/s41598-021-00931-1 (PMC8566469; doi:10.1038/s41598-021-00931-1)
Supplement: Supplementary file 2 — Supplementary Information 2. [file 41598_2021_931_MOESM2_ESM.zip › Printer components, STL and STEP files/Modified Gregory Holloway's toolchanger enclosure/Enclosure panels /Cover Side Panel.step]

ISO-10303-21;
HEADER;
/* Generated by software containing ST-Developer
 * from STEP Tools, Inc. (www.steptools.com) 
 */

FILE_DESCRIPTION(
/* description */ (''),
/* implementation_level */ '2;1');

FILE_NAME(
/* name */ 
'//argos.storage.uu.se/MyGroups$/Bronze/UPRINT/Manuscripts/Engberg et 
al, April 21.docx.sb-6ca6f2c6-Cniny2/Supplementary material/Printer co
mponents/STEP/Cover Side Panel.step',
/* time_stamp */ '2021-06-22T11:06:06+02:00',
/* author */ (''),
/* organization */ (''),
/* preprocessor_version */ 'ST-DEVELOPER v18.1',
/* originating_system */ 'Autodesk Translation Framework v10.9.0.1377',

/* authorisation */ '');

FILE_SCHEMA (('AUTOMOTIVE_DESIGN { 1 0 10303 214 3 1 1 }'));
ENDSEC;

DATA;
#10=MECHANICAL_DESIGN_GEOMETRIC_PRESENTATION_REPRESENTATION('',(#20,#21),
#735);
#11=CONTEXT_DEPENDENT_OVER_RIDING_STYLED_ITEM('',(#760),#746,#21,(#15));
#12=MAPPED_ITEM('',#13,#485);
#13=REPRESENTATION_MAP(#485,#745);
#14=ITEM_DEFINED_TRANSFORMATION($,$,#435,#484);
#15=(
REPRESENTATION_RELATIONSHIP($,$,#746,#745)
REPRESENTATION_RELATIONSHIP_WITH_TRANSFORMATION(#14)
SHAPE_REPRESENTATION_RELATIONSHIP()
);
#16=CONTEXT_DEPENDENT_SHAPE_REPRESENTATION(#15,#744);
#17=NEXT_ASSEMBLY_USAGE_OCCURRENCE('Cover Side Panel:1',
'Cover Side Panel:1','Cover Side Panel:1',#748,#749,
'Cover Side Panel:1');
#18=SHAPE_REPRESENTATION_RELATIONSHIP('SRR','None',#746,#19);
#19=ADVANCED_BREP_SHAPE_REPRESENTATION('',(#22),#734);
#20=STYLED_ITEM('',(#760),#22);
#21=STYLED_ITEM('',(#761),#12);
#22=MANIFOLD_SOLID_BREP('Body1',#421);
#23=FACE_BOUND('',#72,.T.);
#24=FACE_BOUND('',#73,.T.);
#25=FACE_BOUND('',#74,.T.);
#26=FACE_BOUND('',#75,.T.);
#27=FACE_BOUND('',#76,.T.);
#28=FACE_BOUND('',#77,.T.);
#29=FACE_BOUND('',#78,.T.);
#30=FACE_BOUND('',#79,.T.);
#31=FACE_BOUND('',#80,.T.);
#32=FACE_BOUND('',#81,.T.);
#33=FACE_BOUND('',#99,.T.);
#34=FACE_BOUND('',#100,.T.);
#35=FACE_BOUND('',#101,.T.);
#36=FACE_BOUND('',#102,.T.);
#37=FACE_BOUND('',#103,.T.);
#38=FACE_BOUND('',#104,.T.);
#39=FACE_BOUND('',#105,.T.);
#40=FACE_BOUND('',#106,.T.);
#41=FACE_BOUND('',#107,.T.);
#42=FACE_BOUND('',#108,.T.);
#43=PLANE('',#439);
#44=PLANE('',#440);
#45=PLANE('',#456);
#46=PLANE('',#459);
#47=PLANE('',#482);
#48=PLANE('',#483);
#49=FACE_OUTER_BOUND('',#69,.T.);
#50=FACE_OUTER_BOUND('',#70,.T.);
#51=FACE_OUTER_BOUND('',#71,.T.);
#52=FACE_OUTER_BOUND('',#82,.T.);
#53=FACE_OUTER_BOUND('',#83,.T.);
#54=FACE_OUTER_BOUND('',#84,.T.);
#55=FACE_OUTER_BOUND('',#85,.T.);
#56=FACE_OUTER_BOUND('',#86,.T.);
#57=FACE_OUTER_BOUND('',#87,.T.);
#58=FACE_OUTER_BOUND('',#88,.T.);
#59=FACE_OUTER_BOUND('',#89,.T.);
#60=FACE_OUTER_BOUND('',#90,.T.);
#61=FACE_OUTER_BOUND('',#91,.T.);
#62=FACE_OUTER_BOUND('',#92,.T.);
#63=FACE_OUTER_BOUND('',#93,.T.);
#64=FACE_OUTER_BOUND('',#94,.T.);
#65=FACE_OUTER_BOUND('',#95,.T.);
#66=FACE_OUTER_BOUND('',#96,.T.);
#67=FACE_OUTER_BOUND('',#97,.T.);
#68=FACE_OUTER_BOUND('',#98,.T.);
#69=EDGE_LOOP('',(#279,#280,#281,#282));
#70=EDGE_LOOP('',(#283,#284,#285,#286));
#71=EDGE_LOOP('',(#287,#288,#289,#290,#291,#292,#293,#294));
#72=EDGE_LOOP('',(#295));
#73=EDGE_LOOP('',(#296));
#74=EDGE_LOOP('',(#297));
#75=EDGE_LOOP('',(#298));
#76=EDGE_LOOP('',(#299));
#77=EDGE_LOOP('',(#300));
#78=EDGE_LOOP('',(#301));
#79=EDGE_LOOP('',(#302));
#80=EDGE_LOOP('',(#303));
#81=EDGE_LOOP('',(#304));
#82=EDGE_LOOP('',(#305,#306,#307,#308));
#83=EDGE_LOOP('',(#309,#310,#311,#312));
#84=EDGE_LOOP('',(#313,#314,#315,#316));
#85=EDGE_LOOP('',(#317,#318,#319,#320));
#86=EDGE_LOOP('',(#321,#322,#323,#324));
#87=EDGE_LOOP('',(#325,#326,#327,#328));
#88=EDGE_LOOP('',(#329,#330,#331,#332));
#89=EDGE_LOOP('',(#333,#334,#335,#336));
#90=EDGE_LOOP('',(#337,#338,#339,#340));
#91=EDGE_LOOP('',(#341,#342,#343,#344));
#92=EDGE_LOOP('',(#345,#346,#347,#348));
#93=EDGE_LOOP('',(#349,#350,#351,#352));
#94=EDGE_LOOP('',(#353,#354,#355,#356));
#95=EDGE_LOOP('',(#357,#358,#359,#360));
#96=EDGE_LOOP('',(#361,#362,#363,#364));
#97=EDGE_LOOP('',(#365,#366,#367,#368));
#98=EDGE_LOOP('',(#369,#370,#371,#372,#373,#374,#375,#376));
#99=EDGE_LOOP('',(#377));
#100=EDGE_LOOP('',(#378));
#101=EDGE_LOOP('',(#379));
#102=EDGE_LOOP('',(#380));
#103=EDGE_LOOP('',(#381));
#104=EDGE_LOOP('',(#382));
#105=EDGE_LOOP('',(#383));
#106=EDGE_LOOP('',(#384));
#107=EDGE_LOOP('',(#385));
#108=EDGE_LOOP('',(#386));
#109=LINE('',#623,#135);
#110=LINE('',#626,#136);
#111=LINE('',#629,#137);
#112=LINE('',#631,#138);
#113=LINE('',#632,#139);
#114=LINE('',#635,#140);
#115=LINE('',#639,#141);
#116=LINE('',#643,#142);
#117=LINE('',#667,#143);
#118=LINE('',#671,#144);
#119=LINE('',#672,#145);
#120=LINE('',#675,#146);
#121=LINE('',#679,#147);
#122=LINE('',#680,#148);
#123=LINE('',#683,#149);
#124=LINE('',#687,#150);
#125=LINE('',#691,#151);
#126=LINE('',#695,#152);
#127=LINE('',#699,#153);
#128=LINE('',#703,#154);
#129=LINE('',#707,#155);
#130=LINE('',#711,#156);
#131=LINE('',#715,#157);
#132=LINE('',#719,#158);
#133=LINE('',#723,#159);
#134=LINE('',#726,#160);
#135=VECTOR('',#494,10.);
#136=VECTOR('',#497,10.);
#137=VECTOR('',#500,10.);
#138=VECTOR('',#501,10.);
#139=VECTOR('',#502,10.);
#140=VECTOR('',#505,10.);
#141=VECTOR('',#508,10.);
#142=VECTOR('',#511,10.);
#143=VECTOR('',#536,10.);
#144=VECTOR('',#541,10.);
#145=VECTOR('',#542,10.);
#146=VECTOR('',#545,10.);
#147=VECTOR('',#550,10.);
#148=VECTOR('',#551,10.);
#149=VECTOR('',#554,10.);
#150=VECTOR('',#559,2.25000000000001);
#151=VECTOR('',#564,2.25000000000001);
#152=VECTOR('',#569,2.25000000000001);
#153=VECTOR('',#574,2.25000000000001);
#154=VECTOR('',#579,2.25000000000001);
#155=VECTOR('',#584,2.25000000000001);
#156=VECTOR('',#589,2.25);
#157=VECTOR('',#594,2.25);
#158=VECTOR('',#599,2.25000000000001);
#159=VECTOR('',#604,2.25000000000001);
#160=VECTOR('',#609,10.);
#161=CIRCLE('',#437,1.);
#162=CIRCLE('',#438,1.);
#163=CIRCLE('',#441,1.);
#164=CIRCLE('',#442,1.);
#165=CIRCLE('',#443,1.);
#166=CIRCLE('',#444,2.25000000000001);
#167=CIRCLE('',#445,2.25000000000001);
#168=CIRCLE('',#446,2.25);
#169=CIRCLE('',#447,2.25);
#170=CIRCLE('',#448,2.25000000000001);
#171=CIRCLE('',#449,2.25000000000001);
#172=CIRCLE('',#450,2.25000000000001);
#173=CIRCLE('',#451,2.25000000000001);
#174=CIRCLE('',#452,2.25000000000001);
#175=CIRCLE('',#453,2.25000000000001);
#176=CIRCLE('',#455,1.);
#177=CIRCLE('',#458,1.);
#178=CIRCLE('',#461,1.);
#179=CIRCLE('',#463,2.25000000000001);
#180=CIRCLE('',#465,2.25000000000001);
#181=CIRCLE('',#467,2.25000000000001);
#182=CIRCLE('',#469,2.25000000000001);
#183=CIRCLE('',#471,2.25000000000001);
#184=CIRCLE('',#473,2.25000000000001);
#185=CIRCLE('',#475,2.25);
#186=CIRCLE('',#477,2.25);
#187=CIRCLE('',#479,2.25000000000001);
#188=CIRCLE('',#481,2.25000000000001);
#189=VERTEX_POINT('',#619);
#190=VERTEX_POINT('',#620);
#191=VERTEX_POINT('',#622);
#192=VERTEX_POINT('',#624);
#193=VERTEX_POINT('',#628);
#194=VERTEX_POINT('',#630);
#195=VERTEX_POINT('',#634);
#196=VERTEX_POINT('',#636);
#197=VERTEX_POINT('',#638);
#198=VERTEX_POINT('',#640);
#199=VERTEX_POINT('',#642);
#200=VERTEX_POINT('',#645);
#201=VERTEX_POINT('',#647);
#202=VERTEX_POINT('',#649);
#203=VERTEX_POINT('',#651);
#204=VERTEX_POINT('',#653);
#205=VERTEX_POINT('',#655);
#206=VERTEX_POINT('',#657);
#207=VERTEX_POINT('',#659);
#208=VERTEX_POINT('',#661);
#209=VERTEX_POINT('',#663);
#210=VERTEX_POINT('',#666);
#211=VERTEX_POINT('',#670);
#212=VERTEX_POINT('',#674);
#213=VERTEX_POINT('',#678);
#214=VERTEX_POINT('',#682);
#215=VERTEX_POINT('',#686);
#216=VERTEX_POINT('',#690);
#217=VERTEX_POINT('',#694);
#218=VERTEX_POINT('',#698);
#219=VERTEX_POINT('',#702);
#220=VERTEX_POINT('',#706);
#221=VERTEX_POINT('',#710);
#222=VERTEX_POINT('',#714);
#223=VERTEX_POINT('',#718);
#224=VERTEX_POINT('',#722);
#225=EDGE_CURVE('',#189,#190,#161,.T.);
#226=EDGE_CURVE('',#190,#191,#109,.T.);
#227=EDGE_CURVE('',#191,#192,#162,.T.);
#228=EDGE_CURVE('',#192,#189,#110,.T.);
#229=EDGE_CURVE('',#193,#190,#111,.T.);
#230=EDGE_CURVE('',#194,#193,#112,.T.);
#231=EDGE_CURVE('',#194,#191,#113,.T.);
#232=EDGE_CURVE('',#189,#195,#114,.T.);
#233=EDGE_CURVE('',#196,#195,#163,.T.);
#234=EDGE_CURVE('',#196,#197,#115,.T.);
#235=EDGE_CURVE('',#198,#197,#164,.T.);
#236=EDGE_CURVE('',#198,#199,#116,.T.);
#237=EDGE_CURVE('',#193,#199,#165,.T.);
#238=EDGE_CURVE('',#200,#200,#166,.T.);
#239=EDGE_CURVE('',#201,#201,#167,.T.);
#240=EDGE_CURVE('',#202,#202,#168,.T.);
#241=EDGE_CURVE('',#203,#203,#169,.T.);
#242=EDGE_CURVE('',#204,#204,#170,.T.);
#243=EDGE_CURVE('',#205,#205,#171,.T.);
#244=EDGE_CURVE('',#206,#206,#172,.T.);
#245=EDGE_CURVE('',#207,#207,#173,.T.);
#246=EDGE_CURVE('',#208,#208,#174,.T.);
#247=EDGE_CURVE('',#209,#209,#175,.T.);
#248=EDGE_CURVE('',#199,#210,#117,.T.);
#249=EDGE_CURVE('',#210,#194,#176,.T.);
#250=EDGE_CURVE('',#211,#198,#118,.T.);
#251=EDGE_CURVE('',#211,#210,#119,.T.);
#252=EDGE_CURVE('',#197,#212,#120,.T.);
#253=EDGE_CURVE('',#212,#211,#177,.T.);
#254=EDGE_CURVE('',#213,#196,#121,.T.);
#255=EDGE_CURVE('',#213,#212,#122,.T.);
#256=EDGE_CURVE('',#195,#214,#123,.T.);
#257=EDGE_CURVE('',#214,#213,#178,.T.);
#258=EDGE_CURVE('',#209,#215,#124,.T.);
#259=EDGE_CURVE('',#215,#215,#179,.T.);
#260=EDGE_CURVE('',#208,#216,#125,.T.);
#261=EDGE_CURVE('',#216,#216,#180,.T.);
#262=EDGE_CURVE('',#207,#217,#126,.T.);
#263=EDGE_CURVE('',#217,#217,#181,.T.);
#264=EDGE_CURVE('',#206,#218,#127,.T.);
#265=EDGE_CURVE('',#218,#218,#182,.T.);
#266=EDGE_CURVE('',#205,#219,#128,.T.);
#267=EDGE_CURVE('',#219,#219,#183,.T.);
#268=EDGE_CURVE('',#204,#220,#129,.T.);
#269=EDGE_CURVE('',#220,#220,#184,.T.);
#270=EDGE_CURVE('',#203,#221,#130,.T.);
#271=EDGE_CURVE('',#221,#221,#185,.T.);
#272=EDGE_CURVE('',#202,#222,#131,.T.);
#273=EDGE_CURVE('',#222,#222,#186,.T.);
#274=EDGE_CURVE('',#201,#223,#132,.T.);
#275=EDGE_CURVE('',#223,#223,#187,.T.);
#276=EDGE_CURVE('',#200,#224,#133,.T.);
#277=EDGE_CURVE('',#224,#224,#188,.T.);
#278=EDGE_CURVE('',#192,#214,#134,.T.);
#279=ORIENTED_EDGE('',*,*,#225,.T.);
#280=ORIENTED_EDGE('',*,*,#226,.T.);
#281=ORIENTED_EDGE('',*,*,#227,.T.);
#282=ORIENTED_EDGE('',*,*,#228,.T.);
#283=ORIENTED_EDGE('',*,*,#226,.F.);
#284=ORIENTED_EDGE('',*,*,#229,.F.);
#285=ORIENTED_EDGE('',*,*,#230,.F.);
#286=ORIENTED_EDGE('',*,*,#231,.T.);
#287=ORIENTED_EDGE('',*,*,#225,.F.);
#288=ORIENTED_EDGE('',*,*,#232,.T.);
#289=ORIENTED_EDGE('',*,*,#233,.F.);
#290=ORIENTED_EDGE('',*,*,#234,.T.);
#291=ORIENTED_EDGE('',*,*,#235,.F.);
#292=ORIENTED_EDGE('',*,*,#236,.T.);
#293=ORIENTED_EDGE('',*,*,#237,.F.);
#294=ORIENTED_EDGE('',*,*,#229,.T.);
#295=ORIENTED_EDGE('',*,*,#238,.T.);
#296=ORIENTED_EDGE('',*,*,#239,.T.);
#297=ORIENTED_EDGE('',*,*,#240,.T.);
#298=ORIENTED_EDGE('',*,*,#241,.T.);
#299=ORIENTED_EDGE('',*,*,#242,.T.);
#300=ORIENTED_EDGE('',*,*,#243,.T.);
#301=ORIENTED_EDGE('',*,*,#244,.T.);
#302=ORIENTED_EDGE('',*,*,#245,.T.);
#303=ORIENTED_EDGE('',*,*,#246,.T.);
#304=ORIENTED_EDGE('',*,*,#247,.T.);
#305=ORIENTED_EDGE('',*,*,#237,.T.);
#306=ORIENTED_EDGE('',*,*,#248,.T.);
#307=ORIENTED_EDGE('',*,*,#249,.T.);
#308=ORIENTED_EDGE('',*,*,#230,.T.);
#309=ORIENTED_EDGE('',*,*,#248,.F.);
#310=ORIENTED_EDGE('',*,*,#236,.F.);
#311=ORIENTED_EDGE('',*,*,#250,.F.);
#312=ORIENTED_EDGE('',*,*,#251,.T.);
#313=ORIENTED_EDGE('',*,*,#235,.T.);
#314=ORIENTED_EDGE('',*,*,#252,.T.);
#315=ORIENTED_EDGE('',*,*,#253,.T.);
#316=ORIENTED_EDGE('',*,*,#250,.T.);
#317=ORIENTED_EDGE('',*,*,#252,.F.);
#318=ORIENTED_EDGE('',*,*,#234,.F.);
#319=ORIENTED_EDGE('',*,*,#254,.F.);
#320=ORIENTED_EDGE('',*,*,#255,.T.);
#321=ORIENTED_EDGE('',*,*,#233,.T.);
#322=ORIENTED_EDGE('',*,*,#256,.T.);
#323=ORIENTED_EDGE('',*,*,#257,.T.);
#324=ORIENTED_EDGE('',*,*,#254,.T.);
#325=ORIENTED_EDGE('',*,*,#247,.F.);
#326=ORIENTED_EDGE('',*,*,#258,.T.);
#327=ORIENTED_EDGE('',*,*,#259,.T.);
#328=ORIENTED_EDGE('',*,*,#258,.F.);
#329=ORIENTED_EDGE('',*,*,#246,.F.);
#330=ORIENTED_EDGE('',*,*,#260,.T.);
#331=ORIENTED_EDGE('',*,*,#261,.T.);
#332=ORIENTED_EDGE('',*,*,#260,.F.);
#333=ORIENTED_EDGE('',*,*,#245,.F.);
#334=ORIENTED_EDGE('',*,*,#262,.T.);
#335=ORIENTED_EDGE('',*,*,#263,.T.);
#336=ORIENTED_EDGE('',*,*,#262,.F.);
#337=ORIENTED_EDGE('',*,*,#244,.F.);
#338=ORIENTED_EDGE('',*,*,#264,.T.);
#339=ORIENTED_EDGE('',*,*,#265,.T.);
#340=ORIENTED_EDGE('',*,*,#264,.F.);
#341=ORIENTED_EDGE('',*,*,#243,.F.);
#342=ORIENTED_EDGE('',*,*,#266,.T.);
#343=ORIENTED_EDGE('',*,*,#267,.T.);
#344=ORIENTED_EDGE('',*,*,#266,.F.);
#345=ORIENTED_EDGE('',*,*,#242,.F.);
#346=ORIENTED_EDGE('',*,*,#268,.T.);
#347=ORIENTED_EDGE('',*,*,#269,.T.);
#348=ORIENTED_EDGE('',*,*,#268,.F.);
#349=ORIENTED_EDGE('',*,*,#241,.F.);
#350=ORIENTED_EDGE('',*,*,#270,.T.);
#351=ORIENTED_EDGE('',*,*,#271,.T.);
#352=ORIENTED_EDGE('',*,*,#270,.F.);
#353=ORIENTED_EDGE('',*,*,#240,.F.);
#354=ORIENTED_EDGE('',*,*,#272,.T.);
#355=ORIENTED_EDGE('',*,*,#273,.T.);
#356=ORIENTED_EDGE('',*,*,#272,.F.);
#357=ORIENTED_EDGE('',*,*,#239,.F.);
#358=ORIENTED_EDGE('',*,*,#274,.T.);
#359=ORIENTED_EDGE('',*,*,#275,.T.);
#360=ORIENTED_EDGE('',*,*,#274,.F.);
#361=ORIENTED_EDGE('',*,*,#238,.F.);
#362=ORIENTED_EDGE('',*,*,#276,.T.);
#363=ORIENTED_EDGE('',*,*,#277,.T.);
#364=ORIENTED_EDGE('',*,*,#276,.F.);
#365=ORIENTED_EDGE('',*,*,#228,.F.);
#366=ORIENTED_EDGE('',*,*,#278,.T.);
#367=ORIENTED_EDGE('',*,*,#256,.F.);
#368=ORIENTED_EDGE('',*,*,#232,.F.);
#369=ORIENTED_EDGE('',*,*,#227,.F.);
#370=ORIENTED_EDGE('',*,*,#231,.F.);
#371=ORIENTED_EDGE('',*,*,#249,.F.);
#372=ORIENTED_EDGE('',*,*,#251,.F.);
#373=ORIENTED_EDGE('',*,*,#253,.F.);
#374=ORIENTED_EDGE('',*,*,#255,.F.);
#375=ORIENTED_EDGE('',*,*,#257,.F.);
#376=ORIENTED_EDGE('',*,*,#278,.F.);
#377=ORIENTED_EDGE('',*,*,#277,.F.);
#378=ORIENTED_EDGE('',*,*,#275,.F.);
#379=ORIENTED_EDGE('',*,*,#273,.F.);
#380=ORIENTED_EDGE('',*,*,#271,.F.);
#381=ORIENTED_EDGE('',*,*,#269,.F.);
#382=ORIENTED_EDGE('',*,*,#267,.F.);
#383=ORIENTED_EDGE('',*,*,#265,.F.);
#384=ORIENTED_EDGE('',*,*,#263,.F.);
#385=ORIENTED_EDGE('',*,*,#261,.F.);
#386=ORIENTED_EDGE('',*,*,#259,.F.);
#387=CYLINDRICAL_SURFACE('',#436,1.);
#388=CYLINDRICAL_SURFACE('',#454,1.);
#389=CYLINDRICAL_SURFACE('',#457,1.);
#390=CYLINDRICAL_SURFACE('',#460,1.);
#391=CYLINDRICAL_SURFACE('',#462,2.25000000000001);
#392=CYLINDRICAL_SURFACE('',#464,2.25000000000001);
#393=CYLINDRICAL_SURFACE('',#466,2.25000000000001);
#394=CYLINDRICAL_SURFACE('',#468,2.25000000000001);
#395=CYLINDRICAL_SURFACE('',#470,2.25000000000001);
#396=CYLINDRICAL_SURFACE('',#472,2.25000000000001);
#397=CYLINDRICAL_SURFACE('',#474,2.25);
#398=CYLINDRICAL_SURFACE('',#476,2.25);
#399=CYLINDRICAL_SURFACE('',#478,2.25000000000001);
#400=CYLINDRICAL_SURFACE('',#480,2.25000000000001);
#401=ADVANCED_FACE('',(#49),#387,.T.);
#402=ADVANCED_FACE('',(#50),#43,.T.);
#403=ADVANCED_FACE('',(#51,#23,#24,#25,#26,#27,#28,#29,#30,#31,#32),#44,
 .T.);
#404=ADVANCED_FACE('',(#52),#388,.T.);
#405=ADVANCED_FACE('',(#53),#45,.T.);
#406=ADVANCED_FACE('',(#54),#389,.T.);
#407=ADVANCED_FACE('',(#55),#46,.T.);
#408=ADVANCED_FACE('',(#56),#390,.T.);
#409=ADVANCED_FACE('',(#57),#391,.F.);
#410=ADVANCED_FACE('',(#58),#392,.F.);
#411=ADVANCED_FACE('',(#59),#393,.F.);
#412=ADVANCED_FACE('',(#60),#394,.F.);
#413=ADVANCED_FACE('',(#61),#395,.F.);
#414=ADVANCED_FACE('',(#62),#396,.F.);
#415=ADVANCED_FACE('',(#63),#397,.F.);
#416=ADVANCED_FACE('',(#64),#398,.F.);
#417=ADVANCED_FACE('',(#65),#399,.F.);
#418=ADVANCED_FACE('',(#66),#400,.F.);
#419=ADVANCED_FACE('',(#67),#47,.T.);
#420=ADVANCED_FACE('',(#68,#33,#34,#35,#36,#37,#38,#39,#40,#41,#42),#48,
 .F.);
#421=CLOSED_SHELL('',(#401,#402,#403,#404,#405,#406,#407,#408,#409,#410,
#411,#412,#413,#414,#415,#416,#417,#418,#419,#420));
#422=DERIVED_UNIT_ELEMENT(#424,1.);
#423=DERIVED_UNIT_ELEMENT(#737,-3.);
#424=(
MASS_UNIT()
NAMED_UNIT(*)
SI_UNIT(.KILO.,.GRAM.)
);
#425=DERIVED_UNIT((#422,#423));
#426=MEASURE_REPRESENTATION_ITEM('density measure',
POSITIVE_RATIO_MEASURE(7850.),#425);
#427=PROPERTY_DEFINITION_REPRESENTATION(#432,#429);
#428=PROPERTY_DEFINITION_REPRESENTATION(#433,#430);
#429=REPRESENTATION('material name',(#431),#734);
#430=REPRESENTATION('density',(#426),#734);
#431=DESCRIPTIVE_REPRESENTATION_ITEM('Steel','Steel');
#432=PROPERTY_DEFINITION('material property','material name',#749);
#433=PROPERTY_DEFINITION('material property','density of part',#749);
#434=AXIS2_PLACEMENT_3D('placement',#616,#486,#487);
#435=AXIS2_PLACEMENT_3D('placement',#617,#488,#489);
#436=AXIS2_PLACEMENT_3D('',#618,#490,#491);
#437=AXIS2_PLACEMENT_3D('',#621,#492,#493);
#438=AXIS2_PLACEMENT_3D('',#625,#495,#496);
#439=AXIS2_PLACEMENT_3D('',#627,#498,#499);
#440=AXIS2_PLACEMENT_3D('',#633,#503,#504);
#441=AXIS2_PLACEMENT_3D('',#637,#506,#507);
#442=AXIS2_PLACEMENT_3D('',#641,#509,#510);
#443=AXIS2_PLACEMENT_3D('',#644,#512,#513);
#444=AXIS2_PLACEMENT_3D('',#646,#514,#515);
#445=AXIS2_PLACEMENT_3D('',#648,#516,#517);
#446=AXIS2_PLACEMENT_3D('',#650,#518,#519);
#447=AXIS2_PLACEMENT_3D('',#652,#520,#521);
#448=AXIS2_PLACEMENT_3D('',#654,#522,#523);
#449=AXIS2_PLACEMENT_3D('',#656,#524,#525);
#450=AXIS2_PLACEMENT_3D('',#658,#526,#527);
#451=AXIS2_PLACEMENT_3D('',#660,#528,#529);
#452=AXIS2_PLACEMENT_3D('',#662,#530,#531);
#453=AXIS2_PLACEMENT_3D('',#664,#532,#533);
#454=AXIS2_PLACEMENT_3D('',#665,#534,#535);
#455=AXIS2_PLACEMENT_3D('',#668,#537,#538);
#456=AXIS2_PLACEMENT_3D('',#669,#539,#540);
#457=AXIS2_PLACEMENT_3D('',#673,#543,#544);
#458=AXIS2_PLACEMENT_3D('',#676,#546,#547);
#459=AXIS2_PLACEMENT_3D('',#677,#548,#549);
#460=AXIS2_PLACEMENT_3D('',#681,#552,#553);
#461=AXIS2_PLACEMENT_3D('',#684,#555,#556);
#462=AXIS2_PLACEMENT_3D('',#685,#557,#558);
#463=AXIS2_PLACEMENT_3D('',#688,#560,#561);
#464=AXIS2_PLACEMENT_3D('',#689,#562,#563);
#465=AXIS2_PLACEMENT_3D('',#692,#565,#566);
#466=AXIS2_PLACEMENT_3D('',#693,#567,#568);
#467=AXIS2_PLACEMENT_3D('',#696,#570,#571);
#468=AXIS2_PLACEMENT_3D('',#697,#572,#573);
#469=AXIS2_PLACEMENT_3D('',#700,#575,#576);
#470=AXIS2_PLACEMENT_3D('',#701,#577,#578);
#471=AXIS2_PLACEMENT_3D('',#704,#580,#581);
#472=AXIS2_PLACEMENT_3D('',#705,#582,#583);
#473=AXIS2_PLACEMENT_3D('',#708,#585,#586);
#474=AXIS2_PLACEMENT_3D('',#709,#587,#588);
#475=AXIS2_PLACEMENT_3D('',#712,#590,#591);
#476=AXIS2_PLACEMENT_3D('',#713,#592,#593);
#477=AXIS2_PLACEMENT_3D('',#716,#595,#596);
#478=AXIS2_PLACEMENT_3D('',#717,#597,#598);
#479=AXIS2_PLACEMENT_3D('',#720,#600,#601);
#480=AXIS2_PLACEMENT_3D('',#721,#602,#603);
#481=AXIS2_PLACEMENT_3D('',#724,#605,#606);
#482=AXIS2_PLACEMENT_3D('',#725,#607,#608);
#483=AXIS2_PLACEMENT_3D('',#727,#610,#611);
#484=AXIS2_PLACEMENT_3D('',#728,#612,#613);
#485=AXIS2_PLACEMENT_3D('',#729,#614,#615);
#486=DIRECTION('axis',(0.,0.,1.));
#487=DIRECTION('refdir',(1.,0.,0.));
#488=DIRECTION('axis',(0.,0.,1.));
#489=DIRECTION('refdir',(1.,0.,0.));
#490=DIRECTION('center_axis',(0.,0.,1.));
#491=DIRECTION('ref_axis',(-0.707106781186548,-0.707106781186548,0.));
#492=DIRECTION('center_axis',(0.,0.,-1.));
#493=DIRECTION('ref_axis',(-0.707106781186548,-0.707106781186548,0.));
#494=DIRECTION('',(0.,0.,-1.));
#495=DIRECTION('center_axis',(0.,0.,1.));
#496=DIRECTION('ref_axis',(-0.707106781186548,-0.707106781186548,0.));
#497=DIRECTION('',(0.,0.,1.));
#498=DIRECTION('center_axis',(-1.,0.,0.));
#499=DIRECTION('ref_axis',(0.,-1.,0.));
#500=DIRECTION('',(0.,-1.,0.));
#501=DIRECTION('',(0.,0.,1.));
#502=DIRECTION('',(0.,-1.,0.));
#503=DIRECTION('center_axis',(0.,0.,1.));
#504=DIRECTION('ref_axis',(1.,0.,0.));
#505=DIRECTION('',(1.,0.,0.));
#506=DIRECTION('center_axis',(0.,0.,-1.));
#507=DIRECTION('ref_axis',(0.707106781186548,-0.707106781186548,0.));
#508=DIRECTION('',(0.,1.,0.));
#509=DIRECTION('center_axis',(0.,0.,-1.));
#510=DIRECTION('ref_axis',(0.707106781186548,0.707106781186548,0.));
#511=DIRECTION('',(-1.,0.,0.));
#512=DIRECTION('center_axis',(0.,0.,-1.));
#513=DIRECTION('ref_axis',(-0.707106781186548,0.707106781186548,0.));
#514=DIRECTION('center_axis',(0.,0.,-1.));
#515=DIRECTION('ref_axis',(1.,0.,0.));
#516=DIRECTION('center_axis',(0.,0.,-1.));
#517=DIRECTION('ref_axis',(1.,0.,0.));
#518=DIRECTION('center_axis',(0.,0.,-1.));
#519=DIRECTION('ref_axis',(1.,0.,0.));
#520=DIRECTION('center_axis',(0.,0.,-1.));
#521=DIRECTION('ref_axis',(1.,0.,0.));
#522=DIRECTION('center_axis',(0.,0.,-1.));
#523=DIRECTION('ref_axis',(1.,0.,0.));
#524=DIRECTION('center_axis',(0.,0.,-1.));
#525=DIRECTION('ref_axis',(1.,0.,0.));
#526=DIRECTION('center_axis',(0.,0.,-1.));
#527=DIRECTION('ref_axis',(1.,0.,0.));
#528=DIRECTION('center_axis',(0.,0.,-1.));
#529=DIRECTION('ref_axis',(1.,0.,0.));
#530=DIRECTION('center_axis',(0.,0.,-1.));
#531=DIRECTION('ref_axis',(1.,0.,0.));
#532=DIRECTION('center_axis',(0.,0.,-1.));
#533=DIRECTION('ref_axis',(1.,0.,0.));
#534=DIRECTION('center_axis',(0.,0.,1.));
#535=DIRECTION('ref_axis',(-0.707106781186548,0.707106781186548,0.));
#536=DIRECTION('',(0.,0.,-1.));
#537=DIRECTION('center_axis',(0.,0.,1.));
#538=DIRECTION('ref_axis',(-0.707106781186548,0.707106781186548,0.));
#539=DIRECTION('center_axis',(0.,1.,0.));
#540=DIRECTION('ref_axis',(-1.,0.,0.));
#541=DIRECTION('',(0.,0.,1.));
#542=DIRECTION('',(-1.,0.,0.));
#543=DIRECTION('center_axis',(0.,0.,1.));
#544=DIRECTION('ref_axis',(0.707106781186548,0.707106781186548,0.));
#545=DIRECTION('',(0.,0.,-1.));
#546=DIRECTION('center_axis',(0.,0.,1.));
#547=DIRECTION('ref_axis',(0.707106781186548,0.707106781186548,0.));
#548=DIRECTION('center_axis',(1.,0.,0.));
#549=DIRECTION('ref_axis',(0.,1.,0.));
#550=DIRECTION('',(0.,0.,1.));
#551=DIRECTION('',(0.,1.,0.));
#552=DIRECTION('center_axis',(0.,0.,1.));
#553=DIRECTION('ref_axis',(0.707106781186548,-0.707106781186548,0.));
#554=DIRECTION('',(0.,0.,-1.));
#555=DIRECTION('center_axis',(0.,0.,1.));
#556=DIRECTION('ref_axis',(0.707106781186548,-0.707106781186548,0.));
#557=DIRECTION('center_axis',(0.,0.,1.));
#558=DIRECTION('ref_axis',(1.,0.,0.));
#559=DIRECTION('',(0.,0.,-1.));
#560=DIRECTION('center_axis',(0.,0.,-1.));
#561=DIRECTION('ref_axis',(1.,0.,0.));
#562=DIRECTION('center_axis',(0.,0.,1.));
#563=DIRECTION('ref_axis',(1.,0.,0.));
#564=DIRECTION('',(0.,0.,-1.));
#565=DIRECTION('center_axis',(0.,0.,-1.));
#566=DIRECTION('ref_axis',(1.,0.,0.));
#567=DIRECTION('center_axis',(0.,0.,1.));
#568=DIRECTION('ref_axis',(1.,0.,0.));
#569=DIRECTION('',(0.,0.,-1.));
#570=DIRECTION('center_axis',(0.,0.,-1.));
#571=DIRECTION('ref_axis',(1.,0.,0.));
#572=DIRECTION('center_axis',(0.,0.,1.));
#573=DIRECTION('ref_axis',(1.,0.,0.));
#574=DIRECTION('',(0.,0.,-1.));
#575=DIRECTION('center_axis',(0.,0.,-1.));
#576=DIRECTION('ref_axis',(1.,0.,0.));
#577=DIRECTION('center_axis',(0.,0.,1.));
#578=DIRECTION('ref_axis',(1.,0.,0.));
#579=DIRECTION('',(0.,0.,-1.));
#580=DIRECTION('center_axis',(0.,0.,-1.));
#581=DIRECTION('ref_axis',(1.,0.,0.));
#582=DIRECTION('center_axis',(0.,0.,1.));
#583=DIRECTION('ref_axis',(1.,0.,0.));
#584=DIRECTION('',(0.,0.,-1.));
#585=DIRECTION('center_axis',(0.,0.,-1.));
#586=DIRECTION('ref_axis',(1.,0.,0.));
#587=DIRECTION('center_axis',(0.,0.,1.));
#588=DIRECTION('ref_axis',(1.,0.,0.));
#589=DIRECTION('',(0.,0.,-1.));
#590=DIRECTION('center_axis',(0.,0.,-1.));
#591=DIRECTION('ref_axis',(1.,0.,0.));
#592=DIRECTION('center_axis',(0.,0.,1.));
#593=DIRECTION('ref_axis',(1.,0.,0.));
#594=DIRECTION('',(0.,0.,-1.));
#595=DIRECTION('center_axis',(0.,0.,-1.));
#596=DIRECTION('ref_axis',(1.,0.,0.));
#597=DIRECTION('center_axis',(0.,0.,1.));
#598=DIRECTION('ref_axis',(1.,0.,0.));
#599=DIRECTION('',(0.,0.,-1.));
#600=DIRECTION('center_axis',(0.,0.,-1.));
#601=DIRECTION('ref_axis',(1.,0.,0.));
#602=DIRECTION('center_axis',(0.,0.,1.));
#603=DIRECTION('ref_axis',(1.,0.,0.));
#604=DIRECTION('',(0.,0.,-1.));
#605=DIRECTION('center_axis',(0.,0.,-1.));
#606=DIRECTION('ref_axis',(1.,0.,0.));
#607=DIRECTION('center_axis',(0.,-1.,0.));
#608=DIRECTION('ref_axis',(1.,0.,0.));
#609=DIRECTION('',(1.,0.,0.));
#610=DIRECTION('center_axis',(0.,0.,1.));
#611=DIRECTION('ref_axis',(1.,0.,0.));
#612=DIRECTION('',(0.,0.,1.));
#613=DIRECTION('',(1.,0.,0.));
#614=DIRECTION('center_axis',(0.,0.,1.));
#615=DIRECTION('ref_axis',(1.,0.,0.));
#616=CARTESIAN_POINT('',(0.,0.,0.));
#617=CARTESIAN_POINT('',(0.,0.,0.));
#618=CARTESIAN_POINT('Origin',(-246.5,-149.,0.));
#619=CARTESIAN_POINT('',(-246.5,-150.,5.));
#620=CARTESIAN_POINT('',(-247.5,-149.,5.));
#621=CARTESIAN_POINT('Origin',(-246.5,-149.,5.));
#622=CARTESIAN_POINT('',(-247.5,-149.,0.));
#623=CARTESIAN_POINT('',(-247.5,-149.,0.));
#624=CARTESIAN_POINT('',(-246.5,-150.,0.));
#625=CARTESIAN_POINT('Origin',(-246.5,-149.,0.));
#626=CARTESIAN_POINT('',(-246.5,-150.,0.));
#627=CARTESIAN_POINT('Origin',(-247.5,150.,0.));
#628=CARTESIAN_POINT('',(-247.5,149.,5.));
#629=CARTESIAN_POINT('',(-247.5,150.,5.));
#630=CARTESIAN_POINT('',(-247.5,149.,0.));
#631=CARTESIAN_POINT('',(-247.5,149.,0.));
#632=CARTESIAN_POINT('',(-247.5,150.,0.));
#633=CARTESIAN_POINT('Origin',(0.,0.,5.));
#634=CARTESIAN_POINT('',(246.5,-150.,5.));
#635=CARTESIAN_POINT('',(-247.5,-150.,5.));
#636=CARTESIAN_POINT('',(247.5,-149.,5.));
#637=CARTESIAN_POINT('Origin',(246.5,-149.,5.));
#638=CARTESIAN_POINT('',(247.5,149.,5.));
#639=CARTESIAN_POINT('',(247.5,-150.,5.));
#640=CARTESIAN_POINT('',(246.5,150.,5.));
#641=CARTESIAN_POINT('Origin',(246.5,149.,5.));
#642=CARTESIAN_POINT('',(-246.5,150.,5.));
#643=CARTESIAN_POINT('',(247.5,150.,5.));
#644=CARTESIAN_POINT('Origin',(-246.5,149.,5.));
#645=CARTESIAN_POINT('',(237.75,137.5,5.));
#646=CARTESIAN_POINT('Origin',(240.,137.5,5.));
#647=CARTESIAN_POINT('',(-227.25,137.5,5.));
#648=CARTESIAN_POINT('Origin',(-225.,137.5,5.));
#649=CARTESIAN_POINT('',(-9.75000000000001,137.5,5.));
#650=CARTESIAN_POINT('Origin',(-7.5,137.5,5.));
#651=CARTESIAN_POINT('',(5.24999999999999,137.5,5.));
#652=CARTESIAN_POINT('Origin',(7.5,137.5,5.));
#653=CARTESIAN_POINT('',(222.75,137.5,5.));
#654=CARTESIAN_POINT('Origin',(225.,137.5,5.));
#655=CARTESIAN_POINT('',(-242.25,137.5,5.));
#656=CARTESIAN_POINT('Origin',(-240.,137.5,5.));
#657=CARTESIAN_POINT('',(222.75,-142.5,5.));
#658=CARTESIAN_POINT('Origin',(225.,-142.5,5.));
#659=CARTESIAN_POINT('',(-242.25,-142.5,5.));
#660=CARTESIAN_POINT('Origin',(-240.,-142.5,5.));
#661=CARTESIAN_POINT('',(-232.25,-142.5,5.));
#662=CARTESIAN_POINT('Origin',(-230.,-142.5,5.));
#663=CARTESIAN_POINT('',(237.75,-142.5,5.));
#664=CARTESIAN_POINT('Origin',(240.,-142.5,5.));
#665=CARTESIAN_POINT('Origin',(-246.5,149.,0.));
#666=CARTESIAN_POINT('',(-246.5,150.,0.));
#667=CARTESIAN_POINT('',(-246.5,150.,0.));
#668=CARTESIAN_POINT('Origin',(-246.5,149.,0.));
#669=CARTESIAN_POINT('Origin',(247.5,150.,0.));
#670=CARTESIAN_POINT('',(246.5,150.,0.));
#671=CARTESIAN_POINT('',(246.5,150.,0.));
#672=CARTESIAN_POINT('',(247.5,150.,0.));
#673=CARTESIAN_POINT('Origin',(246.5,149.,0.));
#674=CARTESIAN_POINT('',(247.5,149.,0.));
#675=CARTESIAN_POINT('',(247.5,149.,0.));
#676=CARTESIAN_POINT('Origin',(246.5,149.,0.));
#677=CARTESIAN_POINT('Origin',(247.5,-150.,0.));
#678=CARTESIAN_POINT('',(247.5,-149.,0.));
#679=CARTESIAN_POINT('',(247.5,-149.,0.));
#680=CARTESIAN_POINT('',(247.5,-150.,0.));
#681=CARTESIAN_POINT('Origin',(246.5,-149.,0.));
#682=CARTESIAN_POINT('',(246.5,-150.,0.));
#683=CARTESIAN_POINT('',(246.5,-150.,0.));
#684=CARTESIAN_POINT('Origin',(246.5,-149.,0.));
#685=CARTESIAN_POINT('Origin',(240.,-142.5,0.));
#686=CARTESIAN_POINT('',(237.75,-142.5,0.));
#687=CARTESIAN_POINT('',(237.75,-142.5,0.));
#688=CARTESIAN_POINT('Origin',(240.,-142.5,0.));
#689=CARTESIAN_POINT('Origin',(-230.,-142.5,0.));
#690=CARTESIAN_POINT('',(-232.25,-142.5,0.));
#691=CARTESIAN_POINT('',(-232.25,-142.5,0.));
#692=CARTESIAN_POINT('Origin',(-230.,-142.5,0.));
#693=CARTESIAN_POINT('Origin',(-240.,-142.5,0.));
#694=CARTESIAN_POINT('',(-242.25,-142.5,0.));
#695=CARTESIAN_POINT('',(-242.25,-142.5,0.));
#696=CARTESIAN_POINT('Origin',(-240.,-142.5,0.));
#697=CARTESIAN_POINT('Origin',(225.,-142.5,0.));
#698=CARTESIAN_POINT('',(222.75,-142.5,0.));
#699=CARTESIAN_POINT('',(222.75,-142.5,0.));
#700=CARTESIAN_POINT('Origin',(225.,-142.5,0.));
#701=CARTESIAN_POINT('Origin',(-240.,137.5,0.));
#702=CARTESIAN_POINT('',(-242.25,137.5,0.));
#703=CARTESIAN_POINT('',(-242.25,137.5,0.));
#704=CARTESIAN_POINT('Origin',(-240.,137.5,0.));
#705=CARTESIAN_POINT('Origin',(225.,137.5,0.));
#706=CARTESIAN_POINT('',(222.75,137.5,0.));
#707=CARTESIAN_POINT('',(222.75,137.5,0.));
#708=CARTESIAN_POINT('Origin',(225.,137.5,0.));
#709=CARTESIAN_POINT('Origin',(7.5,137.5,0.));
#710=CARTESIAN_POINT('',(5.25,137.5,0.));
#711=CARTESIAN_POINT('',(5.25,137.5,0.));
#712=CARTESIAN_POINT('Origin',(7.5,137.5,0.));
#713=CARTESIAN_POINT('Origin',(-7.5,137.5,0.));
#714=CARTESIAN_POINT('',(-9.75,137.5,0.));
#715=CARTESIAN_POINT('',(-9.75,137.5,0.));
#716=CARTESIAN_POINT('Origin',(-7.5,137.5,0.));
#717=CARTESIAN_POINT('Origin',(-225.,137.5,0.));
#718=CARTESIAN_POINT('',(-227.25,137.5,0.));
#719=CARTESIAN_POINT('',(-227.25,137.5,0.));
#720=CARTESIAN_POINT('Origin',(-225.,137.5,0.));
#721=CARTESIAN_POINT('Origin',(240.,137.5,0.));
#722=CARTESIAN_POINT('',(237.75,137.5,0.));
#723=CARTESIAN_POINT('',(237.75,137.5,0.));
#724=CARTESIAN_POINT('Origin',(240.,137.5,0.));
#725=CARTESIAN_POINT('Origin',(-247.5,-150.,0.));
#726=CARTESIAN_POINT('',(-247.5,-150.,0.));
#727=CARTESIAN_POINT('Origin',(0.,0.,0.));
#728=CARTESIAN_POINT('',(0.,0.,0.));
#729=CARTESIAN_POINT('Origin',(0.,0.,0.));
#730=UNCERTAINTY_MEASURE_WITH_UNIT(LENGTH_MEASURE(0.01),#736,
'DISTANCE_ACCURACY_VALUE',
'Maximum model space distance between geometric entities at asserted c
onnectivities');
#731=UNCERTAINTY_MEASURE_WITH_UNIT(LENGTH_MEASURE(0.01),#736,
'DISTANCE_ACCURACY_VALUE',
'Maximum model space distance between geometric entities at asserted c
onnectivities');
#732=UNCERTAINTY_MEASURE_WITH_UNIT(LENGTH_MEASURE(0.01),#736,
'DISTANCE_ACCURACY_VALUE',
'Maximum model space distance between geometric entities at asserted c
onnectivities');
#733=(
GEOMETRIC_REPRESENTATION_CONTEXT(3)
GLOBAL_UNCERTAINTY_ASSIGNED_CONTEXT((#730))
GLOBAL_UNIT_ASSIGNED_CONTEXT((#736,#738,#739))
REPRESENTATION_CONTEXT('','3D')
);
#734=(
GEOMETRIC_REPRESENTATION_CONTEXT(3)
GLOBAL_UNCERTAINTY_ASSIGNED_CONTEXT((#731))
GLOBAL_UNIT_ASSIGNED_CONTEXT((#736,#738,#739))
REPRESENTATION_CONTEXT('','3D')
);
#735=(
GEOMETRIC_REPRESENTATION_CONTEXT(3)
GLOBAL_UNCERTAINTY_ASSIGNED_CONTEXT((#732))
GLOBAL_UNIT_ASSIGNED_CONTEXT((#736,#738,#739))
REPRESENTATION_CONTEXT('','3D')
);
#736=(
LENGTH_UNIT()
NAMED_UNIT(*)
SI_UNIT(.MILLI.,.METRE.)
);
#737=(
LENGTH_UNIT()
NAMED_UNIT(*)
SI_UNIT($,.METRE.)
);
#738=(
NAMED_UNIT(*)
PLANE_ANGLE_UNIT()
SI_UNIT($,.RADIAN.)
);
#739=(
NAMED_UNIT(*)
SI_UNIT($,.STERADIAN.)
SOLID_ANGLE_UNIT()
);
#740=SHAPE_DEFINITION_REPRESENTATION(#742,#745);
#741=SHAPE_DEFINITION_REPRESENTATION(#743,#746);
#742=PRODUCT_DEFINITION_SHAPE('',$,#748);
#743=PRODUCT_DEFINITION_SHAPE('',$,#749);
#744=PRODUCT_DEFINITION_SHAPE($,$,#17);
#745=SHAPE_REPRESENTATION('',(#434,#484),#733);
#746=SHAPE_REPRESENTATION('',(#435),#734);
#747=PRODUCT_DEFINITION_CONTEXT('part definition',#755,'design');
#748=PRODUCT_DEFINITION('Cover Side Panel','Cover Side Panel v1',#750,#747);
#749=PRODUCT_DEFINITION('Cover Side Panel_1','Cover Side Panel',#751,#747);
#750=PRODUCT_DEFINITION_FORMATION('',$,#757);
#751=PRODUCT_DEFINITION_FORMATION('',$,#758);
#752=PRODUCT_RELATED_PRODUCT_CATEGORY('Cover Side Panel v1',
'Cover Side Panel v1',(#757));
#753=PRODUCT_RELATED_PRODUCT_CATEGORY('Cover Side Panel',
'Cover Side Panel',(#758));
#754=APPLICATION_PROTOCOL_DEFINITION('international standard',
'automotive_design',2009,#755);
#755=APPLICATION_CONTEXT(
'Core Data for Automotive Mechanical Design Process');
#756=PRODUCT_CONTEXT('part definition',#755,'mechanical');
#757=PRODUCT('Cover Side Panel','Cover Side Panel v1',$,(#756));
#758=PRODUCT('Cover Side Panel_1','Cover Side Panel',$,(#756));
#759=PRESENTATION_STYLE_ASSIGNMENT((#762));
#760=PRESENTATION_STYLE_ASSIGNMENT((#763));
#761=PRESENTATION_STYLE_ASSIGNMENT((NULL_STYLE(.NULL.)));
#762=SURFACE_STYLE_USAGE(.BOTH.,#764);
#763=SURFACE_STYLE_USAGE(.BOTH.,#765);
#764=SURFACE_SIDE_STYLE('',(#766));
#765=SURFACE_SIDE_STYLE('',(#767));
#766=SURFACE_STYLE_FILL_AREA(#768);
#767=SURFACE_STYLE_FILL_AREA(#769);
#768=FILL_AREA_STYLE('Steel - Satin',(#770));
#769=FILL_AREA_STYLE('Acrylic (Clear)',(#771));
#770=FILL_AREA_STYLE_COLOUR('Steel - Satin',#772);
#771=FILL_AREA_STYLE_COLOUR('Acrylic (Clear)',#773);
#772=COLOUR_RGB('Steel - Satin',0.627450980392157,0.627450980392157,0.627450980392157);
#773=COLOUR_RGB('Acrylic (Clear)',0.964705882352941,0.964705882352941,0.952941176470588);
ENDSEC;
END-ISO-10303-21;
