# Supplementary material for: An open source extrusion bioprinter based on the E3D motion system and tool changer to enable FRESH and multimaterial bioprinting
Source: Sci Rep. 2021 Nov 3;11:21547. doi: 10.1038/s41598-021-00931-1 (PMC8566469; doi:10.1038/s41598-021-00931-1)
Supplement: Supplementary file 2 — Supplementary Information 2. [file 41598_2021_931_MOESM2_ESM.zip › Printer components, STL and STEP files/Modified Gregory Holloway's toolchanger enclosure/Enclosure panels /Cover Rear Panel.step]

ISO-10303-21;
HEADER;
/* Generated by software containing ST-Developer
 * from STEP Tools, Inc. (www.steptools.com) 
 */

FILE_DESCRIPTION(
/* description */ (''),
/* implementation_level */ '2;1');

FILE_NAME(
/* name */ 
'//argos.storage.uu.se/MyGroups$/Bronze/UPRINT/Manuscripts/Engberg et 
al, April 21.docx.sb-6ca6f2c6-Cniny2/Supplementary material/Printer co
mponents/STEP/Cover Rear Panel.step',
/* time_stamp */ '2021-06-22T11:05:30+02:00',
/* author */ (''),
/* organization */ (''),
/* preprocessor_version */ 'ST-DEVELOPER v18.1',
/* originating_system */ 'Autodesk Translation Framework v10.9.0.1377',

/* authorisation */ '');

FILE_SCHEMA (('AUTOMOTIVE_DESIGN { 1 0 10303 214 3 1 1 }'));
ENDSEC;

DATA;
#10=MECHANICAL_DESIGN_GEOMETRIC_PRESENTATION_REPRESENTATION('',(#13),#1121);
#11=SHAPE_REPRESENTATION_RELATIONSHIP('SRR','None',#1128,#12);
#12=ADVANCED_BREP_SHAPE_REPRESENTATION('',(#14),#1120);
#13=STYLED_ITEM('',(#1138),#14);
#14=MANIFOLD_SOLID_BREP('Body1',#653);
#15=FACE_BOUND('',#89,.T.);
#16=FACE_BOUND('',#90,.T.);
#17=FACE_BOUND('',#91,.T.);
#18=FACE_BOUND('',#92,.T.);
#19=FACE_BOUND('',#93,.T.);
#20=FACE_BOUND('',#94,.T.);
#21=FACE_BOUND('',#95,.T.);
#22=FACE_BOUND('',#96,.T.);
#23=FACE_BOUND('',#97,.T.);
#24=FACE_BOUND('',#98,.T.);
#25=FACE_BOUND('',#121,.T.);
#26=FACE_BOUND('',#122,.T.);
#27=FACE_BOUND('',#123,.T.);
#28=FACE_BOUND('',#124,.T.);
#29=FACE_BOUND('',#125,.T.);
#30=FACE_BOUND('',#126,.T.);
#31=FACE_BOUND('',#127,.T.);
#32=FACE_BOUND('',#128,.T.);
#33=FACE_BOUND('',#129,.T.);
#34=FACE_BOUND('',#130,.T.);
#35=PLANE('',#670);
#36=PLANE('',#674);
#37=PLANE('',#678);
#38=PLANE('',#682);
#39=PLANE('',#686);
#40=PLANE('',#702);
#41=PLANE('',#707);
#42=PLANE('',#712);
#43=PLANE('',#715);
#44=PLANE('',#736);
#45=PLANE('',#737);
#46=PLANE('',#738);
#47=FACE_OUTER_BOUND('',#79,.T.);
#48=FACE_OUTER_BOUND('',#80,.T.);
#49=FACE_OUTER_BOUND('',#81,.T.);
#50=FACE_OUTER_BOUND('',#82,.T.);
#51=FACE_OUTER_BOUND('',#83,.T.);
#52=FACE_OUTER_BOUND('',#84,.T.);
#53=FACE_OUTER_BOUND('',#85,.T.);
#54=FACE_OUTER_BOUND('',#86,.T.);
#55=FACE_OUTER_BOUND('',#87,.T.);
#56=FACE_OUTER_BOUND('',#88,.T.);
#57=FACE_OUTER_BOUND('',#99,.T.);
#58=FACE_OUTER_BOUND('',#100,.T.);
#59=FACE_OUTER_BOUND('',#101,.T.);
#60=FACE_OUTER_BOUND('',#102,.T.);
#61=FACE_OUTER_BOUND('',#103,.T.);
#62=FACE_OUTER_BOUND('',#104,.T.);
#63=FACE_OUTER_BOUND('',#105,.T.);
#64=FACE_OUTER_BOUND('',#106,.T.);
#65=FACE_OUTER_BOUND('',#107,.T.);
#66=FACE_OUTER_BOUND('',#108,.T.);
#67=FACE_OUTER_BOUND('',#109,.T.);
#68=FACE_OUTER_BOUND('',#110,.T.);
#69=FACE_OUTER_BOUND('',#111,.T.);
#70=FACE_OUTER_BOUND('',#112,.T.);
#71=FACE_OUTER_BOUND('',#113,.T.);
#72=FACE_OUTER_BOUND('',#114,.T.);
#73=FACE_OUTER_BOUND('',#115,.T.);
#74=FACE_OUTER_BOUND('',#116,.T.);
#75=FACE_OUTER_BOUND('',#117,.T.);
#76=FACE_OUTER_BOUND('',#118,.T.);
#77=FACE_OUTER_BOUND('',#119,.T.);
#78=FACE_OUTER_BOUND('',#120,.T.);
#79=EDGE_LOOP('',(#421,#422,#423,#424));
#80=EDGE_LOOP('',(#425,#426,#427,#428));
#81=EDGE_LOOP('',(#429,#430,#431,#432));
#82=EDGE_LOOP('',(#433,#434,#435,#436));
#83=EDGE_LOOP('',(#437,#438,#439,#440));
#84=EDGE_LOOP('',(#441,#442,#443,#444));
#85=EDGE_LOOP('',(#445,#446,#447,#448));
#86=EDGE_LOOP('',(#449,#450,#451,#452));
#87=EDGE_LOOP('',(#453,#454,#455,#456));
#88=EDGE_LOOP('',(#457,#458,#459,#460,#461,#462,#463,#464,#465,#466,#467,
#468,#469,#470,#471,#472,#473,#474,#475,#476));
#89=EDGE_LOOP('',(#477));
#90=EDGE_LOOP('',(#478));
#91=EDGE_LOOP('',(#479));
#92=EDGE_LOOP('',(#480));
#93=EDGE_LOOP('',(#481));
#94=EDGE_LOOP('',(#482));
#95=EDGE_LOOP('',(#483));
#96=EDGE_LOOP('',(#484));
#97=EDGE_LOOP('',(#485));
#98=EDGE_LOOP('',(#486));
#99=EDGE_LOOP('',(#487,#488,#489,#490));
#100=EDGE_LOOP('',(#491,#492,#493,#494));
#101=EDGE_LOOP('',(#495,#496,#497,#498));
#102=EDGE_LOOP('',(#499,#500,#501,#502));
#103=EDGE_LOOP('',(#503,#504,#505,#506));
#104=EDGE_LOOP('',(#507,#508,#509,#510));
#105=EDGE_LOOP('',(#511,#512,#513,#514));
#106=EDGE_LOOP('',(#515,#516,#517,#518));
#107=EDGE_LOOP('',(#519,#520,#521,#522));
#108=EDGE_LOOP('',(#523,#524,#525,#526));
#109=EDGE_LOOP('',(#527,#528,#529,#530));
#110=EDGE_LOOP('',(#531,#532,#533,#534));
#111=EDGE_LOOP('',(#535,#536,#537,#538));
#112=EDGE_LOOP('',(#539,#540,#541,#542));
#113=EDGE_LOOP('',(#543,#544,#545,#546));
#114=EDGE_LOOP('',(#547,#548,#549,#550));
#115=EDGE_LOOP('',(#551,#552,#553,#554));
#116=EDGE_LOOP('',(#555,#556,#557,#558));
#117=EDGE_LOOP('',(#559,#560,#561,#562));
#118=EDGE_LOOP('',(#563,#564,#565,#566));
#119=EDGE_LOOP('',(#567,#568,#569,#570));
#120=EDGE_LOOP('',(#571,#572,#573,#574,#575,#576,#577,#578,#579,#580,#581,
#582,#583,#584,#585,#586,#587,#588,#589,#590));
#121=EDGE_LOOP('',(#591));
#122=EDGE_LOOP('',(#592));
#123=EDGE_LOOP('',(#593));
#124=EDGE_LOOP('',(#594));
#125=EDGE_LOOP('',(#595));
#126=EDGE_LOOP('',(#596));
#127=EDGE_LOOP('',(#597));
#128=EDGE_LOOP('',(#598));
#129=EDGE_LOOP('',(#599));
#130=EDGE_LOOP('',(#600));
#131=LINE('',#941,#181);
#132=LINE('',#944,#182);
#133=LINE('',#947,#183);
#134=LINE('',#949,#184);
#135=LINE('',#950,#185);
#136=LINE('',#956,#186);
#137=LINE('',#959,#187);
#138=LINE('',#961,#188);
#139=LINE('',#962,#189);
#140=LINE('',#967,#190);
#141=LINE('',#971,#191);
#142=LINE('',#973,#192);
#143=LINE('',#974,#193);
#144=LINE('',#979,#194);
#145=LINE('',#983,#195);
#146=LINE('',#985,#196);
#147=LINE('',#986,#197);
#148=LINE('',#992,#198);
#149=LINE('',#995,#199);
#150=LINE('',#998,#200);
#151=LINE('',#1002,#201);
#152=LINE('',#1006,#202);
#153=LINE('',#1009,#203);
#154=LINE('',#1013,#204);
#155=LINE('',#1016,#205);
#156=LINE('',#1039,#206);
#157=LINE('',#1040,#207);
#158=LINE('',#1044,#208);
#159=LINE('',#1049,#209);
#160=LINE('',#1050,#210);
#161=LINE('',#1053,#211);
#162=LINE('',#1054,#212);
#163=LINE('',#1061,#213);
#164=LINE('',#1062,#214);
#165=LINE('',#1064,#215);
#166=LINE('',#1069,#216);
#167=LINE('',#1070,#217);
#168=LINE('',#1072,#218);
#169=LINE('',#1076,#219);
#170=LINE('',#1080,#220);
#171=LINE('',#1084,#221);
#172=LINE('',#1088,#222);
#173=LINE('',#1092,#223);
#174=LINE('',#1096,#224);
#175=LINE('',#1100,#225);
#176=LINE('',#1104,#226);
#177=LINE('',#1108,#227);
#178=LINE('',#1112,#228);
#179=LINE('',#1114,#229);
#180=LINE('',#1116,#230);
#181=VECTOR('',#745,10.);
#182=VECTOR('',#748,10.);
#183=VECTOR('',#751,10.);
#184=VECTOR('',#752,10.);
#185=VECTOR('',#753,10.);
#186=VECTOR('',#758,10.);
#187=VECTOR('',#761,10.);
#188=VECTOR('',#764,10.);
#189=VECTOR('',#765,10.);
#190=VECTOR('',#770,10.);
#191=VECTOR('',#775,10.);
#192=VECTOR('',#776,10.);
#193=VECTOR('',#777,10.);
#194=VECTOR('',#782,10.);
#195=VECTOR('',#787,10.);
#196=VECTOR('',#788,10.);
#197=VECTOR('',#789,10.);
#198=VECTOR('',#794,10.);
#199=VECTOR('',#797,10.);
#200=VECTOR('',#800,10.);
#201=VECTOR('',#803,10.);
#202=VECTOR('',#806,10.);
#203=VECTOR('',#809,10.);
#204=VECTOR('',#812,10.);
#205=VECTOR('',#815,10.);
#206=VECTOR('',#838,10.);
#207=VECTOR('',#839,10.);
#208=VECTOR('',#844,10.);
#209=VECTOR('',#849,10.);
#210=VECTOR('',#850,10.);
#211=VECTOR('',#853,10.);
#212=VECTOR('',#854,10.);
#213=VECTOR('',#863,10.);
#214=VECTOR('',#864,10.);
#215=VECTOR('',#867,10.);
#216=VECTOR('',#872,10.);
#217=VECTOR('',#873,10.);
#218=VECTOR('',#876,10.);
#219=VECTOR('',#881,2.25);
#220=VECTOR('',#886,2.25);
#221=VECTOR('',#891,2.25000000000001);
#222=VECTOR('',#896,2.25000000000001);
#223=VECTOR('',#901,2.25000000000001);
#224=VECTOR('',#906,2.25000000000001);
#225=VECTOR('',#911,2.25000000000001);
#226=VECTOR('',#916,2.25000000000001);
#227=VECTOR('',#921,2.25000000000001);
#228=VECTOR('',#926,2.25000000000001);
#229=VECTOR('',#929,10.);
#230=VECTOR('',#932,10.);
#231=CIRCLE('',#668,1.);
#232=CIRCLE('',#669,1.);
#233=CIRCLE('',#672,1.);
#234=CIRCLE('',#673,1.);
#235=CIRCLE('',#676,1.);
#236=CIRCLE('',#677,1.);
#237=CIRCLE('',#680,1.);
#238=CIRCLE('',#681,1.);
#239=CIRCLE('',#684,1.);
#240=CIRCLE('',#685,1.);
#241=CIRCLE('',#687,1.);
#242=CIRCLE('',#688,1.);
#243=CIRCLE('',#689,1.);
#244=CIRCLE('',#690,1.);
#245=CIRCLE('',#691,1.);
#246=CIRCLE('',#692,2.25000000000001);
#247=CIRCLE('',#693,2.25000000000001);
#248=CIRCLE('',#694,2.25000000000001);
#249=CIRCLE('',#695,2.25000000000001);
#250=CIRCLE('',#696,2.25000000000001);
#251=CIRCLE('',#697,2.25000000000001);
#252=CIRCLE('',#698,2.25000000000001);
#253=CIRCLE('',#699,2.25000000000001);
#254=CIRCLE('',#700,2.25);
#255=CIRCLE('',#701,2.25);
#256=CIRCLE('',#704,1.);
#257=CIRCLE('',#706,1.);
#258=CIRCLE('',#709,1.);
#259=CIRCLE('',#711,1.);
#260=CIRCLE('',#714,1.);
#261=CIRCLE('',#717,2.25);
#262=CIRCLE('',#719,2.25);
#263=CIRCLE('',#721,2.25000000000001);
#264=CIRCLE('',#723,2.25000000000001);
#265=CIRCLE('',#725,2.25000000000001);
#266=CIRCLE('',#727,2.25000000000001);
#267=CIRCLE('',#729,2.25000000000001);
#268=CIRCLE('',#731,2.25000000000001);
#269=CIRCLE('',#733,2.25000000000001);
#270=CIRCLE('',#735,2.25000000000001);
#271=VERTEX_POINT('',#937);
#272=VERTEX_POINT('',#938);
#273=VERTEX_POINT('',#940);
#274=VERTEX_POINT('',#942);
#275=VERTEX_POINT('',#946);
#276=VERTEX_POINT('',#948);
#277=VERTEX_POINT('',#952);
#278=VERTEX_POINT('',#953);
#279=VERTEX_POINT('',#955);
#280=VERTEX_POINT('',#957);
#281=VERTEX_POINT('',#964);
#282=VERTEX_POINT('',#966);
#283=VERTEX_POINT('',#970);
#284=VERTEX_POINT('',#972);
#285=VERTEX_POINT('',#976);
#286=VERTEX_POINT('',#978);
#287=VERTEX_POINT('',#982);
#288=VERTEX_POINT('',#984);
#289=VERTEX_POINT('',#988);
#290=VERTEX_POINT('',#989);
#291=VERTEX_POINT('',#991);
#292=VERTEX_POINT('',#993);
#293=VERTEX_POINT('',#997);
#294=VERTEX_POINT('',#999);
#295=VERTEX_POINT('',#1001);
#296=VERTEX_POINT('',#1003);
#297=VERTEX_POINT('',#1005);
#298=VERTEX_POINT('',#1008);
#299=VERTEX_POINT('',#1010);
#300=VERTEX_POINT('',#1012);
#301=VERTEX_POINT('',#1014);
#302=VERTEX_POINT('',#1017);
#303=VERTEX_POINT('',#1019);
#304=VERTEX_POINT('',#1021);
#305=VERTEX_POINT('',#1023);
#306=VERTEX_POINT('',#1025);
#307=VERTEX_POINT('',#1027);
#308=VERTEX_POINT('',#1029);
#309=VERTEX_POINT('',#1031);
#310=VERTEX_POINT('',#1033);
#311=VERTEX_POINT('',#1035);
#312=VERTEX_POINT('',#1038);
#313=VERTEX_POINT('',#1042);
#314=VERTEX_POINT('',#1046);
#315=VERTEX_POINT('',#1047);
#316=VERTEX_POINT('',#1052);
#317=VERTEX_POINT('',#1058);
#318=VERTEX_POINT('',#1059);
#319=VERTEX_POINT('',#1066);
#320=VERTEX_POINT('',#1067);
#321=VERTEX_POINT('',#1074);
#322=VERTEX_POINT('',#1078);
#323=VERTEX_POINT('',#1082);
#324=VERTEX_POINT('',#1086);
#325=VERTEX_POINT('',#1090);
#326=VERTEX_POINT('',#1094);
#327=VERTEX_POINT('',#1098);
#328=VERTEX_POINT('',#1102);
#329=VERTEX_POINT('',#1106);
#330=VERTEX_POINT('',#1110);
#331=EDGE_CURVE('',#271,#272,#231,.T.);
#332=EDGE_CURVE('',#272,#273,#131,.T.);
#333=EDGE_CURVE('',#273,#274,#232,.T.);
#334=EDGE_CURVE('',#274,#271,#132,.T.);
#335=EDGE_CURVE('',#275,#272,#133,.T.);
#336=EDGE_CURVE('',#276,#275,#134,.T.);
#337=EDGE_CURVE('',#273,#276,#135,.T.);
#338=EDGE_CURVE('',#277,#278,#233,.T.);
#339=EDGE_CURVE('',#278,#279,#136,.T.);
#340=EDGE_CURVE('',#279,#280,#234,.T.);
#341=EDGE_CURVE('',#280,#277,#137,.T.);
#342=EDGE_CURVE('',#279,#274,#138,.T.);
#343=EDGE_CURVE('',#271,#278,#139,.T.);
#344=EDGE_CURVE('',#275,#281,#235,.T.);
#345=EDGE_CURVE('',#281,#282,#140,.T.);
#346=EDGE_CURVE('',#282,#276,#236,.T.);
#347=EDGE_CURVE('',#281,#283,#141,.T.);
#348=EDGE_CURVE('',#284,#283,#142,.T.);
#349=EDGE_CURVE('',#282,#284,#143,.T.);
#350=EDGE_CURVE('',#283,#285,#237,.T.);
#351=EDGE_CURVE('',#285,#286,#144,.T.);
#352=EDGE_CURVE('',#286,#284,#238,.T.);
#353=EDGE_CURVE('',#287,#285,#145,.T.);
#354=EDGE_CURVE('',#288,#287,#146,.T.);
#355=EDGE_CURVE('',#286,#288,#147,.T.);
#356=EDGE_CURVE('',#289,#290,#239,.T.);
#357=EDGE_CURVE('',#290,#291,#148,.T.);
#358=EDGE_CURVE('',#291,#292,#240,.T.);
#359=EDGE_CURVE('',#292,#289,#149,.T.);
#360=EDGE_CURVE('',#293,#291,#150,.T.);
#361=EDGE_CURVE('',#294,#293,#241,.T.);
#362=EDGE_CURVE('',#295,#294,#151,.T.);
#363=EDGE_CURVE('',#296,#295,#242,.T.);
#364=EDGE_CURVE('',#297,#296,#152,.T.);
#365=EDGE_CURVE('',#287,#297,#243,.T.);
#366=EDGE_CURVE('',#277,#298,#153,.T.);
#367=EDGE_CURVE('',#299,#298,#244,.T.);
#368=EDGE_CURVE('',#300,#299,#154,.T.);
#369=EDGE_CURVE('',#301,#300,#245,.T.);
#370=EDGE_CURVE('',#292,#301,#155,.T.);
#371=EDGE_CURVE('',#302,#302,#246,.T.);
#372=EDGE_CURVE('',#303,#303,#247,.T.);
#373=EDGE_CURVE('',#304,#304,#248,.T.);
#374=EDGE_CURVE('',#305,#305,#249,.T.);
#375=EDGE_CURVE('',#306,#306,#250,.T.);
#376=EDGE_CURVE('',#307,#307,#251,.T.);
#377=EDGE_CURVE('',#308,#308,#252,.T.);
#378=EDGE_CURVE('',#309,#309,#253,.T.);
#379=EDGE_CURVE('',#310,#310,#254,.T.);
#380=EDGE_CURVE('',#311,#311,#255,.T.);
#381=EDGE_CURVE('',#312,#290,#156,.T.);
#382=EDGE_CURVE('',#293,#312,#157,.T.);
#383=EDGE_CURVE('',#312,#313,#256,.T.);
#384=EDGE_CURVE('',#313,#294,#158,.T.);
#385=EDGE_CURVE('',#314,#315,#257,.T.);
#386=EDGE_CURVE('',#315,#296,#159,.T.);
#387=EDGE_CURVE('',#295,#314,#160,.T.);
#388=EDGE_CURVE('',#316,#315,#161,.T.);
#389=EDGE_CURVE('',#297,#316,#162,.T.);
#390=EDGE_CURVE('',#316,#288,#258,.T.);
#391=EDGE_CURVE('',#317,#318,#259,.T.);
#392=EDGE_CURVE('',#318,#299,#163,.T.);
#393=EDGE_CURVE('',#298,#317,#164,.T.);
#394=EDGE_CURVE('',#317,#280,#165,.T.);
#395=EDGE_CURVE('',#319,#320,#260,.T.);
#396=EDGE_CURVE('',#320,#301,#166,.T.);
#397=EDGE_CURVE('',#300,#319,#167,.T.);
#398=EDGE_CURVE('',#289,#320,#168,.T.);
#399=EDGE_CURVE('',#321,#321,#261,.T.);
#400=EDGE_CURVE('',#321,#311,#169,.T.);
#401=EDGE_CURVE('',#322,#322,#262,.T.);
#402=EDGE_CURVE('',#322,#310,#170,.T.);
#403=EDGE_CURVE('',#323,#323,#263,.T.);
#404=EDGE_CURVE('',#323,#309,#171,.T.);
#405=EDGE_CURVE('',#324,#324,#264,.T.);
#406=EDGE_CURVE('',#324,#308,#172,.T.);
#407=EDGE_CURVE('',#325,#325,#265,.T.);
#408=EDGE_CURVE('',#325,#307,#173,.T.);
#409=EDGE_CURVE('',#326,#326,#266,.T.);
#410=EDGE_CURVE('',#326,#306,#174,.T.);
#411=EDGE_CURVE('',#327,#327,#267,.T.);
#412=EDGE_CURVE('',#327,#305,#175,.T.);
#413=EDGE_CURVE('',#328,#328,#268,.T.);
#414=EDGE_CURVE('',#328,#304,#176,.T.);
#415=EDGE_CURVE('',#329,#329,#269,.T.);
#416=EDGE_CURVE('',#329,#303,#177,.T.);
#417=EDGE_CURVE('',#330,#330,#270,.T.);
#418=EDGE_CURVE('',#330,#302,#178,.T.);
#419=EDGE_CURVE('',#319,#318,#179,.T.);
#420=EDGE_CURVE('',#314,#313,#180,.T.);
#421=ORIENTED_EDGE('',*,*,#331,.T.);
#422=ORIENTED_EDGE('',*,*,#332,.T.);
#423=ORIENTED_EDGE('',*,*,#333,.T.);
#424=ORIENTED_EDGE('',*,*,#334,.T.);
#425=ORIENTED_EDGE('',*,*,#332,.F.);
#426=ORIENTED_EDGE('',*,*,#335,.F.);
#427=ORIENTED_EDGE('',*,*,#336,.F.);
#428=ORIENTED_EDGE('',*,*,#337,.F.);
#429=ORIENTED_EDGE('',*,*,#338,.T.);
#430=ORIENTED_EDGE('',*,*,#339,.T.);
#431=ORIENTED_EDGE('',*,*,#340,.T.);
#432=ORIENTED_EDGE('',*,*,#341,.T.);
#433=ORIENTED_EDGE('',*,*,#334,.F.);
#434=ORIENTED_EDGE('',*,*,#342,.F.);
#435=ORIENTED_EDGE('',*,*,#339,.F.);
#436=ORIENTED_EDGE('',*,*,#343,.F.);
#437=ORIENTED_EDGE('',*,*,#344,.T.);
#438=ORIENTED_EDGE('',*,*,#345,.T.);
#439=ORIENTED_EDGE('',*,*,#346,.T.);
#440=ORIENTED_EDGE('',*,*,#336,.T.);
#441=ORIENTED_EDGE('',*,*,#345,.F.);
#442=ORIENTED_EDGE('',*,*,#347,.T.);
#443=ORIENTED_EDGE('',*,*,#348,.F.);
#444=ORIENTED_EDGE('',*,*,#349,.F.);
#445=ORIENTED_EDGE('',*,*,#350,.T.);
#446=ORIENTED_EDGE('',*,*,#351,.T.);
#447=ORIENTED_EDGE('',*,*,#352,.T.);
#448=ORIENTED_EDGE('',*,*,#348,.T.);
#449=ORIENTED_EDGE('',*,*,#351,.F.);
#450=ORIENTED_EDGE('',*,*,#353,.F.);
#451=ORIENTED_EDGE('',*,*,#354,.F.);
#452=ORIENTED_EDGE('',*,*,#355,.F.);
#453=ORIENTED_EDGE('',*,*,#356,.T.);
#454=ORIENTED_EDGE('',*,*,#357,.T.);
#455=ORIENTED_EDGE('',*,*,#358,.T.);
#456=ORIENTED_EDGE('',*,*,#359,.T.);
#457=ORIENTED_EDGE('',*,*,#358,.F.);
#458=ORIENTED_EDGE('',*,*,#360,.F.);
#459=ORIENTED_EDGE('',*,*,#361,.F.);
#460=ORIENTED_EDGE('',*,*,#362,.F.);
#461=ORIENTED_EDGE('',*,*,#363,.F.);
#462=ORIENTED_EDGE('',*,*,#364,.F.);
#463=ORIENTED_EDGE('',*,*,#365,.F.);
#464=ORIENTED_EDGE('',*,*,#353,.T.);
#465=ORIENTED_EDGE('',*,*,#350,.F.);
#466=ORIENTED_EDGE('',*,*,#347,.F.);
#467=ORIENTED_EDGE('',*,*,#344,.F.);
#468=ORIENTED_EDGE('',*,*,#335,.T.);
#469=ORIENTED_EDGE('',*,*,#331,.F.);
#470=ORIENTED_EDGE('',*,*,#343,.T.);
#471=ORIENTED_EDGE('',*,*,#338,.F.);
#472=ORIENTED_EDGE('',*,*,#366,.T.);
#473=ORIENTED_EDGE('',*,*,#367,.F.);
#474=ORIENTED_EDGE('',*,*,#368,.F.);
#475=ORIENTED_EDGE('',*,*,#369,.F.);
#476=ORIENTED_EDGE('',*,*,#370,.F.);
#477=ORIENTED_EDGE('',*,*,#371,.F.);
#478=ORIENTED_EDGE('',*,*,#372,.F.);
#479=ORIENTED_EDGE('',*,*,#373,.F.);
#480=ORIENTED_EDGE('',*,*,#374,.F.);
#481=ORIENTED_EDGE('',*,*,#375,.F.);
#482=ORIENTED_EDGE('',*,*,#376,.F.);
#483=ORIENTED_EDGE('',*,*,#377,.F.);
#484=ORIENTED_EDGE('',*,*,#378,.F.);
#485=ORIENTED_EDGE('',*,*,#379,.F.);
#486=ORIENTED_EDGE('',*,*,#380,.F.);
#487=ORIENTED_EDGE('',*,*,#357,.F.);
#488=ORIENTED_EDGE('',*,*,#381,.F.);
#489=ORIENTED_EDGE('',*,*,#382,.F.);
#490=ORIENTED_EDGE('',*,*,#360,.T.);
#491=ORIENTED_EDGE('',*,*,#383,.T.);
#492=ORIENTED_EDGE('',*,*,#384,.T.);
#493=ORIENTED_EDGE('',*,*,#361,.T.);
#494=ORIENTED_EDGE('',*,*,#382,.T.);
#495=ORIENTED_EDGE('',*,*,#385,.T.);
#496=ORIENTED_EDGE('',*,*,#386,.T.);
#497=ORIENTED_EDGE('',*,*,#363,.T.);
#498=ORIENTED_EDGE('',*,*,#387,.T.);
#499=ORIENTED_EDGE('',*,*,#386,.F.);
#500=ORIENTED_EDGE('',*,*,#388,.F.);
#501=ORIENTED_EDGE('',*,*,#389,.F.);
#502=ORIENTED_EDGE('',*,*,#364,.T.);
#503=ORIENTED_EDGE('',*,*,#390,.T.);
#504=ORIENTED_EDGE('',*,*,#354,.T.);
#505=ORIENTED_EDGE('',*,*,#365,.T.);
#506=ORIENTED_EDGE('',*,*,#389,.T.);
#507=ORIENTED_EDGE('',*,*,#391,.T.);
#508=ORIENTED_EDGE('',*,*,#392,.T.);
#509=ORIENTED_EDGE('',*,*,#367,.T.);
#510=ORIENTED_EDGE('',*,*,#393,.T.);
#511=ORIENTED_EDGE('',*,*,#341,.F.);
#512=ORIENTED_EDGE('',*,*,#394,.F.);
#513=ORIENTED_EDGE('',*,*,#393,.F.);
#514=ORIENTED_EDGE('',*,*,#366,.F.);
#515=ORIENTED_EDGE('',*,*,#395,.T.);
#516=ORIENTED_EDGE('',*,*,#396,.T.);
#517=ORIENTED_EDGE('',*,*,#369,.T.);
#518=ORIENTED_EDGE('',*,*,#397,.T.);
#519=ORIENTED_EDGE('',*,*,#359,.F.);
#520=ORIENTED_EDGE('',*,*,#370,.T.);
#521=ORIENTED_EDGE('',*,*,#396,.F.);
#522=ORIENTED_EDGE('',*,*,#398,.F.);
#523=ORIENTED_EDGE('',*,*,#399,.F.);
#524=ORIENTED_EDGE('',*,*,#400,.T.);
#525=ORIENTED_EDGE('',*,*,#380,.T.);
#526=ORIENTED_EDGE('',*,*,#400,.F.);
#527=ORIENTED_EDGE('',*,*,#401,.F.);
#528=ORIENTED_EDGE('',*,*,#402,.T.);
#529=ORIENTED_EDGE('',*,*,#379,.T.);
#530=ORIENTED_EDGE('',*,*,#402,.F.);
#531=ORIENTED_EDGE('',*,*,#403,.F.);
#532=ORIENTED_EDGE('',*,*,#404,.T.);
#533=ORIENTED_EDGE('',*,*,#378,.T.);
#534=ORIENTED_EDGE('',*,*,#404,.F.);
#535=ORIENTED_EDGE('',*,*,#405,.F.);
#536=ORIENTED_EDGE('',*,*,#406,.T.);
#537=ORIENTED_EDGE('',*,*,#377,.T.);
#538=ORIENTED_EDGE('',*,*,#406,.F.);
#539=ORIENTED_EDGE('',*,*,#407,.F.);
#540=ORIENTED_EDGE('',*,*,#408,.T.);
#541=ORIENTED_EDGE('',*,*,#376,.T.);
#542=ORIENTED_EDGE('',*,*,#408,.F.);
#543=ORIENTED_EDGE('',*,*,#409,.F.);
#544=ORIENTED_EDGE('',*,*,#410,.T.);
#545=ORIENTED_EDGE('',*,*,#375,.T.);
#546=ORIENTED_EDGE('',*,*,#410,.F.);
#547=ORIENTED_EDGE('',*,*,#411,.F.);
#548=ORIENTED_EDGE('',*,*,#412,.T.);
#549=ORIENTED_EDGE('',*,*,#374,.T.);
#550=ORIENTED_EDGE('',*,*,#412,.F.);
#551=ORIENTED_EDGE('',*,*,#413,.F.);
#552=ORIENTED_EDGE('',*,*,#414,.T.);
#553=ORIENTED_EDGE('',*,*,#373,.T.);
#554=ORIENTED_EDGE('',*,*,#414,.F.);
#555=ORIENTED_EDGE('',*,*,#415,.F.);
#556=ORIENTED_EDGE('',*,*,#416,.T.);
#557=ORIENTED_EDGE('',*,*,#372,.T.);
#558=ORIENTED_EDGE('',*,*,#416,.F.);
#559=ORIENTED_EDGE('',*,*,#417,.F.);
#560=ORIENTED_EDGE('',*,*,#418,.T.);
#561=ORIENTED_EDGE('',*,*,#371,.T.);
#562=ORIENTED_EDGE('',*,*,#418,.F.);
#563=ORIENTED_EDGE('',*,*,#392,.F.);
#564=ORIENTED_EDGE('',*,*,#419,.F.);
#565=ORIENTED_EDGE('',*,*,#397,.F.);
#566=ORIENTED_EDGE('',*,*,#368,.T.);
#567=ORIENTED_EDGE('',*,*,#384,.F.);
#568=ORIENTED_EDGE('',*,*,#420,.F.);
#569=ORIENTED_EDGE('',*,*,#387,.F.);
#570=ORIENTED_EDGE('',*,*,#362,.T.);
#571=ORIENTED_EDGE('',*,*,#356,.F.);
#572=ORIENTED_EDGE('',*,*,#398,.T.);
#573=ORIENTED_EDGE('',*,*,#395,.F.);
#574=ORIENTED_EDGE('',*,*,#419,.T.);
#575=ORIENTED_EDGE('',*,*,#391,.F.);
#576=ORIENTED_EDGE('',*,*,#394,.T.);
#577=ORIENTED_EDGE('',*,*,#340,.F.);
#578=ORIENTED_EDGE('',*,*,#342,.T.);
#579=ORIENTED_EDGE('',*,*,#333,.F.);
#580=ORIENTED_EDGE('',*,*,#337,.T.);
#581=ORIENTED_EDGE('',*,*,#346,.F.);
#582=ORIENTED_EDGE('',*,*,#349,.T.);
#583=ORIENTED_EDGE('',*,*,#352,.F.);
#584=ORIENTED_EDGE('',*,*,#355,.T.);
#585=ORIENTED_EDGE('',*,*,#390,.F.);
#586=ORIENTED_EDGE('',*,*,#388,.T.);
#587=ORIENTED_EDGE('',*,*,#385,.F.);
#588=ORIENTED_EDGE('',*,*,#420,.T.);
#589=ORIENTED_EDGE('',*,*,#383,.F.);
#590=ORIENTED_EDGE('',*,*,#381,.T.);
#591=ORIENTED_EDGE('',*,*,#417,.T.);
#592=ORIENTED_EDGE('',*,*,#415,.T.);
#593=ORIENTED_EDGE('',*,*,#413,.T.);
#594=ORIENTED_EDGE('',*,*,#411,.T.);
#595=ORIENTED_EDGE('',*,*,#409,.T.);
#596=ORIENTED_EDGE('',*,*,#407,.T.);
#597=ORIENTED_EDGE('',*,*,#405,.T.);
#598=ORIENTED_EDGE('',*,*,#403,.T.);
#599=ORIENTED_EDGE('',*,*,#401,.T.);
#600=ORIENTED_EDGE('',*,*,#399,.T.);
#601=CYLINDRICAL_SURFACE('',#667,1.);
#602=CYLINDRICAL_SURFACE('',#671,1.);
#603=CYLINDRICAL_SURFACE('',#675,1.);
#604=CYLINDRICAL_SURFACE('',#679,1.);
#605=CYLINDRICAL_SURFACE('',#683,1.);
#606=CYLINDRICAL_SURFACE('',#703,1.);
#607=CYLINDRICAL_SURFACE('',#705,1.);
#608=CYLINDRICAL_SURFACE('',#708,1.);
#609=CYLINDRICAL_SURFACE('',#710,1.);
#610=CYLINDRICAL_SURFACE('',#713,1.);
#611=CYLINDRICAL_SURFACE('',#716,2.25);
#612=CYLINDRICAL_SURFACE('',#718,2.25);
#613=CYLINDRICAL_SURFACE('',#720,2.25000000000001);
#614=CYLINDRICAL_SURFACE('',#722,2.25000000000001);
#615=CYLINDRICAL_SURFACE('',#724,2.25000000000001);
#616=CYLINDRICAL_SURFACE('',#726,2.25000000000001);
#617=CYLINDRICAL_SURFACE('',#728,2.25000000000001);
#618=CYLINDRICAL_SURFACE('',#730,2.25000000000001);
#619=CYLINDRICAL_SURFACE('',#732,2.25000000000001);
#620=CYLINDRICAL_SURFACE('',#734,2.25000000000001);
#621=ADVANCED_FACE('',(#47),#601,.F.);
#622=ADVANCED_FACE('',(#48),#35,.T.);
#623=ADVANCED_FACE('',(#49),#602,.F.);
#624=ADVANCED_FACE('',(#50),#36,.T.);
#625=ADVANCED_FACE('',(#51),#603,.F.);
#626=ADVANCED_FACE('',(#52),#37,.T.);
#627=ADVANCED_FACE('',(#53),#604,.F.);
#628=ADVANCED_FACE('',(#54),#38,.T.);
#629=ADVANCED_FACE('',(#55),#605,.T.);
#630=ADVANCED_FACE('',(#56,#15,#16,#17,#18,#19,#20,#21,#22,#23,#24),#39,
 .F.);
#631=ADVANCED_FACE('',(#57),#40,.T.);
#632=ADVANCED_FACE('',(#58),#606,.T.);
#633=ADVANCED_FACE('',(#59),#607,.T.);
#634=ADVANCED_FACE('',(#60),#41,.T.);
#635=ADVANCED_FACE('',(#61),#608,.T.);
#636=ADVANCED_FACE('',(#62),#609,.T.);
#637=ADVANCED_FACE('',(#63),#42,.T.);
#638=ADVANCED_FACE('',(#64),#610,.T.);
#639=ADVANCED_FACE('',(#65),#43,.T.);
#640=ADVANCED_FACE('',(#66),#611,.F.);
#641=ADVANCED_FACE('',(#67),#612,.F.);
#642=ADVANCED_FACE('',(#68),#613,.F.);
#643=ADVANCED_FACE('',(#69),#614,.F.);
#644=ADVANCED_FACE('',(#70),#615,.F.);
#645=ADVANCED_FACE('',(#71),#616,.F.);
#646=ADVANCED_FACE('',(#72),#617,.F.);
#647=ADVANCED_FACE('',(#73),#618,.F.);
#648=ADVANCED_FACE('',(#74),#619,.F.);
#649=ADVANCED_FACE('',(#75),#620,.F.);
#650=ADVANCED_FACE('',(#76),#44,.T.);
#651=ADVANCED_FACE('',(#77),#45,.T.);
#652=ADVANCED_FACE('',(#78,#25,#26,#27,#28,#29,#30,#31,#32,#33,#34),#46,
 .T.);
#653=CLOSED_SHELL('',(#621,#622,#623,#624,#625,#626,#627,#628,#629,#630,
#631,#632,#633,#634,#635,#636,#637,#638,#639,#640,#641,#642,#643,#644,#645,
#646,#647,#648,#649,#650,#651,#652));
#654=DERIVED_UNIT_ELEMENT(#656,1.);
#655=DERIVED_UNIT_ELEMENT(#1123,-3.);
#656=(
MASS_UNIT()
NAMED_UNIT(*)
SI_UNIT(.KILO.,.GRAM.)
);
#657=DERIVED_UNIT((#654,#655));
#658=MEASURE_REPRESENTATION_ITEM('density measure',
POSITIVE_RATIO_MEASURE(7850.),#657);
#659=PROPERTY_DEFINITION_REPRESENTATION(#664,#661);
#660=PROPERTY_DEFINITION_REPRESENTATION(#665,#662);
#661=REPRESENTATION('material name',(#663),#1120);
#662=REPRESENTATION('density',(#658),#1120);
#663=DESCRIPTIVE_REPRESENTATION_ITEM('Steel','Steel');
#664=PROPERTY_DEFINITION('material property','material name',#1130);
#665=PROPERTY_DEFINITION('material property','density of part',#1130);
#666=AXIS2_PLACEMENT_3D('placement',#935,#739,#740);
#667=AXIS2_PLACEMENT_3D('',#936,#741,#742);
#668=AXIS2_PLACEMENT_3D('',#939,#743,#744);
#669=AXIS2_PLACEMENT_3D('',#943,#746,#747);
#670=AXIS2_PLACEMENT_3D('',#945,#749,#750);
#671=AXIS2_PLACEMENT_3D('',#951,#754,#755);
#672=AXIS2_PLACEMENT_3D('',#954,#756,#757);
#673=AXIS2_PLACEMENT_3D('',#958,#759,#760);
#674=AXIS2_PLACEMENT_3D('',#960,#762,#763);
#675=AXIS2_PLACEMENT_3D('',#963,#766,#767);
#676=AXIS2_PLACEMENT_3D('',#965,#768,#769);
#677=AXIS2_PLACEMENT_3D('',#968,#771,#772);
#678=AXIS2_PLACEMENT_3D('',#969,#773,#774);
#679=AXIS2_PLACEMENT_3D('',#975,#778,#779);
#680=AXIS2_PLACEMENT_3D('',#977,#780,#781);
#681=AXIS2_PLACEMENT_3D('',#980,#783,#784);
#682=AXIS2_PLACEMENT_3D('',#981,#785,#786);
#683=AXIS2_PLACEMENT_3D('',#987,#790,#791);
#684=AXIS2_PLACEMENT_3D('',#990,#792,#793);
#685=AXIS2_PLACEMENT_3D('',#994,#795,#796);
#686=AXIS2_PLACEMENT_3D('',#996,#798,#799);
#687=AXIS2_PLACEMENT_3D('',#1000,#801,#802);
#688=AXIS2_PLACEMENT_3D('',#1004,#804,#805);
#689=AXIS2_PLACEMENT_3D('',#1007,#807,#808);
#690=AXIS2_PLACEMENT_3D('',#1011,#810,#811);
#691=AXIS2_PLACEMENT_3D('',#1015,#813,#814);
#692=AXIS2_PLACEMENT_3D('',#1018,#816,#817);
#693=AXIS2_PLACEMENT_3D('',#1020,#818,#819);
#694=AXIS2_PLACEMENT_3D('',#1022,#820,#821);
#695=AXIS2_PLACEMENT_3D('',#1024,#822,#823);
#696=AXIS2_PLACEMENT_3D('',#1026,#824,#825);
#697=AXIS2_PLACEMENT_3D('',#1028,#826,#827);
#698=AXIS2_PLACEMENT_3D('',#1030,#828,#829);
#699=AXIS2_PLACEMENT_3D('',#1032,#830,#831);
#700=AXIS2_PLACEMENT_3D('',#1034,#832,#833);
#701=AXIS2_PLACEMENT_3D('',#1036,#834,#835);
#702=AXIS2_PLACEMENT_3D('',#1037,#836,#837);
#703=AXIS2_PLACEMENT_3D('',#1041,#840,#841);
#704=AXIS2_PLACEMENT_3D('',#1043,#842,#843);
#705=AXIS2_PLACEMENT_3D('',#1045,#845,#846);
#706=AXIS2_PLACEMENT_3D('',#1048,#847,#848);
#707=AXIS2_PLACEMENT_3D('',#1051,#851,#852);
#708=AXIS2_PLACEMENT_3D('',#1055,#855,#856);
#709=AXIS2_PLACEMENT_3D('',#1056,#857,#858);
#710=AXIS2_PLACEMENT_3D('',#1057,#859,#860);
#711=AXIS2_PLACEMENT_3D('',#1060,#861,#862);
#712=AXIS2_PLACEMENT_3D('',#1063,#865,#866);
#713=AXIS2_PLACEMENT_3D('',#1065,#868,#869);
#714=AXIS2_PLACEMENT_3D('',#1068,#870,#871);
#715=AXIS2_PLACEMENT_3D('',#1071,#874,#875);
#716=AXIS2_PLACEMENT_3D('',#1073,#877,#878);
#717=AXIS2_PLACEMENT_3D('',#1075,#879,#880);
#718=AXIS2_PLACEMENT_3D('',#1077,#882,#883);
#719=AXIS2_PLACEMENT_3D('',#1079,#884,#885);
#720=AXIS2_PLACEMENT_3D('',#1081,#887,#888);
#721=AXIS2_PLACEMENT_3D('',#1083,#889,#890);
#722=AXIS2_PLACEMENT_3D('',#1085,#892,#893);
#723=AXIS2_PLACEMENT_3D('',#1087,#894,#895);
#724=AXIS2_PLACEMENT_3D('',#1089,#897,#898);
#725=AXIS2_PLACEMENT_3D('',#1091,#899,#900);
#726=AXIS2_PLACEMENT_3D('',#1093,#902,#903);
#727=AXIS2_PLACEMENT_3D('',#1095,#904,#905);
#728=AXIS2_PLACEMENT_3D('',#1097,#907,#908);
#729=AXIS2_PLACEMENT_3D('',#1099,#909,#910);
#730=AXIS2_PLACEMENT_3D('',#1101,#912,#913);
#731=AXIS2_PLACEMENT_3D('',#1103,#914,#915);
#732=AXIS2_PLACEMENT_3D('',#1105,#917,#918);
#733=AXIS2_PLACEMENT_3D('',#1107,#919,#920);
#734=AXIS2_PLACEMENT_3D('',#1109,#922,#923);
#735=AXIS2_PLACEMENT_3D('',#1111,#924,#925);
#736=AXIS2_PLACEMENT_3D('',#1113,#927,#928);
#737=AXIS2_PLACEMENT_3D('',#1115,#930,#931);
#738=AXIS2_PLACEMENT_3D('',#1117,#933,#934);
#739=DIRECTION('axis',(0.,0.,1.));
#740=DIRECTION('refdir',(1.,0.,0.));
#741=DIRECTION('center_axis',(0.,1.,0.));
#742=DIRECTION('ref_axis',(0.471857925532025,0.,0.881674598767944));
#743=DIRECTION('center_axis',(0.,-1.,0.));
#744=DIRECTION('ref_axis',(0.471857925532025,0.,0.881674598767944));
#745=DIRECTION('',(0.,1.,0.));
#746=DIRECTION('center_axis',(0.,1.,0.));
#747=DIRECTION('ref_axis',(0.471857925532025,0.,0.881674598767944));
#748=DIRECTION('',(0.,-1.,0.));
#749=DIRECTION('center_axis',(0.,0.,-1.));
#750=DIRECTION('ref_axis',(-1.,0.,0.));
#751=DIRECTION('',(1.,0.,0.));
#752=DIRECTION('',(0.,-1.,0.));
#753=DIRECTION('',(-1.,0.,0.));
#754=DIRECTION('center_axis',(0.,1.,0.));
#755=DIRECTION('ref_axis',(0.957092026489049,0.,0.289784148688441));
#756=DIRECTION('center_axis',(0.,-1.,0.));
#757=DIRECTION('ref_axis',(0.957092026489049,0.,0.289784148688441));
#758=DIRECTION('',(0.,1.,0.));
#759=DIRECTION('center_axis',(0.,1.,0.));
#760=DIRECTION('ref_axis',(0.957092026489049,0.,0.289784148688441));
#761=DIRECTION('',(0.,-1.,0.));
#762=DIRECTION('center_axis',(-0.832050294337844,0.,-0.554700196225229));
#763=DIRECTION('ref_axis',(-0.554700196225229,0.,0.832050294337844));
#764=DIRECTION('',(-0.554700196225229,0.,0.832050294337844));
#765=DIRECTION('',(0.554700196225229,0.,-0.832050294337844));
#766=DIRECTION('center_axis',(0.,1.,0.));
#767=DIRECTION('ref_axis',(-0.471857925532025,0.,0.881674598767944));
#768=DIRECTION('center_axis',(0.,-1.,0.));
#769=DIRECTION('ref_axis',(-0.471857925532025,0.,0.881674598767944));
#770=DIRECTION('',(0.,1.,0.));
#771=DIRECTION('center_axis',(0.,1.,0.));
#772=DIRECTION('ref_axis',(-0.471857925532025,0.,0.881674598767944));
#773=DIRECTION('center_axis',(0.832050294337844,0.,-0.554700196225229));
#774=DIRECTION('ref_axis',(-0.554700196225229,0.,-0.832050294337844));
#775=DIRECTION('',(-0.554700196225229,0.,-0.832050294337844));
#776=DIRECTION('',(0.,-1.,0.));
#777=DIRECTION('',(-0.554700196225229,0.,-0.832050294337844));
#778=DIRECTION('center_axis',(0.,1.,0.));
#779=DIRECTION('ref_axis',(-0.957092026489049,0.,0.289784148688443));
#780=DIRECTION('center_axis',(0.,-1.,0.));
#781=DIRECTION('ref_axis',(-0.957092026489049,0.,0.289784148688443));
#782=DIRECTION('',(0.,1.,0.));
#783=DIRECTION('center_axis',(0.,1.,0.));
#784=DIRECTION('ref_axis',(-0.957092026489049,0.,0.289784148688443));
#785=DIRECTION('center_axis',(1.,0.,-1.97372982155583E-16));
#786=DIRECTION('ref_axis',(-1.97372982155583E-16,0.,-1.));
#787=DIRECTION('',(1.97372982155583E-16,0.,1.));
#788=DIRECTION('',(0.,-1.,0.));
#789=DIRECTION('',(-1.97372982155583E-16,0.,-1.));
#790=DIRECTION('center_axis',(0.,1.,0.));
#791=DIRECTION('ref_axis',(0.707106781186548,0.,0.707106781186548));
#792=DIRECTION('center_axis',(0.,-1.,0.));
#793=DIRECTION('ref_axis',(0.707106781186548,0.,0.707106781186548));
#794=DIRECTION('',(0.,-1.,0.));
#795=DIRECTION('center_axis',(0.,1.,0.));
#796=DIRECTION('ref_axis',(0.707106781186548,0.,0.707106781186548));
#797=DIRECTION('',(0.,1.,0.));
#798=DIRECTION('center_axis',(0.,1.,0.));
#799=DIRECTION('ref_axis',(1.,0.,0.));
#800=DIRECTION('',(1.,0.,0.));
#801=DIRECTION('center_axis',(0.,1.,0.));
#802=DIRECTION('ref_axis',(-0.707106781186548,0.,0.707106781186548));
#803=DIRECTION('',(0.,0.,1.));
#804=DIRECTION('center_axis',(0.,1.,0.));
#805=DIRECTION('ref_axis',(-0.707106781186548,0.,-0.707106781186548));
#806=DIRECTION('',(-1.,0.,0.));
#807=DIRECTION('center_axis',(0.,1.,0.));
#808=DIRECTION('ref_axis',(0.707106781186554,0.,-0.707106781186541));
#809=DIRECTION('',(0.,0.,-1.));
#810=DIRECTION('center_axis',(0.,1.,0.));
#811=DIRECTION('ref_axis',(-0.707106781186544,0.,-0.707106781186551));
#812=DIRECTION('',(-1.,0.,0.));
#813=DIRECTION('center_axis',(0.,1.,0.));
#814=DIRECTION('ref_axis',(0.707106781186548,0.,-0.707106781186548));
#815=DIRECTION('',(0.,0.,-1.));
#816=DIRECTION('center_axis',(0.,-1.,0.));
#817=DIRECTION('ref_axis',(1.,0.,0.));
#818=DIRECTION('center_axis',(0.,-1.,0.));
#819=DIRECTION('ref_axis',(1.,0.,0.));
#820=DIRECTION('center_axis',(0.,-1.,0.));
#821=DIRECTION('ref_axis',(1.,0.,0.));
#822=DIRECTION('center_axis',(0.,-1.,0.));
#823=DIRECTION('ref_axis',(1.,0.,0.));
#824=DIRECTION('center_axis',(0.,-1.,0.));
#825=DIRECTION('ref_axis',(1.,0.,0.));
#826=DIRECTION('center_axis',(0.,-1.,0.));
#827=DIRECTION('ref_axis',(1.,0.,0.));
#828=DIRECTION('center_axis',(0.,-1.,0.));
#829=DIRECTION('ref_axis',(1.,0.,0.));
#830=DIRECTION('center_axis',(0.,-1.,0.));
#831=DIRECTION('ref_axis',(1.,0.,0.));
#832=DIRECTION('center_axis',(0.,-1.,0.));
#833=DIRECTION('ref_axis',(1.,0.,0.));
#834=DIRECTION('center_axis',(0.,-1.,0.));
#835=DIRECTION('ref_axis',(1.,0.,0.));
#836=DIRECTION('center_axis',(0.,0.,1.));
#837=DIRECTION('ref_axis',(1.,0.,0.));
#838=DIRECTION('',(1.,0.,0.));
#839=DIRECTION('',(0.,1.,0.));
#840=DIRECTION('center_axis',(0.,1.,0.));
#841=DIRECTION('ref_axis',(-0.707106781186548,0.,0.707106781186548));
#842=DIRECTION('center_axis',(0.,-1.,0.));
#843=DIRECTION('ref_axis',(-0.707106781186548,0.,0.707106781186548));
#844=DIRECTION('',(0.,-1.,0.));
#845=DIRECTION('center_axis',(0.,1.,0.));
#846=DIRECTION('ref_axis',(-0.707106781186548,0.,-0.707106781186548));
#847=DIRECTION('center_axis',(0.,-1.,0.));
#848=DIRECTION('ref_axis',(-0.707106781186548,0.,-0.707106781186548));
#849=DIRECTION('',(0.,-1.,0.));
#850=DIRECTION('',(0.,1.,0.));
#851=DIRECTION('center_axis',(0.,0.,-1.));
#852=DIRECTION('ref_axis',(-1.,0.,0.));
#853=DIRECTION('',(-1.,0.,0.));
#854=DIRECTION('',(0.,1.,0.));
#855=DIRECTION('center_axis',(0.,1.,0.));
#856=DIRECTION('ref_axis',(0.707106781186554,0.,-0.707106781186541));
#857=DIRECTION('center_axis',(0.,-1.,0.));
#858=DIRECTION('ref_axis',(0.707106781186554,0.,-0.707106781186541));
#859=DIRECTION('center_axis',(0.,1.,0.));
#860=DIRECTION('ref_axis',(-0.707106781186544,0.,-0.707106781186551));
#861=DIRECTION('center_axis',(0.,-1.,0.));
#862=DIRECTION('ref_axis',(-0.707106781186544,0.,-0.707106781186551));
#863=DIRECTION('',(0.,-1.,0.));
#864=DIRECTION('',(0.,1.,0.));
#865=DIRECTION('center_axis',(-1.,0.,0.));
#866=DIRECTION('ref_axis',(0.,0.,1.));
#867=DIRECTION('',(0.,0.,1.));
#868=DIRECTION('center_axis',(0.,1.,0.));
#869=DIRECTION('ref_axis',(0.707106781186548,0.,-0.707106781186548));
#870=DIRECTION('center_axis',(0.,-1.,0.));
#871=DIRECTION('ref_axis',(0.707106781186548,0.,-0.707106781186548));
#872=DIRECTION('',(0.,-1.,0.));
#873=DIRECTION('',(0.,1.,0.));
#874=DIRECTION('center_axis',(1.,0.,0.));
#875=DIRECTION('ref_axis',(0.,0.,-1.));
#876=DIRECTION('',(0.,0.,-1.));
#877=DIRECTION('center_axis',(0.,1.,0.));
#878=DIRECTION('ref_axis',(1.,0.,0.));
#879=DIRECTION('center_axis',(0.,-1.,0.));
#880=DIRECTION('ref_axis',(1.,0.,0.));
#881=DIRECTION('',(0.,-1.,0.));
#882=DIRECTION('center_axis',(0.,1.,0.));
#883=DIRECTION('ref_axis',(1.,0.,0.));
#884=DIRECTION('center_axis',(0.,-1.,0.));
#885=DIRECTION('ref_axis',(1.,0.,0.));
#886=DIRECTION('',(0.,-1.,0.));
#887=DIRECTION('center_axis',(0.,1.,0.));
#888=DIRECTION('ref_axis',(1.,0.,0.));
#889=DIRECTION('center_axis',(0.,-1.,0.));
#890=DIRECTION('ref_axis',(1.,0.,0.));
#891=DIRECTION('',(0.,-1.,0.));
#892=DIRECTION('center_axis',(0.,1.,0.));
#893=DIRECTION('ref_axis',(1.,0.,0.));
#894=DIRECTION('center_axis',(0.,-1.,0.));
#895=DIRECTION('ref_axis',(1.,0.,0.));
#896=DIRECTION('',(0.,-1.,0.));
#897=DIRECTION('center_axis',(0.,1.,0.));
#898=DIRECTION('ref_axis',(1.,0.,0.));
#899=DIRECTION('center_axis',(0.,-1.,0.));
#900=DIRECTION('ref_axis',(1.,0.,0.));
#901=DIRECTION('',(0.,-1.,0.));
#902=DIRECTION('center_axis',(0.,1.,0.));
#903=DIRECTION('ref_axis',(1.,0.,0.));
#904=DIRECTION('center_axis',(0.,-1.,0.));
#905=DIRECTION('ref_axis',(1.,0.,0.));
#906=DIRECTION('',(0.,-1.,0.));
#907=DIRECTION('center_axis',(0.,1.,0.));
#908=DIRECTION('ref_axis',(1.,0.,0.));
#909=DIRECTION('center_axis',(0.,-1.,0.));
#910=DIRECTION('ref_axis',(1.,0.,0.));
#911=DIRECTION('',(0.,-1.,0.));
#912=DIRECTION('center_axis',(0.,1.,0.));
#913=DIRECTION('ref_axis',(1.,0.,0.));
#914=DIRECTION('center_axis',(0.,-1.,0.));
#915=DIRECTION('ref_axis',(1.,0.,0.));
#916=DIRECTION('',(0.,-1.,0.));
#917=DIRECTION('center_axis',(0.,1.,0.));
#918=DIRECTION('ref_axis',(1.,0.,0.));
#919=DIRECTION('center_axis',(0.,-1.,0.));
#920=DIRECTION('ref_axis',(1.,0.,0.));
#921=DIRECTION('',(0.,-1.,0.));
#922=DIRECTION('center_axis',(0.,1.,0.));
#923=DIRECTION('ref_axis',(1.,0.,0.));
#924=DIRECTION('center_axis',(0.,-1.,0.));
#925=DIRECTION('ref_axis',(1.,0.,0.));
#926=DIRECTION('',(0.,-1.,0.));
#927=DIRECTION('center_axis',(0.,0.,-1.));
#928=DIRECTION('ref_axis',(-1.,0.,0.));
#929=DIRECTION('',(-1.,0.,0.));
#930=DIRECTION('center_axis',(-1.,0.,0.));
#931=DIRECTION('ref_axis',(0.,0.,1.));
#932=DIRECTION('',(0.,0.,1.));
#933=DIRECTION('center_axis',(0.,1.,0.));
#934=DIRECTION('ref_axis',(1.,0.,0.));
#935=CARTESIAN_POINT('',(0.,0.,0.));
#936=CARTESIAN_POINT('Origin',(11.964816241512,0.,-128.5));
#937=CARTESIAN_POINT('',(12.7968665358498,0.,-127.945299803775));
#938=CARTESIAN_POINT('',(11.964816241512,0.,-127.5));
#939=CARTESIAN_POINT('Origin',(11.964816241512,0.,-128.5));
#940=CARTESIAN_POINT('',(11.964816241512,5.,-127.5));
#941=CARTESIAN_POINT('',(11.964816241512,0.,-127.5));
#942=CARTESIAN_POINT('',(12.7968665358498,5.,-127.945299803775));
#943=CARTESIAN_POINT('Origin',(11.964816241512,5.,-128.5));
#944=CARTESIAN_POINT('',(12.7968665358498,0.,-127.945299803775));
#945=CARTESIAN_POINT('Origin',(12.5,0.,-127.5));
#946=CARTESIAN_POINT('',(-11.964816241512,0.,-127.5));
#947=CARTESIAN_POINT('',(-22.5,0.,-127.5));
#948=CARTESIAN_POINT('',(-11.964816241512,5.,-127.5));
#949=CARTESIAN_POINT('',(-11.964816241512,0.,-127.5));
#950=CARTESIAN_POINT('',(-22.5,5.,-127.5));
#951=CARTESIAN_POINT('Origin',(21.5,0.,-142.802775637732));
#952=CARTESIAN_POINT('',(22.5,0.,-142.802775637732));
#953=CARTESIAN_POINT('',(22.3320502943378,0.,-142.248075441507));
#954=CARTESIAN_POINT('Origin',(21.5,0.,-142.802775637732));
#955=CARTESIAN_POINT('',(22.3320502943378,5.,-142.248075441507));
#956=CARTESIAN_POINT('',(22.3320502943378,0.,-142.248075441507));
#957=CARTESIAN_POINT('',(22.5,5.,-142.802775637732));
#958=CARTESIAN_POINT('Origin',(21.5,5.,-142.802775637732));
#959=CARTESIAN_POINT('',(22.5,0.,-142.802775637732));
#960=CARTESIAN_POINT('Origin',(22.5,0.,-142.5));
#961=CARTESIAN_POINT('',(12.5,5.,-127.5));
#962=CARTESIAN_POINT('',(12.5,0.,-127.5));
#963=CARTESIAN_POINT('Origin',(-11.964816241512,0.,-128.5));
#964=CARTESIAN_POINT('',(-12.7968665358498,0.,-127.945299803775));
#965=CARTESIAN_POINT('Origin',(-11.964816241512,0.,-128.5));
#966=CARTESIAN_POINT('',(-12.7968665358498,5.,-127.945299803775));
#967=CARTESIAN_POINT('',(-12.7968665358499,0.,-127.945299803775));
#968=CARTESIAN_POINT('Origin',(-11.964816241512,5.,-128.5));
#969=CARTESIAN_POINT('Origin',(-12.5,0.,-127.5));
#970=CARTESIAN_POINT('',(-22.3320502943379,0.,-142.248075441507));
#971=CARTESIAN_POINT('',(-12.5,0.,-127.5));
#972=CARTESIAN_POINT('',(-22.3320502943379,5.,-142.248075441507));
#973=CARTESIAN_POINT('',(-22.3320502943379,0.,-142.248075441507));
#974=CARTESIAN_POINT('',(-12.5,5.,-127.5));
#975=CARTESIAN_POINT('Origin',(-21.5,0.,-142.802775637732));
#976=CARTESIAN_POINT('',(-22.5,0.,-142.802775637732));
#977=CARTESIAN_POINT('Origin',(-21.5,0.,-142.802775637732));
#978=CARTESIAN_POINT('',(-22.5,5.,-142.802775637732));
#979=CARTESIAN_POINT('',(-22.5,0.,-142.802775637732));
#980=CARTESIAN_POINT('Origin',(-21.5,5.,-142.802775637732));
#981=CARTESIAN_POINT('Origin',(-22.5,0.,-142.5));
#982=CARTESIAN_POINT('',(-22.5,0.,-149.));
#983=CARTESIAN_POINT('',(-22.5,0.,-150.));
#984=CARTESIAN_POINT('',(-22.5,5.,-149.));
#985=CARTESIAN_POINT('',(-22.5,0.,-149.));
#986=CARTESIAN_POINT('',(-22.5,5.,-150.));
#987=CARTESIAN_POINT('Origin',(269.,0.,149.));
#988=CARTESIAN_POINT('',(270.,5.,149.));
#989=CARTESIAN_POINT('',(269.,5.,150.));
#990=CARTESIAN_POINT('Origin',(269.,5.,149.));
#991=CARTESIAN_POINT('',(269.,0.,150.));
#992=CARTESIAN_POINT('',(269.,0.,150.));
#993=CARTESIAN_POINT('',(270.,0.,149.));
#994=CARTESIAN_POINT('Origin',(269.,0.,149.));
#995=CARTESIAN_POINT('',(270.,0.,149.));
#996=CARTESIAN_POINT('Origin',(0.,0.,0.));
#997=CARTESIAN_POINT('',(-269.,0.,150.));
#998=CARTESIAN_POINT('',(-270.,0.,150.));
#999=CARTESIAN_POINT('',(-270.,0.,149.));
#1000=CARTESIAN_POINT('Origin',(-269.,0.,149.));
#1001=CARTESIAN_POINT('',(-270.,0.,-149.));
#1002=CARTESIAN_POINT('',(-270.,0.,-150.));
#1003=CARTESIAN_POINT('',(-269.,0.,-150.));
#1004=CARTESIAN_POINT('Origin',(-269.,0.,-149.));
#1005=CARTESIAN_POINT('',(-23.5,0.,-150.));
#1006=CARTESIAN_POINT('',(270.,0.,-150.));
#1007=CARTESIAN_POINT('Origin',(-23.5,0.,-149.));
#1008=CARTESIAN_POINT('',(22.5,0.,-149.));
#1009=CARTESIAN_POINT('',(22.5,0.,-127.5));
#1010=CARTESIAN_POINT('',(23.5,0.,-150.));
#1011=CARTESIAN_POINT('Origin',(23.5,0.,-149.));
#1012=CARTESIAN_POINT('',(269.,0.,-150.));
#1013=CARTESIAN_POINT('',(270.,0.,-150.));
#1014=CARTESIAN_POINT('',(270.,0.,-149.));
#1015=CARTESIAN_POINT('Origin',(269.,0.,-149.));
#1016=CARTESIAN_POINT('',(270.,0.,150.));
#1017=CARTESIAN_POINT('',(-259.75,0.,-142.5));
#1018=CARTESIAN_POINT('Origin',(-257.5,0.,-142.5));
#1019=CARTESIAN_POINT('',(-244.75,0.,-142.5));
#1020=CARTESIAN_POINT('Origin',(-242.5,0.,-142.5));
#1021=CARTESIAN_POINT('',(255.25,0.,-142.5));
#1022=CARTESIAN_POINT('Origin',(257.5,0.,-142.5));
#1023=CARTESIAN_POINT('',(240.25,0.,-142.5));
#1024=CARTESIAN_POINT('Origin',(242.5,0.,-142.5));
#1025=CARTESIAN_POINT('',(-244.75,0.,137.5));
#1026=CARTESIAN_POINT('Origin',(-242.5,0.,137.5));
#1027=CARTESIAN_POINT('',(-259.75,0.,137.5));
#1028=CARTESIAN_POINT('Origin',(-257.5,0.,137.5));
#1029=CARTESIAN_POINT('',(255.25,0.,137.5));
#1030=CARTESIAN_POINT('Origin',(257.5,0.,137.5));
#1031=CARTESIAN_POINT('',(240.25,0.,137.5));
#1032=CARTESIAN_POINT('Origin',(242.5,0.,137.5));
#1033=CARTESIAN_POINT('',(-9.75,0.,137.5));
#1034=CARTESIAN_POINT('Origin',(-7.5,0.,137.5));
#1035=CARTESIAN_POINT('',(5.25,0.,137.5));
#1036=CARTESIAN_POINT('Origin',(7.5,0.,137.5));
#1037=CARTESIAN_POINT('Origin',(-270.,0.,150.));
#1038=CARTESIAN_POINT('',(-269.,5.,150.));
#1039=CARTESIAN_POINT('',(-270.,5.,150.));
#1040=CARTESIAN_POINT('',(-269.,0.,150.));
#1041=CARTESIAN_POINT('Origin',(-269.,0.,149.));
#1042=CARTESIAN_POINT('',(-270.,5.,149.));
#1043=CARTESIAN_POINT('Origin',(-269.,5.,149.));
#1044=CARTESIAN_POINT('',(-270.,0.,149.));
#1045=CARTESIAN_POINT('Origin',(-269.,0.,-149.));
#1046=CARTESIAN_POINT('',(-270.,5.,-149.));
#1047=CARTESIAN_POINT('',(-269.,5.,-150.));
#1048=CARTESIAN_POINT('Origin',(-269.,5.,-149.));
#1049=CARTESIAN_POINT('',(-269.,0.,-150.));
#1050=CARTESIAN_POINT('',(-270.,0.,-149.));
#1051=CARTESIAN_POINT('Origin',(-22.5,0.,-150.));
#1052=CARTESIAN_POINT('',(-23.5,5.,-150.));
#1053=CARTESIAN_POINT('',(270.,5.,-150.));
#1054=CARTESIAN_POINT('',(-23.5,0.,-150.));
#1055=CARTESIAN_POINT('Origin',(-23.5,0.,-149.));
#1056=CARTESIAN_POINT('Origin',(-23.5,5.,-149.));
#1057=CARTESIAN_POINT('Origin',(23.5,0.,-149.));
#1058=CARTESIAN_POINT('',(22.5,5.,-149.));
#1059=CARTESIAN_POINT('',(23.5,5.,-150.));
#1060=CARTESIAN_POINT('Origin',(23.5,5.,-149.));
#1061=CARTESIAN_POINT('',(23.5,0.,-150.));
#1062=CARTESIAN_POINT('',(22.5,0.,-149.));
#1063=CARTESIAN_POINT('Origin',(22.5,0.,-150.));
#1064=CARTESIAN_POINT('',(22.5,5.,-127.5));
#1065=CARTESIAN_POINT('Origin',(269.,0.,-149.));
#1066=CARTESIAN_POINT('',(269.,5.,-150.));
#1067=CARTESIAN_POINT('',(270.,5.,-149.));
#1068=CARTESIAN_POINT('Origin',(269.,5.,-149.));
#1069=CARTESIAN_POINT('',(270.,0.,-149.));
#1070=CARTESIAN_POINT('',(269.,0.,-150.));
#1071=CARTESIAN_POINT('Origin',(270.,0.,150.));
#1072=CARTESIAN_POINT('',(270.,5.,150.));
#1073=CARTESIAN_POINT('Origin',(7.5,0.,137.5));
#1074=CARTESIAN_POINT('',(5.24999999999999,5.,137.5));
#1075=CARTESIAN_POINT('Origin',(7.5,5.,137.5));
#1076=CARTESIAN_POINT('',(5.25,0.,137.5));
#1077=CARTESIAN_POINT('Origin',(-7.5,0.,137.5));
#1078=CARTESIAN_POINT('',(-9.75000000000001,5.,137.5));
#1079=CARTESIAN_POINT('Origin',(-7.5,5.,137.5));
#1080=CARTESIAN_POINT('',(-9.75,0.,137.5));
#1081=CARTESIAN_POINT('Origin',(242.5,0.,137.5));
#1082=CARTESIAN_POINT('',(240.25,5.,137.5));
#1083=CARTESIAN_POINT('Origin',(242.5,5.,137.5));
#1084=CARTESIAN_POINT('',(240.25,0.,137.5));
#1085=CARTESIAN_POINT('Origin',(257.5,0.,137.5));
#1086=CARTESIAN_POINT('',(255.25,5.,137.5));
#1087=CARTESIAN_POINT('Origin',(257.5,5.,137.5));
#1088=CARTESIAN_POINT('',(255.25,0.,137.5));
#1089=CARTESIAN_POINT('Origin',(-257.5,0.,137.5));
#1090=CARTESIAN_POINT('',(-259.75,5.,137.5));
#1091=CARTESIAN_POINT('Origin',(-257.5,5.,137.5));
#1092=CARTESIAN_POINT('',(-259.75,0.,137.5));
#1093=CARTESIAN_POINT('Origin',(-242.5,0.,137.5));
#1094=CARTESIAN_POINT('',(-244.75,5.,137.5));
#1095=CARTESIAN_POINT('Origin',(-242.5,5.,137.5));
#1096=CARTESIAN_POINT('',(-244.75,0.,137.5));
#1097=CARTESIAN_POINT('Origin',(242.5,0.,-142.5));
#1098=CARTESIAN_POINT('',(240.25,5.,-142.5));
#1099=CARTESIAN_POINT('Origin',(242.5,5.,-142.5));
#1100=CARTESIAN_POINT('',(240.25,0.,-142.5));
#1101=CARTESIAN_POINT('Origin',(257.5,0.,-142.5));
#1102=CARTESIAN_POINT('',(255.25,5.,-142.5));
#1103=CARTESIAN_POINT('Origin',(257.5,5.,-142.5));
#1104=CARTESIAN_POINT('',(255.25,0.,-142.5));
#1105=CARTESIAN_POINT('Origin',(-242.5,0.,-142.5));
#1106=CARTESIAN_POINT('',(-244.75,5.,-142.5));
#1107=CARTESIAN_POINT('Origin',(-242.5,5.,-142.5));
#1108=CARTESIAN_POINT('',(-244.75,0.,-142.5));
#1109=CARTESIAN_POINT('Origin',(-257.5,0.,-142.5));
#1110=CARTESIAN_POINT('',(-259.75,5.,-142.5));
#1111=CARTESIAN_POINT('Origin',(-257.5,5.,-142.5));
#1112=CARTESIAN_POINT('',(-259.75,0.,-142.5));
#1113=CARTESIAN_POINT('Origin',(270.,0.,-150.));
#1114=CARTESIAN_POINT('',(270.,5.,-150.));
#1115=CARTESIAN_POINT('Origin',(-270.,0.,-150.));
#1116=CARTESIAN_POINT('',(-270.,5.,-150.));
#1117=CARTESIAN_POINT('Origin',(0.,5.,0.));
#1118=UNCERTAINTY_MEASURE_WITH_UNIT(LENGTH_MEASURE(0.01),#1122,
'DISTANCE_ACCURACY_VALUE',
'Maximum model space distance between geometric entities at asserted c
onnectivities');
#1119=UNCERTAINTY_MEASURE_WITH_UNIT(LENGTH_MEASURE(0.01),#1122,
'DISTANCE_ACCURACY_VALUE',
'Maximum model space distance between geometric entities at asserted c
onnectivities');
#1120=(
GEOMETRIC_REPRESENTATION_CONTEXT(3)
GLOBAL_UNCERTAINTY_ASSIGNED_CONTEXT((#1118))
GLOBAL_UNIT_ASSIGNED_CONTEXT((#1122,#1124,#1125))
REPRESENTATION_CONTEXT('','3D')
);
#1121=(
GEOMETRIC_REPRESENTATION_CONTEXT(3)
GLOBAL_UNCERTAINTY_ASSIGNED_CONTEXT((#1119))
GLOBAL_UNIT_ASSIGNED_CONTEXT((#1122,#1124,#1125))
REPRESENTATION_CONTEXT('','3D')
);
#1122=(
LENGTH_UNIT()
NAMED_UNIT(*)
SI_UNIT(.MILLI.,.METRE.)
);
#1123=(
LENGTH_UNIT()
NAMED_UNIT(*)
SI_UNIT($,.METRE.)
);
#1124=(
NAMED_UNIT(*)
PLANE_ANGLE_UNIT()
SI_UNIT($,.RADIAN.)
);
#1125=(
NAMED_UNIT(*)
SI_UNIT($,.STERADIAN.)
SOLID_ANGLE_UNIT()
);
#1126=SHAPE_DEFINITION_REPRESENTATION(#1127,#1128);
#1127=PRODUCT_DEFINITION_SHAPE('',$,#1130);
#1128=SHAPE_REPRESENTATION('',(#666),#1120);
#1129=PRODUCT_DEFINITION_CONTEXT('part definition',#1134,'design');
#1130=PRODUCT_DEFINITION('Cover Rear Panel','Cover Rear Panel',#1131,#1129);
#1131=PRODUCT_DEFINITION_FORMATION('',$,#1136);
#1132=PRODUCT_RELATED_PRODUCT_CATEGORY('Cover Rear Panel',
'Cover Rear Panel',(#1136));
#1133=APPLICATION_PROTOCOL_DEFINITION('international standard',
'automotive_design',2009,#1134);
#1134=APPLICATION_CONTEXT(
'Core Data for Automotive Mechanical Design Process');
#1135=PRODUCT_CONTEXT('part definition',#1134,'mechanical');
#1136=PRODUCT('Cover Rear Panel','Cover Rear Panel',$,(#1135));
#1137=PRESENTATION_STYLE_ASSIGNMENT((#1139));
#1138=PRESENTATION_STYLE_ASSIGNMENT((#1140));
#1139=SURFACE_STYLE_USAGE(.BOTH.,#1141);
#1140=SURFACE_STYLE_USAGE(.BOTH.,#1142);
#1141=SURFACE_SIDE_STYLE('',(#1143));
#1142=SURFACE_SIDE_STYLE('',(#1144));
#1143=SURFACE_STYLE_FILL_AREA(#1145);
#1144=SURFACE_STYLE_FILL_AREA(#1146);
#1145=FILL_AREA_STYLE('Steel - Satin',(#1147));
#1146=FILL_AREA_STYLE('Acrylic (Clear)',(#1148));
#1147=FILL_AREA_STYLE_COLOUR('Steel - Satin',#1149);
#1148=FILL_AREA_STYLE_COLOUR('Acrylic (Clear)',#1150);
#1149=COLOUR_RGB('Steel - Satin',0.627450980392157,0.627450980392157,0.627450980392157);
#1150=COLOUR_RGB('Acrylic (Clear)',0.964705882352941,0.964705882352941,
0.952941176470588);
ENDSEC;
END-ISO-10303-21;
