# Supplementary material for: An open source extrusion bioprinter based on the E3D motion system and tool changer to enable FRESH and multimaterial bioprinting
Source: Sci Rep. 2021 Nov 3;11:21547. doi: 10.1038/s41598-021-00931-1 (PMC8566469; doi:10.1038/s41598-021-00931-1)
Supplement: Supplementary file 2 — Supplementary Information 2. [file 41598_2021_931_MOESM2_ESM.zip › Printer components, STL and STEP files/Modified Gregory Holloway's toolchanger enclosure/Enclosure panels /DoorPanel.step]

ISO-10303-21;
HEADER;
/* Generated by software containing ST-Developer
 * from STEP Tools, Inc. (www.steptools.com) 
 */

FILE_DESCRIPTION(
/* description */ (''),
/* implementation_level */ '2;1');

FILE_NAME(
/* name */ 
'//argos.storage.uu.se/MyGroups$/Bronze/UPRINT/Manuscripts/Engberg et 
al, April 21.docx.sb-6ca6f2c6-Cniny2/Supplementary material/Printer co
mponents/STEP/DoorPanel.step',
/* time_stamp */ '2021-06-22T11:00:14+02:00',
/* author */ (''),
/* organization */ (''),
/* preprocessor_version */ 'ST-DEVELOPER v18.1',
/* originating_system */ 'Autodesk Translation Framework v10.9.0.1377',

/* authorisation */ '');

FILE_SCHEMA (('AUTOMOTIVE_DESIGN { 1 0 10303 214 3 1 1 }'));
ENDSEC;

DATA;
#10=MECHANICAL_DESIGN_GEOMETRIC_PRESENTATION_REPRESENTATION('',(#13),#635);
#11=SHAPE_REPRESENTATION_RELATIONSHIP('SRR','None',#642,#12);
#12=ADVANCED_BREP_SHAPE_REPRESENTATION('',(#14),#634);
#13=STYLED_ITEM('',(#652),#14);
#14=MANIFOLD_SOLID_BREP('Body1',#367);
#15=FACE_BOUND('',#72,.T.);
#16=FACE_BOUND('',#73,.T.);
#17=FACE_BOUND('',#74,.T.);
#18=FACE_BOUND('',#75,.T.);
#19=FACE_BOUND('',#76,.T.);
#20=FACE_BOUND('',#77,.T.);
#21=FACE_BOUND('',#78,.T.);
#22=FACE_BOUND('',#79,.T.);
#23=FACE_BOUND('',#81,.T.);
#24=FACE_BOUND('',#82,.T.);
#25=FACE_BOUND('',#83,.T.);
#26=FACE_BOUND('',#84,.T.);
#27=FACE_BOUND('',#85,.T.);
#28=FACE_BOUND('',#86,.T.);
#29=FACE_BOUND('',#87,.T.);
#30=FACE_BOUND('',#88,.T.);
#31=PLANE('',#405);
#32=PLANE('',#409);
#33=PLANE('',#413);
#34=PLANE('',#417);
#35=PLANE('',#421);
#36=PLANE('',#422);
#37=FACE_OUTER_BOUND('',#55,.T.);
#38=FACE_OUTER_BOUND('',#56,.T.);
#39=FACE_OUTER_BOUND('',#57,.T.);
#40=FACE_OUTER_BOUND('',#58,.T.);
#41=FACE_OUTER_BOUND('',#59,.T.);
#42=FACE_OUTER_BOUND('',#60,.T.);
#43=FACE_OUTER_BOUND('',#61,.T.);
#44=FACE_OUTER_BOUND('',#62,.T.);
#45=FACE_OUTER_BOUND('',#63,.T.);
#46=FACE_OUTER_BOUND('',#64,.T.);
#47=FACE_OUTER_BOUND('',#65,.T.);
#48=FACE_OUTER_BOUND('',#66,.T.);
#49=FACE_OUTER_BOUND('',#67,.T.);
#50=FACE_OUTER_BOUND('',#68,.T.);
#51=FACE_OUTER_BOUND('',#69,.T.);
#52=FACE_OUTER_BOUND('',#70,.T.);
#53=FACE_OUTER_BOUND('',#71,.T.);
#54=FACE_OUTER_BOUND('',#80,.T.);
#55=EDGE_LOOP('',(#241,#242,#243,#244));
#56=EDGE_LOOP('',(#245,#246,#247,#248));
#57=EDGE_LOOP('',(#249,#250,#251,#252));
#58=EDGE_LOOP('',(#253,#254,#255,#256));
#59=EDGE_LOOP('',(#257,#258,#259,#260));
#60=EDGE_LOOP('',(#261,#262,#263,#264));
#61=EDGE_LOOP('',(#265,#266,#267,#268));
#62=EDGE_LOOP('',(#269,#270,#271,#272));
#63=EDGE_LOOP('',(#273,#274,#275,#276));
#64=EDGE_LOOP('',(#277,#278,#279,#280));
#65=EDGE_LOOP('',(#281,#282,#283,#284));
#66=EDGE_LOOP('',(#285,#286,#287,#288));
#67=EDGE_LOOP('',(#289,#290,#291,#292));
#68=EDGE_LOOP('',(#293,#294,#295,#296));
#69=EDGE_LOOP('',(#297,#298,#299,#300));
#70=EDGE_LOOP('',(#301,#302,#303,#304));
#71=EDGE_LOOP('',(#305,#306,#307,#308,#309,#310,#311,#312));
#72=EDGE_LOOP('',(#313));
#73=EDGE_LOOP('',(#314));
#74=EDGE_LOOP('',(#315));
#75=EDGE_LOOP('',(#316));
#76=EDGE_LOOP('',(#317));
#77=EDGE_LOOP('',(#318));
#78=EDGE_LOOP('',(#319));
#79=EDGE_LOOP('',(#320));
#80=EDGE_LOOP('',(#321,#322,#323,#324,#325,#326,#327,#328));
#81=EDGE_LOOP('',(#329));
#82=EDGE_LOOP('',(#330));
#83=EDGE_LOOP('',(#331));
#84=EDGE_LOOP('',(#332));
#85=EDGE_LOOP('',(#333));
#86=EDGE_LOOP('',(#334));
#87=EDGE_LOOP('',(#335));
#88=EDGE_LOOP('',(#336));
#89=LINE('',#538,#113);
#90=LINE('',#544,#114);
#91=LINE('',#550,#115);
#92=LINE('',#556,#116);
#93=LINE('',#562,#117);
#94=LINE('',#568,#118);
#95=LINE('',#574,#119);
#96=LINE('',#580,#120);
#97=LINE('',#585,#121);
#98=LINE('',#587,#122);
#99=LINE('',#589,#123);
#100=LINE('',#590,#124);
#101=LINE('',#596,#125);
#102=LINE('',#599,#126);
#103=LINE('',#601,#127);
#104=LINE('',#602,#128);
#105=LINE('',#608,#129);
#106=LINE('',#611,#130);
#107=LINE('',#613,#131);
#108=LINE('',#614,#132);
#109=LINE('',#620,#133);
#110=LINE('',#623,#134);
#111=LINE('',#625,#135);
#112=LINE('',#626,#136);
#113=VECTOR('',#429,1.75000000000001);
#114=VECTOR('',#436,1.75000000000001);
#115=VECTOR('',#443,1.75000000000001);
#116=VECTOR('',#450,1.75000000000001);
#117=VECTOR('',#457,1.75000000000001);
#118=VECTOR('',#464,1.75000000000001);
#119=VECTOR('',#471,1.75000000000001);
#120=VECTOR('',#478,1.75000000000001);
#121=VECTOR('',#483,10.);
#122=VECTOR('',#484,10.);
#123=VECTOR('',#485,10.);
#124=VECTOR('',#486,10.);
#125=VECTOR('',#493,10.);
#126=VECTOR('',#496,10.);
#127=VECTOR('',#497,10.);
#128=VECTOR('',#498,10.);
#129=VECTOR('',#505,10.);
#130=VECTOR('',#508,10.);
#131=VECTOR('',#509,10.);
#132=VECTOR('',#510,10.);
#133=VECTOR('',#517,10.);
#134=VECTOR('',#520,10.);
#135=VECTOR('',#521,10.);
#136=VECTOR('',#522,10.);
#137=CIRCLE('',#382,1.75000000000001);
#138=CIRCLE('',#383,1.75000000000001);
#139=CIRCLE('',#385,1.75000000000001);
#140=CIRCLE('',#386,1.75000000000001);
#141=CIRCLE('',#388,1.75000000000001);
#142=CIRCLE('',#389,1.75000000000001);
#143=CIRCLE('',#391,1.75000000000001);
#144=CIRCLE('',#392,1.75000000000001);
#145=CIRCLE('',#394,1.75000000000001);
#146=CIRCLE('',#395,1.75000000000001);
#147=CIRCLE('',#397,1.75000000000001);
#148=CIRCLE('',#398,1.75000000000001);
#149=CIRCLE('',#400,1.75000000000001);
#150=CIRCLE('',#401,1.75000000000001);
#151=CIRCLE('',#403,1.75000000000001);
#152=CIRCLE('',#404,1.75000000000001);
#153=CIRCLE('',#407,2.00000000000006);
#154=CIRCLE('',#408,2.00000000000006);
#155=CIRCLE('',#411,1.99999999999996);
#156=CIRCLE('',#412,1.99999999999996);
#157=CIRCLE('',#415,2.00000000000006);
#158=CIRCLE('',#416,2.00000000000006);
#159=CIRCLE('',#419,1.99999999999999);
#160=CIRCLE('',#420,1.99999999999999);
#161=VERTEX_POINT('',#535);
#162=VERTEX_POINT('',#537);
#163=VERTEX_POINT('',#541);
#164=VERTEX_POINT('',#543);
#165=VERTEX_POINT('',#547);
#166=VERTEX_POINT('',#549);
#167=VERTEX_POINT('',#553);
#168=VERTEX_POINT('',#555);
#169=VERTEX_POINT('',#559);
#170=VERTEX_POINT('',#561);
#171=VERTEX_POINT('',#565);
#172=VERTEX_POINT('',#567);
#173=VERTEX_POINT('',#571);
#174=VERTEX_POINT('',#573);
#175=VERTEX_POINT('',#577);
#176=VERTEX_POINT('',#579);
#177=VERTEX_POINT('',#583);
#178=VERTEX_POINT('',#584);
#179=VERTEX_POINT('',#586);
#180=VERTEX_POINT('',#588);
#181=VERTEX_POINT('',#592);
#182=VERTEX_POINT('',#594);
#183=VERTEX_POINT('',#598);
#184=VERTEX_POINT('',#600);
#185=VERTEX_POINT('',#604);
#186=VERTEX_POINT('',#606);
#187=VERTEX_POINT('',#610);
#188=VERTEX_POINT('',#612);
#189=VERTEX_POINT('',#616);
#190=VERTEX_POINT('',#618);
#191=VERTEX_POINT('',#622);
#192=VERTEX_POINT('',#624);
#193=EDGE_CURVE('',#161,#161,#137,.T.);
#194=EDGE_CURVE('',#161,#162,#89,.T.);
#195=EDGE_CURVE('',#162,#162,#138,.T.);
#196=EDGE_CURVE('',#163,#163,#139,.T.);
#197=EDGE_CURVE('',#163,#164,#90,.T.);
#198=EDGE_CURVE('',#164,#164,#140,.T.);
#199=EDGE_CURVE('',#165,#165,#141,.T.);
#200=EDGE_CURVE('',#165,#166,#91,.T.);
#201=EDGE_CURVE('',#166,#166,#142,.T.);
#202=EDGE_CURVE('',#167,#167,#143,.T.);
#203=EDGE_CURVE('',#167,#168,#92,.T.);
#204=EDGE_CURVE('',#168,#168,#144,.T.);
#205=EDGE_CURVE('',#169,#169,#145,.T.);
#206=EDGE_CURVE('',#169,#170,#93,.T.);
#207=EDGE_CURVE('',#170,#170,#146,.T.);
#208=EDGE_CURVE('',#171,#171,#147,.T.);
#209=EDGE_CURVE('',#171,#172,#94,.T.);
#210=EDGE_CURVE('',#172,#172,#148,.T.);
#211=EDGE_CURVE('',#173,#173,#149,.T.);
#212=EDGE_CURVE('',#173,#174,#95,.T.);
#213=EDGE_CURVE('',#174,#174,#150,.T.);
#214=EDGE_CURVE('',#175,#175,#151,.T.);
#215=EDGE_CURVE('',#175,#176,#96,.T.);
#216=EDGE_CURVE('',#176,#176,#152,.T.);
#217=EDGE_CURVE('',#177,#178,#97,.T.);
#218=EDGE_CURVE('',#177,#179,#98,.T.);
#219=EDGE_CURVE('',#180,#179,#99,.T.);
#220=EDGE_CURVE('',#178,#180,#100,.T.);
#221=EDGE_CURVE('',#178,#181,#153,.T.);
#222=EDGE_CURVE('',#182,#180,#154,.T.);
#223=EDGE_CURVE('',#181,#182,#101,.T.);
#224=EDGE_CURVE('',#181,#183,#102,.T.);
#225=EDGE_CURVE('',#184,#182,#103,.T.);
#226=EDGE_CURVE('',#183,#184,#104,.T.);
#227=EDGE_CURVE('',#183,#185,#155,.T.);
#228=EDGE_CURVE('',#186,#184,#156,.T.);
#229=EDGE_CURVE('',#185,#186,#105,.T.);
#230=EDGE_CURVE('',#185,#187,#106,.T.);
#231=EDGE_CURVE('',#188,#186,#107,.T.);
#232=EDGE_CURVE('',#187,#188,#108,.T.);
#233=EDGE_CURVE('',#187,#189,#157,.T.);
#234=EDGE_CURVE('',#190,#188,#158,.T.);
#235=EDGE_CURVE('',#189,#190,#109,.T.);
#236=EDGE_CURVE('',#189,#191,#110,.T.);
#237=EDGE_CURVE('',#192,#190,#111,.T.);
#238=EDGE_CURVE('',#191,#192,#112,.T.);
#239=EDGE_CURVE('',#191,#177,#159,.T.);
#240=EDGE_CURVE('',#179,#192,#160,.T.);
#241=ORIENTED_EDGE('',*,*,#193,.F.);
#242=ORIENTED_EDGE('',*,*,#194,.T.);
#243=ORIENTED_EDGE('',*,*,#195,.F.);
#244=ORIENTED_EDGE('',*,*,#194,.F.);
#245=ORIENTED_EDGE('',*,*,#196,.F.);
#246=ORIENTED_EDGE('',*,*,#197,.T.);
#247=ORIENTED_EDGE('',*,*,#198,.F.);
#248=ORIENTED_EDGE('',*,*,#197,.F.);
#249=ORIENTED_EDGE('',*,*,#199,.F.);
#250=ORIENTED_EDGE('',*,*,#200,.T.);
#251=ORIENTED_EDGE('',*,*,#201,.F.);
#252=ORIENTED_EDGE('',*,*,#200,.F.);
#253=ORIENTED_EDGE('',*,*,#202,.F.);
#254=ORIENTED_EDGE('',*,*,#203,.T.);
#255=ORIENTED_EDGE('',*,*,#204,.F.);
#256=ORIENTED_EDGE('',*,*,#203,.F.);
#257=ORIENTED_EDGE('',*,*,#205,.F.);
#258=ORIENTED_EDGE('',*,*,#206,.T.);
#259=ORIENTED_EDGE('',*,*,#207,.F.);
#260=ORIENTED_EDGE('',*,*,#206,.F.);
#261=ORIENTED_EDGE('',*,*,#208,.F.);
#262=ORIENTED_EDGE('',*,*,#209,.T.);
#263=ORIENTED_EDGE('',*,*,#210,.F.);
#264=ORIENTED_EDGE('',*,*,#209,.F.);
#265=ORIENTED_EDGE('',*,*,#211,.F.);
#266=ORIENTED_EDGE('',*,*,#212,.T.);
#267=ORIENTED_EDGE('',*,*,#213,.F.);
#268=ORIENTED_EDGE('',*,*,#212,.F.);
#269=ORIENTED_EDGE('',*,*,#214,.F.);
#270=ORIENTED_EDGE('',*,*,#215,.T.);
#271=ORIENTED_EDGE('',*,*,#216,.F.);
#272=ORIENTED_EDGE('',*,*,#215,.F.);
#273=ORIENTED_EDGE('',*,*,#217,.F.);
#274=ORIENTED_EDGE('',*,*,#218,.T.);
#275=ORIENTED_EDGE('',*,*,#219,.F.);
#276=ORIENTED_EDGE('',*,*,#220,.F.);
#277=ORIENTED_EDGE('',*,*,#221,.F.);
#278=ORIENTED_EDGE('',*,*,#220,.T.);
#279=ORIENTED_EDGE('',*,*,#222,.F.);
#280=ORIENTED_EDGE('',*,*,#223,.F.);
#281=ORIENTED_EDGE('',*,*,#224,.F.);
#282=ORIENTED_EDGE('',*,*,#223,.T.);
#283=ORIENTED_EDGE('',*,*,#225,.F.);
#284=ORIENTED_EDGE('',*,*,#226,.F.);
#285=ORIENTED_EDGE('',*,*,#227,.F.);
#286=ORIENTED_EDGE('',*,*,#226,.T.);
#287=ORIENTED_EDGE('',*,*,#228,.F.);
#288=ORIENTED_EDGE('',*,*,#229,.F.);
#289=ORIENTED_EDGE('',*,*,#230,.F.);
#290=ORIENTED_EDGE('',*,*,#229,.T.);
#291=ORIENTED_EDGE('',*,*,#231,.F.);
#292=ORIENTED_EDGE('',*,*,#232,.F.);
#293=ORIENTED_EDGE('',*,*,#233,.F.);
#294=ORIENTED_EDGE('',*,*,#232,.T.);
#295=ORIENTED_EDGE('',*,*,#234,.F.);
#296=ORIENTED_EDGE('',*,*,#235,.F.);
#297=ORIENTED_EDGE('',*,*,#236,.F.);
#298=ORIENTED_EDGE('',*,*,#235,.T.);
#299=ORIENTED_EDGE('',*,*,#237,.F.);
#300=ORIENTED_EDGE('',*,*,#238,.F.);
#301=ORIENTED_EDGE('',*,*,#239,.F.);
#302=ORIENTED_EDGE('',*,*,#238,.T.);
#303=ORIENTED_EDGE('',*,*,#240,.F.);
#304=ORIENTED_EDGE('',*,*,#218,.F.);
#305=ORIENTED_EDGE('',*,*,#240,.T.);
#306=ORIENTED_EDGE('',*,*,#237,.T.);
#307=ORIENTED_EDGE('',*,*,#234,.T.);
#308=ORIENTED_EDGE('',*,*,#231,.T.);
#309=ORIENTED_EDGE('',*,*,#228,.T.);
#310=ORIENTED_EDGE('',*,*,#225,.T.);
#311=ORIENTED_EDGE('',*,*,#222,.T.);
#312=ORIENTED_EDGE('',*,*,#219,.T.);
#313=ORIENTED_EDGE('',*,*,#195,.T.);
#314=ORIENTED_EDGE('',*,*,#198,.T.);
#315=ORIENTED_EDGE('',*,*,#201,.T.);
#316=ORIENTED_EDGE('',*,*,#204,.T.);
#317=ORIENTED_EDGE('',*,*,#207,.T.);
#318=ORIENTED_EDGE('',*,*,#210,.T.);
#319=ORIENTED_EDGE('',*,*,#213,.T.);
#320=ORIENTED_EDGE('',*,*,#216,.T.);
#321=ORIENTED_EDGE('',*,*,#239,.T.);
#322=ORIENTED_EDGE('',*,*,#217,.T.);
#323=ORIENTED_EDGE('',*,*,#221,.T.);
#324=ORIENTED_EDGE('',*,*,#224,.T.);
#325=ORIENTED_EDGE('',*,*,#227,.T.);
#326=ORIENTED_EDGE('',*,*,#230,.T.);
#327=ORIENTED_EDGE('',*,*,#233,.T.);
#328=ORIENTED_EDGE('',*,*,#236,.T.);
#329=ORIENTED_EDGE('',*,*,#193,.T.);
#330=ORIENTED_EDGE('',*,*,#196,.T.);
#331=ORIENTED_EDGE('',*,*,#199,.T.);
#332=ORIENTED_EDGE('',*,*,#202,.T.);
#333=ORIENTED_EDGE('',*,*,#205,.T.);
#334=ORIENTED_EDGE('',*,*,#208,.T.);
#335=ORIENTED_EDGE('',*,*,#211,.T.);
#336=ORIENTED_EDGE('',*,*,#214,.T.);
#337=CYLINDRICAL_SURFACE('',#381,1.75000000000001);
#338=CYLINDRICAL_SURFACE('',#384,1.75000000000001);
#339=CYLINDRICAL_SURFACE('',#387,1.75000000000001);
#340=CYLINDRICAL_SURFACE('',#390,1.75000000000001);
#341=CYLINDRICAL_SURFACE('',#393,1.75000000000001);
#342=CYLINDRICAL_SURFACE('',#396,1.75000000000001);
#343=CYLINDRICAL_SURFACE('',#399,1.75000000000001);
#344=CYLINDRICAL_SURFACE('',#402,1.75000000000001);
#345=CYLINDRICAL_SURFACE('',#406,2.00000000000006);
#346=CYLINDRICAL_SURFACE('',#410,1.99999999999996);
#347=CYLINDRICAL_SURFACE('',#414,2.00000000000006);
#348=CYLINDRICAL_SURFACE('',#418,1.99999999999999);
#349=ADVANCED_FACE('',(#37),#337,.F.);
#350=ADVANCED_FACE('',(#38),#338,.F.);
#351=ADVANCED_FACE('',(#39),#339,.F.);
#352=ADVANCED_FACE('',(#40),#340,.F.);
#353=ADVANCED_FACE('',(#41),#341,.F.);
#354=ADVANCED_FACE('',(#42),#342,.F.);
#355=ADVANCED_FACE('',(#43),#343,.F.);
#356=ADVANCED_FACE('',(#44),#344,.F.);
#357=ADVANCED_FACE('',(#45),#31,.T.);
#358=ADVANCED_FACE('',(#46),#345,.T.);
#359=ADVANCED_FACE('',(#47),#32,.T.);
#360=ADVANCED_FACE('',(#48),#346,.T.);
#361=ADVANCED_FACE('',(#49),#33,.T.);
#362=ADVANCED_FACE('',(#50),#347,.T.);
#363=ADVANCED_FACE('',(#51),#34,.T.);
#364=ADVANCED_FACE('',(#52),#348,.T.);
#365=ADVANCED_FACE('',(#53,#15,#16,#17,#18,#19,#20,#21,#22),#35,.T.);
#366=ADVANCED_FACE('',(#54,#23,#24,#25,#26,#27,#28,#29,#30),#36,.F.);
#367=CLOSED_SHELL('',(#349,#350,#351,#352,#353,#354,#355,#356,#357,#358,
#359,#360,#361,#362,#363,#364,#365,#366));
#368=DERIVED_UNIT_ELEMENT(#370,1.);
#369=DERIVED_UNIT_ELEMENT(#637,-3.);
#370=(
MASS_UNIT()
NAMED_UNIT(*)
SI_UNIT(.KILO.,.GRAM.)
);
#371=DERIVED_UNIT((#368,#369));
#372=MEASURE_REPRESENTATION_ITEM('density measure',
POSITIVE_RATIO_MEASURE(7850.),#371);
#373=PROPERTY_DEFINITION_REPRESENTATION(#378,#375);
#374=PROPERTY_DEFINITION_REPRESENTATION(#379,#376);
#375=REPRESENTATION('material name',(#377),#634);
#376=REPRESENTATION('density',(#372),#634);
#377=DESCRIPTIVE_REPRESENTATION_ITEM('Steel','Steel');
#378=PROPERTY_DEFINITION('material property','material name',#644);
#379=PROPERTY_DEFINITION('material property','density of part',#644);
#380=AXIS2_PLACEMENT_3D('placement',#533,#423,#424);
#381=AXIS2_PLACEMENT_3D('',#534,#425,#426);
#382=AXIS2_PLACEMENT_3D('',#536,#427,#428);
#383=AXIS2_PLACEMENT_3D('',#539,#430,#431);
#384=AXIS2_PLACEMENT_3D('',#540,#432,#433);
#385=AXIS2_PLACEMENT_3D('',#542,#434,#435);
#386=AXIS2_PLACEMENT_3D('',#545,#437,#438);
#387=AXIS2_PLACEMENT_3D('',#546,#439,#440);
#388=AXIS2_PLACEMENT_3D('',#548,#441,#442);
#389=AXIS2_PLACEMENT_3D('',#551,#444,#445);
#390=AXIS2_PLACEMENT_3D('',#552,#446,#447);
#391=AXIS2_PLACEMENT_3D('',#554,#448,#449);
#392=AXIS2_PLACEMENT_3D('',#557,#451,#452);
#393=AXIS2_PLACEMENT_3D('',#558,#453,#454);
#394=AXIS2_PLACEMENT_3D('',#560,#455,#456);
#395=AXIS2_PLACEMENT_3D('',#563,#458,#459);
#396=AXIS2_PLACEMENT_3D('',#564,#460,#461);
#397=AXIS2_PLACEMENT_3D('',#566,#462,#463);
#398=AXIS2_PLACEMENT_3D('',#569,#465,#466);
#399=AXIS2_PLACEMENT_3D('',#570,#467,#468);
#400=AXIS2_PLACEMENT_3D('',#572,#469,#470);
#401=AXIS2_PLACEMENT_3D('',#575,#472,#473);
#402=AXIS2_PLACEMENT_3D('',#576,#474,#475);
#403=AXIS2_PLACEMENT_3D('',#578,#476,#477);
#404=AXIS2_PLACEMENT_3D('',#581,#479,#480);
#405=AXIS2_PLACEMENT_3D('',#582,#481,#482);
#406=AXIS2_PLACEMENT_3D('',#591,#487,#488);
#407=AXIS2_PLACEMENT_3D('',#593,#489,#490);
#408=AXIS2_PLACEMENT_3D('',#595,#491,#492);
#409=AXIS2_PLACEMENT_3D('',#597,#494,#495);
#410=AXIS2_PLACEMENT_3D('',#603,#499,#500);
#411=AXIS2_PLACEMENT_3D('',#605,#501,#502);
#412=AXIS2_PLACEMENT_3D('',#607,#503,#504);
#413=AXIS2_PLACEMENT_3D('',#609,#506,#507);
#414=AXIS2_PLACEMENT_3D('',#615,#511,#512);
#415=AXIS2_PLACEMENT_3D('',#617,#513,#514);
#416=AXIS2_PLACEMENT_3D('',#619,#515,#516);
#417=AXIS2_PLACEMENT_3D('',#621,#518,#519);
#418=AXIS2_PLACEMENT_3D('',#627,#523,#524);
#419=AXIS2_PLACEMENT_3D('',#628,#525,#526);
#420=AXIS2_PLACEMENT_3D('',#629,#527,#528);
#421=AXIS2_PLACEMENT_3D('',#630,#529,#530);
#422=AXIS2_PLACEMENT_3D('',#631,#531,#532);
#423=DIRECTION('axis',(0.,0.,1.));
#424=DIRECTION('refdir',(1.,0.,0.));
#425=DIRECTION('center_axis',(0.,0.,1.));
#426=DIRECTION('ref_axis',(1.,0.,0.));
#427=DIRECTION('center_axis',(0.,0.,1.));
#428=DIRECTION('ref_axis',(1.,0.,0.));
#429=DIRECTION('',(0.,0.,1.));
#430=DIRECTION('center_axis',(0.,0.,-1.));
#431=DIRECTION('ref_axis',(1.,0.,0.));
#432=DIRECTION('center_axis',(0.,0.,1.));
#433=DIRECTION('ref_axis',(1.,0.,0.));
#434=DIRECTION('center_axis',(0.,0.,1.));
#435=DIRECTION('ref_axis',(1.,0.,0.));
#436=DIRECTION('',(0.,0.,1.));
#437=DIRECTION('center_axis',(0.,0.,-1.));
#438=DIRECTION('ref_axis',(1.,0.,0.));
#439=DIRECTION('center_axis',(0.,0.,1.));
#440=DIRECTION('ref_axis',(1.,0.,0.));
#441=DIRECTION('center_axis',(0.,0.,1.));
#442=DIRECTION('ref_axis',(1.,0.,0.));
#443=DIRECTION('',(0.,0.,1.));
#444=DIRECTION('center_axis',(0.,0.,-1.));
#445=DIRECTION('ref_axis',(1.,0.,0.));
#446=DIRECTION('center_axis',(0.,0.,1.));
#447=DIRECTION('ref_axis',(1.,0.,0.));
#448=DIRECTION('center_axis',(0.,0.,1.));
#449=DIRECTION('ref_axis',(1.,0.,0.));
#450=DIRECTION('',(0.,0.,1.));
#451=DIRECTION('center_axis',(0.,0.,-1.));
#452=DIRECTION('ref_axis',(1.,0.,0.));
#453=DIRECTION('center_axis',(0.,0.,1.));
#454=DIRECTION('ref_axis',(1.,0.,0.));
#455=DIRECTION('center_axis',(0.,0.,1.));
#456=DIRECTION('ref_axis',(1.,0.,0.));
#457=DIRECTION('',(0.,0.,1.));
#458=DIRECTION('center_axis',(0.,0.,-1.));
#459=DIRECTION('ref_axis',(1.,0.,0.));
#460=DIRECTION('center_axis',(0.,0.,1.));
#461=DIRECTION('ref_axis',(1.,0.,0.));
#462=DIRECTION('center_axis',(0.,0.,1.));
#463=DIRECTION('ref_axis',(1.,0.,0.));
#464=DIRECTION('',(0.,0.,1.));
#465=DIRECTION('center_axis',(0.,0.,-1.));
#466=DIRECTION('ref_axis',(1.,0.,0.));
#467=DIRECTION('center_axis',(0.,0.,1.));
#468=DIRECTION('ref_axis',(1.,0.,0.));
#469=DIRECTION('center_axis',(0.,0.,1.));
#470=DIRECTION('ref_axis',(1.,0.,0.));
#471=DIRECTION('',(0.,0.,1.));
#472=DIRECTION('center_axis',(0.,0.,-1.));
#473=DIRECTION('ref_axis',(1.,0.,0.));
#474=DIRECTION('center_axis',(0.,0.,1.));
#475=DIRECTION('ref_axis',(1.,0.,0.));
#476=DIRECTION('center_axis',(0.,0.,1.));
#477=DIRECTION('ref_axis',(1.,0.,0.));
#478=DIRECTION('',(0.,0.,1.));
#479=DIRECTION('center_axis',(0.,0.,-1.));
#480=DIRECTION('ref_axis',(1.,0.,0.));
#481=DIRECTION('center_axis',(0.,1.,0.));
#482=DIRECTION('ref_axis',(-1.,0.,0.));
#483=DIRECTION('',(1.,0.,0.));
#484=DIRECTION('',(0.,0.,1.));
#485=DIRECTION('',(-1.,0.,0.));
#486=DIRECTION('',(0.,0.,1.));
#487=DIRECTION('center_axis',(0.,0.,1.));
#488=DIRECTION('ref_axis',(5.32907051820058E-14,1.,0.));
#489=DIRECTION('center_axis',(0.,0.,-1.));
#490=DIRECTION('ref_axis',(5.32907051820058E-14,1.,0.));
#491=DIRECTION('center_axis',(0.,0.,1.));
#492=DIRECTION('ref_axis',(5.32907051820058E-14,1.,0.));
#493=DIRECTION('',(0.,0.,1.));
#494=DIRECTION('center_axis',(1.,-5.6843418860808E-16,0.));
#495=DIRECTION('ref_axis',(5.6843418860808E-16,1.,0.));
#496=DIRECTION('',(-5.6843418860808E-16,-1.,0.));
#497=DIRECTION('',(5.6843418860808E-16,1.,0.));
#498=DIRECTION('',(0.,0.,1.));
#499=DIRECTION('center_axis',(0.,0.,1.));
#500=DIRECTION('ref_axis',(1.,-3.55271367880058E-14,0.));
#501=DIRECTION('center_axis',(0.,0.,-1.));
#502=DIRECTION('ref_axis',(1.,-3.55271367880058E-14,0.));
#503=DIRECTION('center_axis',(0.,0.,1.));
#504=DIRECTION('ref_axis',(1.,-3.55271367880058E-14,0.));
#505=DIRECTION('',(0.,0.,1.));
#506=DIRECTION('center_axis',(-8.79384573960521E-17,-1.,0.));
#507=DIRECTION('ref_axis',(1.,-8.79384573960521E-17,0.));
#508=DIRECTION('',(-1.,8.79384573960521E-17,0.));
#509=DIRECTION('',(1.,-8.79384573960521E-17,0.));
#510=DIRECTION('',(0.,0.,1.));
#511=DIRECTION('center_axis',(0.,0.,1.));
#512=DIRECTION('ref_axis',(-1.77635683940019E-14,-1.,0.));
#513=DIRECTION('center_axis',(0.,0.,-1.));
#514=DIRECTION('ref_axis',(-1.77635683940019E-14,-1.,0.));
#515=DIRECTION('center_axis',(0.,0.,1.));
#516=DIRECTION('ref_axis',(-1.77635683940019E-14,-1.,0.));
#517=DIRECTION('',(0.,0.,1.));
#518=DIRECTION('center_axis',(-1.,0.,0.));
#519=DIRECTION('ref_axis',(0.,-1.,0.));
#520=DIRECTION('',(0.,1.,0.));
#521=DIRECTION('',(0.,-1.,0.));
#522=DIRECTION('',(0.,0.,1.));
#523=DIRECTION('center_axis',(0.,0.,1.));
#524=DIRECTION('ref_axis',(-1.,0.,0.));
#525=DIRECTION('center_axis',(0.,0.,-1.));
#526=DIRECTION('ref_axis',(-1.,0.,0.));
#527=DIRECTION('center_axis',(0.,0.,1.));
#528=DIRECTION('ref_axis',(-1.,0.,0.));
#529=DIRECTION('center_axis',(0.,0.,1.));
#530=DIRECTION('ref_axis',(1.,0.,0.));
#531=DIRECTION('center_axis',(0.,0.,1.));
#532=DIRECTION('ref_axis',(1.,0.,0.));
#533=CARTESIAN_POINT('',(0.,0.,0.));
#534=CARTESIAN_POINT('Origin',(-190.75,-142.,0.));
#535=CARTESIAN_POINT('',(-192.5,-142.,0.));
#536=CARTESIAN_POINT('Origin',(-190.75,-142.,0.));
#537=CARTESIAN_POINT('',(-192.5,-142.,5.));
#538=CARTESIAN_POINT('',(-192.5,-142.,0.));
#539=CARTESIAN_POINT('Origin',(-190.75,-142.,5.));
#540=CARTESIAN_POINT('Origin',(190.75,142.,0.));
#541=CARTESIAN_POINT('',(189.,142.,0.));
#542=CARTESIAN_POINT('Origin',(190.75,142.,0.));
#543=CARTESIAN_POINT('',(189.,142.,5.));
#544=CARTESIAN_POINT('',(189.,142.,0.));
#545=CARTESIAN_POINT('Origin',(190.75,142.,5.));
#546=CARTESIAN_POINT('Origin',(190.75,-142.,0.));
#547=CARTESIAN_POINT('',(189.,-142.,0.));
#548=CARTESIAN_POINT('Origin',(190.75,-142.,0.));
#549=CARTESIAN_POINT('',(189.,-142.,5.));
#550=CARTESIAN_POINT('',(189.,-142.,0.));
#551=CARTESIAN_POINT('Origin',(190.75,-142.,5.));
#552=CARTESIAN_POINT('Origin',(-190.75,142.,0.));
#553=CARTESIAN_POINT('',(-192.5,142.,0.));
#554=CARTESIAN_POINT('Origin',(-190.75,142.,0.));
#555=CARTESIAN_POINT('',(-192.5,142.,5.));
#556=CARTESIAN_POINT('',(-192.5,142.,0.));
#557=CARTESIAN_POINT('Origin',(-190.75,142.,5.));
#558=CARTESIAN_POINT('Origin',(-198.25,-142.,0.));
#559=CARTESIAN_POINT('',(-200.,-142.,0.));
#560=CARTESIAN_POINT('Origin',(-198.25,-142.,0.));
#561=CARTESIAN_POINT('',(-200.,-142.,5.));
#562=CARTESIAN_POINT('',(-200.,-142.,0.));
#563=CARTESIAN_POINT('Origin',(-198.25,-142.,5.));
#564=CARTESIAN_POINT('Origin',(198.25,142.,0.));
#565=CARTESIAN_POINT('',(196.5,142.,0.));
#566=CARTESIAN_POINT('Origin',(198.25,142.,0.));
#567=CARTESIAN_POINT('',(196.5,142.,5.));
#568=CARTESIAN_POINT('',(196.5,142.,0.));
#569=CARTESIAN_POINT('Origin',(198.25,142.,5.));
#570=CARTESIAN_POINT('Origin',(198.25,-142.,0.));
#571=CARTESIAN_POINT('',(196.5,-142.,0.));
#572=CARTESIAN_POINT('Origin',(198.25,-142.,0.));
#573=CARTESIAN_POINT('',(196.5,-142.,5.));
#574=CARTESIAN_POINT('',(196.5,-142.,0.));
#575=CARTESIAN_POINT('Origin',(198.25,-142.,5.));
#576=CARTESIAN_POINT('Origin',(-198.25,142.,0.));
#577=CARTESIAN_POINT('',(-200.,142.,0.));
#578=CARTESIAN_POINT('Origin',(-198.25,142.,0.));
#579=CARTESIAN_POINT('',(-200.,142.,5.));
#580=CARTESIAN_POINT('',(-200.,142.,0.));
#581=CARTESIAN_POINT('Origin',(-198.25,142.,5.));
#582=CARTESIAN_POINT('Origin',(202.,252.,0.));
#583=CARTESIAN_POINT('',(-202.,252.,0.));
#584=CARTESIAN_POINT('',(202.,252.,0.));
#585=CARTESIAN_POINT('',(-202.,252.,0.));
#586=CARTESIAN_POINT('',(-202.,252.,5.));
#587=CARTESIAN_POINT('',(-202.,252.,0.));
#588=CARTESIAN_POINT('',(202.,252.,5.));
#589=CARTESIAN_POINT('',(-202.,252.,5.));
#590=CARTESIAN_POINT('',(202.,252.,0.));
#591=CARTESIAN_POINT('Origin',(202.,250.,0.));
#592=CARTESIAN_POINT('',(204.,250.,0.));
#593=CARTESIAN_POINT('Origin',(202.,250.,0.));
#594=CARTESIAN_POINT('',(204.,250.,5.));
#595=CARTESIAN_POINT('Origin',(202.,250.,5.));
#596=CARTESIAN_POINT('',(204.,250.,0.));
#597=CARTESIAN_POINT('Origin',(204.,-250.,0.));
#598=CARTESIAN_POINT('',(204.,-250.,0.));
#599=CARTESIAN_POINT('',(204.,250.,0.));
#600=CARTESIAN_POINT('',(204.,-250.,5.));
#601=CARTESIAN_POINT('',(204.,250.,5.));
#602=CARTESIAN_POINT('',(204.,-250.,0.));
#603=CARTESIAN_POINT('Origin',(202.,-250.,0.));
#604=CARTESIAN_POINT('',(202.,-252.,0.));
#605=CARTESIAN_POINT('Origin',(202.,-250.,0.));
#606=CARTESIAN_POINT('',(202.,-252.,5.));
#607=CARTESIAN_POINT('Origin',(202.,-250.,5.));
#608=CARTESIAN_POINT('',(202.,-252.,0.));
#609=CARTESIAN_POINT('Origin',(-202.,-252.,0.));
#610=CARTESIAN_POINT('',(-202.,-252.,0.));
#611=CARTESIAN_POINT('',(202.,-252.,0.));
#612=CARTESIAN_POINT('',(-202.,-252.,5.));
#613=CARTESIAN_POINT('',(202.,-252.,5.));
#614=CARTESIAN_POINT('',(-202.,-252.,0.));
#615=CARTESIAN_POINT('Origin',(-202.,-250.,0.));
#616=CARTESIAN_POINT('',(-204.,-250.,0.));
#617=CARTESIAN_POINT('Origin',(-202.,-250.,0.));
#618=CARTESIAN_POINT('',(-204.,-250.,5.));
#619=CARTESIAN_POINT('Origin',(-202.,-250.,5.));
#620=CARTESIAN_POINT('',(-204.,-250.,0.));
#621=CARTESIAN_POINT('Origin',(-204.,250.,0.));
#622=CARTESIAN_POINT('',(-204.,250.,0.));
#623=CARTESIAN_POINT('',(-204.,-250.,0.));
#624=CARTESIAN_POINT('',(-204.,250.,5.));
#625=CARTESIAN_POINT('',(-204.,-250.,5.));
#626=CARTESIAN_POINT('',(-204.,250.,0.));
#627=CARTESIAN_POINT('Origin',(-202.,250.,0.));
#628=CARTESIAN_POINT('Origin',(-202.,250.,0.));
#629=CARTESIAN_POINT('Origin',(-202.,250.,5.));
#630=CARTESIAN_POINT('Origin',(7.105427357601E-14,1.06581410364015E-13,
5.));
#631=CARTESIAN_POINT('Origin',(7.105427357601E-14,1.06581410364015E-13,
0.));
#632=UNCERTAINTY_MEASURE_WITH_UNIT(LENGTH_MEASURE(0.01),#636,
'DISTANCE_ACCURACY_VALUE',
'Maximum model space distance between geometric entities at asserted c
onnectivities');
#633=UNCERTAINTY_MEASURE_WITH_UNIT(LENGTH_MEASURE(0.01),#636,
'DISTANCE_ACCURACY_VALUE',
'Maximum model space distance between geometric entities at asserted c
onnectivities');
#634=(
GEOMETRIC_REPRESENTATION_CONTEXT(3)
GLOBAL_UNCERTAINTY_ASSIGNED_CONTEXT((#632))
GLOBAL_UNIT_ASSIGNED_CONTEXT((#636,#638,#639))
REPRESENTATION_CONTEXT('','3D')
);
#635=(
GEOMETRIC_REPRESENTATION_CONTEXT(3)
GLOBAL_UNCERTAINTY_ASSIGNED_CONTEXT((#633))
GLOBAL_UNIT_ASSIGNED_CONTEXT((#636,#638,#639))
REPRESENTATION_CONTEXT('','3D')
);
#636=(
LENGTH_UNIT()
NAMED_UNIT(*)
SI_UNIT(.MILLI.,.METRE.)
);
#637=(
LENGTH_UNIT()
NAMED_UNIT(*)
SI_UNIT($,.METRE.)
);
#638=(
NAMED_UNIT(*)
PLANE_ANGLE_UNIT()
SI_UNIT($,.RADIAN.)
);
#639=(
NAMED_UNIT(*)
SI_UNIT($,.STERADIAN.)
SOLID_ANGLE_UNIT()
);
#640=SHAPE_DEFINITION_REPRESENTATION(#641,#642);
#641=PRODUCT_DEFINITION_SHAPE('',$,#644);
#642=SHAPE_REPRESENTATION('',(#380),#634);
#643=PRODUCT_DEFINITION_CONTEXT('part definition',#648,'design');
#644=PRODUCT_DEFINITION('DoorPanel','DoorPanel',#645,#643);
#645=PRODUCT_DEFINITION_FORMATION('',$,#650);
#646=PRODUCT_RELATED_PRODUCT_CATEGORY('DoorPanel','DoorPanel',(#650));
#647=APPLICATION_PROTOCOL_DEFINITION('international standard',
'automotive_design',2009,#648);
#648=APPLICATION_CONTEXT(
'Core Data for Automotive Mechanical Design Process');
#649=PRODUCT_CONTEXT('part definition',#648,'mechanical');
#650=PRODUCT('DoorPanel','DoorPanel',$,(#649));
#651=PRESENTATION_STYLE_ASSIGNMENT((#653));
#652=PRESENTATION_STYLE_ASSIGNMENT((#654));
#653=SURFACE_STYLE_USAGE(.BOTH.,#655);
#654=SURFACE_STYLE_USAGE(.BOTH.,#656);
#655=SURFACE_SIDE_STYLE('',(#657));
#656=SURFACE_SIDE_STYLE('',(#658));
#657=SURFACE_STYLE_FILL_AREA(#659);
#658=SURFACE_STYLE_FILL_AREA(#660);
#659=FILL_AREA_STYLE('Steel - Satin',(#661));
#660=FILL_AREA_STYLE('Glass (Clear)',(#662));
#661=FILL_AREA_STYLE_COLOUR('Steel - Satin',#663);
#662=FILL_AREA_STYLE_COLOUR('Glass (Clear)',#664);
#663=COLOUR_RGB('Steel - Satin',0.627450980392157,0.627450980392157,0.627450980392157);
#664=COLOUR_RGB('Glass (Clear)',0.964705882352941,0.964705882352941,0.952941176470588);
ENDSEC;
END-ISO-10303-21;
