# Supplementary material for: An open source extrusion bioprinter based on the E3D motion system and tool changer to enable FRESH and multimaterial bioprinting
Source: Sci Rep. 2021 Nov 3;11:21547. doi: 10.1038/s41598-021-00931-1 (PMC8566469; doi:10.1038/s41598-021-00931-1)
Supplement: Supplementary file 2 — Supplementary Information 2. [file 41598_2021_931_MOESM2_ESM.zip › Printer components, STL and STEP files/Modified Gregory Holloway's toolchanger enclosure/Enclosure panels /Cover Top Panel.step]

ISO-10303-21;
HEADER;
/* Generated by software containing ST-Developer
 * from STEP Tools, Inc. (www.steptools.com) 
 */

FILE_DESCRIPTION(
/* description */ (''),
/* implementation_level */ '2;1');

FILE_NAME(
/* name */ 
'//argos.storage.uu.se/MyGroups$/Bronze/UPRINT/Manuscripts/Engberg et 
al, April 21.docx.sb-6ca6f2c6-Cniny2/Supplementary material/Printer co
mponents/STEP/Cover Top Panel.step',
/* time_stamp */ '2021-06-22T11:01:42+02:00',
/* author */ (''),
/* organization */ (''),
/* preprocessor_version */ 'ST-DEVELOPER v18.1',
/* originating_system */ 'Autodesk Translation Framework v10.9.0.1377',

/* authorisation */ '');

FILE_SCHEMA (('AUTOMOTIVE_DESIGN { 1 0 10303 214 3 1 1 }'));
ENDSEC;

DATA;
#10=MECHANICAL_DESIGN_GEOMETRIC_PRESENTATION_REPRESENTATION('',(#13),#2847);
#11=SHAPE_REPRESENTATION_RELATIONSHIP('SRR','None',#2854,#12);
#12=ADVANCED_BREP_SHAPE_REPRESENTATION('',(#14),#2846);
#13=STYLED_ITEM('',(#2863),#14);
#14=MANIFOLD_SOLID_BREP('Body1',#1683);
#15=FACE_BOUND('',#376,.T.);
#16=FACE_BOUND('',#377,.T.);
#17=FACE_BOUND('',#378,.T.);
#18=FACE_BOUND('',#379,.T.);
#19=FACE_BOUND('',#380,.T.);
#20=FACE_BOUND('',#381,.T.);
#21=FACE_BOUND('',#382,.T.);
#22=FACE_BOUND('',#383,.T.);
#23=FACE_BOUND('',#384,.T.);
#24=FACE_BOUND('',#385,.T.);
#25=FACE_BOUND('',#386,.T.);
#26=FACE_BOUND('',#387,.T.);
#27=FACE_BOUND('',#388,.T.);
#28=FACE_BOUND('',#389,.T.);
#29=FACE_BOUND('',#390,.T.);
#30=FACE_BOUND('',#391,.T.);
#31=FACE_BOUND('',#392,.T.);
#32=FACE_BOUND('',#393,.T.);
#33=FACE_BOUND('',#394,.T.);
#34=FACE_BOUND('',#395,.T.);
#35=FACE_BOUND('',#396,.T.);
#36=FACE_BOUND('',#397,.T.);
#37=FACE_BOUND('',#398,.T.);
#38=FACE_BOUND('',#399,.T.);
#39=FACE_BOUND('',#400,.T.);
#40=FACE_BOUND('',#401,.T.);
#41=FACE_BOUND('',#402,.T.);
#42=FACE_BOUND('',#403,.T.);
#43=FACE_BOUND('',#404,.T.);
#44=FACE_BOUND('',#405,.T.);
#45=FACE_BOUND('',#406,.T.);
#46=FACE_BOUND('',#407,.T.);
#47=FACE_BOUND('',#408,.T.);
#48=FACE_BOUND('',#409,.T.);
#49=FACE_BOUND('',#410,.T.);
#50=FACE_BOUND('',#411,.T.);
#51=FACE_BOUND('',#412,.T.);
#52=FACE_BOUND('',#413,.T.);
#53=FACE_BOUND('',#414,.T.);
#54=FACE_BOUND('',#415,.T.);
#55=FACE_BOUND('',#416,.T.);
#56=FACE_BOUND('',#417,.T.);
#57=FACE_BOUND('',#418,.T.);
#58=FACE_BOUND('',#419,.T.);
#59=FACE_BOUND('',#443,.T.);
#60=FACE_BOUND('',#444,.T.);
#61=FACE_BOUND('',#445,.T.);
#62=FACE_BOUND('',#446,.T.);
#63=FACE_BOUND('',#447,.T.);
#64=FACE_BOUND('',#448,.T.);
#65=FACE_BOUND('',#449,.T.);
#66=FACE_BOUND('',#450,.T.);
#67=FACE_BOUND('',#451,.T.);
#68=FACE_BOUND('',#452,.T.);
#69=FACE_BOUND('',#453,.T.);
#70=FACE_BOUND('',#454,.T.);
#71=FACE_BOUND('',#455,.T.);
#72=FACE_BOUND('',#456,.T.);
#73=FACE_BOUND('',#457,.T.);
#74=FACE_BOUND('',#458,.T.);
#75=FACE_BOUND('',#459,.T.);
#76=FACE_BOUND('',#460,.T.);
#77=FACE_BOUND('',#461,.T.);
#78=FACE_BOUND('',#462,.T.);
#79=FACE_BOUND('',#463,.T.);
#80=FACE_BOUND('',#464,.T.);
#81=FACE_BOUND('',#465,.T.);
#82=FACE_BOUND('',#466,.T.);
#83=FACE_BOUND('',#467,.T.);
#84=FACE_BOUND('',#468,.T.);
#85=FACE_BOUND('',#469,.T.);
#86=FACE_BOUND('',#470,.T.);
#87=FACE_BOUND('',#471,.T.);
#88=FACE_BOUND('',#472,.T.);
#89=FACE_BOUND('',#473,.T.);
#90=FACE_BOUND('',#474,.T.);
#91=FACE_BOUND('',#475,.T.);
#92=FACE_BOUND('',#476,.T.);
#93=FACE_BOUND('',#477,.T.);
#94=FACE_BOUND('',#478,.T.);
#95=FACE_BOUND('',#479,.T.);
#96=FACE_BOUND('',#480,.T.);
#97=FACE_BOUND('',#481,.T.);
#98=FACE_BOUND('',#482,.T.);
#99=FACE_BOUND('',#483,.T.);
#100=FACE_BOUND('',#484,.T.);
#101=FACE_BOUND('',#485,.T.);
#102=FACE_BOUND('',#486,.T.);
#103=CIRCLE('',#1699,10.);
#104=CIRCLE('',#1700,10.);
#105=CIRCLE('',#1703,10.);
#106=CIRCLE('',#1704,10.);
#107=CIRCLE('',#1706,1.74999999999999);
#108=CIRCLE('',#1707,1.74999999999999);
#109=CIRCLE('',#1709,1.75000000000001);
#110=CIRCLE('',#1710,1.75000000000001);
#111=CIRCLE('',#1712,1.75);
#112=CIRCLE('',#1713,1.75);
#113=CIRCLE('',#1715,1.75000000000001);
#114=CIRCLE('',#1716,1.75000000000001);
#115=CIRCLE('',#1718,1.75000000000001);
#116=CIRCLE('',#1719,1.75000000000001);
#117=CIRCLE('',#1721,1.75000000000001);
#118=CIRCLE('',#1722,1.75000000000001);
#119=CIRCLE('',#1724,1.75000000000001);
#120=CIRCLE('',#1725,1.75000000000001);
#121=CIRCLE('',#1727,1.74999999999999);
#122=CIRCLE('',#1728,1.74999999999999);
#123=CIRCLE('',#1730,1.75000000000001);
#124=CIRCLE('',#1731,1.75000000000001);
#125=CIRCLE('',#1733,1.75);
#126=CIRCLE('',#1734,1.75);
#127=CIRCLE('',#1736,1.75000000000001);
#128=CIRCLE('',#1737,1.75000000000001);
#129=CIRCLE('',#1739,1.75000000000001);
#130=CIRCLE('',#1740,1.75000000000001);
#131=CIRCLE('',#1742,1.75);
#132=CIRCLE('',#1743,1.75);
#133=CIRCLE('',#1745,1.75000000000001);
#134=CIRCLE('',#1746,1.75000000000001);
#135=CIRCLE('',#1748,1.74999999999999);
#136=CIRCLE('',#1749,1.74999999999999);
#137=CIRCLE('',#1751,1.75000000000001);
#138=CIRCLE('',#1752,1.75000000000001);
#139=CIRCLE('',#1754,1.74999999999999);
#140=CIRCLE('',#1755,1.74999999999999);
#141=CIRCLE('',#1757,1.75000000000001);
#142=CIRCLE('',#1758,1.75000000000001);
#143=CIRCLE('',#1760,1.75000000000001);
#144=CIRCLE('',#1761,1.75000000000001);
#145=CIRCLE('',#1763,1.75);
#146=CIRCLE('',#1764,1.75);
#147=CIRCLE('',#1766,1.);
#148=CIRCLE('',#1767,1.);
#149=CIRCLE('',#1770,1.);
#150=CIRCLE('',#1771,1.);
#151=CIRCLE('',#1772,1.);
#152=CIRCLE('',#1773,10.);
#153=CIRCLE('',#1774,10.);
#154=CIRCLE('',#1775,10.);
#155=CIRCLE('',#1776,10.);
#156=CIRCLE('',#1777,10.);
#157=CIRCLE('',#1778,10.);
#158=CIRCLE('',#1779,10.);
#159=CIRCLE('',#1780,10.);
#160=CIRCLE('',#1781,10.);
#161=CIRCLE('',#1782,10.);
#162=CIRCLE('',#1783,10.);
#163=CIRCLE('',#1784,10.);
#164=CIRCLE('',#1785,10.);
#165=CIRCLE('',#1786,10.);
#166=CIRCLE('',#1787,2.25);
#167=CIRCLE('',#1788,2.25000000000001);
#168=CIRCLE('',#1789,2.25);
#169=CIRCLE('',#1790,2.25000000000001);
#170=CIRCLE('',#1791,2.25000000000001);
#171=CIRCLE('',#1792,2.25000000000001);
#172=CIRCLE('',#1793,2.25000000000001);
#173=CIRCLE('',#1794,2.25000000000001);
#174=CIRCLE('',#1795,2.25000000000001);
#175=CIRCLE('',#1796,2.25000000000001);
#176=CIRCLE('',#1797,2.25000000000001);
#177=CIRCLE('',#1798,2.25);
#178=CIRCLE('',#1799,2.25000000000001);
#179=CIRCLE('',#1800,2.25);
#180=CIRCLE('',#1801,2.25000000000001);
#181=CIRCLE('',#1802,2.25000000000001);
#182=CIRCLE('',#1804,1.);
#183=CIRCLE('',#1807,1.);
#184=CIRCLE('',#1809,1.);
#185=CIRCLE('',#1811,2.25000000000001);
#186=CIRCLE('',#1813,2.25000000000001);
#187=CIRCLE('',#1815,2.25);
#188=CIRCLE('',#1817,2.25000000000001);
#189=CIRCLE('',#1819,2.25);
#190=CIRCLE('',#1821,2.25000000000001);
#191=CIRCLE('',#1823,2.25000000000001);
#192=CIRCLE('',#1825,2.25000000000001);
#193=CIRCLE('',#1827,2.25000000000001);
#194=CIRCLE('',#1829,2.25000000000001);
#195=CIRCLE('',#1831,2.25000000000001);
#196=CIRCLE('',#1833,2.25000000000001);
#197=CIRCLE('',#1835,2.25000000000001);
#198=CIRCLE('',#1837,2.25);
#199=CIRCLE('',#1839,2.25000000000001);
#200=CIRCLE('',#1841,2.25);
#201=CIRCLE('',#1845,10.);
#202=CIRCLE('',#1846,10.);
#203=CIRCLE('',#1847,10.);
#204=CIRCLE('',#1848,10.);
#205=CIRCLE('',#1849,10.);
#206=CIRCLE('',#1850,10.);
#207=CIRCLE('',#1851,10.);
#208=CIRCLE('',#1852,10.);
#209=CIRCLE('',#1853,10.);
#210=CIRCLE('',#1854,10.);
#211=CIRCLE('',#1855,10.);
#212=CIRCLE('',#1856,10.);
#213=CIRCLE('',#1857,10.);
#214=CIRCLE('',#1858,10.);
#215=CYLINDRICAL_SURFACE('',#1698,10.);
#216=CYLINDRICAL_SURFACE('',#1702,10.);
#217=CYLINDRICAL_SURFACE('',#1705,1.74999999999999);
#218=CYLINDRICAL_SURFACE('',#1708,1.75000000000001);
#219=CYLINDRICAL_SURFACE('',#1711,1.75);
#220=CYLINDRICAL_SURFACE('',#1714,1.75000000000001);
#221=CYLINDRICAL_SURFACE('',#1717,1.75000000000001);
#222=CYLINDRICAL_SURFACE('',#1720,1.75000000000001);
#223=CYLINDRICAL_SURFACE('',#1723,1.75000000000001);
#224=CYLINDRICAL_SURFACE('',#1726,1.74999999999999);
#225=CYLINDRICAL_SURFACE('',#1729,1.75000000000001);
#226=CYLINDRICAL_SURFACE('',#1732,1.75);
#227=CYLINDRICAL_SURFACE('',#1735,1.75000000000001);
#228=CYLINDRICAL_SURFACE('',#1738,1.75000000000001);
#229=CYLINDRICAL_SURFACE('',#1741,1.75);
#230=CYLINDRICAL_SURFACE('',#1744,1.75000000000001);
#231=CYLINDRICAL_SURFACE('',#1747,1.74999999999999);
#232=CYLINDRICAL_SURFACE('',#1750,1.75000000000001);
#233=CYLINDRICAL_SURFACE('',#1753,1.74999999999999);
#234=CYLINDRICAL_SURFACE('',#1756,1.75000000000001);
#235=CYLINDRICAL_SURFACE('',#1759,1.75000000000001);
#236=CYLINDRICAL_SURFACE('',#1762,1.75);
#237=CYLINDRICAL_SURFACE('',#1765,1.);
#238=CYLINDRICAL_SURFACE('',#1803,1.);
#239=CYLINDRICAL_SURFACE('',#1806,1.);
#240=CYLINDRICAL_SURFACE('',#1808,1.);
#241=CYLINDRICAL_SURFACE('',#1810,2.25000000000001);
#242=CYLINDRICAL_SURFACE('',#1812,2.25000000000001);
#243=CYLINDRICAL_SURFACE('',#1814,2.25);
#244=CYLINDRICAL_SURFACE('',#1816,2.25000000000001);
#245=CYLINDRICAL_SURFACE('',#1818,2.25);
#246=CYLINDRICAL_SURFACE('',#1820,2.25000000000001);
#247=CYLINDRICAL_SURFACE('',#1822,2.25000000000001);
#248=CYLINDRICAL_SURFACE('',#1824,2.25000000000001);
#249=CYLINDRICAL_SURFACE('',#1826,2.25000000000001);
#250=CYLINDRICAL_SURFACE('',#1828,2.25000000000001);
#251=CYLINDRICAL_SURFACE('',#1830,2.25000000000001);
#252=CYLINDRICAL_SURFACE('',#1832,2.25000000000001);
#253=CYLINDRICAL_SURFACE('',#1834,2.25000000000001);
#254=CYLINDRICAL_SURFACE('',#1836,2.25);
#255=CYLINDRICAL_SURFACE('',#1838,2.25000000000001);
#256=CYLINDRICAL_SURFACE('',#1840,2.25);
#257=CYLINDRICAL_SURFACE('',#1860,10.);
#258=CYLINDRICAL_SURFACE('',#1862,10.);
#259=CYLINDRICAL_SURFACE('',#1864,10.);
#260=CYLINDRICAL_SURFACE('',#1866,10.);
#261=CYLINDRICAL_SURFACE('',#1868,10.);
#262=CYLINDRICAL_SURFACE('',#1870,10.);
#263=CYLINDRICAL_SURFACE('',#1872,10.);
#264=CYLINDRICAL_SURFACE('',#1874,10.);
#265=CYLINDRICAL_SURFACE('',#1876,10.);
#266=CYLINDRICAL_SURFACE('',#1878,10.);
#267=CYLINDRICAL_SURFACE('',#1880,10.);
#268=CYLINDRICAL_SURFACE('',#1882,10.);
#269=CYLINDRICAL_SURFACE('',#1884,10.);
#270=CYLINDRICAL_SURFACE('',#1886,10.);
#271=FACE_OUTER_BOUND('',#349,.T.);
#272=FACE_OUTER_BOUND('',#350,.T.);
#273=FACE_OUTER_BOUND('',#351,.T.);
#274=FACE_OUTER_BOUND('',#352,.T.);
#275=FACE_OUTER_BOUND('',#353,.T.);
#276=FACE_OUTER_BOUND('',#354,.T.);
#277=FACE_OUTER_BOUND('',#355,.T.);
#278=FACE_OUTER_BOUND('',#356,.T.);
#279=FACE_OUTER_BOUND('',#357,.T.);
#280=FACE_OUTER_BOUND('',#358,.T.);
#281=FACE_OUTER_BOUND('',#359,.T.);
#282=FACE_OUTER_BOUND('',#360,.T.);
#283=FACE_OUTER_BOUND('',#361,.T.);
#284=FACE_OUTER_BOUND('',#362,.T.);
#285=FACE_OUTER_BOUND('',#363,.T.);
#286=FACE_OUTER_BOUND('',#364,.T.);
#287=FACE_OUTER_BOUND('',#365,.T.);
#288=FACE_OUTER_BOUND('',#366,.T.);
#289=FACE_OUTER_BOUND('',#367,.T.);
#290=FACE_OUTER_BOUND('',#368,.T.);
#291=FACE_OUTER_BOUND('',#369,.T.);
#292=FACE_OUTER_BOUND('',#370,.T.);
#293=FACE_OUTER_BOUND('',#371,.T.);
#294=FACE_OUTER_BOUND('',#372,.T.);
#295=FACE_OUTER_BOUND('',#373,.T.);
#296=FACE_OUTER_BOUND('',#374,.T.);
#297=FACE_OUTER_BOUND('',#375,.T.);
#298=FACE_OUTER_BOUND('',#420,.T.);
#299=FACE_OUTER_BOUND('',#421,.T.);
#300=FACE_OUTER_BOUND('',#422,.T.);
#301=FACE_OUTER_BOUND('',#423,.T.);
#302=FACE_OUTER_BOUND('',#424,.T.);
#303=FACE_OUTER_BOUND('',#425,.T.);
#304=FACE_OUTER_BOUND('',#426,.T.);
#305=FACE_OUTER_BOUND('',#427,.T.);
#306=FACE_OUTER_BOUND('',#428,.T.);
#307=FACE_OUTER_BOUND('',#429,.T.);
#308=FACE_OUTER_BOUND('',#430,.T.);
#309=FACE_OUTER_BOUND('',#431,.T.);
#310=FACE_OUTER_BOUND('',#432,.T.);
#311=FACE_OUTER_BOUND('',#433,.T.);
#312=FACE_OUTER_BOUND('',#434,.T.);
#313=FACE_OUTER_BOUND('',#435,.T.);
#314=FACE_OUTER_BOUND('',#436,.T.);
#315=FACE_OUTER_BOUND('',#437,.T.);
#316=FACE_OUTER_BOUND('',#438,.T.);
#317=FACE_OUTER_BOUND('',#439,.T.);
#318=FACE_OUTER_BOUND('',#440,.T.);
#319=FACE_OUTER_BOUND('',#441,.T.);
#320=FACE_OUTER_BOUND('',#442,.T.);
#321=FACE_OUTER_BOUND('',#487,.T.);
#322=FACE_OUTER_BOUND('',#488,.T.);
#323=FACE_OUTER_BOUND('',#489,.T.);
#324=FACE_OUTER_BOUND('',#490,.T.);
#325=FACE_OUTER_BOUND('',#491,.T.);
#326=FACE_OUTER_BOUND('',#492,.T.);
#327=FACE_OUTER_BOUND('',#493,.T.);
#328=FACE_OUTER_BOUND('',#494,.T.);
#329=FACE_OUTER_BOUND('',#495,.T.);
#330=FACE_OUTER_BOUND('',#496,.T.);
#331=FACE_OUTER_BOUND('',#497,.T.);
#332=FACE_OUTER_BOUND('',#498,.T.);
#333=FACE_OUTER_BOUND('',#499,.T.);
#334=FACE_OUTER_BOUND('',#500,.T.);
#335=FACE_OUTER_BOUND('',#501,.T.);
#336=FACE_OUTER_BOUND('',#502,.T.);
#337=FACE_OUTER_BOUND('',#503,.T.);
#338=FACE_OUTER_BOUND('',#504,.T.);
#339=FACE_OUTER_BOUND('',#505,.T.);
#340=FACE_OUTER_BOUND('',#506,.T.);
#341=FACE_OUTER_BOUND('',#507,.T.);
#342=FACE_OUTER_BOUND('',#508,.T.);
#343=FACE_OUTER_BOUND('',#509,.T.);
#344=FACE_OUTER_BOUND('',#510,.T.);
#345=FACE_OUTER_BOUND('',#511,.T.);
#346=FACE_OUTER_BOUND('',#512,.T.);
#347=FACE_OUTER_BOUND('',#513,.T.);
#348=FACE_OUTER_BOUND('',#514,.T.);
#349=EDGE_LOOP('',(#1127,#1128,#1129,#1130));
#350=EDGE_LOOP('',(#1131,#1132,#1133,#1134));
#351=EDGE_LOOP('',(#1135,#1136,#1137,#1138));
#352=EDGE_LOOP('',(#1139,#1140,#1141,#1142));
#353=EDGE_LOOP('',(#1143,#1144,#1145,#1146));
#354=EDGE_LOOP('',(#1147,#1148,#1149,#1150));
#355=EDGE_LOOP('',(#1151,#1152,#1153,#1154));
#356=EDGE_LOOP('',(#1155,#1156,#1157,#1158));
#357=EDGE_LOOP('',(#1159,#1160,#1161,#1162));
#358=EDGE_LOOP('',(#1163,#1164,#1165,#1166));
#359=EDGE_LOOP('',(#1167,#1168,#1169,#1170));
#360=EDGE_LOOP('',(#1171,#1172,#1173,#1174));
#361=EDGE_LOOP('',(#1175,#1176,#1177,#1178));
#362=EDGE_LOOP('',(#1179,#1180,#1181,#1182));
#363=EDGE_LOOP('',(#1183,#1184,#1185,#1186));
#364=EDGE_LOOP('',(#1187,#1188,#1189,#1190));
#365=EDGE_LOOP('',(#1191,#1192,#1193,#1194));
#366=EDGE_LOOP('',(#1195,#1196,#1197,#1198));
#367=EDGE_LOOP('',(#1199,#1200,#1201,#1202));
#368=EDGE_LOOP('',(#1203,#1204,#1205,#1206));
#369=EDGE_LOOP('',(#1207,#1208,#1209,#1210));
#370=EDGE_LOOP('',(#1211,#1212,#1213,#1214));
#371=EDGE_LOOP('',(#1215,#1216,#1217,#1218));
#372=EDGE_LOOP('',(#1219,#1220,#1221,#1222));
#373=EDGE_LOOP('',(#1223,#1224,#1225,#1226));
#374=EDGE_LOOP('',(#1227,#1228,#1229,#1230));
#375=EDGE_LOOP('',(#1231,#1232,#1233,#1234,#1235,#1236,#1237,#1238));
#376=EDGE_LOOP('',(#1239,#1240,#1241,#1242));
#377=EDGE_LOOP('',(#1243,#1244,#1245,#1246));
#378=EDGE_LOOP('',(#1247,#1248,#1249,#1250));
#379=EDGE_LOOP('',(#1251,#1252,#1253,#1254));
#380=EDGE_LOOP('',(#1255,#1256,#1257,#1258));
#381=EDGE_LOOP('',(#1259,#1260,#1261,#1262));
#382=EDGE_LOOP('',(#1263,#1264,#1265,#1266));
#383=EDGE_LOOP('',(#1267,#1268,#1269,#1270));
#384=EDGE_LOOP('',(#1271));
#385=EDGE_LOOP('',(#1272));
#386=EDGE_LOOP('',(#1273));
#387=EDGE_LOOP('',(#1274));
#388=EDGE_LOOP('',(#1275));
#389=EDGE_LOOP('',(#1276));
#390=EDGE_LOOP('',(#1277));
#391=EDGE_LOOP('',(#1278));
#392=EDGE_LOOP('',(#1279));
#393=EDGE_LOOP('',(#1280));
#394=EDGE_LOOP('',(#1281));
#395=EDGE_LOOP('',(#1282));
#396=EDGE_LOOP('',(#1283));
#397=EDGE_LOOP('',(#1284));
#398=EDGE_LOOP('',(#1285));
#399=EDGE_LOOP('',(#1286));
#400=EDGE_LOOP('',(#1287));
#401=EDGE_LOOP('',(#1288));
#402=EDGE_LOOP('',(#1289));
#403=EDGE_LOOP('',(#1290));
#404=EDGE_LOOP('',(#1291));
#405=EDGE_LOOP('',(#1292));
#406=EDGE_LOOP('',(#1293));
#407=EDGE_LOOP('',(#1294));
#408=EDGE_LOOP('',(#1295));
#409=EDGE_LOOP('',(#1296));
#410=EDGE_LOOP('',(#1297));
#411=EDGE_LOOP('',(#1298));
#412=EDGE_LOOP('',(#1299));
#413=EDGE_LOOP('',(#1300));
#414=EDGE_LOOP('',(#1301));
#415=EDGE_LOOP('',(#1302));
#416=EDGE_LOOP('',(#1303));
#417=EDGE_LOOP('',(#1304));
#418=EDGE_LOOP('',(#1305));
#419=EDGE_LOOP('',(#1306));
#420=EDGE_LOOP('',(#1307,#1308,#1309,#1310));
#421=EDGE_LOOP('',(#1311,#1312,#1313,#1314));
#422=EDGE_LOOP('',(#1315,#1316,#1317,#1318));
#423=EDGE_LOOP('',(#1319,#1320,#1321,#1322));
#424=EDGE_LOOP('',(#1323,#1324,#1325,#1326));
#425=EDGE_LOOP('',(#1327,#1328,#1329,#1330));
#426=EDGE_LOOP('',(#1331,#1332,#1333,#1334));
#427=EDGE_LOOP('',(#1335,#1336,#1337,#1338));
#428=EDGE_LOOP('',(#1339,#1340,#1341,#1342));
#429=EDGE_LOOP('',(#1343,#1344,#1345,#1346));
#430=EDGE_LOOP('',(#1347,#1348,#1349,#1350));
#431=EDGE_LOOP('',(#1351,#1352,#1353,#1354));
#432=EDGE_LOOP('',(#1355,#1356,#1357,#1358));
#433=EDGE_LOOP('',(#1359,#1360,#1361,#1362));
#434=EDGE_LOOP('',(#1363,#1364,#1365,#1366));
#435=EDGE_LOOP('',(#1367,#1368,#1369,#1370));
#436=EDGE_LOOP('',(#1371,#1372,#1373,#1374));
#437=EDGE_LOOP('',(#1375,#1376,#1377,#1378));
#438=EDGE_LOOP('',(#1379,#1380,#1381,#1382));
#439=EDGE_LOOP('',(#1383,#1384,#1385,#1386));
#440=EDGE_LOOP('',(#1387,#1388,#1389,#1390));
#441=EDGE_LOOP('',(#1391,#1392,#1393,#1394));
#442=EDGE_LOOP('',(#1395,#1396,#1397,#1398,#1399,#1400,#1401,#1402));
#443=EDGE_LOOP('',(#1403,#1404,#1405,#1406));
#444=EDGE_LOOP('',(#1407,#1408,#1409,#1410));
#445=EDGE_LOOP('',(#1411,#1412,#1413,#1414));
#446=EDGE_LOOP('',(#1415,#1416,#1417,#1418));
#447=EDGE_LOOP('',(#1419,#1420,#1421,#1422));
#448=EDGE_LOOP('',(#1423,#1424,#1425,#1426));
#449=EDGE_LOOP('',(#1427,#1428,#1429,#1430));
#450=EDGE_LOOP('',(#1431,#1432,#1433,#1434));
#451=EDGE_LOOP('',(#1435));
#452=EDGE_LOOP('',(#1436));
#453=EDGE_LOOP('',(#1437));
#454=EDGE_LOOP('',(#1438));
#455=EDGE_LOOP('',(#1439));
#456=EDGE_LOOP('',(#1440));
#457=EDGE_LOOP('',(#1441));
#458=EDGE_LOOP('',(#1442));
#459=EDGE_LOOP('',(#1443));
#460=EDGE_LOOP('',(#1444));
#461=EDGE_LOOP('',(#1445));
#462=EDGE_LOOP('',(#1446));
#463=EDGE_LOOP('',(#1447));
#464=EDGE_LOOP('',(#1448));
#465=EDGE_LOOP('',(#1449));
#466=EDGE_LOOP('',(#1450));
#467=EDGE_LOOP('',(#1451));
#468=EDGE_LOOP('',(#1452));
#469=EDGE_LOOP('',(#1453));
#470=EDGE_LOOP('',(#1454));
#471=EDGE_LOOP('',(#1455));
#472=EDGE_LOOP('',(#1456));
#473=EDGE_LOOP('',(#1457));
#474=EDGE_LOOP('',(#1458));
#475=EDGE_LOOP('',(#1459));
#476=EDGE_LOOP('',(#1460));
#477=EDGE_LOOP('',(#1461));
#478=EDGE_LOOP('',(#1462));
#479=EDGE_LOOP('',(#1463));
#480=EDGE_LOOP('',(#1464));
#481=EDGE_LOOP('',(#1465));
#482=EDGE_LOOP('',(#1466));
#483=EDGE_LOOP('',(#1467));
#484=EDGE_LOOP('',(#1468));
#485=EDGE_LOOP('',(#1469));
#486=EDGE_LOOP('',(#1470));
#487=EDGE_LOOP('',(#1471,#1472,#1473,#1474));
#488=EDGE_LOOP('',(#1475,#1476,#1477,#1478));
#489=EDGE_LOOP('',(#1479,#1480,#1481,#1482));
#490=EDGE_LOOP('',(#1483,#1484,#1485,#1486));
#491=EDGE_LOOP('',(#1487,#1488,#1489,#1490));
#492=EDGE_LOOP('',(#1491,#1492,#1493,#1494));
#493=EDGE_LOOP('',(#1495,#1496,#1497,#1498));
#494=EDGE_LOOP('',(#1499,#1500,#1501,#1502));
#495=EDGE_LOOP('',(#1503,#1504,#1505,#1506));
#496=EDGE_LOOP('',(#1507,#1508,#1509,#1510));
#497=EDGE_LOOP('',(#1511,#1512,#1513,#1514));
#498=EDGE_LOOP('',(#1515,#1516,#1517,#1518));
#499=EDGE_LOOP('',(#1519,#1520,#1521,#1522));
#500=EDGE_LOOP('',(#1523,#1524,#1525,#1526));
#501=EDGE_LOOP('',(#1527,#1528,#1529,#1530));
#502=EDGE_LOOP('',(#1531,#1532,#1533,#1534));
#503=EDGE_LOOP('',(#1535,#1536,#1537,#1538));
#504=EDGE_LOOP('',(#1539,#1540,#1541,#1542));
#505=EDGE_LOOP('',(#1543,#1544,#1545,#1546));
#506=EDGE_LOOP('',(#1547,#1548,#1549,#1550));
#507=EDGE_LOOP('',(#1551,#1552,#1553,#1554));
#508=EDGE_LOOP('',(#1555,#1556,#1557,#1558));
#509=EDGE_LOOP('',(#1559,#1560,#1561,#1562));
#510=EDGE_LOOP('',(#1563,#1564,#1565,#1566));
#511=EDGE_LOOP('',(#1567,#1568,#1569,#1570));
#512=EDGE_LOOP('',(#1571,#1572,#1573,#1574));
#513=EDGE_LOOP('',(#1575,#1576,#1577,#1578));
#514=EDGE_LOOP('',(#1579,#1580,#1581,#1582));
#515=LINE('',#2389,#631);
#516=LINE('',#2391,#632);
#517=LINE('',#2393,#633);
#518=LINE('',#2394,#634);
#519=LINE('',#2399,#635);
#520=LINE('',#2403,#636);
#521=LINE('',#2405,#637);
#522=LINE('',#2406,#638);
#523=LINE('',#2414,#639);
#524=LINE('',#2420,#640);
#525=LINE('',#2426,#641);
#526=LINE('',#2432,#642);
#527=LINE('',#2438,#643);
#528=LINE('',#2444,#644);
#529=LINE('',#2450,#645);
#530=LINE('',#2456,#646);
#531=LINE('',#2462,#647);
#532=LINE('',#2468,#648);
#533=LINE('',#2474,#649);
#534=LINE('',#2480,#650);
#535=LINE('',#2486,#651);
#536=LINE('',#2492,#652);
#537=LINE('',#2498,#653);
#538=LINE('',#2504,#654);
#539=LINE('',#2510,#655);
#540=LINE('',#2516,#656);
#541=LINE('',#2522,#657);
#542=LINE('',#2528,#658);
#543=LINE('',#2535,#659);
#544=LINE('',#2538,#660);
#545=LINE('',#2541,#661);
#546=LINE('',#2543,#662);
#547=LINE('',#2544,#663);
#548=LINE('',#2547,#664);
#549=LINE('',#2551,#665);
#550=LINE('',#2555,#666);
#551=LINE('',#2559,#667);
#552=LINE('',#2563,#668);
#553=LINE('',#2567,#669);
#554=LINE('',#2571,#670);
#555=LINE('',#2575,#671);
#556=LINE('',#2579,#672);
#557=LINE('',#2583,#673);
#558=LINE('',#2587,#674);
#559=LINE('',#2591,#675);
#560=LINE('',#2595,#676);
#561=LINE('',#2599,#677);
#562=LINE('',#2603,#678);
#563=LINE('',#2607,#679);
#564=LINE('',#2611,#680);
#565=LINE('',#2647,#681);
#566=LINE('',#2650,#682);
#567=LINE('',#2653,#683);
#568=LINE('',#2654,#684);
#569=LINE('',#2658,#685);
#570=LINE('',#2661,#686);
#571=LINE('',#2665,#687);
#572=LINE('',#2669,#688);
#573=LINE('',#2673,#689);
#574=LINE('',#2677,#690);
#575=LINE('',#2681,#691);
#576=LINE('',#2685,#692);
#577=LINE('',#2689,#693);
#578=LINE('',#2693,#694);
#579=LINE('',#2697,#695);
#580=LINE('',#2701,#696);
#581=LINE('',#2705,#697);
#582=LINE('',#2709,#698);
#583=LINE('',#2713,#699);
#584=LINE('',#2717,#700);
#585=LINE('',#2721,#701);
#586=LINE('',#2725,#702);
#587=LINE('',#2728,#703);
#588=LINE('',#2730,#704);
#589=LINE('',#2734,#705);
#590=LINE('',#2738,#706);
#591=LINE('',#2742,#707);
#592=LINE('',#2746,#708);
#593=LINE('',#2750,#709);
#594=LINE('',#2754,#710);
#595=LINE('',#2758,#711);
#596=LINE('',#2762,#712);
#597=LINE('',#2766,#713);
#598=LINE('',#2770,#714);
#599=LINE('',#2774,#715);
#600=LINE('',#2778,#716);
#601=LINE('',#2782,#717);
#602=LINE('',#2786,#718);
#603=LINE('',#2789,#719);
#604=LINE('',#2790,#720);
#605=LINE('',#2792,#721);
#606=LINE('',#2794,#722);
#607=LINE('',#2797,#723);
#608=LINE('',#2798,#724);
#609=LINE('',#2800,#725);
#610=LINE('',#2802,#726);
#611=LINE('',#2805,#727);
#612=LINE('',#2806,#728);
#613=LINE('',#2808,#729);
#614=LINE('',#2810,#730);
#615=LINE('',#2813,#731);
#616=LINE('',#2814,#732);
#617=LINE('',#2816,#733);
#618=LINE('',#2818,#734);
#619=LINE('',#2821,#735);
#620=LINE('',#2822,#736);
#621=LINE('',#2824,#737);
#622=LINE('',#2826,#738);
#623=LINE('',#2829,#739);
#624=LINE('',#2830,#740);
#625=LINE('',#2832,#741);
#626=LINE('',#2834,#742);
#627=LINE('',#2837,#743);
#628=LINE('',#2838,#744);
#629=LINE('',#2840,#745);
#630=LINE('',#2842,#746);
#631=VECTOR('',#1891,10.);
#632=VECTOR('',#1892,10.);
#633=VECTOR('',#1893,10.);
#634=VECTOR('',#1894,10.);
#635=VECTOR('',#1899,10.);
#636=VECTOR('',#1904,10.);
#637=VECTOR('',#1905,10.);
#638=VECTOR('',#1906,10.);
#639=VECTOR('',#1917,1.74999999999999);
#640=VECTOR('',#1924,1.75000000000001);
#641=VECTOR('',#1931,1.75);
#642=VECTOR('',#1938,1.75000000000001);
#643=VECTOR('',#1945,1.75000000000001);
#644=VECTOR('',#1952,1.75000000000001);
#645=VECTOR('',#1959,1.75000000000001);
#646=VECTOR('',#1966,1.74999999999999);
#647=VECTOR('',#1973,1.75000000000001);
#648=VECTOR('',#1980,1.75);
#649=VECTOR('',#1987,1.75000000000001);
#650=VECTOR('',#1994,1.75000000000001);
#651=VECTOR('',#2001,1.75);
#652=VECTOR('',#2008,1.75000000000001);
#653=VECTOR('',#2015,1.74999999999999);
#654=VECTOR('',#2022,1.75000000000001);
#655=VECTOR('',#2029,1.74999999999999);
#656=VECTOR('',#2036,1.75000000000001);
#657=VECTOR('',#2043,1.75000000000001);
#658=VECTOR('',#2050,1.75);
#659=VECTOR('',#2057,10.);
#660=VECTOR('',#2060,10.);
#661=VECTOR('',#2063,10.);
#662=VECTOR('',#2064,10.);
#663=VECTOR('',#2065,10.);
#664=VECTOR('',#2068,10.);
#665=VECTOR('',#2071,10.);
#666=VECTOR('',#2074,10.);
#667=VECTOR('',#2077,10.);
#668=VECTOR('',#2080,10.);
#669=VECTOR('',#2083,10.);
#670=VECTOR('',#2086,10.);
#671=VECTOR('',#2089,10.);
#672=VECTOR('',#2092,10.);
#673=VECTOR('',#2095,10.);
#674=VECTOR('',#2098,10.);
#675=VECTOR('',#2101,10.);
#676=VECTOR('',#2104,10.);
#677=VECTOR('',#2107,10.);
#678=VECTOR('',#2110,10.);
#679=VECTOR('',#2113,10.);
#680=VECTOR('',#2116,10.);
#681=VECTOR('',#2153,10.);
#682=VECTOR('',#2156,10.);
#683=VECTOR('',#2159,10.);
#684=VECTOR('',#2160,10.);
#685=VECTOR('',#2165,10.);
#686=VECTOR('',#2168,10.);
#687=VECTOR('',#2173,2.25000000000001);
#688=VECTOR('',#2178,2.25000000000001);
#689=VECTOR('',#2183,2.25);
#690=VECTOR('',#2188,2.25000000000001);
#691=VECTOR('',#2193,2.25);
#692=VECTOR('',#2198,2.25000000000001);
#693=VECTOR('',#2203,2.25000000000001);
#694=VECTOR('',#2208,2.25000000000001);
#695=VECTOR('',#2213,2.25000000000001);
#696=VECTOR('',#2218,2.25000000000001);
#697=VECTOR('',#2223,2.25000000000001);
#698=VECTOR('',#2228,2.25000000000001);
#699=VECTOR('',#2233,2.25000000000001);
#700=VECTOR('',#2238,2.25);
#701=VECTOR('',#2243,2.25000000000001);
#702=VECTOR('',#2248,2.25);
#703=VECTOR('',#2253,10.);
#704=VECTOR('',#2256,10.);
#705=VECTOR('',#2259,10.);
#706=VECTOR('',#2262,10.);
#707=VECTOR('',#2265,10.);
#708=VECTOR('',#2268,10.);
#709=VECTOR('',#2271,10.);
#710=VECTOR('',#2274,10.);
#711=VECTOR('',#2277,10.);
#712=VECTOR('',#2280,10.);
#713=VECTOR('',#2283,10.);
#714=VECTOR('',#2286,10.);
#715=VECTOR('',#2289,10.);
#716=VECTOR('',#2292,10.);
#717=VECTOR('',#2295,10.);
#718=VECTOR('',#2298,10.);
#719=VECTOR('',#2303,10.);
#720=VECTOR('',#2304,10.);
#721=VECTOR('',#2307,10.);
#722=VECTOR('',#2310,10.);
#723=VECTOR('',#2315,10.);
#724=VECTOR('',#2316,10.);
#725=VECTOR('',#2319,10.);
#726=VECTOR('',#2322,10.);
#727=VECTOR('',#2327,10.);
#728=VECTOR('',#2328,10.);
#729=VECTOR('',#2331,10.);
#730=VECTOR('',#2334,10.);
#731=VECTOR('',#2339,10.);
#732=VECTOR('',#2340,10.);
#733=VECTOR('',#2343,10.);
#734=VECTOR('',#2346,10.);
#735=VECTOR('',#2351,10.);
#736=VECTOR('',#2352,10.);
#737=VECTOR('',#2355,10.);
#738=VECTOR('',#2358,10.);
#739=VECTOR('',#2363,10.);
#740=VECTOR('',#2364,10.);
#741=VECTOR('',#2367,10.);
#742=VECTOR('',#2370,10.);
#743=VECTOR('',#2375,10.);
#744=VECTOR('',#2376,10.);
#745=VECTOR('',#2379,10.);
#746=VECTOR('',#2382,10.);
#747=VERTEX_POINT('',#2387);
#748=VERTEX_POINT('',#2388);
#749=VERTEX_POINT('',#2390);
#750=VERTEX_POINT('',#2392);
#751=VERTEX_POINT('',#2396);
#752=VERTEX_POINT('',#2398);
#753=VERTEX_POINT('',#2402);
#754=VERTEX_POINT('',#2404);
#755=VERTEX_POINT('',#2411);
#756=VERTEX_POINT('',#2413);
#757=VERTEX_POINT('',#2417);
#758=VERTEX_POINT('',#2419);
#759=VERTEX_POINT('',#2423);
#760=VERTEX_POINT('',#2425);
#761=VERTEX_POINT('',#2429);
#762=VERTEX_POINT('',#2431);
#763=VERTEX_POINT('',#2435);
#764=VERTEX_POINT('',#2437);
#765=VERTEX_POINT('',#2441);
#766=VERTEX_POINT('',#2443);
#767=VERTEX_POINT('',#2447);
#768=VERTEX_POINT('',#2449);
#769=VERTEX_POINT('',#2453);
#770=VERTEX_POINT('',#2455);
#771=VERTEX_POINT('',#2459);
#772=VERTEX_POINT('',#2461);
#773=VERTEX_POINT('',#2465);
#774=VERTEX_POINT('',#2467);
#775=VERTEX_POINT('',#2471);
#776=VERTEX_POINT('',#2473);
#777=VERTEX_POINT('',#2477);
#778=VERTEX_POINT('',#2479);
#779=VERTEX_POINT('',#2483);
#780=VERTEX_POINT('',#2485);
#781=VERTEX_POINT('',#2489);
#782=VERTEX_POINT('',#2491);
#783=VERTEX_POINT('',#2495);
#784=VERTEX_POINT('',#2497);
#785=VERTEX_POINT('',#2501);
#786=VERTEX_POINT('',#2503);
#787=VERTEX_POINT('',#2507);
#788=VERTEX_POINT('',#2509);
#789=VERTEX_POINT('',#2513);
#790=VERTEX_POINT('',#2515);
#791=VERTEX_POINT('',#2519);
#792=VERTEX_POINT('',#2521);
#793=VERTEX_POINT('',#2525);
#794=VERTEX_POINT('',#2527);
#795=VERTEX_POINT('',#2531);
#796=VERTEX_POINT('',#2532);
#797=VERTEX_POINT('',#2534);
#798=VERTEX_POINT('',#2536);
#799=VERTEX_POINT('',#2540);
#800=VERTEX_POINT('',#2542);
#801=VERTEX_POINT('',#2546);
#802=VERTEX_POINT('',#2548);
#803=VERTEX_POINT('',#2550);
#804=VERTEX_POINT('',#2552);
#805=VERTEX_POINT('',#2554);
#806=VERTEX_POINT('',#2557);
#807=VERTEX_POINT('',#2558);
#808=VERTEX_POINT('',#2560);
#809=VERTEX_POINT('',#2562);
#810=VERTEX_POINT('',#2565);
#811=VERTEX_POINT('',#2566);
#812=VERTEX_POINT('',#2568);
#813=VERTEX_POINT('',#2570);
#814=VERTEX_POINT('',#2573);
#815=VERTEX_POINT('',#2574);
#816=VERTEX_POINT('',#2576);
#817=VERTEX_POINT('',#2578);
#818=VERTEX_POINT('',#2581);
#819=VERTEX_POINT('',#2582);
#820=VERTEX_POINT('',#2584);
#821=VERTEX_POINT('',#2586);
#822=VERTEX_POINT('',#2589);
#823=VERTEX_POINT('',#2590);
#824=VERTEX_POINT('',#2592);
#825=VERTEX_POINT('',#2594);
#826=VERTEX_POINT('',#2597);
#827=VERTEX_POINT('',#2598);
#828=VERTEX_POINT('',#2600);
#829=VERTEX_POINT('',#2602);
#830=VERTEX_POINT('',#2605);
#831=VERTEX_POINT('',#2606);
#832=VERTEX_POINT('',#2608);
#833=VERTEX_POINT('',#2610);
#834=VERTEX_POINT('',#2613);
#835=VERTEX_POINT('',#2615);
#836=VERTEX_POINT('',#2617);
#837=VERTEX_POINT('',#2619);
#838=VERTEX_POINT('',#2621);
#839=VERTEX_POINT('',#2623);
#840=VERTEX_POINT('',#2625);
#841=VERTEX_POINT('',#2627);
#842=VERTEX_POINT('',#2629);
#843=VERTEX_POINT('',#2631);
#844=VERTEX_POINT('',#2633);
#845=VERTEX_POINT('',#2635);
#846=VERTEX_POINT('',#2637);
#847=VERTEX_POINT('',#2639);
#848=VERTEX_POINT('',#2641);
#849=VERTEX_POINT('',#2643);
#850=VERTEX_POINT('',#2646);
#851=VERTEX_POINT('',#2648);
#852=VERTEX_POINT('',#2652);
#853=VERTEX_POINT('',#2656);
#854=VERTEX_POINT('',#2660);
#855=VERTEX_POINT('',#2664);
#856=VERTEX_POINT('',#2668);
#857=VERTEX_POINT('',#2672);
#858=VERTEX_POINT('',#2676);
#859=VERTEX_POINT('',#2680);
#860=VERTEX_POINT('',#2684);
#861=VERTEX_POINT('',#2688);
#862=VERTEX_POINT('',#2692);
#863=VERTEX_POINT('',#2696);
#864=VERTEX_POINT('',#2700);
#865=VERTEX_POINT('',#2704);
#866=VERTEX_POINT('',#2708);
#867=VERTEX_POINT('',#2712);
#868=VERTEX_POINT('',#2716);
#869=VERTEX_POINT('',#2720);
#870=VERTEX_POINT('',#2724);
#871=VERTEX_POINT('',#2732);
#872=VERTEX_POINT('',#2733);
#873=VERTEX_POINT('',#2735);
#874=VERTEX_POINT('',#2737);
#875=VERTEX_POINT('',#2740);
#876=VERTEX_POINT('',#2741);
#877=VERTEX_POINT('',#2743);
#878=VERTEX_POINT('',#2745);
#879=VERTEX_POINT('',#2748);
#880=VERTEX_POINT('',#2749);
#881=VERTEX_POINT('',#2751);
#882=VERTEX_POINT('',#2753);
#883=VERTEX_POINT('',#2756);
#884=VERTEX_POINT('',#2757);
#885=VERTEX_POINT('',#2759);
#886=VERTEX_POINT('',#2761);
#887=VERTEX_POINT('',#2764);
#888=VERTEX_POINT('',#2765);
#889=VERTEX_POINT('',#2767);
#890=VERTEX_POINT('',#2769);
#891=VERTEX_POINT('',#2772);
#892=VERTEX_POINT('',#2773);
#893=VERTEX_POINT('',#2775);
#894=VERTEX_POINT('',#2777);
#895=VERTEX_POINT('',#2780);
#896=VERTEX_POINT('',#2781);
#897=VERTEX_POINT('',#2783);
#898=VERTEX_POINT('',#2785);
#899=EDGE_CURVE('',#747,#748,#515,.T.);
#900=EDGE_CURVE('',#747,#749,#516,.T.);
#901=EDGE_CURVE('',#750,#749,#517,.T.);
#902=EDGE_CURVE('',#748,#750,#518,.T.);
#903=EDGE_CURVE('',#751,#747,#103,.T.);
#904=EDGE_CURVE('',#751,#752,#519,.T.);
#905=EDGE_CURVE('',#749,#752,#104,.T.);
#906=EDGE_CURVE('',#753,#751,#520,.T.);
#907=EDGE_CURVE('',#753,#754,#521,.T.);
#908=EDGE_CURVE('',#752,#754,#522,.T.);
#909=EDGE_CURVE('',#748,#753,#105,.T.);
#910=EDGE_CURVE('',#754,#750,#106,.T.);
#911=EDGE_CURVE('',#755,#755,#107,.T.);
#912=EDGE_CURVE('',#755,#756,#523,.T.);
#913=EDGE_CURVE('',#756,#756,#108,.T.);
#914=EDGE_CURVE('',#757,#757,#109,.T.);
#915=EDGE_CURVE('',#757,#758,#524,.T.);
#916=EDGE_CURVE('',#758,#758,#110,.T.);
#917=EDGE_CURVE('',#759,#759,#111,.T.);
#918=EDGE_CURVE('',#759,#760,#525,.T.);
#919=EDGE_CURVE('',#760,#760,#112,.T.);
#920=EDGE_CURVE('',#761,#761,#113,.T.);
#921=EDGE_CURVE('',#761,#762,#526,.T.);
#922=EDGE_CURVE('',#762,#762,#114,.T.);
#923=EDGE_CURVE('',#763,#763,#115,.T.);
#924=EDGE_CURVE('',#763,#764,#527,.T.);
#925=EDGE_CURVE('',#764,#764,#116,.T.);
#926=EDGE_CURVE('',#765,#765,#117,.T.);
#927=EDGE_CURVE('',#765,#766,#528,.T.);
#928=EDGE_CURVE('',#766,#766,#118,.T.);
#929=EDGE_CURVE('',#767,#767,#119,.T.);
#930=EDGE_CURVE('',#767,#768,#529,.T.);
#931=EDGE_CURVE('',#768,#768,#120,.T.);
#932=EDGE_CURVE('',#769,#769,#121,.T.);
#933=EDGE_CURVE('',#769,#770,#530,.T.);
#934=EDGE_CURVE('',#770,#770,#122,.T.);
#935=EDGE_CURVE('',#771,#771,#123,.T.);
#936=EDGE_CURVE('',#771,#772,#531,.T.);
#937=EDGE_CURVE('',#772,#772,#124,.T.);
#938=EDGE_CURVE('',#773,#773,#125,.T.);
#939=EDGE_CURVE('',#773,#774,#532,.T.);
#940=EDGE_CURVE('',#774,#774,#126,.T.);
#941=EDGE_CURVE('',#775,#775,#127,.T.);
#942=EDGE_CURVE('',#775,#776,#533,.T.);
#943=EDGE_CURVE('',#776,#776,#128,.T.);
#944=EDGE_CURVE('',#777,#777,#129,.T.);
#945=EDGE_CURVE('',#777,#778,#534,.T.);
#946=EDGE_CURVE('',#778,#778,#130,.T.);
#947=EDGE_CURVE('',#779,#779,#131,.T.);
#948=EDGE_CURVE('',#779,#780,#535,.T.);
#949=EDGE_CURVE('',#780,#780,#132,.T.);
#950=EDGE_CURVE('',#781,#781,#133,.T.);
#951=EDGE_CURVE('',#781,#782,#536,.T.);
#952=EDGE_CURVE('',#782,#782,#134,.T.);
#953=EDGE_CURVE('',#783,#783,#135,.T.);
#954=EDGE_CURVE('',#783,#784,#537,.T.);
#955=EDGE_CURVE('',#784,#784,#136,.T.);
#956=EDGE_CURVE('',#785,#785,#137,.T.);
#957=EDGE_CURVE('',#785,#786,#538,.T.);
#958=EDGE_CURVE('',#786,#786,#138,.T.);
#959=EDGE_CURVE('',#787,#787,#139,.T.);
#960=EDGE_CURVE('',#787,#788,#539,.T.);
#961=EDGE_CURVE('',#788,#788,#140,.T.);
#962=EDGE_CURVE('',#789,#789,#141,.T.);
#963=EDGE_CURVE('',#789,#790,#540,.T.);
#964=EDGE_CURVE('',#790,#790,#142,.T.);
#965=EDGE_CURVE('',#791,#791,#143,.T.);
#966=EDGE_CURVE('',#791,#792,#541,.T.);
#967=EDGE_CURVE('',#792,#792,#144,.T.);
#968=EDGE_CURVE('',#793,#793,#145,.T.);
#969=EDGE_CURVE('',#793,#794,#542,.T.);
#970=EDGE_CURVE('',#794,#794,#146,.T.);
#971=EDGE_CURVE('',#795,#796,#147,.T.);
#972=EDGE_CURVE('',#796,#797,#543,.T.);
#973=EDGE_CURVE('',#797,#798,#148,.T.);
#974=EDGE_CURVE('',#798,#795,#544,.T.);
#975=EDGE_CURVE('',#799,#796,#545,.T.);
#976=EDGE_CURVE('',#800,#799,#546,.T.);
#977=EDGE_CURVE('',#800,#797,#547,.T.);
#978=EDGE_CURVE('',#795,#801,#548,.T.);
#979=EDGE_CURVE('',#802,#801,#149,.T.);
#980=EDGE_CURVE('',#802,#803,#549,.T.);
#981=EDGE_CURVE('',#804,#803,#150,.T.);
#982=EDGE_CURVE('',#804,#805,#550,.T.);
#983=EDGE_CURVE('',#799,#805,#151,.T.);
#984=EDGE_CURVE('',#806,#807,#551,.T.);
#985=EDGE_CURVE('',#807,#808,#152,.T.);
#986=EDGE_CURVE('',#808,#809,#552,.T.);
#987=EDGE_CURVE('',#809,#806,#153,.T.);
#988=EDGE_CURVE('',#810,#811,#553,.T.);
#989=EDGE_CURVE('',#811,#812,#154,.T.);
#990=EDGE_CURVE('',#812,#813,#554,.T.);
#991=EDGE_CURVE('',#813,#810,#155,.T.);
#992=EDGE_CURVE('',#814,#815,#555,.T.);
#993=EDGE_CURVE('',#815,#816,#156,.T.);
#994=EDGE_CURVE('',#816,#817,#556,.T.);
#995=EDGE_CURVE('',#817,#814,#157,.T.);
#996=EDGE_CURVE('',#818,#819,#557,.T.);
#997=EDGE_CURVE('',#819,#820,#158,.T.);
#998=EDGE_CURVE('',#820,#821,#558,.T.);
#999=EDGE_CURVE('',#821,#818,#159,.T.);
#1000=EDGE_CURVE('',#822,#823,#559,.T.);
#1001=EDGE_CURVE('',#823,#824,#160,.T.);
#1002=EDGE_CURVE('',#824,#825,#560,.T.);
#1003=EDGE_CURVE('',#825,#822,#161,.T.);
#1004=EDGE_CURVE('',#826,#827,#561,.T.);
#1005=EDGE_CURVE('',#827,#828,#162,.T.);
#1006=EDGE_CURVE('',#828,#829,#562,.T.);
#1007=EDGE_CURVE('',#829,#826,#163,.T.);
#1008=EDGE_CURVE('',#830,#831,#563,.T.);
#1009=EDGE_CURVE('',#831,#832,#164,.T.);
#1010=EDGE_CURVE('',#832,#833,#564,.T.);
#1011=EDGE_CURVE('',#833,#830,#165,.T.);
#1012=EDGE_CURVE('',#834,#834,#166,.T.);
#1013=EDGE_CURVE('',#835,#835,#167,.T.);
#1014=EDGE_CURVE('',#836,#836,#168,.T.);
#1015=EDGE_CURVE('',#837,#837,#169,.T.);
#1016=EDGE_CURVE('',#838,#838,#170,.T.);
#1017=EDGE_CURVE('',#839,#839,#171,.T.);
#1018=EDGE_CURVE('',#840,#840,#172,.T.);
#1019=EDGE_CURVE('',#841,#841,#173,.T.);
#1020=EDGE_CURVE('',#842,#842,#174,.T.);
#1021=EDGE_CURVE('',#843,#843,#175,.T.);
#1022=EDGE_CURVE('',#844,#844,#176,.T.);
#1023=EDGE_CURVE('',#845,#845,#177,.T.);
#1024=EDGE_CURVE('',#846,#846,#178,.T.);
#1025=EDGE_CURVE('',#847,#847,#179,.T.);
#1026=EDGE_CURVE('',#848,#848,#180,.T.);
#1027=EDGE_CURVE('',#849,#849,#181,.T.);
#1028=EDGE_CURVE('',#801,#850,#565,.T.);
#1029=EDGE_CURVE('',#850,#851,#182,.T.);
#1030=EDGE_CURVE('',#851,#802,#566,.T.);
#1031=EDGE_CURVE('',#851,#852,#567,.T.);
#1032=EDGE_CURVE('',#803,#852,#568,.T.);
#1033=EDGE_CURVE('',#852,#853,#183,.T.);
#1034=EDGE_CURVE('',#853,#804,#569,.T.);
#1035=EDGE_CURVE('',#805,#854,#570,.T.);
#1036=EDGE_CURVE('',#854,#800,#184,.T.);
#1037=EDGE_CURVE('',#849,#855,#571,.T.);
#1038=EDGE_CURVE('',#855,#855,#185,.T.);
#1039=EDGE_CURVE('',#848,#856,#572,.T.);
#1040=EDGE_CURVE('',#856,#856,#186,.T.);
#1041=EDGE_CURVE('',#847,#857,#573,.T.);
#1042=EDGE_CURVE('',#857,#857,#187,.T.);
#1043=EDGE_CURVE('',#846,#858,#574,.T.);
#1044=EDGE_CURVE('',#858,#858,#188,.T.);
#1045=EDGE_CURVE('',#845,#859,#575,.T.);
#1046=EDGE_CURVE('',#859,#859,#189,.T.);
#1047=EDGE_CURVE('',#844,#860,#576,.T.);
#1048=EDGE_CURVE('',#860,#860,#190,.T.);
#1049=EDGE_CURVE('',#843,#861,#577,.T.);
#1050=EDGE_CURVE('',#861,#861,#191,.T.);
#1051=EDGE_CURVE('',#842,#862,#578,.T.);
#1052=EDGE_CURVE('',#862,#862,#192,.T.);
#1053=EDGE_CURVE('',#841,#863,#579,.T.);
#1054=EDGE_CURVE('',#863,#863,#193,.T.);
#1055=EDGE_CURVE('',#840,#864,#580,.T.);
#1056=EDGE_CURVE('',#864,#864,#194,.T.);
#1057=EDGE_CURVE('',#839,#865,#581,.T.);
#1058=EDGE_CURVE('',#865,#865,#195,.T.);
#1059=EDGE_CURVE('',#838,#866,#582,.T.);
#1060=EDGE_CURVE('',#866,#866,#196,.T.);
#1061=EDGE_CURVE('',#837,#867,#583,.T.);
#1062=EDGE_CURVE('',#867,#867,#197,.T.);
#1063=EDGE_CURVE('',#836,#868,#584,.T.);
#1064=EDGE_CURVE('',#868,#868,#198,.T.);
#1065=EDGE_CURVE('',#835,#869,#585,.T.);
#1066=EDGE_CURVE('',#869,#869,#199,.T.);
#1067=EDGE_CURVE('',#834,#870,#586,.T.);
#1068=EDGE_CURVE('',#870,#870,#200,.T.);
#1069=EDGE_CURVE('',#853,#854,#587,.T.);
#1070=EDGE_CURVE('',#798,#850,#588,.T.);
#1071=EDGE_CURVE('',#871,#872,#589,.T.);
#1072=EDGE_CURVE('',#872,#873,#201,.T.);
#1073=EDGE_CURVE('',#873,#874,#590,.T.);
#1074=EDGE_CURVE('',#874,#871,#202,.T.);
#1075=EDGE_CURVE('',#875,#876,#591,.T.);
#1076=EDGE_CURVE('',#876,#877,#203,.T.);
#1077=EDGE_CURVE('',#877,#878,#592,.T.);
#1078=EDGE_CURVE('',#878,#875,#204,.T.);
#1079=EDGE_CURVE('',#879,#880,#593,.T.);
#1080=EDGE_CURVE('',#880,#881,#205,.T.);
#1081=EDGE_CURVE('',#881,#882,#594,.T.);
#1082=EDGE_CURVE('',#882,#879,#206,.T.);
#1083=EDGE_CURVE('',#883,#884,#595,.T.);
#1084=EDGE_CURVE('',#884,#885,#207,.T.);
#1085=EDGE_CURVE('',#885,#886,#596,.T.);
#1086=EDGE_CURVE('',#886,#883,#208,.T.);
#1087=EDGE_CURVE('',#887,#888,#597,.T.);
#1088=EDGE_CURVE('',#888,#889,#209,.T.);
#1089=EDGE_CURVE('',#889,#890,#598,.T.);
#1090=EDGE_CURVE('',#890,#887,#210,.T.);
#1091=EDGE_CURVE('',#891,#892,#599,.T.);
#1092=EDGE_CURVE('',#892,#893,#211,.T.);
#1093=EDGE_CURVE('',#893,#894,#600,.T.);
#1094=EDGE_CURVE('',#894,#891,#212,.T.);
#1095=EDGE_CURVE('',#895,#896,#601,.T.);
#1096=EDGE_CURVE('',#896,#897,#213,.T.);
#1097=EDGE_CURVE('',#897,#898,#602,.T.);
#1098=EDGE_CURVE('',#898,#895,#214,.T.);
#1099=EDGE_CURVE('',#895,#831,#603,.T.);
#1100=EDGE_CURVE('',#896,#830,#604,.T.);
#1101=EDGE_CURVE('',#898,#832,#605,.T.);
#1102=EDGE_CURVE('',#897,#833,#606,.T.);
#1103=EDGE_CURVE('',#891,#827,#607,.T.);
#1104=EDGE_CURVE('',#892,#826,#608,.T.);
#1105=EDGE_CURVE('',#894,#828,#609,.T.);
#1106=EDGE_CURVE('',#893,#829,#610,.T.);
#1107=EDGE_CURVE('',#887,#823,#611,.T.);
#1108=EDGE_CURVE('',#888,#822,#612,.T.);
#1109=EDGE_CURVE('',#890,#824,#613,.T.);
#1110=EDGE_CURVE('',#889,#825,#614,.T.);
#1111=EDGE_CURVE('',#883,#819,#615,.T.);
#1112=EDGE_CURVE('',#884,#818,#616,.T.);
#1113=EDGE_CURVE('',#886,#820,#617,.T.);
#1114=EDGE_CURVE('',#885,#821,#618,.T.);
#1115=EDGE_CURVE('',#879,#815,#619,.T.);
#1116=EDGE_CURVE('',#880,#814,#620,.T.);
#1117=EDGE_CURVE('',#882,#816,#621,.T.);
#1118=EDGE_CURVE('',#881,#817,#622,.T.);
#1119=EDGE_CURVE('',#875,#811,#623,.T.);
#1120=EDGE_CURVE('',#876,#810,#624,.T.);
#1121=EDGE_CURVE('',#878,#812,#625,.T.);
#1122=EDGE_CURVE('',#877,#813,#626,.T.);
#1123=EDGE_CURVE('',#871,#807,#627,.T.);
#1124=EDGE_CURVE('',#872,#806,#628,.T.);
#1125=EDGE_CURVE('',#874,#808,#629,.T.);
#1126=EDGE_CURVE('',#873,#809,#630,.T.);
#1127=ORIENTED_EDGE('',*,*,#899,.F.);
#1128=ORIENTED_EDGE('',*,*,#900,.T.);
#1129=ORIENTED_EDGE('',*,*,#901,.F.);
#1130=ORIENTED_EDGE('',*,*,#902,.F.);
#1131=ORIENTED_EDGE('',*,*,#903,.F.);
#1132=ORIENTED_EDGE('',*,*,#904,.T.);
#1133=ORIENTED_EDGE('',*,*,#905,.F.);
#1134=ORIENTED_EDGE('',*,*,#900,.F.);
#1135=ORIENTED_EDGE('',*,*,#906,.F.);
#1136=ORIENTED_EDGE('',*,*,#907,.T.);
#1137=ORIENTED_EDGE('',*,*,#908,.F.);
#1138=ORIENTED_EDGE('',*,*,#904,.F.);
#1139=ORIENTED_EDGE('',*,*,#909,.F.);
#1140=ORIENTED_EDGE('',*,*,#902,.T.);
#1141=ORIENTED_EDGE('',*,*,#910,.F.);
#1142=ORIENTED_EDGE('',*,*,#907,.F.);
#1143=ORIENTED_EDGE('',*,*,#911,.F.);
#1144=ORIENTED_EDGE('',*,*,#912,.T.);
#1145=ORIENTED_EDGE('',*,*,#913,.F.);
#1146=ORIENTED_EDGE('',*,*,#912,.F.);
#1147=ORIENTED_EDGE('',*,*,#914,.F.);
#1148=ORIENTED_EDGE('',*,*,#915,.T.);
#1149=ORIENTED_EDGE('',*,*,#916,.F.);
#1150=ORIENTED_EDGE('',*,*,#915,.F.);
#1151=ORIENTED_EDGE('',*,*,#917,.F.);
#1152=ORIENTED_EDGE('',*,*,#918,.T.);
#1153=ORIENTED_EDGE('',*,*,#919,.F.);
#1154=ORIENTED_EDGE('',*,*,#918,.F.);
#1155=ORIENTED_EDGE('',*,*,#920,.F.);
#1156=ORIENTED_EDGE('',*,*,#921,.T.);
#1157=ORIENTED_EDGE('',*,*,#922,.F.);
#1158=ORIENTED_EDGE('',*,*,#921,.F.);
#1159=ORIENTED_EDGE('',*,*,#923,.F.);
#1160=ORIENTED_EDGE('',*,*,#924,.T.);
#1161=ORIENTED_EDGE('',*,*,#925,.F.);
#1162=ORIENTED_EDGE('',*,*,#924,.F.);
#1163=ORIENTED_EDGE('',*,*,#926,.F.);
#1164=ORIENTED_EDGE('',*,*,#927,.T.);
#1165=ORIENTED_EDGE('',*,*,#928,.F.);
#1166=ORIENTED_EDGE('',*,*,#927,.F.);
#1167=ORIENTED_EDGE('',*,*,#929,.F.);
#1168=ORIENTED_EDGE('',*,*,#930,.T.);
#1169=ORIENTED_EDGE('',*,*,#931,.F.);
#1170=ORIENTED_EDGE('',*,*,#930,.F.);
#1171=ORIENTED_EDGE('',*,*,#932,.F.);
#1172=ORIENTED_EDGE('',*,*,#933,.T.);
#1173=ORIENTED_EDGE('',*,*,#934,.F.);
#1174=ORIENTED_EDGE('',*,*,#933,.F.);
#1175=ORIENTED_EDGE('',*,*,#935,.F.);
#1176=ORIENTED_EDGE('',*,*,#936,.T.);
#1177=ORIENTED_EDGE('',*,*,#937,.F.);
#1178=ORIENTED_EDGE('',*,*,#936,.F.);
#1179=ORIENTED_EDGE('',*,*,#938,.F.);
#1180=ORIENTED_EDGE('',*,*,#939,.T.);
#1181=ORIENTED_EDGE('',*,*,#940,.F.);
#1182=ORIENTED_EDGE('',*,*,#939,.F.);
#1183=ORIENTED_EDGE('',*,*,#941,.F.);
#1184=ORIENTED_EDGE('',*,*,#942,.T.);
#1185=ORIENTED_EDGE('',*,*,#943,.F.);
#1186=ORIENTED_EDGE('',*,*,#942,.F.);
#1187=ORIENTED_EDGE('',*,*,#944,.F.);
#1188=ORIENTED_EDGE('',*,*,#945,.T.);
#1189=ORIENTED_EDGE('',*,*,#946,.F.);
#1190=ORIENTED_EDGE('',*,*,#945,.F.);
#1191=ORIENTED_EDGE('',*,*,#947,.F.);
#1192=ORIENTED_EDGE('',*,*,#948,.T.);
#1193=ORIENTED_EDGE('',*,*,#949,.F.);
#1194=ORIENTED_EDGE('',*,*,#948,.F.);
#1195=ORIENTED_EDGE('',*,*,#950,.F.);
#1196=ORIENTED_EDGE('',*,*,#951,.T.);
#1197=ORIENTED_EDGE('',*,*,#952,.F.);
#1198=ORIENTED_EDGE('',*,*,#951,.F.);
#1199=ORIENTED_EDGE('',*,*,#953,.F.);
#1200=ORIENTED_EDGE('',*,*,#954,.T.);
#1201=ORIENTED_EDGE('',*,*,#955,.F.);
#1202=ORIENTED_EDGE('',*,*,#954,.F.);
#1203=ORIENTED_EDGE('',*,*,#956,.F.);
#1204=ORIENTED_EDGE('',*,*,#957,.T.);
#1205=ORIENTED_EDGE('',*,*,#958,.F.);
#1206=ORIENTED_EDGE('',*,*,#957,.F.);
#1207=ORIENTED_EDGE('',*,*,#959,.F.);
#1208=ORIENTED_EDGE('',*,*,#960,.T.);
#1209=ORIENTED_EDGE('',*,*,#961,.F.);
#1210=ORIENTED_EDGE('',*,*,#960,.F.);
#1211=ORIENTED_EDGE('',*,*,#962,.F.);
#1212=ORIENTED_EDGE('',*,*,#963,.T.);
#1213=ORIENTED_EDGE('',*,*,#964,.F.);
#1214=ORIENTED_EDGE('',*,*,#963,.F.);
#1215=ORIENTED_EDGE('',*,*,#965,.F.);
#1216=ORIENTED_EDGE('',*,*,#966,.T.);
#1217=ORIENTED_EDGE('',*,*,#967,.F.);
#1218=ORIENTED_EDGE('',*,*,#966,.F.);
#1219=ORIENTED_EDGE('',*,*,#968,.F.);
#1220=ORIENTED_EDGE('',*,*,#969,.T.);
#1221=ORIENTED_EDGE('',*,*,#970,.F.);
#1222=ORIENTED_EDGE('',*,*,#969,.F.);
#1223=ORIENTED_EDGE('',*,*,#971,.T.);
#1224=ORIENTED_EDGE('',*,*,#972,.T.);
#1225=ORIENTED_EDGE('',*,*,#973,.T.);
#1226=ORIENTED_EDGE('',*,*,#974,.T.);
#1227=ORIENTED_EDGE('',*,*,#972,.F.);
#1228=ORIENTED_EDGE('',*,*,#975,.F.);
#1229=ORIENTED_EDGE('',*,*,#976,.F.);
#1230=ORIENTED_EDGE('',*,*,#977,.T.);
#1231=ORIENTED_EDGE('',*,*,#971,.F.);
#1232=ORIENTED_EDGE('',*,*,#978,.T.);
#1233=ORIENTED_EDGE('',*,*,#979,.F.);
#1234=ORIENTED_EDGE('',*,*,#980,.T.);
#1235=ORIENTED_EDGE('',*,*,#981,.F.);
#1236=ORIENTED_EDGE('',*,*,#982,.T.);
#1237=ORIENTED_EDGE('',*,*,#983,.F.);
#1238=ORIENTED_EDGE('',*,*,#975,.T.);
#1239=ORIENTED_EDGE('',*,*,#984,.T.);
#1240=ORIENTED_EDGE('',*,*,#985,.T.);
#1241=ORIENTED_EDGE('',*,*,#986,.T.);
#1242=ORIENTED_EDGE('',*,*,#987,.T.);
#1243=ORIENTED_EDGE('',*,*,#988,.T.);
#1244=ORIENTED_EDGE('',*,*,#989,.T.);
#1245=ORIENTED_EDGE('',*,*,#990,.T.);
#1246=ORIENTED_EDGE('',*,*,#991,.T.);
#1247=ORIENTED_EDGE('',*,*,#992,.T.);
#1248=ORIENTED_EDGE('',*,*,#993,.T.);
#1249=ORIENTED_EDGE('',*,*,#994,.T.);
#1250=ORIENTED_EDGE('',*,*,#995,.T.);
#1251=ORIENTED_EDGE('',*,*,#996,.T.);
#1252=ORIENTED_EDGE('',*,*,#997,.T.);
#1253=ORIENTED_EDGE('',*,*,#998,.T.);
#1254=ORIENTED_EDGE('',*,*,#999,.T.);
#1255=ORIENTED_EDGE('',*,*,#1000,.T.);
#1256=ORIENTED_EDGE('',*,*,#1001,.T.);
#1257=ORIENTED_EDGE('',*,*,#1002,.T.);
#1258=ORIENTED_EDGE('',*,*,#1003,.T.);
#1259=ORIENTED_EDGE('',*,*,#1004,.T.);
#1260=ORIENTED_EDGE('',*,*,#1005,.T.);
#1261=ORIENTED_EDGE('',*,*,#1006,.T.);
#1262=ORIENTED_EDGE('',*,*,#1007,.T.);
#1263=ORIENTED_EDGE('',*,*,#1008,.T.);
#1264=ORIENTED_EDGE('',*,*,#1009,.T.);
#1265=ORIENTED_EDGE('',*,*,#1010,.T.);
#1266=ORIENTED_EDGE('',*,*,#1011,.T.);
#1267=ORIENTED_EDGE('',*,*,#901,.T.);
#1268=ORIENTED_EDGE('',*,*,#905,.T.);
#1269=ORIENTED_EDGE('',*,*,#908,.T.);
#1270=ORIENTED_EDGE('',*,*,#910,.T.);
#1271=ORIENTED_EDGE('',*,*,#911,.T.);
#1272=ORIENTED_EDGE('',*,*,#914,.T.);
#1273=ORIENTED_EDGE('',*,*,#917,.T.);
#1274=ORIENTED_EDGE('',*,*,#920,.T.);
#1275=ORIENTED_EDGE('',*,*,#923,.T.);
#1276=ORIENTED_EDGE('',*,*,#926,.T.);
#1277=ORIENTED_EDGE('',*,*,#929,.T.);
#1278=ORIENTED_EDGE('',*,*,#932,.T.);
#1279=ORIENTED_EDGE('',*,*,#935,.T.);
#1280=ORIENTED_EDGE('',*,*,#938,.T.);
#1281=ORIENTED_EDGE('',*,*,#941,.T.);
#1282=ORIENTED_EDGE('',*,*,#944,.T.);
#1283=ORIENTED_EDGE('',*,*,#947,.T.);
#1284=ORIENTED_EDGE('',*,*,#950,.T.);
#1285=ORIENTED_EDGE('',*,*,#953,.T.);
#1286=ORIENTED_EDGE('',*,*,#956,.T.);
#1287=ORIENTED_EDGE('',*,*,#959,.T.);
#1288=ORIENTED_EDGE('',*,*,#962,.T.);
#1289=ORIENTED_EDGE('',*,*,#965,.T.);
#1290=ORIENTED_EDGE('',*,*,#968,.T.);
#1291=ORIENTED_EDGE('',*,*,#1012,.T.);
#1292=ORIENTED_EDGE('',*,*,#1013,.T.);
#1293=ORIENTED_EDGE('',*,*,#1014,.T.);
#1294=ORIENTED_EDGE('',*,*,#1015,.T.);
#1295=ORIENTED_EDGE('',*,*,#1016,.T.);
#1296=ORIENTED_EDGE('',*,*,#1017,.T.);
#1297=ORIENTED_EDGE('',*,*,#1018,.T.);
#1298=ORIENTED_EDGE('',*,*,#1019,.T.);
#1299=ORIENTED_EDGE('',*,*,#1020,.T.);
#1300=ORIENTED_EDGE('',*,*,#1021,.T.);
#1301=ORIENTED_EDGE('',*,*,#1022,.T.);
#1302=ORIENTED_EDGE('',*,*,#1023,.T.);
#1303=ORIENTED_EDGE('',*,*,#1024,.T.);
#1304=ORIENTED_EDGE('',*,*,#1025,.T.);
#1305=ORIENTED_EDGE('',*,*,#1026,.T.);
#1306=ORIENTED_EDGE('',*,*,#1027,.T.);
#1307=ORIENTED_EDGE('',*,*,#979,.T.);
#1308=ORIENTED_EDGE('',*,*,#1028,.T.);
#1309=ORIENTED_EDGE('',*,*,#1029,.T.);
#1310=ORIENTED_EDGE('',*,*,#1030,.T.);
#1311=ORIENTED_EDGE('',*,*,#1030,.F.);
#1312=ORIENTED_EDGE('',*,*,#1031,.T.);
#1313=ORIENTED_EDGE('',*,*,#1032,.F.);
#1314=ORIENTED_EDGE('',*,*,#980,.F.);
#1315=ORIENTED_EDGE('',*,*,#981,.T.);
#1316=ORIENTED_EDGE('',*,*,#1032,.T.);
#1317=ORIENTED_EDGE('',*,*,#1033,.T.);
#1318=ORIENTED_EDGE('',*,*,#1034,.T.);
#1319=ORIENTED_EDGE('',*,*,#983,.T.);
#1320=ORIENTED_EDGE('',*,*,#1035,.T.);
#1321=ORIENTED_EDGE('',*,*,#1036,.T.);
#1322=ORIENTED_EDGE('',*,*,#976,.T.);
#1323=ORIENTED_EDGE('',*,*,#1027,.F.);
#1324=ORIENTED_EDGE('',*,*,#1037,.T.);
#1325=ORIENTED_EDGE('',*,*,#1038,.T.);
#1326=ORIENTED_EDGE('',*,*,#1037,.F.);
#1327=ORIENTED_EDGE('',*,*,#1026,.F.);
#1328=ORIENTED_EDGE('',*,*,#1039,.T.);
#1329=ORIENTED_EDGE('',*,*,#1040,.T.);
#1330=ORIENTED_EDGE('',*,*,#1039,.F.);
#1331=ORIENTED_EDGE('',*,*,#1025,.F.);
#1332=ORIENTED_EDGE('',*,*,#1041,.T.);
#1333=ORIENTED_EDGE('',*,*,#1042,.T.);
#1334=ORIENTED_EDGE('',*,*,#1041,.F.);
#1335=ORIENTED_EDGE('',*,*,#1024,.F.);
#1336=ORIENTED_EDGE('',*,*,#1043,.T.);
#1337=ORIENTED_EDGE('',*,*,#1044,.T.);
#1338=ORIENTED_EDGE('',*,*,#1043,.F.);
#1339=ORIENTED_EDGE('',*,*,#1023,.F.);
#1340=ORIENTED_EDGE('',*,*,#1045,.T.);
#1341=ORIENTED_EDGE('',*,*,#1046,.T.);
#1342=ORIENTED_EDGE('',*,*,#1045,.F.);
#1343=ORIENTED_EDGE('',*,*,#1022,.F.);
#1344=ORIENTED_EDGE('',*,*,#1047,.T.);
#1345=ORIENTED_EDGE('',*,*,#1048,.T.);
#1346=ORIENTED_EDGE('',*,*,#1047,.F.);
#1347=ORIENTED_EDGE('',*,*,#1021,.F.);
#1348=ORIENTED_EDGE('',*,*,#1049,.T.);
#1349=ORIENTED_EDGE('',*,*,#1050,.T.);
#1350=ORIENTED_EDGE('',*,*,#1049,.F.);
#1351=ORIENTED_EDGE('',*,*,#1020,.F.);
#1352=ORIENTED_EDGE('',*,*,#1051,.T.);
#1353=ORIENTED_EDGE('',*,*,#1052,.T.);
#1354=ORIENTED_EDGE('',*,*,#1051,.F.);
#1355=ORIENTED_EDGE('',*,*,#1019,.F.);
#1356=ORIENTED_EDGE('',*,*,#1053,.T.);
#1357=ORIENTED_EDGE('',*,*,#1054,.T.);
#1358=ORIENTED_EDGE('',*,*,#1053,.F.);
#1359=ORIENTED_EDGE('',*,*,#1018,.F.);
#1360=ORIENTED_EDGE('',*,*,#1055,.T.);
#1361=ORIENTED_EDGE('',*,*,#1056,.T.);
#1362=ORIENTED_EDGE('',*,*,#1055,.F.);
#1363=ORIENTED_EDGE('',*,*,#1017,.F.);
#1364=ORIENTED_EDGE('',*,*,#1057,.T.);
#1365=ORIENTED_EDGE('',*,*,#1058,.T.);
#1366=ORIENTED_EDGE('',*,*,#1057,.F.);
#1367=ORIENTED_EDGE('',*,*,#1016,.F.);
#1368=ORIENTED_EDGE('',*,*,#1059,.T.);
#1369=ORIENTED_EDGE('',*,*,#1060,.T.);
#1370=ORIENTED_EDGE('',*,*,#1059,.F.);
#1371=ORIENTED_EDGE('',*,*,#1015,.F.);
#1372=ORIENTED_EDGE('',*,*,#1061,.T.);
#1373=ORIENTED_EDGE('',*,*,#1062,.T.);
#1374=ORIENTED_EDGE('',*,*,#1061,.F.);
#1375=ORIENTED_EDGE('',*,*,#1014,.F.);
#1376=ORIENTED_EDGE('',*,*,#1063,.T.);
#1377=ORIENTED_EDGE('',*,*,#1064,.T.);
#1378=ORIENTED_EDGE('',*,*,#1063,.F.);
#1379=ORIENTED_EDGE('',*,*,#1013,.F.);
#1380=ORIENTED_EDGE('',*,*,#1065,.T.);
#1381=ORIENTED_EDGE('',*,*,#1066,.T.);
#1382=ORIENTED_EDGE('',*,*,#1065,.F.);
#1383=ORIENTED_EDGE('',*,*,#1012,.F.);
#1384=ORIENTED_EDGE('',*,*,#1067,.T.);
#1385=ORIENTED_EDGE('',*,*,#1068,.T.);
#1386=ORIENTED_EDGE('',*,*,#1067,.F.);
#1387=ORIENTED_EDGE('',*,*,#1034,.F.);
#1388=ORIENTED_EDGE('',*,*,#1069,.T.);
#1389=ORIENTED_EDGE('',*,*,#1035,.F.);
#1390=ORIENTED_EDGE('',*,*,#982,.F.);
#1391=ORIENTED_EDGE('',*,*,#974,.F.);
#1392=ORIENTED_EDGE('',*,*,#1070,.T.);
#1393=ORIENTED_EDGE('',*,*,#1028,.F.);
#1394=ORIENTED_EDGE('',*,*,#978,.F.);
#1395=ORIENTED_EDGE('',*,*,#973,.F.);
#1396=ORIENTED_EDGE('',*,*,#977,.F.);
#1397=ORIENTED_EDGE('',*,*,#1036,.F.);
#1398=ORIENTED_EDGE('',*,*,#1069,.F.);
#1399=ORIENTED_EDGE('',*,*,#1033,.F.);
#1400=ORIENTED_EDGE('',*,*,#1031,.F.);
#1401=ORIENTED_EDGE('',*,*,#1029,.F.);
#1402=ORIENTED_EDGE('',*,*,#1070,.F.);
#1403=ORIENTED_EDGE('',*,*,#1071,.T.);
#1404=ORIENTED_EDGE('',*,*,#1072,.T.);
#1405=ORIENTED_EDGE('',*,*,#1073,.T.);
#1406=ORIENTED_EDGE('',*,*,#1074,.T.);
#1407=ORIENTED_EDGE('',*,*,#1075,.T.);
#1408=ORIENTED_EDGE('',*,*,#1076,.T.);
#1409=ORIENTED_EDGE('',*,*,#1077,.T.);
#1410=ORIENTED_EDGE('',*,*,#1078,.T.);
#1411=ORIENTED_EDGE('',*,*,#1079,.T.);
#1412=ORIENTED_EDGE('',*,*,#1080,.T.);
#1413=ORIENTED_EDGE('',*,*,#1081,.T.);
#1414=ORIENTED_EDGE('',*,*,#1082,.T.);
#1415=ORIENTED_EDGE('',*,*,#1083,.T.);
#1416=ORIENTED_EDGE('',*,*,#1084,.T.);
#1417=ORIENTED_EDGE('',*,*,#1085,.T.);
#1418=ORIENTED_EDGE('',*,*,#1086,.T.);
#1419=ORIENTED_EDGE('',*,*,#1087,.T.);
#1420=ORIENTED_EDGE('',*,*,#1088,.T.);
#1421=ORIENTED_EDGE('',*,*,#1089,.T.);
#1422=ORIENTED_EDGE('',*,*,#1090,.T.);
#1423=ORIENTED_EDGE('',*,*,#1091,.T.);
#1424=ORIENTED_EDGE('',*,*,#1092,.T.);
#1425=ORIENTED_EDGE('',*,*,#1093,.T.);
#1426=ORIENTED_EDGE('',*,*,#1094,.T.);
#1427=ORIENTED_EDGE('',*,*,#1095,.T.);
#1428=ORIENTED_EDGE('',*,*,#1096,.T.);
#1429=ORIENTED_EDGE('',*,*,#1097,.T.);
#1430=ORIENTED_EDGE('',*,*,#1098,.T.);
#1431=ORIENTED_EDGE('',*,*,#899,.T.);
#1432=ORIENTED_EDGE('',*,*,#909,.T.);
#1433=ORIENTED_EDGE('',*,*,#906,.T.);
#1434=ORIENTED_EDGE('',*,*,#903,.T.);
#1435=ORIENTED_EDGE('',*,*,#913,.T.);
#1436=ORIENTED_EDGE('',*,*,#916,.T.);
#1437=ORIENTED_EDGE('',*,*,#919,.T.);
#1438=ORIENTED_EDGE('',*,*,#922,.T.);
#1439=ORIENTED_EDGE('',*,*,#925,.T.);
#1440=ORIENTED_EDGE('',*,*,#928,.T.);
#1441=ORIENTED_EDGE('',*,*,#931,.T.);
#1442=ORIENTED_EDGE('',*,*,#934,.T.);
#1443=ORIENTED_EDGE('',*,*,#937,.T.);
#1444=ORIENTED_EDGE('',*,*,#940,.T.);
#1445=ORIENTED_EDGE('',*,*,#943,.T.);
#1446=ORIENTED_EDGE('',*,*,#946,.T.);
#1447=ORIENTED_EDGE('',*,*,#949,.T.);
#1448=ORIENTED_EDGE('',*,*,#952,.T.);
#1449=ORIENTED_EDGE('',*,*,#955,.T.);
#1450=ORIENTED_EDGE('',*,*,#958,.T.);
#1451=ORIENTED_EDGE('',*,*,#961,.T.);
#1452=ORIENTED_EDGE('',*,*,#964,.T.);
#1453=ORIENTED_EDGE('',*,*,#967,.T.);
#1454=ORIENTED_EDGE('',*,*,#970,.T.);
#1455=ORIENTED_EDGE('',*,*,#1068,.F.);
#1456=ORIENTED_EDGE('',*,*,#1066,.F.);
#1457=ORIENTED_EDGE('',*,*,#1064,.F.);
#1458=ORIENTED_EDGE('',*,*,#1062,.F.);
#1459=ORIENTED_EDGE('',*,*,#1060,.F.);
#1460=ORIENTED_EDGE('',*,*,#1058,.F.);
#1461=ORIENTED_EDGE('',*,*,#1056,.F.);
#1462=ORIENTED_EDGE('',*,*,#1054,.F.);
#1463=ORIENTED_EDGE('',*,*,#1052,.F.);
#1464=ORIENTED_EDGE('',*,*,#1050,.F.);
#1465=ORIENTED_EDGE('',*,*,#1048,.F.);
#1466=ORIENTED_EDGE('',*,*,#1046,.F.);
#1467=ORIENTED_EDGE('',*,*,#1044,.F.);
#1468=ORIENTED_EDGE('',*,*,#1042,.F.);
#1469=ORIENTED_EDGE('',*,*,#1040,.F.);
#1470=ORIENTED_EDGE('',*,*,#1038,.F.);
#1471=ORIENTED_EDGE('',*,*,#1095,.F.);
#1472=ORIENTED_EDGE('',*,*,#1099,.T.);
#1473=ORIENTED_EDGE('',*,*,#1008,.F.);
#1474=ORIENTED_EDGE('',*,*,#1100,.F.);
#1475=ORIENTED_EDGE('',*,*,#1098,.F.);
#1476=ORIENTED_EDGE('',*,*,#1101,.T.);
#1477=ORIENTED_EDGE('',*,*,#1009,.F.);
#1478=ORIENTED_EDGE('',*,*,#1099,.F.);
#1479=ORIENTED_EDGE('',*,*,#1097,.F.);
#1480=ORIENTED_EDGE('',*,*,#1102,.T.);
#1481=ORIENTED_EDGE('',*,*,#1010,.F.);
#1482=ORIENTED_EDGE('',*,*,#1101,.F.);
#1483=ORIENTED_EDGE('',*,*,#1096,.F.);
#1484=ORIENTED_EDGE('',*,*,#1100,.T.);
#1485=ORIENTED_EDGE('',*,*,#1011,.F.);
#1486=ORIENTED_EDGE('',*,*,#1102,.F.);
#1487=ORIENTED_EDGE('',*,*,#1091,.F.);
#1488=ORIENTED_EDGE('',*,*,#1103,.T.);
#1489=ORIENTED_EDGE('',*,*,#1004,.F.);
#1490=ORIENTED_EDGE('',*,*,#1104,.F.);
#1491=ORIENTED_EDGE('',*,*,#1094,.F.);
#1492=ORIENTED_EDGE('',*,*,#1105,.T.);
#1493=ORIENTED_EDGE('',*,*,#1005,.F.);
#1494=ORIENTED_EDGE('',*,*,#1103,.F.);
#1495=ORIENTED_EDGE('',*,*,#1093,.F.);
#1496=ORIENTED_EDGE('',*,*,#1106,.T.);
#1497=ORIENTED_EDGE('',*,*,#1006,.F.);
#1498=ORIENTED_EDGE('',*,*,#1105,.F.);
#1499=ORIENTED_EDGE('',*,*,#1092,.F.);
#1500=ORIENTED_EDGE('',*,*,#1104,.T.);
#1501=ORIENTED_EDGE('',*,*,#1007,.F.);
#1502=ORIENTED_EDGE('',*,*,#1106,.F.);
#1503=ORIENTED_EDGE('',*,*,#1087,.F.);
#1504=ORIENTED_EDGE('',*,*,#1107,.T.);
#1505=ORIENTED_EDGE('',*,*,#1000,.F.);
#1506=ORIENTED_EDGE('',*,*,#1108,.F.);
#1507=ORIENTED_EDGE('',*,*,#1090,.F.);
#1508=ORIENTED_EDGE('',*,*,#1109,.T.);
#1509=ORIENTED_EDGE('',*,*,#1001,.F.);
#1510=ORIENTED_EDGE('',*,*,#1107,.F.);
#1511=ORIENTED_EDGE('',*,*,#1089,.F.);
#1512=ORIENTED_EDGE('',*,*,#1110,.T.);
#1513=ORIENTED_EDGE('',*,*,#1002,.F.);
#1514=ORIENTED_EDGE('',*,*,#1109,.F.);
#1515=ORIENTED_EDGE('',*,*,#1088,.F.);
#1516=ORIENTED_EDGE('',*,*,#1108,.T.);
#1517=ORIENTED_EDGE('',*,*,#1003,.F.);
#1518=ORIENTED_EDGE('',*,*,#1110,.F.);
#1519=ORIENTED_EDGE('',*,*,#1083,.F.);
#1520=ORIENTED_EDGE('',*,*,#1111,.T.);
#1521=ORIENTED_EDGE('',*,*,#996,.F.);
#1522=ORIENTED_EDGE('',*,*,#1112,.F.);
#1523=ORIENTED_EDGE('',*,*,#1086,.F.);
#1524=ORIENTED_EDGE('',*,*,#1113,.T.);
#1525=ORIENTED_EDGE('',*,*,#997,.F.);
#1526=ORIENTED_EDGE('',*,*,#1111,.F.);
#1527=ORIENTED_EDGE('',*,*,#1085,.F.);
#1528=ORIENTED_EDGE('',*,*,#1114,.T.);
#1529=ORIENTED_EDGE('',*,*,#998,.F.);
#1530=ORIENTED_EDGE('',*,*,#1113,.F.);
#1531=ORIENTED_EDGE('',*,*,#1084,.F.);
#1532=ORIENTED_EDGE('',*,*,#1112,.T.);
#1533=ORIENTED_EDGE('',*,*,#999,.F.);
#1534=ORIENTED_EDGE('',*,*,#1114,.F.);
#1535=ORIENTED_EDGE('',*,*,#1079,.F.);
#1536=ORIENTED_EDGE('',*,*,#1115,.T.);
#1537=ORIENTED_EDGE('',*,*,#992,.F.);
#1538=ORIENTED_EDGE('',*,*,#1116,.F.);
#1539=ORIENTED_EDGE('',*,*,#1082,.F.);
#1540=ORIENTED_EDGE('',*,*,#1117,.T.);
#1541=ORIENTED_EDGE('',*,*,#993,.F.);
#1542=ORIENTED_EDGE('',*,*,#1115,.F.);
#1543=ORIENTED_EDGE('',*,*,#1081,.F.);
#1544=ORIENTED_EDGE('',*,*,#1118,.T.);
#1545=ORIENTED_EDGE('',*,*,#994,.F.);
#1546=ORIENTED_EDGE('',*,*,#1117,.F.);
#1547=ORIENTED_EDGE('',*,*,#1080,.F.);
#1548=ORIENTED_EDGE('',*,*,#1116,.T.);
#1549=ORIENTED_EDGE('',*,*,#995,.F.);
#1550=ORIENTED_EDGE('',*,*,#1118,.F.);
#1551=ORIENTED_EDGE('',*,*,#1075,.F.);
#1552=ORIENTED_EDGE('',*,*,#1119,.T.);
#1553=ORIENTED_EDGE('',*,*,#988,.F.);
#1554=ORIENTED_EDGE('',*,*,#1120,.F.);
#1555=ORIENTED_EDGE('',*,*,#1078,.F.);
#1556=ORIENTED_EDGE('',*,*,#1121,.T.);
#1557=ORIENTED_EDGE('',*,*,#989,.F.);
#1558=ORIENTED_EDGE('',*,*,#1119,.F.);
#1559=ORIENTED_EDGE('',*,*,#1077,.F.);
#1560=ORIENTED_EDGE('',*,*,#1122,.T.);
#1561=ORIENTED_EDGE('',*,*,#990,.F.);
#1562=ORIENTED_EDGE('',*,*,#1121,.F.);
#1563=ORIENTED_EDGE('',*,*,#1076,.F.);
#1564=ORIENTED_EDGE('',*,*,#1120,.T.);
#1565=ORIENTED_EDGE('',*,*,#991,.F.);
#1566=ORIENTED_EDGE('',*,*,#1122,.F.);
#1567=ORIENTED_EDGE('',*,*,#1071,.F.);
#1568=ORIENTED_EDGE('',*,*,#1123,.T.);
#1569=ORIENTED_EDGE('',*,*,#984,.F.);
#1570=ORIENTED_EDGE('',*,*,#1124,.F.);
#1571=ORIENTED_EDGE('',*,*,#1074,.F.);
#1572=ORIENTED_EDGE('',*,*,#1125,.T.);
#1573=ORIENTED_EDGE('',*,*,#985,.F.);
#1574=ORIENTED_EDGE('',*,*,#1123,.F.);
#1575=ORIENTED_EDGE('',*,*,#1073,.F.);
#1576=ORIENTED_EDGE('',*,*,#1126,.T.);
#1577=ORIENTED_EDGE('',*,*,#986,.F.);
#1578=ORIENTED_EDGE('',*,*,#1125,.F.);
#1579=ORIENTED_EDGE('',*,*,#1072,.F.);
#1580=ORIENTED_EDGE('',*,*,#1124,.T.);
#1581=ORIENTED_EDGE('',*,*,#987,.F.);
#1582=ORIENTED_EDGE('',*,*,#1126,.F.);
#1583=PLANE('',#1697);
#1584=PLANE('',#1701);
#1585=PLANE('',#1768);
#1586=PLANE('',#1769);
#1587=PLANE('',#1805);
#1588=PLANE('',#1842);
#1589=PLANE('',#1843);
#1590=PLANE('',#1844);
#1591=PLANE('',#1859);
#1592=PLANE('',#1861);
#1593=PLANE('',#1863);
#1594=PLANE('',#1865);
#1595=PLANE('',#1867);
#1596=PLANE('',#1869);
#1597=PLANE('',#1871);
#1598=PLANE('',#1873);
#1599=PLANE('',#1875);
#1600=PLANE('',#1877);
#1601=PLANE('',#1879);
#1602=PLANE('',#1881);
#1603=PLANE('',#1883);
#1604=PLANE('',#1885);
#1605=ADVANCED_FACE('',(#271),#1583,.F.);
#1606=ADVANCED_FACE('',(#272),#215,.F.);
#1607=ADVANCED_FACE('',(#273),#1584,.F.);
#1608=ADVANCED_FACE('',(#274),#216,.F.);
#1609=ADVANCED_FACE('',(#275),#217,.F.);
#1610=ADVANCED_FACE('',(#276),#218,.F.);
#1611=ADVANCED_FACE('',(#277),#219,.F.);
#1612=ADVANCED_FACE('',(#278),#220,.F.);
#1613=ADVANCED_FACE('',(#279),#221,.F.);
#1614=ADVANCED_FACE('',(#280),#222,.F.);
#1615=ADVANCED_FACE('',(#281),#223,.F.);
#1616=ADVANCED_FACE('',(#282),#224,.F.);
#1617=ADVANCED_FACE('',(#283),#225,.F.);
#1618=ADVANCED_FACE('',(#284),#226,.F.);
#1619=ADVANCED_FACE('',(#285),#227,.F.);
#1620=ADVANCED_FACE('',(#286),#228,.F.);
#1621=ADVANCED_FACE('',(#287),#229,.F.);
#1622=ADVANCED_FACE('',(#288),#230,.F.);
#1623=ADVANCED_FACE('',(#289),#231,.F.);
#1624=ADVANCED_FACE('',(#290),#232,.F.);
#1625=ADVANCED_FACE('',(#291),#233,.F.);
#1626=ADVANCED_FACE('',(#292),#234,.F.);
#1627=ADVANCED_FACE('',(#293),#235,.F.);
#1628=ADVANCED_FACE('',(#294),#236,.F.);
#1629=ADVANCED_FACE('',(#295),#237,.T.);
#1630=ADVANCED_FACE('',(#296),#1585,.T.);
#1631=ADVANCED_FACE('',(#297,#15,#16,#17,#18,#19,#20,#21,#22,#23,#24,#25,
#26,#27,#28,#29,#30,#31,#32,#33,#34,#35,#36,#37,#38,#39,#40,#41,#42,#43,
#44,#45,#46,#47,#48,#49,#50,#51,#52,#53,#54,#55,#56,#57,#58),#1586,.T.);
#1632=ADVANCED_FACE('',(#298),#238,.T.);
#1633=ADVANCED_FACE('',(#299),#1587,.T.);
#1634=ADVANCED_FACE('',(#300),#239,.T.);
#1635=ADVANCED_FACE('',(#301),#240,.T.);
#1636=ADVANCED_FACE('',(#302),#241,.F.);
#1637=ADVANCED_FACE('',(#303),#242,.F.);
#1638=ADVANCED_FACE('',(#304),#243,.F.);
#1639=ADVANCED_FACE('',(#305),#244,.F.);
#1640=ADVANCED_FACE('',(#306),#245,.F.);
#1641=ADVANCED_FACE('',(#307),#246,.F.);
#1642=ADVANCED_FACE('',(#308),#247,.F.);
#1643=ADVANCED_FACE('',(#309),#248,.F.);
#1644=ADVANCED_FACE('',(#310),#249,.F.);
#1645=ADVANCED_FACE('',(#311),#250,.F.);
#1646=ADVANCED_FACE('',(#312),#251,.F.);
#1647=ADVANCED_FACE('',(#313),#252,.F.);
#1648=ADVANCED_FACE('',(#314),#253,.F.);
#1649=ADVANCED_FACE('',(#315),#254,.F.);
#1650=ADVANCED_FACE('',(#316),#255,.F.);
#1651=ADVANCED_FACE('',(#317),#256,.F.);
#1652=ADVANCED_FACE('',(#318),#1588,.T.);
#1653=ADVANCED_FACE('',(#319),#1589,.T.);
#1654=ADVANCED_FACE('',(#320,#59,#60,#61,#62,#63,#64,#65,#66,#67,#68,#69,
#70,#71,#72,#73,#74,#75,#76,#77,#78,#79,#80,#81,#82,#83,#84,#85,#86,#87,
#88,#89,#90,#91,#92,#93,#94,#95,#96,#97,#98,#99,#100,#101,#102),#1590,.F.);
#1655=ADVANCED_FACE('',(#321),#1591,.F.);
#1656=ADVANCED_FACE('',(#322),#257,.F.);
#1657=ADVANCED_FACE('',(#323),#1592,.F.);
#1658=ADVANCED_FACE('',(#324),#258,.F.);
#1659=ADVANCED_FACE('',(#325),#1593,.F.);
#1660=ADVANCED_FACE('',(#326),#259,.F.);
#1661=ADVANCED_FACE('',(#327),#1594,.F.);
#1662=ADVANCED_FACE('',(#328),#260,.F.);
#1663=ADVANCED_FACE('',(#329),#1595,.F.);
#1664=ADVANCED_FACE('',(#330),#261,.F.);
#1665=ADVANCED_FACE('',(#331),#1596,.F.);
#1666=ADVANCED_FACE('',(#332),#262,.F.);
#1667=ADVANCED_FACE('',(#333),#1597,.F.);
#1668=ADVANCED_FACE('',(#334),#263,.F.);
#1669=ADVANCED_FACE('',(#335),#1598,.F.);
#1670=ADVANCED_FACE('',(#336),#264,.F.);
#1671=ADVANCED_FACE('',(#337),#1599,.F.);
#1672=ADVANCED_FACE('',(#338),#265,.F.);
#1673=ADVANCED_FACE('',(#339),#1600,.F.);
#1674=ADVANCED_FACE('',(#340),#266,.F.);
#1675=ADVANCED_FACE('',(#341),#1601,.F.);
#1676=ADVANCED_FACE('',(#342),#267,.F.);
#1677=ADVANCED_FACE('',(#343),#1602,.F.);
#1678=ADVANCED_FACE('',(#344),#268,.F.);
#1679=ADVANCED_FACE('',(#345),#1603,.F.);
#1680=ADVANCED_FACE('',(#346),#269,.F.);
#1681=ADVANCED_FACE('',(#347),#1604,.F.);
#1682=ADVANCED_FACE('',(#348),#270,.F.);
#1683=CLOSED_SHELL('',(#1605,#1606,#1607,#1608,#1609,#1610,#1611,#1612,
#1613,#1614,#1615,#1616,#1617,#1618,#1619,#1620,#1621,#1622,#1623,#1624,
#1625,#1626,#1627,#1628,#1629,#1630,#1631,#1632,#1633,#1634,#1635,#1636,
#1637,#1638,#1639,#1640,#1641,#1642,#1643,#1644,#1645,#1646,#1647,#1648,
#1649,#1650,#1651,#1652,#1653,#1654,#1655,#1656,#1657,#1658,#1659,#1660,
#1661,#1662,#1663,#1664,#1665,#1666,#1667,#1668,#1669,#1670,#1671,#1672,
#1673,#1674,#1675,#1676,#1677,#1678,#1679,#1680,#1681,#1682));
#1684=DERIVED_UNIT_ELEMENT(#1686,1.);
#1685=DERIVED_UNIT_ELEMENT(#2849,-3.);
#1686=(
MASS_UNIT()
NAMED_UNIT(*)
SI_UNIT(.KILO.,.GRAM.)
);
#1687=DERIVED_UNIT((#1684,#1685));
#1688=MEASURE_REPRESENTATION_ITEM('density measure',
POSITIVE_RATIO_MEASURE(7850.),#1687);
#1689=PROPERTY_DEFINITION_REPRESENTATION(#1694,#1691);
#1690=PROPERTY_DEFINITION_REPRESENTATION(#1695,#1692);
#1691=REPRESENTATION('material name',(#1693),#2846);
#1692=REPRESENTATION('density',(#1688),#2846);
#1693=DESCRIPTIVE_REPRESENTATION_ITEM('Steel','Steel');
#1694=PROPERTY_DEFINITION('material property','material name',#2856);
#1695=PROPERTY_DEFINITION('material property','density of part',#2856);
#1696=AXIS2_PLACEMENT_3D('placement',#2385,#1887,#1888);
#1697=AXIS2_PLACEMENT_3D('',#2386,#1889,#1890);
#1698=AXIS2_PLACEMENT_3D('',#2395,#1895,#1896);
#1699=AXIS2_PLACEMENT_3D('',#2397,#1897,#1898);
#1700=AXIS2_PLACEMENT_3D('',#2400,#1900,#1901);
#1701=AXIS2_PLACEMENT_3D('',#2401,#1902,#1903);
#1702=AXIS2_PLACEMENT_3D('',#2407,#1907,#1908);
#1703=AXIS2_PLACEMENT_3D('',#2408,#1909,#1910);
#1704=AXIS2_PLACEMENT_3D('',#2409,#1911,#1912);
#1705=AXIS2_PLACEMENT_3D('',#2410,#1913,#1914);
#1706=AXIS2_PLACEMENT_3D('',#2412,#1915,#1916);
#1707=AXIS2_PLACEMENT_3D('',#2415,#1918,#1919);
#1708=AXIS2_PLACEMENT_3D('',#2416,#1920,#1921);
#1709=AXIS2_PLACEMENT_3D('',#2418,#1922,#1923);
#1710=AXIS2_PLACEMENT_3D('',#2421,#1925,#1926);
#1711=AXIS2_PLACEMENT_3D('',#2422,#1927,#1928);
#1712=AXIS2_PLACEMENT_3D('',#2424,#1929,#1930);
#1713=AXIS2_PLACEMENT_3D('',#2427,#1932,#1933);
#1714=AXIS2_PLACEMENT_3D('',#2428,#1934,#1935);
#1715=AXIS2_PLACEMENT_3D('',#2430,#1936,#1937);
#1716=AXIS2_PLACEMENT_3D('',#2433,#1939,#1940);
#1717=AXIS2_PLACEMENT_3D('',#2434,#1941,#1942);
#1718=AXIS2_PLACEMENT_3D('',#2436,#1943,#1944);
#1719=AXIS2_PLACEMENT_3D('',#2439,#1946,#1947);
#1720=AXIS2_PLACEMENT_3D('',#2440,#1948,#1949);
#1721=AXIS2_PLACEMENT_3D('',#2442,#1950,#1951);
#1722=AXIS2_PLACEMENT_3D('',#2445,#1953,#1954);
#1723=AXIS2_PLACEMENT_3D('',#2446,#1955,#1956);
#1724=AXIS2_PLACEMENT_3D('',#2448,#1957,#1958);
#1725=AXIS2_PLACEMENT_3D('',#2451,#1960,#1961);
#1726=AXIS2_PLACEMENT_3D('',#2452,#1962,#1963);
#1727=AXIS2_PLACEMENT_3D('',#2454,#1964,#1965);
#1728=AXIS2_PLACEMENT_3D('',#2457,#1967,#1968);
#1729=AXIS2_PLACEMENT_3D('',#2458,#1969,#1970);
#1730=AXIS2_PLACEMENT_3D('',#2460,#1971,#1972);
#1731=AXIS2_PLACEMENT_3D('',#2463,#1974,#1975);
#1732=AXIS2_PLACEMENT_3D('',#2464,#1976,#1977);
#1733=AXIS2_PLACEMENT_3D('',#2466,#1978,#1979);
#1734=AXIS2_PLACEMENT_3D('',#2469,#1981,#1982);
#1735=AXIS2_PLACEMENT_3D('',#2470,#1983,#1984);
#1736=AXIS2_PLACEMENT_3D('',#2472,#1985,#1986);
#1737=AXIS2_PLACEMENT_3D('',#2475,#1988,#1989);
#1738=AXIS2_PLACEMENT_3D('',#2476,#1990,#1991);
#1739=AXIS2_PLACEMENT_3D('',#2478,#1992,#1993);
#1740=AXIS2_PLACEMENT_3D('',#2481,#1995,#1996);
#1741=AXIS2_PLACEMENT_3D('',#2482,#1997,#1998);
#1742=AXIS2_PLACEMENT_3D('',#2484,#1999,#2000);
#1743=AXIS2_PLACEMENT_3D('',#2487,#2002,#2003);
#1744=AXIS2_PLACEMENT_3D('',#2488,#2004,#2005);
#1745=AXIS2_PLACEMENT_3D('',#2490,#2006,#2007);
#1746=AXIS2_PLACEMENT_3D('',#2493,#2009,#2010);
#1747=AXIS2_PLACEMENT_3D('',#2494,#2011,#2012);
#1748=AXIS2_PLACEMENT_3D('',#2496,#2013,#2014);
#1749=AXIS2_PLACEMENT_3D('',#2499,#2016,#2017);
#1750=AXIS2_PLACEMENT_3D('',#2500,#2018,#2019);
#1751=AXIS2_PLACEMENT_3D('',#2502,#2020,#2021);
#1752=AXIS2_PLACEMENT_3D('',#2505,#2023,#2024);
#1753=AXIS2_PLACEMENT_3D('',#2506,#2025,#2026);
#1754=AXIS2_PLACEMENT_3D('',#2508,#2027,#2028);
#1755=AXIS2_PLACEMENT_3D('',#2511,#2030,#2031);
#1756=AXIS2_PLACEMENT_3D('',#2512,#2032,#2033);
#1757=AXIS2_PLACEMENT_3D('',#2514,#2034,#2035);
#1758=AXIS2_PLACEMENT_3D('',#2517,#2037,#2038);
#1759=AXIS2_PLACEMENT_3D('',#2518,#2039,#2040);
#1760=AXIS2_PLACEMENT_3D('',#2520,#2041,#2042);
#1761=AXIS2_PLACEMENT_3D('',#2523,#2044,#2045);
#1762=AXIS2_PLACEMENT_3D('',#2524,#2046,#2047);
#1763=AXIS2_PLACEMENT_3D('',#2526,#2048,#2049);
#1764=AXIS2_PLACEMENT_3D('',#2529,#2051,#2052);
#1765=AXIS2_PLACEMENT_3D('',#2530,#2053,#2054);
#1766=AXIS2_PLACEMENT_3D('',#2533,#2055,#2056);
#1767=AXIS2_PLACEMENT_3D('',#2537,#2058,#2059);
#1768=AXIS2_PLACEMENT_3D('',#2539,#2061,#2062);
#1769=AXIS2_PLACEMENT_3D('',#2545,#2066,#2067);
#1770=AXIS2_PLACEMENT_3D('',#2549,#2069,#2070);
#1771=AXIS2_PLACEMENT_3D('',#2553,#2072,#2073);
#1772=AXIS2_PLACEMENT_3D('',#2556,#2075,#2076);
#1773=AXIS2_PLACEMENT_3D('',#2561,#2078,#2079);
#1774=AXIS2_PLACEMENT_3D('',#2564,#2081,#2082);
#1775=AXIS2_PLACEMENT_3D('',#2569,#2084,#2085);
#1776=AXIS2_PLACEMENT_3D('',#2572,#2087,#2088);
#1777=AXIS2_PLACEMENT_3D('',#2577,#2090,#2091);
#1778=AXIS2_PLACEMENT_3D('',#2580,#2093,#2094);
#1779=AXIS2_PLACEMENT_3D('',#2585,#2096,#2097);
#1780=AXIS2_PLACEMENT_3D('',#2588,#2099,#2100);
#1781=AXIS2_PLACEMENT_3D('',#2593,#2102,#2103);
#1782=AXIS2_PLACEMENT_3D('',#2596,#2105,#2106);
#1783=AXIS2_PLACEMENT_3D('',#2601,#2108,#2109);
#1784=AXIS2_PLACEMENT_3D('',#2604,#2111,#2112);
#1785=AXIS2_PLACEMENT_3D('',#2609,#2114,#2115);
#1786=AXIS2_PLACEMENT_3D('',#2612,#2117,#2118);
#1787=AXIS2_PLACEMENT_3D('',#2614,#2119,#2120);
#1788=AXIS2_PLACEMENT_3D('',#2616,#2121,#2122);
#1789=AXIS2_PLACEMENT_3D('',#2618,#2123,#2124);
#1790=AXIS2_PLACEMENT_3D('',#2620,#2125,#2126);
#1791=AXIS2_PLACEMENT_3D('',#2622,#2127,#2128);
#1792=AXIS2_PLACEMENT_3D('',#2624,#2129,#2130);
#1793=AXIS2_PLACEMENT_3D('',#2626,#2131,#2132);
#1794=AXIS2_PLACEMENT_3D('',#2628,#2133,#2134);
#1795=AXIS2_PLACEMENT_3D('',#2630,#2135,#2136);
#1796=AXIS2_PLACEMENT_3D('',#2632,#2137,#2138);
#1797=AXIS2_PLACEMENT_3D('',#2634,#2139,#2140);
#1798=AXIS2_PLACEMENT_3D('',#2636,#2141,#2142);
#1799=AXIS2_PLACEMENT_3D('',#2638,#2143,#2144);
#1800=AXIS2_PLACEMENT_3D('',#2640,#2145,#2146);
#1801=AXIS2_PLACEMENT_3D('',#2642,#2147,#2148);
#1802=AXIS2_PLACEMENT_3D('',#2644,#2149,#2150);
#1803=AXIS2_PLACEMENT_3D('',#2645,#2151,#2152);
#1804=AXIS2_PLACEMENT_3D('',#2649,#2154,#2155);
#1805=AXIS2_PLACEMENT_3D('',#2651,#2157,#2158);
#1806=AXIS2_PLACEMENT_3D('',#2655,#2161,#2162);
#1807=AXIS2_PLACEMENT_3D('',#2657,#2163,#2164);
#1808=AXIS2_PLACEMENT_3D('',#2659,#2166,#2167);
#1809=AXIS2_PLACEMENT_3D('',#2662,#2169,#2170);
#1810=AXIS2_PLACEMENT_3D('',#2663,#2171,#2172);
#1811=AXIS2_PLACEMENT_3D('',#2666,#2174,#2175);
#1812=AXIS2_PLACEMENT_3D('',#2667,#2176,#2177);
#1813=AXIS2_PLACEMENT_3D('',#2670,#2179,#2180);
#1814=AXIS2_PLACEMENT_3D('',#2671,#2181,#2182);
#1815=AXIS2_PLACEMENT_3D('',#2674,#2184,#2185);
#1816=AXIS2_PLACEMENT_3D('',#2675,#2186,#2187);
#1817=AXIS2_PLACEMENT_3D('',#2678,#2189,#2190);
#1818=AXIS2_PLACEMENT_3D('',#2679,#2191,#2192);
#1819=AXIS2_PLACEMENT_3D('',#2682,#2194,#2195);
#1820=AXIS2_PLACEMENT_3D('',#2683,#2196,#2197);
#1821=AXIS2_PLACEMENT_3D('',#2686,#2199,#2200);
#1822=AXIS2_PLACEMENT_3D('',#2687,#2201,#2202);
#1823=AXIS2_PLACEMENT_3D('',#2690,#2204,#2205);
#1824=AXIS2_PLACEMENT_3D('',#2691,#2206,#2207);
#1825=AXIS2_PLACEMENT_3D('',#2694,#2209,#2210);
#1826=AXIS2_PLACEMENT_3D('',#2695,#2211,#2212);
#1827=AXIS2_PLACEMENT_3D('',#2698,#2214,#2215);
#1828=AXIS2_PLACEMENT_3D('',#2699,#2216,#2217);
#1829=AXIS2_PLACEMENT_3D('',#2702,#2219,#2220);
#1830=AXIS2_PLACEMENT_3D('',#2703,#2221,#2222);
#1831=AXIS2_PLACEMENT_3D('',#2706,#2224,#2225);
#1832=AXIS2_PLACEMENT_3D('',#2707,#2226,#2227);
#1833=AXIS2_PLACEMENT_3D('',#2710,#2229,#2230);
#1834=AXIS2_PLACEMENT_3D('',#2711,#2231,#2232);
#1835=AXIS2_PLACEMENT_3D('',#2714,#2234,#2235);
#1836=AXIS2_PLACEMENT_3D('',#2715,#2236,#2237);
#1837=AXIS2_PLACEMENT_3D('',#2718,#2239,#2240);
#1838=AXIS2_PLACEMENT_3D('',#2719,#2241,#2242);
#1839=AXIS2_PLACEMENT_3D('',#2722,#2244,#2245);
#1840=AXIS2_PLACEMENT_3D('',#2723,#2246,#2247);
#1841=AXIS2_PLACEMENT_3D('',#2726,#2249,#2250);
#1842=AXIS2_PLACEMENT_3D('',#2727,#2251,#2252);
#1843=AXIS2_PLACEMENT_3D('',#2729,#2254,#2255);
#1844=AXIS2_PLACEMENT_3D('',#2731,#2257,#2258);
#1845=AXIS2_PLACEMENT_3D('',#2736,#2260,#2261);
#1846=AXIS2_PLACEMENT_3D('',#2739,#2263,#2264);
#1847=AXIS2_PLACEMENT_3D('',#2744,#2266,#2267);
#1848=AXIS2_PLACEMENT_3D('',#2747,#2269,#2270);
#1849=AXIS2_PLACEMENT_3D('',#2752,#2272,#2273);
#1850=AXIS2_PLACEMENT_3D('',#2755,#2275,#2276);
#1851=AXIS2_PLACEMENT_3D('',#2760,#2278,#2279);
#1852=AXIS2_PLACEMENT_3D('',#2763,#2281,#2282);
#1853=AXIS2_PLACEMENT_3D('',#2768,#2284,#2285);
#1854=AXIS2_PLACEMENT_3D('',#2771,#2287,#2288);
#1855=AXIS2_PLACEMENT_3D('',#2776,#2290,#2291);
#1856=AXIS2_PLACEMENT_3D('',#2779,#2293,#2294);
#1857=AXIS2_PLACEMENT_3D('',#2784,#2296,#2297);
#1858=AXIS2_PLACEMENT_3D('',#2787,#2299,#2300);
#1859=AXIS2_PLACEMENT_3D('',#2788,#2301,#2302);
#1860=AXIS2_PLACEMENT_3D('',#2791,#2305,#2306);
#1861=AXIS2_PLACEMENT_3D('',#2793,#2308,#2309);
#1862=AXIS2_PLACEMENT_3D('',#2795,#2311,#2312);
#1863=AXIS2_PLACEMENT_3D('',#2796,#2313,#2314);
#1864=AXIS2_PLACEMENT_3D('',#2799,#2317,#2318);
#1865=AXIS2_PLACEMENT_3D('',#2801,#2320,#2321);
#1866=AXIS2_PLACEMENT_3D('',#2803,#2323,#2324);
#1867=AXIS2_PLACEMENT_3D('',#2804,#2325,#2326);
#1868=AXIS2_PLACEMENT_3D('',#2807,#2329,#2330);
#1869=AXIS2_PLACEMENT_3D('',#2809,#2332,#2333);
#1870=AXIS2_PLACEMENT_3D('',#2811,#2335,#2336);
#1871=AXIS2_PLACEMENT_3D('',#2812,#2337,#2338);
#1872=AXIS2_PLACEMENT_3D('',#2815,#2341,#2342);
#1873=AXIS2_PLACEMENT_3D('',#2817,#2344,#2345);
#1874=AXIS2_PLACEMENT_3D('',#2819,#2347,#2348);
#1875=AXIS2_PLACEMENT_3D('',#2820,#2349,#2350);
#1876=AXIS2_PLACEMENT_3D('',#2823,#2353,#2354);
#1877=AXIS2_PLACEMENT_3D('',#2825,#2356,#2357);
#1878=AXIS2_PLACEMENT_3D('',#2827,#2359,#2360);
#1879=AXIS2_PLACEMENT_3D('',#2828,#2361,#2362);
#1880=AXIS2_PLACEMENT_3D('',#2831,#2365,#2366);
#1881=AXIS2_PLACEMENT_3D('',#2833,#2368,#2369);
#1882=AXIS2_PLACEMENT_3D('',#2835,#2371,#2372);
#1883=AXIS2_PLACEMENT_3D('',#2836,#2373,#2374);
#1884=AXIS2_PLACEMENT_3D('',#2839,#2377,#2378);
#1885=AXIS2_PLACEMENT_3D('',#2841,#2380,#2381);
#1886=AXIS2_PLACEMENT_3D('',#2843,#2383,#2384);
#1887=DIRECTION('axis',(0.,0.,1.));
#1888=DIRECTION('refdir',(1.,0.,0.));
#1889=DIRECTION('center_axis',(-2.89623397728302E-16,1.,0.));
#1890=DIRECTION('ref_axis',(-1.,-2.89623397728302E-16,0.));
#1891=DIRECTION('',(-1.,-2.89623397728302E-16,0.));
#1892=DIRECTION('',(0.,0.,1.));
#1893=DIRECTION('',(1.,2.89623397728302E-16,0.));
#1894=DIRECTION('',(0.,0.,1.));
#1895=DIRECTION('center_axis',(0.,0.,1.));
#1896=DIRECTION('ref_axis',(0.,1.,0.));
#1897=DIRECTION('center_axis',(0.,0.,1.));
#1898=DIRECTION('ref_axis',(0.,1.,0.));
#1899=DIRECTION('',(0.,0.,1.));
#1900=DIRECTION('center_axis',(0.,0.,-1.));
#1901=DIRECTION('ref_axis',(0.,1.,0.));
#1902=DIRECTION('center_axis',(2.89623397728302E-16,-1.,0.));
#1903=DIRECTION('ref_axis',(1.,2.89623397728302E-16,0.));
#1904=DIRECTION('',(1.,2.89623397728302E-16,0.));
#1905=DIRECTION('',(0.,0.,1.));
#1906=DIRECTION('',(-1.,-2.89623397728302E-16,0.));
#1907=DIRECTION('center_axis',(0.,0.,1.));
#1908=DIRECTION('ref_axis',(0.,-1.,0.));
#1909=DIRECTION('center_axis',(0.,0.,1.));
#1910=DIRECTION('ref_axis',(0.,-1.,0.));
#1911=DIRECTION('center_axis',(0.,0.,-1.));
#1912=DIRECTION('ref_axis',(0.,-1.,0.));
#1913=DIRECTION('center_axis',(0.,0.,-1.));
#1914=DIRECTION('ref_axis',(-1.,0.,0.));
#1915=DIRECTION('center_axis',(0.,0.,-1.));
#1916=DIRECTION('ref_axis',(-1.,0.,0.));
#1917=DIRECTION('',(0.,0.,-1.));
#1918=DIRECTION('center_axis',(0.,0.,1.));
#1919=DIRECTION('ref_axis',(-1.,0.,0.));
#1920=DIRECTION('center_axis',(0.,0.,-1.));
#1921=DIRECTION('ref_axis',(-1.,0.,0.));
#1922=DIRECTION('center_axis',(0.,0.,-1.));
#1923=DIRECTION('ref_axis',(-1.,0.,0.));
#1924=DIRECTION('',(0.,0.,-1.));
#1925=DIRECTION('center_axis',(0.,0.,1.));
#1926=DIRECTION('ref_axis',(-1.,0.,0.));
#1927=DIRECTION('center_axis',(0.,0.,-1.));
#1928=DIRECTION('ref_axis',(-1.,0.,0.));
#1929=DIRECTION('center_axis',(0.,0.,-1.));
#1930=DIRECTION('ref_axis',(-1.,0.,0.));
#1931=DIRECTION('',(0.,0.,-1.));
#1932=DIRECTION('center_axis',(0.,0.,1.));
#1933=DIRECTION('ref_axis',(-1.,0.,0.));
#1934=DIRECTION('center_axis',(0.,0.,-1.));
#1935=DIRECTION('ref_axis',(-1.,0.,0.));
#1936=DIRECTION('center_axis',(0.,0.,-1.));
#1937=DIRECTION('ref_axis',(-1.,0.,0.));
#1938=DIRECTION('',(0.,0.,-1.));
#1939=DIRECTION('center_axis',(0.,0.,1.));
#1940=DIRECTION('ref_axis',(-1.,0.,0.));
#1941=DIRECTION('center_axis',(0.,0.,-1.));
#1942=DIRECTION('ref_axis',(-1.,0.,0.));
#1943=DIRECTION('center_axis',(0.,0.,-1.));
#1944=DIRECTION('ref_axis',(-1.,0.,0.));
#1945=DIRECTION('',(0.,0.,-1.));
#1946=DIRECTION('center_axis',(0.,0.,1.));
#1947=DIRECTION('ref_axis',(-1.,0.,0.));
#1948=DIRECTION('center_axis',(0.,0.,-1.));
#1949=DIRECTION('ref_axis',(-1.,0.,0.));
#1950=DIRECTION('center_axis',(0.,0.,-1.));
#1951=DIRECTION('ref_axis',(-1.,0.,0.));
#1952=DIRECTION('',(0.,0.,-1.));
#1953=DIRECTION('center_axis',(0.,0.,1.));
#1954=DIRECTION('ref_axis',(-1.,0.,0.));
#1955=DIRECTION('center_axis',(0.,0.,-1.));
#1956=DIRECTION('ref_axis',(-1.,0.,0.));
#1957=DIRECTION('center_axis',(0.,0.,-1.));
#1958=DIRECTION('ref_axis',(-1.,0.,0.));
#1959=DIRECTION('',(0.,0.,-1.));
#1960=DIRECTION('center_axis',(0.,0.,1.));
#1961=DIRECTION('ref_axis',(-1.,0.,0.));
#1962=DIRECTION('center_axis',(0.,0.,-1.));
#1963=DIRECTION('ref_axis',(-1.,0.,0.));
#1964=DIRECTION('center_axis',(0.,0.,-1.));
#1965=DIRECTION('ref_axis',(-1.,0.,0.));
#1966=DIRECTION('',(0.,0.,-1.));
#1967=DIRECTION('center_axis',(0.,0.,1.));
#1968=DIRECTION('ref_axis',(-1.,0.,0.));
#1969=DIRECTION('center_axis',(0.,0.,-1.));
#1970=DIRECTION('ref_axis',(-1.,0.,0.));
#1971=DIRECTION('center_axis',(0.,0.,-1.));
#1972=DIRECTION('ref_axis',(-1.,0.,0.));
#1973=DIRECTION('',(0.,0.,-1.));
#1974=DIRECTION('center_axis',(0.,0.,1.));
#1975=DIRECTION('ref_axis',(-1.,0.,0.));
#1976=DIRECTION('center_axis',(0.,0.,-1.));
#1977=DIRECTION('ref_axis',(-1.,0.,0.));
#1978=DIRECTION('center_axis',(0.,0.,-1.));
#1979=DIRECTION('ref_axis',(-1.,0.,0.));
#1980=DIRECTION('',(0.,0.,-1.));
#1981=DIRECTION('center_axis',(0.,0.,1.));
#1982=DIRECTION('ref_axis',(-1.,0.,0.));
#1983=DIRECTION('center_axis',(0.,0.,-1.));
#1984=DIRECTION('ref_axis',(-1.,0.,0.));
#1985=DIRECTION('center_axis',(0.,0.,-1.));
#1986=DIRECTION('ref_axis',(-1.,0.,0.));
#1987=DIRECTION('',(0.,0.,-1.));
#1988=DIRECTION('center_axis',(0.,0.,1.));
#1989=DIRECTION('ref_axis',(-1.,0.,0.));
#1990=DIRECTION('center_axis',(0.,0.,-1.));
#1991=DIRECTION('ref_axis',(-1.,0.,0.));
#1992=DIRECTION('center_axis',(0.,0.,-1.));
#1993=DIRECTION('ref_axis',(-1.,0.,0.));
#1994=DIRECTION('',(0.,0.,-1.));
#1995=DIRECTION('center_axis',(0.,0.,1.));
#1996=DIRECTION('ref_axis',(-1.,0.,0.));
#1997=DIRECTION('center_axis',(0.,0.,-1.));
#1998=DIRECTION('ref_axis',(-1.,0.,0.));
#1999=DIRECTION('center_axis',(0.,0.,-1.));
#2000=DIRECTION('ref_axis',(-1.,0.,0.));
#2001=DIRECTION('',(0.,0.,-1.));
#2002=DIRECTION('center_axis',(0.,0.,1.));
#2003=DIRECTION('ref_axis',(-1.,0.,0.));
#2004=DIRECTION('center_axis',(0.,0.,-1.));
#2005=DIRECTION('ref_axis',(-1.,0.,0.));
#2006=DIRECTION('center_axis',(0.,0.,-1.));
#2007=DIRECTION('ref_axis',(-1.,0.,0.));
#2008=DIRECTION('',(0.,0.,-1.));
#2009=DIRECTION('center_axis',(0.,0.,1.));
#2010=DIRECTION('ref_axis',(-1.,0.,0.));
#2011=DIRECTION('center_axis',(0.,0.,-1.));
#2012=DIRECTION('ref_axis',(-1.,0.,0.));
#2013=DIRECTION('center_axis',(0.,0.,-1.));
#2014=DIRECTION('ref_axis',(-1.,0.,0.));
#2015=DIRECTION('',(0.,0.,-1.));
#2016=DIRECTION('center_axis',(0.,0.,1.));
#2017=DIRECTION('ref_axis',(-1.,0.,0.));
#2018=DIRECTION('center_axis',(0.,0.,-1.));
#2019=DIRECTION('ref_axis',(-1.,0.,0.));
#2020=DIRECTION('center_axis',(0.,0.,-1.));
#2021=DIRECTION('ref_axis',(-1.,0.,0.));
#2022=DIRECTION('',(0.,0.,-1.));
#2023=DIRECTION('center_axis',(0.,0.,1.));
#2024=DIRECTION('ref_axis',(-1.,0.,0.));
#2025=DIRECTION('center_axis',(0.,0.,-1.));
#2026=DIRECTION('ref_axis',(-1.,0.,0.));
#2027=DIRECTION('center_axis',(0.,0.,-1.));
#2028=DIRECTION('ref_axis',(-1.,0.,0.));
#2029=DIRECTION('',(0.,0.,-1.));
#2030=DIRECTION('center_axis',(0.,0.,1.));
#2031=DIRECTION('ref_axis',(-1.,0.,0.));
#2032=DIRECTION('center_axis',(0.,0.,-1.));
#2033=DIRECTION('ref_axis',(-1.,0.,0.));
#2034=DIRECTION('center_axis',(0.,0.,-1.));
#2035=DIRECTION('ref_axis',(-1.,0.,0.));
#2036=DIRECTION('',(0.,0.,-1.));
#2037=DIRECTION('center_axis',(0.,0.,1.));
#2038=DIRECTION('ref_axis',(-1.,0.,0.));
#2039=DIRECTION('center_axis',(0.,0.,-1.));
#2040=DIRECTION('ref_axis',(-1.,0.,0.));
#2041=DIRECTION('center_axis',(0.,0.,-1.));
#2042=DIRECTION('ref_axis',(-1.,0.,0.));
#2043=DIRECTION('',(0.,0.,-1.));
#2044=DIRECTION('center_axis',(0.,0.,1.));
#2045=DIRECTION('ref_axis',(-1.,0.,0.));
#2046=DIRECTION('center_axis',(0.,0.,-1.));
#2047=DIRECTION('ref_axis',(-1.,0.,0.));
#2048=DIRECTION('center_axis',(0.,0.,-1.));
#2049=DIRECTION('ref_axis',(-1.,0.,0.));
#2050=DIRECTION('',(0.,0.,-1.));
#2051=DIRECTION('center_axis',(0.,0.,1.));
#2052=DIRECTION('ref_axis',(-1.,0.,0.));
#2053=DIRECTION('center_axis',(0.,0.,1.));
#2054=DIRECTION('ref_axis',(0.707106781186548,0.707106781186548,0.));
#2055=DIRECTION('center_axis',(0.,0.,-1.));
#2056=DIRECTION('ref_axis',(0.707106781186548,0.707106781186548,0.));
#2057=DIRECTION('',(0.,0.,-1.));
#2058=DIRECTION('center_axis',(0.,0.,1.));
#2059=DIRECTION('ref_axis',(0.707106781186548,0.707106781186548,0.));
#2060=DIRECTION('',(0.,0.,1.));
#2061=DIRECTION('center_axis',(1.,0.,0.));
#2062=DIRECTION('ref_axis',(0.,1.,0.));
#2063=DIRECTION('',(0.,1.,0.));
#2064=DIRECTION('',(0.,0.,1.));
#2065=DIRECTION('',(0.,1.,0.));
#2066=DIRECTION('center_axis',(0.,0.,1.));
#2067=DIRECTION('ref_axis',(1.,0.,0.));
#2068=DIRECTION('',(-1.,0.,0.));
#2069=DIRECTION('center_axis',(0.,0.,-1.));
#2070=DIRECTION('ref_axis',(-0.707106781186548,0.707106781186548,0.));
#2071=DIRECTION('',(0.,-1.,0.));
#2072=DIRECTION('center_axis',(0.,0.,-1.));
#2073=DIRECTION('ref_axis',(-0.707106781186548,-0.707106781186548,0.));
#2074=DIRECTION('',(1.,0.,0.));
#2075=DIRECTION('center_axis',(0.,0.,-1.));
#2076=DIRECTION('ref_axis',(0.707106781186548,-0.707106781186548,0.));
#2077=DIRECTION('',(1.,2.89623397728302E-16,0.));
#2078=DIRECTION('center_axis',(0.,0.,-1.));
#2079=DIRECTION('ref_axis',(0.,1.,0.));
#2080=DIRECTION('',(-1.,-2.89623397728302E-16,0.));
#2081=DIRECTION('center_axis',(0.,0.,-1.));
#2082=DIRECTION('ref_axis',(0.,-1.,0.));
#2083=DIRECTION('',(1.,2.89623397728302E-16,0.));
#2084=DIRECTION('center_axis',(0.,0.,-1.));
#2085=DIRECTION('ref_axis',(0.,1.,0.));
#2086=DIRECTION('',(-1.,-2.89623397728302E-16,0.));
#2087=DIRECTION('center_axis',(0.,0.,-1.));
#2088=DIRECTION('ref_axis',(0.,-1.,0.));
#2089=DIRECTION('',(1.,2.89623397728302E-16,0.));
#2090=DIRECTION('center_axis',(0.,0.,-1.));
#2091=DIRECTION('ref_axis',(0.,1.,0.));
#2092=DIRECTION('',(-1.,-2.89623397728302E-16,0.));
#2093=DIRECTION('center_axis',(0.,0.,-1.));
#2094=DIRECTION('ref_axis',(0.,-1.,0.));
#2095=DIRECTION('',(1.,2.89623397728302E-16,0.));
#2096=DIRECTION('center_axis',(0.,0.,-1.));
#2097=DIRECTION('ref_axis',(0.,1.,0.));
#2098=DIRECTION('',(-1.,-2.89623397728302E-16,0.));
#2099=DIRECTION('center_axis',(0.,0.,-1.));
#2100=DIRECTION('ref_axis',(0.,-1.,0.));
#2101=DIRECTION('',(1.,2.89623397728302E-16,0.));
#2102=DIRECTION('center_axis',(0.,0.,-1.));
#2103=DIRECTION('ref_axis',(0.,1.,0.));
#2104=DIRECTION('',(-1.,-2.89623397728302E-16,0.));
#2105=DIRECTION('center_axis',(0.,0.,-1.));
#2106=DIRECTION('ref_axis',(0.,-1.,0.));
#2107=DIRECTION('',(1.,2.89623397728302E-16,0.));
#2108=DIRECTION('center_axis',(0.,0.,-1.));
#2109=DIRECTION('ref_axis',(0.,1.,0.));
#2110=DIRECTION('',(-1.,-2.89623397728302E-16,0.));
#2111=DIRECTION('center_axis',(0.,0.,-1.));
#2112=DIRECTION('ref_axis',(0.,-1.,0.));
#2113=DIRECTION('',(1.,2.89623397728302E-16,0.));
#2114=DIRECTION('center_axis',(0.,0.,-1.));
#2115=DIRECTION('ref_axis',(0.,1.,0.));
#2116=DIRECTION('',(-1.,-2.89623397728302E-16,0.));
#2117=DIRECTION('center_axis',(0.,0.,-1.));
#2118=DIRECTION('ref_axis',(0.,-1.,0.));
#2119=DIRECTION('center_axis',(0.,0.,-1.));
#2120=DIRECTION('ref_axis',(1.,0.,0.));
#2121=DIRECTION('center_axis',(0.,0.,-1.));
#2122=DIRECTION('ref_axis',(1.,0.,0.));
#2123=DIRECTION('center_axis',(0.,0.,-1.));
#2124=DIRECTION('ref_axis',(1.,0.,0.));
#2125=DIRECTION('center_axis',(0.,0.,-1.));
#2126=DIRECTION('ref_axis',(1.,0.,0.));
#2127=DIRECTION('center_axis',(0.,0.,-1.));
#2128=DIRECTION('ref_axis',(1.,0.,0.));
#2129=DIRECTION('center_axis',(0.,0.,-1.));
#2130=DIRECTION('ref_axis',(1.,0.,0.));
#2131=DIRECTION('center_axis',(0.,0.,-1.));
#2132=DIRECTION('ref_axis',(1.,0.,0.));
#2133=DIRECTION('center_axis',(0.,0.,-1.));
#2134=DIRECTION('ref_axis',(1.,0.,0.));
#2135=DIRECTION('center_axis',(0.,0.,-1.));
#2136=DIRECTION('ref_axis',(1.,0.,0.));
#2137=DIRECTION('center_axis',(0.,0.,-1.));
#2138=DIRECTION('ref_axis',(1.,0.,0.));
#2139=DIRECTION('center_axis',(0.,0.,-1.));
#2140=DIRECTION('ref_axis',(1.,0.,0.));
#2141=DIRECTION('center_axis',(0.,0.,-1.));
#2142=DIRECTION('ref_axis',(1.,0.,0.));
#2143=DIRECTION('center_axis',(0.,0.,-1.));
#2144=DIRECTION('ref_axis',(1.,0.,0.));
#2145=DIRECTION('center_axis',(0.,0.,-1.));
#2146=DIRECTION('ref_axis',(1.,0.,0.));
#2147=DIRECTION('center_axis',(0.,0.,-1.));
#2148=DIRECTION('ref_axis',(1.,0.,0.));
#2149=DIRECTION('center_axis',(0.,0.,-1.));
#2150=DIRECTION('ref_axis',(1.,0.,0.));
#2151=DIRECTION('center_axis',(0.,0.,1.));
#2152=DIRECTION('ref_axis',(-0.707106781186548,0.707106781186548,0.));
#2153=DIRECTION('',(0.,0.,-1.));
#2154=DIRECTION('center_axis',(0.,0.,1.));
#2155=DIRECTION('ref_axis',(-0.707106781186548,0.707106781186548,0.));
#2156=DIRECTION('',(0.,0.,1.));
#2157=DIRECTION('center_axis',(-1.,0.,0.));
#2158=DIRECTION('ref_axis',(0.,-1.,0.));
#2159=DIRECTION('',(0.,-1.,0.));
#2160=DIRECTION('',(0.,0.,-1.));
#2161=DIRECTION('center_axis',(0.,0.,1.));
#2162=DIRECTION('ref_axis',(-0.707106781186548,-0.707106781186548,0.));
#2163=DIRECTION('center_axis',(0.,0.,1.));
#2164=DIRECTION('ref_axis',(-0.707106781186548,-0.707106781186548,0.));
#2165=DIRECTION('',(0.,0.,1.));
#2166=DIRECTION('center_axis',(0.,0.,1.));
#2167=DIRECTION('ref_axis',(0.707106781186548,-0.707106781186548,0.));
#2168=DIRECTION('',(0.,0.,-1.));
#2169=DIRECTION('center_axis',(0.,0.,1.));
#2170=DIRECTION('ref_axis',(0.707106781186548,-0.707106781186548,0.));
#2171=DIRECTION('center_axis',(0.,0.,1.));
#2172=DIRECTION('ref_axis',(1.,0.,0.));
#2173=DIRECTION('',(0.,0.,-1.));
#2174=DIRECTION('center_axis',(0.,0.,-1.));
#2175=DIRECTION('ref_axis',(1.,0.,0.));
#2176=DIRECTION('center_axis',(0.,0.,1.));
#2177=DIRECTION('ref_axis',(1.,0.,0.));
#2178=DIRECTION('',(0.,0.,-1.));
#2179=DIRECTION('center_axis',(0.,0.,-1.));
#2180=DIRECTION('ref_axis',(1.,0.,0.));
#2181=DIRECTION('center_axis',(0.,0.,1.));
#2182=DIRECTION('ref_axis',(1.,0.,0.));
#2183=DIRECTION('',(0.,0.,-1.));
#2184=DIRECTION('center_axis',(0.,0.,-1.));
#2185=DIRECTION('ref_axis',(1.,0.,0.));
#2186=DIRECTION('center_axis',(0.,0.,1.));
#2187=DIRECTION('ref_axis',(1.,0.,0.));
#2188=DIRECTION('',(0.,0.,-1.));
#2189=DIRECTION('center_axis',(0.,0.,-1.));
#2190=DIRECTION('ref_axis',(1.,0.,0.));
#2191=DIRECTION('center_axis',(0.,0.,1.));
#2192=DIRECTION('ref_axis',(1.,0.,0.));
#2193=DIRECTION('',(0.,0.,-1.));
#2194=DIRECTION('center_axis',(0.,0.,-1.));
#2195=DIRECTION('ref_axis',(1.,0.,0.));
#2196=DIRECTION('center_axis',(0.,0.,1.));
#2197=DIRECTION('ref_axis',(1.,0.,0.));
#2198=DIRECTION('',(0.,0.,-1.));
#2199=DIRECTION('center_axis',(0.,0.,-1.));
#2200=DIRECTION('ref_axis',(1.,0.,0.));
#2201=DIRECTION('center_axis',(0.,0.,1.));
#2202=DIRECTION('ref_axis',(1.,0.,0.));
#2203=DIRECTION('',(0.,0.,-1.));
#2204=DIRECTION('center_axis',(0.,0.,-1.));
#2205=DIRECTION('ref_axis',(1.,0.,0.));
#2206=DIRECTION('center_axis',(0.,0.,1.));
#2207=DIRECTION('ref_axis',(1.,0.,0.));
#2208=DIRECTION('',(0.,0.,-1.));
#2209=DIRECTION('center_axis',(0.,0.,-1.));
#2210=DIRECTION('ref_axis',(1.,0.,0.));
#2211=DIRECTION('center_axis',(0.,0.,1.));
#2212=DIRECTION('ref_axis',(1.,0.,0.));
#2213=DIRECTION('',(0.,0.,-1.));
#2214=DIRECTION('center_axis',(0.,0.,-1.));
#2215=DIRECTION('ref_axis',(1.,0.,0.));
#2216=DIRECTION('center_axis',(0.,0.,1.));
#2217=DIRECTION('ref_axis',(1.,0.,0.));
#2218=DIRECTION('',(0.,0.,-1.));
#2219=DIRECTION('center_axis',(0.,0.,-1.));
#2220=DIRECTION('ref_axis',(1.,0.,0.));
#2221=DIRECTION('center_axis',(0.,0.,1.));
#2222=DIRECTION('ref_axis',(1.,0.,0.));
#2223=DIRECTION('',(0.,0.,-1.));
#2224=DIRECTION('center_axis',(0.,0.,-1.));
#2225=DIRECTION('ref_axis',(1.,0.,0.));
#2226=DIRECTION('center_axis',(0.,0.,1.));
#2227=DIRECTION('ref_axis',(1.,0.,0.));
#2228=DIRECTION('',(0.,0.,-1.));
#2229=DIRECTION('center_axis',(0.,0.,-1.));
#2230=DIRECTION('ref_axis',(1.,0.,0.));
#2231=DIRECTION('center_axis',(0.,0.,1.));
#2232=DIRECTION('ref_axis',(1.,0.,0.));
#2233=DIRECTION('',(0.,0.,-1.));
#2234=DIRECTION('center_axis',(0.,0.,-1.));
#2235=DIRECTION('ref_axis',(1.,0.,0.));
#2236=DIRECTION('center_axis',(0.,0.,1.));
#2237=DIRECTION('ref_axis',(1.,0.,0.));
#2238=DIRECTION('',(0.,0.,-1.));
#2239=DIRECTION('center_axis',(0.,0.,-1.));
#2240=DIRECTION('ref_axis',(1.,0.,0.));
#2241=DIRECTION('center_axis',(0.,0.,1.));
#2242=DIRECTION('ref_axis',(1.,0.,0.));
#2243=DIRECTION('',(0.,0.,-1.));
#2244=DIRECTION('center_axis',(0.,0.,-1.));
#2245=DIRECTION('ref_axis',(1.,0.,0.));
#2246=DIRECTION('center_axis',(0.,0.,1.));
#2247=DIRECTION('ref_axis',(1.,0.,0.));
#2248=DIRECTION('',(0.,0.,-1.));
#2249=DIRECTION('center_axis',(0.,0.,-1.));
#2250=DIRECTION('ref_axis',(1.,0.,0.));
#2251=DIRECTION('center_axis',(0.,-1.,0.));
#2252=DIRECTION('ref_axis',(1.,0.,0.));
#2253=DIRECTION('',(1.,0.,0.));
#2254=DIRECTION('center_axis',(0.,1.,0.));
#2255=DIRECTION('ref_axis',(-1.,0.,0.));
#2256=DIRECTION('',(-1.,0.,0.));
#2257=DIRECTION('center_axis',(0.,0.,1.));
#2258=DIRECTION('ref_axis',(1.,0.,0.));
#2259=DIRECTION('',(-1.,-2.89623397728302E-16,0.));
#2260=DIRECTION('center_axis',(0.,0.,1.));
#2261=DIRECTION('ref_axis',(0.,-1.,0.));
#2262=DIRECTION('',(1.,2.89623397728302E-16,0.));
#2263=DIRECTION('center_axis',(0.,0.,1.));
#2264=DIRECTION('ref_axis',(0.,1.,0.));
#2265=DIRECTION('',(-1.,-2.89623397728302E-16,0.));
#2266=DIRECTION('center_axis',(0.,0.,1.));
#2267=DIRECTION('ref_axis',(0.,-1.,0.));
#2268=DIRECTION('',(1.,2.89623397728302E-16,0.));
#2269=DIRECTION('center_axis',(0.,0.,1.));
#2270=DIRECTION('ref_axis',(0.,1.,0.));
#2271=DIRECTION('',(-1.,-2.89623397728302E-16,0.));
#2272=DIRECTION('center_axis',(0.,0.,1.));
#2273=DIRECTION('ref_axis',(0.,-1.,0.));
#2274=DIRECTION('',(1.,2.89623397728302E-16,0.));
#2275=DIRECTION('center_axis',(0.,0.,1.));
#2276=DIRECTION('ref_axis',(0.,1.,0.));
#2277=DIRECTION('',(-1.,-2.89623397728302E-16,0.));
#2278=DIRECTION('center_axis',(0.,0.,1.));
#2279=DIRECTION('ref_axis',(0.,-1.,0.));
#2280=DIRECTION('',(1.,2.89623397728302E-16,0.));
#2281=DIRECTION('center_axis',(0.,0.,1.));
#2282=DIRECTION('ref_axis',(0.,1.,0.));
#2283=DIRECTION('',(-1.,-2.89623397728302E-16,0.));
#2284=DIRECTION('center_axis',(0.,0.,1.));
#2285=DIRECTION('ref_axis',(0.,-1.,0.));
#2286=DIRECTION('',(1.,2.89623397728302E-16,0.));
#2287=DIRECTION('center_axis',(0.,0.,1.));
#2288=DIRECTION('ref_axis',(0.,1.,0.));
#2289=DIRECTION('',(-1.,-2.89623397728302E-16,0.));
#2290=DIRECTION('center_axis',(0.,0.,1.));
#2291=DIRECTION('ref_axis',(0.,-1.,0.));
#2292=DIRECTION('',(1.,2.89623397728302E-16,0.));
#2293=DIRECTION('center_axis',(0.,0.,1.));
#2294=DIRECTION('ref_axis',(0.,1.,0.));
#2295=DIRECTION('',(-1.,-2.89623397728302E-16,0.));
#2296=DIRECTION('center_axis',(0.,0.,1.));
#2297=DIRECTION('ref_axis',(0.,-1.,0.));
#2298=DIRECTION('',(1.,2.89623397728302E-16,0.));
#2299=DIRECTION('center_axis',(0.,0.,1.));
#2300=DIRECTION('ref_axis',(0.,1.,0.));
#2301=DIRECTION('center_axis',(-2.89623397728302E-16,1.,0.));
#2302=DIRECTION('ref_axis',(-1.,-2.89623397728302E-16,0.));
#2303=DIRECTION('',(0.,0.,1.));
#2304=DIRECTION('',(0.,0.,1.));
#2305=DIRECTION('center_axis',(0.,0.,1.));
#2306=DIRECTION('ref_axis',(0.,1.,0.));
#2307=DIRECTION('',(0.,0.,1.));
#2308=DIRECTION('center_axis',(2.89623397728302E-16,-1.,0.));
#2309=DIRECTION('ref_axis',(1.,2.89623397728302E-16,0.));
#2310=DIRECTION('',(0.,0.,1.));
#2311=DIRECTION('center_axis',(0.,0.,1.));
#2312=DIRECTION('ref_axis',(0.,-1.,0.));
#2313=DIRECTION('center_axis',(-2.89623397728302E-16,1.,0.));
#2314=DIRECTION('ref_axis',(-1.,-2.89623397728302E-16,0.));
#2315=DIRECTION('',(0.,0.,1.));
#2316=DIRECTION('',(0.,0.,1.));
#2317=DIRECTION('center_axis',(0.,0.,1.));
#2318=DIRECTION('ref_axis',(0.,1.,0.));
#2319=DIRECTION('',(0.,0.,1.));
#2320=DIRECTION('center_axis',(2.89623397728302E-16,-1.,0.));
#2321=DIRECTION('ref_axis',(1.,2.89623397728302E-16,0.));
#2322=DIRECTION('',(0.,0.,1.));
#2323=DIRECTION('center_axis',(0.,0.,1.));
#2324=DIRECTION('ref_axis',(0.,-1.,0.));
#2325=DIRECTION('center_axis',(-2.89623397728302E-16,1.,0.));
#2326=DIRECTION('ref_axis',(-1.,-2.89623397728302E-16,0.));
#2327=DIRECTION('',(0.,0.,1.));
#2328=DIRECTION('',(0.,0.,1.));
#2329=DIRECTION('center_axis',(0.,0.,1.));
#2330=DIRECTION('ref_axis',(0.,1.,0.));
#2331=DIRECTION('',(0.,0.,1.));
#2332=DIRECTION('center_axis',(2.89623397728302E-16,-1.,0.));
#2333=DIRECTION('ref_axis',(1.,2.89623397728302E-16,0.));
#2334=DIRECTION('',(0.,0.,1.));
#2335=DIRECTION('center_axis',(0.,0.,1.));
#2336=DIRECTION('ref_axis',(0.,-1.,0.));
#2337=DIRECTION('center_axis',(-2.89623397728302E-16,1.,0.));
#2338=DIRECTION('ref_axis',(-1.,-2.89623397728302E-16,0.));
#2339=DIRECTION('',(0.,0.,1.));
#2340=DIRECTION('',(0.,0.,1.));
#2341=DIRECTION('center_axis',(0.,0.,1.));
#2342=DIRECTION('ref_axis',(0.,1.,0.));
#2343=DIRECTION('',(0.,0.,1.));
#2344=DIRECTION('center_axis',(2.89623397728302E-16,-1.,0.));
#2345=DIRECTION('ref_axis',(1.,2.89623397728302E-16,0.));
#2346=DIRECTION('',(0.,0.,1.));
#2347=DIRECTION('center_axis',(0.,0.,1.));
#2348=DIRECTION('ref_axis',(0.,-1.,0.));
#2349=DIRECTION('center_axis',(-2.89623397728302E-16,1.,0.));
#2350=DIRECTION('ref_axis',(-1.,-2.89623397728302E-16,0.));
#2351=DIRECTION('',(0.,0.,1.));
#2352=DIRECTION('',(0.,0.,1.));
#2353=DIRECTION('center_axis',(0.,0.,1.));
#2354=DIRECTION('ref_axis',(0.,1.,0.));
#2355=DIRECTION('',(0.,0.,1.));
#2356=DIRECTION('center_axis',(2.89623397728302E-16,-1.,0.));
#2357=DIRECTION('ref_axis',(1.,2.89623397728302E-16,0.));
#2358=DIRECTION('',(0.,0.,1.));
#2359=DIRECTION('center_axis',(0.,0.,1.));
#2360=DIRECTION('ref_axis',(0.,-1.,0.));
#2361=DIRECTION('center_axis',(-2.89623397728302E-16,1.,0.));
#2362=DIRECTION('ref_axis',(-1.,-2.89623397728302E-16,0.));
#2363=DIRECTION('',(0.,0.,1.));
#2364=DIRECTION('',(0.,0.,1.));
#2365=DIRECTION('center_axis',(0.,0.,1.));
#2366=DIRECTION('ref_axis',(0.,1.,0.));
#2367=DIRECTION('',(0.,0.,1.));
#2368=DIRECTION('center_axis',(2.89623397728302E-16,-1.,0.));
#2369=DIRECTION('ref_axis',(1.,2.89623397728302E-16,0.));
#2370=DIRECTION('',(0.,0.,1.));
#2371=DIRECTION('center_axis',(0.,0.,1.));
#2372=DIRECTION('ref_axis',(0.,-1.,0.));
#2373=DIRECTION('center_axis',(-2.89623397728302E-16,1.,0.));
#2374=DIRECTION('ref_axis',(-1.,-2.89623397728302E-16,0.));
#2375=DIRECTION('',(0.,0.,1.));
#2376=DIRECTION('',(0.,0.,1.));
#2377=DIRECTION('center_axis',(0.,0.,1.));
#2378=DIRECTION('ref_axis',(0.,1.,0.));
#2379=DIRECTION('',(0.,0.,1.));
#2380=DIRECTION('center_axis',(2.89623397728302E-16,-1.,0.));
#2381=DIRECTION('ref_axis',(1.,2.89623397728302E-16,0.));
#2382=DIRECTION('',(0.,0.,1.));
#2383=DIRECTION('center_axis',(0.,0.,1.));
#2384=DIRECTION('ref_axis',(0.,-1.,0.));
#2385=CARTESIAN_POINT('',(0.,0.,0.));
#2386=CARTESIAN_POINT('Origin',(92.,-77.0000000000002,0.));
#2387=CARTESIAN_POINT('',(92.,-77.0000000000002,0.));
#2388=CARTESIAN_POINT('',(-92.,-77.0000000000002,0.));
#2389=CARTESIAN_POINT('',(46.,-77.0000000000002,0.));
#2390=CARTESIAN_POINT('',(92.,-77.0000000000002,5.));
#2391=CARTESIAN_POINT('',(92.,-77.0000000000002,0.));
#2392=CARTESIAN_POINT('',(-92.,-77.0000000000002,5.));
#2393=CARTESIAN_POINT('',(46.,-77.0000000000002,5.));
#2394=CARTESIAN_POINT('',(-92.,-77.0000000000002,0.));
#2395=CARTESIAN_POINT('Origin',(92.,-87.0000000000002,0.));
#2396=CARTESIAN_POINT('',(92.,-97.0000000000002,0.));
#2397=CARTESIAN_POINT('Origin',(92.,-87.0000000000002,0.));
#2398=CARTESIAN_POINT('',(92.,-97.0000000000002,5.));
#2399=CARTESIAN_POINT('',(92.,-97.0000000000002,0.));
#2400=CARTESIAN_POINT('Origin',(92.,-87.0000000000002,5.));
#2401=CARTESIAN_POINT('Origin',(-92.,-97.0000000000002,0.));
#2402=CARTESIAN_POINT('',(-92.,-97.0000000000002,0.));
#2403=CARTESIAN_POINT('',(-46.,-97.0000000000002,0.));
#2404=CARTESIAN_POINT('',(-92.,-97.0000000000002,5.));
#2405=CARTESIAN_POINT('',(-92.,-97.0000000000002,0.));
#2406=CARTESIAN_POINT('',(-46.,-97.0000000000002,5.));
#2407=CARTESIAN_POINT('Origin',(-92.,-87.0000000000002,0.));
#2408=CARTESIAN_POINT('Origin',(-92.,-87.0000000000002,0.));
#2409=CARTESIAN_POINT('Origin',(-92.,-87.0000000000002,5.));
#2410=CARTESIAN_POINT('Origin',(-90.5,-152.5,5.));
#2411=CARTESIAN_POINT('',(-88.75,-152.5,5.));
#2412=CARTESIAN_POINT('Origin',(-90.5,-152.5,5.));
#2413=CARTESIAN_POINT('',(-88.75,-152.5,0.));
#2414=CARTESIAN_POINT('',(-88.75,-152.5,5.));
#2415=CARTESIAN_POINT('Origin',(-90.5,-152.5,0.));
#2416=CARTESIAN_POINT('Origin',(-175.,5.9999999999999,5.));
#2417=CARTESIAN_POINT('',(-173.25,5.9999999999999,5.));
#2418=CARTESIAN_POINT('Origin',(-175.,5.9999999999999,5.));
#2419=CARTESIAN_POINT('',(-173.25,5.9999999999999,0.));
#2420=CARTESIAN_POINT('',(-173.25,5.9999999999999,5.));
#2421=CARTESIAN_POINT('Origin',(-175.,5.9999999999999,0.));
#2422=CARTESIAN_POINT('Origin',(-6.00000000000001,152.5,5.));
#2423=CARTESIAN_POINT('',(-4.25000000000002,152.5,5.));
#2424=CARTESIAN_POINT('Origin',(-6.00000000000001,152.5,5.));
#2425=CARTESIAN_POINT('',(-4.25000000000002,152.5,0.));
#2426=CARTESIAN_POINT('',(-4.25000000000002,152.5,5.));
#2427=CARTESIAN_POINT('Origin',(-6.00000000000001,152.5,0.));
#2428=CARTESIAN_POINT('Origin',(175.,79.25,5.));
#2429=CARTESIAN_POINT('',(176.75,79.25,5.));
#2430=CARTESIAN_POINT('Origin',(175.,79.25,5.));
#2431=CARTESIAN_POINT('',(176.75,79.25,0.));
#2432=CARTESIAN_POINT('',(176.75,79.25,5.));
#2433=CARTESIAN_POINT('Origin',(175.,79.25,0.));
#2434=CARTESIAN_POINT('Origin',(175.,-152.5,5.));
#2435=CARTESIAN_POINT('',(176.75,-152.5,5.));
#2436=CARTESIAN_POINT('Origin',(175.,-152.5,5.));
#2437=CARTESIAN_POINT('',(176.75,-152.5,0.));
#2438=CARTESIAN_POINT('',(176.75,-152.5,5.));
#2439=CARTESIAN_POINT('Origin',(175.,-152.5,0.));
#2440=CARTESIAN_POINT('Origin',(175.,-79.2500000000001,5.));
#2441=CARTESIAN_POINT('',(176.75,-79.2500000000001,5.));
#2442=CARTESIAN_POINT('Origin',(175.,-79.2500000000001,5.));
#2443=CARTESIAN_POINT('',(176.75,-79.2500000000001,0.));
#2444=CARTESIAN_POINT('',(176.75,-79.2500000000001,5.));
#2445=CARTESIAN_POINT('Origin',(175.,-79.2500000000001,0.));
#2446=CARTESIAN_POINT('Origin',(175.,152.5,5.));
#2447=CARTESIAN_POINT('',(176.75,152.5,5.));
#2448=CARTESIAN_POINT('Origin',(175.,152.5,5.));
#2449=CARTESIAN_POINT('',(176.75,152.5,0.));
#2450=CARTESIAN_POINT('',(176.75,152.5,5.));
#2451=CARTESIAN_POINT('Origin',(175.,152.5,0.));
#2452=CARTESIAN_POINT('Origin',(-90.5,152.5,5.));
#2453=CARTESIAN_POINT('',(-88.75,152.5,5.));
#2454=CARTESIAN_POINT('Origin',(-90.5,152.5,5.));
#2455=CARTESIAN_POINT('',(-88.75,152.5,0.));
#2456=CARTESIAN_POINT('',(-88.75,152.5,5.));
#2457=CARTESIAN_POINT('Origin',(-90.5,152.5,0.));
#2458=CARTESIAN_POINT('Origin',(-175.,-6.00000000000004,5.));
#2459=CARTESIAN_POINT('',(-173.25,-6.00000000000004,5.));
#2460=CARTESIAN_POINT('Origin',(-175.,-6.00000000000004,5.));
#2461=CARTESIAN_POINT('',(-173.25,-6.00000000000004,0.));
#2462=CARTESIAN_POINT('',(-173.25,-6.00000000000004,5.));
#2463=CARTESIAN_POINT('Origin',(-175.,-6.00000000000004,0.));
#2464=CARTESIAN_POINT('Origin',(-6.00000000000001,-152.5,5.));
#2465=CARTESIAN_POINT('',(-4.25000000000002,-152.5,5.));
#2466=CARTESIAN_POINT('Origin',(-6.00000000000001,-152.5,5.));
#2467=CARTESIAN_POINT('',(-4.25000000000002,-152.5,0.));
#2468=CARTESIAN_POINT('',(-4.25000000000002,-152.5,5.));
#2469=CARTESIAN_POINT('Origin',(-6.00000000000001,-152.5,0.));
#2470=CARTESIAN_POINT('Origin',(-175.,-152.5,5.));
#2471=CARTESIAN_POINT('',(-173.25,-152.5,5.));
#2472=CARTESIAN_POINT('Origin',(-175.,-152.5,5.));
#2473=CARTESIAN_POINT('',(-173.25,-152.5,0.));
#2474=CARTESIAN_POINT('',(-173.25,-152.5,5.));
#2475=CARTESIAN_POINT('Origin',(-175.,-152.5,0.));
#2476=CARTESIAN_POINT('Origin',(-175.,79.25,5.));
#2477=CARTESIAN_POINT('',(-173.25,79.25,5.));
#2478=CARTESIAN_POINT('Origin',(-175.,79.25,5.));
#2479=CARTESIAN_POINT('',(-173.25,79.25,0.));
#2480=CARTESIAN_POINT('',(-173.25,79.25,5.));
#2481=CARTESIAN_POINT('Origin',(-175.,79.25,0.));
#2482=CARTESIAN_POINT('Origin',(6.00000000000001,152.5,5.));
#2483=CARTESIAN_POINT('',(7.75000000000001,152.5,5.));
#2484=CARTESIAN_POINT('Origin',(6.00000000000001,152.5,5.));
#2485=CARTESIAN_POINT('',(7.75000000000001,152.5,0.));
#2486=CARTESIAN_POINT('',(7.75000000000001,152.5,5.));
#2487=CARTESIAN_POINT('Origin',(6.00000000000001,152.5,0.));
#2488=CARTESIAN_POINT('Origin',(175.,5.9999999999999,5.));
#2489=CARTESIAN_POINT('',(176.75,5.9999999999999,5.));
#2490=CARTESIAN_POINT('Origin',(175.,5.9999999999999,5.));
#2491=CARTESIAN_POINT('',(176.75,5.9999999999999,0.));
#2492=CARTESIAN_POINT('',(176.75,5.9999999999999,5.));
#2493=CARTESIAN_POINT('Origin',(175.,5.9999999999999,0.));
#2494=CARTESIAN_POINT('Origin',(90.5,-152.5,5.));
#2495=CARTESIAN_POINT('',(92.25,-152.5,5.));
#2496=CARTESIAN_POINT('Origin',(90.5,-152.5,5.));
#2497=CARTESIAN_POINT('',(92.25,-152.5,0.));
#2498=CARTESIAN_POINT('',(92.25,-152.5,5.));
#2499=CARTESIAN_POINT('Origin',(90.5,-152.5,0.));
#2500=CARTESIAN_POINT('Origin',(175.,-6.00000000000004,5.));
#2501=CARTESIAN_POINT('',(176.75,-6.00000000000004,5.));
#2502=CARTESIAN_POINT('Origin',(175.,-6.00000000000004,5.));
#2503=CARTESIAN_POINT('',(176.75,-6.00000000000004,0.));
#2504=CARTESIAN_POINT('',(176.75,-6.00000000000004,5.));
#2505=CARTESIAN_POINT('Origin',(175.,-6.00000000000004,0.));
#2506=CARTESIAN_POINT('Origin',(90.5,152.5,5.));
#2507=CARTESIAN_POINT('',(92.25,152.5,5.));
#2508=CARTESIAN_POINT('Origin',(90.5,152.5,5.));
#2509=CARTESIAN_POINT('',(92.25,152.5,0.));
#2510=CARTESIAN_POINT('',(92.25,152.5,5.));
#2511=CARTESIAN_POINT('Origin',(90.5,152.5,0.));
#2512=CARTESIAN_POINT('Origin',(-175.,152.5,5.));
#2513=CARTESIAN_POINT('',(-173.25,152.5,5.));
#2514=CARTESIAN_POINT('Origin',(-175.,152.5,5.));
#2515=CARTESIAN_POINT('',(-173.25,152.5,0.));
#2516=CARTESIAN_POINT('',(-173.25,152.5,5.));
#2517=CARTESIAN_POINT('Origin',(-175.,152.5,0.));
#2518=CARTESIAN_POINT('Origin',(-175.,-79.2500000000001,5.));
#2519=CARTESIAN_POINT('',(-173.25,-79.2500000000001,5.));
#2520=CARTESIAN_POINT('Origin',(-175.,-79.2500000000001,5.));
#2521=CARTESIAN_POINT('',(-173.25,-79.2500000000001,0.));
#2522=CARTESIAN_POINT('',(-173.25,-79.2500000000001,5.));
#2523=CARTESIAN_POINT('Origin',(-175.,-79.2500000000001,0.));
#2524=CARTESIAN_POINT('Origin',(6.00000000000001,-152.5,5.));
#2525=CARTESIAN_POINT('',(7.75000000000001,-152.5,5.));
#2526=CARTESIAN_POINT('Origin',(6.00000000000001,-152.5,5.));
#2527=CARTESIAN_POINT('',(7.75000000000001,-152.5,0.));
#2528=CARTESIAN_POINT('',(7.75000000000001,-152.5,5.));
#2529=CARTESIAN_POINT('Origin',(6.00000000000001,-152.5,0.));
#2530=CARTESIAN_POINT('Origin',(264.,246.5,0.));
#2531=CARTESIAN_POINT('',(264.,247.5,5.));
#2532=CARTESIAN_POINT('',(265.,246.5,5.));
#2533=CARTESIAN_POINT('Origin',(264.,246.5,5.));
#2534=CARTESIAN_POINT('',(265.,246.5,0.));
#2535=CARTESIAN_POINT('',(265.,246.5,0.));
#2536=CARTESIAN_POINT('',(264.,247.5,0.));
#2537=CARTESIAN_POINT('Origin',(264.,246.5,0.));
#2538=CARTESIAN_POINT('',(264.,247.5,0.));
#2539=CARTESIAN_POINT('Origin',(265.,-247.5,0.));
#2540=CARTESIAN_POINT('',(265.,-246.5,5.));
#2541=CARTESIAN_POINT('',(265.,-247.5,5.));
#2542=CARTESIAN_POINT('',(265.,-246.5,0.));
#2543=CARTESIAN_POINT('',(265.,-246.5,0.));
#2544=CARTESIAN_POINT('',(265.,-247.5,0.));
#2545=CARTESIAN_POINT('Origin',(0.,-3.5527136788005E-14,5.));
#2546=CARTESIAN_POINT('',(-264.,247.5,5.));
#2547=CARTESIAN_POINT('',(265.,247.5,5.));
#2548=CARTESIAN_POINT('',(-265.,246.5,5.));
#2549=CARTESIAN_POINT('Origin',(-264.,246.5,5.));
#2550=CARTESIAN_POINT('',(-265.,-246.5,5.));
#2551=CARTESIAN_POINT('',(-265.,247.5,5.));
#2552=CARTESIAN_POINT('',(-264.,-247.5,5.));
#2553=CARTESIAN_POINT('Origin',(-264.,-246.5,5.));
#2554=CARTESIAN_POINT('',(264.,-247.5,5.));
#2555=CARTESIAN_POINT('',(-265.,-247.5,5.));
#2556=CARTESIAN_POINT('Origin',(264.,-246.5,5.));
#2557=CARTESIAN_POINT('',(-92.,97.9999999999998,5.));
#2558=CARTESIAN_POINT('',(92.,97.9999999999998,5.));
#2559=CARTESIAN_POINT('',(46.,97.9999999999998,5.));
#2560=CARTESIAN_POINT('',(92.,77.9999999999998,5.));
#2561=CARTESIAN_POINT('Origin',(92.,87.9999999999998,5.));
#2562=CARTESIAN_POINT('',(-92.,77.9999999999998,5.));
#2563=CARTESIAN_POINT('',(-46.,77.9999999999998,5.));
#2564=CARTESIAN_POINT('Origin',(-92.,87.9999999999998,5.));
#2565=CARTESIAN_POINT('',(-92.,72.9999999999998,5.));
#2566=CARTESIAN_POINT('',(92.,72.9999999999998,5.));
#2567=CARTESIAN_POINT('',(46.,72.9999999999998,5.));
#2568=CARTESIAN_POINT('',(92.,52.9999999999998,5.));
#2569=CARTESIAN_POINT('Origin',(92.,62.9999999999998,5.));
#2570=CARTESIAN_POINT('',(-92.,52.9999999999998,5.));
#2571=CARTESIAN_POINT('',(-46.,52.9999999999998,5.));
#2572=CARTESIAN_POINT('Origin',(-92.,62.9999999999998,5.));
#2573=CARTESIAN_POINT('',(-92.,47.9999999999998,5.));
#2574=CARTESIAN_POINT('',(92.,47.9999999999998,5.));
#2575=CARTESIAN_POINT('',(46.,47.9999999999998,5.));
#2576=CARTESIAN_POINT('',(92.,27.9999999999998,5.));
#2577=CARTESIAN_POINT('Origin',(92.,37.9999999999998,5.));
#2578=CARTESIAN_POINT('',(-92.,27.9999999999998,5.));
#2579=CARTESIAN_POINT('',(-46.,27.9999999999998,5.));
#2580=CARTESIAN_POINT('Origin',(-92.,37.9999999999998,5.));
#2581=CARTESIAN_POINT('',(-92.,22.9999999999998,5.));
#2582=CARTESIAN_POINT('',(92.,22.9999999999998,5.));
#2583=CARTESIAN_POINT('',(46.,22.9999999999998,5.));
#2584=CARTESIAN_POINT('',(92.,2.99999999999981,5.));
#2585=CARTESIAN_POINT('Origin',(92.,12.9999999999998,5.));
#2586=CARTESIAN_POINT('',(-92.,2.99999999999976,5.));
#2587=CARTESIAN_POINT('',(-46.,2.99999999999976,5.));
#2588=CARTESIAN_POINT('Origin',(-92.,12.9999999999998,5.));
#2589=CARTESIAN_POINT('',(-92.,-2.00000000000024,5.));
#2590=CARTESIAN_POINT('',(92.,-2.00000000000019,5.));
#2591=CARTESIAN_POINT('',(46.,-2.00000000000021,5.));
#2592=CARTESIAN_POINT('',(92.,-22.0000000000002,5.));
#2593=CARTESIAN_POINT('Origin',(92.,-12.0000000000002,5.));
#2594=CARTESIAN_POINT('',(-92.,-22.0000000000002,5.));
#2595=CARTESIAN_POINT('',(-46.,-22.0000000000002,5.));
#2596=CARTESIAN_POINT('Origin',(-92.,-12.0000000000002,5.));
#2597=CARTESIAN_POINT('',(-92.,-27.0000000000002,5.));
#2598=CARTESIAN_POINT('',(92.,-27.0000000000002,5.));
#2599=CARTESIAN_POINT('',(46.,-27.0000000000002,5.));
#2600=CARTESIAN_POINT('',(92.,-47.0000000000002,5.));
#2601=CARTESIAN_POINT('Origin',(92.,-37.0000000000002,5.));
#2602=CARTESIAN_POINT('',(-92.,-47.0000000000002,5.));
#2603=CARTESIAN_POINT('',(-46.,-47.0000000000002,5.));
#2604=CARTESIAN_POINT('Origin',(-92.,-37.0000000000002,5.));
#2605=CARTESIAN_POINT('',(-92.,-52.0000000000002,5.));
#2606=CARTESIAN_POINT('',(92.,-52.0000000000002,5.));
#2607=CARTESIAN_POINT('',(46.,-52.0000000000002,5.));
#2608=CARTESIAN_POINT('',(92.,-72.0000000000002,5.));
#2609=CARTESIAN_POINT('Origin',(92.,-62.0000000000002,5.));
#2610=CARTESIAN_POINT('',(-92.,-72.0000000000002,5.));
#2611=CARTESIAN_POINT('',(-46.,-72.0000000000002,5.));
#2612=CARTESIAN_POINT('Origin',(-92.,-62.0000000000002,5.));
#2613=CARTESIAN_POINT('',(-9.75,-240.,5.));
#2614=CARTESIAN_POINT('Origin',(-7.5,-240.,5.));
#2615=CARTESIAN_POINT('',(-259.75,-7.5,5.));
#2616=CARTESIAN_POINT('Origin',(-257.5,-7.5,5.));
#2617=CARTESIAN_POINT('',(5.25,240.,5.));
#2618=CARTESIAN_POINT('Origin',(7.5,240.,5.));
#2619=CARTESIAN_POINT('',(245.25,240.,5.));
#2620=CARTESIAN_POINT('Origin',(247.5,240.,5.));
#2621=CARTESIAN_POINT('',(-259.75,7.5,5.));
#2622=CARTESIAN_POINT('Origin',(-257.5,7.5,5.));
#2623=CARTESIAN_POINT('',(-259.75,-230.,5.));
#2624=CARTESIAN_POINT('Origin',(-257.5,-230.,5.));
#2625=CARTESIAN_POINT('',(255.25,230.,5.));
#2626=CARTESIAN_POINT('Origin',(257.5,230.,5.));
#2627=CARTESIAN_POINT('',(255.25,-230.,5.));
#2628=CARTESIAN_POINT('Origin',(257.5,-230.,5.));
#2629=CARTESIAN_POINT('',(245.25,-240.,5.));
#2630=CARTESIAN_POINT('Origin',(247.5,-240.,5.));
#2631=CARTESIAN_POINT('',(255.25,-7.5,5.));
#2632=CARTESIAN_POINT('Origin',(257.5,-7.5,5.));
#2633=CARTESIAN_POINT('',(-249.75,-240.,5.));
#2634=CARTESIAN_POINT('Origin',(-247.5,-240.,5.));
#2635=CARTESIAN_POINT('',(-9.75,240.,5.));
#2636=CARTESIAN_POINT('Origin',(-7.5,240.,5.));
#2637=CARTESIAN_POINT('',(255.25,7.5,5.));
#2638=CARTESIAN_POINT('Origin',(257.5,7.5,5.));
#2639=CARTESIAN_POINT('',(5.25,-240.,5.));
#2640=CARTESIAN_POINT('Origin',(7.5,-240.,5.));
#2641=CARTESIAN_POINT('',(-259.75,230.,5.));
#2642=CARTESIAN_POINT('Origin',(-257.5,230.,5.));
#2643=CARTESIAN_POINT('',(-249.75,240.,5.));
#2644=CARTESIAN_POINT('Origin',(-247.5,240.,5.));
#2645=CARTESIAN_POINT('Origin',(-264.,246.5,0.));
#2646=CARTESIAN_POINT('',(-264.,247.5,0.));
#2647=CARTESIAN_POINT('',(-264.,247.5,0.));
#2648=CARTESIAN_POINT('',(-265.,246.5,0.));
#2649=CARTESIAN_POINT('Origin',(-264.,246.5,0.));
#2650=CARTESIAN_POINT('',(-265.,246.5,0.));
#2651=CARTESIAN_POINT('Origin',(-265.,247.5,0.));
#2652=CARTESIAN_POINT('',(-265.,-246.5,0.));
#2653=CARTESIAN_POINT('',(-265.,247.5,0.));
#2654=CARTESIAN_POINT('',(-265.,-246.5,0.));
#2655=CARTESIAN_POINT('Origin',(-264.,-246.5,0.));
#2656=CARTESIAN_POINT('',(-264.,-247.5,0.));
#2657=CARTESIAN_POINT('Origin',(-264.,-246.5,0.));
#2658=CARTESIAN_POINT('',(-264.,-247.5,0.));
#2659=CARTESIAN_POINT('Origin',(264.,-246.5,0.));
#2660=CARTESIAN_POINT('',(264.,-247.5,0.));
#2661=CARTESIAN_POINT('',(264.,-247.5,0.));
#2662=CARTESIAN_POINT('Origin',(264.,-246.5,0.));
#2663=CARTESIAN_POINT('Origin',(-247.5,240.,0.));
#2664=CARTESIAN_POINT('',(-249.75,240.,0.));
#2665=CARTESIAN_POINT('',(-249.75,240.,0.));
#2666=CARTESIAN_POINT('Origin',(-247.5,240.,0.));
#2667=CARTESIAN_POINT('Origin',(-257.5,230.,0.));
#2668=CARTESIAN_POINT('',(-259.75,230.,0.));
#2669=CARTESIAN_POINT('',(-259.75,230.,0.));
#2670=CARTESIAN_POINT('Origin',(-257.5,230.,0.));
#2671=CARTESIAN_POINT('Origin',(7.5,-240.,0.));
#2672=CARTESIAN_POINT('',(5.25,-240.,0.));
#2673=CARTESIAN_POINT('',(5.25,-240.,0.));
#2674=CARTESIAN_POINT('Origin',(7.5,-240.,0.));
#2675=CARTESIAN_POINT('Origin',(257.5,7.5,0.));
#2676=CARTESIAN_POINT('',(255.25,7.5,0.));
#2677=CARTESIAN_POINT('',(255.25,7.5,0.));
#2678=CARTESIAN_POINT('Origin',(257.5,7.5,0.));
#2679=CARTESIAN_POINT('Origin',(-7.5,240.,0.));
#2680=CARTESIAN_POINT('',(-9.75,240.,0.));
#2681=CARTESIAN_POINT('',(-9.75,240.,0.));
#2682=CARTESIAN_POINT('Origin',(-7.5,240.,0.));
#2683=CARTESIAN_POINT('Origin',(-247.5,-240.,0.));
#2684=CARTESIAN_POINT('',(-249.75,-240.,0.));
#2685=CARTESIAN_POINT('',(-249.75,-240.,0.));
#2686=CARTESIAN_POINT('Origin',(-247.5,-240.,0.));
#2687=CARTESIAN_POINT('Origin',(257.5,-7.5,0.));
#2688=CARTESIAN_POINT('',(255.25,-7.5,0.));
#2689=CARTESIAN_POINT('',(255.25,-7.5,0.));
#2690=CARTESIAN_POINT('Origin',(257.5,-7.5,0.));
#2691=CARTESIAN_POINT('Origin',(247.5,-240.,0.));
#2692=CARTESIAN_POINT('',(245.25,-240.,0.));
#2693=CARTESIAN_POINT('',(245.25,-240.,0.));
#2694=CARTESIAN_POINT('Origin',(247.5,-240.,0.));
#2695=CARTESIAN_POINT('Origin',(257.5,-230.,0.));
#2696=CARTESIAN_POINT('',(255.25,-230.,0.));
#2697=CARTESIAN_POINT('',(255.25,-230.,0.));
#2698=CARTESIAN_POINT('Origin',(257.5,-230.,0.));
#2699=CARTESIAN_POINT('Origin',(257.5,230.,0.));
#2700=CARTESIAN_POINT('',(255.25,230.,0.));
#2701=CARTESIAN_POINT('',(255.25,230.,0.));
#2702=CARTESIAN_POINT('Origin',(257.5,230.,0.));
#2703=CARTESIAN_POINT('Origin',(-257.5,-230.,0.));
#2704=CARTESIAN_POINT('',(-259.75,-230.,0.));
#2705=CARTESIAN_POINT('',(-259.75,-230.,0.));
#2706=CARTESIAN_POINT('Origin',(-257.5,-230.,0.));
#2707=CARTESIAN_POINT('Origin',(-257.5,7.5,0.));
#2708=CARTESIAN_POINT('',(-259.75,7.5,0.));
#2709=CARTESIAN_POINT('',(-259.75,7.5,0.));
#2710=CARTESIAN_POINT('Origin',(-257.5,7.5,0.));
#2711=CARTESIAN_POINT('Origin',(247.5,240.,0.));
#2712=CARTESIAN_POINT('',(245.25,240.,0.));
#2713=CARTESIAN_POINT('',(245.25,240.,0.));
#2714=CARTESIAN_POINT('Origin',(247.5,240.,0.));
#2715=CARTESIAN_POINT('Origin',(7.5,240.,0.));
#2716=CARTESIAN_POINT('',(5.25,240.,0.));
#2717=CARTESIAN_POINT('',(5.25,240.,0.));
#2718=CARTESIAN_POINT('Origin',(7.5,240.,0.));
#2719=CARTESIAN_POINT('Origin',(-257.5,-7.5,0.));
#2720=CARTESIAN_POINT('',(-259.75,-7.5,0.));
#2721=CARTESIAN_POINT('',(-259.75,-7.5,0.));
#2722=CARTESIAN_POINT('Origin',(-257.5,-7.5,0.));
#2723=CARTESIAN_POINT('Origin',(-7.5,-240.,0.));
#2724=CARTESIAN_POINT('',(-9.75,-240.,0.));
#2725=CARTESIAN_POINT('',(-9.75,-240.,0.));
#2726=CARTESIAN_POINT('Origin',(-7.5,-240.,0.));
#2727=CARTESIAN_POINT('Origin',(-265.,-247.5,0.));
#2728=CARTESIAN_POINT('',(-265.,-247.5,0.));
#2729=CARTESIAN_POINT('Origin',(265.,247.5,0.));
#2730=CARTESIAN_POINT('',(265.,247.5,0.));
#2731=CARTESIAN_POINT('Origin',(0.,-3.5527136788005E-14,0.));
#2732=CARTESIAN_POINT('',(92.,97.9999999999998,0.));
#2733=CARTESIAN_POINT('',(-92.,97.9999999999998,0.));
#2734=CARTESIAN_POINT('',(46.,97.9999999999998,0.));
#2735=CARTESIAN_POINT('',(-92.,77.9999999999998,0.));
#2736=CARTESIAN_POINT('Origin',(-92.,87.9999999999998,0.));
#2737=CARTESIAN_POINT('',(92.,77.9999999999998,0.));
#2738=CARTESIAN_POINT('',(-46.,77.9999999999998,0.));
#2739=CARTESIAN_POINT('Origin',(92.,87.9999999999998,0.));
#2740=CARTESIAN_POINT('',(92.,72.9999999999998,0.));
#2741=CARTESIAN_POINT('',(-92.,72.9999999999998,0.));
#2742=CARTESIAN_POINT('',(46.,72.9999999999998,0.));
#2743=CARTESIAN_POINT('',(-92.,52.9999999999998,0.));
#2744=CARTESIAN_POINT('Origin',(-92.,62.9999999999998,0.));
#2745=CARTESIAN_POINT('',(92.,52.9999999999998,0.));
#2746=CARTESIAN_POINT('',(-46.,52.9999999999998,0.));
#2747=CARTESIAN_POINT('Origin',(92.,62.9999999999998,0.));
#2748=CARTESIAN_POINT('',(92.,47.9999999999998,0.));
#2749=CARTESIAN_POINT('',(-92.,47.9999999999998,0.));
#2750=CARTESIAN_POINT('',(46.,47.9999999999998,0.));
#2751=CARTESIAN_POINT('',(-92.,27.9999999999998,0.));
#2752=CARTESIAN_POINT('Origin',(-92.,37.9999999999998,0.));
#2753=CARTESIAN_POINT('',(92.,27.9999999999998,0.));
#2754=CARTESIAN_POINT('',(-46.,27.9999999999998,0.));
#2755=CARTESIAN_POINT('Origin',(92.,37.9999999999998,0.));
#2756=CARTESIAN_POINT('',(92.,22.9999999999998,0.));
#2757=CARTESIAN_POINT('',(-92.,22.9999999999998,0.));
#2758=CARTESIAN_POINT('',(46.,22.9999999999998,0.));
#2759=CARTESIAN_POINT('',(-92.,2.99999999999976,0.));
#2760=CARTESIAN_POINT('Origin',(-92.,12.9999999999998,0.));
#2761=CARTESIAN_POINT('',(92.,2.99999999999981,0.));
#2762=CARTESIAN_POINT('',(-46.,2.99999999999976,0.));
#2763=CARTESIAN_POINT('Origin',(92.,12.9999999999998,0.));
#2764=CARTESIAN_POINT('',(92.,-2.00000000000019,0.));
#2765=CARTESIAN_POINT('',(-92.,-2.00000000000024,0.));
#2766=CARTESIAN_POINT('',(46.,-2.00000000000021,0.));
#2767=CARTESIAN_POINT('',(-92.,-22.0000000000002,0.));
#2768=CARTESIAN_POINT('Origin',(-92.,-12.0000000000002,0.));
#2769=CARTESIAN_POINT('',(92.,-22.0000000000002,0.));
#2770=CARTESIAN_POINT('',(-46.,-22.0000000000002,0.));
#2771=CARTESIAN_POINT('Origin',(92.,-12.0000000000002,0.));
#2772=CARTESIAN_POINT('',(92.,-27.0000000000002,0.));
#2773=CARTESIAN_POINT('',(-92.,-27.0000000000002,0.));
#2774=CARTESIAN_POINT('',(46.,-27.0000000000002,0.));
#2775=CARTESIAN_POINT('',(-92.,-47.0000000000002,0.));
#2776=CARTESIAN_POINT('Origin',(-92.,-37.0000000000002,0.));
#2777=CARTESIAN_POINT('',(92.,-47.0000000000002,0.));
#2778=CARTESIAN_POINT('',(-46.,-47.0000000000002,0.));
#2779=CARTESIAN_POINT('Origin',(92.,-37.0000000000002,0.));
#2780=CARTESIAN_POINT('',(92.,-52.0000000000002,0.));
#2781=CARTESIAN_POINT('',(-92.,-52.0000000000002,0.));
#2782=CARTESIAN_POINT('',(46.,-52.0000000000002,0.));
#2783=CARTESIAN_POINT('',(-92.,-72.0000000000002,0.));
#2784=CARTESIAN_POINT('Origin',(-92.,-62.0000000000002,0.));
#2785=CARTESIAN_POINT('',(92.,-72.0000000000002,0.));
#2786=CARTESIAN_POINT('',(-46.,-72.0000000000002,0.));
#2787=CARTESIAN_POINT('Origin',(92.,-62.0000000000002,0.));
#2788=CARTESIAN_POINT('Origin',(92.,-52.0000000000002,0.));
#2789=CARTESIAN_POINT('',(92.,-52.0000000000002,0.));
#2790=CARTESIAN_POINT('',(-92.,-52.0000000000002,0.));
#2791=CARTESIAN_POINT('Origin',(92.,-62.0000000000002,0.));
#2792=CARTESIAN_POINT('',(92.,-72.0000000000002,0.));
#2793=CARTESIAN_POINT('Origin',(-92.,-72.0000000000002,0.));
#2794=CARTESIAN_POINT('',(-92.,-72.0000000000002,0.));
#2795=CARTESIAN_POINT('Origin',(-92.,-62.0000000000002,0.));
#2796=CARTESIAN_POINT('Origin',(92.,-27.0000000000002,0.));
#2797=CARTESIAN_POINT('',(92.,-27.0000000000002,0.));
#2798=CARTESIAN_POINT('',(-92.,-27.0000000000002,0.));
#2799=CARTESIAN_POINT('Origin',(92.,-37.0000000000002,0.));
#2800=CARTESIAN_POINT('',(92.,-47.0000000000002,0.));
#2801=CARTESIAN_POINT('Origin',(-92.,-47.0000000000002,0.));
#2802=CARTESIAN_POINT('',(-92.,-47.0000000000002,0.));
#2803=CARTESIAN_POINT('Origin',(-92.,-37.0000000000002,0.));
#2804=CARTESIAN_POINT('Origin',(92.,-2.00000000000019,0.));
#2805=CARTESIAN_POINT('',(92.,-2.00000000000019,0.));
#2806=CARTESIAN_POINT('',(-92.,-2.00000000000024,0.));
#2807=CARTESIAN_POINT('Origin',(92.,-12.0000000000002,0.));
#2808=CARTESIAN_POINT('',(92.,-22.0000000000002,0.));
#2809=CARTESIAN_POINT('Origin',(-92.,-22.0000000000002,0.));
#2810=CARTESIAN_POINT('',(-92.,-22.0000000000002,0.));
#2811=CARTESIAN_POINT('Origin',(-92.,-12.0000000000002,0.));
#2812=CARTESIAN_POINT('Origin',(92.,22.9999999999998,0.));
#2813=CARTESIAN_POINT('',(92.,22.9999999999998,0.));
#2814=CARTESIAN_POINT('',(-92.,22.9999999999998,0.));
#2815=CARTESIAN_POINT('Origin',(92.,12.9999999999998,0.));
#2816=CARTESIAN_POINT('',(92.,2.99999999999981,0.));
#2817=CARTESIAN_POINT('Origin',(-92.,2.99999999999976,0.));
#2818=CARTESIAN_POINT('',(-92.,2.99999999999976,0.));
#2819=CARTESIAN_POINT('Origin',(-92.,12.9999999999998,0.));
#2820=CARTESIAN_POINT('Origin',(92.,47.9999999999998,0.));
#2821=CARTESIAN_POINT('',(92.,47.9999999999998,0.));
#2822=CARTESIAN_POINT('',(-92.,47.9999999999998,0.));
#2823=CARTESIAN_POINT('Origin',(92.,37.9999999999998,0.));
#2824=CARTESIAN_POINT('',(92.,27.9999999999998,0.));
#2825=CARTESIAN_POINT('Origin',(-92.,27.9999999999998,0.));
#2826=CARTESIAN_POINT('',(-92.,27.9999999999998,0.));
#2827=CARTESIAN_POINT('Origin',(-92.,37.9999999999998,0.));
#2828=CARTESIAN_POINT('Origin',(92.,72.9999999999998,0.));
#2829=CARTESIAN_POINT('',(92.,72.9999999999998,0.));
#2830=CARTESIAN_POINT('',(-92.,72.9999999999998,0.));
#2831=CARTESIAN_POINT('Origin',(92.,62.9999999999998,0.));
#2832=CARTESIAN_POINT('',(92.,52.9999999999998,0.));
#2833=CARTESIAN_POINT('Origin',(-92.,52.9999999999998,0.));
#2834=CARTESIAN_POINT('',(-92.,52.9999999999998,0.));
#2835=CARTESIAN_POINT('Origin',(-92.,62.9999999999998,0.));
#2836=CARTESIAN_POINT('Origin',(92.,97.9999999999998,0.));
#2837=CARTESIAN_POINT('',(92.,97.9999999999998,0.));
#2838=CARTESIAN_POINT('',(-92.,97.9999999999998,0.));
#2839=CARTESIAN_POINT('Origin',(92.,87.9999999999998,0.));
#2840=CARTESIAN_POINT('',(92.,77.9999999999998,0.));
#2841=CARTESIAN_POINT('Origin',(-92.,77.9999999999998,0.));
#2842=CARTESIAN_POINT('',(-92.,77.9999999999998,0.));
#2843=CARTESIAN_POINT('Origin',(-92.,87.9999999999998,0.));
#2844=UNCERTAINTY_MEASURE_WITH_UNIT(LENGTH_MEASURE(0.01),#2848,
'DISTANCE_ACCURACY_VALUE',
'Maximum model space distance between geometric entities at asserted c
onnectivities');
#2845=UNCERTAINTY_MEASURE_WITH_UNIT(LENGTH_MEASURE(0.01),#2848,
'DISTANCE_ACCURACY_VALUE',
'Maximum model space distance between geometric entities at asserted c
onnectivities');
#2846=(
GEOMETRIC_REPRESENTATION_CONTEXT(3)
GLOBAL_UNCERTAINTY_ASSIGNED_CONTEXT((#2844))
GLOBAL_UNIT_ASSIGNED_CONTEXT((#2848,#2850,#2851))
REPRESENTATION_CONTEXT('','3D')
);
#2847=(
GEOMETRIC_REPRESENTATION_CONTEXT(3)
GLOBAL_UNCERTAINTY_ASSIGNED_CONTEXT((#2845))
GLOBAL_UNIT_ASSIGNED_CONTEXT((#2848,#2850,#2851))
REPRESENTATION_CONTEXT('','3D')
);
#2848=(
LENGTH_UNIT()
NAMED_UNIT(*)
SI_UNIT(.MILLI.,.METRE.)
);
#2849=(
LENGTH_UNIT()
NAMED_UNIT(*)
SI_UNIT($,.METRE.)
);
#2850=(
NAMED_UNIT(*)
PLANE_ANGLE_UNIT()
SI_UNIT($,.RADIAN.)
);
#2851=(
NAMED_UNIT(*)
SI_UNIT($,.STERADIAN.)
SOLID_ANGLE_UNIT()
);
#2852=SHAPE_DEFINITION_REPRESENTATION(#2853,#2854);
#2853=PRODUCT_DEFINITION_SHAPE('',$,#2856);
#2854=SHAPE_REPRESENTATION('',(#1696),#2846);
#2855=PRODUCT_DEFINITION_CONTEXT('part definition',#2860,'design');
#2856=PRODUCT_DEFINITION('Cover Top Panel','Cover Top Panel',#2857,#2855);
#2857=PRODUCT_DEFINITION_FORMATION('',$,#2862);
#2858=PRODUCT_RELATED_PRODUCT_CATEGORY('Cover Top Panel',
'Cover Top Panel',(#2862));
#2859=APPLICATION_PROTOCOL_DEFINITION('international standard',
'automotive_design',2009,#2860);
#2860=APPLICATION_CONTEXT(
'Core Data for Automotive Mechanical Design Process');
#2861=PRODUCT_CONTEXT('part definition',#2860,'mechanical');
#2862=PRODUCT('Cover Top Panel','Cover Top Panel',$,(#2861));
#2863=PRESENTATION_STYLE_ASSIGNMENT((#2864));
#2864=SURFACE_STYLE_USAGE(.BOTH.,#2865);
#2865=SURFACE_SIDE_STYLE('',(#2866));
#2866=SURFACE_STYLE_FILL_AREA(#2867);
#2867=FILL_AREA_STYLE('Acrylic (Clear)',(#2868));
#2868=FILL_AREA_STYLE_COLOUR('Acrylic (Clear)',#2869);
#2869=COLOUR_RGB('Acrylic (Clear)',0.964705882352941,0.964705882352941,
0.952941176470588);
ENDSEC;
END-ISO-10303-21;
