# Supplementary material for: An open source extrusion bioprinter based on the E3D motion system and tool changer to enable FRESH and multimaterial bioprinting
Source: Sci Rep. 2021 Nov 3;11:21547. doi: 10.1038/s41598-021-00931-1 (PMC8566469; doi:10.1038/s41598-021-00931-1)
Supplement: Supplementary file 2 — Supplementary Information 2. [file 41598_2021_931_MOESM2_ESM.zip › Printer components, STL and STEP files/Calibration setup/RPi Lid.step]

ISO-10303-21;
HEADER;
/* Generated by software containing ST-Developer
 * from STEP Tools, Inc. (www.steptools.com) 
 */

FILE_DESCRIPTION(
/* description */ (''),
/* implementation_level */ '2;1');

FILE_NAME(
/* name */ 
'//argos.storage.uu.se/MyGroups$/Bronze/UPRINT/Manuscripts/Engberg et 
al, April 21.docx.sb-6ca6f2c6-Cniny2/Supplementary material/Printer co
mponents/STEP/Calibration/RPi Lid.step',
/* time_stamp */ '2021-06-22T11:12:05+02:00',
/* author */ (''),
/* organization */ (''),
/* preprocessor_version */ 'ST-DEVELOPER v18.1',
/* originating_system */ 'Autodesk Translation Framework v10.9.0.1377',

/* authorisation */ '');

FILE_SCHEMA (('AUTOMOTIVE_DESIGN { 1 0 10303 214 3 1 1 }'));
ENDSEC;

DATA;
#10=MECHANICAL_DESIGN_GEOMETRIC_PRESENTATION_REPRESENTATION('',(#13),#1030);
#11=SHAPE_REPRESENTATION_RELATIONSHIP('SRR','None',#1037,#12);
#12=ADVANCED_BREP_SHAPE_REPRESENTATION('',(#14),#1029);
#13=STYLED_ITEM('',(#1046),#14);
#14=MANIFOLD_SOLID_BREP('Body1',#604);
#15=CYLINDRICAL_SURFACE('',#640,3.25);
#16=CYLINDRICAL_SURFACE('',#643,3.25);
#17=CYLINDRICAL_SURFACE('',#661,5.);
#18=CYLINDRICAL_SURFACE('',#663,5.);
#19=CYLINDRICAL_SURFACE('',#664,5.);
#20=CYLINDRICAL_SURFACE('',#666,5.);
#21=CYLINDRICAL_SURFACE('',#667,1.99999999999999);
#22=CYLINDRICAL_SURFACE('',#668,2.);
#23=CYLINDRICAL_SURFACE('',#669,1.99999999999999);
#24=CYLINDRICAL_SURFACE('',#670,2.);
#25=CYLINDRICAL_SURFACE('',#672,5.);
#26=CYLINDRICAL_SURFACE('',#674,5.);
#27=CYLINDRICAL_SURFACE('',#676,5.);
#28=CYLINDRICAL_SURFACE('',#678,5.);
#29=FACE_BOUND('',#78,.T.);
#30=FACE_BOUND('',#79,.T.);
#31=FACE_BOUND('',#80,.T.);
#32=FACE_BOUND('',#81,.T.);
#33=FACE_BOUND('',#85,.T.);
#34=FACE_BOUND('',#86,.T.);
#35=FACE_BOUND('',#88,.T.);
#36=FACE_BOUND('',#89,.T.);
#37=FACE_BOUND('',#90,.T.);
#38=FACE_BOUND('',#91,.T.);
#39=FACE_BOUND('',#92,.T.);
#40=FACE_BOUND('',#93,.T.);
#41=FACE_OUTER_BOUND('',#71,.T.);
#42=FACE_OUTER_BOUND('',#72,.T.);
#43=FACE_OUTER_BOUND('',#73,.T.);
#44=FACE_OUTER_BOUND('',#74,.T.);
#45=FACE_OUTER_BOUND('',#75,.T.);
#46=FACE_OUTER_BOUND('',#76,.T.);
#47=FACE_OUTER_BOUND('',#77,.T.);
#48=FACE_OUTER_BOUND('',#82,.T.);
#49=FACE_OUTER_BOUND('',#83,.T.);
#50=FACE_OUTER_BOUND('',#84,.T.);
#51=FACE_OUTER_BOUND('',#87,.T.);
#52=FACE_OUTER_BOUND('',#94,.T.);
#53=FACE_OUTER_BOUND('',#95,.T.);
#54=FACE_OUTER_BOUND('',#96,.T.);
#55=FACE_OUTER_BOUND('',#97,.T.);
#56=FACE_OUTER_BOUND('',#98,.T.);
#57=FACE_OUTER_BOUND('',#99,.T.);
#58=FACE_OUTER_BOUND('',#100,.T.);
#59=FACE_OUTER_BOUND('',#101,.T.);
#60=FACE_OUTER_BOUND('',#102,.T.);
#61=FACE_OUTER_BOUND('',#103,.T.);
#62=FACE_OUTER_BOUND('',#104,.T.);
#63=FACE_OUTER_BOUND('',#105,.T.);
#64=FACE_OUTER_BOUND('',#106,.T.);
#65=FACE_OUTER_BOUND('',#107,.T.);
#66=FACE_OUTER_BOUND('',#108,.T.);
#67=FACE_OUTER_BOUND('',#109,.T.);
#68=FACE_OUTER_BOUND('',#110,.T.);
#69=FACE_OUTER_BOUND('',#111,.T.);
#70=FACE_OUTER_BOUND('',#112,.T.);
#71=EDGE_LOOP('',(#390,#391,#392,#393,#394));
#72=EDGE_LOOP('',(#395,#396,#397,#398));
#73=EDGE_LOOP('',(#399,#400,#401,#402));
#74=EDGE_LOOP('',(#403,#404,#405,#406));
#75=EDGE_LOOP('',(#407,#408));
#76=EDGE_LOOP('',(#409,#410,#411,#412,#413,#414));
#77=EDGE_LOOP('',(#415,#416,#417,#418,#419,#420,#421,#422,#423,#424,#425,
#426,#427,#428,#429,#430,#431,#432,#433,#434,#435));
#78=EDGE_LOOP('',(#436));
#79=EDGE_LOOP('',(#437));
#80=EDGE_LOOP('',(#438));
#81=EDGE_LOOP('',(#439));
#82=EDGE_LOOP('',(#440,#441,#442,#443));
#83=EDGE_LOOP('',(#444,#445,#446,#447));
#84=EDGE_LOOP('',(#448,#449,#450,#451,#452,#453,#454,#455));
#85=EDGE_LOOP('',(#456));
#86=EDGE_LOOP('',(#457));
#87=EDGE_LOOP('',(#458,#459,#460,#461,#462,#463,#464,#465));
#88=EDGE_LOOP('',(#466));
#89=EDGE_LOOP('',(#467));
#90=EDGE_LOOP('',(#468));
#91=EDGE_LOOP('',(#469));
#92=EDGE_LOOP('',(#470));
#93=EDGE_LOOP('',(#471));
#94=EDGE_LOOP('',(#472,#473,#474,#475));
#95=EDGE_LOOP('',(#476,#477,#478,#479));
#96=EDGE_LOOP('',(#480,#481,#482,#483));
#97=EDGE_LOOP('',(#484,#485,#486,#487,#488,#489,#490,#491));
#98=EDGE_LOOP('',(#492,#493,#494,#495,#496,#497));
#99=EDGE_LOOP('',(#498,#499,#500,#501));
#100=EDGE_LOOP('',(#502,#503,#504,#505));
#101=EDGE_LOOP('',(#506,#507,#508,#509));
#102=EDGE_LOOP('',(#510,#511,#512,#513));
#103=EDGE_LOOP('',(#514,#515,#516,#517));
#104=EDGE_LOOP('',(#518,#519,#520,#521));
#105=EDGE_LOOP('',(#522,#523,#524,#525));
#106=EDGE_LOOP('',(#526,#527,#528,#529));
#107=EDGE_LOOP('',(#530,#531,#532,#533));
#108=EDGE_LOOP('',(#534,#535,#536,#537));
#109=EDGE_LOOP('',(#538,#539,#540,#541));
#110=EDGE_LOOP('',(#542,#543,#544,#545));
#111=EDGE_LOOP('',(#546,#547,#548,#549,#550,#551,#552,#553));
#112=EDGE_LOOP('',(#554,#555,#556,#557));
#113=LINE('',#862,#166);
#114=LINE('',#864,#167);
#115=LINE('',#866,#168);
#116=LINE('',#867,#169);
#117=LINE('',#870,#170);
#118=LINE('',#872,#171);
#119=LINE('',#873,#172);
#120=LINE('',#877,#173);
#121=LINE('',#879,#174);
#122=LINE('',#881,#175);
#123=LINE('',#882,#176);
#124=LINE('',#885,#177);
#125=LINE('',#887,#178);
#126=LINE('',#888,#179);
#127=LINE('',#893,#180);
#128=LINE('',#895,#181);
#129=LINE('',#897,#182);
#130=LINE('',#898,#183);
#131=LINE('',#902,#184);
#132=LINE('',#906,#185);
#133=LINE('',#910,#186);
#134=LINE('',#914,#187);
#135=LINE('',#917,#188);
#136=LINE('',#921,#189);
#137=LINE('',#925,#190);
#138=LINE('',#929,#191);
#139=LINE('',#943,#192);
#140=LINE('',#949,#193);
#141=LINE('',#954,#194);
#142=LINE('',#958,#195);
#143=LINE('',#963,#196);
#144=LINE('',#968,#197);
#145=LINE('',#972,#198);
#146=LINE('',#976,#199);
#147=LINE('',#980,#200);
#148=LINE('',#991,#201);
#149=LINE('',#992,#202);
#150=LINE('',#994,#203);
#151=LINE('',#996,#204);
#152=LINE('',#999,#205);
#153=LINE('',#1001,#206);
#154=LINE('',#1004,#207);
#155=LINE('',#1006,#208);
#156=LINE('',#1008,#209);
#157=LINE('',#1010,#210);
#158=LINE('',#1012,#211);
#159=LINE('',#1013,#212);
#160=LINE('',#1015,#213);
#161=LINE('',#1017,#214);
#162=LINE('',#1019,#215);
#163=LINE('',#1021,#216);
#164=LINE('',#1023,#217);
#165=LINE('',#1025,#218);
#166=VECTOR('',#685,10.);
#167=VECTOR('',#686,10.);
#168=VECTOR('',#687,10.);
#169=VECTOR('',#688,10.);
#170=VECTOR('',#691,10.);
#171=VECTOR('',#692,10.);
#172=VECTOR('',#693,10.);
#173=VECTOR('',#696,10.);
#174=VECTOR('',#697,10.);
#175=VECTOR('',#698,10.);
#176=VECTOR('',#699,10.);
#177=VECTOR('',#702,10.);
#178=VECTOR('',#703,10.);
#179=VECTOR('',#704,10.);
#180=VECTOR('',#711,10.);
#181=VECTOR('',#712,10.);
#182=VECTOR('',#713,10.);
#183=VECTOR('',#714,10.);
#184=VECTOR('',#719,10.);
#185=VECTOR('',#722,10.);
#186=VECTOR('',#725,10.);
#187=VECTOR('',#728,10.);
#188=VECTOR('',#731,10.);
#189=VECTOR('',#734,10.);
#190=VECTOR('',#737,10.);
#191=VECTOR('',#740,10.);
#192=VECTOR('',#755,3.25);
#193=VECTOR('',#762,3.25);
#194=VECTOR('',#767,10.);
#195=VECTOR('',#770,10.);
#196=VECTOR('',#775,10.);
#197=VECTOR('',#780,10.);
#198=VECTOR('',#783,10.);
#199=VECTOR('',#786,10.);
#200=VECTOR('',#789,10.);
#201=VECTOR('',#802,10.);
#202=VECTOR('',#803,10.);
#203=VECTOR('',#806,10.);
#204=VECTOR('',#809,10.);
#205=VECTOR('',#814,10.);
#206=VECTOR('',#817,10.);
#207=VECTOR('',#822,1.99999999999999);
#208=VECTOR('',#825,2.);
#209=VECTOR('',#828,1.99999999999999);
#210=VECTOR('',#831,2.);
#211=VECTOR('',#834,10.);
#212=VECTOR('',#835,10.);
#213=VECTOR('',#838,10.);
#214=VECTOR('',#841,10.);
#215=VECTOR('',#844,10.);
#216=VECTOR('',#847,10.);
#217=VECTOR('',#850,10.);
#218=VECTOR('',#853,10.);
#219=CIRCLE('',#619,5.);
#220=CIRCLE('',#624,5.);
#221=CIRCLE('',#627,5.);
#222=CIRCLE('',#628,5.);
#223=CIRCLE('',#629,5.);
#224=CIRCLE('',#630,5.);
#225=CIRCLE('',#631,5.);
#226=CIRCLE('',#632,5.);
#227=CIRCLE('',#633,5.);
#228=CIRCLE('',#634,5.);
#229=CIRCLE('',#635,5.);
#230=CIRCLE('',#636,1.99999999999999);
#231=CIRCLE('',#637,2.);
#232=CIRCLE('',#638,1.99999999999999);
#233=CIRCLE('',#639,2.);
#234=CIRCLE('',#641,3.25);
#235=CIRCLE('',#642,3.25);
#236=CIRCLE('',#644,3.25);
#237=CIRCLE('',#645,3.25);
#238=CIRCLE('',#647,5.);
#239=CIRCLE('',#648,5.);
#240=CIRCLE('',#649,5.);
#241=CIRCLE('',#650,5.);
#242=CIRCLE('',#652,5.);
#243=CIRCLE('',#653,5.);
#244=CIRCLE('',#654,5.);
#245=CIRCLE('',#655,5.);
#246=CIRCLE('',#656,1.99999999999999);
#247=CIRCLE('',#657,2.);
#248=CIRCLE('',#658,1.99999999999999);
#249=CIRCLE('',#659,2.);
#250=VERTEX_POINT('',#858);
#251=VERTEX_POINT('',#859);
#252=VERTEX_POINT('',#861);
#253=VERTEX_POINT('',#863);
#254=VERTEX_POINT('',#865);
#255=VERTEX_POINT('',#869);
#256=VERTEX_POINT('',#871);
#257=VERTEX_POINT('',#875);
#258=VERTEX_POINT('',#876);
#259=VERTEX_POINT('',#878);
#260=VERTEX_POINT('',#880);
#261=VERTEX_POINT('',#884);
#262=VERTEX_POINT('',#886);
#263=VERTEX_POINT('',#892);
#264=VERTEX_POINT('',#894);
#265=VERTEX_POINT('',#896);
#266=VERTEX_POINT('',#901);
#267=VERTEX_POINT('',#903);
#268=VERTEX_POINT('',#905);
#269=VERTEX_POINT('',#907);
#270=VERTEX_POINT('',#909);
#271=VERTEX_POINT('',#911);
#272=VERTEX_POINT('',#913);
#273=VERTEX_POINT('',#915);
#274=VERTEX_POINT('',#918);
#275=VERTEX_POINT('',#920);
#276=VERTEX_POINT('',#922);
#277=VERTEX_POINT('',#924);
#278=VERTEX_POINT('',#926);
#279=VERTEX_POINT('',#928);
#280=VERTEX_POINT('',#931);
#281=VERTEX_POINT('',#933);
#282=VERTEX_POINT('',#935);
#283=VERTEX_POINT('',#937);
#284=VERTEX_POINT('',#940);
#285=VERTEX_POINT('',#942);
#286=VERTEX_POINT('',#946);
#287=VERTEX_POINT('',#948);
#288=VERTEX_POINT('',#952);
#289=VERTEX_POINT('',#953);
#290=VERTEX_POINT('',#955);
#291=VERTEX_POINT('',#957);
#292=VERTEX_POINT('',#960);
#293=VERTEX_POINT('',#962);
#294=VERTEX_POINT('',#966);
#295=VERTEX_POINT('',#967);
#296=VERTEX_POINT('',#969);
#297=VERTEX_POINT('',#971);
#298=VERTEX_POINT('',#973);
#299=VERTEX_POINT('',#975);
#300=VERTEX_POINT('',#977);
#301=VERTEX_POINT('',#979);
#302=VERTEX_POINT('',#982);
#303=VERTEX_POINT('',#984);
#304=VERTEX_POINT('',#986);
#305=VERTEX_POINT('',#988);
#306=EDGE_CURVE('',#250,#251,#219,.T.);
#307=EDGE_CURVE('',#252,#250,#113,.T.);
#308=EDGE_CURVE('',#253,#252,#114,.T.);
#309=EDGE_CURVE('',#253,#254,#115,.T.);
#310=EDGE_CURVE('',#251,#254,#116,.T.);
#311=EDGE_CURVE('',#254,#255,#117,.T.);
#312=EDGE_CURVE('',#256,#253,#118,.T.);
#313=EDGE_CURVE('',#255,#256,#119,.T.);
#314=EDGE_CURVE('',#257,#258,#120,.T.);
#315=EDGE_CURVE('',#259,#257,#121,.T.);
#316=EDGE_CURVE('',#260,#259,#122,.T.);
#317=EDGE_CURVE('',#258,#260,#123,.T.);
#318=EDGE_CURVE('',#261,#250,#124,.T.);
#319=EDGE_CURVE('',#262,#261,#125,.T.);
#320=EDGE_CURVE('',#252,#262,#126,.T.);
#321=EDGE_CURVE('',#259,#257,#220,.T.);
#322=EDGE_CURVE('',#255,#263,#127,.T.);
#323=EDGE_CURVE('',#263,#264,#128,.T.);
#324=EDGE_CURVE('',#265,#264,#129,.T.);
#325=EDGE_CURVE('',#251,#265,#130,.T.);
#326=EDGE_CURVE('',#263,#260,#221,.T.);
#327=EDGE_CURVE('',#256,#266,#131,.T.);
#328=EDGE_CURVE('',#267,#266,#222,.T.);
#329=EDGE_CURVE('',#267,#268,#132,.T.);
#330=EDGE_CURVE('',#269,#268,#223,.T.);
#331=EDGE_CURVE('',#269,#270,#133,.T.);
#332=EDGE_CURVE('',#271,#270,#224,.T.);
#333=EDGE_CURVE('',#271,#272,#134,.T.);
#334=EDGE_CURVE('',#273,#272,#225,.T.);
#335=EDGE_CURVE('',#273,#262,#135,.T.);
#336=EDGE_CURVE('',#274,#261,#226,.T.);
#337=EDGE_CURVE('',#275,#274,#136,.T.);
#338=EDGE_CURVE('',#276,#275,#227,.T.);
#339=EDGE_CURVE('',#277,#276,#137,.T.);
#340=EDGE_CURVE('',#278,#277,#228,.T.);
#341=EDGE_CURVE('',#279,#278,#138,.T.);
#342=EDGE_CURVE('',#258,#279,#229,.T.);
#343=EDGE_CURVE('',#280,#280,#230,.T.);
#344=EDGE_CURVE('',#281,#281,#231,.T.);
#345=EDGE_CURVE('',#282,#282,#232,.T.);
#346=EDGE_CURVE('',#283,#283,#233,.T.);
#347=EDGE_CURVE('',#284,#284,#234,.T.);
#348=EDGE_CURVE('',#284,#285,#139,.T.);
#349=EDGE_CURVE('',#285,#285,#235,.T.);
#350=EDGE_CURVE('',#286,#286,#236,.T.);
#351=EDGE_CURVE('',#286,#287,#140,.T.);
#352=EDGE_CURVE('',#287,#287,#237,.T.);
#353=EDGE_CURVE('',#288,#289,#141,.T.);
#354=EDGE_CURVE('',#289,#290,#238,.T.);
#355=EDGE_CURVE('',#290,#291,#142,.T.);
#356=EDGE_CURVE('',#291,#265,#239,.T.);
#357=EDGE_CURVE('',#264,#292,#240,.T.);
#358=EDGE_CURVE('',#292,#293,#143,.T.);
#359=EDGE_CURVE('',#293,#288,#241,.T.);
#360=EDGE_CURVE('',#294,#295,#144,.T.);
#361=EDGE_CURVE('',#295,#296,#242,.T.);
#362=EDGE_CURVE('',#296,#297,#145,.T.);
#363=EDGE_CURVE('',#297,#298,#243,.T.);
#364=EDGE_CURVE('',#298,#299,#146,.T.);
#365=EDGE_CURVE('',#299,#300,#244,.T.);
#366=EDGE_CURVE('',#300,#301,#147,.T.);
#367=EDGE_CURVE('',#301,#294,#245,.T.);
#368=EDGE_CURVE('',#302,#302,#246,.T.);
#369=EDGE_CURVE('',#303,#303,#247,.T.);
#370=EDGE_CURVE('',#304,#304,#248,.T.);
#371=EDGE_CURVE('',#305,#305,#249,.T.);
#372=EDGE_CURVE('',#276,#289,#148,.T.);
#373=EDGE_CURVE('',#277,#288,#149,.T.);
#374=EDGE_CURVE('',#278,#293,#150,.T.);
#375=EDGE_CURVE('',#279,#292,#151,.T.);
#376=EDGE_CURVE('',#274,#291,#152,.T.);
#377=EDGE_CURVE('',#275,#290,#153,.T.);
#378=EDGE_CURVE('',#302,#280,#154,.T.);
#379=EDGE_CURVE('',#305,#281,#155,.T.);
#380=EDGE_CURVE('',#304,#282,#156,.T.);
#381=EDGE_CURVE('',#303,#283,#157,.T.);
#382=EDGE_CURVE('',#267,#295,#158,.T.);
#383=EDGE_CURVE('',#268,#294,#159,.T.);
#384=EDGE_CURVE('',#269,#301,#160,.T.);
#385=EDGE_CURVE('',#270,#300,#161,.T.);
#386=EDGE_CURVE('',#271,#299,#162,.T.);
#387=EDGE_CURVE('',#272,#298,#163,.T.);
#388=EDGE_CURVE('',#273,#297,#164,.T.);
#389=EDGE_CURVE('',#266,#296,#165,.T.);
#390=ORIENTED_EDGE('',*,*,#306,.F.);
#391=ORIENTED_EDGE('',*,*,#307,.F.);
#392=ORIENTED_EDGE('',*,*,#308,.F.);
#393=ORIENTED_EDGE('',*,*,#309,.T.);
#394=ORIENTED_EDGE('',*,*,#310,.F.);
#395=ORIENTED_EDGE('',*,*,#311,.F.);
#396=ORIENTED_EDGE('',*,*,#309,.F.);
#397=ORIENTED_EDGE('',*,*,#312,.F.);
#398=ORIENTED_EDGE('',*,*,#313,.F.);
#399=ORIENTED_EDGE('',*,*,#314,.F.);
#400=ORIENTED_EDGE('',*,*,#315,.F.);
#401=ORIENTED_EDGE('',*,*,#316,.F.);
#402=ORIENTED_EDGE('',*,*,#317,.F.);
#403=ORIENTED_EDGE('',*,*,#318,.F.);
#404=ORIENTED_EDGE('',*,*,#319,.F.);
#405=ORIENTED_EDGE('',*,*,#320,.F.);
#406=ORIENTED_EDGE('',*,*,#307,.T.);
#407=ORIENTED_EDGE('',*,*,#321,.F.);
#408=ORIENTED_EDGE('',*,*,#315,.T.);
#409=ORIENTED_EDGE('',*,*,#310,.T.);
#410=ORIENTED_EDGE('',*,*,#311,.T.);
#411=ORIENTED_EDGE('',*,*,#322,.T.);
#412=ORIENTED_EDGE('',*,*,#323,.T.);
#413=ORIENTED_EDGE('',*,*,#324,.F.);
#414=ORIENTED_EDGE('',*,*,#325,.F.);
#415=ORIENTED_EDGE('',*,*,#317,.T.);
#416=ORIENTED_EDGE('',*,*,#326,.F.);
#417=ORIENTED_EDGE('',*,*,#322,.F.);
#418=ORIENTED_EDGE('',*,*,#313,.T.);
#419=ORIENTED_EDGE('',*,*,#327,.T.);
#420=ORIENTED_EDGE('',*,*,#328,.F.);
#421=ORIENTED_EDGE('',*,*,#329,.T.);
#422=ORIENTED_EDGE('',*,*,#330,.F.);
#423=ORIENTED_EDGE('',*,*,#331,.T.);
#424=ORIENTED_EDGE('',*,*,#332,.F.);
#425=ORIENTED_EDGE('',*,*,#333,.T.);
#426=ORIENTED_EDGE('',*,*,#334,.F.);
#427=ORIENTED_EDGE('',*,*,#335,.T.);
#428=ORIENTED_EDGE('',*,*,#319,.T.);
#429=ORIENTED_EDGE('',*,*,#336,.F.);
#430=ORIENTED_EDGE('',*,*,#337,.F.);
#431=ORIENTED_EDGE('',*,*,#338,.F.);
#432=ORIENTED_EDGE('',*,*,#339,.F.);
#433=ORIENTED_EDGE('',*,*,#340,.F.);
#434=ORIENTED_EDGE('',*,*,#341,.F.);
#435=ORIENTED_EDGE('',*,*,#342,.F.);
#436=ORIENTED_EDGE('',*,*,#343,.F.);
#437=ORIENTED_EDGE('',*,*,#344,.F.);
#438=ORIENTED_EDGE('',*,*,#345,.F.);
#439=ORIENTED_EDGE('',*,*,#346,.F.);
#440=ORIENTED_EDGE('',*,*,#347,.F.);
#441=ORIENTED_EDGE('',*,*,#348,.T.);
#442=ORIENTED_EDGE('',*,*,#349,.F.);
#443=ORIENTED_EDGE('',*,*,#348,.F.);
#444=ORIENTED_EDGE('',*,*,#350,.F.);
#445=ORIENTED_EDGE('',*,*,#351,.T.);
#446=ORIENTED_EDGE('',*,*,#352,.F.);
#447=ORIENTED_EDGE('',*,*,#351,.F.);
#448=ORIENTED_EDGE('',*,*,#353,.T.);
#449=ORIENTED_EDGE('',*,*,#354,.T.);
#450=ORIENTED_EDGE('',*,*,#355,.T.);
#451=ORIENTED_EDGE('',*,*,#356,.T.);
#452=ORIENTED_EDGE('',*,*,#324,.T.);
#453=ORIENTED_EDGE('',*,*,#357,.T.);
#454=ORIENTED_EDGE('',*,*,#358,.T.);
#455=ORIENTED_EDGE('',*,*,#359,.T.);
#456=ORIENTED_EDGE('',*,*,#349,.T.);
#457=ORIENTED_EDGE('',*,*,#352,.T.);
#458=ORIENTED_EDGE('',*,*,#360,.T.);
#459=ORIENTED_EDGE('',*,*,#361,.T.);
#460=ORIENTED_EDGE('',*,*,#362,.T.);
#461=ORIENTED_EDGE('',*,*,#363,.T.);
#462=ORIENTED_EDGE('',*,*,#364,.T.);
#463=ORIENTED_EDGE('',*,*,#365,.T.);
#464=ORIENTED_EDGE('',*,*,#366,.T.);
#465=ORIENTED_EDGE('',*,*,#367,.T.);
#466=ORIENTED_EDGE('',*,*,#347,.T.);
#467=ORIENTED_EDGE('',*,*,#350,.T.);
#468=ORIENTED_EDGE('',*,*,#368,.T.);
#469=ORIENTED_EDGE('',*,*,#369,.T.);
#470=ORIENTED_EDGE('',*,*,#370,.T.);
#471=ORIENTED_EDGE('',*,*,#371,.T.);
#472=ORIENTED_EDGE('',*,*,#339,.T.);
#473=ORIENTED_EDGE('',*,*,#372,.T.);
#474=ORIENTED_EDGE('',*,*,#353,.F.);
#475=ORIENTED_EDGE('',*,*,#373,.F.);
#476=ORIENTED_EDGE('',*,*,#340,.T.);
#477=ORIENTED_EDGE('',*,*,#373,.T.);
#478=ORIENTED_EDGE('',*,*,#359,.F.);
#479=ORIENTED_EDGE('',*,*,#374,.F.);
#480=ORIENTED_EDGE('',*,*,#341,.T.);
#481=ORIENTED_EDGE('',*,*,#374,.T.);
#482=ORIENTED_EDGE('',*,*,#358,.F.);
#483=ORIENTED_EDGE('',*,*,#375,.F.);
#484=ORIENTED_EDGE('',*,*,#314,.T.);
#485=ORIENTED_EDGE('',*,*,#342,.T.);
#486=ORIENTED_EDGE('',*,*,#375,.T.);
#487=ORIENTED_EDGE('',*,*,#357,.F.);
#488=ORIENTED_EDGE('',*,*,#323,.F.);
#489=ORIENTED_EDGE('',*,*,#326,.T.);
#490=ORIENTED_EDGE('',*,*,#316,.T.);
#491=ORIENTED_EDGE('',*,*,#321,.T.);
#492=ORIENTED_EDGE('',*,*,#306,.T.);
#493=ORIENTED_EDGE('',*,*,#325,.T.);
#494=ORIENTED_EDGE('',*,*,#356,.F.);
#495=ORIENTED_EDGE('',*,*,#376,.F.);
#496=ORIENTED_EDGE('',*,*,#336,.T.);
#497=ORIENTED_EDGE('',*,*,#318,.T.);
#498=ORIENTED_EDGE('',*,*,#337,.T.);
#499=ORIENTED_EDGE('',*,*,#376,.T.);
#500=ORIENTED_EDGE('',*,*,#355,.F.);
#501=ORIENTED_EDGE('',*,*,#377,.F.);
#502=ORIENTED_EDGE('',*,*,#338,.T.);
#503=ORIENTED_EDGE('',*,*,#377,.T.);
#504=ORIENTED_EDGE('',*,*,#354,.F.);
#505=ORIENTED_EDGE('',*,*,#372,.F.);
#506=ORIENTED_EDGE('',*,*,#368,.F.);
#507=ORIENTED_EDGE('',*,*,#378,.T.);
#508=ORIENTED_EDGE('',*,*,#343,.T.);
#509=ORIENTED_EDGE('',*,*,#378,.F.);
#510=ORIENTED_EDGE('',*,*,#371,.F.);
#511=ORIENTED_EDGE('',*,*,#379,.T.);
#512=ORIENTED_EDGE('',*,*,#344,.T.);
#513=ORIENTED_EDGE('',*,*,#379,.F.);
#514=ORIENTED_EDGE('',*,*,#370,.F.);
#515=ORIENTED_EDGE('',*,*,#380,.T.);
#516=ORIENTED_EDGE('',*,*,#345,.T.);
#517=ORIENTED_EDGE('',*,*,#380,.F.);
#518=ORIENTED_EDGE('',*,*,#369,.F.);
#519=ORIENTED_EDGE('',*,*,#381,.T.);
#520=ORIENTED_EDGE('',*,*,#346,.T.);
#521=ORIENTED_EDGE('',*,*,#381,.F.);
#522=ORIENTED_EDGE('',*,*,#329,.F.);
#523=ORIENTED_EDGE('',*,*,#382,.T.);
#524=ORIENTED_EDGE('',*,*,#360,.F.);
#525=ORIENTED_EDGE('',*,*,#383,.F.);
#526=ORIENTED_EDGE('',*,*,#330,.T.);
#527=ORIENTED_EDGE('',*,*,#383,.T.);
#528=ORIENTED_EDGE('',*,*,#367,.F.);
#529=ORIENTED_EDGE('',*,*,#384,.F.);
#530=ORIENTED_EDGE('',*,*,#331,.F.);
#531=ORIENTED_EDGE('',*,*,#384,.T.);
#532=ORIENTED_EDGE('',*,*,#366,.F.);
#533=ORIENTED_EDGE('',*,*,#385,.F.);
#534=ORIENTED_EDGE('',*,*,#332,.T.);
#535=ORIENTED_EDGE('',*,*,#385,.T.);
#536=ORIENTED_EDGE('',*,*,#365,.F.);
#537=ORIENTED_EDGE('',*,*,#386,.F.);
#538=ORIENTED_EDGE('',*,*,#333,.F.);
#539=ORIENTED_EDGE('',*,*,#386,.T.);
#540=ORIENTED_EDGE('',*,*,#364,.F.);
#541=ORIENTED_EDGE('',*,*,#387,.F.);
#542=ORIENTED_EDGE('',*,*,#334,.T.);
#543=ORIENTED_EDGE('',*,*,#387,.T.);
#544=ORIENTED_EDGE('',*,*,#363,.F.);
#545=ORIENTED_EDGE('',*,*,#388,.F.);
#546=ORIENTED_EDGE('',*,*,#320,.T.);
#547=ORIENTED_EDGE('',*,*,#335,.F.);
#548=ORIENTED_EDGE('',*,*,#388,.T.);
#549=ORIENTED_EDGE('',*,*,#362,.F.);
#550=ORIENTED_EDGE('',*,*,#389,.F.);
#551=ORIENTED_EDGE('',*,*,#327,.F.);
#552=ORIENTED_EDGE('',*,*,#312,.T.);
#553=ORIENTED_EDGE('',*,*,#308,.T.);
#554=ORIENTED_EDGE('',*,*,#328,.T.);
#555=ORIENTED_EDGE('',*,*,#389,.T.);
#556=ORIENTED_EDGE('',*,*,#361,.F.);
#557=ORIENTED_EDGE('',*,*,#382,.F.);
#558=PLANE('',#618);
#559=PLANE('',#620);
#560=PLANE('',#621);
#561=PLANE('',#622);
#562=PLANE('',#623);
#563=PLANE('',#625);
#564=PLANE('',#626);
#565=PLANE('',#646);
#566=PLANE('',#651);
#567=PLANE('',#660);
#568=PLANE('',#662);
#569=PLANE('',#665);
#570=PLANE('',#671);
#571=PLANE('',#673);
#572=PLANE('',#675);
#573=PLANE('',#677);
#574=ADVANCED_FACE('',(#41),#558,.F.);
#575=ADVANCED_FACE('',(#42),#559,.F.);
#576=ADVANCED_FACE('',(#43),#560,.F.);
#577=ADVANCED_FACE('',(#44),#561,.F.);
#578=ADVANCED_FACE('',(#45),#562,.F.);
#579=ADVANCED_FACE('',(#46),#563,.T.);
#580=ADVANCED_FACE('',(#47,#29,#30,#31,#32),#564,.F.);
#581=ADVANCED_FACE('',(#48),#15,.F.);
#582=ADVANCED_FACE('',(#49),#16,.F.);
#583=ADVANCED_FACE('',(#50,#33,#34),#565,.F.);
#584=ADVANCED_FACE('',(#51,#35,#36,#37,#38,#39,#40),#566,.T.);
#585=ADVANCED_FACE('',(#52),#567,.T.);
#586=ADVANCED_FACE('',(#53),#17,.T.);
#587=ADVANCED_FACE('',(#54),#568,.T.);
#588=ADVANCED_FACE('',(#55),#18,.T.);
#589=ADVANCED_FACE('',(#56),#19,.T.);
#590=ADVANCED_FACE('',(#57),#569,.T.);
#591=ADVANCED_FACE('',(#58),#20,.T.);
#592=ADVANCED_FACE('',(#59),#21,.F.);
#593=ADVANCED_FACE('',(#60),#22,.F.);
#594=ADVANCED_FACE('',(#61),#23,.F.);
#595=ADVANCED_FACE('',(#62),#24,.F.);
#596=ADVANCED_FACE('',(#63),#570,.T.);
#597=ADVANCED_FACE('',(#64),#25,.T.);
#598=ADVANCED_FACE('',(#65),#571,.T.);
#599=ADVANCED_FACE('',(#66),#26,.T.);
#600=ADVANCED_FACE('',(#67),#572,.T.);
#601=ADVANCED_FACE('',(#68),#27,.T.);
#602=ADVANCED_FACE('',(#69),#573,.T.);
#603=ADVANCED_FACE('',(#70),#28,.T.);
#604=CLOSED_SHELL('',(#574,#575,#576,#577,#578,#579,#580,#581,#582,#583,
#584,#585,#586,#587,#588,#589,#590,#591,#592,#593,#594,#595,#596,#597,#598,
#599,#600,#601,#602,#603));
#605=DERIVED_UNIT_ELEMENT(#607,1.);
#606=DERIVED_UNIT_ELEMENT(#1032,-3.);
#607=(
MASS_UNIT()
NAMED_UNIT(*)
SI_UNIT(.KILO.,.GRAM.)
);
#608=DERIVED_UNIT((#605,#606));
#609=MEASURE_REPRESENTATION_ITEM('density measure',
POSITIVE_RATIO_MEASURE(1100.),#608);
#610=PROPERTY_DEFINITION_REPRESENTATION(#615,#612);
#611=PROPERTY_DEFINITION_REPRESENTATION(#616,#613);
#612=REPRESENTATION('material name',(#614),#1029);
#613=REPRESENTATION('density',(#609),#1029);
#614=DESCRIPTIVE_REPRESENTATION_ITEM('PC/ABS Plastic','PC/ABS Plastic');
#615=PROPERTY_DEFINITION('material property','material name',#1039);
#616=PROPERTY_DEFINITION('material property','density of part',#1039);
#617=AXIS2_PLACEMENT_3D('placement',#856,#679,#680);
#618=AXIS2_PLACEMENT_3D('',#857,#681,#682);
#619=AXIS2_PLACEMENT_3D('',#860,#683,#684);
#620=AXIS2_PLACEMENT_3D('',#868,#689,#690);
#621=AXIS2_PLACEMENT_3D('',#874,#694,#695);
#622=AXIS2_PLACEMENT_3D('',#883,#700,#701);
#623=AXIS2_PLACEMENT_3D('',#889,#705,#706);
#624=AXIS2_PLACEMENT_3D('',#890,#707,#708);
#625=AXIS2_PLACEMENT_3D('',#891,#709,#710);
#626=AXIS2_PLACEMENT_3D('',#899,#715,#716);
#627=AXIS2_PLACEMENT_3D('',#900,#717,#718);
#628=AXIS2_PLACEMENT_3D('',#904,#720,#721);
#629=AXIS2_PLACEMENT_3D('',#908,#723,#724);
#630=AXIS2_PLACEMENT_3D('',#912,#726,#727);
#631=AXIS2_PLACEMENT_3D('',#916,#729,#730);
#632=AXIS2_PLACEMENT_3D('',#919,#732,#733);
#633=AXIS2_PLACEMENT_3D('',#923,#735,#736);
#634=AXIS2_PLACEMENT_3D('',#927,#738,#739);
#635=AXIS2_PLACEMENT_3D('',#930,#741,#742);
#636=AXIS2_PLACEMENT_3D('',#932,#743,#744);
#637=AXIS2_PLACEMENT_3D('',#934,#745,#746);
#638=AXIS2_PLACEMENT_3D('',#936,#747,#748);
#639=AXIS2_PLACEMENT_3D('',#938,#749,#750);
#640=AXIS2_PLACEMENT_3D('',#939,#751,#752);
#641=AXIS2_PLACEMENT_3D('',#941,#753,#754);
#642=AXIS2_PLACEMENT_3D('',#944,#756,#757);
#643=AXIS2_PLACEMENT_3D('',#945,#758,#759);
#644=AXIS2_PLACEMENT_3D('',#947,#760,#761);
#645=AXIS2_PLACEMENT_3D('',#950,#763,#764);
#646=AXIS2_PLACEMENT_3D('',#951,#765,#766);
#647=AXIS2_PLACEMENT_3D('',#956,#768,#769);
#648=AXIS2_PLACEMENT_3D('',#959,#771,#772);
#649=AXIS2_PLACEMENT_3D('',#961,#773,#774);
#650=AXIS2_PLACEMENT_3D('',#964,#776,#777);
#651=AXIS2_PLACEMENT_3D('',#965,#778,#779);
#652=AXIS2_PLACEMENT_3D('',#970,#781,#782);
#653=AXIS2_PLACEMENT_3D('',#974,#784,#785);
#654=AXIS2_PLACEMENT_3D('',#978,#787,#788);
#655=AXIS2_PLACEMENT_3D('',#981,#790,#791);
#656=AXIS2_PLACEMENT_3D('',#983,#792,#793);
#657=AXIS2_PLACEMENT_3D('',#985,#794,#795);
#658=AXIS2_PLACEMENT_3D('',#987,#796,#797);
#659=AXIS2_PLACEMENT_3D('',#989,#798,#799);
#660=AXIS2_PLACEMENT_3D('',#990,#800,#801);
#661=AXIS2_PLACEMENT_3D('',#993,#804,#805);
#662=AXIS2_PLACEMENT_3D('',#995,#807,#808);
#663=AXIS2_PLACEMENT_3D('',#997,#810,#811);
#664=AXIS2_PLACEMENT_3D('',#998,#812,#813);
#665=AXIS2_PLACEMENT_3D('',#1000,#815,#816);
#666=AXIS2_PLACEMENT_3D('',#1002,#818,#819);
#667=AXIS2_PLACEMENT_3D('',#1003,#820,#821);
#668=AXIS2_PLACEMENT_3D('',#1005,#823,#824);
#669=AXIS2_PLACEMENT_3D('',#1007,#826,#827);
#670=AXIS2_PLACEMENT_3D('',#1009,#829,#830);
#671=AXIS2_PLACEMENT_3D('',#1011,#832,#833);
#672=AXIS2_PLACEMENT_3D('',#1014,#836,#837);
#673=AXIS2_PLACEMENT_3D('',#1016,#839,#840);
#674=AXIS2_PLACEMENT_3D('',#1018,#842,#843);
#675=AXIS2_PLACEMENT_3D('',#1020,#845,#846);
#676=AXIS2_PLACEMENT_3D('',#1022,#848,#849);
#677=AXIS2_PLACEMENT_3D('',#1024,#851,#852);
#678=AXIS2_PLACEMENT_3D('',#1026,#854,#855);
#679=DIRECTION('axis',(0.,0.,1.));
#680=DIRECTION('refdir',(1.,0.,0.));
#681=DIRECTION('center_axis',(2.61124455391837E-12,2.01817187105101E-17,
-1.));
#682=DIRECTION('ref_axis',(1.16715668712942E-27,1.,2.01817187105101E-17));
#683=DIRECTION('center_axis',(2.61124455391837E-12,2.01817187105101E-17,
-1.));
#684=DIRECTION('ref_axis',(-1.,1.21980939355037E-27,-2.6109907886556E-12));
#685=DIRECTION('',(1.,0.,2.61124455391837E-12));
#686=DIRECTION('',(1.16717892413266E-27,1.,2.01817187105101E-17));
#687=DIRECTION('',(1.,0.,2.61124455391837E-12));
#688=DIRECTION('',(6.28576376279995E-17,-1.,-2.0181718710346E-17));
#689=DIRECTION('center_axis',(5.2699403071532E-29,-1.,-2.01817187105101E-17));
#690=DIRECTION('ref_axis',(2.6109907886556E-12,2.01817187105101E-17,-1.));
#691=DIRECTION('',(-2.6109907886556E-12,-2.01817187105101E-17,1.));
#692=DIRECTION('',(2.6109907886556E-12,2.01817187105101E-17,-1.));
#693=DIRECTION('',(-1.,-4.75694315499779E-33,-2.61100884836607E-12));
#694=DIRECTION('center_axis',(5.2699403071532E-29,-1.,-2.01817187105101E-17));
#695=DIRECTION('ref_axis',(2.6109907886556E-12,2.01817187105101E-17,-1.));
#696=DIRECTION('',(-2.6109907886556E-12,-3.5527136788005E-15,1.));
#697=DIRECTION('',(1.,0.,2.61124455391837E-12));
#698=DIRECTION('',(2.6109907886556E-12,3.5527136788005E-15,-1.));
#699=DIRECTION('',(-1.,-4.75694315499779E-33,-2.61100884836607E-12));
#700=DIRECTION('center_axis',(-5.2699403071532E-29,1.,2.01817187105101E-17));
#701=DIRECTION('ref_axis',(-2.61116238417555E-12,-2.01817187105101E-17,
1.));
#702=DIRECTION('',(2.6109907886556E-12,3.5527136788005E-15,-1.));
#703=DIRECTION('',(1.,4.75694315499779E-33,2.61100884836607E-12));
#704=DIRECTION('',(-2.6109907886556E-12,-2.01817187105101E-17,1.));
#705=DIRECTION('center_axis',(2.61124455391837E-12,2.01817187105101E-17,
-1.));
#706=DIRECTION('ref_axis',(1.16715668712942E-27,1.,2.01817187105101E-17));
#707=DIRECTION('center_axis',(2.61124455391837E-12,2.01817187105101E-17,
-1.));
#708=DIRECTION('ref_axis',(-1.,1.21980939355037E-27,-2.6109907886556E-12));
#709=DIRECTION('center_axis',(1.,6.28576376279468E-17,2.6109907886556E-12));
#710=DIRECTION('ref_axis',(6.28576376281067E-17,-1.,-6.12324361511467E-17));
#711=DIRECTION('',(6.28576376281067E-17,-1.,-6.12324361511467E-17));
#712=DIRECTION('',(2.6109907886556E-12,3.5527136788005E-15,-1.));
#713=DIRECTION('',(6.28576376281067E-17,-1.,-6.12324361511467E-17));
#714=DIRECTION('',(2.6109907886556E-12,3.5527136788005E-15,-1.));
#715=DIRECTION('center_axis',(2.61100884836607E-12,3.61394611495181E-15,
-1.));
#716=DIRECTION('ref_axis',(-1.,1.21987431162511E-27,-2.61100884836607E-12));
#717=DIRECTION('center_axis',(2.6110090652065E-12,6.12324361513109E-17,
-1.));
#718=DIRECTION('ref_axis',(-1.,1.21987432490278E-27,-2.6110090652065E-12));
#719=DIRECTION('',(-1.05999587902703E-27,-1.,-6.12324361513109E-17));
#720=DIRECTION('center_axis',(2.6110090652065E-12,6.12324361513109E-17,
-1.));
#721=DIRECTION('ref_axis',(-1.,1.21987432490278E-27,-2.6110090652065E-12));
#722=DIRECTION('',(1.,3.26056688570814E-17,2.6110090652065E-12));
#723=DIRECTION('center_axis',(2.6110090652065E-12,6.12324361513109E-17,
-1.));
#724=DIRECTION('ref_axis',(-1.,1.21987432490278E-27,-2.6110090652065E-12));
#725=DIRECTION('',(1.05999587902703E-27,1.,6.12324361513109E-17));
#726=DIRECTION('center_axis',(2.6110090652065E-12,6.12324361513109E-17,
-1.));
#727=DIRECTION('ref_axis',(-1.,1.21987432490278E-27,-2.6110090652065E-12));
#728=DIRECTION('',(-1.,1.21987432490278E-27,-2.6110090652065E-12));
#729=DIRECTION('center_axis',(2.6110090652065E-12,6.12324361513109E-17,
-1.));
#730=DIRECTION('ref_axis',(-1.,1.21987432490278E-27,-2.6110090652065E-12));
#731=DIRECTION('',(-1.05999587902703E-27,-1.,-6.12324361513109E-17));
#732=DIRECTION('center_axis',(2.6110090652065E-12,6.12324361513109E-17,
-1.));
#733=DIRECTION('ref_axis',(-1.,1.21987432490278E-27,-2.6110090652065E-12));
#734=DIRECTION('',(-1.,1.21987432490278E-27,-2.6110090652065E-12));
#735=DIRECTION('center_axis',(2.6110090652065E-12,6.12324361513109E-17,
-1.));
#736=DIRECTION('ref_axis',(-1.,1.21987432490278E-27,-2.6110090652065E-12));
#737=DIRECTION('',(1.05999587902703E-27,1.,6.12324361513109E-17));
#738=DIRECTION('center_axis',(2.6110090652065E-12,6.12324361513109E-17,
-1.));
#739=DIRECTION('ref_axis',(-1.,1.21987432490278E-27,-2.6110090652065E-12));
#740=DIRECTION('',(1.,6.7696525890558E-17,2.6110090652065E-12));
#741=DIRECTION('center_axis',(2.6110090652065E-12,6.12324361513109E-17,
-1.));
#742=DIRECTION('ref_axis',(-1.,1.21987432490278E-27,-2.6110090652065E-12));
#743=DIRECTION('center_axis',(-2.61100884836607E-12,-6.12324361513108E-17,
1.));
#744=DIRECTION('ref_axis',(-1.,1.21987431162511E-27,-2.61100884836607E-12));
#745=DIRECTION('center_axis',(-2.61100884836607E-12,-6.12324361513108E-17,
1.));
#746=DIRECTION('ref_axis',(-1.,1.21987431162511E-27,-2.61100884836607E-12));
#747=DIRECTION('center_axis',(-2.61100884836607E-12,-6.12324361513108E-17,
1.));
#748=DIRECTION('ref_axis',(-1.,1.21987431162511E-27,-2.61100884836607E-12));
#749=DIRECTION('center_axis',(-2.61100884836607E-12,-6.12324361513108E-17,
1.));
#750=DIRECTION('ref_axis',(-1.,1.21987431162511E-27,-2.61100884836607E-12));
#751=DIRECTION('center_axis',(0.,0.,1.));
#752=DIRECTION('ref_axis',(1.,0.,0.));
#753=DIRECTION('center_axis',(-2.16840226787626E-19,-1.5319042379916E-34,
1.));
#754=DIRECTION('ref_axis',(1.,0.,0.));
#755=DIRECTION('',(0.,0.,1.));
#756=DIRECTION('center_axis',(2.16840226787626E-19,1.5319042379916E-34,
-1.));
#757=DIRECTION('ref_axis',(1.,0.,0.));
#758=DIRECTION('center_axis',(0.,0.,1.));
#759=DIRECTION('ref_axis',(1.,0.,0.));
#760=DIRECTION('center_axis',(-2.16840226787626E-19,-1.5319042379916E-34,
1.));
#761=DIRECTION('ref_axis',(1.,0.,0.));
#762=DIRECTION('',(0.,0.,1.));
#763=DIRECTION('center_axis',(2.16840226787626E-19,1.5319042379916E-34,
-1.));
#764=DIRECTION('ref_axis',(1.,0.,0.));
#765=DIRECTION('center_axis',(2.16840226787626E-19,1.5319042379916E-34,
-1.));
#766=DIRECTION('ref_axis',(-0.00138411735197578,0.999999042109119,-3.00132320502965E-22));
#767=DIRECTION('',(1.05999587902703E-27,1.,6.12324361513109E-17));
#768=DIRECTION('center_axis',(2.6110090652065E-12,6.12324361513109E-17,
-1.));
#769=DIRECTION('ref_axis',(-1.,1.21987432490278E-27,-2.6110090652065E-12));
#770=DIRECTION('',(-1.,1.21987432490278E-27,-2.6110090652065E-12));
#771=DIRECTION('center_axis',(2.6110090652065E-12,6.12324361513109E-17,
-1.));
#772=DIRECTION('ref_axis',(-1.,1.21987432490278E-27,-2.6110090652065E-12));
#773=DIRECTION('center_axis',(2.6110090652065E-12,6.12324361513109E-17,
-1.));
#774=DIRECTION('ref_axis',(-1.,1.21987432490278E-27,-2.6110090652065E-12));
#775=DIRECTION('',(1.,6.7696525890558E-17,2.6110090652065E-12));
#776=DIRECTION('center_axis',(2.6110090652065E-12,6.12324361513109E-17,
-1.));
#777=DIRECTION('ref_axis',(-1.,1.21987432490278E-27,-2.6110090652065E-12));
#778=DIRECTION('center_axis',(2.16840226787626E-19,1.5319042379916E-34,
-1.));
#779=DIRECTION('ref_axis',(-0.00138411735197578,0.999999042109119,-3.00132320502965E-22));
#780=DIRECTION('',(-1.,7.65446733774766E-17,0.));
#781=DIRECTION('center_axis',(2.16840226787626E-19,1.53049364477062E-34,
-1.));
#782=DIRECTION('ref_axis',(7.05815614288064E-16,-1.,0.));
#783=DIRECTION('',(-4.64038529823796E-17,1.,0.));
#784=DIRECTION('center_axis',(-2.11864489636486E-37,3.00132612166847E-22,
-1.));
#785=DIRECTION('ref_axis',(-1.,-7.05815614288064E-16,0.));
#786=DIRECTION('',(1.,-8.45677694538693E-18,0.));
#787=DIRECTION('center_axis',(2.16840223166104E-19,-8.42023783804735E-27,
-1.));
#788=DIRECTION('ref_axis',(3.88315309547173E-8,0.999999999999999,0.));
#789=DIRECTION('',(4.66206934168767E-17,-1.,0.));
#790=DIRECTION('center_axis',(3.69637872035915E-38,2.02709237804361E-22,
-1.));
#791=DIRECTION('ref_axis',(1.,-1.82362805412062E-16,0.));
#792=DIRECTION('center_axis',(-2.16840226787626E-19,-3.00132608189966E-22,
1.));
#793=DIRECTION('ref_axis',(-0.00138411735197578,0.999999042109119,1.92560544457673E-31));
#794=DIRECTION('center_axis',(-2.66531736293458E-34,1.92564221960423E-31,
1.));
#795=DIRECTION('ref_axis',(-0.00138411735197578,0.999999042109119,-1.92564406416112E-31));
#796=DIRECTION('center_axis',(-2.66530694999296E-34,1.92563469644759E-31,
1.));
#797=DIRECTION('ref_axis',(-0.00138411735197578,0.999999042109119,-1.92563654099727E-31));
#798=DIRECTION('center_axis',(8.25345372212435E-34,-5.96296679933586E-31,
1.));
#799=DIRECTION('ref_axis',(-0.00138411735197578,0.999999042109119,5.96297251121285E-31));
#800=DIRECTION('center_axis',(-1.,1.21987320578504E-27,-2.6109907886556E-12));
#801=DIRECTION('ref_axis',(1.05999587902703E-27,1.,6.12324361513109E-17));
#802=DIRECTION('',(2.6109907886556E-12,3.5527136788005E-15,-1.));
#803=DIRECTION('',(2.6109907886556E-12,3.5527136788005E-15,-1.));
#804=DIRECTION('center_axis',(2.6109907886556E-12,3.5527136788005E-15,-1.));
#805=DIRECTION('ref_axis',(-1.,1.21980939355037E-27,-2.6109907886556E-12));
#806=DIRECTION('',(2.6109907886556E-12,3.5527136788005E-15,-1.));
#807=DIRECTION('center_axis',(-6.76965258998342E-17,1.,3.55271367880032E-15));
#808=DIRECTION('ref_axis',(1.,6.7696525890558E-17,2.6110090652065E-12));
#809=DIRECTION('',(2.6109907886556E-12,3.5527136788005E-15,-1.));
#810=DIRECTION('center_axis',(2.6109907886556E-12,3.5527136788005E-15,-1.));
#811=DIRECTION('ref_axis',(0.707106781186548,0.707106781186547,1.84876144020788E-12));
#812=DIRECTION('center_axis',(2.6109907886556E-12,3.5527136788005E-15,-1.));
#813=DIRECTION('ref_axis',(0.707106781186547,-0.707106781186548,1.84373714434009E-12));
#814=DIRECTION('',(2.6109907886556E-12,3.5527136788005E-15,-1.));
#815=DIRECTION('center_axis',(8.05629329652848E-27,-1.,-3.5527136788005E-15));
#816=DIRECTION('ref_axis',(-1.,1.21987432490278E-27,-2.6110090652065E-12));
#817=DIRECTION('',(2.6109907886556E-12,3.5527136788005E-15,-1.));
#818=DIRECTION('center_axis',(2.6109907886556E-12,3.5527136788005E-15,-1.));
#819=DIRECTION('ref_axis',(-1.,1.21980939355037E-27,-2.6109907886556E-12));
#820=DIRECTION('center_axis',(2.6109907886556E-12,3.5527136788005E-15,-1.));
#821=DIRECTION('ref_axis',(-1.,1.21981015064468E-27,-2.6109907886556E-12));
#822=DIRECTION('',(-2.6109907886556E-12,-3.5527136788005E-15,1.));
#823=DIRECTION('center_axis',(2.6109907886556E-12,3.5527136788005E-15,-1.));
#824=DIRECTION('ref_axis',(-1.,1.21981015064468E-27,-2.6109907886556E-12));
#825=DIRECTION('',(-2.6109907886556E-12,-3.5527136788005E-15,1.));
#826=DIRECTION('center_axis',(2.6109907886556E-12,3.5527136788005E-15,-1.));
#827=DIRECTION('ref_axis',(-1.,1.21981015064468E-27,-2.6109907886556E-12));
#828=DIRECTION('',(-2.6109907886556E-12,-3.5527136788005E-15,1.));
#829=DIRECTION('center_axis',(2.6109907886556E-12,3.5527136788005E-15,-1.));
#830=DIRECTION('ref_axis',(-1.,1.21981015064468E-27,-2.6109907886556E-12));
#831=DIRECTION('',(-2.6109907886556E-12,-3.5527136788005E-15,1.));
#832=DIRECTION('center_axis',(3.26056688663575E-17,-1.,-3.55271367880042E-15));
#833=DIRECTION('ref_axis',(-1.,-3.26056688570814E-17,-2.6110090652065E-12));
#834=DIRECTION('',(2.6109907886556E-12,3.5527136788005E-15,-1.));
#835=DIRECTION('',(2.6109907886556E-12,3.5527136788005E-15,-1.));
#836=DIRECTION('center_axis',(2.6109907886556E-12,3.5527136788005E-15,-1.));
#837=DIRECTION('ref_axis',(-1.,1.21980939355037E-27,-2.6109907886556E-12));
#838=DIRECTION('',(2.6109907886556E-12,3.5527136788005E-15,-1.));
#839=DIRECTION('center_axis',(1.,-1.21987320578504E-27,2.6109907886556E-12));
#840=DIRECTION('ref_axis',(-1.05999587902703E-27,-1.,-6.12324361513109E-17));
#841=DIRECTION('',(2.6109907886556E-12,3.5527136788005E-15,-1.));
#842=DIRECTION('center_axis',(2.6109907886556E-12,3.5527136788005E-15,-1.));
#843=DIRECTION('ref_axis',(-1.,1.21980939355037E-27,-2.6109907886556E-12));
#844=DIRECTION('',(2.6109907886556E-12,3.5527136788005E-15,-1.));
#845=DIRECTION('center_axis',(-8.05629329652848E-27,1.,3.5527136788005E-15));
#846=DIRECTION('ref_axis',(1.,-1.21987432490278E-27,2.6110090652065E-12));
#847=DIRECTION('',(2.6109907886556E-12,3.5527136788005E-15,-1.));
#848=DIRECTION('center_axis',(2.6109907886556E-12,3.5527136788005E-15,-1.));
#849=DIRECTION('ref_axis',(-1.,1.21980939355037E-27,-2.6109907886556E-12));
#850=DIRECTION('',(2.6109907886556E-12,3.5527136788005E-15,-1.));
#851=DIRECTION('center_axis',(-1.,1.21987320578504E-27,-2.6109907886556E-12));
#852=DIRECTION('ref_axis',(1.05999587902703E-27,1.,6.12324361513109E-17));
#853=DIRECTION('',(2.6109907886556E-12,3.5527136788005E-15,-1.));
#854=DIRECTION('center_axis',(2.6109907886556E-12,3.5527136788005E-15,-1.));
#855=DIRECTION('ref_axis',(-1.,1.21980939355037E-27,-2.6109907886556E-12));
#856=CARTESIAN_POINT('',(0.,0.,0.));
#857=CARTESIAN_POINT('Origin',(-70.9895566559921,-16.450643738396,149.199999753972));
#858=CARTESIAN_POINT('',(-61.5484969519665,42.389356261604,149.199999753997));
#859=CARTESIAN_POINT('',(-68.4895566559922,40.3563989589368,149.199999753979));
#860=CARTESIAN_POINT('Origin',(-65.9895566559922,44.686525977859,149.199999753986));
#861=CARTESIAN_POINT('',(-70.9895566559921,42.389356261604,149.199999753972));
#862=CARTESIAN_POINT('',(-70.9895566559921,42.389356261604,149.199999753972));
#863=CARTESIAN_POINT('',(-70.9895566559921,-16.450643738396,149.199999753972));
#864=CARTESIAN_POINT('',(-70.9895566559922,-18.7070588802686,149.199999753972));
#865=CARTESIAN_POINT('',(-68.4895566559922,-16.450643738396,149.199999753979));
#866=CARTESIAN_POINT('',(-70.9895566559921,-16.450643738396,149.199999753972));
#867=CARTESIAN_POINT('',(-68.4895566559922,11.9528776102704,149.199999753979));
#868=CARTESIAN_POINT('Origin',(-70.9895566560597,-16.450643738396,175.079999999998));
#869=CARTESIAN_POINT('',(-68.4895566560597,-16.450643738396,175.080000000004));
#870=CARTESIAN_POINT('',(-68.4895566560597,-16.450643738396,175.080000000004));
#871=CARTESIAN_POINT('',(-70.9895566560597,-16.450643738396,175.079999999998));
#872=CARTESIAN_POINT('',(-70.9895566560597,-16.450643738396,175.079999999998));
#873=CARTESIAN_POINT('',(-36.9395566560597,-16.450643738396,175.080000000087));
#874=CARTESIAN_POINT('Origin',(-70.9895566560597,-16.450643738396,175.079999999998));
#875=CARTESIAN_POINT('',(-63.8367996260154,-16.450643738396,149.199999753991));
#876=CARTESIAN_POINT('',(-63.8367996260832,-16.450643738396,175.080000000016));
#877=CARTESIAN_POINT('',(-63.8367996260832,-16.450643738396,175.080000000016));
#878=CARTESIAN_POINT('',(-68.1423136859689,-16.450643738396,149.19999975398));
#879=CARTESIAN_POINT('',(-70.9895566559921,-16.450643738396,149.199999753972));
#880=CARTESIAN_POINT('',(-68.1423136860363,-16.450643738396,175.080000000005));
#881=CARTESIAN_POINT('',(-68.1423136860363,-16.450643738396,175.080000000005));
#882=CARTESIAN_POINT('',(-36.9395566560597,-16.450643738396,175.080000000087));
#883=CARTESIAN_POINT('Origin',(-70.9895566559921,42.389356261604,149.199999753972));
#884=CARTESIAN_POINT('',(-61.548496952034,42.389356261604,175.080000000022));
#885=CARTESIAN_POINT('',(-61.548496952034,42.389356261604,175.080000000022));
#886=CARTESIAN_POINT('',(-70.9895566560597,42.389356261604,175.079999999998));
#887=CARTESIAN_POINT('',(-36.9395566560598,42.389356261604,175.080000000087));
#888=CARTESIAN_POINT('',(-70.989556656026,42.389356261604,162.139999876985));
#889=CARTESIAN_POINT('Origin',(-70.9895566559921,-16.450643738396,149.199999753972));
#890=CARTESIAN_POINT('Origin',(-65.9895566559922,-20.963474022141,149.199999753985));
#891=CARTESIAN_POINT('Origin',(-68.4895566560597,40.3563989589367,175.080000000004));
#892=CARTESIAN_POINT('',(-68.4895566560597,-16.6333470032189,175.080000000004));
#893=CARTESIAN_POINT('',(-68.4895566560597,47.1865259778589,175.080000000004));
#894=CARTESIAN_POINT('',(-68.4895566559684,-16.6333470032188,140.080000000004));
#895=CARTESIAN_POINT('',(-68.4895566560597,-16.6333470032189,175.080000000004));
#896=CARTESIAN_POINT('',(-68.4895566559684,40.3563989589369,140.080000000004));
#897=CARTESIAN_POINT('',(-68.4895566559684,47.186525977859,140.080000000004));
#898=CARTESIAN_POINT('',(-68.4895566560597,40.3563989589367,175.080000000004));
#899=CARTESIAN_POINT('Origin',(-2.88955665605977,11.8615259778589,175.080000000176));
#900=CARTESIAN_POINT('Origin',(-65.9895566560597,-20.9634740221411,175.080000000011));
#901=CARTESIAN_POINT('',(-70.9895566560597,-20.9634740221411,175.079999999998));
#902=CARTESIAN_POINT('',(-70.9895566560597,49.6865259778589,175.079999999998));
#903=CARTESIAN_POINT('',(-65.9895566560597,-25.9634740221411,175.080000000011));
#904=CARTESIAN_POINT('Origin',(-65.9895566560597,-20.9634740221411,175.080000000011));
#905=CARTESIAN_POINT('',(60.2104434810516,-25.9634740221411,175.08000000034));
#906=CARTESIAN_POINT('',(-70.9895566560597,-25.9634740221411,175.079999999998));
#907=CARTESIAN_POINT('',(65.2104433439402,-20.9634740221411,175.080000000353));
#908=CARTESIAN_POINT('Origin',(60.2104433439402,-20.9634740221411,175.08000000034));
#909=CARTESIAN_POINT('',(65.2104433439402,44.6865259778589,175.080000000353));
#910=CARTESIAN_POINT('',(65.2104433439402,-25.9634740221411,175.080000000353));
#911=CARTESIAN_POINT('',(60.2104435380979,49.6865259778589,175.08000000034));
#912=CARTESIAN_POINT('Origin',(60.2104433439402,44.6865259778589,175.08000000034));
#913=CARTESIAN_POINT('',(-65.9895566560597,49.6865259778589,175.080000000011));
#914=CARTESIAN_POINT('',(65.2104433439402,49.6865259778589,175.080000000353));
#915=CARTESIAN_POINT('',(-70.9895566560597,44.6865259778589,175.079999999998));
#916=CARTESIAN_POINT('Origin',(-65.9895566560597,44.6865259778589,175.080000000011));
#917=CARTESIAN_POINT('',(-70.9895566560597,49.6865259778589,175.079999999998));
#918=CARTESIAN_POINT('',(-61.6594296371375,47.1865259778589,175.080000000022));
#919=CARTESIAN_POINT('Origin',(-65.9895566560597,44.6865259778589,175.080000000011));
#920=CARTESIAN_POINT('',(55.880316325018,47.1865259778589,175.080000000329));
#921=CARTESIAN_POINT('',(62.7104433439402,47.1865259778589,175.080000000347));
#922=CARTESIAN_POINT('',(62.7104433439402,40.3563989589367,175.080000000347));
#923=CARTESIAN_POINT('Origin',(60.2104433439402,44.6865259778589,175.08000000034));
#924=CARTESIAN_POINT('',(62.7104433439402,-16.6333470032189,175.080000000347));
#925=CARTESIAN_POINT('',(62.7104433439402,-23.4634740221411,175.080000000347));
#926=CARTESIAN_POINT('',(55.880316325018,-23.4634740221411,175.080000000329));
#927=CARTESIAN_POINT('Origin',(60.2104433439402,-20.9634740221411,175.08000000034));
#928=CARTESIAN_POINT('',(-61.6594296371375,-23.4634740221411,175.080000000022));
#929=CARTESIAN_POINT('',(-68.4895566560597,-23.4634740221411,175.080000000004));
#930=CARTESIAN_POINT('Origin',(-65.9895566560597,-20.9634740221411,175.080000000011));
#931=CARTESIAN_POINT('',(62.2104433439402,44.6865259778589,175.080000000346));
#932=CARTESIAN_POINT('Origin',(60.2104433439402,44.6865259778589,175.08000000034));
#933=CARTESIAN_POINT('',(-63.9895566560597,44.6865259778589,175.080000000016));
#934=CARTESIAN_POINT('Origin',(-65.9895566560597,44.6865259778589,175.080000000011));
#935=CARTESIAN_POINT('',(62.2104433439402,-20.9634740221411,175.080000000346));
#936=CARTESIAN_POINT('Origin',(60.2104433439402,-20.9634740221411,175.08000000034));
#937=CARTESIAN_POINT('',(-63.9895566560597,-20.9634740221411,175.080000000016));
#938=CARTESIAN_POINT('Origin',(-65.9895566560597,-20.9634740221411,175.080000000011));
#939=CARTESIAN_POINT('Origin',(44.6865259778586,-8.76541920386621,135.080000000183));
#940=CARTESIAN_POINT('',(41.4365259778586,-8.76541920386621,135.080000000183));
#941=CARTESIAN_POINT('Origin',(44.6865259778586,-8.76541920386621,135.080000000183));
#942=CARTESIAN_POINT('',(41.4365259778586,-8.76541920386621,140.080000000183));
#943=CARTESIAN_POINT('',(41.4365259778586,-8.76541920386621,135.080000000183));
#944=CARTESIAN_POINT('Origin',(44.6865259778586,-8.76541920386621,140.080000000183));
#945=CARTESIAN_POINT('Origin',(-20.9634740221415,-8.7654192038662,135.080000000183));
#946=CARTESIAN_POINT('',(-24.2134740221415,-8.7654192038662,135.080000000183));
#947=CARTESIAN_POINT('Origin',(-20.9634740221415,-8.7654192038662,135.080000000183));
#948=CARTESIAN_POINT('',(-24.2134740221415,-8.7654192038662,140.080000000183));
#949=CARTESIAN_POINT('',(-24.2134740221415,-8.7654192038662,135.080000000183));
#950=CARTESIAN_POINT('Origin',(-20.9634740221415,-8.7654192038662,140.080000000183));
#951=CARTESIAN_POINT('Origin',(-2.88955665596838,11.861525977859,140.080000000183));
#952=CARTESIAN_POINT('',(62.7104433440316,-16.6333470032188,140.080000000347));
#953=CARTESIAN_POINT('',(62.7104433440316,40.3563989589369,140.080000000347));
#954=CARTESIAN_POINT('',(62.7104433440316,-23.463474022141,140.080000000347));
#955=CARTESIAN_POINT('',(55.8803163251094,47.186525977859,140.080000000329));
#956=CARTESIAN_POINT('Origin',(60.2104433440316,44.686525977859,140.08000000034));
#957=CARTESIAN_POINT('',(-61.6594296370462,47.1865259778591,140.080000000022));
#958=CARTESIAN_POINT('',(62.7104433440316,47.186525977859,140.080000000347));
#959=CARTESIAN_POINT('Origin',(-65.9895566559684,44.686525977859,140.080000000011));
#960=CARTESIAN_POINT('',(-61.6594296370462,-23.463474022141,140.080000000022));
#961=CARTESIAN_POINT('Origin',(-65.9895566559684,-20.963474022141,140.080000000011));
#962=CARTESIAN_POINT('',(55.8803163251094,-23.463474022141,140.080000000329));
#963=CARTESIAN_POINT('',(-68.4895566559684,-23.463474022141,140.080000000004));
#964=CARTESIAN_POINT('Origin',(60.2104433440316,-20.963474022141,140.08000000034));
#965=CARTESIAN_POINT('Origin',(-2.88955665596838,11.861525977859,135.080000000183));
#966=CARTESIAN_POINT('',(60.2104434811429,-25.963474022141,135.080000000183));
#967=CARTESIAN_POINT('',(-65.9895566559683,-25.963474022141,135.080000000183));
#968=CARTESIAN_POINT('',(60.2104434811429,-25.963474022141,135.080000000183));
#969=CARTESIAN_POINT('',(-70.9895566559683,-20.963474022141,135.080000000183));
#970=CARTESIAN_POINT('Origin',(-65.9895566559684,-20.963474022141,135.080000000183));
#971=CARTESIAN_POINT('',(-70.9895566559684,44.686525977859,135.080000000183));
#972=CARTESIAN_POINT('',(-70.9895566559683,-20.963474022141,135.080000000183));
#973=CARTESIAN_POINT('',(-65.9895566559683,49.686525977859,135.080000000183));
#974=CARTESIAN_POINT('Origin',(-65.9895566559684,44.686525977859,135.080000000183));
#975=CARTESIAN_POINT('',(60.2104435381893,49.686525977859,135.080000000183));
#976=CARTESIAN_POINT('',(-65.9895566559683,49.686525977859,135.080000000183));
#977=CARTESIAN_POINT('',(65.2104433440316,44.686525977859,135.080000000183));
#978=CARTESIAN_POINT('Origin',(60.2104433440316,44.686525977859,135.080000000183));
#979=CARTESIAN_POINT('',(65.2104433440316,-20.963474022141,135.080000000183));
#980=CARTESIAN_POINT('',(65.2104433440316,44.686525977859,135.080000000183));
#981=CARTESIAN_POINT('Origin',(60.2104433440316,-20.963474022141,135.080000000183));
#982=CARTESIAN_POINT('',(62.2104433440446,44.6865259778591,135.080000000183));
#983=CARTESIAN_POINT('Origin',(60.2104433440316,44.686525977859,135.080000000183));
#984=CARTESIAN_POINT('',(-63.9895566559553,-20.9634740221409,135.080000000183));
#985=CARTESIAN_POINT('Origin',(-65.9895566559684,-20.963474022141,135.080000000183));
#986=CARTESIAN_POINT('',(62.2104433440446,-20.963474022141,135.080000000183));
#987=CARTESIAN_POINT('Origin',(60.2104433440316,-20.963474022141,135.080000000183));
#988=CARTESIAN_POINT('',(-63.9895566559553,44.6865259778591,135.080000000183));
#989=CARTESIAN_POINT('Origin',(-65.9895566559684,44.686525977859,135.080000000183));
#990=CARTESIAN_POINT('Origin',(62.7104433439402,-16.6333470032189,175.080000000347));
#991=CARTESIAN_POINT('',(62.7104433439402,40.3563989589367,175.080000000347));
#992=CARTESIAN_POINT('',(62.7104433439402,-16.6333470032189,175.080000000347));
#993=CARTESIAN_POINT('Origin',(60.2104433439402,-20.9634740221411,175.08000000034));
#994=CARTESIAN_POINT('',(55.880316325018,-23.4634740221411,175.080000000329));
#995=CARTESIAN_POINT('Origin',(-61.6594296371375,-23.4634740221411,175.080000000022));
#996=CARTESIAN_POINT('',(-61.6594296371375,-23.4634740221411,175.080000000022));
#997=CARTESIAN_POINT('Origin',(-65.9895566560597,-20.9634740221411,175.080000000011));
#998=CARTESIAN_POINT('Origin',(-65.9895566560597,44.6865259778589,175.080000000011));
#999=CARTESIAN_POINT('',(-61.6594296371375,47.1865259778589,175.080000000022));
#1000=CARTESIAN_POINT('Origin',(55.880316325018,47.1865259778589,175.080000000329));
#1001=CARTESIAN_POINT('',(55.880316325018,47.1865259778589,175.080000000329));
#1002=CARTESIAN_POINT('Origin',(60.2104433439402,44.6865259778589,175.08000000034));
#1003=CARTESIAN_POINT('Origin',(60.2104433439402,44.6865259778589,175.08000000034));
#1004=CARTESIAN_POINT('',(62.2104433439402,44.6865259778589,175.080000000346));
#1005=CARTESIAN_POINT('Origin',(-65.9895566560597,44.6865259778589,175.080000000011));
#1006=CARTESIAN_POINT('',(-63.9895566560597,44.6865259778589,175.080000000016));
#1007=CARTESIAN_POINT('Origin',(60.2104433439402,-20.9634740221411,175.08000000034));
#1008=CARTESIAN_POINT('',(62.2104433439402,-20.9634740221411,175.080000000346));
#1009=CARTESIAN_POINT('Origin',(-65.9895566560597,-20.9634740221411,175.080000000011));
#1010=CARTESIAN_POINT('',(-63.9895566560597,-20.9634740221411,175.080000000016));
#1011=CARTESIAN_POINT('Origin',(60.2104433439402,-25.9634740221411,175.08000000034));
#1012=CARTESIAN_POINT('',(-65.9895566560597,-25.9634740221411,175.080000000011));
#1013=CARTESIAN_POINT('',(60.2104434810516,-25.9634740221411,175.08000000034));
#1014=CARTESIAN_POINT('Origin',(60.2104433439402,-20.9634740221411,175.08000000034));
#1015=CARTESIAN_POINT('',(65.2104433439402,-20.9634740221411,175.080000000353));
#1016=CARTESIAN_POINT('Origin',(65.2104433439402,44.6865259778589,175.080000000353));
#1017=CARTESIAN_POINT('',(65.2104433439402,44.6865259778589,175.080000000353));
#1018=CARTESIAN_POINT('Origin',(60.2104433439402,44.6865259778589,175.08000000034));
#1019=CARTESIAN_POINT('',(60.2104435380979,49.6865259778589,175.08000000034));
#1020=CARTESIAN_POINT('Origin',(-65.9895566560597,49.6865259778589,175.080000000011));
#1021=CARTESIAN_POINT('',(-65.9895566560597,49.6865259778589,175.080000000011));
#1022=CARTESIAN_POINT('Origin',(-65.9895566560597,44.6865259778589,175.080000000011));
#1023=CARTESIAN_POINT('',(-70.9895566560597,44.6865259778589,175.079999999998));
#1024=CARTESIAN_POINT('Origin',(-70.9895566560597,-20.9634740221411,175.079999999998));
#1025=CARTESIAN_POINT('',(-70.9895566560597,-20.9634740221411,175.079999999998));
#1026=CARTESIAN_POINT('Origin',(-65.9895566560597,-20.9634740221411,175.080000000011));
#1027=UNCERTAINTY_MEASURE_WITH_UNIT(LENGTH_MEASURE(0.01),#1031,
'DISTANCE_ACCURACY_VALUE',
'Maximum model space distance between geometric entities at asserted c
onnectivities');
#1028=UNCERTAINTY_MEASURE_WITH_UNIT(LENGTH_MEASURE(0.01),#1031,
'DISTANCE_ACCURACY_VALUE',
'Maximum model space distance between geometric entities at asserted c
onnectivities');
#1029=(
GEOMETRIC_REPRESENTATION_CONTEXT(3)
GLOBAL_UNCERTAINTY_ASSIGNED_CONTEXT((#1027))
GLOBAL_UNIT_ASSIGNED_CONTEXT((#1031,#1033,#1034))
REPRESENTATION_CONTEXT('','3D')
);
#1030=(
GEOMETRIC_REPRESENTATION_CONTEXT(3)
GLOBAL_UNCERTAINTY_ASSIGNED_CONTEXT((#1028))
GLOBAL_UNIT_ASSIGNED_CONTEXT((#1031,#1033,#1034))
REPRESENTATION_CONTEXT('','3D')
);
#1031=(
LENGTH_UNIT()
NAMED_UNIT(*)
SI_UNIT(.MILLI.,.METRE.)
);
#1032=(
LENGTH_UNIT()
NAMED_UNIT(*)
SI_UNIT($,.METRE.)
);
#1033=(
NAMED_UNIT(*)
PLANE_ANGLE_UNIT()
SI_UNIT($,.RADIAN.)
);
#1034=(
NAMED_UNIT(*)
SI_UNIT($,.STERADIAN.)
SOLID_ANGLE_UNIT()
);
#1035=SHAPE_DEFINITION_REPRESENTATION(#1036,#1037);
#1036=PRODUCT_DEFINITION_SHAPE('',$,#1039);
#1037=SHAPE_REPRESENTATION('',(#617),#1029);
#1038=PRODUCT_DEFINITION_CONTEXT('part definition',#1043,'design');
#1039=PRODUCT_DEFINITION('lid','lid',#1040,#1038);
#1040=PRODUCT_DEFINITION_FORMATION('',$,#1045);
#1041=PRODUCT_RELATED_PRODUCT_CATEGORY('lid','lid',(#1045));
#1042=APPLICATION_PROTOCOL_DEFINITION('international standard',
'automotive_design',2009,#1043);
#1043=APPLICATION_CONTEXT(
'Core Data for Automotive Mechanical Design Process');
#1044=PRODUCT_CONTEXT('part definition',#1043,'mechanical');
#1045=PRODUCT('lid','lid',$,(#1044));
#1046=PRESENTATION_STYLE_ASSIGNMENT((#1047));
#1047=SURFACE_STYLE_USAGE(.BOTH.,#1048);
#1048=SURFACE_SIDE_STYLE('',(#1049));
#1049=SURFACE_STYLE_FILL_AREA(#1050);
#1050=FILL_AREA_STYLE('PEEK',(#1051));
#1051=FILL_AREA_STYLE_COLOUR('PEEK',#1052);
#1052=COLOUR_RGB('PEEK',0.6,0.509803921568627,0.368627450980392);
ENDSEC;
END-ISO-10303-21;
