# Supplementary material for: An open source extrusion bioprinter based on the E3D motion system and tool changer to enable FRESH and multimaterial bioprinting
Source: Sci Rep. 2021 Nov 3;11:21547. doi: 10.1038/s41598-021-00931-1 (PMC8566469; doi:10.1038/s41598-021-00931-1)
Supplement: Supplementary file 2 — Supplementary Information 2. [file 41598_2021_931_MOESM2_ESM.zip › Printer components, STL and STEP files/Calibration setup/CameraPCB-Mount Lid.step]

ISO-10303-21;
HEADER;
/* Generated by software containing ST-Developer
 * from STEP Tools, Inc. (www.steptools.com) 
 */

FILE_DESCRIPTION(
/* description */ (''),
/* implementation_level */ '2;1');

FILE_NAME(
/* name */ 
'//argos.storage.uu.se/MyGroups$/Bronze/UPRINT/Manuscripts/Engberg et 
al, April 21.docx.sb-6ca6f2c6-Cniny2/Supplementary material/Printer co
mponents/STEP/Calibration/CameraPCB-Mount Lid.step',
/* time_stamp */ '2021-06-22T12:12:06+02:00',
/* author */ (''),
/* organization */ (''),
/* preprocessor_version */ 'ST-DEVELOPER v18.1',
/* originating_system */ 'Autodesk Translation Framework v10.9.0.1377',

/* authorisation */ '');

FILE_SCHEMA (('AUTOMOTIVE_DESIGN { 1 0 10303 214 3 1 1 }'));
ENDSEC;

DATA;
#10=MECHANICAL_DESIGN_GEOMETRIC_PRESENTATION_REPRESENTATION('',(#13),#698);
#11=SHAPE_REPRESENTATION_RELATIONSHIP('SRR','None',#705,#12);
#12=ADVANCED_BREP_SHAPE_REPRESENTATION('',(#14),#697);
#13=STYLED_ITEM('',(#715),#14);
#14=MANIFOLD_SOLID_BREP('Body1',#418);
#15=FACE_BOUND('',#76,.T.);
#16=FACE_BOUND('',#77,.T.);
#17=FACE_BOUND('',#81,.T.);
#18=FACE_BOUND('',#82,.T.);
#19=CIRCLE('',#437,2.);
#20=CIRCLE('',#438,2.);
#21=CIRCLE('',#440,1.5);
#22=CIRCLE('',#441,1.5);
#23=CIRCLE('',#442,1.5);
#24=CIRCLE('',#443,1.5);
#25=CIRCLE('',#446,1.5);
#26=CIRCLE('',#449,1.5);
#27=CIRCLE('',#451,1.5);
#28=CIRCLE('',#454,1.5);
#29=CIRCLE('',#456,12.);
#30=CIRCLE('',#457,12.);
#31=CYLINDRICAL_SURFACE('',#436,2.);
#32=CYLINDRICAL_SURFACE('',#445,1.5);
#33=CYLINDRICAL_SURFACE('',#448,1.5);
#34=CYLINDRICAL_SURFACE('',#450,1.5);
#35=CYLINDRICAL_SURFACE('',#453,1.5);
#36=CYLINDRICAL_SURFACE('',#455,12.);
#37=FACE_OUTER_BOUND('',#58,.T.);
#38=FACE_OUTER_BOUND('',#59,.T.);
#39=FACE_OUTER_BOUND('',#60,.T.);
#40=FACE_OUTER_BOUND('',#61,.T.);
#41=FACE_OUTER_BOUND('',#62,.T.);
#42=FACE_OUTER_BOUND('',#63,.T.);
#43=FACE_OUTER_BOUND('',#64,.T.);
#44=FACE_OUTER_BOUND('',#65,.T.);
#45=FACE_OUTER_BOUND('',#66,.T.);
#46=FACE_OUTER_BOUND('',#67,.T.);
#47=FACE_OUTER_BOUND('',#68,.T.);
#48=FACE_OUTER_BOUND('',#69,.T.);
#49=FACE_OUTER_BOUND('',#70,.T.);
#50=FACE_OUTER_BOUND('',#71,.T.);
#51=FACE_OUTER_BOUND('',#72,.T.);
#52=FACE_OUTER_BOUND('',#73,.T.);
#53=FACE_OUTER_BOUND('',#74,.T.);
#54=FACE_OUTER_BOUND('',#75,.T.);
#55=FACE_OUTER_BOUND('',#78,.T.);
#56=FACE_OUTER_BOUND('',#79,.T.);
#57=FACE_OUTER_BOUND('',#80,.T.);
#58=EDGE_LOOP('',(#268,#269,#270,#271));
#59=EDGE_LOOP('',(#272,#273,#274,#275));
#60=EDGE_LOOP('',(#276,#277,#278,#279));
#61=EDGE_LOOP('',(#280,#281,#282,#283));
#62=EDGE_LOOP('',(#284,#285,#286,#287));
#63=EDGE_LOOP('',(#288,#289,#290,#291,#292,#293,#294,#295,#296,#297,#298,
#299,#300,#301,#302,#303));
#64=EDGE_LOOP('',(#304,#305,#306,#307,#308,#309));
#65=EDGE_LOOP('',(#310,#311,#312,#313));
#66=EDGE_LOOP('',(#314,#315,#316,#317));
#67=EDGE_LOOP('',(#318,#319,#320,#321));
#68=EDGE_LOOP('',(#322,#323,#324,#325));
#69=EDGE_LOOP('',(#326,#327,#328,#329,#330,#331));
#70=EDGE_LOOP('',(#332,#333,#334,#335));
#71=EDGE_LOOP('',(#336,#337,#338,#339));
#72=EDGE_LOOP('',(#340,#341,#342,#343));
#73=EDGE_LOOP('',(#344,#345,#346,#347));
#74=EDGE_LOOP('',(#348,#349,#350,#351));
#75=EDGE_LOOP('',(#352,#353,#354,#355));
#76=EDGE_LOOP('',(#356,#357,#358,#359));
#77=EDGE_LOOP('',(#360));
#78=EDGE_LOOP('',(#361,#362,#363,#364));
#79=EDGE_LOOP('',(#365,#366,#367,#368));
#80=EDGE_LOOP('',(#369,#370,#371,#372,#373,#374,#375,#376));
#81=EDGE_LOOP('',(#377,#378,#379,#380));
#82=EDGE_LOOP('',(#381));
#83=LINE('',#582,#128);
#84=LINE('',#584,#129);
#85=LINE('',#586,#130);
#86=LINE('',#587,#131);
#87=LINE('',#590,#132);
#88=LINE('',#592,#133);
#89=LINE('',#593,#134);
#90=LINE('',#596,#135);
#91=LINE('',#598,#136);
#92=LINE('',#599,#137);
#93=LINE('',#601,#138);
#94=LINE('',#602,#139);
#95=LINE('',#608,#140);
#96=LINE('',#611,#141);
#97=LINE('',#614,#142);
#98=LINE('',#616,#143);
#99=LINE('',#618,#144);
#100=LINE('',#620,#145);
#101=LINE('',#621,#146);
#102=LINE('',#623,#147);
#103=LINE('',#627,#148);
#104=LINE('',#631,#149);
#105=LINE('',#635,#150);
#106=LINE('',#638,#151);
#107=LINE('',#641,#152);
#108=LINE('',#643,#153);
#109=LINE('',#644,#154);
#110=LINE('',#649,#155);
#111=LINE('',#650,#156);
#112=LINE('',#653,#157);
#113=LINE('',#654,#158);
#114=LINE('',#658,#159);
#115=LINE('',#663,#160);
#116=LINE('',#664,#161);
#117=LINE('',#667,#162);
#118=LINE('',#668,#163);
#119=LINE('',#672,#164);
#120=LINE('',#677,#165);
#121=LINE('',#681,#166);
#122=LINE('',#682,#167);
#123=LINE('',#685,#168);
#124=LINE('',#686,#169);
#125=LINE('',#688,#170);
#126=LINE('',#691,#171);
#127=LINE('',#693,#172);
#128=VECTOR('',#469,10.);
#129=VECTOR('',#470,10.);
#130=VECTOR('',#471,10.);
#131=VECTOR('',#472,10.);
#132=VECTOR('',#475,10.);
#133=VECTOR('',#476,10.);
#134=VECTOR('',#477,10.);
#135=VECTOR('',#480,10.);
#136=VECTOR('',#481,10.);
#137=VECTOR('',#482,10.);
#138=VECTOR('',#485,10.);
#139=VECTOR('',#486,10.);
#140=VECTOR('',#491,10.);
#141=VECTOR('',#494,10.);
#142=VECTOR('',#497,10.);
#143=VECTOR('',#498,10.);
#144=VECTOR('',#499,10.);
#145=VECTOR('',#500,10.);
#146=VECTOR('',#501,10.);
#147=VECTOR('',#502,10.);
#148=VECTOR('',#505,10.);
#149=VECTOR('',#508,10.);
#150=VECTOR('',#511,10.);
#151=VECTOR('',#514,10.);
#152=VECTOR('',#517,10.);
#153=VECTOR('',#518,10.);
#154=VECTOR('',#519,10.);
#155=VECTOR('',#524,10.);
#156=VECTOR('',#525,10.);
#157=VECTOR('',#528,10.);
#158=VECTOR('',#529,10.);
#159=VECTOR('',#534,10.);
#160=VECTOR('',#539,10.);
#161=VECTOR('',#540,10.);
#162=VECTOR('',#543,10.);
#163=VECTOR('',#544,10.);
#164=VECTOR('',#549,10.);
#165=VECTOR('',#554,12.);
#166=VECTOR('',#559,10.);
#167=VECTOR('',#560,10.);
#168=VECTOR('',#563,10.);
#169=VECTOR('',#564,10.);
#170=VECTOR('',#567,10.);
#171=VECTOR('',#572,10.);
#172=VECTOR('',#575,10.);
#173=VERTEX_POINT('',#580);
#174=VERTEX_POINT('',#581);
#175=VERTEX_POINT('',#583);
#176=VERTEX_POINT('',#585);
#177=VERTEX_POINT('',#589);
#178=VERTEX_POINT('',#591);
#179=VERTEX_POINT('',#595);
#180=VERTEX_POINT('',#597);
#181=VERTEX_POINT('',#604);
#182=VERTEX_POINT('',#605);
#183=VERTEX_POINT('',#607);
#184=VERTEX_POINT('',#609);
#185=VERTEX_POINT('',#613);
#186=VERTEX_POINT('',#615);
#187=VERTEX_POINT('',#617);
#188=VERTEX_POINT('',#619);
#189=VERTEX_POINT('',#622);
#190=VERTEX_POINT('',#624);
#191=VERTEX_POINT('',#626);
#192=VERTEX_POINT('',#628);
#193=VERTEX_POINT('',#630);
#194=VERTEX_POINT('',#632);
#195=VERTEX_POINT('',#634);
#196=VERTEX_POINT('',#636);
#197=VERTEX_POINT('',#640);
#198=VERTEX_POINT('',#642);
#199=VERTEX_POINT('',#646);
#200=VERTEX_POINT('',#647);
#201=VERTEX_POINT('',#652);
#202=VERTEX_POINT('',#656);
#203=VERTEX_POINT('',#660);
#204=VERTEX_POINT('',#661);
#205=VERTEX_POINT('',#666);
#206=VERTEX_POINT('',#670);
#207=VERTEX_POINT('',#674);
#208=VERTEX_POINT('',#676);
#209=VERTEX_POINT('',#680);
#210=VERTEX_POINT('',#684);
#211=EDGE_CURVE('',#173,#174,#83,.T.);
#212=EDGE_CURVE('',#175,#173,#84,.T.);
#213=EDGE_CURVE('',#176,#175,#85,.T.);
#214=EDGE_CURVE('',#176,#174,#86,.T.);
#215=EDGE_CURVE('',#174,#177,#87,.T.);
#216=EDGE_CURVE('',#178,#176,#88,.T.);
#217=EDGE_CURVE('',#178,#177,#89,.T.);
#218=EDGE_CURVE('',#177,#179,#90,.T.);
#219=EDGE_CURVE('',#180,#178,#91,.T.);
#220=EDGE_CURVE('',#180,#179,#92,.T.);
#221=EDGE_CURVE('',#179,#173,#93,.T.);
#222=EDGE_CURVE('',#175,#180,#94,.T.);
#223=EDGE_CURVE('',#181,#182,#19,.T.);
#224=EDGE_CURVE('',#183,#181,#95,.T.);
#225=EDGE_CURVE('',#184,#183,#20,.T.);
#226=EDGE_CURVE('',#182,#184,#96,.T.);
#227=EDGE_CURVE('',#181,#185,#97,.T.);
#228=EDGE_CURVE('',#185,#186,#98,.T.);
#229=EDGE_CURVE('',#186,#187,#99,.T.);
#230=EDGE_CURVE('',#187,#188,#100,.T.);
#231=EDGE_CURVE('',#188,#182,#101,.T.);
#232=EDGE_CURVE('',#189,#184,#102,.T.);
#233=EDGE_CURVE('',#190,#189,#21,.T.);
#234=EDGE_CURVE('',#191,#190,#103,.T.);
#235=EDGE_CURVE('',#192,#191,#22,.T.);
#236=EDGE_CURVE('',#193,#192,#104,.T.);
#237=EDGE_CURVE('',#194,#193,#23,.T.);
#238=EDGE_CURVE('',#195,#194,#105,.T.);
#239=EDGE_CURVE('',#196,#195,#24,.T.);
#240=EDGE_CURVE('',#183,#196,#106,.T.);
#241=EDGE_CURVE('',#188,#197,#107,.F.);
#242=EDGE_CURVE('',#197,#198,#108,.F.);
#243=EDGE_CURVE('',#185,#198,#109,.F.);
#244=EDGE_CURVE('',#199,#200,#25,.T.);
#245=EDGE_CURVE('',#200,#192,#110,.T.);
#246=EDGE_CURVE('',#191,#199,#111,.T.);
#247=EDGE_CURVE('',#201,#200,#112,.T.);
#248=EDGE_CURVE('',#193,#201,#113,.T.);
#249=EDGE_CURVE('',#201,#202,#26,.T.);
#250=EDGE_CURVE('',#202,#194,#114,.T.);
#251=EDGE_CURVE('',#203,#204,#27,.T.);
#252=EDGE_CURVE('',#204,#190,#115,.T.);
#253=EDGE_CURVE('',#189,#203,#116,.T.);
#254=EDGE_CURVE('',#205,#196,#117,.T.);
#255=EDGE_CURVE('',#203,#205,#118,.T.);
#256=EDGE_CURVE('',#206,#205,#28,.T.);
#257=EDGE_CURVE('',#195,#206,#119,.T.);
#258=EDGE_CURVE('',#207,#207,#29,.T.);
#259=EDGE_CURVE('',#207,#208,#120,.T.);
#260=EDGE_CURVE('',#208,#208,#30,.T.);
#261=EDGE_CURVE('',#198,#209,#121,.F.);
#262=EDGE_CURVE('',#186,#209,#122,.T.);
#263=EDGE_CURVE('',#187,#210,#123,.F.);
#264=EDGE_CURVE('',#210,#197,#124,.F.);
#265=EDGE_CURVE('',#209,#210,#125,.F.);
#266=EDGE_CURVE('',#206,#202,#126,.T.);
#267=EDGE_CURVE('',#199,#204,#127,.T.);
#268=ORIENTED_EDGE('',*,*,#211,.F.);
#269=ORIENTED_EDGE('',*,*,#212,.F.);
#270=ORIENTED_EDGE('',*,*,#213,.F.);
#271=ORIENTED_EDGE('',*,*,#214,.T.);
#272=ORIENTED_EDGE('',*,*,#215,.F.);
#273=ORIENTED_EDGE('',*,*,#214,.F.);
#274=ORIENTED_EDGE('',*,*,#216,.F.);
#275=ORIENTED_EDGE('',*,*,#217,.T.);
#276=ORIENTED_EDGE('',*,*,#218,.F.);
#277=ORIENTED_EDGE('',*,*,#217,.F.);
#278=ORIENTED_EDGE('',*,*,#219,.F.);
#279=ORIENTED_EDGE('',*,*,#220,.T.);
#280=ORIENTED_EDGE('',*,*,#221,.F.);
#281=ORIENTED_EDGE('',*,*,#220,.F.);
#282=ORIENTED_EDGE('',*,*,#222,.F.);
#283=ORIENTED_EDGE('',*,*,#212,.T.);
#284=ORIENTED_EDGE('',*,*,#223,.F.);
#285=ORIENTED_EDGE('',*,*,#224,.F.);
#286=ORIENTED_EDGE('',*,*,#225,.F.);
#287=ORIENTED_EDGE('',*,*,#226,.F.);
#288=ORIENTED_EDGE('',*,*,#224,.T.);
#289=ORIENTED_EDGE('',*,*,#227,.T.);
#290=ORIENTED_EDGE('',*,*,#228,.T.);
#291=ORIENTED_EDGE('',*,*,#229,.T.);
#292=ORIENTED_EDGE('',*,*,#230,.T.);
#293=ORIENTED_EDGE('',*,*,#231,.T.);
#294=ORIENTED_EDGE('',*,*,#226,.T.);
#295=ORIENTED_EDGE('',*,*,#232,.F.);
#296=ORIENTED_EDGE('',*,*,#233,.F.);
#297=ORIENTED_EDGE('',*,*,#234,.F.);
#298=ORIENTED_EDGE('',*,*,#235,.F.);
#299=ORIENTED_EDGE('',*,*,#236,.F.);
#300=ORIENTED_EDGE('',*,*,#237,.F.);
#301=ORIENTED_EDGE('',*,*,#238,.F.);
#302=ORIENTED_EDGE('',*,*,#239,.F.);
#303=ORIENTED_EDGE('',*,*,#240,.F.);
#304=ORIENTED_EDGE('',*,*,#223,.T.);
#305=ORIENTED_EDGE('',*,*,#231,.F.);
#306=ORIENTED_EDGE('',*,*,#241,.T.);
#307=ORIENTED_EDGE('',*,*,#242,.T.);
#308=ORIENTED_EDGE('',*,*,#243,.F.);
#309=ORIENTED_EDGE('',*,*,#227,.F.);
#310=ORIENTED_EDGE('',*,*,#244,.T.);
#311=ORIENTED_EDGE('',*,*,#245,.T.);
#312=ORIENTED_EDGE('',*,*,#235,.T.);
#313=ORIENTED_EDGE('',*,*,#246,.T.);
#314=ORIENTED_EDGE('',*,*,#245,.F.);
#315=ORIENTED_EDGE('',*,*,#247,.F.);
#316=ORIENTED_EDGE('',*,*,#248,.F.);
#317=ORIENTED_EDGE('',*,*,#236,.T.);
#318=ORIENTED_EDGE('',*,*,#249,.T.);
#319=ORIENTED_EDGE('',*,*,#250,.T.);
#320=ORIENTED_EDGE('',*,*,#237,.T.);
#321=ORIENTED_EDGE('',*,*,#248,.T.);
#322=ORIENTED_EDGE('',*,*,#251,.T.);
#323=ORIENTED_EDGE('',*,*,#252,.T.);
#324=ORIENTED_EDGE('',*,*,#233,.T.);
#325=ORIENTED_EDGE('',*,*,#253,.T.);
#326=ORIENTED_EDGE('',*,*,#225,.T.);
#327=ORIENTED_EDGE('',*,*,#240,.T.);
#328=ORIENTED_EDGE('',*,*,#254,.F.);
#329=ORIENTED_EDGE('',*,*,#255,.F.);
#330=ORIENTED_EDGE('',*,*,#253,.F.);
#331=ORIENTED_EDGE('',*,*,#232,.T.);
#332=ORIENTED_EDGE('',*,*,#256,.T.);
#333=ORIENTED_EDGE('',*,*,#254,.T.);
#334=ORIENTED_EDGE('',*,*,#239,.T.);
#335=ORIENTED_EDGE('',*,*,#257,.T.);
#336=ORIENTED_EDGE('',*,*,#258,.F.);
#337=ORIENTED_EDGE('',*,*,#259,.T.);
#338=ORIENTED_EDGE('',*,*,#260,.F.);
#339=ORIENTED_EDGE('',*,*,#259,.F.);
#340=ORIENTED_EDGE('',*,*,#228,.F.);
#341=ORIENTED_EDGE('',*,*,#243,.T.);
#342=ORIENTED_EDGE('',*,*,#261,.T.);
#343=ORIENTED_EDGE('',*,*,#262,.F.);
#344=ORIENTED_EDGE('',*,*,#230,.F.);
#345=ORIENTED_EDGE('',*,*,#263,.T.);
#346=ORIENTED_EDGE('',*,*,#264,.T.);
#347=ORIENTED_EDGE('',*,*,#241,.F.);
#348=ORIENTED_EDGE('',*,*,#229,.F.);
#349=ORIENTED_EDGE('',*,*,#262,.T.);
#350=ORIENTED_EDGE('',*,*,#265,.T.);
#351=ORIENTED_EDGE('',*,*,#263,.F.);
#352=ORIENTED_EDGE('',*,*,#265,.F.);
#353=ORIENTED_EDGE('',*,*,#261,.F.);
#354=ORIENTED_EDGE('',*,*,#242,.F.);
#355=ORIENTED_EDGE('',*,*,#264,.F.);
#356=ORIENTED_EDGE('',*,*,#218,.T.);
#357=ORIENTED_EDGE('',*,*,#221,.T.);
#358=ORIENTED_EDGE('',*,*,#211,.T.);
#359=ORIENTED_EDGE('',*,*,#215,.T.);
#360=ORIENTED_EDGE('',*,*,#260,.T.);
#361=ORIENTED_EDGE('',*,*,#250,.F.);
#362=ORIENTED_EDGE('',*,*,#266,.F.);
#363=ORIENTED_EDGE('',*,*,#257,.F.);
#364=ORIENTED_EDGE('',*,*,#238,.T.);
#365=ORIENTED_EDGE('',*,*,#246,.F.);
#366=ORIENTED_EDGE('',*,*,#234,.T.);
#367=ORIENTED_EDGE('',*,*,#252,.F.);
#368=ORIENTED_EDGE('',*,*,#267,.F.);
#369=ORIENTED_EDGE('',*,*,#244,.F.);
#370=ORIENTED_EDGE('',*,*,#267,.T.);
#371=ORIENTED_EDGE('',*,*,#251,.F.);
#372=ORIENTED_EDGE('',*,*,#255,.T.);
#373=ORIENTED_EDGE('',*,*,#256,.F.);
#374=ORIENTED_EDGE('',*,*,#266,.T.);
#375=ORIENTED_EDGE('',*,*,#249,.F.);
#376=ORIENTED_EDGE('',*,*,#247,.T.);
#377=ORIENTED_EDGE('',*,*,#219,.T.);
#378=ORIENTED_EDGE('',*,*,#216,.T.);
#379=ORIENTED_EDGE('',*,*,#213,.T.);
#380=ORIENTED_EDGE('',*,*,#222,.T.);
#381=ORIENTED_EDGE('',*,*,#258,.T.);
#382=PLANE('',#432);
#383=PLANE('',#433);
#384=PLANE('',#434);
#385=PLANE('',#435);
#386=PLANE('',#439);
#387=PLANE('',#444);
#388=PLANE('',#447);
#389=PLANE('',#452);
#390=PLANE('',#458);
#391=PLANE('',#459);
#392=PLANE('',#460);
#393=PLANE('',#461);
#394=PLANE('',#462);
#395=PLANE('',#463);
#396=PLANE('',#464);
#397=ADVANCED_FACE('',(#37),#382,.F.);
#398=ADVANCED_FACE('',(#38),#383,.F.);
#399=ADVANCED_FACE('',(#39),#384,.F.);
#400=ADVANCED_FACE('',(#40),#385,.F.);
#401=ADVANCED_FACE('',(#41),#31,.F.);
#402=ADVANCED_FACE('',(#42),#386,.F.);
#403=ADVANCED_FACE('',(#43),#387,.F.);
#404=ADVANCED_FACE('',(#44),#32,.T.);
#405=ADVANCED_FACE('',(#45),#388,.T.);
#406=ADVANCED_FACE('',(#46),#33,.T.);
#407=ADVANCED_FACE('',(#47),#34,.T.);
#408=ADVANCED_FACE('',(#48),#389,.T.);
#409=ADVANCED_FACE('',(#49),#35,.T.);
#410=ADVANCED_FACE('',(#50),#36,.F.);
#411=ADVANCED_FACE('',(#51),#390,.F.);
#412=ADVANCED_FACE('',(#52),#391,.F.);
#413=ADVANCED_FACE('',(#53),#392,.F.);
#414=ADVANCED_FACE('',(#54,#15,#16),#393,.F.);
#415=ADVANCED_FACE('',(#55),#394,.T.);
#416=ADVANCED_FACE('',(#56),#395,.T.);
#417=ADVANCED_FACE('',(#57,#17,#18),#396,.T.);
#418=CLOSED_SHELL('',(#397,#398,#399,#400,#401,#402,#403,#404,#405,#406,
#407,#408,#409,#410,#411,#412,#413,#414,#415,#416,#417));
#419=DERIVED_UNIT_ELEMENT(#421,1.);
#420=DERIVED_UNIT_ELEMENT(#700,-3.);
#421=(
MASS_UNIT()
NAMED_UNIT(*)
SI_UNIT(.KILO.,.GRAM.)
);
#422=DERIVED_UNIT((#419,#420));
#423=MEASURE_REPRESENTATION_ITEM('density measure',
POSITIVE_RATIO_MEASURE(7850.),#422);
#424=PROPERTY_DEFINITION_REPRESENTATION(#429,#426);
#425=PROPERTY_DEFINITION_REPRESENTATION(#430,#427);
#426=REPRESENTATION('material name',(#428),#697);
#427=REPRESENTATION('density',(#423),#697);
#428=DESCRIPTIVE_REPRESENTATION_ITEM('Steel','Steel');
#429=PROPERTY_DEFINITION('material property','material name',#707);
#430=PROPERTY_DEFINITION('material property','density of part',#707);
#431=AXIS2_PLACEMENT_3D('placement',#578,#465,#466);
#432=AXIS2_PLACEMENT_3D('',#579,#467,#468);
#433=AXIS2_PLACEMENT_3D('',#588,#473,#474);
#434=AXIS2_PLACEMENT_3D('',#594,#478,#479);
#435=AXIS2_PLACEMENT_3D('',#600,#483,#484);
#436=AXIS2_PLACEMENT_3D('',#603,#487,#488);
#437=AXIS2_PLACEMENT_3D('',#606,#489,#490);
#438=AXIS2_PLACEMENT_3D('',#610,#492,#493);
#439=AXIS2_PLACEMENT_3D('',#612,#495,#496);
#440=AXIS2_PLACEMENT_3D('',#625,#503,#504);
#441=AXIS2_PLACEMENT_3D('',#629,#506,#507);
#442=AXIS2_PLACEMENT_3D('',#633,#509,#510);
#443=AXIS2_PLACEMENT_3D('',#637,#512,#513);
#444=AXIS2_PLACEMENT_3D('',#639,#515,#516);
#445=AXIS2_PLACEMENT_3D('',#645,#520,#521);
#446=AXIS2_PLACEMENT_3D('',#648,#522,#523);
#447=AXIS2_PLACEMENT_3D('',#651,#526,#527);
#448=AXIS2_PLACEMENT_3D('',#655,#530,#531);
#449=AXIS2_PLACEMENT_3D('',#657,#532,#533);
#450=AXIS2_PLACEMENT_3D('',#659,#535,#536);
#451=AXIS2_PLACEMENT_3D('',#662,#537,#538);
#452=AXIS2_PLACEMENT_3D('',#665,#541,#542);
#453=AXIS2_PLACEMENT_3D('',#669,#545,#546);
#454=AXIS2_PLACEMENT_3D('',#671,#547,#548);
#455=AXIS2_PLACEMENT_3D('',#673,#550,#551);
#456=AXIS2_PLACEMENT_3D('',#675,#552,#553);
#457=AXIS2_PLACEMENT_3D('',#678,#555,#556);
#458=AXIS2_PLACEMENT_3D('',#679,#557,#558);
#459=AXIS2_PLACEMENT_3D('',#683,#561,#562);
#460=AXIS2_PLACEMENT_3D('',#687,#565,#566);
#461=AXIS2_PLACEMENT_3D('',#689,#568,#569);
#462=AXIS2_PLACEMENT_3D('',#690,#570,#571);
#463=AXIS2_PLACEMENT_3D('',#692,#573,#574);
#464=AXIS2_PLACEMENT_3D('',#694,#576,#577);
#465=DIRECTION('axis',(0.,0.,1.));
#466=DIRECTION('refdir',(1.,0.,0.));
#467=DIRECTION('center_axis',(8.88178419700122E-16,0.,1.));
#468=DIRECTION('ref_axis',(-1.,0.,8.88178419700122E-16));
#469=DIRECTION('',(1.,0.,-8.88178419700122E-16));
#470=DIRECTION('',(0.,-1.,0.));
#471=DIRECTION('',(-1.,0.,8.88178419700122E-16));
#472=DIRECTION('',(0.,-1.,0.));
#473=DIRECTION('center_axis',(1.,0.,-1.30614473485313E-15));
#474=DIRECTION('ref_axis',(1.30614473485313E-15,0.,1.));
#475=DIRECTION('',(-1.30614473485313E-15,0.,-1.));
#476=DIRECTION('',(1.30614473485313E-15,0.,1.));
#477=DIRECTION('',(0.,-1.,0.));
#478=DIRECTION('center_axis',(-1.33226762955018E-15,0.,-1.));
#479=DIRECTION('ref_axis',(1.,0.,-1.33226762955018E-15));
#480=DIRECTION('',(-1.,0.,1.33226762955018E-15));
#481=DIRECTION('',(1.,0.,-1.33226762955018E-15));
#482=DIRECTION('',(0.,-1.,0.));
#483=DIRECTION('center_axis',(-1.,0.,1.30614473485313E-15));
#484=DIRECTION('ref_axis',(-1.30614473485313E-15,0.,-1.));
#485=DIRECTION('',(1.30614473485313E-15,0.,1.));
#486=DIRECTION('',(-1.30614473485313E-15,0.,-1.));
#487=DIRECTION('center_axis',(1.,0.,0.));
#488=DIRECTION('ref_axis',(0.,0.,1.));
#489=DIRECTION('center_axis',(-1.,0.,0.));
#490=DIRECTION('ref_axis',(0.,0.,1.));
#491=DIRECTION('',(1.,0.,0.));
#492=DIRECTION('center_axis',(1.,0.,0.));
#493=DIRECTION('ref_axis',(0.,0.,1.));
#494=DIRECTION('',(-1.,0.,0.));
#495=DIRECTION('center_axis',(0.,1.,0.));
#496=DIRECTION('ref_axis',(-1.,0.,0.));
#497=DIRECTION('',(0.,0.,1.));
#498=DIRECTION('',(1.,0.,0.));
#499=DIRECTION('',(0.,0.,-1.));
#500=DIRECTION('',(-1.,0.,0.));
#501=DIRECTION('',(0.,0.,1.));
#502=DIRECTION('',(0.,0.,1.));
#503=DIRECTION('center_axis',(0.,1.,0.));
#504=DIRECTION('ref_axis',(-0.707106781186547,0.,-0.707106781186547));
#505=DIRECTION('',(-1.,0.,0.));
#506=DIRECTION('center_axis',(0.,1.,0.));
#507=DIRECTION('ref_axis',(0.707106781186549,0.,-0.707106781186546));
#508=DIRECTION('',(0.,0.,-1.));
#509=DIRECTION('center_axis',(0.,1.,0.));
#510=DIRECTION('ref_axis',(0.707106781186549,0.,0.707106781186546));
#511=DIRECTION('',(1.,0.,0.));
#512=DIRECTION('center_axis',(0.,1.,0.));
#513=DIRECTION('ref_axis',(-0.707106781186547,0.,0.707106781186547));
#514=DIRECTION('',(0.,0.,1.));
#515=DIRECTION('center_axis',(-1.,0.,0.));
#516=DIRECTION('ref_axis',(0.,0.,1.));
#517=DIRECTION('',(0.,-1.,0.));
#518=DIRECTION('',(0.,0.,-1.));
#519=DIRECTION('',(0.,-1.,0.));
#520=DIRECTION('center_axis',(0.,1.,0.));
#521=DIRECTION('ref_axis',(0.707106781186549,0.,-0.707106781186546));
#522=DIRECTION('center_axis',(0.,-1.,0.));
#523=DIRECTION('ref_axis',(0.707106781186549,0.,-0.707106781186546));
#524=DIRECTION('',(0.,-1.,0.));
#525=DIRECTION('',(0.,1.,0.));
#526=DIRECTION('center_axis',(1.,0.,0.));
#527=DIRECTION('ref_axis',(0.,0.,-1.));
#528=DIRECTION('',(0.,0.,-1.));
#529=DIRECTION('',(0.,1.,0.));
#530=DIRECTION('center_axis',(0.,1.,0.));
#531=DIRECTION('ref_axis',(0.707106781186549,0.,0.707106781186546));
#532=DIRECTION('center_axis',(0.,-1.,0.));
#533=DIRECTION('ref_axis',(0.707106781186549,0.,0.707106781186546));
#534=DIRECTION('',(0.,-1.,0.));
#535=DIRECTION('center_axis',(0.,1.,0.));
#536=DIRECTION('ref_axis',(-0.707106781186547,0.,-0.707106781186547));
#537=DIRECTION('center_axis',(0.,-1.,0.));
#538=DIRECTION('ref_axis',(-0.707106781186547,0.,-0.707106781186547));
#539=DIRECTION('',(0.,-1.,0.));
#540=DIRECTION('',(0.,1.,0.));
#541=DIRECTION('center_axis',(-1.,0.,0.));
#542=DIRECTION('ref_axis',(0.,0.,1.));
#543=DIRECTION('',(0.,-1.,0.));
#544=DIRECTION('',(0.,0.,1.));
#545=DIRECTION('center_axis',(0.,1.,0.));
#546=DIRECTION('ref_axis',(-0.707106781186547,0.,0.707106781186547));
#547=DIRECTION('center_axis',(0.,-1.,0.));
#548=DIRECTION('ref_axis',(-0.707106781186547,0.,0.707106781186547));
#549=DIRECTION('',(0.,1.,0.));
#550=DIRECTION('center_axis',(0.,-1.,0.));
#551=DIRECTION('ref_axis',(-1.,0.,0.));
#552=DIRECTION('center_axis',(0.,-1.,0.));
#553=DIRECTION('ref_axis',(-1.,0.,0.));
#554=DIRECTION('',(0.,-1.,0.));
#555=DIRECTION('center_axis',(0.,1.,0.));
#556=DIRECTION('ref_axis',(-1.,0.,0.));
#557=DIRECTION('center_axis',(0.,0.,1.));
#558=DIRECTION('ref_axis',(1.,0.,0.));
#559=DIRECTION('',(-1.,0.,0.));
#560=DIRECTION('',(0.,1.,0.));
#561=DIRECTION('center_axis',(0.,0.,-1.));
#562=DIRECTION('ref_axis',(-1.,0.,0.));
#563=DIRECTION('',(0.,-1.,0.));
#564=DIRECTION('',(1.,0.,0.));
#565=DIRECTION('center_axis',(1.,0.,0.));
#566=DIRECTION('ref_axis',(0.,0.,-1.));
#567=DIRECTION('',(0.,0.,1.));
#568=DIRECTION('center_axis',(0.,1.,0.));
#569=DIRECTION('ref_axis',(0.,0.,1.));
#570=DIRECTION('center_axis',(0.,0.,1.));
#571=DIRECTION('ref_axis',(1.,0.,0.));
#572=DIRECTION('',(1.,0.,0.));
#573=DIRECTION('center_axis',(0.,0.,-1.));
#574=DIRECTION('ref_axis',(-1.,0.,0.));
#575=DIRECTION('',(-1.,0.,0.));
#576=DIRECTION('center_axis',(0.,1.,0.));
#577=DIRECTION('ref_axis',(0.,0.,1.));
#578=CARTESIAN_POINT('',(0.,0.,0.));
#579=CARTESIAN_POINT('Origin',(21.9359255112758,42.5,11.472070089589));
#580=CARTESIAN_POINT('',(16.9359255112758,41.,11.472070089589));
#581=CARTESIAN_POINT('',(21.9359255112758,41.,11.472070089589));
#582=CARTESIAN_POINT('',(11.7179627556374,41.,11.472070089589));
#583=CARTESIAN_POINT('',(16.9359255112758,42.5,11.472070089589));
#584=CARTESIAN_POINT('',(16.9359255112758,42.5,11.472070089589));
#585=CARTESIAN_POINT('',(21.9359255112758,42.5,11.472070089589));
#586=CARTESIAN_POINT('',(11.7179627556374,42.5,11.472070089589));
#587=CARTESIAN_POINT('',(21.9359255112758,42.5,11.472070089589));
#588=CARTESIAN_POINT('Origin',(21.9359255112758,42.5,-5.52792991041095));
#589=CARTESIAN_POINT('',(21.9359255112758,41.,-5.52792991041095));
#590=CARTESIAN_POINT('',(21.9359255112758,41.,-2.76396495520549));
#591=CARTESIAN_POINT('',(21.9359255112758,42.5,-5.52792991041095));
#592=CARTESIAN_POINT('',(21.9359255112758,42.5,-2.76396495520549));
#593=CARTESIAN_POINT('',(21.9359255112758,42.5,-5.52792991041095));
#594=CARTESIAN_POINT('Origin',(16.9359255112758,42.5,-5.52792991041094));
#595=CARTESIAN_POINT('',(16.9359255112758,41.,-5.52792991041094));
#596=CARTESIAN_POINT('',(9.21796275563733,41.,-5.52792991041093));
#597=CARTESIAN_POINT('',(16.9359255112758,42.5,-5.52792991041094));
#598=CARTESIAN_POINT('',(9.21796275563733,42.5,-5.52792991041093));
#599=CARTESIAN_POINT('',(16.9359255112758,42.5,-5.52792991041094));
#600=CARTESIAN_POINT('Origin',(16.9359255112758,42.5,11.472070089589));
#601=CARTESIAN_POINT('',(16.9359255112758,41.,5.73603504479448));
#602=CARTESIAN_POINT('',(16.9359255112758,42.5,5.73603504479448));
#603=CARTESIAN_POINT('Origin',(-21.0000000000011,7.5,2.22044604925031E-15));
#604=CARTESIAN_POINT('',(-19.5000000000011,7.5,2.));
#605=CARTESIAN_POINT('',(-19.5000000000011,7.5,-2.));
#606=CARTESIAN_POINT('Origin',(-19.5000000000011,7.5,2.22044604925031E-15));
#607=CARTESIAN_POINT('',(-21.0000000000011,7.5,2.));
#608=CARTESIAN_POINT('',(-21.0000000000011,7.5,2.));
#609=CARTESIAN_POINT('',(-21.0000000000011,7.5,-2.));
#610=CARTESIAN_POINT('Origin',(-21.0000000000011,7.5,2.22044604925031E-15));
#611=CARTESIAN_POINT('',(-21.0000000000011,7.5,-2.));
#612=CARTESIAN_POINT('Origin',(1.49999999999888,7.5,2.22044604925031E-15));
#613=CARTESIAN_POINT('',(-19.5000000000011,7.5,18.5));
#614=CARTESIAN_POINT('',(-19.5000000000011,7.5,-10.));
#615=CARTESIAN_POINT('',(22.4999999999989,7.5,18.5));
#616=CARTESIAN_POINT('',(-9.75000000000112,7.5,18.5));
#617=CARTESIAN_POINT('',(22.4999999999989,7.5,-18.5));
#618=CARTESIAN_POINT('',(22.4999999999989,7.5,10.));
#619=CARTESIAN_POINT('',(-19.5000000000011,7.5,-18.5));
#620=CARTESIAN_POINT('',(12.7499999999989,7.5,-18.5));
#621=CARTESIAN_POINT('',(-19.5000000000011,7.5,-10.));
#622=CARTESIAN_POINT('',(-21.0000000000011,7.5,-18.5));
#623=CARTESIAN_POINT('',(-21.0000000000011,7.5,-20.));
#624=CARTESIAN_POINT('',(-19.5000000000011,7.5,-20.));
#625=CARTESIAN_POINT('Origin',(-19.5000000000011,7.5,-18.5));
#626=CARTESIAN_POINT('',(22.4999999999989,7.5,-20.));
#627=CARTESIAN_POINT('',(23.9999999999989,7.5,-20.));
#628=CARTESIAN_POINT('',(23.9999999999989,7.5,-18.5));
#629=CARTESIAN_POINT('Origin',(22.4999999999989,7.5,-18.5));
#630=CARTESIAN_POINT('',(23.9999999999989,7.5,18.5));
#631=CARTESIAN_POINT('',(23.9999999999989,7.5,20.));
#632=CARTESIAN_POINT('',(22.4999999999989,7.5,20.));
#633=CARTESIAN_POINT('Origin',(22.4999999999989,7.5,18.5));
#634=CARTESIAN_POINT('',(-19.5000000000011,7.5,20.));
#635=CARTESIAN_POINT('',(-21.0000000000011,7.5,20.));
#636=CARTESIAN_POINT('',(-21.0000000000011,7.5,18.5));
#637=CARTESIAN_POINT('Origin',(-19.5000000000011,7.5,18.5));
#638=CARTESIAN_POINT('',(-21.0000000000011,7.5,-20.));
#639=CARTESIAN_POINT('Origin',(-19.5000000000011,7.5,-20.));
#640=CARTESIAN_POINT('',(-19.5000000000011,41.,-18.5));
#641=CARTESIAN_POINT('',(-19.5000000000011,7.5,-18.5));
#642=CARTESIAN_POINT('',(-19.5000000000011,41.,18.5));
#643=CARTESIAN_POINT('',(-19.5000000000011,41.,-10.));
#644=CARTESIAN_POINT('',(-19.5000000000011,7.5,18.5));
#645=CARTESIAN_POINT('Origin',(22.4999999999989,7.5,-18.5));
#646=CARTESIAN_POINT('',(22.4999999999989,42.5,-20.));
#647=CARTESIAN_POINT('',(23.9999999999989,42.5,-18.5));
#648=CARTESIAN_POINT('Origin',(22.4999999999989,42.5,-18.5));
#649=CARTESIAN_POINT('',(23.9999999999989,7.5,-18.5));
#650=CARTESIAN_POINT('',(22.4999999999989,7.5,-20.));
#651=CARTESIAN_POINT('Origin',(23.9999999999989,7.5,20.));
#652=CARTESIAN_POINT('',(23.9999999999989,42.5,18.5));
#653=CARTESIAN_POINT('',(23.9999999999989,42.5,20.));
#654=CARTESIAN_POINT('',(23.9999999999989,7.5,18.5));
#655=CARTESIAN_POINT('Origin',(22.4999999999989,7.5,18.5));
#656=CARTESIAN_POINT('',(22.4999999999989,42.5,20.));
#657=CARTESIAN_POINT('Origin',(22.4999999999989,42.5,18.5));
#658=CARTESIAN_POINT('',(22.4999999999989,7.5,20.));
#659=CARTESIAN_POINT('Origin',(-19.5000000000011,7.5,-18.5));
#660=CARTESIAN_POINT('',(-21.0000000000011,42.5,-18.5));
#661=CARTESIAN_POINT('',(-19.5000000000011,42.5,-20.));
#662=CARTESIAN_POINT('Origin',(-19.5000000000011,42.5,-18.5));
#663=CARTESIAN_POINT('',(-19.5000000000011,7.5,-20.));
#664=CARTESIAN_POINT('',(-21.0000000000011,7.5,-18.5));
#665=CARTESIAN_POINT('Origin',(-21.0000000000011,7.5,-20.));
#666=CARTESIAN_POINT('',(-21.0000000000011,42.5,18.5));
#667=CARTESIAN_POINT('',(-21.0000000000011,7.5,18.5));
#668=CARTESIAN_POINT('',(-21.0000000000011,42.5,-20.));
#669=CARTESIAN_POINT('Origin',(-19.5000000000011,7.5,18.5));
#670=CARTESIAN_POINT('',(-19.5000000000011,42.5,20.));
#671=CARTESIAN_POINT('Origin',(-19.5000000000011,42.5,18.5));
#672=CARTESIAN_POINT('',(-19.5000000000011,7.5,20.));
#673=CARTESIAN_POINT('Origin',(2.99999999999864,42.5,-3.8095950948264E-7));
#674=CARTESIAN_POINT('',(14.9999999999986,42.5,-3.80959510952216E-7));
#675=CARTESIAN_POINT('Origin',(2.99999999999864,42.5,-3.8095950948264E-7));
#676=CARTESIAN_POINT('',(14.9999999999986,41.,-3.80959510952216E-7));
#677=CARTESIAN_POINT('',(14.9999999999986,42.5,-3.80959508013064E-7));
#678=CARTESIAN_POINT('Origin',(2.99999999999864,41.,-3.8095950948264E-7));
#679=CARTESIAN_POINT('Origin',(-21.0000000000011,7.5,18.5));
#680=CARTESIAN_POINT('',(22.4999999999989,41.,18.5));
#681=CARTESIAN_POINT('',(-9.75000000000112,41.,18.5));
#682=CARTESIAN_POINT('',(22.4999999999989,7.5,18.5));
#683=CARTESIAN_POINT('Origin',(23.9999999999989,7.5,-18.5));
#684=CARTESIAN_POINT('',(22.4999999999989,41.,-18.5));
#685=CARTESIAN_POINT('',(22.4999999999989,7.5,-18.5));
#686=CARTESIAN_POINT('',(12.7499999999989,41.,-18.5));
#687=CARTESIAN_POINT('Origin',(22.4999999999989,7.5,20.));
#688=CARTESIAN_POINT('',(22.4999999999989,41.,10.));
#689=CARTESIAN_POINT('Origin',(1.49999999999888,41.,2.22044604925031E-15));
#690=CARTESIAN_POINT('Origin',(-21.0000000000011,7.5,20.));
#691=CARTESIAN_POINT('',(-21.0000000000011,42.5,20.));
#692=CARTESIAN_POINT('Origin',(23.9999999999989,7.5,-20.));
#693=CARTESIAN_POINT('',(23.9999999999989,42.5,-20.));
#694=CARTESIAN_POINT('Origin',(1.49999999999888,42.5,2.22044604925031E-15));
#695=UNCERTAINTY_MEASURE_WITH_UNIT(LENGTH_MEASURE(0.01),#699,
'DISTANCE_ACCURACY_VALUE',
'Maximum model space distance between geometric entities at asserted c
onnectivities');
#696=UNCERTAINTY_MEASURE_WITH_UNIT(LENGTH_MEASURE(0.01),#699,
'DISTANCE_ACCURACY_VALUE',
'Maximum model space distance between geometric entities at asserted c
onnectivities');
#697=(
GEOMETRIC_REPRESENTATION_CONTEXT(3)
GLOBAL_UNCERTAINTY_ASSIGNED_CONTEXT((#695))
GLOBAL_UNIT_ASSIGNED_CONTEXT((#699,#701,#702))
REPRESENTATION_CONTEXT('','3D')
);
#698=(
GEOMETRIC_REPRESENTATION_CONTEXT(3)
GLOBAL_UNCERTAINTY_ASSIGNED_CONTEXT((#696))
GLOBAL_UNIT_ASSIGNED_CONTEXT((#699,#701,#702))
REPRESENTATION_CONTEXT('','3D')
);
#699=(
LENGTH_UNIT()
NAMED_UNIT(*)
SI_UNIT(.MILLI.,.METRE.)
);
#700=(
LENGTH_UNIT()
NAMED_UNIT(*)
SI_UNIT($,.METRE.)
);
#701=(
NAMED_UNIT(*)
PLANE_ANGLE_UNIT()
SI_UNIT($,.RADIAN.)
);
#702=(
NAMED_UNIT(*)
SI_UNIT($,.STERADIAN.)
SOLID_ANGLE_UNIT()
);
#703=SHAPE_DEFINITION_REPRESENTATION(#704,#705);
#704=PRODUCT_DEFINITION_SHAPE('',$,#707);
#705=SHAPE_REPRESENTATION('',(#431),#697);
#706=PRODUCT_DEFINITION_CONTEXT('part definition',#711,'design');
#707=PRODUCT_DEFINITION('lid','lid',#708,#706);
#708=PRODUCT_DEFINITION_FORMATION('',$,#713);
#709=PRODUCT_RELATED_PRODUCT_CATEGORY('lid','lid',(#713));
#710=APPLICATION_PROTOCOL_DEFINITION('international standard',
'automotive_design',2009,#711);
#711=APPLICATION_CONTEXT(
'Core Data for Automotive Mechanical Design Process');
#712=PRODUCT_CONTEXT('part definition',#711,'mechanical');
#713=PRODUCT('lid','lid',$,(#712));
#714=PRESENTATION_STYLE_ASSIGNMENT((#716));
#715=PRESENTATION_STYLE_ASSIGNMENT((#717));
#716=SURFACE_STYLE_USAGE(.BOTH.,#718);
#717=SURFACE_STYLE_USAGE(.BOTH.,#719);
#718=SURFACE_SIDE_STYLE('',(#720));
#719=SURFACE_SIDE_STYLE('',(#721));
#720=SURFACE_STYLE_FILL_AREA(#722);
#721=SURFACE_STYLE_FILL_AREA(#723);
#722=FILL_AREA_STYLE('Steel - Satin',(#724));
#723=FILL_AREA_STYLE('Paek (Beige)',(#725));
#724=FILL_AREA_STYLE_COLOUR('Steel - Satin',#726);
#725=FILL_AREA_STYLE_COLOUR('Paek (Beige)',#727);
#726=COLOUR_RGB('Steel - Satin',0.627450980392157,0.627450980392157,0.627450980392157);
#727=COLOUR_RGB('Paek (Beige)',0.898039215686275,0.792156862745098,0.619607843137255);
ENDSEC;
END-ISO-10303-21;
