# Supplementary material for: An open source extrusion bioprinter based on the E3D motion system and tool changer to enable FRESH and multimaterial bioprinting
Source: Sci Rep. 2021 Nov 3;11:21547. doi: 10.1038/s41598-021-00931-1 (PMC8566469; doi:10.1038/s41598-021-00931-1)
Supplement: Supplementary file 2 — Supplementary Information 2. [file 41598_2021_931_MOESM2_ESM.zip › Printer components, STL and STEP files/Calibration setup/CameraPCB mount.step]

ISO-10303-21;
HEADER;
/* Generated by software containing ST-Developer
 * from STEP Tools, Inc. (www.steptools.com) 
 */

FILE_DESCRIPTION(
/* description */ (''),
/* implementation_level */ '2;1');

FILE_NAME(
/* name */ 
'//argos.storage.uu.se/MyGroups$/Bronze/UPRINT/Manuscripts/Engberg et 
al, April 21.docx.sb-6ca6f2c6-Cniny2/Supplementary material/Printer co
mponents/STEP/Calibration/CameraPCB mount.step',
/* time_stamp */ '2021-06-22T12:12:22+02:00',
/* author */ (''),
/* organization */ (''),
/* preprocessor_version */ 'ST-DEVELOPER v18.1',
/* originating_system */ 'Autodesk Translation Framework v10.9.0.1377',

/* authorisation */ '');

FILE_SCHEMA (('AUTOMOTIVE_DESIGN { 1 0 10303 214 3 1 1 }'));
ENDSEC;

DATA;
#10=MECHANICAL_DESIGN_GEOMETRIC_PRESENTATION_REPRESENTATION('',(#13),#827);
#11=SHAPE_REPRESENTATION_RELATIONSHIP('SRR','None',#834,#12);
#12=ADVANCED_BREP_SHAPE_REPRESENTATION('',(#14),#826);
#13=STYLED_ITEM('',(#843),#14);
#14=MANIFOLD_SOLID_BREP('Body1',#455);
#15=CYLINDRICAL_SURFACE('',#479,4.);
#16=CYLINDRICAL_SURFACE('',#484,4.);
#17=CYLINDRICAL_SURFACE('',#486,0.5);
#18=CYLINDRICAL_SURFACE('',#493,0.5);
#19=CYLINDRICAL_SURFACE('',#499,1.75);
#20=B_SPLINE_CURVE_WITH_KNOTS('',3,(#674,#675,#676,#677,#678,#679,#680,
#681,#682,#683,#684,#685,#686,#687,#688,#689,#690,#691),.UNSPECIFIED.,.F.,
 .F.,(4,2,2,2,2,2,2,2,4),(0.746901893912894,0.843391740786553,0.939881587660213,
1.03778808879136,1.13569458992251,1.23162334210003,1.32755209427755,1.41738465543334,
1.50721721658912),.UNSPECIFIED.);
#21=B_SPLINE_CURVE_WITH_KNOTS('',3,(#695,#696,#697,#698,#699,#700,#701,
#702,#703,#704,#705,#706,#707,#708,#709,#710,#711,#712),.UNSPECIFIED.,.F.,
 .F.,(4,2,2,2,2,2,2,2,4),(1.50721721658912,1.59704977774491,1.6868823389007,
1.78281109107822,1.87873984325573,1.97664634438688,2.07455284551803,2.17104269239169,
2.26753253926535),.UNSPECIFIED.);
#22=B_SPLINE_CURVE_WITH_KNOTS('',3,(#723,#724,#725,#726,#727,#728,#729,
#730,#731,#732,#733,#734,#735,#736,#737,#738,#739,#740),.UNSPECIFIED.,.F.,
 .F.,(4,2,2,2,2,2,2,2,4),(0.746901888879068,0.843391732612156,0.939881576345245,
1.03778807289022,1.1356945694352,1.23162331854817,1.32755206766114,1.41738463114139,
1.50721719462164),.UNSPECIFIED.);
#23=B_SPLINE_CURVE_WITH_KNOTS('',3,(#744,#745,#746,#747,#748,#749,#750,
#751,#752,#753,#754,#755,#756,#757,#758,#759,#760,#761),.UNSPECIFIED.,.F.,
 .F.,(4,2,2,2,2,2,2,2,4),(1.50721719462164,1.59704975810189,1.68688232158214,
1.78281107069511,1.87873981980809,1.97664631635306,2.07455281289804,2.17104265663113,
2.26753250036422),.UNSPECIFIED.);
#24=TOROIDAL_SURFACE('',#476,9.,5.);
#25=TOROIDAL_SURFACE('',#481,9.,5.);
#26=FACE_BOUND('',#72,.T.);
#27=FACE_BOUND('',#84,.T.);
#28=FACE_BOUND('',#86,.T.);
#29=FACE_BOUND('',#87,.T.);
#30=FACE_BOUND('',#88,.T.);
#31=FACE_BOUND('',#92,.T.);
#32=CIRCLE('',#471,1.75);
#33=CIRCLE('',#477,4.);
#34=CIRCLE('',#478,9.);
#35=CIRCLE('',#480,4.);
#36=CIRCLE('',#482,4.);
#37=CIRCLE('',#483,9.);
#38=CIRCLE('',#485,4.);
#39=CIRCLE('',#487,0.5);
#40=CIRCLE('',#488,0.5);
#41=CIRCLE('',#492,1.75);
#42=CIRCLE('',#494,0.5);
#43=CIRCLE('',#495,0.5);
#44=FACE_OUTER_BOUND('',#70,.T.);
#45=FACE_OUTER_BOUND('',#71,.T.);
#46=FACE_OUTER_BOUND('',#73,.T.);
#47=FACE_OUTER_BOUND('',#74,.T.);
#48=FACE_OUTER_BOUND('',#75,.T.);
#49=FACE_OUTER_BOUND('',#76,.T.);
#50=FACE_OUTER_BOUND('',#77,.T.);
#51=FACE_OUTER_BOUND('',#78,.T.);
#52=FACE_OUTER_BOUND('',#79,.T.);
#53=FACE_OUTER_BOUND('',#80,.T.);
#54=FACE_OUTER_BOUND('',#81,.T.);
#55=FACE_OUTER_BOUND('',#82,.T.);
#56=FACE_OUTER_BOUND('',#83,.T.);
#57=FACE_OUTER_BOUND('',#85,.T.);
#58=FACE_OUTER_BOUND('',#89,.T.);
#59=FACE_OUTER_BOUND('',#90,.T.);
#60=FACE_OUTER_BOUND('',#91,.T.);
#61=FACE_OUTER_BOUND('',#93,.T.);
#62=FACE_OUTER_BOUND('',#94,.T.);
#63=FACE_OUTER_BOUND('',#95,.T.);
#64=FACE_OUTER_BOUND('',#96,.T.);
#65=FACE_OUTER_BOUND('',#97,.T.);
#66=FACE_OUTER_BOUND('',#98,.T.);
#67=FACE_OUTER_BOUND('',#99,.T.);
#68=FACE_OUTER_BOUND('',#100,.T.);
#69=FACE_OUTER_BOUND('',#101,.T.);
#70=EDGE_LOOP('',(#290,#291,#292,#293));
#71=EDGE_LOOP('',(#294,#295,#296,#297,#298));
#72=EDGE_LOOP('',(#299));
#73=EDGE_LOOP('',(#300,#301,#302,#303));
#74=EDGE_LOOP('',(#304,#305,#306,#307));
#75=EDGE_LOOP('',(#308,#309,#310,#311,#312,#313,#314));
#76=EDGE_LOOP('',(#315,#316,#317,#318,#319,#320));
#77=EDGE_LOOP('',(#321,#322,#323,#324));
#78=EDGE_LOOP('',(#325,#326,#327,#328));
#79=EDGE_LOOP('',(#329,#330,#331,#332));
#80=EDGE_LOOP('',(#333,#334,#335,#336));
#81=EDGE_LOOP('',(#337,#338,#339,#340));
#82=EDGE_LOOP('',(#341,#342,#343,#344,#345,#346));
#83=EDGE_LOOP('',(#347,#348));
#84=EDGE_LOOP('',(#349));
#85=EDGE_LOOP('',(#350,#351,#352,#353));
#86=EDGE_LOOP('',(#354,#355));
#87=EDGE_LOOP('',(#356,#357));
#88=EDGE_LOOP('',(#358));
#89=EDGE_LOOP('',(#359,#360,#361,#362));
#90=EDGE_LOOP('',(#363,#364,#365,#366,#367,#368));
#91=EDGE_LOOP('',(#369,#370));
#92=EDGE_LOOP('',(#371));
#93=EDGE_LOOP('',(#372));
#94=EDGE_LOOP('',(#373,#374,#375,#376));
#95=EDGE_LOOP('',(#377,#378,#379,#380,#381,#382));
#96=EDGE_LOOP('',(#383,#384,#385,#386,#387,#388));
#97=EDGE_LOOP('',(#389,#390,#391,#392));
#98=EDGE_LOOP('',(#393,#394,#395,#396));
#99=EDGE_LOOP('',(#397,#398,#399,#400,#401,#402));
#100=EDGE_LOOP('',(#403));
#101=EDGE_LOOP('',(#404,#405,#406,#407,#408,#409));
#102=LINE('',#633,#146);
#103=LINE('',#635,#147);
#104=LINE('',#637,#148);
#105=LINE('',#638,#149);
#106=LINE('',#641,#150);
#107=LINE('',#643,#151);
#108=LINE('',#645,#152);
#109=LINE('',#646,#153);
#110=LINE('',#651,#154);
#111=LINE('',#652,#155);
#112=LINE('',#655,#156);
#113=LINE('',#656,#157);
#114=LINE('',#659,#158);
#115=LINE('',#661,#159);
#116=LINE('',#663,#160);
#117=LINE('',#664,#161);
#118=LINE('',#667,#162);
#119=LINE('',#669,#163);
#120=LINE('',#670,#164);
#121=LINE('',#716,#165);
#122=LINE('',#719,#166);
#123=LINE('',#765,#167);
#124=LINE('',#768,#168);
#125=LINE('',#773,#169);
#126=LINE('',#776,#170);
#127=LINE('',#777,#171);
#128=LINE('',#782,#172);
#129=LINE('',#784,#173);
#130=LINE('',#786,#174);
#131=LINE('',#787,#175);
#132=LINE('',#788,#176);
#133=LINE('',#795,#177);
#134=LINE('',#798,#178);
#135=LINE('',#802,#179);
#136=LINE('',#805,#180);
#137=LINE('',#806,#181);
#138=LINE('',#808,#182);
#139=LINE('',#810,#183);
#140=LINE('',#811,#184);
#141=LINE('',#814,#185);
#142=LINE('',#815,#186);
#143=LINE('',#818,#187);
#144=LINE('',#819,#188);
#145=LINE('',#821,#189);
#146=VECTOR('',#511,10.);
#147=VECTOR('',#512,10.);
#148=VECTOR('',#513,10.);
#149=VECTOR('',#514,10.);
#150=VECTOR('',#517,10.);
#151=VECTOR('',#518,10.);
#152=VECTOR('',#519,10.);
#153=VECTOR('',#520,10.);
#154=VECTOR('',#525,10.);
#155=VECTOR('',#526,10.);
#156=VECTOR('',#529,10.);
#157=VECTOR('',#530,10.);
#158=VECTOR('',#533,10.);
#159=VECTOR('',#534,10.);
#160=VECTOR('',#535,10.);
#161=VECTOR('',#536,10.);
#162=VECTOR('',#539,10.);
#163=VECTOR('',#540,10.);
#164=VECTOR('',#541,10.);
#165=VECTOR('',#550,10.);
#166=VECTOR('',#553,10.);
#167=VECTOR('',#562,10.);
#168=VECTOR('',#565,10.);
#169=VECTOR('',#570,0.5);
#170=VECTOR('',#575,10.);
#171=VECTOR('',#576,10.);
#172=VECTOR('',#581,10.);
#173=VECTOR('',#582,10.);
#174=VECTOR('',#583,10.);
#175=VECTOR('',#584,10.);
#176=VECTOR('',#585,10.);
#177=VECTOR('',#592,0.5);
#178=VECTOR('',#597,10.);
#179=VECTOR('',#604,1.75);
#180=VECTOR('',#607,10.);
#181=VECTOR('',#608,10.);
#182=VECTOR('',#611,10.);
#183=VECTOR('',#612,10.);
#184=VECTOR('',#613,10.);
#185=VECTOR('',#616,10.);
#186=VECTOR('',#617,10.);
#187=VECTOR('',#620,10.);
#188=VECTOR('',#621,10.);
#189=VECTOR('',#624,10.);
#190=VERTEX_POINT('',#631);
#191=VERTEX_POINT('',#632);
#192=VERTEX_POINT('',#634);
#193=VERTEX_POINT('',#636);
#194=VERTEX_POINT('',#640);
#195=VERTEX_POINT('',#642);
#196=VERTEX_POINT('',#644);
#197=VERTEX_POINT('',#647);
#198=VERTEX_POINT('',#650);
#199=VERTEX_POINT('',#654);
#200=VERTEX_POINT('',#658);
#201=VERTEX_POINT('',#660);
#202=VERTEX_POINT('',#662);
#203=VERTEX_POINT('',#666);
#204=VERTEX_POINT('',#668);
#205=VERTEX_POINT('',#672);
#206=VERTEX_POINT('',#673);
#207=VERTEX_POINT('',#692);
#208=VERTEX_POINT('',#694);
#209=VERTEX_POINT('',#715);
#210=VERTEX_POINT('',#717);
#211=VERTEX_POINT('',#721);
#212=VERTEX_POINT('',#722);
#213=VERTEX_POINT('',#741);
#214=VERTEX_POINT('',#743);
#215=VERTEX_POINT('',#764);
#216=VERTEX_POINT('',#766);
#217=VERTEX_POINT('',#770);
#218=VERTEX_POINT('',#772);
#219=VERTEX_POINT('',#780);
#220=VERTEX_POINT('',#781);
#221=VERTEX_POINT('',#783);
#222=VERTEX_POINT('',#785);
#223=VERTEX_POINT('',#789);
#224=VERTEX_POINT('',#792);
#225=VERTEX_POINT('',#794);
#226=VERTEX_POINT('',#804);
#227=VERTEX_POINT('',#809);
#228=VERTEX_POINT('',#813);
#229=VERTEX_POINT('',#817);
#230=EDGE_CURVE('',#190,#191,#102,.T.);
#231=EDGE_CURVE('',#191,#192,#103,.T.);
#232=EDGE_CURVE('',#192,#193,#104,.F.);
#233=EDGE_CURVE('',#193,#190,#105,.T.);
#234=EDGE_CURVE('',#190,#194,#106,.T.);
#235=EDGE_CURVE('',#195,#194,#107,.T.);
#236=EDGE_CURVE('',#196,#195,#108,.T.);
#237=EDGE_CURVE('',#196,#191,#109,.T.);
#238=EDGE_CURVE('',#197,#197,#32,.T.);
#239=EDGE_CURVE('',#198,#193,#110,.T.);
#240=EDGE_CURVE('',#194,#198,#111,.T.);
#241=EDGE_CURVE('',#199,#196,#112,.T.);
#242=EDGE_CURVE('',#192,#199,#113,.T.);
#243=EDGE_CURVE('',#200,#199,#114,.T.);
#244=EDGE_CURVE('',#201,#200,#115,.T.);
#245=EDGE_CURVE('',#202,#201,#116,.T.);
#246=EDGE_CURVE('',#198,#202,#117,.T.);
#247=EDGE_CURVE('',#203,#195,#118,.T.);
#248=EDGE_CURVE('',#204,#203,#119,.T.);
#249=EDGE_CURVE('',#200,#204,#120,.T.);
#250=EDGE_CURVE('',#205,#206,#20,.T.);
#251=EDGE_CURVE('',#206,#207,#33,.T.);
#252=EDGE_CURVE('',#207,#208,#21,.T.);
#253=EDGE_CURVE('',#208,#205,#34,.T.);
#254=EDGE_CURVE('',#206,#209,#121,.F.);
#255=EDGE_CURVE('',#210,#209,#35,.T.);
#256=EDGE_CURVE('',#207,#210,#122,.T.);
#257=EDGE_CURVE('',#211,#212,#22,.T.);
#258=EDGE_CURVE('',#212,#213,#36,.T.);
#259=EDGE_CURVE('',#213,#214,#23,.T.);
#260=EDGE_CURVE('',#214,#211,#37,.T.);
#261=EDGE_CURVE('',#212,#215,#123,.F.);
#262=EDGE_CURVE('',#216,#215,#38,.T.);
#263=EDGE_CURVE('',#213,#216,#124,.T.);
#264=EDGE_CURVE('',#217,#217,#39,.T.);
#265=EDGE_CURVE('',#217,#218,#125,.T.);
#266=EDGE_CURVE('',#218,#218,#40,.T.);
#267=EDGE_CURVE('',#214,#211,#126,.T.);
#268=EDGE_CURVE('',#215,#216,#127,.F.);
#269=EDGE_CURVE('',#219,#220,#128,.T.);
#270=EDGE_CURVE('',#220,#221,#129,.T.);
#271=EDGE_CURVE('',#221,#222,#130,.T.);
#272=EDGE_CURVE('',#222,#219,#131,.T.);
#273=EDGE_CURVE('',#208,#205,#132,.T.);
#274=EDGE_CURVE('',#223,#223,#41,.T.);
#275=EDGE_CURVE('',#224,#224,#42,.T.);
#276=EDGE_CURVE('',#224,#225,#133,.T.);
#277=EDGE_CURVE('',#225,#225,#43,.T.);
#278=EDGE_CURVE('',#209,#210,#134,.F.);
#279=EDGE_CURVE('',#197,#223,#135,.T.);
#280=EDGE_CURVE('',#226,#202,#136,.T.);
#281=EDGE_CURVE('',#203,#226,#137,.T.);
#282=EDGE_CURVE('',#201,#220,#138,.T.);
#283=EDGE_CURVE('',#227,#219,#139,.T.);
#284=EDGE_CURVE('',#227,#226,#140,.T.);
#285=EDGE_CURVE('',#228,#227,#141,.T.);
#286=EDGE_CURVE('',#228,#222,#142,.T.);
#287=EDGE_CURVE('',#229,#228,#143,.T.);
#288=EDGE_CURVE('',#229,#221,#144,.T.);
#289=EDGE_CURVE('',#204,#229,#145,.T.);
#290=ORIENTED_EDGE('',*,*,#230,.T.);
#291=ORIENTED_EDGE('',*,*,#231,.T.);
#292=ORIENTED_EDGE('',*,*,#232,.T.);
#293=ORIENTED_EDGE('',*,*,#233,.T.);
#294=ORIENTED_EDGE('',*,*,#230,.F.);
#295=ORIENTED_EDGE('',*,*,#234,.T.);
#296=ORIENTED_EDGE('',*,*,#235,.F.);
#297=ORIENTED_EDGE('',*,*,#236,.F.);
#298=ORIENTED_EDGE('',*,*,#237,.T.);
#299=ORIENTED_EDGE('',*,*,#238,.T.);
#300=ORIENTED_EDGE('',*,*,#233,.F.);
#301=ORIENTED_EDGE('',*,*,#239,.F.);
#302=ORIENTED_EDGE('',*,*,#240,.F.);
#303=ORIENTED_EDGE('',*,*,#234,.F.);
#304=ORIENTED_EDGE('',*,*,#231,.F.);
#305=ORIENTED_EDGE('',*,*,#237,.F.);
#306=ORIENTED_EDGE('',*,*,#241,.F.);
#307=ORIENTED_EDGE('',*,*,#242,.F.);
#308=ORIENTED_EDGE('',*,*,#239,.T.);
#309=ORIENTED_EDGE('',*,*,#232,.F.);
#310=ORIENTED_EDGE('',*,*,#242,.T.);
#311=ORIENTED_EDGE('',*,*,#243,.F.);
#312=ORIENTED_EDGE('',*,*,#244,.F.);
#313=ORIENTED_EDGE('',*,*,#245,.F.);
#314=ORIENTED_EDGE('',*,*,#246,.F.);
#315=ORIENTED_EDGE('',*,*,#241,.T.);
#316=ORIENTED_EDGE('',*,*,#236,.T.);
#317=ORIENTED_EDGE('',*,*,#247,.F.);
#318=ORIENTED_EDGE('',*,*,#248,.F.);
#319=ORIENTED_EDGE('',*,*,#249,.F.);
#320=ORIENTED_EDGE('',*,*,#243,.T.);
#321=ORIENTED_EDGE('',*,*,#250,.T.);
#322=ORIENTED_EDGE('',*,*,#251,.T.);
#323=ORIENTED_EDGE('',*,*,#252,.T.);
#324=ORIENTED_EDGE('',*,*,#253,.T.);
#325=ORIENTED_EDGE('',*,*,#251,.F.);
#326=ORIENTED_EDGE('',*,*,#254,.T.);
#327=ORIENTED_EDGE('',*,*,#255,.F.);
#328=ORIENTED_EDGE('',*,*,#256,.F.);
#329=ORIENTED_EDGE('',*,*,#257,.T.);
#330=ORIENTED_EDGE('',*,*,#258,.T.);
#331=ORIENTED_EDGE('',*,*,#259,.T.);
#332=ORIENTED_EDGE('',*,*,#260,.T.);
#333=ORIENTED_EDGE('',*,*,#258,.F.);
#334=ORIENTED_EDGE('',*,*,#261,.T.);
#335=ORIENTED_EDGE('',*,*,#262,.F.);
#336=ORIENTED_EDGE('',*,*,#263,.F.);
#337=ORIENTED_EDGE('',*,*,#264,.F.);
#338=ORIENTED_EDGE('',*,*,#265,.T.);
#339=ORIENTED_EDGE('',*,*,#266,.F.);
#340=ORIENTED_EDGE('',*,*,#265,.F.);
#341=ORIENTED_EDGE('',*,*,#267,.F.);
#342=ORIENTED_EDGE('',*,*,#259,.F.);
#343=ORIENTED_EDGE('',*,*,#263,.T.);
#344=ORIENTED_EDGE('',*,*,#268,.F.);
#345=ORIENTED_EDGE('',*,*,#261,.F.);
#346=ORIENTED_EDGE('',*,*,#257,.F.);
#347=ORIENTED_EDGE('',*,*,#262,.T.);
#348=ORIENTED_EDGE('',*,*,#268,.T.);
#349=ORIENTED_EDGE('',*,*,#264,.T.);
#350=ORIENTED_EDGE('',*,*,#269,.T.);
#351=ORIENTED_EDGE('',*,*,#270,.T.);
#352=ORIENTED_EDGE('',*,*,#271,.T.);
#353=ORIENTED_EDGE('',*,*,#272,.T.);
#354=ORIENTED_EDGE('',*,*,#273,.T.);
#355=ORIENTED_EDGE('',*,*,#253,.F.);
#356=ORIENTED_EDGE('',*,*,#267,.T.);
#357=ORIENTED_EDGE('',*,*,#260,.F.);
#358=ORIENTED_EDGE('',*,*,#274,.T.);
#359=ORIENTED_EDGE('',*,*,#275,.F.);
#360=ORIENTED_EDGE('',*,*,#276,.T.);
#361=ORIENTED_EDGE('',*,*,#277,.F.);
#362=ORIENTED_EDGE('',*,*,#276,.F.);
#363=ORIENTED_EDGE('',*,*,#273,.F.);
#364=ORIENTED_EDGE('',*,*,#252,.F.);
#365=ORIENTED_EDGE('',*,*,#256,.T.);
#366=ORIENTED_EDGE('',*,*,#278,.F.);
#367=ORIENTED_EDGE('',*,*,#254,.F.);
#368=ORIENTED_EDGE('',*,*,#250,.F.);
#369=ORIENTED_EDGE('',*,*,#255,.T.);
#370=ORIENTED_EDGE('',*,*,#278,.T.);
#371=ORIENTED_EDGE('',*,*,#275,.T.);
#372=ORIENTED_EDGE('',*,*,#266,.T.);
#373=ORIENTED_EDGE('',*,*,#238,.F.);
#374=ORIENTED_EDGE('',*,*,#279,.T.);
#375=ORIENTED_EDGE('',*,*,#274,.F.);
#376=ORIENTED_EDGE('',*,*,#279,.F.);
#377=ORIENTED_EDGE('',*,*,#240,.T.);
#378=ORIENTED_EDGE('',*,*,#246,.T.);
#379=ORIENTED_EDGE('',*,*,#280,.F.);
#380=ORIENTED_EDGE('',*,*,#281,.F.);
#381=ORIENTED_EDGE('',*,*,#247,.T.);
#382=ORIENTED_EDGE('',*,*,#235,.T.);
#383=ORIENTED_EDGE('',*,*,#280,.T.);
#384=ORIENTED_EDGE('',*,*,#245,.T.);
#385=ORIENTED_EDGE('',*,*,#282,.T.);
#386=ORIENTED_EDGE('',*,*,#269,.F.);
#387=ORIENTED_EDGE('',*,*,#283,.F.);
#388=ORIENTED_EDGE('',*,*,#284,.T.);
#389=ORIENTED_EDGE('',*,*,#285,.T.);
#390=ORIENTED_EDGE('',*,*,#283,.T.);
#391=ORIENTED_EDGE('',*,*,#272,.F.);
#392=ORIENTED_EDGE('',*,*,#286,.F.);
#393=ORIENTED_EDGE('',*,*,#287,.T.);
#394=ORIENTED_EDGE('',*,*,#286,.T.);
#395=ORIENTED_EDGE('',*,*,#271,.F.);
#396=ORIENTED_EDGE('',*,*,#288,.F.);
#397=ORIENTED_EDGE('',*,*,#249,.T.);
#398=ORIENTED_EDGE('',*,*,#289,.T.);
#399=ORIENTED_EDGE('',*,*,#288,.T.);
#400=ORIENTED_EDGE('',*,*,#270,.F.);
#401=ORIENTED_EDGE('',*,*,#282,.F.);
#402=ORIENTED_EDGE('',*,*,#244,.T.);
#403=ORIENTED_EDGE('',*,*,#277,.T.);
#404=ORIENTED_EDGE('',*,*,#281,.T.);
#405=ORIENTED_EDGE('',*,*,#284,.F.);
#406=ORIENTED_EDGE('',*,*,#285,.F.);
#407=ORIENTED_EDGE('',*,*,#287,.F.);
#408=ORIENTED_EDGE('',*,*,#289,.F.);
#409=ORIENTED_EDGE('',*,*,#248,.T.);
#410=PLANE('',#469);
#411=PLANE('',#470);
#412=PLANE('',#472);
#413=PLANE('',#473);
#414=PLANE('',#474);
#415=PLANE('',#475);
#416=PLANE('',#489);
#417=PLANE('',#490);
#418=PLANE('',#491);
#419=PLANE('',#496);
#420=PLANE('',#497);
#421=PLANE('',#498);
#422=PLANE('',#500);
#423=PLANE('',#501);
#424=PLANE('',#502);
#425=PLANE('',#503);
#426=PLANE('',#504);
#427=PLANE('',#505);
#428=PLANE('',#506);
#429=ADVANCED_FACE('',(#44),#410,.T.);
#430=ADVANCED_FACE('',(#45,#26),#411,.T.);
#431=ADVANCED_FACE('',(#46),#412,.T.);
#432=ADVANCED_FACE('',(#47),#413,.T.);
#433=ADVANCED_FACE('',(#48),#414,.F.);
#434=ADVANCED_FACE('',(#49),#415,.F.);
#435=ADVANCED_FACE('',(#50),#24,.F.);
#436=ADVANCED_FACE('',(#51),#15,.T.);
#437=ADVANCED_FACE('',(#52),#25,.F.);
#438=ADVANCED_FACE('',(#53),#16,.T.);
#439=ADVANCED_FACE('',(#54),#17,.F.);
#440=ADVANCED_FACE('',(#55),#416,.T.);
#441=ADVANCED_FACE('',(#56,#27),#417,.T.);
#442=ADVANCED_FACE('',(#57,#28,#29,#30),#418,.T.);
#443=ADVANCED_FACE('',(#58),#18,.F.);
#444=ADVANCED_FACE('',(#59),#419,.T.);
#445=ADVANCED_FACE('',(#60,#31),#420,.T.);
#446=ADVANCED_FACE('',(#61),#421,.T.);
#447=ADVANCED_FACE('',(#62),#19,.F.);
#448=ADVANCED_FACE('',(#63),#422,.F.);
#449=ADVANCED_FACE('',(#64),#423,.T.);
#450=ADVANCED_FACE('',(#65),#424,.T.);
#451=ADVANCED_FACE('',(#66),#425,.T.);
#452=ADVANCED_FACE('',(#67),#426,.T.);
#453=ADVANCED_FACE('',(#68),#427,.T.);
#454=ADVANCED_FACE('',(#69),#428,.F.);
#455=CLOSED_SHELL('',(#429,#430,#431,#432,#433,#434,#435,#436,#437,#438,
#439,#440,#441,#442,#443,#444,#445,#446,#447,#448,#449,#450,#451,#452,#453,
#454));
#456=DERIVED_UNIT_ELEMENT(#458,1.);
#457=DERIVED_UNIT_ELEMENT(#829,-3.);
#458=(
MASS_UNIT()
NAMED_UNIT(*)
SI_UNIT(.KILO.,.GRAM.)
);
#459=DERIVED_UNIT((#456,#457));
#460=MEASURE_REPRESENTATION_ITEM('density measure',
POSITIVE_RATIO_MEASURE(7850.),#459);
#461=PROPERTY_DEFINITION_REPRESENTATION(#466,#463);
#462=PROPERTY_DEFINITION_REPRESENTATION(#467,#464);
#463=REPRESENTATION('material name',(#465),#826);
#464=REPRESENTATION('density',(#460),#826);
#465=DESCRIPTIVE_REPRESENTATION_ITEM('Steel','Steel');
#466=PROPERTY_DEFINITION('material property','material name',#836);
#467=PROPERTY_DEFINITION('material property','density of part',#836);
#468=AXIS2_PLACEMENT_3D('placement',#629,#507,#508);
#469=AXIS2_PLACEMENT_3D('',#630,#509,#510);
#470=AXIS2_PLACEMENT_3D('',#639,#515,#516);
#471=AXIS2_PLACEMENT_3D('',#648,#521,#522);
#472=AXIS2_PLACEMENT_3D('',#649,#523,#524);
#473=AXIS2_PLACEMENT_3D('',#653,#527,#528);
#474=AXIS2_PLACEMENT_3D('',#657,#531,#532);
#475=AXIS2_PLACEMENT_3D('',#665,#537,#538);
#476=AXIS2_PLACEMENT_3D('',#671,#542,#543);
#477=AXIS2_PLACEMENT_3D('',#693,#544,#545);
#478=AXIS2_PLACEMENT_3D('',#713,#546,#547);
#479=AXIS2_PLACEMENT_3D('',#714,#548,#549);
#480=AXIS2_PLACEMENT_3D('',#718,#551,#552);
#481=AXIS2_PLACEMENT_3D('',#720,#554,#555);
#482=AXIS2_PLACEMENT_3D('',#742,#556,#557);
#483=AXIS2_PLACEMENT_3D('',#762,#558,#559);
#484=AXIS2_PLACEMENT_3D('',#763,#560,#561);
#485=AXIS2_PLACEMENT_3D('',#767,#563,#564);
#486=AXIS2_PLACEMENT_3D('',#769,#566,#567);
#487=AXIS2_PLACEMENT_3D('',#771,#568,#569);
#488=AXIS2_PLACEMENT_3D('',#774,#571,#572);
#489=AXIS2_PLACEMENT_3D('',#775,#573,#574);
#490=AXIS2_PLACEMENT_3D('',#778,#577,#578);
#491=AXIS2_PLACEMENT_3D('',#779,#579,#580);
#492=AXIS2_PLACEMENT_3D('',#790,#586,#587);
#493=AXIS2_PLACEMENT_3D('',#791,#588,#589);
#494=AXIS2_PLACEMENT_3D('',#793,#590,#591);
#495=AXIS2_PLACEMENT_3D('',#796,#593,#594);
#496=AXIS2_PLACEMENT_3D('',#797,#595,#596);
#497=AXIS2_PLACEMENT_3D('',#799,#598,#599);
#498=AXIS2_PLACEMENT_3D('',#800,#600,#601);
#499=AXIS2_PLACEMENT_3D('',#801,#602,#603);
#500=AXIS2_PLACEMENT_3D('',#803,#605,#606);
#501=AXIS2_PLACEMENT_3D('',#807,#609,#610);
#502=AXIS2_PLACEMENT_3D('',#812,#614,#615);
#503=AXIS2_PLACEMENT_3D('',#816,#618,#619);
#504=AXIS2_PLACEMENT_3D('',#820,#622,#623);
#505=AXIS2_PLACEMENT_3D('',#822,#625,#626);
#506=AXIS2_PLACEMENT_3D('',#823,#627,#628);
#507=DIRECTION('axis',(0.,0.,1.));
#508=DIRECTION('refdir',(1.,0.,0.));
#509=DIRECTION('center_axis',(0.707106781186547,0.,-0.707106781186548));
#510=DIRECTION('ref_axis',(-0.707106781186548,0.,-0.707106781186547));
#511=DIRECTION('',(-0.707106781186548,0.,-0.707106781186547));
#512=DIRECTION('',(0.,1.,0.));
#513=DIRECTION('',(-0.707106781186548,0.,-0.707106781186547));
#514=DIRECTION('',(0.,-1.,0.));
#515=DIRECTION('center_axis',(0.,-1.,0.));
#516=DIRECTION('ref_axis',(1.,0.,0.));
#517=DIRECTION('',(0.,0.,1.));
#518=DIRECTION('',(1.,0.,-1.53134210293125E-16));
#519=DIRECTION('',(0.,0.,1.));
#520=DIRECTION('',(1.,0.,0.));
#521=DIRECTION('center_axis',(0.,1.,0.));
#522=DIRECTION('ref_axis',(1.,0.,0.));
#523=DIRECTION('center_axis',(1.,0.,0.));
#524=DIRECTION('ref_axis',(0.,0.,1.));
#525=DIRECTION('',(0.,0.,-1.));
#526=DIRECTION('',(0.,1.,0.));
#527=DIRECTION('center_axis',(0.,0.,-1.));
#528=DIRECTION('ref_axis',(1.,0.,0.));
#529=DIRECTION('',(0.,-1.,0.));
#530=DIRECTION('',(-1.,0.,0.));
#531=DIRECTION('center_axis',(0.,1.,0.));
#532=DIRECTION('ref_axis',(0.,0.,1.));
#533=DIRECTION('',(0.,0.,1.));
#534=DIRECTION('',(-1.,0.,3.82835525732813E-17));
#535=DIRECTION('',(1.1686558153949E-16,0.,-1.));
#536=DIRECTION('',(1.,0.,-1.53134210293125E-16));
#537=DIRECTION('center_axis',(-1.,0.,0.));
#538=DIRECTION('ref_axis',(0.,0.,1.));
#539=DIRECTION('',(0.,1.,0.));
#540=DIRECTION('',(0.,0.,1.));
#541=DIRECTION('',(0.,-1.,0.));
#542=DIRECTION('center_axis',(0.,-1.,0.));
#543=DIRECTION('ref_axis',(0.,0.,-1.));
#544=DIRECTION('center_axis',(0.,-1.,0.));
#545=DIRECTION('ref_axis',(0.,0.,-1.));
#546=DIRECTION('center_axis',(0.,1.,0.));
#547=DIRECTION('ref_axis',(0.,0.,-1.));
#548=DIRECTION('center_axis',(0.,1.,0.));
#549=DIRECTION('ref_axis',(1.83697019872103E-16,0.,-1.));
#550=DIRECTION('',(0.,-1.,0.));
#551=DIRECTION('center_axis',(0.,1.,0.));
#552=DIRECTION('ref_axis',(-1.,0.,0.));
#553=DIRECTION('',(0.,1.,0.));
#554=DIRECTION('center_axis',(0.,-1.,0.));
#555=DIRECTION('ref_axis',(-1.54416162396436E-13,0.,1.));
#556=DIRECTION('center_axis',(0.,-1.,0.));
#557=DIRECTION('ref_axis',(-1.54321000422897E-13,0.,1.));
#558=DIRECTION('center_axis',(0.,1.,0.));
#559=DIRECTION('ref_axis',(-1.54321000422897E-13,0.,1.));
#560=DIRECTION('center_axis',(0.,1.,0.));
#561=DIRECTION('ref_axis',(-1.54826321972704E-13,0.,1.));
#562=DIRECTION('',(0.,-1.,0.));
#563=DIRECTION('center_axis',(0.,1.,0.));
#564=DIRECTION('ref_axis',(-1.,0.,0.));
#565=DIRECTION('',(0.,1.,0.));
#566=DIRECTION('center_axis',(0.,1.,0.));
#567=DIRECTION('ref_axis',(-1.,0.,0.));
#568=DIRECTION('center_axis',(0.,-1.,0.));
#569=DIRECTION('ref_axis',(-1.,0.,0.));
#570=DIRECTION('',(0.,-1.,0.));
#571=DIRECTION('center_axis',(0.,1.,0.));
#572=DIRECTION('ref_axis',(-1.,0.,0.));
#573=DIRECTION('center_axis',(1.54623539314831E-13,0.,-1.));
#574=DIRECTION('ref_axis',(-1.,0.,-1.54623539314831E-13));
#575=DIRECTION('',(1.,0.,1.54623539314831E-13));
#576=DIRECTION('',(1.,0.,1.54623539314831E-13));
#577=DIRECTION('center_axis',(0.,1.,0.));
#578=DIRECTION('ref_axis',(-1.,0.,0.));
#579=DIRECTION('center_axis',(0.,1.,0.));
#580=DIRECTION('ref_axis',(0.,0.,1.));
#581=DIRECTION('',(1.1686558153949E-16,0.,-1.));
#582=DIRECTION('',(-1.,0.,3.82835525732813E-17));
#583=DIRECTION('',(0.,0.,1.));
#584=DIRECTION('',(1.,0.,0.));
#585=DIRECTION('',(-1.,0.,-1.12699406970712E-16));
#586=DIRECTION('center_axis',(0.,-1.,0.));
#587=DIRECTION('ref_axis',(1.,0.,0.));
#588=DIRECTION('center_axis',(0.,1.,0.));
#589=DIRECTION('ref_axis',(-1.,0.,0.));
#590=DIRECTION('center_axis',(0.,-1.,0.));
#591=DIRECTION('ref_axis',(-1.,0.,0.));
#592=DIRECTION('',(0.,-1.,0.));
#593=DIRECTION('center_axis',(0.,1.,0.));
#594=DIRECTION('ref_axis',(-1.,0.,0.));
#595=DIRECTION('center_axis',(-1.12699406970712E-16,0.,1.));
#596=DIRECTION('ref_axis',(1.,0.,1.12699406970712E-16));
#597=DIRECTION('',(-1.,0.,-1.12699406970712E-16));
#598=DIRECTION('center_axis',(0.,1.,0.));
#599=DIRECTION('ref_axis',(-1.,0.,0.));
#600=DIRECTION('center_axis',(0.,1.,0.));
#601=DIRECTION('ref_axis',(0.,0.,1.));
#602=DIRECTION('center_axis',(0.,1.,0.));
#603=DIRECTION('ref_axis',(1.,0.,0.));
#604=DIRECTION('',(0.,1.,0.));
#605=DIRECTION('center_axis',(1.53134210293125E-16,0.,1.));
#606=DIRECTION('ref_axis',(1.,0.,-1.53134210293125E-16));
#607=DIRECTION('',(0.,1.,0.));
#608=DIRECTION('',(1.,0.,-1.53134210293125E-16));
#609=DIRECTION('center_axis',(1.,0.,1.1686558153949E-16));
#610=DIRECTION('ref_axis',(1.1686558153949E-16,0.,-1.));
#611=DIRECTION('',(0.,1.,0.));
#612=DIRECTION('',(0.,1.,0.));
#613=DIRECTION('',(1.1686558153949E-16,0.,-1.));
#614=DIRECTION('center_axis',(0.,0.,1.));
#615=DIRECTION('ref_axis',(1.,0.,0.));
#616=DIRECTION('',(1.,0.,0.));
#617=DIRECTION('',(0.,1.,0.));
#618=DIRECTION('center_axis',(-1.,0.,0.));
#619=DIRECTION('ref_axis',(0.,0.,1.));
#620=DIRECTION('',(0.,0.,1.));
#621=DIRECTION('',(0.,1.,0.));
#622=DIRECTION('center_axis',(-3.82835525732813E-17,0.,-1.));
#623=DIRECTION('ref_axis',(-1.,0.,3.82835525732813E-17));
#624=DIRECTION('',(-1.,0.,3.82835525732813E-17));
#625=DIRECTION('center_axis',(0.,1.,0.));
#626=DIRECTION('ref_axis',(0.,0.,1.));
#627=DIRECTION('center_axis',(0.,1.,0.));
#628=DIRECTION('ref_axis',(1.,0.,0.));
#629=CARTESIAN_POINT('',(0.,0.,0.));
#630=CARTESIAN_POINT('Origin',(-23.5,5.,13.5));
#631=CARTESIAN_POINT('',(-22.,1.,15.));
#632=CARTESIAN_POINT('',(-25.,1.,12.));
#633=CARTESIAN_POINT('',(-23.5,1.,13.5));
#634=CARTESIAN_POINT('',(-25.,5.,12.));
#635=CARTESIAN_POINT('',(-25.,5.,12.));
#636=CARTESIAN_POINT('',(-22.,5.,15.));
#637=CARTESIAN_POINT('',(-21.,5.,16.));
#638=CARTESIAN_POINT('',(-22.,5.,15.));
#639=CARTESIAN_POINT('Origin',(-25.,1.,15.));
#640=CARTESIAN_POINT('',(-22.,1.,18.));
#641=CARTESIAN_POINT('',(-22.,1.,18.));
#642=CARTESIAN_POINT('',(-28.,1.,18.));
#643=CARTESIAN_POINT('',(-26.5,1.,18.));
#644=CARTESIAN_POINT('',(-28.,1.,12.));
#645=CARTESIAN_POINT('',(-28.,1.,-2.5));
#646=CARTESIAN_POINT('',(-22.,1.,12.));
#647=CARTESIAN_POINT('',(-26.75,1.,15.));
#648=CARTESIAN_POINT('Origin',(-25.,1.,15.));
#649=CARTESIAN_POINT('Origin',(-22.,5.,12.));
#650=CARTESIAN_POINT('',(-22.,5.,18.));
#651=CARTESIAN_POINT('',(-22.,5.,5.49999999999999));
#652=CARTESIAN_POINT('',(-22.,2.5,18.));
#653=CARTESIAN_POINT('Origin',(-28.,5.,12.));
#654=CARTESIAN_POINT('',(-28.,5.,12.));
#655=CARTESIAN_POINT('',(-28.,2.5,12.));
#656=CARTESIAN_POINT('',(-13.5,5.,12.));
#657=CARTESIAN_POINT('Origin',(1.00000000000001,5.,-1.));
#658=CARTESIAN_POINT('',(-28.,5.,-20.));
#659=CARTESIAN_POINT('',(-28.,5.,-20.));
#660=CARTESIAN_POINT('',(30.,5.,-20.));
#661=CARTESIAN_POINT('',(15.5,5.,-20.));
#662=CARTESIAN_POINT('',(30.,5.,18.));
#663=CARTESIAN_POINT('',(30.,5.,9.5));
#664=CARTESIAN_POINT('',(-28.,5.,18.));
#665=CARTESIAN_POINT('Origin',(-28.,0.,-20.));
#666=CARTESIAN_POINT('',(-28.,0.,18.));
#667=CARTESIAN_POINT('',(-28.,0.,18.));
#668=CARTESIAN_POINT('',(-28.,0.,-20.));
#669=CARTESIAN_POINT('',(-28.,0.,-10.));
#670=CARTESIAN_POINT('',(-28.,0.,-20.));
#671=CARTESIAN_POINT('Origin',(6.99999999999863,12.5,15.9999992380794));
#672=CARTESIAN_POINT('',(-1.77496421373529,7.5,18.0000000000015));
#673=CARTESIAN_POINT('',(3.53589882475693,12.5,18.0000000000015));
#674=CARTESIAN_POINT('Ctrl Pts',(-1.77496421373528,7.5,18.0000000000015));
#675=CARTESIAN_POINT('Ctrl Pts',(-1.45333139082308,7.5,18.0000000000015));
#676=CARTESIAN_POINT('Ctrl Pts',(-1.10203290074481,7.5314571414605,18.0000000000015));
#677=CARTESIAN_POINT('Ctrl Pts',(-0.413317854109982,7.66598264611267,18.0000000000015));
#678=CARTESIAN_POINT('Ctrl Pts',(-0.0758891552741578,7.76898883839023,18.0000000000015));
#679=CARTESIAN_POINT('Ctrl Pts',(0.525296479171727,8.01078225530821,18.0000000000015));
#680=CARTESIAN_POINT('Ctrl Pts',(0.844455175986914,8.17281512518247,18.0000000000015));
#681=CARTESIAN_POINT('Ctrl Pts',(1.4433114972909,8.5582282791833,18.0000000000015));
#682=CARTESIAN_POINT('Ctrl Pts',(1.72303132334677,8.78157406534476,18.0000000000015));
#683=CARTESIAN_POINT('Ctrl Pts',(2.19105006572567,9.22702473022275,18.0000000000015));
#684=CARTESIAN_POINT('Ctrl Pts',(2.42369922013634,9.48956247282782,18.0000000000015));
#685=CARTESIAN_POINT('Ctrl Pts',(2.82950788524797,10.0567700271664,18.0000000000015));
#686=CARTESIAN_POINT('Ctrl Pts',(3.00252422708504,10.3615422554113,18.0000000000015));
#687=CARTESIAN_POINT('Ctrl Pts',(3.25541058494211,10.9267524388553,18.0000000000015));
#688=CARTESIAN_POINT('Ctrl Pts',(3.36218961907227,11.2373358940028,18.0000000000015));
#689=CARTESIAN_POINT('Ctrl Pts',(3.50259543221768,11.8742031134221,18.0000000000015));
#690=CARTESIAN_POINT('Ctrl Pts',(3.53589882475693,12.2005581294807,18.0000000000015));
#691=CARTESIAN_POINT('Ctrl Pts',(3.53589882475693,12.5,18.0000000000015));
#692=CARTESIAN_POINT('',(10.4641011752403,12.5,18.0000000000015));
#693=CARTESIAN_POINT('Origin',(6.99999999999863,12.5,15.9999992380794));
#694=CARTESIAN_POINT('',(15.7749642137326,7.5,18.0000000000015));
#695=CARTESIAN_POINT('Ctrl Pts',(10.4641011752403,12.5,18.0000000000015));
#696=CARTESIAN_POINT('Ctrl Pts',(10.4641011752403,12.2005581294807,18.0000000000015));
#697=CARTESIAN_POINT('Ctrl Pts',(10.4974045677796,11.8742031134221,18.0000000000015));
#698=CARTESIAN_POINT('Ctrl Pts',(10.637810380925,11.2373358940028,18.0000000000015));
#699=CARTESIAN_POINT('Ctrl Pts',(10.7445894150552,10.9267524388553,18.0000000000015));
#700=CARTESIAN_POINT('Ctrl Pts',(10.9974757729122,10.3615422554113,18.0000000000015));
#701=CARTESIAN_POINT('Ctrl Pts',(11.1704921147493,10.0567700271664,18.0000000000015));
#702=CARTESIAN_POINT('Ctrl Pts',(11.5763007798609,9.48956247282782,18.0000000000015));
#703=CARTESIAN_POINT('Ctrl Pts',(11.8089499342716,9.22702473022275,18.0000000000015));
#704=CARTESIAN_POINT('Ctrl Pts',(12.2769686766505,8.78157406534476,18.0000000000015));
#705=CARTESIAN_POINT('Ctrl Pts',(12.5566885027064,8.5582282791833,18.0000000000015));
#706=CARTESIAN_POINT('Ctrl Pts',(13.1555448240104,8.17281512518247,18.0000000000015));
#707=CARTESIAN_POINT('Ctrl Pts',(13.4747035208255,8.01078225530821,18.0000000000015));
#708=CARTESIAN_POINT('Ctrl Pts',(14.0758891552714,7.76898883839023,18.0000000000015));
#709=CARTESIAN_POINT('Ctrl Pts',(14.4133178541072,7.66598264611267,18.0000000000015));
#710=CARTESIAN_POINT('Ctrl Pts',(15.1020329007421,7.5314571414605,18.0000000000015));
#711=CARTESIAN_POINT('Ctrl Pts',(15.4533313908204,7.5,18.0000000000015));
#712=CARTESIAN_POINT('Ctrl Pts',(15.7749642137326,7.5,18.0000000000015));
#713=CARTESIAN_POINT('Origin',(6.99999999999863,7.5,15.9999992380794));
#714=CARTESIAN_POINT('Origin',(6.99999999999863,7.5,15.9999992380794));
#715=CARTESIAN_POINT('',(3.53589882475693,32.5,18.0000000000015));
#716=CARTESIAN_POINT('',(3.53589882475693,7.5,18.0000000000015));
#717=CARTESIAN_POINT('',(10.4641011752403,32.5,18.0000000000015));
#718=CARTESIAN_POINT('Origin',(6.99999999999863,32.5,15.9999992380794));
#719=CARTESIAN_POINT('',(10.4641011752403,7.5,18.0000000000015));
#720=CARTESIAN_POINT('Origin',(6.99999999999863,12.5,-15.9999999999985));
#721=CARTESIAN_POINT('',(15.7749643873907,7.5,-17.9999999999988));
#722=CARTESIAN_POINT('',(10.4641016151357,12.5,-17.9999999999996));
#723=CARTESIAN_POINT('Ctrl Pts',(15.7749643873907,7.5,-17.9999999999988));
#724=CARTESIAN_POINT('Ctrl Pts',(15.453331574947,7.5,-17.9999999999988));
#725=CARTESIAN_POINT('Ctrl Pts',(15.1020330963283,7.53145714064815,-17.9999999999989));
#726=CARTESIAN_POINT('Ctrl Pts',(14.4133180727255,7.66598264275601,-17.999999999999));
#727=CARTESIAN_POINT('Ctrl Pts',(14.0758893854723,7.76898883335445,-17.9999999999991));
#728=CARTESIAN_POINT('Ctrl Pts',(13.4747037769301,8.01078224565489,-17.9999999999992));
#729=CARTESIAN_POINT('Ctrl Pts',(13.1555450967828,8.17281511122634,-17.9999999999992));
#730=CARTESIAN_POINT('Ctrl Pts',(12.5566888091945,8.55822825527569,-17.9999999999993));
#731=CARTESIAN_POINT('Ctrl Pts',(12.2769690002126,8.78157403583025,-17.9999999999993));
#732=CARTESIAN_POINT('Ctrl Pts',(11.8089502854938,9.22702469277896,-17.9999999999994));
#733=CARTESIAN_POINT('Ctrl Pts',(11.5763011451763,9.48956243274397,-17.9999999999994));
#734=CARTESIAN_POINT('Ctrl Pts',(11.1704925087057,10.0567699800288,-17.9999999999995));
#735=CARTESIAN_POINT('Ctrl Pts',(10.9974761813177,10.3615422037834,-17.9999999999995));
#736=CARTESIAN_POINT('Ctrl Pts',(10.7445898386165,10.9267523913058,-17.9999999999996));
#737=CARTESIAN_POINT('Ctrl Pts',(10.63781080981,11.2373358571911,-17.9999999999996));
#738=CARTESIAN_POINT('Ctrl Pts',(10.4974050049954,11.8742030965505,-17.9999999999996));
#739=CARTESIAN_POINT('Ctrl Pts',(10.4641016151357,12.2005581217325,-17.9999999999996));
#740=CARTESIAN_POINT('Ctrl Pts',(10.4641016151357,12.5,-17.9999999999996));
#741=CARTESIAN_POINT('',(3.53589838486217,12.5,-18.0000000000007));
#742=CARTESIAN_POINT('Origin',(6.99999999999863,12.5,-15.9999999999985));
#743=CARTESIAN_POINT('',(-1.77496438739279,7.5,-18.0000000000015));
#744=CARTESIAN_POINT('Ctrl Pts',(3.53589838486217,12.5,-18.0000000000007));
#745=CARTESIAN_POINT('Ctrl Pts',(3.53589838486217,12.2005581217325,-18.0000000000007));
#746=CARTESIAN_POINT('Ctrl Pts',(3.5025949950025,11.8742030965505,-18.0000000000007));
#747=CARTESIAN_POINT('Ctrl Pts',(3.36218919018791,11.2373358571911,-18.0000000000007));
#748=CARTESIAN_POINT('Ctrl Pts',(3.25541016138136,10.9267523913058,-18.0000000000007));
#749=CARTESIAN_POINT('Ctrl Pts',(3.00252381868014,10.3615422037834,-18.0000000000008));
#750=CARTESIAN_POINT('Ctrl Pts',(2.82950749129222,10.0567699800288,-18.0000000000008));
#751=CARTESIAN_POINT('Ctrl Pts',(2.42369885482159,9.48956243274397,-18.0000000000009));
#752=CARTESIAN_POINT('Ctrl Pts',(2.1910497145041,9.22702469277896,-18.0000000000009));
#753=CARTESIAN_POINT('Ctrl Pts',(1.72303099978529,8.78157403583025,-18.000000000001));
#754=CARTESIAN_POINT('Ctrl Pts',(1.44331119080339,8.55822825527568,-18.000000000001));
#755=CARTESIAN_POINT('Ctrl Pts',(0.844454903215056,8.17281511122634,-18.0000000000011));
#756=CARTESIAN_POINT('Ctrl Pts',(0.525296223067755,8.01078224565489,-18.0000000000012));
#757=CARTESIAN_POINT('Ctrl Pts',(-0.0758893854743744,7.76898883335445,-18.0000000000012));
#758=CARTESIAN_POINT('Ctrl Pts',(-0.41331807272758,7.66598264275601,-18.0000000000013));
#759=CARTESIAN_POINT('Ctrl Pts',(-1.10203309633041,7.53145714064815,-18.0000000000014));
#760=CARTESIAN_POINT('Ctrl Pts',(-1.45333157494916,7.5,-18.0000000000015));
#761=CARTESIAN_POINT('Ctrl Pts',(-1.77496438739279,7.5,-18.0000000000015));
#762=CARTESIAN_POINT('Origin',(6.99999999999863,7.5,-15.9999999999985));
#763=CARTESIAN_POINT('Origin',(6.99999999999863,7.5,-15.9999999999985));
#764=CARTESIAN_POINT('',(10.4641016151357,32.5,-17.9999999999996));
#765=CARTESIAN_POINT('',(10.4641016151357,7.5,-17.9999999999996));
#766=CARTESIAN_POINT('',(3.53589838486217,32.5,-18.0000000000007));
#767=CARTESIAN_POINT('Origin',(6.99999999999863,32.5,-15.9999999999985));
#768=CARTESIAN_POINT('',(3.53589838486217,7.5,-18.0000000000007));
#769=CARTESIAN_POINT('Origin',(6.99999999999863,7.5,-15.9999999999985));
#770=CARTESIAN_POINT('',(7.49999999999863,32.5,-15.9999999999985));
#771=CARTESIAN_POINT('Origin',(6.99999999999863,32.5,-15.9999999999985));
#772=CARTESIAN_POINT('',(7.49999999999863,7.5,-15.9999999999985));
#773=CARTESIAN_POINT('',(7.49999999999863,7.5,-15.9999999999985));
#774=CARTESIAN_POINT('Origin',(6.99999999999863,7.5,-15.9999999999985));
#775=CARTESIAN_POINT('Origin',(10.1224989991968,7.5,-17.9999999999997));
#776=CARTESIAN_POINT('',(5.06124949959978,7.5,-18.0000000000005));
#777=CARTESIAN_POINT('',(8.56124949959792,32.5,-17.9999999999999));
#778=CARTESIAN_POINT('Origin',(6.99999999999863,32.5,-15.2499999999995));
#779=CARTESIAN_POINT('Origin',(0.,7.5,-2.22044604925031E-15));
#780=CARTESIAN_POINT('',(30.,7.5,20.));
#781=CARTESIAN_POINT('',(30.,7.5,-20.));
#782=CARTESIAN_POINT('',(30.,7.5,18.));
#783=CARTESIAN_POINT('',(-30.,7.5,-20.));
#784=CARTESIAN_POINT('',(30.,7.5,-20.));
#785=CARTESIAN_POINT('',(-30.,7.5,20.));
#786=CARTESIAN_POINT('',(-30.,7.5,-20.));
#787=CARTESIAN_POINT('',(-30.,7.5,20.));
#788=CARTESIAN_POINT('',(1.93875080541275,7.5,18.0000000000015));
#789=CARTESIAN_POINT('',(-26.75,7.5,15.));
#790=CARTESIAN_POINT('Origin',(-25.,7.5,15.));
#791=CARTESIAN_POINT('Origin',(6.99999999999863,7.5,15.9999992380794));
#792=CARTESIAN_POINT('',(7.49999999999863,32.5,15.9999992380794));
#793=CARTESIAN_POINT('Origin',(6.99999999999863,32.5,15.9999992380794));
#794=CARTESIAN_POINT('',(7.49999999999863,7.5,15.9999992380794));
#795=CARTESIAN_POINT('',(7.49999999999863,7.5,15.9999992380794));
#796=CARTESIAN_POINT('Origin',(6.99999999999863,7.5,15.9999992380794));
#797=CARTESIAN_POINT('Origin',(3.8775016108255,7.5,18.0000000000015));
#798=CARTESIAN_POINT('',(5.43875080541206,32.5,18.0000000000015));
#799=CARTESIAN_POINT('Origin',(6.99999999999863,32.5,15.2499996190405));
#800=CARTESIAN_POINT('Origin',(0.,7.5,-2.22044604925031E-15));
#801=CARTESIAN_POINT('Origin',(-25.,0.,15.));
#802=CARTESIAN_POINT('',(-26.75,0.,15.));
#803=CARTESIAN_POINT('Origin',(-28.,0.,18.));
#804=CARTESIAN_POINT('',(30.,0.,18.));
#805=CARTESIAN_POINT('',(30.,0.,18.));
#806=CARTESIAN_POINT('',(-14.,0.,18.));
#807=CARTESIAN_POINT('Origin',(30.,0.,20.));
#808=CARTESIAN_POINT('',(30.,0.,-20.));
#809=CARTESIAN_POINT('',(30.,0.,20.));
#810=CARTESIAN_POINT('',(30.,0.,20.));
#811=CARTESIAN_POINT('',(30.,0.,18.));
#812=CARTESIAN_POINT('Origin',(-30.,0.,20.));
#813=CARTESIAN_POINT('',(-30.,0.,20.));
#814=CARTESIAN_POINT('',(-30.,0.,20.));
#815=CARTESIAN_POINT('',(-30.,0.,20.));
#816=CARTESIAN_POINT('Origin',(-30.,0.,-20.));
#817=CARTESIAN_POINT('',(-30.,0.,-20.));
#818=CARTESIAN_POINT('',(-30.,0.,-20.));
#819=CARTESIAN_POINT('',(-30.,0.,-20.));
#820=CARTESIAN_POINT('Origin',(30.,0.,-20.));
#821=CARTESIAN_POINT('',(30.,0.,-20.));
#822=CARTESIAN_POINT('Origin',(0.,7.5,-2.22044604925031E-15));
#823=CARTESIAN_POINT('Origin',(0.,0.,-2.22044604925031E-15));
#824=UNCERTAINTY_MEASURE_WITH_UNIT(LENGTH_MEASURE(0.01),#828,
'DISTANCE_ACCURACY_VALUE',
'Maximum model space distance between geometric entities at asserted c
onnectivities');
#825=UNCERTAINTY_MEASURE_WITH_UNIT(LENGTH_MEASURE(0.01),#828,
'DISTANCE_ACCURACY_VALUE',
'Maximum model space distance between geometric entities at asserted c
onnectivities');
#826=(
GEOMETRIC_REPRESENTATION_CONTEXT(3)
GLOBAL_UNCERTAINTY_ASSIGNED_CONTEXT((#824))
GLOBAL_UNIT_ASSIGNED_CONTEXT((#828,#830,#831))
REPRESENTATION_CONTEXT('','3D')
);
#827=(
GEOMETRIC_REPRESENTATION_CONTEXT(3)
GLOBAL_UNCERTAINTY_ASSIGNED_CONTEXT((#825))
GLOBAL_UNIT_ASSIGNED_CONTEXT((#828,#830,#831))
REPRESENTATION_CONTEXT('','3D')
);
#828=(
LENGTH_UNIT()
NAMED_UNIT(*)
SI_UNIT(.MILLI.,.METRE.)
);
#829=(
LENGTH_UNIT()
NAMED_UNIT(*)
SI_UNIT($,.METRE.)
);
#830=(
NAMED_UNIT(*)
PLANE_ANGLE_UNIT()
SI_UNIT($,.RADIAN.)
);
#831=(
NAMED_UNIT(*)
SI_UNIT($,.STERADIAN.)
SOLID_ANGLE_UNIT()
);
#832=SHAPE_DEFINITION_REPRESENTATION(#833,#834);
#833=PRODUCT_DEFINITION_SHAPE('',$,#836);
#834=SHAPE_REPRESENTATION('',(#468),#826);
#835=PRODUCT_DEFINITION_CONTEXT('part definition',#840,'design');
#836=PRODUCT_DEFINITION('CameraPCB mount','CameraPCB mount',#837,#835);
#837=PRODUCT_DEFINITION_FORMATION('',$,#842);
#838=PRODUCT_RELATED_PRODUCT_CATEGORY('CameraPCB mount',
'CameraPCB mount',(#842));
#839=APPLICATION_PROTOCOL_DEFINITION('international standard',
'automotive_design',2009,#840);
#840=APPLICATION_CONTEXT(
'Core Data for Automotive Mechanical Design Process');
#841=PRODUCT_CONTEXT('part definition',#840,'mechanical');
#842=PRODUCT('CameraPCB mount','CameraPCB mount',$,(#841));
#843=PRESENTATION_STYLE_ASSIGNMENT((#844));
#844=SURFACE_STYLE_USAGE(.BOTH.,#845);
#845=SURFACE_SIDE_STYLE('',(#846));
#846=SURFACE_STYLE_FILL_AREA(#847);
#847=FILL_AREA_STYLE('Steel - Satin',(#848));
#848=FILL_AREA_STYLE_COLOUR('Steel - Satin',#849);
#849=COLOUR_RGB('Steel - Satin',0.627450980392157,0.627450980392157,0.627450980392157);
ENDSEC;
END-ISO-10303-21;
