# Supplementary material for: An open source extrusion bioprinter based on the E3D motion system and tool changer to enable FRESH and multimaterial bioprinting
Source: Sci Rep. 2021 Nov 3;11:21547. doi: 10.1038/s41598-021-00931-1 (PMC8566469; doi:10.1038/s41598-021-00931-1)
Supplement: Supplementary file 2 — Supplementary Information 2. [file 41598_2021_931_MOESM2_ESM.zip › Printer components, STL and STEP files/Calibration setup/RPi Mount.step]

ISO-10303-21;
HEADER;
/* Generated by software containing ST-Developer
 * from STEP Tools, Inc. (www.steptools.com) 
 */

FILE_DESCRIPTION(
/* description */ (''),
/* implementation_level */ '2;1');

FILE_NAME(
/* name */ 
'//argos.storage.uu.se/MyGroups$/Bronze/UPRINT/Manuscripts/Engberg et 
al, April 21.docx.sb-6ca6f2c6-Cniny2/Supplementary material/Printer co
mponents/STEP/Calibration/RPi Mount.step',
/* time_stamp */ '2021-06-22T11:11:33+02:00',
/* author */ (''),
/* organization */ (''),
/* preprocessor_version */ 'ST-DEVELOPER v18.1',
/* originating_system */ 'Autodesk Translation Framework v10.9.0.1377',

/* authorisation */ '');

FILE_SCHEMA (('AUTOMOTIVE_DESIGN { 1 0 10303 214 3 1 1 }'));
ENDSEC;

DATA;
#10=MECHANICAL_DESIGN_GEOMETRIC_PRESENTATION_REPRESENTATION('',(#23,#24),
#6504);
#11=ITEM_DEFINED_TRANSFORMATION($,$,#3846,#4246);
#12=ITEM_DEFINED_TRANSFORMATION($,$,#4142,#4247);
#13=(
REPRESENTATION_RELATIONSHIP($,$,#6518,#6517)
REPRESENTATION_RELATIONSHIP_WITH_TRANSFORMATION(#11)
SHAPE_REPRESENTATION_RELATIONSHIP()
);
#14=(
REPRESENTATION_RELATIONSHIP($,$,#6519,#6517)
REPRESENTATION_RELATIONSHIP_WITH_TRANSFORMATION(#12)
SHAPE_REPRESENTATION_RELATIONSHIP()
);
#15=CONTEXT_DEPENDENT_SHAPE_REPRESENTATION(#13,#6515);
#16=CONTEXT_DEPENDENT_SHAPE_REPRESENTATION(#14,#6516);
#17=NEXT_ASSEMBLY_USAGE_OCCURRENCE('ProfileMount:1','ProfileMount:1',
'ProfileMount:1',#6521,#6522,'ProfileMount:1');
#18=NEXT_ASSEMBLY_USAGE_OCCURRENCE('Component1:1','Component1:1',
'Component1:1',#6521,#6523,'Component1:1');
#19=SHAPE_REPRESENTATION_RELATIONSHIP('SRR','None',#6518,#21);
#20=SHAPE_REPRESENTATION_RELATIONSHIP('SRR','None',#6519,#22);
#21=ADVANCED_BREP_SHAPE_REPRESENTATION('',(#25),#6502);
#22=ADVANCED_BREP_SHAPE_REPRESENTATION('',(#26),#6503);
#23=STYLED_ITEM('',(#6536),#25);
#24=STYLED_ITEM('',(#6536),#26);
#25=MANIFOLD_SOLID_BREP('Body1',#3820);
#26=MANIFOLD_SOLID_BREP('Body1',#3821);
#27=FACE_BOUND('',#455,.T.);
#28=FACE_BOUND('',#456,.T.);
#29=FACE_BOUND('',#457,.T.);
#30=FACE_BOUND('',#458,.T.);
#31=FACE_BOUND('',#459,.T.);
#32=FACE_BOUND('',#460,.T.);
#33=FACE_BOUND('',#461,.T.);
#34=FACE_BOUND('',#462,.T.);
#35=FACE_BOUND('',#463,.T.);
#36=FACE_BOUND('',#471,.T.);
#37=FACE_BOUND('',#472,.T.);
#38=FACE_BOUND('',#473,.T.);
#39=FACE_BOUND('',#474,.T.);
#40=FACE_BOUND('',#475,.T.);
#41=FACE_BOUND('',#476,.T.);
#42=FACE_BOUND('',#477,.T.);
#43=FACE_BOUND('',#478,.T.);
#44=FACE_BOUND('',#479,.T.);
#45=FACE_BOUND('',#497,.T.);
#46=FACE_BOUND('',#540,.T.);
#47=FACE_BOUND('',#546,.T.);
#48=FACE_BOUND('',#631,.T.);
#49=FACE_BOUND('',#639,.T.);
#50=FACE_BOUND('',#640,.T.);
#51=FACE_BOUND('',#651,.T.);
#52=FACE_BOUND('',#654,.T.);
#53=FACE_BOUND('',#658,.T.);
#54=FACE_BOUND('',#661,.T.);
#55=FACE_BOUND('',#676,.T.);
#56=FACE_BOUND('',#682,.T.);
#57=FACE_BOUND('',#684,.T.);
#58=FACE_BOUND('',#687,.T.);
#59=FACE_BOUND('',#690,.T.);
#60=FACE_BOUND('',#693,.T.);
#61=FACE_BOUND('',#694,.T.);
#62=FACE_BOUND('',#695,.T.);
#63=FACE_BOUND('',#696,.T.);
#64=FACE_BOUND('',#697,.T.);
#65=FACE_BOUND('',#707,.T.);
#66=CYLINDRICAL_SURFACE('',#3856,10.);
#67=CYLINDRICAL_SURFACE('',#3895,10.);
#68=CYLINDRICAL_SURFACE('',#3953,2.5);
#69=CYLINDRICAL_SURFACE('',#3954,1.);
#70=CYLINDRICAL_SURFACE('',#3957,1.);
#71=CYLINDRICAL_SURFACE('',#3959,2.5);
#72=CYLINDRICAL_SURFACE('',#4003,1.);
#73=CYLINDRICAL_SURFACE('',#4005,1.);
#74=CYLINDRICAL_SURFACE('',#4006,10.);
#75=CYLINDRICAL_SURFACE('',#4008,10.);
#76=CYLINDRICAL_SURFACE('',#4012,10.);
#77=CYLINDRICAL_SURFACE('',#4014,10.);
#78=CYLINDRICAL_SURFACE('',#4015,10.);
#79=CYLINDRICAL_SURFACE('',#4018,2.);
#80=CYLINDRICAL_SURFACE('',#4019,2.);
#81=CYLINDRICAL_SURFACE('',#4031,5.);
#82=CYLINDRICAL_SURFACE('',#4046,5.);
#83=CYLINDRICAL_SURFACE('',#4048,10.);
#84=CYLINDRICAL_SURFACE('',#4050,5.);
#85=CYLINDRICAL_SURFACE('',#4063,5.);
#86=CYLINDRICAL_SURFACE('',#4080,5.);
#87=CYLINDRICAL_SURFACE('',#4082,10.);
#88=CYLINDRICAL_SURFACE('',#4084,5.);
#89=CYLINDRICAL_SURFACE('',#4098,10.);
#90=CYLINDRICAL_SURFACE('',#4099,5.);
#91=CYLINDRICAL_SURFACE('',#4101,5.);
#92=CYLINDRICAL_SURFACE('',#4110,5.);
#93=CYLINDRICAL_SURFACE('',#4121,5.);
#94=CYLINDRICAL_SURFACE('',#4131,10.);
#95=CYLINDRICAL_SURFACE('',#4132,5.);
#96=CYLINDRICAL_SURFACE('',#4134,5.);
#97=CYLINDRICAL_SURFACE('',#4135,5.);
#98=CYLINDRICAL_SURFACE('',#4137,10.);
#99=CYLINDRICAL_SURFACE('',#4138,3.50000000000001);
#100=CYLINDRICAL_SURFACE('',#4139,3.50000000000001);
#101=CYLINDRICAL_SURFACE('',#4140,3.50000000000001);
#102=CYLINDRICAL_SURFACE('',#4141,3.50000000000001);
#103=CYLINDRICAL_SURFACE('',#4143,1.);
#104=CYLINDRICAL_SURFACE('',#4159,1.);
#105=CYLINDRICAL_SURFACE('',#4161,1.);
#106=CYLINDRICAL_SURFACE('',#4164,1.);
#107=CYLINDRICAL_SURFACE('',#4166,1.);
#108=CYLINDRICAL_SURFACE('',#4169,1.);
#109=CYLINDRICAL_SURFACE('',#4171,1.);
#110=CYLINDRICAL_SURFACE('',#4175,1.);
#111=CYLINDRICAL_SURFACE('',#4179,5.);
#112=CYLINDRICAL_SURFACE('',#4185,5.);
#113=CYLINDRICAL_SURFACE('',#4190,5.);
#114=CYLINDRICAL_SURFACE('',#4195,5.);
#115=CYLINDRICAL_SURFACE('',#4200,5.);
#116=CYLINDRICAL_SURFACE('',#4204,5.);
#117=CYLINDRICAL_SURFACE('',#4208,10.);
#118=CYLINDRICAL_SURFACE('',#4211,10.);
#119=CYLINDRICAL_SURFACE('',#4215,1.99999999999999);
#120=CYLINDRICAL_SURFACE('',#4218,1.99999999999999);
#121=CYLINDRICAL_SURFACE('',#4219,1.99999999999999);
#122=CYLINDRICAL_SURFACE('',#4221,1.99999999999999);
#123=CYLINDRICAL_SURFACE('',#4241,2.);
#124=CYLINDRICAL_SURFACE('',#4242,2.);
#125=CYLINDRICAL_SURFACE('',#4243,2.);
#126=CYLINDRICAL_SURFACE('',#4245,2.);
#127=PLANE('',#3850);
#128=PLANE('',#3854);
#129=PLANE('',#3855);
#130=PLANE('',#3858);
#131=PLANE('',#3888);
#132=PLANE('',#3892);
#133=PLANE('',#3896);
#134=PLANE('',#3897);
#135=PLANE('',#3927);
#136=PLANE('',#3928);
#137=PLANE('',#3931);
#138=PLANE('',#3934);
#139=PLANE('',#3935);
#140=PLANE('',#3936);
#141=PLANE('',#3937);
#142=PLANE('',#3940);
#143=PLANE('',#3951);
#144=PLANE('',#3956);
#145=PLANE('',#3960);
#146=PLANE('',#3961);
#147=PLANE('',#3962);
#148=PLANE('',#3967);
#149=PLANE('',#3970);
#150=PLANE('',#3973);
#151=PLANE('',#3978);
#152=PLANE('',#3979);
#153=PLANE('',#3984);
#154=PLANE('',#3987);
#155=PLANE('',#3990);
#156=PLANE('',#3995);
#157=PLANE('',#3996);
#158=PLANE('',#4004);
#159=PLANE('',#4007);
#160=PLANE('',#4009);
#161=PLANE('',#4010);
#162=PLANE('',#4013);
#163=PLANE('',#4016);
#164=PLANE('',#4021);
#165=PLANE('',#4024);
#166=PLANE('',#4027);
#167=PLANE('',#4030);
#168=PLANE('',#4033);
#169=PLANE('',#4034);
#170=PLANE('',#4045);
#171=PLANE('',#4052);
#172=PLANE('',#4053);
#173=PLANE('',#4056);
#174=PLANE('',#4059);
#175=PLANE('',#4062);
#176=PLANE('',#4065);
#177=PLANE('',#4066);
#178=PLANE('',#4077);
#179=PLANE('',#4086);
#180=PLANE('',#4089);
#181=PLANE('',#4097);
#182=PLANE('',#4100);
#183=PLANE('',#4102);
#184=PLANE('',#4105);
#185=PLANE('',#4107);
#186=PLANE('',#4111);
#187=PLANE('',#4112);
#188=PLANE('',#4115);
#189=PLANE('',#4118);
#190=PLANE('',#4120);
#191=PLANE('',#4122);
#192=PLANE('',#4130);
#193=PLANE('',#4133);
#194=PLANE('',#4136);
#195=PLANE('',#4146);
#196=PLANE('',#4158);
#197=PLANE('',#4163);
#198=PLANE('',#4168);
#199=PLANE('',#4173);
#200=PLANE('',#4177);
#201=PLANE('',#4182);
#202=PLANE('',#4183);
#203=PLANE('',#4188);
#204=PLANE('',#4193);
#205=PLANE('',#4194);
#206=PLANE('',#4198);
#207=PLANE('',#4199);
#208=PLANE('',#4203);
#209=PLANE('',#4207);
#210=PLANE('',#4210);
#211=PLANE('',#4213);
#212=PLANE('',#4224);
#213=PLANE('',#4225);
#214=PLANE('',#4226);
#215=PLANE('',#4227);
#216=PLANE('',#4228);
#217=PLANE('',#4229);
#218=PLANE('',#4230);
#219=PLANE('',#4231);
#220=PLANE('',#4236);
#221=PLANE('',#4237);
#222=PLANE('',#4238);
#223=PLANE('',#4239);
#224=PLANE('',#4240);
#225=PLANE('',#4244);
#226=FACE_OUTER_BOUND('',#448,.T.);
#227=FACE_OUTER_BOUND('',#449,.T.);
#228=FACE_OUTER_BOUND('',#450,.T.);
#229=FACE_OUTER_BOUND('',#451,.T.);
#230=FACE_OUTER_BOUND('',#452,.T.);
#231=FACE_OUTER_BOUND('',#453,.T.);
#232=FACE_OUTER_BOUND('',#454,.T.);
#233=FACE_OUTER_BOUND('',#464,.T.);
#234=FACE_OUTER_BOUND('',#465,.T.);
#235=FACE_OUTER_BOUND('',#466,.T.);
#236=FACE_OUTER_BOUND('',#467,.T.);
#237=FACE_OUTER_BOUND('',#468,.T.);
#238=FACE_OUTER_BOUND('',#469,.T.);
#239=FACE_OUTER_BOUND('',#470,.T.);
#240=FACE_OUTER_BOUND('',#480,.T.);
#241=FACE_OUTER_BOUND('',#481,.T.);
#242=FACE_OUTER_BOUND('',#482,.T.);
#243=FACE_OUTER_BOUND('',#483,.T.);
#244=FACE_OUTER_BOUND('',#484,.T.);
#245=FACE_OUTER_BOUND('',#485,.T.);
#246=FACE_OUTER_BOUND('',#486,.T.);
#247=FACE_OUTER_BOUND('',#487,.T.);
#248=FACE_OUTER_BOUND('',#488,.T.);
#249=FACE_OUTER_BOUND('',#489,.T.);
#250=FACE_OUTER_BOUND('',#490,.T.);
#251=FACE_OUTER_BOUND('',#491,.T.);
#252=FACE_OUTER_BOUND('',#492,.T.);
#253=FACE_OUTER_BOUND('',#493,.T.);
#254=FACE_OUTER_BOUND('',#494,.T.);
#255=FACE_OUTER_BOUND('',#495,.T.);
#256=FACE_OUTER_BOUND('',#496,.T.);
#257=FACE_OUTER_BOUND('',#498,.T.);
#258=FACE_OUTER_BOUND('',#499,.T.);
#259=FACE_OUTER_BOUND('',#500,.T.);
#260=FACE_OUTER_BOUND('',#501,.T.);
#261=FACE_OUTER_BOUND('',#502,.T.);
#262=FACE_OUTER_BOUND('',#503,.T.);
#263=FACE_OUTER_BOUND('',#504,.T.);
#264=FACE_OUTER_BOUND('',#505,.T.);
#265=FACE_OUTER_BOUND('',#506,.T.);
#266=FACE_OUTER_BOUND('',#507,.T.);
#267=FACE_OUTER_BOUND('',#508,.T.);
#268=FACE_OUTER_BOUND('',#509,.T.);
#269=FACE_OUTER_BOUND('',#510,.T.);
#270=FACE_OUTER_BOUND('',#511,.T.);
#271=FACE_OUTER_BOUND('',#512,.T.);
#272=FACE_OUTER_BOUND('',#513,.T.);
#273=FACE_OUTER_BOUND('',#514,.T.);
#274=FACE_OUTER_BOUND('',#515,.T.);
#275=FACE_OUTER_BOUND('',#516,.T.);
#276=FACE_OUTER_BOUND('',#517,.T.);
#277=FACE_OUTER_BOUND('',#518,.T.);
#278=FACE_OUTER_BOUND('',#519,.T.);
#279=FACE_OUTER_BOUND('',#520,.T.);
#280=FACE_OUTER_BOUND('',#521,.T.);
#281=FACE_OUTER_BOUND('',#522,.T.);
#282=FACE_OUTER_BOUND('',#523,.T.);
#283=FACE_OUTER_BOUND('',#524,.T.);
#284=FACE_OUTER_BOUND('',#525,.T.);
#285=FACE_OUTER_BOUND('',#526,.T.);
#286=FACE_OUTER_BOUND('',#527,.T.);
#287=FACE_OUTER_BOUND('',#528,.T.);
#288=FACE_OUTER_BOUND('',#529,.T.);
#289=FACE_OUTER_BOUND('',#530,.T.);
#290=FACE_OUTER_BOUND('',#531,.T.);
#291=FACE_OUTER_BOUND('',#532,.T.);
#292=FACE_OUTER_BOUND('',#533,.T.);
#293=FACE_OUTER_BOUND('',#534,.T.);
#294=FACE_OUTER_BOUND('',#535,.T.);
#295=FACE_OUTER_BOUND('',#536,.T.);
#296=FACE_OUTER_BOUND('',#537,.T.);
#297=FACE_OUTER_BOUND('',#538,.T.);
#298=FACE_OUTER_BOUND('',#539,.T.);
#299=FACE_OUTER_BOUND('',#541,.T.);
#300=FACE_OUTER_BOUND('',#542,.T.);
#301=FACE_OUTER_BOUND('',#543,.T.);
#302=FACE_OUTER_BOUND('',#544,.T.);
#303=FACE_OUTER_BOUND('',#545,.T.);
#304=FACE_OUTER_BOUND('',#547,.T.);
#305=FACE_OUTER_BOUND('',#548,.T.);
#306=FACE_OUTER_BOUND('',#549,.T.);
#307=FACE_OUTER_BOUND('',#550,.T.);
#308=FACE_OUTER_BOUND('',#551,.T.);
#309=FACE_OUTER_BOUND('',#552,.T.);
#310=FACE_OUTER_BOUND('',#553,.T.);
#311=FACE_OUTER_BOUND('',#554,.T.);
#312=FACE_OUTER_BOUND('',#555,.T.);
#313=FACE_OUTER_BOUND('',#556,.T.);
#314=FACE_OUTER_BOUND('',#557,.T.);
#315=FACE_OUTER_BOUND('',#558,.T.);
#316=FACE_OUTER_BOUND('',#559,.T.);
#317=FACE_OUTER_BOUND('',#560,.T.);
#318=FACE_OUTER_BOUND('',#561,.T.);
#319=FACE_OUTER_BOUND('',#562,.T.);
#320=FACE_OUTER_BOUND('',#563,.T.);
#321=FACE_OUTER_BOUND('',#564,.T.);
#322=FACE_OUTER_BOUND('',#565,.T.);
#323=FACE_OUTER_BOUND('',#566,.T.);
#324=FACE_OUTER_BOUND('',#567,.T.);
#325=FACE_OUTER_BOUND('',#568,.T.);
#326=FACE_OUTER_BOUND('',#569,.T.);
#327=FACE_OUTER_BOUND('',#570,.T.);
#328=FACE_OUTER_BOUND('',#571,.T.);
#329=FACE_OUTER_BOUND('',#572,.T.);
#330=FACE_OUTER_BOUND('',#573,.T.);
#331=FACE_OUTER_BOUND('',#574,.T.);
#332=FACE_OUTER_BOUND('',#575,.T.);
#333=FACE_OUTER_BOUND('',#576,.T.);
#334=FACE_OUTER_BOUND('',#577,.T.);
#335=FACE_OUTER_BOUND('',#578,.T.);
#336=FACE_OUTER_BOUND('',#579,.T.);
#337=FACE_OUTER_BOUND('',#580,.T.);
#338=FACE_OUTER_BOUND('',#581,.T.);
#339=FACE_OUTER_BOUND('',#582,.T.);
#340=FACE_OUTER_BOUND('',#583,.T.);
#341=FACE_OUTER_BOUND('',#584,.T.);
#342=FACE_OUTER_BOUND('',#585,.T.);
#343=FACE_OUTER_BOUND('',#586,.T.);
#344=FACE_OUTER_BOUND('',#587,.T.);
#345=FACE_OUTER_BOUND('',#588,.T.);
#346=FACE_OUTER_BOUND('',#589,.T.);
#347=FACE_OUTER_BOUND('',#590,.T.);
#348=FACE_OUTER_BOUND('',#591,.T.);
#349=FACE_OUTER_BOUND('',#592,.T.);
#350=FACE_OUTER_BOUND('',#593,.T.);
#351=FACE_OUTER_BOUND('',#594,.T.);
#352=FACE_OUTER_BOUND('',#595,.T.);
#353=FACE_OUTER_BOUND('',#596,.T.);
#354=FACE_OUTER_BOUND('',#597,.T.);
#355=FACE_OUTER_BOUND('',#598,.T.);
#356=FACE_OUTER_BOUND('',#599,.T.);
#357=FACE_OUTER_BOUND('',#600,.T.);
#358=FACE_OUTER_BOUND('',#601,.T.);
#359=FACE_OUTER_BOUND('',#602,.T.);
#360=FACE_OUTER_BOUND('',#603,.T.);
#361=FACE_OUTER_BOUND('',#604,.T.);
#362=FACE_OUTER_BOUND('',#605,.T.);
#363=FACE_OUTER_BOUND('',#606,.T.);
#364=FACE_OUTER_BOUND('',#607,.T.);
#365=FACE_OUTER_BOUND('',#608,.T.);
#366=FACE_OUTER_BOUND('',#609,.T.);
#367=FACE_OUTER_BOUND('',#610,.T.);
#368=FACE_OUTER_BOUND('',#611,.T.);
#369=FACE_OUTER_BOUND('',#612,.T.);
#370=FACE_OUTER_BOUND('',#613,.T.);
#371=FACE_OUTER_BOUND('',#614,.T.);
#372=FACE_OUTER_BOUND('',#615,.T.);
#373=FACE_OUTER_BOUND('',#616,.T.);
#374=FACE_OUTER_BOUND('',#617,.T.);
#375=FACE_OUTER_BOUND('',#618,.T.);
#376=FACE_OUTER_BOUND('',#619,.T.);
#377=FACE_OUTER_BOUND('',#620,.T.);
#378=FACE_OUTER_BOUND('',#621,.T.);
#379=FACE_OUTER_BOUND('',#622,.T.);
#380=FACE_OUTER_BOUND('',#623,.T.);
#381=FACE_OUTER_BOUND('',#624,.T.);
#382=FACE_OUTER_BOUND('',#625,.T.);
#383=FACE_OUTER_BOUND('',#626,.T.);
#384=FACE_OUTER_BOUND('',#627,.T.);
#385=FACE_OUTER_BOUND('',#628,.T.);
#386=FACE_OUTER_BOUND('',#629,.T.);
#387=FACE_OUTER_BOUND('',#630,.T.);
#388=FACE_OUTER_BOUND('',#632,.T.);
#389=FACE_OUTER_BOUND('',#633,.T.);
#390=FACE_OUTER_BOUND('',#634,.T.);
#391=FACE_OUTER_BOUND('',#635,.T.);
#392=FACE_OUTER_BOUND('',#636,.T.);
#393=FACE_OUTER_BOUND('',#637,.T.);
#394=FACE_OUTER_BOUND('',#638,.T.);
#395=FACE_OUTER_BOUND('',#641,.T.);
#396=FACE_OUTER_BOUND('',#642,.T.);
#397=FACE_OUTER_BOUND('',#643,.T.);
#398=FACE_OUTER_BOUND('',#644,.T.);
#399=FACE_OUTER_BOUND('',#645,.T.);
#400=FACE_OUTER_BOUND('',#646,.T.);
#401=FACE_OUTER_BOUND('',#647,.T.);
#402=FACE_OUTER_BOUND('',#648,.T.);
#403=FACE_OUTER_BOUND('',#649,.T.);
#404=FACE_OUTER_BOUND('',#650,.T.);
#405=FACE_OUTER_BOUND('',#652,.T.);
#406=FACE_OUTER_BOUND('',#653,.T.);
#407=FACE_OUTER_BOUND('',#655,.T.);
#408=FACE_OUTER_BOUND('',#656,.T.);
#409=FACE_OUTER_BOUND('',#657,.T.);
#410=FACE_OUTER_BOUND('',#659,.T.);
#411=FACE_OUTER_BOUND('',#660,.T.);
#412=FACE_OUTER_BOUND('',#662,.T.);
#413=FACE_OUTER_BOUND('',#663,.T.);
#414=FACE_OUTER_BOUND('',#664,.T.);
#415=FACE_OUTER_BOUND('',#665,.T.);
#416=FACE_OUTER_BOUND('',#666,.T.);
#417=FACE_OUTER_BOUND('',#667,.T.);
#418=FACE_OUTER_BOUND('',#668,.T.);
#419=FACE_OUTER_BOUND('',#669,.T.);
#420=FACE_OUTER_BOUND('',#670,.T.);
#421=FACE_OUTER_BOUND('',#671,.T.);
#422=FACE_OUTER_BOUND('',#672,.T.);
#423=FACE_OUTER_BOUND('',#673,.T.);
#424=FACE_OUTER_BOUND('',#674,.T.);
#425=FACE_OUTER_BOUND('',#675,.T.);
#426=FACE_OUTER_BOUND('',#677,.T.);
#427=FACE_OUTER_BOUND('',#678,.T.);
#428=FACE_OUTER_BOUND('',#679,.T.);
#429=FACE_OUTER_BOUND('',#680,.T.);
#430=FACE_OUTER_BOUND('',#681,.T.);
#431=FACE_OUTER_BOUND('',#683,.T.);
#432=FACE_OUTER_BOUND('',#685,.T.);
#433=FACE_OUTER_BOUND('',#686,.T.);
#434=FACE_OUTER_BOUND('',#688,.T.);
#435=FACE_OUTER_BOUND('',#689,.T.);
#436=FACE_OUTER_BOUND('',#691,.T.);
#437=FACE_OUTER_BOUND('',#692,.T.);
#438=FACE_OUTER_BOUND('',#698,.T.);
#439=FACE_OUTER_BOUND('',#699,.T.);
#440=FACE_OUTER_BOUND('',#700,.T.);
#441=FACE_OUTER_BOUND('',#701,.T.);
#442=FACE_OUTER_BOUND('',#702,.T.);
#443=FACE_OUTER_BOUND('',#703,.T.);
#444=FACE_OUTER_BOUND('',#704,.T.);
#445=FACE_OUTER_BOUND('',#705,.T.);
#446=FACE_OUTER_BOUND('',#706,.T.);
#447=FACE_OUTER_BOUND('',#708,.T.);
#448=EDGE_LOOP('',(#2462,#2463,#2464,#2465));
#449=EDGE_LOOP('',(#2466,#2467,#2468,#2469));
#450=EDGE_LOOP('',(#2470,#2471,#2472,#2473));
#451=EDGE_LOOP('',(#2474,#2475,#2476,#2477));
#452=EDGE_LOOP('',(#2478,#2479,#2480,#2481));
#453=EDGE_LOOP('',(#2482,#2483,#2484,#2485));
#454=EDGE_LOOP('',(#2486,#2487,#2488,#2489,#2490,#2491,#2492,#2493,#2494,
#2495,#2496,#2497,#2498,#2499,#2500,#2501,#2502,#2503));
#455=EDGE_LOOP('',(#2504,#2505,#2506,#2507,#2508,#2509,#2510,#2511));
#456=EDGE_LOOP('',(#2512,#2513,#2514,#2515,#2516,#2517));
#457=EDGE_LOOP('',(#2518));
#458=EDGE_LOOP('',(#2519));
#459=EDGE_LOOP('',(#2520));
#460=EDGE_LOOP('',(#2521));
#461=EDGE_LOOP('',(#2522,#2523,#2524,#2525,#2526,#2527,#2528));
#462=EDGE_LOOP('',(#2529,#2530,#2531,#2532,#2533,#2534));
#463=EDGE_LOOP('',(#2535,#2536,#2537,#2538));
#464=EDGE_LOOP('',(#2539,#2540,#2541,#2542));
#465=EDGE_LOOP('',(#2543,#2544,#2545,#2546));
#466=EDGE_LOOP('',(#2547,#2548,#2549,#2550));
#467=EDGE_LOOP('',(#2551,#2552,#2553,#2554));
#468=EDGE_LOOP('',(#2555,#2556,#2557,#2558));
#469=EDGE_LOOP('',(#2559,#2560,#2561,#2562));
#470=EDGE_LOOP('',(#2563,#2564,#2565,#2566,#2567,#2568,#2569,#2570,#2571,
#2572,#2573,#2574,#2575,#2576,#2577,#2578,#2579,#2580));
#471=EDGE_LOOP('',(#2581,#2582,#2583,#2584,#2585,#2586));
#472=EDGE_LOOP('',(#2587,#2588,#2589,#2590,#2591,#2592));
#473=EDGE_LOOP('',(#2593));
#474=EDGE_LOOP('',(#2594));
#475=EDGE_LOOP('',(#2595));
#476=EDGE_LOOP('',(#2596));
#477=EDGE_LOOP('',(#2597,#2598,#2599,#2600,#2601,#2602,#2603,#2604));
#478=EDGE_LOOP('',(#2605,#2606,#2607,#2608,#2609,#2610,#2611));
#479=EDGE_LOOP('',(#2612,#2613,#2614,#2615));
#480=EDGE_LOOP('',(#2616,#2617,#2618,#2619));
#481=EDGE_LOOP('',(#2620,#2621,#2622,#2623));
#482=EDGE_LOOP('',(#2624,#2625,#2626,#2627));
#483=EDGE_LOOP('',(#2628,#2629,#2630,#2631));
#484=EDGE_LOOP('',(#2632,#2633,#2634,#2635));
#485=EDGE_LOOP('',(#2636,#2637,#2638,#2639));
#486=EDGE_LOOP('',(#2640,#2641,#2642,#2643));
#487=EDGE_LOOP('',(#2644,#2645,#2646,#2647));
#488=EDGE_LOOP('',(#2648,#2649,#2650,#2651));
#489=EDGE_LOOP('',(#2652,#2653,#2654,#2655));
#490=EDGE_LOOP('',(#2656,#2657,#2658,#2659));
#491=EDGE_LOOP('',(#2660,#2661,#2662,#2663));
#492=EDGE_LOOP('',(#2664,#2665,#2666));
#493=EDGE_LOOP('',(#2667,#2668,#2669));
#494=EDGE_LOOP('',(#2670,#2671,#2672));
#495=EDGE_LOOP('',(#2673,#2674,#2675));
#496=EDGE_LOOP('',(#2676,#2677,#2678,#2679));
#497=EDGE_LOOP('',(#2680));
#498=EDGE_LOOP('',(#2681,#2682,#2683,#2684));
#499=EDGE_LOOP('',(#2685,#2686,#2687,#2688));
#500=EDGE_LOOP('',(#2689,#2690,#2691,#2692));
#501=EDGE_LOOP('',(#2693,#2694,#2695,#2696));
#502=EDGE_LOOP('',(#2697,#2698,#2699,#2700));
#503=EDGE_LOOP('',(#2701,#2702,#2703,#2704));
#504=EDGE_LOOP('',(#2705,#2706,#2707,#2708));
#505=EDGE_LOOP('',(#2709,#2710,#2711,#2712));
#506=EDGE_LOOP('',(#2713,#2714,#2715,#2716));
#507=EDGE_LOOP('',(#2717,#2718,#2719,#2720));
#508=EDGE_LOOP('',(#2721,#2722,#2723,#2724));
#509=EDGE_LOOP('',(#2725,#2726,#2727,#2728));
#510=EDGE_LOOP('',(#2729,#2730,#2731,#2732));
#511=EDGE_LOOP('',(#2733,#2734,#2735,#2736));
#512=EDGE_LOOP('',(#2737,#2738,#2739,#2740));
#513=EDGE_LOOP('',(#2741,#2742,#2743,#2744));
#514=EDGE_LOOP('',(#2745,#2746,#2747,#2748));
#515=EDGE_LOOP('',(#2749,#2750,#2751,#2752));
#516=EDGE_LOOP('',(#2753,#2754,#2755,#2756));
#517=EDGE_LOOP('',(#2757,#2758,#2759,#2760));
#518=EDGE_LOOP('',(#2761,#2762,#2763,#2764));
#519=EDGE_LOOP('',(#2765,#2766,#2767,#2768));
#520=EDGE_LOOP('',(#2769,#2770,#2771,#2772));
#521=EDGE_LOOP('',(#2773,#2774,#2775,#2776));
#522=EDGE_LOOP('',(#2777,#2778,#2779,#2780));
#523=EDGE_LOOP('',(#2781,#2782,#2783,#2784));
#524=EDGE_LOOP('',(#2785,#2786,#2787,#2788));
#525=EDGE_LOOP('',(#2789,#2790,#2791,#2792));
#526=EDGE_LOOP('',(#2793,#2794,#2795,#2796));
#527=EDGE_LOOP('',(#2797,#2798,#2799,#2800));
#528=EDGE_LOOP('',(#2801,#2802,#2803));
#529=EDGE_LOOP('',(#2804,#2805,#2806));
#530=EDGE_LOOP('',(#2807,#2808,#2809));
#531=EDGE_LOOP('',(#2810,#2811,#2812));
#532=EDGE_LOOP('',(#2813,#2814,#2815,#2816));
#533=EDGE_LOOP('',(#2817,#2818,#2819,#2820));
#534=EDGE_LOOP('',(#2821,#2822,#2823,#2824));
#535=EDGE_LOOP('',(#2825,#2826,#2827,#2828));
#536=EDGE_LOOP('',(#2829,#2830,#2831,#2832));
#537=EDGE_LOOP('',(#2833,#2834,#2835,#2836));
#538=EDGE_LOOP('',(#2837,#2838,#2839,#2840));
#539=EDGE_LOOP('',(#2841,#2842,#2843,#2844));
#540=EDGE_LOOP('',(#2845));
#541=EDGE_LOOP('',(#2846,#2847,#2848,#2849));
#542=EDGE_LOOP('',(#2850,#2851,#2852,#2853));
#543=EDGE_LOOP('',(#2854,#2855,#2856,#2857));
#544=EDGE_LOOP('',(#2858,#2859,#2860,#2861));
#545=EDGE_LOOP('',(#2862,#2863,#2864,#2865));
#546=EDGE_LOOP('',(#2866));
#547=EDGE_LOOP('',(#2867,#2868,#2869,#2870));
#548=EDGE_LOOP('',(#2871,#2872,#2873,#2874));
#549=EDGE_LOOP('',(#2875,#2876,#2877,#2878));
#550=EDGE_LOOP('',(#2879,#2880,#2881,#2882));
#551=EDGE_LOOP('',(#2883,#2884,#2885,#2886));
#552=EDGE_LOOP('',(#2887,#2888,#2889,#2890));
#553=EDGE_LOOP('',(#2891,#2892,#2893,#2894));
#554=EDGE_LOOP('',(#2895,#2896,#2897,#2898));
#555=EDGE_LOOP('',(#2899,#2900,#2901,#2902));
#556=EDGE_LOOP('',(#2903,#2904,#2905,#2906));
#557=EDGE_LOOP('',(#2907,#2908,#2909,#2910));
#558=EDGE_LOOP('',(#2911,#2912,#2913,#2914));
#559=EDGE_LOOP('',(#2915,#2916,#2917,#2918));
#560=EDGE_LOOP('',(#2919,#2920,#2921,#2922));
#561=EDGE_LOOP('',(#2923,#2924,#2925,#2926));
#562=EDGE_LOOP('',(#2927,#2928,#2929,#2930));
#563=EDGE_LOOP('',(#2931,#2932,#2933,#2934));
#564=EDGE_LOOP('',(#2935,#2936,#2937,#2938));
#565=EDGE_LOOP('',(#2939,#2940,#2941,#2942));
#566=EDGE_LOOP('',(#2943,#2944,#2945,#2946));
#567=EDGE_LOOP('',(#2947,#2948,#2949,#2950));
#568=EDGE_LOOP('',(#2951,#2952,#2953,#2954));
#569=EDGE_LOOP('',(#2955,#2956,#2957,#2958));
#570=EDGE_LOOP('',(#2959,#2960,#2961,#2962));
#571=EDGE_LOOP('',(#2963,#2964,#2965,#2966));
#572=EDGE_LOOP('',(#2967,#2968,#2969,#2970));
#573=EDGE_LOOP('',(#2971,#2972,#2973,#2974));
#574=EDGE_LOOP('',(#2975,#2976,#2977,#2978));
#575=EDGE_LOOP('',(#2979,#2980,#2981,#2982));
#576=EDGE_LOOP('',(#2983,#2984,#2985,#2986));
#577=EDGE_LOOP('',(#2987,#2988,#2989,#2990));
#578=EDGE_LOOP('',(#2991,#2992,#2993,#2994));
#579=EDGE_LOOP('',(#2995,#2996,#2997,#2998));
#580=EDGE_LOOP('',(#2999,#3000,#3001,#3002));
#581=EDGE_LOOP('',(#3003,#3004,#3005,#3006));
#582=EDGE_LOOP('',(#3007,#3008,#3009,#3010));
#583=EDGE_LOOP('',(#3011,#3012,#3013,#3014));
#584=EDGE_LOOP('',(#3015,#3016,#3017,#3018));
#585=EDGE_LOOP('',(#3019,#3020,#3021,#3022));
#586=EDGE_LOOP('',(#3023,#3024,#3025,#3026));
#587=EDGE_LOOP('',(#3027,#3028,#3029,#3030));
#588=EDGE_LOOP('',(#3031,#3032,#3033,#3034));
#589=EDGE_LOOP('',(#3035,#3036,#3037,#3038));
#590=EDGE_LOOP('',(#3039,#3040,#3041,#3042));
#591=EDGE_LOOP('',(#3043,#3044,#3045,#3046));
#592=EDGE_LOOP('',(#3047,#3048,#3049,#3050));
#593=EDGE_LOOP('',(#3051,#3052,#3053,#3054));
#594=EDGE_LOOP('',(#3055,#3056,#3057,#3058));
#595=EDGE_LOOP('',(#3059,#3060,#3061,#3062));
#596=EDGE_LOOP('',(#3063,#3064,#3065,#3066));
#597=EDGE_LOOP('',(#3067,#3068,#3069,#3070));
#598=EDGE_LOOP('',(#3071,#3072,#3073,#3074));
#599=EDGE_LOOP('',(#3075,#3076,#3077,#3078));
#600=EDGE_LOOP('',(#3079,#3080,#3081,#3082));
#601=EDGE_LOOP('',(#3083,#3084,#3085,#3086));
#602=EDGE_LOOP('',(#3087,#3088,#3089,#3090));
#603=EDGE_LOOP('',(#3091,#3092,#3093,#3094));
#604=EDGE_LOOP('',(#3095,#3096,#3097,#3098));
#605=EDGE_LOOP('',(#3099,#3100,#3101,#3102));
#606=EDGE_LOOP('',(#3103,#3104,#3105,#3106));
#607=EDGE_LOOP('',(#3107,#3108,#3109,#3110));
#608=EDGE_LOOP('',(#3111,#3112,#3113,#3114));
#609=EDGE_LOOP('',(#3115,#3116,#3117,#3118));
#610=EDGE_LOOP('',(#3119,#3120,#3121,#3122));
#611=EDGE_LOOP('',(#3123,#3124,#3125,#3126));
#612=EDGE_LOOP('',(#3127,#3128,#3129,#3130));
#613=EDGE_LOOP('',(#3131,#3132,#3133,#3134));
#614=EDGE_LOOP('',(#3135,#3136,#3137,#3138));
#615=EDGE_LOOP('',(#3139,#3140,#3141,#3142));
#616=EDGE_LOOP('',(#3143,#3144,#3145,#3146));
#617=EDGE_LOOP('',(#3147,#3148,#3149,#3150));
#618=EDGE_LOOP('',(#3151,#3152,#3153,#3154));
#619=EDGE_LOOP('',(#3155,#3156,#3157,#3158));
#620=EDGE_LOOP('',(#3159,#3160,#3161,#3162));
#621=EDGE_LOOP('',(#3163,#3164,#3165,#3166));
#622=EDGE_LOOP('',(#3167,#3168,#3169,#3170));
#623=EDGE_LOOP('',(#3171,#3172,#3173,#3174));
#624=EDGE_LOOP('',(#3175,#3176,#3177,#3178));
#625=EDGE_LOOP('',(#3179,#3180,#3181,#3182));
#626=EDGE_LOOP('',(#3183,#3184,#3185,#3186));
#627=EDGE_LOOP('',(#3187,#3188,#3189,#3190));
#628=EDGE_LOOP('',(#3191,#3192,#3193,#3194));
#629=EDGE_LOOP('',(#3195,#3196,#3197,#3198));
#630=EDGE_LOOP('',(#3199,#3200,#3201,#3202));
#631=EDGE_LOOP('',(#3203));
#632=EDGE_LOOP('',(#3204,#3205,#3206,#3207));
#633=EDGE_LOOP('',(#3208,#3209,#3210,#3211));
#634=EDGE_LOOP('',(#3212,#3213,#3214,#3215));
#635=EDGE_LOOP('',(#3216,#3217,#3218,#3219));
#636=EDGE_LOOP('',(#3220,#3221,#3222,#3223));
#637=EDGE_LOOP('',(#3224,#3225,#3226,#3227));
#638=EDGE_LOOP('',(#3228,#3229,#3230,#3231,#3232,#3233,#3234,#3235,#3236,
#3237,#3238,#3239,#3240,#3241,#3242,#3243,#3244,#3245,#3246,#3247,#3248,
#3249,#3250,#3251,#3252,#3253));
#639=EDGE_LOOP('',(#3254));
#640=EDGE_LOOP('',(#3255));
#641=EDGE_LOOP('',(#3256,#3257,#3258,#3259));
#642=EDGE_LOOP('',(#3260,#3261,#3262,#3263));
#643=EDGE_LOOP('',(#3264,#3265,#3266,#3267));
#644=EDGE_LOOP('',(#3268,#3269,#3270,#3271));
#645=EDGE_LOOP('',(#3272,#3273,#3274,#3275));
#646=EDGE_LOOP('',(#3276,#3277,#3278,#3279));
#647=EDGE_LOOP('',(#3280,#3281,#3282,#3283));
#648=EDGE_LOOP('',(#3284,#3285,#3286,#3287));
#649=EDGE_LOOP('',(#3288,#3289,#3290,#3291));
#650=EDGE_LOOP('',(#3292,#3293,#3294,#3295));
#651=EDGE_LOOP('',(#3296));
#652=EDGE_LOOP('',(#3297,#3298,#3299,#3300));
#653=EDGE_LOOP('',(#3301,#3302,#3303,#3304,#3305,#3306,#3307,#3308));
#654=EDGE_LOOP('',(#3309));
#655=EDGE_LOOP('',(#3310,#3311,#3312,#3313));
#656=EDGE_LOOP('',(#3314,#3315,#3316,#3317,#3318,#3319,#3320,#3321));
#657=EDGE_LOOP('',(#3322,#3323,#3324,#3325,#3326));
#658=EDGE_LOOP('',(#3327));
#659=EDGE_LOOP('',(#3328,#3329,#3330,#3331));
#660=EDGE_LOOP('',(#3332,#3333,#3334,#3335,#3336));
#661=EDGE_LOOP('',(#3337));
#662=EDGE_LOOP('',(#3338,#3339,#3340,#3341));
#663=EDGE_LOOP('',(#3342,#3343,#3344,#3345));
#664=EDGE_LOOP('',(#3346,#3347,#3348,#3349));
#665=EDGE_LOOP('',(#3350,#3351,#3352,#3353));
#666=EDGE_LOOP('',(#3354,#3355,#3356,#3357));
#667=EDGE_LOOP('',(#3358,#3359,#3360,#3361));
#668=EDGE_LOOP('',(#3362,#3363,#3364,#3365));
#669=EDGE_LOOP('',(#3366,#3367,#3368,#3369));
#670=EDGE_LOOP('',(#3370,#3371,#3372,#3373));
#671=EDGE_LOOP('',(#3374,#3375,#3376,#3377,#3378,#3379,#3380,#3381));
#672=EDGE_LOOP('',(#3382,#3383,#3384,#3385));
#673=EDGE_LOOP('',(#3386,#3387,#3388,#3389));
#674=EDGE_LOOP('',(#3390,#3391,#3392,#3393));
#675=EDGE_LOOP('',(#3394,#3395,#3396,#3397));
#676=EDGE_LOOP('',(#3398));
#677=EDGE_LOOP('',(#3399,#3400,#3401,#3402));
#678=EDGE_LOOP('',(#3403,#3404,#3405,#3406));
#679=EDGE_LOOP('',(#3407,#3408,#3409,#3410));
#680=EDGE_LOOP('',(#3411,#3412,#3413,#3414));
#681=EDGE_LOOP('',(#3415,#3416,#3417,#3418));
#682=EDGE_LOOP('',(#3419));
#683=EDGE_LOOP('',(#3420,#3421,#3422,#3423));
#684=EDGE_LOOP('',(#3424));
#685=EDGE_LOOP('',(#3425,#3426,#3427,#3428));
#686=EDGE_LOOP('',(#3429,#3430,#3431,#3432));
#687=EDGE_LOOP('',(#3433));
#688=EDGE_LOOP('',(#3434,#3435,#3436,#3437));
#689=EDGE_LOOP('',(#3438,#3439,#3440,#3441));
#690=EDGE_LOOP('',(#3442));
#691=EDGE_LOOP('',(#3443,#3444,#3445,#3446));
#692=EDGE_LOOP('',(#3447,#3448,#3449,#3450,#3451,#3452,#3453,#3454,#3455,
#3456,#3457,#3458,#3459,#3460,#3461,#3462,#3463,#3464,#3465,#3466,#3467,
#3468,#3469,#3470,#3471,#3472,#3473,#3474));
#693=EDGE_LOOP('',(#3475));
#694=EDGE_LOOP('',(#3476));
#695=EDGE_LOOP('',(#3477));
#696=EDGE_LOOP('',(#3478));
#697=EDGE_LOOP('',(#3479,#3480,#3481,#3482,#3483,#3484,#3485,#3486));
#698=EDGE_LOOP('',(#3487,#3488,#3489,#3490));
#699=EDGE_LOOP('',(#3491,#3492,#3493,#3494));
#700=EDGE_LOOP('',(#3495,#3496,#3497,#3498));
#701=EDGE_LOOP('',(#3499,#3500,#3501,#3502,#3503,#3504));
#702=EDGE_LOOP('',(#3505,#3506,#3507,#3508,#3509,#3510));
#703=EDGE_LOOP('',(#3511,#3512,#3513,#3514));
#704=EDGE_LOOP('',(#3515,#3516,#3517,#3518));
#705=EDGE_LOOP('',(#3519,#3520,#3521,#3522));
#706=EDGE_LOOP('',(#3523,#3524,#3525,#3526,#3527,#3528,#3529,#3530));
#707=EDGE_LOOP('',(#3531));
#708=EDGE_LOOP('',(#3532,#3533,#3534,#3535));
#709=CIRCLE('',#3848,10.);
#710=CIRCLE('',#3849,11.);
#711=CIRCLE('',#3852,10.);
#712=CIRCLE('',#3853,11.);
#713=CIRCLE('',#3857,10.);
#714=CIRCLE('',#3859,11.);
#715=CIRCLE('',#3860,8.99999999999998);
#716=CIRCLE('',#3861,9.);
#717=CIRCLE('',#3862,9.);
#718=CIRCLE('',#3863,8.99999999999999);
#719=CIRCLE('',#3864,11.);
#720=CIRCLE('',#3865,3.5);
#721=CIRCLE('',#3866,3.5);
#722=CIRCLE('',#3867,6.);
#723=CIRCLE('',#3868,6.);
#724=CIRCLE('',#3869,9.);
#725=CIRCLE('',#3870,6.);
#726=CIRCLE('',#3871,8.99999999999998);
#727=CIRCLE('',#3872,6.);
#728=CIRCLE('',#3873,6.00000000000001);
#729=CIRCLE('',#3874,6.00000000000001);
#730=CIRCLE('',#3875,5.99999999999999);
#731=CIRCLE('',#3876,3.50000000000001);
#732=CIRCLE('',#3877,3.50000000000001);
#733=CIRCLE('',#3878,3.50000000000001);
#734=CIRCLE('',#3879,3.50000000000001);
#735=CIRCLE('',#3880,5.99999999999999);
#736=CIRCLE('',#3881,8.99999999999999);
#737=CIRCLE('',#3882,6.00000000000002);
#738=CIRCLE('',#3883,9.00000000000001);
#739=CIRCLE('',#3884,6.);
#740=CIRCLE('',#3885,5.99999999999999);
#741=CIRCLE('',#3886,5.99999999999999);
#742=CIRCLE('',#3887,6.00000000000001);
#743=CIRCLE('',#3890,10.);
#744=CIRCLE('',#3891,11.);
#745=CIRCLE('',#3894,11.);
#746=CIRCLE('',#3898,3.5);
#747=CIRCLE('',#3899,3.5);
#748=CIRCLE('',#3900,11.);
#749=CIRCLE('',#3901,8.99999999999999);
#750=CIRCLE('',#3902,9.);
#751=CIRCLE('',#3903,9.);
#752=CIRCLE('',#3904,8.99999999999998);
#753=CIRCLE('',#3905,11.);
#754=CIRCLE('',#3906,5.99999999999999);
#755=CIRCLE('',#3907,6.00000000000001);
#756=CIRCLE('',#3908,6.00000000000001);
#757=CIRCLE('',#3909,5.99999999999999);
#758=CIRCLE('',#3910,5.99999999999999);
#759=CIRCLE('',#3911,6.00000000000001);
#760=CIRCLE('',#3912,3.50000000000001);
#761=CIRCLE('',#3913,3.50000000000001);
#762=CIRCLE('',#3914,3.50000000000001);
#763=CIRCLE('',#3915,3.50000000000001);
#764=CIRCLE('',#3916,6.);
#765=CIRCLE('',#3917,8.99999999999998);
#766=CIRCLE('',#3918,6.);
#767=CIRCLE('',#3919,9.);
#768=CIRCLE('',#3920,6.);
#769=CIRCLE('',#3921,6.);
#770=CIRCLE('',#3922,6.);
#771=CIRCLE('',#3923,9.00000000000001);
#772=CIRCLE('',#3924,6.00000000000001);
#773=CIRCLE('',#3925,8.99999999999999);
#774=CIRCLE('',#3926,5.99999999999999);
#775=CIRCLE('',#3930,2.5);
#776=CIRCLE('',#3933,2.5);
#777=CIRCLE('',#3939,2.5);
#778=CIRCLE('',#3942,2.5);
#779=CIRCLE('',#3944,1.);
#780=CIRCLE('',#3946,0.999999999999995);
#781=CIRCLE('',#3948,0.999999999999996);
#782=CIRCLE('',#3950,0.999999999999996);
#783=CIRCLE('',#3952,2.);
#784=CIRCLE('',#3955,0.999999999999995);
#785=CIRCLE('',#3958,1.);
#786=CIRCLE('',#3964,10.);
#787=CIRCLE('',#3966,10.);
#788=CIRCLE('',#3969,10.);
#789=CIRCLE('',#3972,10.);
#790=CIRCLE('',#3975,10.);
#791=CIRCLE('',#3977,10.);
#792=CIRCLE('',#3981,10.);
#793=CIRCLE('',#3983,10.);
#794=CIRCLE('',#3986,10.);
#795=CIRCLE('',#3989,10.);
#796=CIRCLE('',#3992,10.);
#797=CIRCLE('',#3994,10.);
#798=CIRCLE('',#3998,0.999999999999996);
#799=CIRCLE('',#4000,0.999999999999996);
#800=CIRCLE('',#4011,2.);
#801=CIRCLE('',#4017,2.);
#802=CIRCLE('',#4020,2.);
#803=CIRCLE('',#4023,5.);
#804=CIRCLE('',#4026,5.);
#805=CIRCLE('',#4029,5.);
#806=CIRCLE('',#4032,5.);
#807=CIRCLE('',#4036,5.);
#808=CIRCLE('',#4038,10.);
#809=CIRCLE('',#4040,5.);
#810=CIRCLE('',#4042,10.);
#811=CIRCLE('',#4044,5.);
#812=CIRCLE('',#4047,5.);
#813=CIRCLE('',#4049,10.);
#814=CIRCLE('',#4051,5.);
#815=CIRCLE('',#4055,5.);
#816=CIRCLE('',#4058,5.);
#817=CIRCLE('',#4061,5.);
#818=CIRCLE('',#4064,5.);
#819=CIRCLE('',#4068,5.);
#820=CIRCLE('',#4070,10.);
#821=CIRCLE('',#4072,5.);
#822=CIRCLE('',#4074,10.);
#823=CIRCLE('',#4076,5.);
#824=CIRCLE('',#4079,5.);
#825=CIRCLE('',#4081,5.);
#826=CIRCLE('',#4083,10.);
#827=CIRCLE('',#4085,5.);
#828=CIRCLE('',#4088,5.);
#829=CIRCLE('',#4094,10.);
#830=CIRCLE('',#4096,5.);
#831=CIRCLE('',#4104,5.);
#832=CIRCLE('',#4109,5.);
#833=CIRCLE('',#4114,5.);
#834=CIRCLE('',#4117,5.);
#835=CIRCLE('',#4124,5.);
#836=CIRCLE('',#4126,10.);
#837=CIRCLE('',#4144,1.);
#838=CIRCLE('',#4145,1.);
#839=CIRCLE('',#4147,1.);
#840=CIRCLE('',#4148,1.);
#841=CIRCLE('',#4149,1.);
#842=CIRCLE('',#4150,10.);
#843=CIRCLE('',#4151,10.);
#844=CIRCLE('',#4152,1.);
#845=CIRCLE('',#4153,1.);
#846=CIRCLE('',#4154,1.);
#847=CIRCLE('',#4155,1.);
#848=CIRCLE('',#4156,2.);
#849=CIRCLE('',#4157,2.);
#850=CIRCLE('',#4160,1.);
#851=CIRCLE('',#4162,1.);
#852=CIRCLE('',#4165,1.);
#853=CIRCLE('',#4167,1.);
#854=CIRCLE('',#4170,1.);
#855=CIRCLE('',#4172,1.);
#856=CIRCLE('',#4174,1.99999999999999);
#857=CIRCLE('',#4176,1.);
#858=CIRCLE('',#4178,1.99999999999999);
#859=CIRCLE('',#4180,5.);
#860=CIRCLE('',#4181,5.);
#861=CIRCLE('',#4184,2.);
#862=CIRCLE('',#4186,5.);
#863=CIRCLE('',#4187,5.);
#864=CIRCLE('',#4189,2.);
#865=CIRCLE('',#4191,5.);
#866=CIRCLE('',#4192,5.);
#867=CIRCLE('',#4196,5.);
#868=CIRCLE('',#4197,5.);
#869=CIRCLE('',#4201,5.);
#870=CIRCLE('',#4202,5.);
#871=CIRCLE('',#4205,5.);
#872=CIRCLE('',#4206,5.);
#873=CIRCLE('',#4209,10.);
#874=CIRCLE('',#4212,10.);
#875=CIRCLE('',#4214,1.99999999999999);
#876=CIRCLE('',#4216,1.99999999999999);
#877=CIRCLE('',#4217,1.99999999999999);
#878=CIRCLE('',#4220,1.99999999999999);
#879=CIRCLE('',#4222,1.99999999999999);
#880=CIRCLE('',#4223,1.99999999999999);
#881=CIRCLE('',#4232,2.);
#882=CIRCLE('',#4233,2.);
#883=CIRCLE('',#4234,2.);
#884=CIRCLE('',#4235,2.);
#885=LINE('',#5420,#1246);
#886=LINE('',#5424,#1247);
#887=LINE('',#5429,#1248);
#888=LINE('',#5430,#1249);
#889=LINE('',#5431,#1250);
#890=LINE('',#5435,#1251);
#891=LINE('',#5439,#1252);
#892=LINE('',#5440,#1253);
#893=LINE('',#5443,#1254);
#894=LINE('',#5445,#1255);
#895=LINE('',#5446,#1256);
#896=LINE('',#5449,#1257);
#897=LINE('',#5454,#1258);
#898=LINE('',#5456,#1259);
#899=LINE('',#5458,#1260);
#900=LINE('',#5464,#1261);
#901=LINE('',#5468,#1262);
#902=LINE('',#5472,#1263);
#903=LINE('',#5478,#1264);
#904=LINE('',#5480,#1265);
#905=LINE('',#5482,#1266);
#906=LINE('',#5486,#1267);
#907=LINE('',#5492,#1268);
#908=LINE('',#5503,#1269);
#909=LINE('',#5506,#1270);
#910=LINE('',#5510,#1271);
#911=LINE('',#5514,#1272);
#912=LINE('',#5526,#1273);
#913=LINE('',#5537,#1274);
#914=LINE('',#5540,#1275);
#915=LINE('',#5544,#1276);
#916=LINE('',#5548,#1277);
#917=LINE('',#5553,#1278);
#918=LINE('',#5555,#1279);
#919=LINE('',#5556,#1280);
#920=LINE('',#5557,#1281);
#921=LINE('',#5561,#1282);
#922=LINE('',#5565,#1283);
#923=LINE('',#5566,#1284);
#924=LINE('',#5570,#1285);
#925=LINE('',#5575,#1286);
#926=LINE('',#5579,#1287);
#927=LINE('',#5583,#1288);
#928=LINE('',#5585,#1289);
#929=LINE('',#5587,#1290);
#930=LINE('',#5593,#1291);
#931=LINE('',#5597,#1292);
#932=LINE('',#5601,#1293);
#933=LINE('',#5607,#1294);
#934=LINE('',#5608,#1295);
#935=LINE('',#5611,#1296);
#936=LINE('',#5615,#1297);
#937=LINE('',#5619,#1298);
#938=LINE('',#5623,#1299);
#939=LINE('',#5627,#1300);
#940=LINE('',#5631,#1301);
#941=LINE('',#5643,#1302);
#942=LINE('',#5655,#1303);
#943=LINE('',#5659,#1304);
#944=LINE('',#5670,#1305);
#945=LINE('',#5674,#1306);
#946=LINE('',#5676,#1307);
#947=LINE('',#5678,#1308);
#948=LINE('',#5679,#1309);
#949=LINE('',#5682,#1310);
#950=LINE('',#5684,#1311);
#951=LINE('',#5685,#1312);
#952=LINE('',#5688,#1313);
#953=LINE('',#5692,#1314);
#954=LINE('',#5693,#1315);
#955=LINE('',#5696,#1316);
#956=LINE('',#5699,#1317);
#957=LINE('',#5700,#1318);
#958=LINE('',#5704,#1319);
#959=LINE('',#5706,#1320);
#960=LINE('',#5707,#1321);
#961=LINE('',#5708,#1322);
#962=LINE('',#5710,#1323);
#963=LINE('',#5712,#1324);
#964=LINE('',#5713,#1325);
#965=LINE('',#5716,#1326);
#966=LINE('',#5718,#1327);
#967=LINE('',#5719,#1328);
#968=LINE('',#5722,#1329);
#969=LINE('',#5725,#1330);
#970=LINE('',#5726,#1331);
#971=LINE('',#5738,#1332);
#972=LINE('',#5742,#1333);
#973=LINE('',#5745,#1334);
#974=LINE('',#5749,#1335);
#975=LINE('',#5750,#1336);
#976=LINE('',#5754,#1337);
#977=LINE('',#5755,#1338);
#978=LINE('',#5759,#1339);
#979=LINE('',#5761,#1340);
#980=LINE('',#5762,#1341);
#981=LINE('',#5765,#1342);
#982=LINE('',#5767,#1343);
#983=LINE('',#5768,#1344);
#984=LINE('',#5771,#1345);
#985=LINE('',#5775,#1346);
#986=LINE('',#5779,#1347);
#987=LINE('',#5780,#1348);
#988=LINE('',#5783,#1349);
#989=LINE('',#5787,#1350);
#990=LINE('',#5788,#1351);
#991=LINE('',#5791,#1352);
#992=LINE('',#5795,#1353);
#993=LINE('',#5796,#1354);
#994=LINE('',#5799,#1355);
#995=LINE('',#5803,#1356);
#996=LINE('',#5806,#1357);
#997=LINE('',#5807,#1358);
#998=LINE('',#5811,#1359);
#999=LINE('',#5813,#1360);
#1000=LINE('',#5814,#1361);
#1001=LINE('',#5815,#1362);
#1002=LINE('',#5818,#1363);
#1003=LINE('',#5821,#1364);
#1004=LINE('',#5824,#1365);
#1005=LINE('',#5828,#1366);
#1006=LINE('',#5829,#1367);
#1007=LINE('',#5832,#1368);
#1008=LINE('',#5836,#1369);
#1009=LINE('',#5837,#1370);
#1010=LINE('',#5840,#1371);
#1011=LINE('',#5844,#1372);
#1012=LINE('',#5845,#1373);
#1013=LINE('',#5848,#1374);
#1014=LINE('',#5852,#1375);
#1015=LINE('',#5855,#1376);
#1016=LINE('',#5856,#1377);
#1017=LINE('',#5858,#1378);
#1018=LINE('',#5859,#1379);
#1019=LINE('',#5867,#1380);
#1020=LINE('',#5869,#1381);
#1021=LINE('',#5872,#1382);
#1022=LINE('',#5873,#1383);
#1023=LINE('',#5875,#1384);
#1024=LINE('',#5877,#1385);
#1025=LINE('',#5879,#1386);
#1026=LINE('',#5881,#1387);
#1027=LINE('',#5885,#1388);
#1028=LINE('',#5887,#1389);
#1029=LINE('',#5889,#1390);
#1030=LINE('',#5895,#1391);
#1031=LINE('',#5898,#1392);
#1032=LINE('',#5902,#1393);
#1033=LINE('',#5904,#1394);
#1034=LINE('',#5905,#1395);
#1035=LINE('',#5909,#1396);
#1036=LINE('',#5912,#1397);
#1037=LINE('',#5913,#1398);
#1038=LINE('',#5917,#1399);
#1039=LINE('',#5920,#1400);
#1040=LINE('',#5921,#1401);
#1041=LINE('',#5926,#1402);
#1042=LINE('',#5928,#1403);
#1043=LINE('',#5929,#1404);
#1044=LINE('',#5932,#1405);
#1045=LINE('',#5936,#1406);
#1046=LINE('',#5937,#1407);
#1047=LINE('',#5941,#1408);
#1048=LINE('',#5942,#1409);
#1049=LINE('',#5943,#1410);
#1050=LINE('',#5947,#1411);
#1051=LINE('',#5950,#1412);
#1052=LINE('',#5955,#1413);
#1053=LINE('',#5958,#1414);
#1054=LINE('',#5963,#1415);
#1055=LINE('',#5965,#1416);
#1056=LINE('',#5968,#1417);
#1057=LINE('',#5971,#1418);
#1058=LINE('',#5974,#1419);
#1059=LINE('',#5978,#1420);
#1060=LINE('',#5982,#1421);
#1061=LINE('',#5983,#1422);
#1062=LINE('',#5986,#1423);
#1063=LINE('',#5988,#1424);
#1064=LINE('',#5989,#1425);
#1065=LINE('',#5993,#1426);
#1066=LINE('',#5996,#1427);
#1067=LINE('',#5997,#1428);
#1068=LINE('',#6001,#1429);
#1069=LINE('',#6004,#1430);
#1070=LINE('',#6005,#1431);
#1071=LINE('',#6010,#1432);
#1072=LINE('',#6012,#1433);
#1073=LINE('',#6013,#1434);
#1074=LINE('',#6016,#1435);
#1075=LINE('',#6020,#1436);
#1076=LINE('',#6021,#1437);
#1077=LINE('',#6024,#1438);
#1078=LINE('',#6026,#1439);
#1079=LINE('',#6027,#1440);
#1080=LINE('',#6031,#1441);
#1081=LINE('',#6034,#1442);
#1082=LINE('',#6039,#1443);
#1083=LINE('',#6042,#1444);
#1084=LINE('',#6047,#1445);
#1085=LINE('',#6050,#1446);
#1086=LINE('',#6051,#1447);
#1087=LINE('',#6056,#1448);
#1088=LINE('',#6059,#1449);
#1089=LINE('',#6062,#1450);
#1090=LINE('',#6066,#1451);
#1091=LINE('',#6070,#1452);
#1092=LINE('',#6071,#1453);
#1093=LINE('',#6073,#1454);
#1094=LINE('',#6076,#1455);
#1095=LINE('',#6078,#1456);
#1096=LINE('',#6080,#1457);
#1097=LINE('',#6082,#1458);
#1098=LINE('',#6084,#1459);
#1099=LINE('',#6087,#1460);
#1100=LINE('',#6091,#1461);
#1101=LINE('',#6094,#1462);
#1102=LINE('',#6096,#1463);
#1103=LINE('',#6098,#1464);
#1104=LINE('',#6100,#1465);
#1105=LINE('',#6104,#1466);
#1106=LINE('',#6106,#1467);
#1107=LINE('',#6107,#1468);
#1108=LINE('',#6110,#1469);
#1109=LINE('',#6112,#1470);
#1110=LINE('',#6114,#1471);
#1111=LINE('',#6116,#1472);
#1112=LINE('',#6120,#1473);
#1113=LINE('',#6122,#1474);
#1114=LINE('',#6124,#1475);
#1115=LINE('',#6125,#1476);
#1116=LINE('',#6129,#1477);
#1117=LINE('',#6132,#1478);
#1118=LINE('',#6133,#1479);
#1119=LINE('',#6136,#1480);
#1120=LINE('',#6138,#1481);
#1121=LINE('',#6141,#1482);
#1122=LINE('',#6142,#1483);
#1123=LINE('',#6146,#1484);
#1124=LINE('',#6147,#1485);
#1125=LINE('',#6148,#1486);
#1126=LINE('',#6152,#1487);
#1127=LINE('',#6154,#1488);
#1128=LINE('',#6157,#1489);
#1129=LINE('',#6159,#1490);
#1130=LINE('',#6161,#1491);
#1131=LINE('',#6164,#1492);
#1132=LINE('',#6166,#1493);
#1133=LINE('',#6171,#1494);
#1134=LINE('',#6174,#1495);
#1135=LINE('',#6176,#1496);
#1136=LINE('',#6178,#1497);
#1137=LINE('',#6180,#1498);
#1138=LINE('',#6187,#1499);
#1139=LINE('',#6190,#1500);
#1140=LINE('',#6193,#1501);
#1141=LINE('',#6197,#1502);
#1142=LINE('',#6199,#1503);
#1143=LINE('',#6201,#1504);
#1144=LINE('',#6205,#1505);
#1145=LINE('',#6209,#1506);
#1146=LINE('',#6213,#1507);
#1147=LINE('',#6217,#1508);
#1148=LINE('',#6221,#1509);
#1149=LINE('',#6225,#1510);
#1150=LINE('',#6227,#1511);
#1151=LINE('',#6229,#1512);
#1152=LINE('',#6233,#1513);
#1153=LINE('',#6237,#1514);
#1154=LINE('',#6239,#1515);
#1155=LINE('',#6240,#1516);
#1156=LINE('',#6247,#1517);
#1157=LINE('',#6248,#1518);
#1158=LINE('',#6252,#1519);
#1159=LINE('',#6257,#1520);
#1160=LINE('',#6258,#1521);
#1161=LINE('',#6261,#1522);
#1162=LINE('',#6262,#1523);
#1163=LINE('',#6266,#1524);
#1164=LINE('',#6271,#1525);
#1165=LINE('',#6272,#1526);
#1166=LINE('',#6275,#1527);
#1167=LINE('',#6276,#1528);
#1168=LINE('',#6280,#1529);
#1169=LINE('',#6285,#1530);
#1170=LINE('',#6286,#1531);
#1171=LINE('',#6289,#1532);
#1172=LINE('',#6290,#1533);
#1173=LINE('',#6295,#1534);
#1174=LINE('',#6298,#1535);
#1175=LINE('',#6301,#1536);
#1176=LINE('',#6303,#1537);
#1177=LINE('',#6305,#1538);
#1178=LINE('',#6307,#1539);
#1179=LINE('',#6309,#1540);
#1180=LINE('',#6310,#1541);
#1181=LINE('',#6318,#1542);
#1182=LINE('',#6321,#1543);
#1183=LINE('',#6324,#1544);
#1184=LINE('',#6326,#1545);
#1185=LINE('',#6328,#1546);
#1186=LINE('',#6330,#1547);
#1187=LINE('',#6332,#1548);
#1188=LINE('',#6334,#1549);
#1189=LINE('',#6335,#1550);
#1190=LINE('',#6338,#1551);
#1191=LINE('',#6340,#1552);
#1192=LINE('',#6341,#1553);
#1193=LINE('',#6349,#1554);
#1194=LINE('',#6350,#1555);
#1195=LINE('',#6358,#1556);
#1196=LINE('',#6361,#1557);
#1197=LINE('',#6364,#1558);
#1198=LINE('',#6366,#1559);
#1199=LINE('',#6367,#1560);
#1200=LINE('',#6370,#1561);
#1201=LINE('',#6371,#1562);
#1202=LINE('',#6372,#1563);
#1203=LINE('',#6378,#1564);
#1204=LINE('',#6381,#1565);
#1205=LINE('',#6383,#1566);
#1206=LINE('',#6384,#1567);
#1207=LINE('',#6386,#1568);
#1208=LINE('',#6387,#1569);
#1209=LINE('',#6393,#1570);
#1210=LINE('',#6396,#1571);
#1211=LINE('',#6398,#1572);
#1212=LINE('',#6399,#1573);
#1213=LINE('',#6404,#1574);
#1214=LINE('',#6407,#1575);
#1215=LINE('',#6409,#1576);
#1216=LINE('',#6410,#1577);
#1217=LINE('',#6411,#1578);
#1218=LINE('',#6416,#1579);
#1219=LINE('',#6417,#1580);
#1220=LINE('',#6420,#1581);
#1221=LINE('',#6421,#1582);
#1222=LINE('',#6425,#1583);
#1223=LINE('',#6427,#1584);
#1224=LINE('',#6434,#1585);
#1225=LINE('',#6437,#1586);
#1226=LINE('',#6441,#1587);
#1227=LINE('',#6446,#1588);
#1228=LINE('',#6449,#1589);
#1229=LINE('',#6452,#1590);
#1230=LINE('',#6453,#1591);
#1231=LINE('',#6455,#1592);
#1232=LINE('',#6458,#1593);
#1233=LINE('',#6459,#1594);
#1234=LINE('',#6462,#1595);
#1235=LINE('',#6463,#1596);
#1236=LINE('',#6465,#1597);
#1237=LINE('',#6467,#1598);
#1238=LINE('',#6469,#1599);
#1239=LINE('',#6479,#1600);
#1240=LINE('',#6481,#1601);
#1241=LINE('',#6485,#1602);
#1242=LINE('',#6487,#1603);
#1243=LINE('',#6489,#1604);
#1244=LINE('',#6491,#1605);
#1245=LINE('',#6494,#1606);
#1246=VECTOR('',#4254,10.);
#1247=VECTOR('',#4257,10.);
#1248=VECTOR('',#4262,10.);
#1249=VECTOR('',#4263,10.);
#1250=VECTOR('',#4264,10.);
#1251=VECTOR('',#4267,10.);
#1252=VECTOR('',#4274,10.);
#1253=VECTOR('',#4275,10.);
#1254=VECTOR('',#4278,10.);
#1255=VECTOR('',#4279,10.);
#1256=VECTOR('',#4280,10.);
#1257=VECTOR('',#4283,10.);
#1258=VECTOR('',#4288,10.);
#1259=VECTOR('',#4289,10.);
#1260=VECTOR('',#4290,10.);
#1261=VECTOR('',#4295,10.);
#1262=VECTOR('',#4298,10.);
#1263=VECTOR('',#4301,10.);
#1264=VECTOR('',#4306,10.);
#1265=VECTOR('',#4307,10.);
#1266=VECTOR('',#4308,10.);
#1267=VECTOR('',#4311,10.);
#1268=VECTOR('',#4316,10.);
#1269=VECTOR('',#4327,10.);
#1270=VECTOR('',#4328,10.);
#1271=VECTOR('',#4331,10.);
#1272=VECTOR('',#4334,10.);
#1273=VECTOR('',#4345,10.);
#1274=VECTOR('',#4356,10.);
#1275=VECTOR('',#4357,10.);
#1276=VECTOR('',#4360,10.);
#1277=VECTOR('',#4363,10.);
#1278=VECTOR('',#4368,10.);
#1279=VECTOR('',#4369,10.);
#1280=VECTOR('',#4370,10.);
#1281=VECTOR('',#4371,10.);
#1282=VECTOR('',#4376,10.);
#1283=VECTOR('',#4381,10.);
#1284=VECTOR('',#4382,10.);
#1285=VECTOR('',#4389,10.);
#1286=VECTOR('',#4394,10.);
#1287=VECTOR('',#4397,10.);
#1288=VECTOR('',#4400,10.);
#1289=VECTOR('',#4401,10.);
#1290=VECTOR('',#4402,10.);
#1291=VECTOR('',#4407,10.);
#1292=VECTOR('',#4410,10.);
#1293=VECTOR('',#4413,10.);
#1294=VECTOR('',#4418,10.);
#1295=VECTOR('',#4419,10.);
#1296=VECTOR('',#4420,10.);
#1297=VECTOR('',#4423,10.);
#1298=VECTOR('',#4426,10.);
#1299=VECTOR('',#4429,10.);
#1300=VECTOR('',#4432,10.);
#1301=VECTOR('',#4435,10.);
#1302=VECTOR('',#4446,10.);
#1303=VECTOR('',#4457,10.);
#1304=VECTOR('',#4460,10.);
#1305=VECTOR('',#4471,10.);
#1306=VECTOR('',#4474,10.);
#1307=VECTOR('',#4475,10.);
#1308=VECTOR('',#4476,10.);
#1309=VECTOR('',#4477,10.);
#1310=VECTOR('',#4480,10.);
#1311=VECTOR('',#4481,10.);
#1312=VECTOR('',#4482,10.);
#1313=VECTOR('',#4485,10.);
#1314=VECTOR('',#4490,10.);
#1315=VECTOR('',#4491,10.);
#1316=VECTOR('',#4494,10.);
#1317=VECTOR('',#4499,10.);
#1318=VECTOR('',#4500,10.);
#1319=VECTOR('',#4503,10.);
#1320=VECTOR('',#4504,10.);
#1321=VECTOR('',#4505,10.);
#1322=VECTOR('',#4506,10.);
#1323=VECTOR('',#4509,10.);
#1324=VECTOR('',#4510,10.);
#1325=VECTOR('',#4511,10.);
#1326=VECTOR('',#4514,10.);
#1327=VECTOR('',#4515,10.);
#1328=VECTOR('',#4516,10.);
#1329=VECTOR('',#4519,10.);
#1330=VECTOR('',#4524,10.);
#1331=VECTOR('',#4525,10.);
#1332=VECTOR('',#4548,10.);
#1333=VECTOR('',#4553,10.);
#1334=VECTOR('',#4556,10.);
#1335=VECTOR('',#4561,10.);
#1336=VECTOR('',#4562,10.);
#1337=VECTOR('',#4569,10.);
#1338=VECTOR('',#4570,10.);
#1339=VECTOR('',#4575,10.);
#1340=VECTOR('',#4576,10.);
#1341=VECTOR('',#4577,10.);
#1342=VECTOR('',#4580,10.);
#1343=VECTOR('',#4581,10.);
#1344=VECTOR('',#4582,10.);
#1345=VECTOR('',#4585,10.);
#1346=VECTOR('',#4590,10.);
#1347=VECTOR('',#4595,10.);
#1348=VECTOR('',#4596,10.);
#1349=VECTOR('',#4599,10.);
#1350=VECTOR('',#4604,10.);
#1351=VECTOR('',#4605,10.);
#1352=VECTOR('',#4608,10.);
#1353=VECTOR('',#4613,10.);
#1354=VECTOR('',#4614,10.);
#1355=VECTOR('',#4617,10.);
#1356=VECTOR('',#4622,10.);
#1357=VECTOR('',#4627,10.);
#1358=VECTOR('',#4628,10.);
#1359=VECTOR('',#4631,10.);
#1360=VECTOR('',#4632,10.);
#1361=VECTOR('',#4633,10.);
#1362=VECTOR('',#4634,10.);
#1363=VECTOR('',#4637,10.);
#1364=VECTOR('',#4640,10.);
#1365=VECTOR('',#4643,10.);
#1366=VECTOR('',#4648,10.);
#1367=VECTOR('',#4649,10.);
#1368=VECTOR('',#4652,10.);
#1369=VECTOR('',#4657,10.);
#1370=VECTOR('',#4658,10.);
#1371=VECTOR('',#4661,10.);
#1372=VECTOR('',#4666,10.);
#1373=VECTOR('',#4667,10.);
#1374=VECTOR('',#4670,10.);
#1375=VECTOR('',#4675,10.);
#1376=VECTOR('',#4680,10.);
#1377=VECTOR('',#4681,10.);
#1378=VECTOR('',#4684,10.);
#1379=VECTOR('',#4685,10.);
#1380=VECTOR('',#4700,10.);
#1381=VECTOR('',#4703,10.);
#1382=VECTOR('',#4708,10.);
#1383=VECTOR('',#4709,10.);
#1384=VECTOR('',#4712,10.);
#1385=VECTOR('',#4715,10.);
#1386=VECTOR('',#4718,10.);
#1387=VECTOR('',#4721,10.);
#1388=VECTOR('',#4726,10.);
#1389=VECTOR('',#4729,10.);
#1390=VECTOR('',#4732,10.);
#1391=VECTOR('',#4741,2.);
#1392=VECTOR('',#4744,2.);
#1393=VECTOR('',#4749,10.);
#1394=VECTOR('',#4750,10.);
#1395=VECTOR('',#4751,10.);
#1396=VECTOR('',#4756,10.);
#1397=VECTOR('',#4759,10.);
#1398=VECTOR('',#4760,10.);
#1399=VECTOR('',#4765,10.);
#1400=VECTOR('',#4768,10.);
#1401=VECTOR('',#4769,10.);
#1402=VECTOR('',#4776,10.);
#1403=VECTOR('',#4777,10.);
#1404=VECTOR('',#4778,10.);
#1405=VECTOR('',#4781,10.);
#1406=VECTOR('',#4786,10.);
#1407=VECTOR('',#4787,10.);
#1408=VECTOR('',#4790,10.);
#1409=VECTOR('',#4791,10.);
#1410=VECTOR('',#4792,10.);
#1411=VECTOR('',#4797,10.);
#1412=VECTOR('',#4800,10.);
#1413=VECTOR('',#4807,10.);
#1414=VECTOR('',#4810,10.);
#1415=VECTOR('',#4817,10.);
#1416=VECTOR('',#4820,10.);
#1417=VECTOR('',#4823,10.);
#1418=VECTOR('',#4826,10.);
#1419=VECTOR('',#4829,10.);
#1420=VECTOR('',#4834,10.);
#1421=VECTOR('',#4839,10.);
#1422=VECTOR('',#4840,10.);
#1423=VECTOR('',#4843,10.);
#1424=VECTOR('',#4844,10.);
#1425=VECTOR('',#4845,10.);
#1426=VECTOR('',#4850,10.);
#1427=VECTOR('',#4853,10.);
#1428=VECTOR('',#4854,10.);
#1429=VECTOR('',#4859,10.);
#1430=VECTOR('',#4862,10.);
#1431=VECTOR('',#4863,10.);
#1432=VECTOR('',#4870,10.);
#1433=VECTOR('',#4871,10.);
#1434=VECTOR('',#4872,10.);
#1435=VECTOR('',#4875,10.);
#1436=VECTOR('',#4880,10.);
#1437=VECTOR('',#4881,10.);
#1438=VECTOR('',#4884,10.);
#1439=VECTOR('',#4885,10.);
#1440=VECTOR('',#4886,10.);
#1441=VECTOR('',#4891,10.);
#1442=VECTOR('',#4894,10.);
#1443=VECTOR('',#4901,10.);
#1444=VECTOR('',#4904,10.);
#1445=VECTOR('',#4911,10.);
#1446=VECTOR('',#4914,10.);
#1447=VECTOR('',#4915,10.);
#1448=VECTOR('',#4922,10.);
#1449=VECTOR('',#4925,10.);
#1450=VECTOR('',#4928,10.);
#1451=VECTOR('',#4933,10.);
#1452=VECTOR('',#4938,10.);
#1453=VECTOR('',#4939,10.);
#1454=VECTOR('',#4942,10.);
#1455=VECTOR('',#4945,10.);
#1456=VECTOR('',#4948,10.);
#1457=VECTOR('',#4951,10.);
#1458=VECTOR('',#4954,10.);
#1459=VECTOR('',#4957,10.);
#1460=VECTOR('',#4960,10.);
#1461=VECTOR('',#4965,10.);
#1462=VECTOR('',#4970,10.);
#1463=VECTOR('',#4973,10.);
#1464=VECTOR('',#4976,10.);
#1465=VECTOR('',#4979,10.);
#1466=VECTOR('',#4984,10.);
#1467=VECTOR('',#4985,10.);
#1468=VECTOR('',#4986,10.);
#1469=VECTOR('',#4991,10.);
#1470=VECTOR('',#4994,10.);
#1471=VECTOR('',#4997,10.);
#1472=VECTOR('',#5000,10.);
#1473=VECTOR('',#5007,10.);
#1474=VECTOR('',#5010,10.);
#1475=VECTOR('',#5013,10.);
#1476=VECTOR('',#5014,10.);
#1477=VECTOR('',#5019,10.);
#1478=VECTOR('',#5022,10.);
#1479=VECTOR('',#5023,10.);
#1480=VECTOR('',#5028,10.);
#1481=VECTOR('',#5031,10.);
#1482=VECTOR('',#5036,10.);
#1483=VECTOR('',#5037,10.);
#1484=VECTOR('',#5042,10.);
#1485=VECTOR('',#5043,10.);
#1486=VECTOR('',#5044,10.);
#1487=VECTOR('',#5049,10.);
#1488=VECTOR('',#5052,10.);
#1489=VECTOR('',#5057,10.);
#1490=VECTOR('',#5060,10.);
#1491=VECTOR('',#5063,10.);
#1492=VECTOR('',#5068,10.);
#1493=VECTOR('',#5071,10.);
#1494=VECTOR('',#5080,10.);
#1495=VECTOR('',#5085,3.50000000000001);
#1496=VECTOR('',#5088,3.50000000000001);
#1497=VECTOR('',#5091,3.50000000000001);
#1498=VECTOR('',#5094,3.50000000000001);
#1499=VECTOR('',#5101,10.);
#1500=VECTOR('',#5104,10.);
#1501=VECTOR('',#5107,10.);
#1502=VECTOR('',#5110,10.);
#1503=VECTOR('',#5111,10.);
#1504=VECTOR('',#5112,10.);
#1505=VECTOR('',#5115,10.);
#1506=VECTOR('',#5118,10.);
#1507=VECTOR('',#5121,10.);
#1508=VECTOR('',#5124,10.);
#1509=VECTOR('',#5127,10.);
#1510=VECTOR('',#5130,10.);
#1511=VECTOR('',#5131,10.);
#1512=VECTOR('',#5132,10.);
#1513=VECTOR('',#5135,10.);
#1514=VECTOR('',#5138,10.);
#1515=VECTOR('',#5139,10.);
#1516=VECTOR('',#5140,10.);
#1517=VECTOR('',#5147,10.);
#1518=VECTOR('',#5148,10.);
#1519=VECTOR('',#5153,10.);
#1520=VECTOR('',#5158,10.);
#1521=VECTOR('',#5159,10.);
#1522=VECTOR('',#5162,10.);
#1523=VECTOR('',#5163,10.);
#1524=VECTOR('',#5168,10.);
#1525=VECTOR('',#5173,10.);
#1526=VECTOR('',#5174,10.);
#1527=VECTOR('',#5177,10.);
#1528=VECTOR('',#5178,10.);
#1529=VECTOR('',#5183,10.);
#1530=VECTOR('',#5188,10.);
#1531=VECTOR('',#5189,10.);
#1532=VECTOR('',#5192,10.);
#1533=VECTOR('',#5193,10.);
#1534=VECTOR('',#5198,10.);
#1535=VECTOR('',#5201,10.);
#1536=VECTOR('',#5204,10.);
#1537=VECTOR('',#5205,10.);
#1538=VECTOR('',#5206,10.);
#1539=VECTOR('',#5207,10.);
#1540=VECTOR('',#5208,10.);
#1541=VECTOR('',#5209,10.);
#1542=VECTOR('',#5216,10.);
#1543=VECTOR('',#5219,10.);
#1544=VECTOR('',#5222,10.);
#1545=VECTOR('',#5223,10.);
#1546=VECTOR('',#5224,10.);
#1547=VECTOR('',#5225,10.);
#1548=VECTOR('',#5226,10.);
#1549=VECTOR('',#5227,10.);
#1550=VECTOR('',#5228,10.);
#1551=VECTOR('',#5231,10.);
#1552=VECTOR('',#5232,10.);
#1553=VECTOR('',#5233,10.);
#1554=VECTOR('',#5244,10.);
#1555=VECTOR('',#5245,10.);
#1556=VECTOR('',#5252,10.);
#1557=VECTOR('',#5255,10.);
#1558=VECTOR('',#5258,10.);
#1559=VECTOR('',#5259,10.);
#1560=VECTOR('',#5260,10.);
#1561=VECTOR('',#5263,10.);
#1562=VECTOR('',#5264,10.);
#1563=VECTOR('',#5265,10.);
#1564=VECTOR('',#5270,10.);
#1565=VECTOR('',#5273,10.);
#1566=VECTOR('',#5276,10.);
#1567=VECTOR('',#5277,10.);
#1568=VECTOR('',#5280,10.);
#1569=VECTOR('',#5281,10.);
#1570=VECTOR('',#5286,10.);
#1571=VECTOR('',#5289,10.);
#1572=VECTOR('',#5292,10.);
#1573=VECTOR('',#5293,10.);
#1574=VECTOR('',#5298,10.);
#1575=VECTOR('',#5303,10.);
#1576=VECTOR('',#5304,10.);
#1577=VECTOR('',#5305,10.);
#1578=VECTOR('',#5306,10.);
#1579=VECTOR('',#5311,10.);
#1580=VECTOR('',#5312,10.);
#1581=VECTOR('',#5315,10.);
#1582=VECTOR('',#5316,10.);
#1583=VECTOR('',#5321,10.);
#1584=VECTOR('',#5324,10.);
#1585=VECTOR('',#5331,1.99999999999999);
#1586=VECTOR('',#5336,1.99999999999999);
#1587=VECTOR('',#5341,1.99999999999999);
#1588=VECTOR('',#5346,1.99999999999999);
#1589=VECTOR('',#5351,10.);
#1590=VECTOR('',#5354,10.);
#1591=VECTOR('',#5355,10.);
#1592=VECTOR('',#5358,10.);
#1593=VECTOR('',#5361,10.);
#1594=VECTOR('',#5362,10.);
#1595=VECTOR('',#5365,10.);
#1596=VECTOR('',#5366,10.);
#1597=VECTOR('',#5369,10.);
#1598=VECTOR('',#5372,10.);
#1599=VECTOR('',#5375,10.);
#1600=VECTOR('',#5386,10.);
#1601=VECTOR('',#5389,10.);
#1602=VECTOR('',#5396,10.);
#1603=VECTOR('',#5399,2.);
#1604=VECTOR('',#5402,2.);
#1605=VECTOR('',#5405,2.);
#1606=VECTOR('',#5410,2.);
#1607=VERTEX_POINT('',#5418);
#1608=VERTEX_POINT('',#5419);
#1609=VERTEX_POINT('',#5421);
#1610=VERTEX_POINT('',#5423);
#1611=VERTEX_POINT('',#5427);
#1612=VERTEX_POINT('',#5428);
#1613=VERTEX_POINT('',#5433);
#1614=VERTEX_POINT('',#5434);
#1615=VERTEX_POINT('',#5442);
#1616=VERTEX_POINT('',#5444);
#1617=VERTEX_POINT('',#5448);
#1618=VERTEX_POINT('',#5452);
#1619=VERTEX_POINT('',#5453);
#1620=VERTEX_POINT('',#5455);
#1621=VERTEX_POINT('',#5457);
#1622=VERTEX_POINT('',#5459);
#1623=VERTEX_POINT('',#5461);
#1624=VERTEX_POINT('',#5463);
#1625=VERTEX_POINT('',#5465);
#1626=VERTEX_POINT('',#5467);
#1627=VERTEX_POINT('',#5469);
#1628=VERTEX_POINT('',#5471);
#1629=VERTEX_POINT('',#5473);
#1630=VERTEX_POINT('',#5475);
#1631=VERTEX_POINT('',#5477);
#1632=VERTEX_POINT('',#5479);
#1633=VERTEX_POINT('',#5481);
#1634=VERTEX_POINT('',#5483);
#1635=VERTEX_POINT('',#5485);
#1636=VERTEX_POINT('',#5488);
#1637=VERTEX_POINT('',#5489);
#1638=VERTEX_POINT('',#5491);
#1639=VERTEX_POINT('',#5493);
#1640=VERTEX_POINT('',#5495);
#1641=VERTEX_POINT('',#5497);
#1642=VERTEX_POINT('',#5499);
#1643=VERTEX_POINT('',#5501);
#1644=VERTEX_POINT('',#5504);
#1645=VERTEX_POINT('',#5505);
#1646=VERTEX_POINT('',#5507);
#1647=VERTEX_POINT('',#5509);
#1648=VERTEX_POINT('',#5511);
#1649=VERTEX_POINT('',#5513);
#1650=VERTEX_POINT('',#5516);
#1651=VERTEX_POINT('',#5518);
#1652=VERTEX_POINT('',#5520);
#1653=VERTEX_POINT('',#5522);
#1654=VERTEX_POINT('',#5524);
#1655=VERTEX_POINT('',#5525);
#1656=VERTEX_POINT('',#5527);
#1657=VERTEX_POINT('',#5529);
#1658=VERTEX_POINT('',#5531);
#1659=VERTEX_POINT('',#5533);
#1660=VERTEX_POINT('',#5535);
#1661=VERTEX_POINT('',#5538);
#1662=VERTEX_POINT('',#5539);
#1663=VERTEX_POINT('',#5541);
#1664=VERTEX_POINT('',#5543);
#1665=VERTEX_POINT('',#5545);
#1666=VERTEX_POINT('',#5547);
#1667=VERTEX_POINT('',#5551);
#1668=VERTEX_POINT('',#5552);
#1669=VERTEX_POINT('',#5554);
#1670=VERTEX_POINT('',#5560);
#1671=VERTEX_POINT('',#5564);
#1672=VERTEX_POINT('',#5573);
#1673=VERTEX_POINT('',#5574);
#1674=VERTEX_POINT('',#5576);
#1675=VERTEX_POINT('',#5578);
#1676=VERTEX_POINT('',#5580);
#1677=VERTEX_POINT('',#5582);
#1678=VERTEX_POINT('',#5584);
#1679=VERTEX_POINT('',#5586);
#1680=VERTEX_POINT('',#5588);
#1681=VERTEX_POINT('',#5590);
#1682=VERTEX_POINT('',#5592);
#1683=VERTEX_POINT('',#5594);
#1684=VERTEX_POINT('',#5596);
#1685=VERTEX_POINT('',#5598);
#1686=VERTEX_POINT('',#5600);
#1687=VERTEX_POINT('',#5602);
#1688=VERTEX_POINT('',#5604);
#1689=VERTEX_POINT('',#5606);
#1690=VERTEX_POINT('',#5609);
#1691=VERTEX_POINT('',#5610);
#1692=VERTEX_POINT('',#5612);
#1693=VERTEX_POINT('',#5614);
#1694=VERTEX_POINT('',#5616);
#1695=VERTEX_POINT('',#5618);
#1696=VERTEX_POINT('',#5621);
#1697=VERTEX_POINT('',#5622);
#1698=VERTEX_POINT('',#5624);
#1699=VERTEX_POINT('',#5626);
#1700=VERTEX_POINT('',#5628);
#1701=VERTEX_POINT('',#5630);
#1702=VERTEX_POINT('',#5633);
#1703=VERTEX_POINT('',#5635);
#1704=VERTEX_POINT('',#5637);
#1705=VERTEX_POINT('',#5639);
#1706=VERTEX_POINT('',#5641);
#1707=VERTEX_POINT('',#5642);
#1708=VERTEX_POINT('',#5644);
#1709=VERTEX_POINT('',#5646);
#1710=VERTEX_POINT('',#5648);
#1711=VERTEX_POINT('',#5650);
#1712=VERTEX_POINT('',#5652);
#1713=VERTEX_POINT('',#5654);
#1714=VERTEX_POINT('',#5657);
#1715=VERTEX_POINT('',#5658);
#1716=VERTEX_POINT('',#5660);
#1717=VERTEX_POINT('',#5662);
#1718=VERTEX_POINT('',#5664);
#1719=VERTEX_POINT('',#5666);
#1720=VERTEX_POINT('',#5668);
#1721=VERTEX_POINT('',#5672);
#1722=VERTEX_POINT('',#5673);
#1723=VERTEX_POINT('',#5675);
#1724=VERTEX_POINT('',#5677);
#1725=VERTEX_POINT('',#5681);
#1726=VERTEX_POINT('',#5683);
#1727=VERTEX_POINT('',#5687);
#1728=VERTEX_POINT('',#5691);
#1729=VERTEX_POINT('',#5695);
#1730=VERTEX_POINT('',#5702);
#1731=VERTEX_POINT('',#5703);
#1732=VERTEX_POINT('',#5705);
#1733=VERTEX_POINT('',#5711);
#1734=VERTEX_POINT('',#5715);
#1735=VERTEX_POINT('',#5717);
#1736=VERTEX_POINT('',#5721);
#1737=VERTEX_POINT('',#5739);
#1738=VERTEX_POINT('',#5744);
#1739=VERTEX_POINT('',#5748);
#1740=VERTEX_POINT('',#5758);
#1741=VERTEX_POINT('',#5760);
#1742=VERTEX_POINT('',#5764);
#1743=VERTEX_POINT('',#5766);
#1744=VERTEX_POINT('',#5770);
#1745=VERTEX_POINT('',#5774);
#1746=VERTEX_POINT('',#5778);
#1747=VERTEX_POINT('',#5782);
#1748=VERTEX_POINT('',#5786);
#1749=VERTEX_POINT('',#5790);
#1750=VERTEX_POINT('',#5794);
#1751=VERTEX_POINT('',#5798);
#1752=VERTEX_POINT('',#5802);
#1753=VERTEX_POINT('',#5809);
#1754=VERTEX_POINT('',#5810);
#1755=VERTEX_POINT('',#5812);
#1756=VERTEX_POINT('',#5817);
#1757=VERTEX_POINT('',#5819);
#1758=VERTEX_POINT('',#5823);
#1759=VERTEX_POINT('',#5827);
#1760=VERTEX_POINT('',#5831);
#1761=VERTEX_POINT('',#5835);
#1762=VERTEX_POINT('',#5839);
#1763=VERTEX_POINT('',#5843);
#1764=VERTEX_POINT('',#5847);
#1765=VERTEX_POINT('',#5851);
#1766=VERTEX_POINT('',#5882);
#1767=VERTEX_POINT('',#5892);
#1768=VERTEX_POINT('',#5897);
#1769=VERTEX_POINT('',#5901);
#1770=VERTEX_POINT('',#5903);
#1771=VERTEX_POINT('',#5907);
#1772=VERTEX_POINT('',#5911);
#1773=VERTEX_POINT('',#5915);
#1774=VERTEX_POINT('',#5919);
#1775=VERTEX_POINT('',#5925);
#1776=VERTEX_POINT('',#5927);
#1777=VERTEX_POINT('',#5931);
#1778=VERTEX_POINT('',#5935);
#1779=VERTEX_POINT('',#5939);
#1780=VERTEX_POINT('',#5940);
#1781=VERTEX_POINT('',#5945);
#1782=VERTEX_POINT('',#5949);
#1783=VERTEX_POINT('',#5953);
#1784=VERTEX_POINT('',#5957);
#1785=VERTEX_POINT('',#5961);
#1786=VERTEX_POINT('',#5967);
#1787=VERTEX_POINT('',#5969);
#1788=VERTEX_POINT('',#5973);
#1789=VERTEX_POINT('',#5977);
#1790=VERTEX_POINT('',#5981);
#1791=VERTEX_POINT('',#5985);
#1792=VERTEX_POINT('',#5987);
#1793=VERTEX_POINT('',#5991);
#1794=VERTEX_POINT('',#5995);
#1795=VERTEX_POINT('',#5999);
#1796=VERTEX_POINT('',#6003);
#1797=VERTEX_POINT('',#6009);
#1798=VERTEX_POINT('',#6011);
#1799=VERTEX_POINT('',#6015);
#1800=VERTEX_POINT('',#6019);
#1801=VERTEX_POINT('',#6023);
#1802=VERTEX_POINT('',#6025);
#1803=VERTEX_POINT('',#6029);
#1804=VERTEX_POINT('',#6033);
#1805=VERTEX_POINT('',#6037);
#1806=VERTEX_POINT('',#6041);
#1807=VERTEX_POINT('',#6045);
#1808=VERTEX_POINT('',#6049);
#1809=VERTEX_POINT('',#6055);
#1810=VERTEX_POINT('',#6057);
#1811=VERTEX_POINT('',#6061);
#1812=VERTEX_POINT('',#6065);
#1813=VERTEX_POINT('',#6069);
#1814=VERTEX_POINT('',#6074);
#1815=VERTEX_POINT('',#6086);
#1816=VERTEX_POINT('',#6090);
#1817=VERTEX_POINT('',#6103);
#1818=VERTEX_POINT('',#6105);
#1819=VERTEX_POINT('',#6127);
#1820=VERTEX_POINT('',#6131);
#1821=VERTEX_POINT('',#6145);
#1822=VERTEX_POINT('',#6150);
#1823=VERTEX_POINT('',#6183);
#1824=VERTEX_POINT('',#6184);
#1825=VERTEX_POINT('',#6186);
#1826=VERTEX_POINT('',#6188);
#1827=VERTEX_POINT('',#6192);
#1828=VERTEX_POINT('',#6194);
#1829=VERTEX_POINT('',#6196);
#1830=VERTEX_POINT('',#6198);
#1831=VERTEX_POINT('',#6200);
#1832=VERTEX_POINT('',#6202);
#1833=VERTEX_POINT('',#6204);
#1834=VERTEX_POINT('',#6206);
#1835=VERTEX_POINT('',#6208);
#1836=VERTEX_POINT('',#6210);
#1837=VERTEX_POINT('',#6212);
#1838=VERTEX_POINT('',#6214);
#1839=VERTEX_POINT('',#6216);
#1840=VERTEX_POINT('',#6218);
#1841=VERTEX_POINT('',#6220);
#1842=VERTEX_POINT('',#6222);
#1843=VERTEX_POINT('',#6224);
#1844=VERTEX_POINT('',#6226);
#1845=VERTEX_POINT('',#6228);
#1846=VERTEX_POINT('',#6230);
#1847=VERTEX_POINT('',#6232);
#1848=VERTEX_POINT('',#6234);
#1849=VERTEX_POINT('',#6236);
#1850=VERTEX_POINT('',#6238);
#1851=VERTEX_POINT('',#6241);
#1852=VERTEX_POINT('',#6243);
#1853=VERTEX_POINT('',#6246);
#1854=VERTEX_POINT('',#6250);
#1855=VERTEX_POINT('',#6254);
#1856=VERTEX_POINT('',#6255);
#1857=VERTEX_POINT('',#6260);
#1858=VERTEX_POINT('',#6264);
#1859=VERTEX_POINT('',#6268);
#1860=VERTEX_POINT('',#6269);
#1861=VERTEX_POINT('',#6274);
#1862=VERTEX_POINT('',#6278);
#1863=VERTEX_POINT('',#6282);
#1864=VERTEX_POINT('',#6283);
#1865=VERTEX_POINT('',#6288);
#1866=VERTEX_POINT('',#6291);
#1867=VERTEX_POINT('',#6294);
#1868=VERTEX_POINT('',#6296);
#1869=VERTEX_POINT('',#6300);
#1870=VERTEX_POINT('',#6302);
#1871=VERTEX_POINT('',#6304);
#1872=VERTEX_POINT('',#6306);
#1873=VERTEX_POINT('',#6308);
#1874=VERTEX_POINT('',#6311);
#1875=VERTEX_POINT('',#6314);
#1876=VERTEX_POINT('',#6315);
#1877=VERTEX_POINT('',#6317);
#1878=VERTEX_POINT('',#6319);
#1879=VERTEX_POINT('',#6323);
#1880=VERTEX_POINT('',#6325);
#1881=VERTEX_POINT('',#6327);
#1882=VERTEX_POINT('',#6329);
#1883=VERTEX_POINT('',#6331);
#1884=VERTEX_POINT('',#6333);
#1885=VERTEX_POINT('',#6337);
#1886=VERTEX_POINT('',#6339);
#1887=VERTEX_POINT('',#6342);
#1888=VERTEX_POINT('',#6348);
#1889=VERTEX_POINT('',#6351);
#1890=VERTEX_POINT('',#6354);
#1891=VERTEX_POINT('',#6355);
#1892=VERTEX_POINT('',#6357);
#1893=VERTEX_POINT('',#6359);
#1894=VERTEX_POINT('',#6363);
#1895=VERTEX_POINT('',#6365);
#1896=VERTEX_POINT('',#6369);
#1897=VERTEX_POINT('',#6374);
#1898=VERTEX_POINT('',#6375);
#1899=VERTEX_POINT('',#6377);
#1900=VERTEX_POINT('',#6379);
#1901=VERTEX_POINT('',#6389);
#1902=VERTEX_POINT('',#6390);
#1903=VERTEX_POINT('',#6392);
#1904=VERTEX_POINT('',#6394);
#1905=VERTEX_POINT('',#6401);
#1906=VERTEX_POINT('',#6403);
#1907=VERTEX_POINT('',#6408);
#1908=VERTEX_POINT('',#6413);
#1909=VERTEX_POINT('',#6414);
#1910=VERTEX_POINT('',#6419);
#1911=VERTEX_POINT('',#6423);
#1912=VERTEX_POINT('',#6428);
#1913=VERTEX_POINT('',#6431);
#1914=VERTEX_POINT('',#6433);
#1915=VERTEX_POINT('',#6439);
#1916=VERTEX_POINT('',#6443);
#1917=VERTEX_POINT('',#6445);
#1918=VERTEX_POINT('',#6451);
#1919=VERTEX_POINT('',#6457);
#1920=VERTEX_POINT('',#6461);
#1921=VERTEX_POINT('',#6470);
#1922=VERTEX_POINT('',#6472);
#1923=VERTEX_POINT('',#6474);
#1924=VERTEX_POINT('',#6476);
#1925=EDGE_CURVE('',#1607,#1608,#885,.T.);
#1926=EDGE_CURVE('',#1608,#1609,#709,.T.);
#1927=EDGE_CURVE('',#1609,#1610,#886,.T.);
#1928=EDGE_CURVE('',#1610,#1607,#710,.T.);
#1929=EDGE_CURVE('',#1611,#1612,#887,.T.);
#1930=EDGE_CURVE('',#1612,#1608,#888,.T.);
#1931=EDGE_CURVE('',#1607,#1611,#889,.T.);
#1932=EDGE_CURVE('',#1613,#1614,#890,.T.);
#1933=EDGE_CURVE('',#1614,#1612,#711,.T.);
#1934=EDGE_CURVE('',#1611,#1613,#712,.T.);
#1935=EDGE_CURVE('',#1613,#1610,#891,.T.);
#1936=EDGE_CURVE('',#1609,#1614,#892,.T.);
#1937=EDGE_CURVE('',#1615,#1609,#893,.T.);
#1938=EDGE_CURVE('',#1616,#1615,#894,.T.);
#1939=EDGE_CURVE('',#1614,#1616,#895,.T.);
#1940=EDGE_CURVE('',#1608,#1617,#896,.T.);
#1941=EDGE_CURVE('',#1615,#1617,#713,.T.);
#1942=EDGE_CURVE('',#1618,#1619,#897,.T.);
#1943=EDGE_CURVE('',#1620,#1618,#898,.T.);
#1944=EDGE_CURVE('',#1621,#1620,#899,.T.);
#1945=EDGE_CURVE('',#1622,#1621,#714,.T.);
#1946=EDGE_CURVE('',#1623,#1622,#715,.T.);
#1947=EDGE_CURVE('',#1624,#1623,#900,.T.);
#1948=EDGE_CURVE('',#1625,#1624,#716,.T.);
#1949=EDGE_CURVE('',#1626,#1625,#901,.T.);
#1950=EDGE_CURVE('',#1627,#1626,#717,.T.);
#1951=EDGE_CURVE('',#1628,#1627,#902,.T.);
#1952=EDGE_CURVE('',#1629,#1628,#718,.T.);
#1953=EDGE_CURVE('',#1630,#1629,#719,.T.);
#1954=EDGE_CURVE('',#1631,#1630,#903,.T.);
#1955=EDGE_CURVE('',#1632,#1631,#904,.T.);
#1956=EDGE_CURVE('',#1633,#1632,#905,.T.);
#1957=EDGE_CURVE('',#1634,#1633,#720,.T.);
#1958=EDGE_CURVE('',#1635,#1634,#906,.T.);
#1959=EDGE_CURVE('',#1619,#1635,#721,.T.);
#1960=EDGE_CURVE('',#1636,#1637,#722,.T.);
#1961=EDGE_CURVE('',#1638,#1636,#907,.T.);
#1962=EDGE_CURVE('',#1639,#1638,#723,.T.);
#1963=EDGE_CURVE('',#1640,#1639,#724,.T.);
#1964=EDGE_CURVE('',#1641,#1640,#725,.T.);
#1965=EDGE_CURVE('',#1642,#1641,#726,.T.);
#1966=EDGE_CURVE('',#1643,#1642,#727,.T.);
#1967=EDGE_CURVE('',#1637,#1643,#908,.T.);
#1968=EDGE_CURVE('',#1644,#1645,#909,.T.);
#1969=EDGE_CURVE('',#1646,#1644,#728,.T.);
#1970=EDGE_CURVE('',#1647,#1646,#910,.T.);
#1971=EDGE_CURVE('',#1648,#1647,#729,.T.);
#1972=EDGE_CURVE('',#1649,#1648,#911,.T.);
#1973=EDGE_CURVE('',#1645,#1649,#730,.T.);
#1974=EDGE_CURVE('',#1650,#1650,#731,.T.);
#1975=EDGE_CURVE('',#1651,#1651,#732,.T.);
#1976=EDGE_CURVE('',#1652,#1652,#733,.T.);
#1977=EDGE_CURVE('',#1653,#1653,#734,.T.);
#1978=EDGE_CURVE('',#1654,#1655,#912,.T.);
#1979=EDGE_CURVE('',#1656,#1654,#735,.T.);
#1980=EDGE_CURVE('',#1657,#1656,#736,.T.);
#1981=EDGE_CURVE('',#1658,#1657,#737,.T.);
#1982=EDGE_CURVE('',#1659,#1658,#738,.T.);
#1983=EDGE_CURVE('',#1660,#1659,#739,.T.);
#1984=EDGE_CURVE('',#1655,#1660,#913,.T.);
#1985=EDGE_CURVE('',#1661,#1662,#914,.T.);
#1986=EDGE_CURVE('',#1663,#1661,#740,.T.);
#1987=EDGE_CURVE('',#1664,#1663,#915,.T.);
#1988=EDGE_CURVE('',#1665,#1664,#741,.T.);
#1989=EDGE_CURVE('',#1666,#1665,#916,.T.);
#1990=EDGE_CURVE('',#1662,#1666,#742,.T.);
#1991=EDGE_CURVE('',#1667,#1668,#917,.T.);
#1992=EDGE_CURVE('',#1668,#1669,#918,.T.);
#1993=EDGE_CURVE('',#1669,#1617,#919,.T.);
#1994=EDGE_CURVE('',#1617,#1667,#920,.T.);
#1995=EDGE_CURVE('',#1667,#1616,#743,.T.);
#1996=EDGE_CURVE('',#1616,#1670,#921,.T.);
#1997=EDGE_CURVE('',#1670,#1668,#744,.T.);
#1998=EDGE_CURVE('',#1615,#1671,#922,.T.);
#1999=EDGE_CURVE('',#1671,#1670,#923,.T.);
#2000=EDGE_CURVE('',#1669,#1671,#745,.T.);
#2001=EDGE_CURVE('',#1667,#1612,#924,.T.);
#2002=EDGE_CURVE('',#1672,#1673,#925,.T.);
#2003=EDGE_CURVE('',#1674,#1672,#746,.T.);
#2004=EDGE_CURVE('',#1675,#1674,#926,.T.);
#2005=EDGE_CURVE('',#1676,#1675,#747,.T.);
#2006=EDGE_CURVE('',#1677,#1676,#927,.T.);
#2007=EDGE_CURVE('',#1678,#1677,#928,.T.);
#2008=EDGE_CURVE('',#1679,#1678,#929,.T.);
#2009=EDGE_CURVE('',#1680,#1679,#748,.T.);
#2010=EDGE_CURVE('',#1681,#1680,#749,.T.);
#2011=EDGE_CURVE('',#1682,#1681,#930,.T.);
#2012=EDGE_CURVE('',#1683,#1682,#750,.T.);
#2013=EDGE_CURVE('',#1684,#1683,#931,.T.);
#2014=EDGE_CURVE('',#1685,#1684,#751,.T.);
#2015=EDGE_CURVE('',#1686,#1685,#932,.T.);
#2016=EDGE_CURVE('',#1687,#1686,#752,.T.);
#2017=EDGE_CURVE('',#1688,#1687,#753,.T.);
#2018=EDGE_CURVE('',#1689,#1688,#933,.T.);
#2019=EDGE_CURVE('',#1673,#1689,#934,.T.);
#2020=EDGE_CURVE('',#1690,#1691,#935,.T.);
#2021=EDGE_CURVE('',#1692,#1690,#754,.T.);
#2022=EDGE_CURVE('',#1693,#1692,#936,.T.);
#2023=EDGE_CURVE('',#1694,#1693,#755,.T.);
#2024=EDGE_CURVE('',#1695,#1694,#937,.T.);
#2025=EDGE_CURVE('',#1691,#1695,#756,.T.);
#2026=EDGE_CURVE('',#1696,#1697,#938,.T.);
#2027=EDGE_CURVE('',#1698,#1696,#757,.T.);
#2028=EDGE_CURVE('',#1699,#1698,#939,.T.);
#2029=EDGE_CURVE('',#1700,#1699,#758,.T.);
#2030=EDGE_CURVE('',#1701,#1700,#940,.T.);
#2031=EDGE_CURVE('',#1697,#1701,#759,.T.);
#2032=EDGE_CURVE('',#1702,#1702,#760,.T.);
#2033=EDGE_CURVE('',#1703,#1703,#761,.T.);
#2034=EDGE_CURVE('',#1704,#1704,#762,.T.);
#2035=EDGE_CURVE('',#1705,#1705,#763,.T.);
#2036=EDGE_CURVE('',#1706,#1707,#941,.T.);
#2037=EDGE_CURVE('',#1708,#1706,#764,.T.);
#2038=EDGE_CURVE('',#1709,#1708,#765,.T.);
#2039=EDGE_CURVE('',#1710,#1709,#766,.T.);
#2040=EDGE_CURVE('',#1711,#1710,#767,.T.);
#2041=EDGE_CURVE('',#1712,#1711,#768,.T.);
#2042=EDGE_CURVE('',#1713,#1712,#942,.T.);
#2043=EDGE_CURVE('',#1707,#1713,#769,.T.);
#2044=EDGE_CURVE('',#1714,#1715,#943,.T.);
#2045=EDGE_CURVE('',#1716,#1714,#770,.T.);
#2046=EDGE_CURVE('',#1717,#1716,#771,.T.);
#2047=EDGE_CURVE('',#1718,#1717,#772,.T.);
#2048=EDGE_CURVE('',#1719,#1718,#773,.T.);
#2049=EDGE_CURVE('',#1720,#1719,#774,.T.);
#2050=EDGE_CURVE('',#1715,#1720,#944,.T.);
#2051=EDGE_CURVE('',#1721,#1722,#945,.T.);
#2052=EDGE_CURVE('',#1722,#1723,#946,.T.);
#2053=EDGE_CURVE('',#1723,#1724,#947,.T.);
#2054=EDGE_CURVE('',#1724,#1721,#948,.T.);
#2055=EDGE_CURVE('',#1619,#1725,#949,.T.);
#2056=EDGE_CURVE('',#1725,#1726,#950,.T.);
#2057=EDGE_CURVE('',#1726,#1618,#951,.T.);
#2058=EDGE_CURVE('',#1635,#1727,#952,.T.);
#2059=EDGE_CURVE('',#1727,#1725,#775,.T.);
#2060=EDGE_CURVE('',#1634,#1728,#953,.T.);
#2061=EDGE_CURVE('',#1728,#1727,#954,.T.);
#2062=EDGE_CURVE('',#1633,#1729,#955,.T.);
#2063=EDGE_CURVE('',#1729,#1728,#776,.T.);
#2064=EDGE_CURVE('',#1632,#1723,#956,.T.);
#2065=EDGE_CURVE('',#1723,#1729,#957,.T.);
#2066=EDGE_CURVE('',#1730,#1731,#958,.T.);
#2067=EDGE_CURVE('',#1731,#1732,#959,.T.);
#2068=EDGE_CURVE('',#1732,#1726,#960,.T.);
#2069=EDGE_CURVE('',#1726,#1730,#961,.T.);
#2070=EDGE_CURVE('',#1722,#1677,#962,.T.);
#2071=EDGE_CURVE('',#1676,#1733,#963,.T.);
#2072=EDGE_CURVE('',#1733,#1722,#964,.T.);
#2073=EDGE_CURVE('',#1674,#1734,#965,.T.);
#2074=EDGE_CURVE('',#1734,#1735,#966,.T.);
#2075=EDGE_CURVE('',#1735,#1675,#967,.T.);
#2076=EDGE_CURVE('',#1672,#1736,#968,.T.);
#2077=EDGE_CURVE('',#1736,#1734,#777,.T.);
#2078=EDGE_CURVE('',#1673,#1730,#969,.T.);
#2079=EDGE_CURVE('',#1730,#1736,#970,.T.);
#2080=EDGE_CURVE('',#1735,#1733,#778,.T.);
#2081=EDGE_CURVE('',#1673,#1731,#779,.T.);
#2082=EDGE_CURVE('',#1732,#1618,#780,.T.);
#2083=EDGE_CURVE('',#1632,#1724,#781,.T.);
#2084=EDGE_CURVE('',#1721,#1677,#782,.T.);
#2085=EDGE_CURVE('',#1729,#1733,#971,.T.);
#2086=EDGE_CURVE('',#1737,#1737,#783,.T.);
#2087=EDGE_CURVE('',#1735,#1728,#972,.T.);
#2088=EDGE_CURVE('',#1732,#1738,#973,.T.);
#2089=EDGE_CURVE('',#1620,#1738,#784,.T.);
#2090=EDGE_CURVE('',#1739,#1731,#974,.T.);
#2091=EDGE_CURVE('',#1738,#1739,#975,.T.);
#2092=EDGE_CURVE('',#1739,#1689,#785,.T.);
#2093=EDGE_CURVE('',#1727,#1734,#976,.T.);
#2094=EDGE_CURVE('',#1736,#1725,#977,.T.);
#2095=EDGE_CURVE('',#1739,#1740,#978,.T.);
#2096=EDGE_CURVE('',#1740,#1741,#979,.T.);
#2097=EDGE_CURVE('',#1741,#1738,#980,.T.);
#2098=EDGE_CURVE('',#1742,#1631,#981,.T.);
#2099=EDGE_CURVE('',#1630,#1743,#982,.T.);
#2100=EDGE_CURVE('',#1743,#1742,#983,.T.);
#2101=EDGE_CURVE('',#1629,#1744,#984,.T.);
#2102=EDGE_CURVE('',#1744,#1743,#786,.T.);
#2103=EDGE_CURVE('',#1628,#1745,#985,.T.);
#2104=EDGE_CURVE('',#1745,#1744,#787,.T.);
#2105=EDGE_CURVE('',#1627,#1746,#986,.T.);
#2106=EDGE_CURVE('',#1746,#1745,#987,.T.);
#2107=EDGE_CURVE('',#1626,#1747,#988,.T.);
#2108=EDGE_CURVE('',#1747,#1746,#788,.T.);
#2109=EDGE_CURVE('',#1625,#1748,#989,.T.);
#2110=EDGE_CURVE('',#1748,#1747,#990,.T.);
#2111=EDGE_CURVE('',#1624,#1749,#991,.T.);
#2112=EDGE_CURVE('',#1749,#1748,#789,.T.);
#2113=EDGE_CURVE('',#1623,#1750,#992,.T.);
#2114=EDGE_CURVE('',#1750,#1749,#993,.T.);
#2115=EDGE_CURVE('',#1622,#1751,#994,.T.);
#2116=EDGE_CURVE('',#1751,#1750,#790,.T.);
#2117=EDGE_CURVE('',#1621,#1752,#995,.T.);
#2118=EDGE_CURVE('',#1752,#1751,#791,.T.);
#2119=EDGE_CURVE('',#1620,#1741,#996,.T.);
#2120=EDGE_CURVE('',#1741,#1752,#997,.T.);
#2121=EDGE_CURVE('',#1753,#1754,#998,.T.);
#2122=EDGE_CURVE('',#1754,#1755,#999,.T.);
#2123=EDGE_CURVE('',#1755,#1742,#1000,.T.);
#2124=EDGE_CURVE('',#1742,#1753,#1001,.T.);
#2125=EDGE_CURVE('',#1687,#1756,#1002,.T.);
#2126=EDGE_CURVE('',#1756,#1757,#792,.T.);
#2127=EDGE_CURVE('',#1757,#1688,#1003,.T.);
#2128=EDGE_CURVE('',#1686,#1758,#1004,.T.);
#2129=EDGE_CURVE('',#1758,#1756,#793,.T.);
#2130=EDGE_CURVE('',#1685,#1759,#1005,.T.);
#2131=EDGE_CURVE('',#1759,#1758,#1006,.T.);
#2132=EDGE_CURVE('',#1684,#1760,#1007,.T.);
#2133=EDGE_CURVE('',#1760,#1759,#794,.T.);
#2134=EDGE_CURVE('',#1683,#1761,#1008,.T.);
#2135=EDGE_CURVE('',#1761,#1760,#1009,.T.);
#2136=EDGE_CURVE('',#1682,#1762,#1010,.T.);
#2137=EDGE_CURVE('',#1762,#1761,#795,.T.);
#2138=EDGE_CURVE('',#1681,#1763,#1011,.T.);
#2139=EDGE_CURVE('',#1763,#1762,#1012,.T.);
#2140=EDGE_CURVE('',#1680,#1764,#1013,.T.);
#2141=EDGE_CURVE('',#1764,#1763,#796,.T.);
#2142=EDGE_CURVE('',#1679,#1765,#1014,.T.);
#2143=EDGE_CURVE('',#1765,#1764,#797,.T.);
#2144=EDGE_CURVE('',#1678,#1753,#1015,.T.);
#2145=EDGE_CURVE('',#1753,#1765,#1016,.T.);
#2146=EDGE_CURVE('',#1740,#1689,#1017,.T.);
#2147=EDGE_CURVE('',#1757,#1740,#1018,.T.);
#2148=EDGE_CURVE('',#1678,#1754,#798,.T.);
#2149=EDGE_CURVE('',#1755,#1631,#799,.T.);
#2150=EDGE_CURVE('',#1755,#1724,#1019,.T.);
#2151=EDGE_CURVE('',#1721,#1754,#1020,.T.);
#2152=EDGE_CURVE('',#1745,#1763,#1021,.T.);
#2153=EDGE_CURVE('',#1764,#1744,#1022,.T.);
#2154=EDGE_CURVE('',#1762,#1746,#1023,.T.);
#2155=EDGE_CURVE('',#1747,#1761,#1024,.T.);
#2156=EDGE_CURVE('',#1760,#1748,#1025,.T.);
#2157=EDGE_CURVE('',#1752,#1757,#1026,.T.);
#2158=EDGE_CURVE('',#1766,#1766,#800,.T.);
#2159=EDGE_CURVE('',#1749,#1759,#1027,.T.);
#2160=EDGE_CURVE('',#1758,#1750,#1028,.T.);
#2161=EDGE_CURVE('',#1751,#1756,#1029,.T.);
#2162=EDGE_CURVE('',#1767,#1767,#801,.T.);
#2163=EDGE_CURVE('',#1766,#1767,#1030,.T.);
#2164=EDGE_CURVE('',#1737,#1768,#1031,.T.);
#2165=EDGE_CURVE('',#1768,#1768,#802,.T.);
#2166=EDGE_CURVE('',#1769,#1690,#1032,.T.);
#2167=EDGE_CURVE('',#1691,#1770,#1033,.T.);
#2168=EDGE_CURVE('',#1770,#1769,#1034,.T.);
#2169=EDGE_CURVE('',#1769,#1771,#803,.T.);
#2170=EDGE_CURVE('',#1771,#1692,#1035,.T.);
#2171=EDGE_CURVE('',#1772,#1693,#1036,.T.);
#2172=EDGE_CURVE('',#1771,#1772,#1037,.T.);
#2173=EDGE_CURVE('',#1772,#1773,#804,.T.);
#2174=EDGE_CURVE('',#1773,#1694,#1038,.T.);
#2175=EDGE_CURVE('',#1774,#1695,#1039,.T.);
#2176=EDGE_CURVE('',#1773,#1774,#1040,.T.);
#2177=EDGE_CURVE('',#1774,#1770,#805,.T.);
#2178=EDGE_CURVE('',#1775,#1771,#1041,.T.);
#2179=EDGE_CURVE('',#1776,#1775,#1042,.T.);
#2180=EDGE_CURVE('',#1772,#1776,#1043,.T.);
#2181=EDGE_CURVE('',#1769,#1777,#1044,.T.);
#2182=EDGE_CURVE('',#1775,#1777,#806,.T.);
#2183=EDGE_CURVE('',#1778,#1770,#1045,.T.);
#2184=EDGE_CURVE('',#1777,#1778,#1046,.T.);
#2185=EDGE_CURVE('',#1779,#1780,#1047,.T.);
#2186=EDGE_CURVE('',#1780,#1714,#1048,.T.);
#2187=EDGE_CURVE('',#1715,#1779,#1049,.T.);
#2188=EDGE_CURVE('',#1780,#1781,#807,.T.);
#2189=EDGE_CURVE('',#1781,#1716,#1050,.T.);
#2190=EDGE_CURVE('',#1782,#1717,#1051,.T.);
#2191=EDGE_CURVE('',#1781,#1782,#808,.T.);
#2192=EDGE_CURVE('',#1782,#1783,#809,.T.);
#2193=EDGE_CURVE('',#1783,#1718,#1052,.T.);
#2194=EDGE_CURVE('',#1784,#1719,#1053,.T.);
#2195=EDGE_CURVE('',#1783,#1784,#810,.T.);
#2196=EDGE_CURVE('',#1784,#1785,#811,.T.);
#2197=EDGE_CURVE('',#1785,#1720,#1054,.T.);
#2198=EDGE_CURVE('',#1785,#1779,#1055,.T.);
#2199=EDGE_CURVE('',#1782,#1786,#1056,.T.);
#2200=EDGE_CURVE('',#1787,#1786,#812,.T.);
#2201=EDGE_CURVE('',#1787,#1783,#1057,.T.);
#2202=EDGE_CURVE('',#1788,#1781,#1058,.T.);
#2203=EDGE_CURVE('',#1786,#1788,#813,.T.);
#2204=EDGE_CURVE('',#1780,#1789,#1059,.T.);
#2205=EDGE_CURVE('',#1788,#1789,#814,.T.);
#2206=EDGE_CURVE('',#1790,#1779,#1060,.T.);
#2207=EDGE_CURVE('',#1789,#1790,#1061,.T.);
#2208=EDGE_CURVE('',#1791,#1696,#1062,.T.);
#2209=EDGE_CURVE('',#1697,#1792,#1063,.T.);
#2210=EDGE_CURVE('',#1792,#1791,#1064,.T.);
#2211=EDGE_CURVE('',#1791,#1793,#815,.T.);
#2212=EDGE_CURVE('',#1793,#1698,#1065,.T.);
#2213=EDGE_CURVE('',#1794,#1699,#1066,.T.);
#2214=EDGE_CURVE('',#1793,#1794,#1067,.T.);
#2215=EDGE_CURVE('',#1794,#1795,#816,.T.);
#2216=EDGE_CURVE('',#1795,#1700,#1068,.T.);
#2217=EDGE_CURVE('',#1796,#1701,#1069,.T.);
#2218=EDGE_CURVE('',#1795,#1796,#1070,.T.);
#2219=EDGE_CURVE('',#1796,#1792,#817,.T.);
#2220=EDGE_CURVE('',#1797,#1793,#1071,.T.);
#2221=EDGE_CURVE('',#1798,#1797,#1072,.T.);
#2222=EDGE_CURVE('',#1794,#1798,#1073,.T.);
#2223=EDGE_CURVE('',#1791,#1799,#1074,.T.);
#2224=EDGE_CURVE('',#1797,#1799,#818,.T.);
#2225=EDGE_CURVE('',#1800,#1792,#1075,.T.);
#2226=EDGE_CURVE('',#1799,#1800,#1076,.T.);
#2227=EDGE_CURVE('',#1801,#1706,#1077,.T.);
#2228=EDGE_CURVE('',#1707,#1802,#1078,.T.);
#2229=EDGE_CURVE('',#1802,#1801,#1079,.T.);
#2230=EDGE_CURVE('',#1801,#1803,#819,.T.);
#2231=EDGE_CURVE('',#1803,#1708,#1080,.T.);
#2232=EDGE_CURVE('',#1804,#1709,#1081,.T.);
#2233=EDGE_CURVE('',#1803,#1804,#820,.T.);
#2234=EDGE_CURVE('',#1804,#1805,#821,.T.);
#2235=EDGE_CURVE('',#1805,#1710,#1082,.T.);
#2236=EDGE_CURVE('',#1806,#1711,#1083,.T.);
#2237=EDGE_CURVE('',#1805,#1806,#822,.T.);
#2238=EDGE_CURVE('',#1806,#1807,#823,.T.);
#2239=EDGE_CURVE('',#1807,#1712,#1084,.T.);
#2240=EDGE_CURVE('',#1808,#1713,#1085,.T.);
#2241=EDGE_CURVE('',#1807,#1808,#1086,.T.);
#2242=EDGE_CURVE('',#1808,#1802,#824,.T.);
#2243=EDGE_CURVE('',#1804,#1809,#1087,.T.);
#2244=EDGE_CURVE('',#1810,#1809,#825,.T.);
#2245=EDGE_CURVE('',#1810,#1805,#1088,.T.);
#2246=EDGE_CURVE('',#1811,#1803,#1089,.T.);
#2247=EDGE_CURVE('',#1809,#1811,#826,.T.);
#2248=EDGE_CURVE('',#1801,#1812,#1090,.T.);
#2249=EDGE_CURVE('',#1811,#1812,#827,.T.);
#2250=EDGE_CURVE('',#1813,#1802,#1091,.T.);
#2251=EDGE_CURVE('',#1812,#1813,#1092,.T.);
#2252=EDGE_CURVE('',#1637,#1813,#1093,.T.);
#2253=EDGE_CURVE('',#1813,#1814,#828,.T.);
#2254=EDGE_CURVE('',#1814,#1636,#1094,.T.);
#2255=EDGE_CURVE('',#1643,#1812,#1095,.T.);
#2256=EDGE_CURVE('',#1642,#1811,#1096,.T.);
#2257=EDGE_CURVE('',#1641,#1809,#1097,.T.);
#2258=EDGE_CURVE('',#1640,#1810,#1098,.T.);
#2259=EDGE_CURVE('',#1639,#1815,#1099,.T.);
#2260=EDGE_CURVE('',#1815,#1810,#829,.T.);
#2261=EDGE_CURVE('',#1638,#1816,#1100,.T.);
#2262=EDGE_CURVE('',#1816,#1815,#830,.T.);
#2263=EDGE_CURVE('',#1814,#1816,#1101,.T.);
#2264=EDGE_CURVE('',#1806,#1815,#1102,.T.);
#2265=EDGE_CURVE('',#1816,#1807,#1103,.T.);
#2266=EDGE_CURVE('',#1808,#1814,#1104,.T.);
#2267=EDGE_CURVE('',#1817,#1661,#1105,.T.);
#2268=EDGE_CURVE('',#1662,#1818,#1106,.T.);
#2269=EDGE_CURVE('',#1818,#1817,#1107,.T.);
#2270=EDGE_CURVE('',#1817,#1798,#831,.T.);
#2271=EDGE_CURVE('',#1798,#1663,#1108,.T.);
#2272=EDGE_CURVE('',#1797,#1664,#1109,.T.);
#2273=EDGE_CURVE('',#1799,#1665,#1110,.T.);
#2274=EDGE_CURVE('',#1800,#1666,#1111,.T.);
#2275=EDGE_CURVE('',#1800,#1818,#832,.T.);
#2276=EDGE_CURVE('',#1817,#1795,#1112,.T.);
#2277=EDGE_CURVE('',#1796,#1818,#1113,.T.);
#2278=EDGE_CURVE('',#1778,#1644,#1114,.T.);
#2279=EDGE_CURVE('',#1645,#1777,#1115,.T.);
#2280=EDGE_CURVE('',#1778,#1819,#833,.T.);
#2281=EDGE_CURVE('',#1819,#1646,#1116,.T.);
#2282=EDGE_CURVE('',#1820,#1647,#1117,.T.);
#2283=EDGE_CURVE('',#1819,#1820,#1118,.T.);
#2284=EDGE_CURVE('',#1820,#1776,#834,.T.);
#2285=EDGE_CURVE('',#1776,#1648,#1119,.T.);
#2286=EDGE_CURVE('',#1775,#1649,#1120,.T.);
#2287=EDGE_CURVE('',#1820,#1773,#1121,.T.);
#2288=EDGE_CURVE('',#1774,#1819,#1122,.T.);
#2289=EDGE_CURVE('',#1790,#1821,#1123,.T.);
#2290=EDGE_CURVE('',#1821,#1654,#1124,.T.);
#2291=EDGE_CURVE('',#1790,#1655,#1125,.T.);
#2292=EDGE_CURVE('',#1821,#1822,#835,.T.);
#2293=EDGE_CURVE('',#1822,#1656,#1126,.T.);
#2294=EDGE_CURVE('',#1787,#1657,#1127,.T.);
#2295=EDGE_CURVE('',#1822,#1787,#836,.T.);
#2296=EDGE_CURVE('',#1786,#1658,#1128,.T.);
#2297=EDGE_CURVE('',#1788,#1659,#1129,.T.);
#2298=EDGE_CURVE('',#1789,#1660,#1130,.T.);
#2299=EDGE_CURVE('',#1784,#1822,#1131,.T.);
#2300=EDGE_CURVE('',#1821,#1785,#1132,.T.);
#2301=EDGE_CURVE('',#1765,#1743,#1133,.T.);
#2302=EDGE_CURVE('',#1702,#1650,#1134,.T.);
#2303=EDGE_CURVE('',#1703,#1651,#1135,.T.);
#2304=EDGE_CURVE('',#1704,#1652,#1136,.T.);
#2305=EDGE_CURVE('',#1705,#1653,#1137,.T.);
#2306=EDGE_CURVE('',#1823,#1824,#837,.T.);
#2307=EDGE_CURVE('',#1824,#1825,#1138,.T.);
#2308=EDGE_CURVE('',#1825,#1826,#838,.T.);
#2309=EDGE_CURVE('',#1826,#1823,#1139,.T.);
#2310=EDGE_CURVE('',#1827,#1825,#1140,.T.);
#2311=EDGE_CURVE('',#1828,#1827,#839,.T.);
#2312=EDGE_CURVE('',#1828,#1829,#1141,.T.);
#2313=EDGE_CURVE('',#1829,#1830,#1142,.T.);
#2314=EDGE_CURVE('',#1830,#1831,#1143,.T.);
#2315=EDGE_CURVE('',#1832,#1831,#840,.T.);
#2316=EDGE_CURVE('',#1833,#1832,#1144,.T.);
#2317=EDGE_CURVE('',#1834,#1833,#841,.T.);
#2318=EDGE_CURVE('',#1834,#1835,#1145,.T.);
#2319=EDGE_CURVE('',#1836,#1835,#842,.T.);
#2320=EDGE_CURVE('',#1836,#1837,#1146,.T.);
#2321=EDGE_CURVE('',#1838,#1837,#843,.T.);
#2322=EDGE_CURVE('',#1838,#1839,#1147,.T.);
#2323=EDGE_CURVE('',#1840,#1839,#844,.T.);
#2324=EDGE_CURVE('',#1841,#1840,#1148,.T.);
#2325=EDGE_CURVE('',#1842,#1841,#845,.T.);
#2326=EDGE_CURVE('',#1842,#1843,#1149,.T.);
#2327=EDGE_CURVE('',#1843,#1844,#1150,.T.);
#2328=EDGE_CURVE('',#1844,#1845,#1151,.T.);
#2329=EDGE_CURVE('',#1846,#1845,#846,.T.);
#2330=EDGE_CURVE('',#1847,#1846,#1152,.T.);
#2331=EDGE_CURVE('',#1848,#1847,#847,.T.);
#2332=EDGE_CURVE('',#1849,#1848,#1153,.T.);
#2333=EDGE_CURVE('',#1849,#1850,#1154,.T.);
#2334=EDGE_CURVE('',#1850,#1826,#1155,.T.);
#2335=EDGE_CURVE('',#1851,#1851,#848,.T.);
#2336=EDGE_CURVE('',#1852,#1852,#849,.T.);
#2337=EDGE_CURVE('',#1824,#1853,#1156,.T.);
#2338=EDGE_CURVE('',#1827,#1853,#1157,.T.);
#2339=EDGE_CURVE('',#1853,#1854,#850,.T.);
#2340=EDGE_CURVE('',#1854,#1828,#1158,.T.);
#2341=EDGE_CURVE('',#1855,#1856,#851,.T.);
#2342=EDGE_CURVE('',#1856,#1832,#1159,.T.);
#2343=EDGE_CURVE('',#1831,#1855,#1160,.T.);
#2344=EDGE_CURVE('',#1856,#1857,#1161,.T.);
#2345=EDGE_CURVE('',#1833,#1857,#1162,.T.);
#2346=EDGE_CURVE('',#1857,#1858,#852,.T.);
#2347=EDGE_CURVE('',#1858,#1834,#1163,.T.);
#2348=EDGE_CURVE('',#1859,#1860,#853,.T.);
#2349=EDGE_CURVE('',#1860,#1840,#1164,.T.);
#2350=EDGE_CURVE('',#1839,#1859,#1165,.T.);
#2351=EDGE_CURVE('',#1860,#1861,#1166,.T.);
#2352=EDGE_CURVE('',#1841,#1861,#1167,.T.);
#2353=EDGE_CURVE('',#1861,#1862,#854,.T.);
#2354=EDGE_CURVE('',#1862,#1842,#1168,.T.);
#2355=EDGE_CURVE('',#1863,#1864,#855,.T.);
#2356=EDGE_CURVE('',#1864,#1846,#1169,.T.);
#2357=EDGE_CURVE('',#1845,#1863,#1170,.T.);
#2358=EDGE_CURVE('',#1865,#1844,#1171,.T.);
#2359=EDGE_CURVE('',#1863,#1865,#1172,.T.);
#2360=EDGE_CURVE('',#1866,#1866,#856,.T.);
#2361=EDGE_CURVE('',#1847,#1867,#1173,.T.);
#2362=EDGE_CURVE('',#1867,#1868,#857,.T.);
#2363=EDGE_CURVE('',#1868,#1848,#1174,.T.);
#2364=EDGE_CURVE('',#1869,#1868,#1175,.T.);
#2365=EDGE_CURVE('',#1870,#1869,#1176,.T.);
#2366=EDGE_CURVE('',#1871,#1870,#1177,.T.);
#2367=EDGE_CURVE('',#1871,#1872,#1178,.T.);
#2368=EDGE_CURVE('',#1872,#1873,#1179,.T.);
#2369=EDGE_CURVE('',#1849,#1873,#1180,.T.);
#2370=EDGE_CURVE('',#1874,#1874,#858,.T.);
#2371=EDGE_CURVE('',#1875,#1876,#859,.T.);
#2372=EDGE_CURVE('',#1876,#1877,#1181,.T.);
#2373=EDGE_CURVE('',#1877,#1878,#860,.T.);
#2374=EDGE_CURVE('',#1878,#1875,#1182,.T.);
#2375=EDGE_CURVE('',#1878,#1879,#1183,.T.);
#2376=EDGE_CURVE('',#1879,#1880,#1184,.T.);
#2377=EDGE_CURVE('',#1880,#1881,#1185,.T.);
#2378=EDGE_CURVE('',#1882,#1881,#1186,.T.);
#2379=EDGE_CURVE('',#1883,#1882,#1187,.T.);
#2380=EDGE_CURVE('',#1884,#1883,#1188,.T.);
#2381=EDGE_CURVE('',#1875,#1884,#1189,.T.);
#2382=EDGE_CURVE('',#1885,#1877,#1190,.T.);
#2383=EDGE_CURVE('',#1886,#1885,#1191,.T.);
#2384=EDGE_CURVE('',#1879,#1886,#1192,.T.);
#2385=EDGE_CURVE('',#1887,#1887,#861,.T.);
#2386=EDGE_CURVE('',#1869,#1884,#862,.T.);
#2387=EDGE_CURVE('',#1883,#1870,#863,.T.);
#2388=EDGE_CURVE('',#1882,#1888,#1193,.T.);
#2389=EDGE_CURVE('',#1888,#1871,#1194,.T.);
#2390=EDGE_CURVE('',#1889,#1889,#864,.T.);
#2391=EDGE_CURVE('',#1890,#1891,#865,.T.);
#2392=EDGE_CURVE('',#1891,#1892,#1195,.T.);
#2393=EDGE_CURVE('',#1892,#1893,#866,.T.);
#2394=EDGE_CURVE('',#1893,#1890,#1196,.T.);
#2395=EDGE_CURVE('',#1891,#1894,#1197,.T.);
#2396=EDGE_CURVE('',#1895,#1894,#1198,.T.);
#2397=EDGE_CURVE('',#1892,#1895,#1199,.T.);
#2398=EDGE_CURVE('',#1896,#1890,#1200,.T.);
#2399=EDGE_CURVE('',#1886,#1890,#1201,.T.);
#2400=EDGE_CURVE('',#1885,#1896,#1202,.T.);
#2401=EDGE_CURVE('',#1897,#1898,#867,.F.);
#2402=EDGE_CURVE('',#1897,#1899,#1203,.T.);
#2403=EDGE_CURVE('',#1899,#1900,#868,.T.);
#2404=EDGE_CURVE('',#1900,#1898,#1204,.T.);
#2405=EDGE_CURVE('',#1872,#1897,#1205,.T.);
#2406=EDGE_CURVE('',#1888,#1897,#1206,.T.);
#2407=EDGE_CURVE('',#1899,#1893,#1207,.T.);
#2408=EDGE_CURVE('',#1897,#1890,#1208,.T.);
#2409=EDGE_CURVE('',#1901,#1902,#869,.T.);
#2410=EDGE_CURVE('',#1902,#1903,#1209,.T.);
#2411=EDGE_CURVE('',#1903,#1904,#870,.T.);
#2412=EDGE_CURVE('',#1904,#1901,#1210,.T.);
#2413=EDGE_CURVE('',#1903,#1900,#1211,.T.);
#2414=EDGE_CURVE('',#1902,#1898,#1212,.T.);
#2415=EDGE_CURVE('',#1894,#1905,#871,.T.);
#2416=EDGE_CURVE('',#1905,#1906,#1213,.T.);
#2417=EDGE_CURVE('',#1906,#1895,#872,.T.);
#2418=EDGE_CURVE('',#1906,#1904,#1214,.T.);
#2419=EDGE_CURVE('',#1907,#1905,#1215,.T.);
#2420=EDGE_CURVE('',#1850,#1907,#1216,.T.);
#2421=EDGE_CURVE('',#1901,#1873,#1217,.T.);
#2422=EDGE_CURVE('',#1908,#1909,#873,.T.);
#2423=EDGE_CURVE('',#1909,#1836,#1218,.T.);
#2424=EDGE_CURVE('',#1835,#1908,#1219,.T.);
#2425=EDGE_CURVE('',#1910,#1909,#1220,.T.);
#2426=EDGE_CURVE('',#1837,#1910,#1221,.T.);
#2427=EDGE_CURVE('',#1910,#1911,#874,.T.);
#2428=EDGE_CURVE('',#1911,#1838,#1222,.T.);
#2429=EDGE_CURVE('',#1859,#1911,#1223,.T.);
#2430=EDGE_CURVE('',#1912,#1912,#875,.T.);
#2431=EDGE_CURVE('',#1913,#1913,#876,.T.);
#2432=EDGE_CURVE('',#1913,#1914,#1224,.T.);
#2433=EDGE_CURVE('',#1914,#1914,#877,.T.);
#2434=EDGE_CURVE('',#1874,#1866,#1225,.T.);
#2435=EDGE_CURVE('',#1915,#1915,#878,.T.);
#2436=EDGE_CURVE('',#1915,#1912,#1226,.T.);
#2437=EDGE_CURVE('',#1916,#1916,#879,.T.);
#2438=EDGE_CURVE('',#1916,#1917,#1227,.T.);
#2439=EDGE_CURVE('',#1917,#1917,#880,.T.);
#2440=EDGE_CURVE('',#1908,#1858,#1228,.T.);
#2441=EDGE_CURVE('',#1918,#1862,#1229,.T.);
#2442=EDGE_CURVE('',#1918,#1843,#1230,.T.);
#2443=EDGE_CURVE('',#1865,#1918,#1231,.T.);
#2444=EDGE_CURVE('',#1919,#1854,#1232,.T.);
#2445=EDGE_CURVE('',#1919,#1829,#1233,.T.);
#2446=EDGE_CURVE('',#1920,#1919,#1234,.T.);
#2447=EDGE_CURVE('',#1920,#1830,#1235,.T.);
#2448=EDGE_CURVE('',#1855,#1920,#1236,.T.);
#2449=EDGE_CURVE('',#1864,#1867,#1237,.T.);
#2450=EDGE_CURVE('',#1876,#1823,#1238,.T.);
#2451=EDGE_CURVE('',#1921,#1921,#881,.T.);
#2452=EDGE_CURVE('',#1922,#1922,#882,.T.);
#2453=EDGE_CURVE('',#1923,#1923,#883,.T.);
#2454=EDGE_CURVE('',#1924,#1924,#884,.T.);
#2455=EDGE_CURVE('',#1880,#1890,#1239,.T.);
#2456=EDGE_CURVE('',#1897,#1881,#1240,.T.);
#2457=EDGE_CURVE('',#1896,#1907,#1241,.T.);
#2458=EDGE_CURVE('',#1922,#1889,#1242,.T.);
#2459=EDGE_CURVE('',#1923,#1887,#1243,.T.);
#2460=EDGE_CURVE('',#1924,#1852,#1244,.T.);
#2461=EDGE_CURVE('',#1921,#1851,#1245,.T.);
#2462=ORIENTED_EDGE('',*,*,#1925,.T.);
#2463=ORIENTED_EDGE('',*,*,#1926,.T.);
#2464=ORIENTED_EDGE('',*,*,#1927,.T.);
#2465=ORIENTED_EDGE('',*,*,#1928,.T.);
#2466=ORIENTED_EDGE('',*,*,#1929,.T.);
#2467=ORIENTED_EDGE('',*,*,#1930,.T.);
#2468=ORIENTED_EDGE('',*,*,#1925,.F.);
#2469=ORIENTED_EDGE('',*,*,#1931,.T.);
#2470=ORIENTED_EDGE('',*,*,#1932,.T.);
#2471=ORIENTED_EDGE('',*,*,#1933,.T.);
#2472=ORIENTED_EDGE('',*,*,#1929,.F.);
#2473=ORIENTED_EDGE('',*,*,#1934,.T.);
#2474=ORIENTED_EDGE('',*,*,#1932,.F.);
#2475=ORIENTED_EDGE('',*,*,#1935,.T.);
#2476=ORIENTED_EDGE('',*,*,#1927,.F.);
#2477=ORIENTED_EDGE('',*,*,#1936,.T.);
#2478=ORIENTED_EDGE('',*,*,#1936,.F.);
#2479=ORIENTED_EDGE('',*,*,#1937,.F.);
#2480=ORIENTED_EDGE('',*,*,#1938,.F.);
#2481=ORIENTED_EDGE('',*,*,#1939,.F.);
#2482=ORIENTED_EDGE('',*,*,#1926,.F.);
#2483=ORIENTED_EDGE('',*,*,#1940,.T.);
#2484=ORIENTED_EDGE('',*,*,#1941,.F.);
#2485=ORIENTED_EDGE('',*,*,#1937,.T.);
#2486=ORIENTED_EDGE('',*,*,#1942,.F.);
#2487=ORIENTED_EDGE('',*,*,#1943,.F.);
#2488=ORIENTED_EDGE('',*,*,#1944,.F.);
#2489=ORIENTED_EDGE('',*,*,#1945,.F.);
#2490=ORIENTED_EDGE('',*,*,#1946,.F.);
#2491=ORIENTED_EDGE('',*,*,#1947,.F.);
#2492=ORIENTED_EDGE('',*,*,#1948,.F.);
#2493=ORIENTED_EDGE('',*,*,#1949,.F.);
#2494=ORIENTED_EDGE('',*,*,#1950,.F.);
#2495=ORIENTED_EDGE('',*,*,#1951,.F.);
#2496=ORIENTED_EDGE('',*,*,#1952,.F.);
#2497=ORIENTED_EDGE('',*,*,#1953,.F.);
#2498=ORIENTED_EDGE('',*,*,#1954,.F.);
#2499=ORIENTED_EDGE('',*,*,#1955,.F.);
#2500=ORIENTED_EDGE('',*,*,#1956,.F.);
#2501=ORIENTED_EDGE('',*,*,#1957,.F.);
#2502=ORIENTED_EDGE('',*,*,#1958,.F.);
#2503=ORIENTED_EDGE('',*,*,#1959,.F.);
#2504=ORIENTED_EDGE('',*,*,#1960,.F.);
#2505=ORIENTED_EDGE('',*,*,#1961,.F.);
#2506=ORIENTED_EDGE('',*,*,#1962,.F.);
#2507=ORIENTED_EDGE('',*,*,#1963,.F.);
#2508=ORIENTED_EDGE('',*,*,#1964,.F.);
#2509=ORIENTED_EDGE('',*,*,#1965,.F.);
#2510=ORIENTED_EDGE('',*,*,#1966,.F.);
#2511=ORIENTED_EDGE('',*,*,#1967,.F.);
#2512=ORIENTED_EDGE('',*,*,#1968,.F.);
#2513=ORIENTED_EDGE('',*,*,#1969,.F.);
#2514=ORIENTED_EDGE('',*,*,#1970,.F.);
#2515=ORIENTED_EDGE('',*,*,#1971,.F.);
#2516=ORIENTED_EDGE('',*,*,#1972,.F.);
#2517=ORIENTED_EDGE('',*,*,#1973,.F.);
#2518=ORIENTED_EDGE('',*,*,#1974,.T.);
#2519=ORIENTED_EDGE('',*,*,#1975,.T.);
#2520=ORIENTED_EDGE('',*,*,#1976,.T.);
#2521=ORIENTED_EDGE('',*,*,#1977,.T.);
#2522=ORIENTED_EDGE('',*,*,#1978,.F.);
#2523=ORIENTED_EDGE('',*,*,#1979,.F.);
#2524=ORIENTED_EDGE('',*,*,#1980,.F.);
#2525=ORIENTED_EDGE('',*,*,#1981,.F.);
#2526=ORIENTED_EDGE('',*,*,#1982,.F.);
#2527=ORIENTED_EDGE('',*,*,#1983,.F.);
#2528=ORIENTED_EDGE('',*,*,#1984,.F.);
#2529=ORIENTED_EDGE('',*,*,#1985,.F.);
#2530=ORIENTED_EDGE('',*,*,#1986,.F.);
#2531=ORIENTED_EDGE('',*,*,#1987,.F.);
#2532=ORIENTED_EDGE('',*,*,#1988,.F.);
#2533=ORIENTED_EDGE('',*,*,#1989,.F.);
#2534=ORIENTED_EDGE('',*,*,#1990,.F.);
#2535=ORIENTED_EDGE('',*,*,#1928,.F.);
#2536=ORIENTED_EDGE('',*,*,#1935,.F.);
#2537=ORIENTED_EDGE('',*,*,#1934,.F.);
#2538=ORIENTED_EDGE('',*,*,#1931,.F.);
#2539=ORIENTED_EDGE('',*,*,#1991,.T.);
#2540=ORIENTED_EDGE('',*,*,#1992,.T.);
#2541=ORIENTED_EDGE('',*,*,#1993,.T.);
#2542=ORIENTED_EDGE('',*,*,#1994,.T.);
#2543=ORIENTED_EDGE('',*,*,#1991,.F.);
#2544=ORIENTED_EDGE('',*,*,#1995,.T.);
#2545=ORIENTED_EDGE('',*,*,#1996,.T.);
#2546=ORIENTED_EDGE('',*,*,#1997,.T.);
#2547=ORIENTED_EDGE('',*,*,#1998,.T.);
#2548=ORIENTED_EDGE('',*,*,#1999,.T.);
#2549=ORIENTED_EDGE('',*,*,#1996,.F.);
#2550=ORIENTED_EDGE('',*,*,#1938,.T.);
#2551=ORIENTED_EDGE('',*,*,#1998,.F.);
#2552=ORIENTED_EDGE('',*,*,#1941,.T.);
#2553=ORIENTED_EDGE('',*,*,#1993,.F.);
#2554=ORIENTED_EDGE('',*,*,#2000,.T.);
#2555=ORIENTED_EDGE('',*,*,#1933,.F.);
#2556=ORIENTED_EDGE('',*,*,#1939,.T.);
#2557=ORIENTED_EDGE('',*,*,#1995,.F.);
#2558=ORIENTED_EDGE('',*,*,#2001,.T.);
#2559=ORIENTED_EDGE('',*,*,#1930,.F.);
#2560=ORIENTED_EDGE('',*,*,#2001,.F.);
#2561=ORIENTED_EDGE('',*,*,#1994,.F.);
#2562=ORIENTED_EDGE('',*,*,#1940,.F.);
#2563=ORIENTED_EDGE('',*,*,#2002,.F.);
#2564=ORIENTED_EDGE('',*,*,#2003,.F.);
#2565=ORIENTED_EDGE('',*,*,#2004,.F.);
#2566=ORIENTED_EDGE('',*,*,#2005,.F.);
#2567=ORIENTED_EDGE('',*,*,#2006,.F.);
#2568=ORIENTED_EDGE('',*,*,#2007,.F.);
#2569=ORIENTED_EDGE('',*,*,#2008,.F.);
#2570=ORIENTED_EDGE('',*,*,#2009,.F.);
#2571=ORIENTED_EDGE('',*,*,#2010,.F.);
#2572=ORIENTED_EDGE('',*,*,#2011,.F.);
#2573=ORIENTED_EDGE('',*,*,#2012,.F.);
#2574=ORIENTED_EDGE('',*,*,#2013,.F.);
#2575=ORIENTED_EDGE('',*,*,#2014,.F.);
#2576=ORIENTED_EDGE('',*,*,#2015,.F.);
#2577=ORIENTED_EDGE('',*,*,#2016,.F.);
#2578=ORIENTED_EDGE('',*,*,#2017,.F.);
#2579=ORIENTED_EDGE('',*,*,#2018,.F.);
#2580=ORIENTED_EDGE('',*,*,#2019,.F.);
#2581=ORIENTED_EDGE('',*,*,#2020,.F.);
#2582=ORIENTED_EDGE('',*,*,#2021,.F.);
#2583=ORIENTED_EDGE('',*,*,#2022,.F.);
#2584=ORIENTED_EDGE('',*,*,#2023,.F.);
#2585=ORIENTED_EDGE('',*,*,#2024,.F.);
#2586=ORIENTED_EDGE('',*,*,#2025,.F.);
#2587=ORIENTED_EDGE('',*,*,#2026,.F.);
#2588=ORIENTED_EDGE('',*,*,#2027,.F.);
#2589=ORIENTED_EDGE('',*,*,#2028,.F.);
#2590=ORIENTED_EDGE('',*,*,#2029,.F.);
#2591=ORIENTED_EDGE('',*,*,#2030,.F.);
#2592=ORIENTED_EDGE('',*,*,#2031,.F.);
#2593=ORIENTED_EDGE('',*,*,#2032,.T.);
#2594=ORIENTED_EDGE('',*,*,#2033,.T.);
#2595=ORIENTED_EDGE('',*,*,#2034,.T.);
#2596=ORIENTED_EDGE('',*,*,#2035,.T.);
#2597=ORIENTED_EDGE('',*,*,#2036,.F.);
#2598=ORIENTED_EDGE('',*,*,#2037,.F.);
#2599=ORIENTED_EDGE('',*,*,#2038,.F.);
#2600=ORIENTED_EDGE('',*,*,#2039,.F.);
#2601=ORIENTED_EDGE('',*,*,#2040,.F.);
#2602=ORIENTED_EDGE('',*,*,#2041,.F.);
#2603=ORIENTED_EDGE('',*,*,#2042,.F.);
#2604=ORIENTED_EDGE('',*,*,#2043,.F.);
#2605=ORIENTED_EDGE('',*,*,#2044,.F.);
#2606=ORIENTED_EDGE('',*,*,#2045,.F.);
#2607=ORIENTED_EDGE('',*,*,#2046,.F.);
#2608=ORIENTED_EDGE('',*,*,#2047,.F.);
#2609=ORIENTED_EDGE('',*,*,#2048,.F.);
#2610=ORIENTED_EDGE('',*,*,#2049,.F.);
#2611=ORIENTED_EDGE('',*,*,#2050,.F.);
#2612=ORIENTED_EDGE('',*,*,#1992,.F.);
#2613=ORIENTED_EDGE('',*,*,#1997,.F.);
#2614=ORIENTED_EDGE('',*,*,#1999,.F.);
#2615=ORIENTED_EDGE('',*,*,#2000,.F.);
#2616=ORIENTED_EDGE('',*,*,#2051,.T.);
#2617=ORIENTED_EDGE('',*,*,#2052,.T.);
#2618=ORIENTED_EDGE('',*,*,#2053,.T.);
#2619=ORIENTED_EDGE('',*,*,#2054,.T.);
#2620=ORIENTED_EDGE('',*,*,#2055,.T.);
#2621=ORIENTED_EDGE('',*,*,#2056,.T.);
#2622=ORIENTED_EDGE('',*,*,#2057,.T.);
#2623=ORIENTED_EDGE('',*,*,#1942,.T.);
#2624=ORIENTED_EDGE('',*,*,#2058,.T.);
#2625=ORIENTED_EDGE('',*,*,#2059,.T.);
#2626=ORIENTED_EDGE('',*,*,#2055,.F.);
#2627=ORIENTED_EDGE('',*,*,#1959,.T.);
#2628=ORIENTED_EDGE('',*,*,#2058,.F.);
#2629=ORIENTED_EDGE('',*,*,#1958,.T.);
#2630=ORIENTED_EDGE('',*,*,#2060,.T.);
#2631=ORIENTED_EDGE('',*,*,#2061,.T.);
#2632=ORIENTED_EDGE('',*,*,#2062,.T.);
#2633=ORIENTED_EDGE('',*,*,#2063,.T.);
#2634=ORIENTED_EDGE('',*,*,#2060,.F.);
#2635=ORIENTED_EDGE('',*,*,#1957,.T.);
#2636=ORIENTED_EDGE('',*,*,#2062,.F.);
#2637=ORIENTED_EDGE('',*,*,#1956,.T.);
#2638=ORIENTED_EDGE('',*,*,#2064,.T.);
#2639=ORIENTED_EDGE('',*,*,#2065,.T.);
#2640=ORIENTED_EDGE('',*,*,#2066,.T.);
#2641=ORIENTED_EDGE('',*,*,#2067,.T.);
#2642=ORIENTED_EDGE('',*,*,#2068,.T.);
#2643=ORIENTED_EDGE('',*,*,#2069,.T.);
#2644=ORIENTED_EDGE('',*,*,#2070,.T.);
#2645=ORIENTED_EDGE('',*,*,#2006,.T.);
#2646=ORIENTED_EDGE('',*,*,#2071,.T.);
#2647=ORIENTED_EDGE('',*,*,#2072,.T.);
#2648=ORIENTED_EDGE('',*,*,#2073,.T.);
#2649=ORIENTED_EDGE('',*,*,#2074,.T.);
#2650=ORIENTED_EDGE('',*,*,#2075,.T.);
#2651=ORIENTED_EDGE('',*,*,#2004,.T.);
#2652=ORIENTED_EDGE('',*,*,#2076,.T.);
#2653=ORIENTED_EDGE('',*,*,#2077,.T.);
#2654=ORIENTED_EDGE('',*,*,#2073,.F.);
#2655=ORIENTED_EDGE('',*,*,#2003,.T.);
#2656=ORIENTED_EDGE('',*,*,#2076,.F.);
#2657=ORIENTED_EDGE('',*,*,#2002,.T.);
#2658=ORIENTED_EDGE('',*,*,#2078,.T.);
#2659=ORIENTED_EDGE('',*,*,#2079,.T.);
#2660=ORIENTED_EDGE('',*,*,#2075,.F.);
#2661=ORIENTED_EDGE('',*,*,#2080,.T.);
#2662=ORIENTED_EDGE('',*,*,#2071,.F.);
#2663=ORIENTED_EDGE('',*,*,#2005,.T.);
#2664=ORIENTED_EDGE('',*,*,#2078,.F.);
#2665=ORIENTED_EDGE('',*,*,#2081,.T.);
#2666=ORIENTED_EDGE('',*,*,#2066,.F.);
#2667=ORIENTED_EDGE('',*,*,#2068,.F.);
#2668=ORIENTED_EDGE('',*,*,#2082,.T.);
#2669=ORIENTED_EDGE('',*,*,#2057,.F.);
#2670=ORIENTED_EDGE('',*,*,#2064,.F.);
#2671=ORIENTED_EDGE('',*,*,#2083,.T.);
#2672=ORIENTED_EDGE('',*,*,#2053,.F.);
#2673=ORIENTED_EDGE('',*,*,#2051,.F.);
#2674=ORIENTED_EDGE('',*,*,#2084,.T.);
#2675=ORIENTED_EDGE('',*,*,#2070,.F.);
#2676=ORIENTED_EDGE('',*,*,#2065,.F.);
#2677=ORIENTED_EDGE('',*,*,#2052,.F.);
#2678=ORIENTED_EDGE('',*,*,#2072,.F.);
#2679=ORIENTED_EDGE('',*,*,#2085,.F.);
#2680=ORIENTED_EDGE('',*,*,#2086,.T.);
#2681=ORIENTED_EDGE('',*,*,#2063,.F.);
#2682=ORIENTED_EDGE('',*,*,#2085,.T.);
#2683=ORIENTED_EDGE('',*,*,#2080,.F.);
#2684=ORIENTED_EDGE('',*,*,#2087,.T.);
#2685=ORIENTED_EDGE('',*,*,#2082,.F.);
#2686=ORIENTED_EDGE('',*,*,#2088,.T.);
#2687=ORIENTED_EDGE('',*,*,#2089,.F.);
#2688=ORIENTED_EDGE('',*,*,#1943,.T.);
#2689=ORIENTED_EDGE('',*,*,#2067,.F.);
#2690=ORIENTED_EDGE('',*,*,#2090,.F.);
#2691=ORIENTED_EDGE('',*,*,#2091,.F.);
#2692=ORIENTED_EDGE('',*,*,#2088,.F.);
#2693=ORIENTED_EDGE('',*,*,#2081,.F.);
#2694=ORIENTED_EDGE('',*,*,#2019,.T.);
#2695=ORIENTED_EDGE('',*,*,#2092,.F.);
#2696=ORIENTED_EDGE('',*,*,#2090,.T.);
#2697=ORIENTED_EDGE('',*,*,#2059,.F.);
#2698=ORIENTED_EDGE('',*,*,#2093,.T.);
#2699=ORIENTED_EDGE('',*,*,#2077,.F.);
#2700=ORIENTED_EDGE('',*,*,#2094,.T.);
#2701=ORIENTED_EDGE('',*,*,#2061,.F.);
#2702=ORIENTED_EDGE('',*,*,#2087,.F.);
#2703=ORIENTED_EDGE('',*,*,#2074,.F.);
#2704=ORIENTED_EDGE('',*,*,#2093,.F.);
#2705=ORIENTED_EDGE('',*,*,#2095,.T.);
#2706=ORIENTED_EDGE('',*,*,#2096,.T.);
#2707=ORIENTED_EDGE('',*,*,#2097,.T.);
#2708=ORIENTED_EDGE('',*,*,#2091,.T.);
#2709=ORIENTED_EDGE('',*,*,#2098,.T.);
#2710=ORIENTED_EDGE('',*,*,#1954,.T.);
#2711=ORIENTED_EDGE('',*,*,#2099,.T.);
#2712=ORIENTED_EDGE('',*,*,#2100,.T.);
#2713=ORIENTED_EDGE('',*,*,#2101,.T.);
#2714=ORIENTED_EDGE('',*,*,#2102,.T.);
#2715=ORIENTED_EDGE('',*,*,#2099,.F.);
#2716=ORIENTED_EDGE('',*,*,#1953,.T.);
#2717=ORIENTED_EDGE('',*,*,#2103,.T.);
#2718=ORIENTED_EDGE('',*,*,#2104,.T.);
#2719=ORIENTED_EDGE('',*,*,#2101,.F.);
#2720=ORIENTED_EDGE('',*,*,#1952,.T.);
#2721=ORIENTED_EDGE('',*,*,#2103,.F.);
#2722=ORIENTED_EDGE('',*,*,#1951,.T.);
#2723=ORIENTED_EDGE('',*,*,#2105,.T.);
#2724=ORIENTED_EDGE('',*,*,#2106,.T.);
#2725=ORIENTED_EDGE('',*,*,#2107,.T.);
#2726=ORIENTED_EDGE('',*,*,#2108,.T.);
#2727=ORIENTED_EDGE('',*,*,#2105,.F.);
#2728=ORIENTED_EDGE('',*,*,#1950,.T.);
#2729=ORIENTED_EDGE('',*,*,#2107,.F.);
#2730=ORIENTED_EDGE('',*,*,#1949,.T.);
#2731=ORIENTED_EDGE('',*,*,#2109,.T.);
#2732=ORIENTED_EDGE('',*,*,#2110,.T.);
#2733=ORIENTED_EDGE('',*,*,#2111,.T.);
#2734=ORIENTED_EDGE('',*,*,#2112,.T.);
#2735=ORIENTED_EDGE('',*,*,#2109,.F.);
#2736=ORIENTED_EDGE('',*,*,#1948,.T.);
#2737=ORIENTED_EDGE('',*,*,#2111,.F.);
#2738=ORIENTED_EDGE('',*,*,#1947,.T.);
#2739=ORIENTED_EDGE('',*,*,#2113,.T.);
#2740=ORIENTED_EDGE('',*,*,#2114,.T.);
#2741=ORIENTED_EDGE('',*,*,#2115,.T.);
#2742=ORIENTED_EDGE('',*,*,#2116,.T.);
#2743=ORIENTED_EDGE('',*,*,#2113,.F.);
#2744=ORIENTED_EDGE('',*,*,#1946,.T.);
#2745=ORIENTED_EDGE('',*,*,#2117,.T.);
#2746=ORIENTED_EDGE('',*,*,#2118,.T.);
#2747=ORIENTED_EDGE('',*,*,#2115,.F.);
#2748=ORIENTED_EDGE('',*,*,#1945,.T.);
#2749=ORIENTED_EDGE('',*,*,#2119,.T.);
#2750=ORIENTED_EDGE('',*,*,#2120,.T.);
#2751=ORIENTED_EDGE('',*,*,#2117,.F.);
#2752=ORIENTED_EDGE('',*,*,#1944,.T.);
#2753=ORIENTED_EDGE('',*,*,#2121,.T.);
#2754=ORIENTED_EDGE('',*,*,#2122,.T.);
#2755=ORIENTED_EDGE('',*,*,#2123,.T.);
#2756=ORIENTED_EDGE('',*,*,#2124,.T.);
#2757=ORIENTED_EDGE('',*,*,#2125,.T.);
#2758=ORIENTED_EDGE('',*,*,#2126,.T.);
#2759=ORIENTED_EDGE('',*,*,#2127,.T.);
#2760=ORIENTED_EDGE('',*,*,#2017,.T.);
#2761=ORIENTED_EDGE('',*,*,#2128,.T.);
#2762=ORIENTED_EDGE('',*,*,#2129,.T.);
#2763=ORIENTED_EDGE('',*,*,#2125,.F.);
#2764=ORIENTED_EDGE('',*,*,#2016,.T.);
#2765=ORIENTED_EDGE('',*,*,#2128,.F.);
#2766=ORIENTED_EDGE('',*,*,#2015,.T.);
#2767=ORIENTED_EDGE('',*,*,#2130,.T.);
#2768=ORIENTED_EDGE('',*,*,#2131,.T.);
#2769=ORIENTED_EDGE('',*,*,#2132,.T.);
#2770=ORIENTED_EDGE('',*,*,#2133,.T.);
#2771=ORIENTED_EDGE('',*,*,#2130,.F.);
#2772=ORIENTED_EDGE('',*,*,#2014,.T.);
#2773=ORIENTED_EDGE('',*,*,#2132,.F.);
#2774=ORIENTED_EDGE('',*,*,#2013,.T.);
#2775=ORIENTED_EDGE('',*,*,#2134,.T.);
#2776=ORIENTED_EDGE('',*,*,#2135,.T.);
#2777=ORIENTED_EDGE('',*,*,#2136,.T.);
#2778=ORIENTED_EDGE('',*,*,#2137,.T.);
#2779=ORIENTED_EDGE('',*,*,#2134,.F.);
#2780=ORIENTED_EDGE('',*,*,#2012,.T.);
#2781=ORIENTED_EDGE('',*,*,#2136,.F.);
#2782=ORIENTED_EDGE('',*,*,#2011,.T.);
#2783=ORIENTED_EDGE('',*,*,#2138,.T.);
#2784=ORIENTED_EDGE('',*,*,#2139,.T.);
#2785=ORIENTED_EDGE('',*,*,#2140,.T.);
#2786=ORIENTED_EDGE('',*,*,#2141,.T.);
#2787=ORIENTED_EDGE('',*,*,#2138,.F.);
#2788=ORIENTED_EDGE('',*,*,#2010,.T.);
#2789=ORIENTED_EDGE('',*,*,#2142,.T.);
#2790=ORIENTED_EDGE('',*,*,#2143,.T.);
#2791=ORIENTED_EDGE('',*,*,#2140,.F.);
#2792=ORIENTED_EDGE('',*,*,#2009,.T.);
#2793=ORIENTED_EDGE('',*,*,#2142,.F.);
#2794=ORIENTED_EDGE('',*,*,#2008,.T.);
#2795=ORIENTED_EDGE('',*,*,#2144,.T.);
#2796=ORIENTED_EDGE('',*,*,#2145,.T.);
#2797=ORIENTED_EDGE('',*,*,#2146,.T.);
#2798=ORIENTED_EDGE('',*,*,#2018,.T.);
#2799=ORIENTED_EDGE('',*,*,#2127,.F.);
#2800=ORIENTED_EDGE('',*,*,#2147,.T.);
#2801=ORIENTED_EDGE('',*,*,#2144,.F.);
#2802=ORIENTED_EDGE('',*,*,#2148,.T.);
#2803=ORIENTED_EDGE('',*,*,#2121,.F.);
#2804=ORIENTED_EDGE('',*,*,#2123,.F.);
#2805=ORIENTED_EDGE('',*,*,#2149,.T.);
#2806=ORIENTED_EDGE('',*,*,#2098,.F.);
#2807=ORIENTED_EDGE('',*,*,#2119,.F.);
#2808=ORIENTED_EDGE('',*,*,#2089,.T.);
#2809=ORIENTED_EDGE('',*,*,#2097,.F.);
#2810=ORIENTED_EDGE('',*,*,#2095,.F.);
#2811=ORIENTED_EDGE('',*,*,#2092,.T.);
#2812=ORIENTED_EDGE('',*,*,#2146,.F.);
#2813=ORIENTED_EDGE('',*,*,#2083,.F.);
#2814=ORIENTED_EDGE('',*,*,#1955,.T.);
#2815=ORIENTED_EDGE('',*,*,#2149,.F.);
#2816=ORIENTED_EDGE('',*,*,#2150,.T.);
#2817=ORIENTED_EDGE('',*,*,#2054,.F.);
#2818=ORIENTED_EDGE('',*,*,#2150,.F.);
#2819=ORIENTED_EDGE('',*,*,#2122,.F.);
#2820=ORIENTED_EDGE('',*,*,#2151,.F.);
#2821=ORIENTED_EDGE('',*,*,#2084,.F.);
#2822=ORIENTED_EDGE('',*,*,#2151,.T.);
#2823=ORIENTED_EDGE('',*,*,#2148,.F.);
#2824=ORIENTED_EDGE('',*,*,#2007,.T.);
#2825=ORIENTED_EDGE('',*,*,#2104,.F.);
#2826=ORIENTED_EDGE('',*,*,#2152,.T.);
#2827=ORIENTED_EDGE('',*,*,#2141,.F.);
#2828=ORIENTED_EDGE('',*,*,#2153,.T.);
#2829=ORIENTED_EDGE('',*,*,#2106,.F.);
#2830=ORIENTED_EDGE('',*,*,#2154,.F.);
#2831=ORIENTED_EDGE('',*,*,#2139,.F.);
#2832=ORIENTED_EDGE('',*,*,#2152,.F.);
#2833=ORIENTED_EDGE('',*,*,#2108,.F.);
#2834=ORIENTED_EDGE('',*,*,#2155,.T.);
#2835=ORIENTED_EDGE('',*,*,#2137,.F.);
#2836=ORIENTED_EDGE('',*,*,#2154,.T.);
#2837=ORIENTED_EDGE('',*,*,#2110,.F.);
#2838=ORIENTED_EDGE('',*,*,#2156,.F.);
#2839=ORIENTED_EDGE('',*,*,#2135,.F.);
#2840=ORIENTED_EDGE('',*,*,#2155,.F.);
#2841=ORIENTED_EDGE('',*,*,#2120,.F.);
#2842=ORIENTED_EDGE('',*,*,#2096,.F.);
#2843=ORIENTED_EDGE('',*,*,#2147,.F.);
#2844=ORIENTED_EDGE('',*,*,#2157,.F.);
#2845=ORIENTED_EDGE('',*,*,#2158,.T.);
#2846=ORIENTED_EDGE('',*,*,#2112,.F.);
#2847=ORIENTED_EDGE('',*,*,#2159,.T.);
#2848=ORIENTED_EDGE('',*,*,#2133,.F.);
#2849=ORIENTED_EDGE('',*,*,#2156,.T.);
#2850=ORIENTED_EDGE('',*,*,#2114,.F.);
#2851=ORIENTED_EDGE('',*,*,#2160,.F.);
#2852=ORIENTED_EDGE('',*,*,#2131,.F.);
#2853=ORIENTED_EDGE('',*,*,#2159,.F.);
#2854=ORIENTED_EDGE('',*,*,#2116,.F.);
#2855=ORIENTED_EDGE('',*,*,#2161,.T.);
#2856=ORIENTED_EDGE('',*,*,#2129,.F.);
#2857=ORIENTED_EDGE('',*,*,#2160,.T.);
#2858=ORIENTED_EDGE('',*,*,#2118,.F.);
#2859=ORIENTED_EDGE('',*,*,#2157,.T.);
#2860=ORIENTED_EDGE('',*,*,#2126,.F.);
#2861=ORIENTED_EDGE('',*,*,#2161,.F.);
#2862=ORIENTED_EDGE('',*,*,#2056,.F.);
#2863=ORIENTED_EDGE('',*,*,#2094,.F.);
#2864=ORIENTED_EDGE('',*,*,#2079,.F.);
#2865=ORIENTED_EDGE('',*,*,#2069,.F.);
#2866=ORIENTED_EDGE('',*,*,#2162,.T.);
#2867=ORIENTED_EDGE('',*,*,#2158,.F.);
#2868=ORIENTED_EDGE('',*,*,#2163,.T.);
#2869=ORIENTED_EDGE('',*,*,#2162,.F.);
#2870=ORIENTED_EDGE('',*,*,#2163,.F.);
#2871=ORIENTED_EDGE('',*,*,#2086,.F.);
#2872=ORIENTED_EDGE('',*,*,#2164,.T.);
#2873=ORIENTED_EDGE('',*,*,#2165,.F.);
#2874=ORIENTED_EDGE('',*,*,#2164,.F.);
#2875=ORIENTED_EDGE('',*,*,#2166,.T.);
#2876=ORIENTED_EDGE('',*,*,#2020,.T.);
#2877=ORIENTED_EDGE('',*,*,#2167,.T.);
#2878=ORIENTED_EDGE('',*,*,#2168,.T.);
#2879=ORIENTED_EDGE('',*,*,#2166,.F.);
#2880=ORIENTED_EDGE('',*,*,#2169,.T.);
#2881=ORIENTED_EDGE('',*,*,#2170,.T.);
#2882=ORIENTED_EDGE('',*,*,#2021,.T.);
#2883=ORIENTED_EDGE('',*,*,#2171,.T.);
#2884=ORIENTED_EDGE('',*,*,#2022,.T.);
#2885=ORIENTED_EDGE('',*,*,#2170,.F.);
#2886=ORIENTED_EDGE('',*,*,#2172,.T.);
#2887=ORIENTED_EDGE('',*,*,#2171,.F.);
#2888=ORIENTED_EDGE('',*,*,#2173,.T.);
#2889=ORIENTED_EDGE('',*,*,#2174,.T.);
#2890=ORIENTED_EDGE('',*,*,#2023,.T.);
#2891=ORIENTED_EDGE('',*,*,#2175,.T.);
#2892=ORIENTED_EDGE('',*,*,#2024,.T.);
#2893=ORIENTED_EDGE('',*,*,#2174,.F.);
#2894=ORIENTED_EDGE('',*,*,#2176,.T.);
#2895=ORIENTED_EDGE('',*,*,#2175,.F.);
#2896=ORIENTED_EDGE('',*,*,#2177,.T.);
#2897=ORIENTED_EDGE('',*,*,#2167,.F.);
#2898=ORIENTED_EDGE('',*,*,#2025,.T.);
#2899=ORIENTED_EDGE('',*,*,#2172,.F.);
#2900=ORIENTED_EDGE('',*,*,#2178,.F.);
#2901=ORIENTED_EDGE('',*,*,#2179,.F.);
#2902=ORIENTED_EDGE('',*,*,#2180,.F.);
#2903=ORIENTED_EDGE('',*,*,#2169,.F.);
#2904=ORIENTED_EDGE('',*,*,#2181,.T.);
#2905=ORIENTED_EDGE('',*,*,#2182,.F.);
#2906=ORIENTED_EDGE('',*,*,#2178,.T.);
#2907=ORIENTED_EDGE('',*,*,#2168,.F.);
#2908=ORIENTED_EDGE('',*,*,#2183,.F.);
#2909=ORIENTED_EDGE('',*,*,#2184,.F.);
#2910=ORIENTED_EDGE('',*,*,#2181,.F.);
#2911=ORIENTED_EDGE('',*,*,#2185,.T.);
#2912=ORIENTED_EDGE('',*,*,#2186,.T.);
#2913=ORIENTED_EDGE('',*,*,#2044,.T.);
#2914=ORIENTED_EDGE('',*,*,#2187,.T.);
#2915=ORIENTED_EDGE('',*,*,#2186,.F.);
#2916=ORIENTED_EDGE('',*,*,#2188,.T.);
#2917=ORIENTED_EDGE('',*,*,#2189,.T.);
#2918=ORIENTED_EDGE('',*,*,#2045,.T.);
#2919=ORIENTED_EDGE('',*,*,#2190,.T.);
#2920=ORIENTED_EDGE('',*,*,#2046,.T.);
#2921=ORIENTED_EDGE('',*,*,#2189,.F.);
#2922=ORIENTED_EDGE('',*,*,#2191,.T.);
#2923=ORIENTED_EDGE('',*,*,#2190,.F.);
#2924=ORIENTED_EDGE('',*,*,#2192,.T.);
#2925=ORIENTED_EDGE('',*,*,#2193,.T.);
#2926=ORIENTED_EDGE('',*,*,#2047,.T.);
#2927=ORIENTED_EDGE('',*,*,#2194,.T.);
#2928=ORIENTED_EDGE('',*,*,#2048,.T.);
#2929=ORIENTED_EDGE('',*,*,#2193,.F.);
#2930=ORIENTED_EDGE('',*,*,#2195,.T.);
#2931=ORIENTED_EDGE('',*,*,#2194,.F.);
#2932=ORIENTED_EDGE('',*,*,#2196,.T.);
#2933=ORIENTED_EDGE('',*,*,#2197,.T.);
#2934=ORIENTED_EDGE('',*,*,#2049,.T.);
#2935=ORIENTED_EDGE('',*,*,#2050,.T.);
#2936=ORIENTED_EDGE('',*,*,#2197,.F.);
#2937=ORIENTED_EDGE('',*,*,#2198,.T.);
#2938=ORIENTED_EDGE('',*,*,#2187,.F.);
#2939=ORIENTED_EDGE('',*,*,#2192,.F.);
#2940=ORIENTED_EDGE('',*,*,#2199,.T.);
#2941=ORIENTED_EDGE('',*,*,#2200,.F.);
#2942=ORIENTED_EDGE('',*,*,#2201,.T.);
#2943=ORIENTED_EDGE('',*,*,#2191,.F.);
#2944=ORIENTED_EDGE('',*,*,#2202,.F.);
#2945=ORIENTED_EDGE('',*,*,#2203,.F.);
#2946=ORIENTED_EDGE('',*,*,#2199,.F.);
#2947=ORIENTED_EDGE('',*,*,#2188,.F.);
#2948=ORIENTED_EDGE('',*,*,#2204,.T.);
#2949=ORIENTED_EDGE('',*,*,#2205,.F.);
#2950=ORIENTED_EDGE('',*,*,#2202,.T.);
#2951=ORIENTED_EDGE('',*,*,#2185,.F.);
#2952=ORIENTED_EDGE('',*,*,#2206,.F.);
#2953=ORIENTED_EDGE('',*,*,#2207,.F.);
#2954=ORIENTED_EDGE('',*,*,#2204,.F.);
#2955=ORIENTED_EDGE('',*,*,#2208,.T.);
#2956=ORIENTED_EDGE('',*,*,#2026,.T.);
#2957=ORIENTED_EDGE('',*,*,#2209,.T.);
#2958=ORIENTED_EDGE('',*,*,#2210,.T.);
#2959=ORIENTED_EDGE('',*,*,#2208,.F.);
#2960=ORIENTED_EDGE('',*,*,#2211,.T.);
#2961=ORIENTED_EDGE('',*,*,#2212,.T.);
#2962=ORIENTED_EDGE('',*,*,#2027,.T.);
#2963=ORIENTED_EDGE('',*,*,#2213,.T.);
#2964=ORIENTED_EDGE('',*,*,#2028,.T.);
#2965=ORIENTED_EDGE('',*,*,#2212,.F.);
#2966=ORIENTED_EDGE('',*,*,#2214,.T.);
#2967=ORIENTED_EDGE('',*,*,#2213,.F.);
#2968=ORIENTED_EDGE('',*,*,#2215,.T.);
#2969=ORIENTED_EDGE('',*,*,#2216,.T.);
#2970=ORIENTED_EDGE('',*,*,#2029,.T.);
#2971=ORIENTED_EDGE('',*,*,#2217,.T.);
#2972=ORIENTED_EDGE('',*,*,#2030,.T.);
#2973=ORIENTED_EDGE('',*,*,#2216,.F.);
#2974=ORIENTED_EDGE('',*,*,#2218,.T.);
#2975=ORIENTED_EDGE('',*,*,#2217,.F.);
#2976=ORIENTED_EDGE('',*,*,#2219,.T.);
#2977=ORIENTED_EDGE('',*,*,#2209,.F.);
#2978=ORIENTED_EDGE('',*,*,#2031,.T.);
#2979=ORIENTED_EDGE('',*,*,#2214,.F.);
#2980=ORIENTED_EDGE('',*,*,#2220,.F.);
#2981=ORIENTED_EDGE('',*,*,#2221,.F.);
#2982=ORIENTED_EDGE('',*,*,#2222,.F.);
#2983=ORIENTED_EDGE('',*,*,#2211,.F.);
#2984=ORIENTED_EDGE('',*,*,#2223,.T.);
#2985=ORIENTED_EDGE('',*,*,#2224,.F.);
#2986=ORIENTED_EDGE('',*,*,#2220,.T.);
#2987=ORIENTED_EDGE('',*,*,#2210,.F.);
#2988=ORIENTED_EDGE('',*,*,#2225,.F.);
#2989=ORIENTED_EDGE('',*,*,#2226,.F.);
#2990=ORIENTED_EDGE('',*,*,#2223,.F.);
#2991=ORIENTED_EDGE('',*,*,#2227,.T.);
#2992=ORIENTED_EDGE('',*,*,#2036,.T.);
#2993=ORIENTED_EDGE('',*,*,#2228,.T.);
#2994=ORIENTED_EDGE('',*,*,#2229,.T.);
#2995=ORIENTED_EDGE('',*,*,#2227,.F.);
#2996=ORIENTED_EDGE('',*,*,#2230,.T.);
#2997=ORIENTED_EDGE('',*,*,#2231,.T.);
#2998=ORIENTED_EDGE('',*,*,#2037,.T.);
#2999=ORIENTED_EDGE('',*,*,#2232,.T.);
#3000=ORIENTED_EDGE('',*,*,#2038,.T.);
#3001=ORIENTED_EDGE('',*,*,#2231,.F.);
#3002=ORIENTED_EDGE('',*,*,#2233,.T.);
#3003=ORIENTED_EDGE('',*,*,#2232,.F.);
#3004=ORIENTED_EDGE('',*,*,#2234,.T.);
#3005=ORIENTED_EDGE('',*,*,#2235,.T.);
#3006=ORIENTED_EDGE('',*,*,#2039,.T.);
#3007=ORIENTED_EDGE('',*,*,#2236,.T.);
#3008=ORIENTED_EDGE('',*,*,#2040,.T.);
#3009=ORIENTED_EDGE('',*,*,#2235,.F.);
#3010=ORIENTED_EDGE('',*,*,#2237,.T.);
#3011=ORIENTED_EDGE('',*,*,#2236,.F.);
#3012=ORIENTED_EDGE('',*,*,#2238,.T.);
#3013=ORIENTED_EDGE('',*,*,#2239,.T.);
#3014=ORIENTED_EDGE('',*,*,#2041,.T.);
#3015=ORIENTED_EDGE('',*,*,#2240,.T.);
#3016=ORIENTED_EDGE('',*,*,#2042,.T.);
#3017=ORIENTED_EDGE('',*,*,#2239,.F.);
#3018=ORIENTED_EDGE('',*,*,#2241,.T.);
#3019=ORIENTED_EDGE('',*,*,#2240,.F.);
#3020=ORIENTED_EDGE('',*,*,#2242,.T.);
#3021=ORIENTED_EDGE('',*,*,#2228,.F.);
#3022=ORIENTED_EDGE('',*,*,#2043,.T.);
#3023=ORIENTED_EDGE('',*,*,#2234,.F.);
#3024=ORIENTED_EDGE('',*,*,#2243,.T.);
#3025=ORIENTED_EDGE('',*,*,#2244,.F.);
#3026=ORIENTED_EDGE('',*,*,#2245,.T.);
#3027=ORIENTED_EDGE('',*,*,#2233,.F.);
#3028=ORIENTED_EDGE('',*,*,#2246,.F.);
#3029=ORIENTED_EDGE('',*,*,#2247,.F.);
#3030=ORIENTED_EDGE('',*,*,#2243,.F.);
#3031=ORIENTED_EDGE('',*,*,#2230,.F.);
#3032=ORIENTED_EDGE('',*,*,#2248,.T.);
#3033=ORIENTED_EDGE('',*,*,#2249,.F.);
#3034=ORIENTED_EDGE('',*,*,#2246,.T.);
#3035=ORIENTED_EDGE('',*,*,#2229,.F.);
#3036=ORIENTED_EDGE('',*,*,#2250,.F.);
#3037=ORIENTED_EDGE('',*,*,#2251,.F.);
#3038=ORIENTED_EDGE('',*,*,#2248,.F.);
#3039=ORIENTED_EDGE('',*,*,#2252,.T.);
#3040=ORIENTED_EDGE('',*,*,#2253,.T.);
#3041=ORIENTED_EDGE('',*,*,#2254,.T.);
#3042=ORIENTED_EDGE('',*,*,#1960,.T.);
#3043=ORIENTED_EDGE('',*,*,#2252,.F.);
#3044=ORIENTED_EDGE('',*,*,#1967,.T.);
#3045=ORIENTED_EDGE('',*,*,#2255,.T.);
#3046=ORIENTED_EDGE('',*,*,#2251,.T.);
#3047=ORIENTED_EDGE('',*,*,#2256,.T.);
#3048=ORIENTED_EDGE('',*,*,#2249,.T.);
#3049=ORIENTED_EDGE('',*,*,#2255,.F.);
#3050=ORIENTED_EDGE('',*,*,#1966,.T.);
#3051=ORIENTED_EDGE('',*,*,#2256,.F.);
#3052=ORIENTED_EDGE('',*,*,#1965,.T.);
#3053=ORIENTED_EDGE('',*,*,#2257,.T.);
#3054=ORIENTED_EDGE('',*,*,#2247,.T.);
#3055=ORIENTED_EDGE('',*,*,#2258,.T.);
#3056=ORIENTED_EDGE('',*,*,#2244,.T.);
#3057=ORIENTED_EDGE('',*,*,#2257,.F.);
#3058=ORIENTED_EDGE('',*,*,#1964,.T.);
#3059=ORIENTED_EDGE('',*,*,#2258,.F.);
#3060=ORIENTED_EDGE('',*,*,#1963,.T.);
#3061=ORIENTED_EDGE('',*,*,#2259,.T.);
#3062=ORIENTED_EDGE('',*,*,#2260,.T.);
#3063=ORIENTED_EDGE('',*,*,#2261,.T.);
#3064=ORIENTED_EDGE('',*,*,#2262,.T.);
#3065=ORIENTED_EDGE('',*,*,#2259,.F.);
#3066=ORIENTED_EDGE('',*,*,#1962,.T.);
#3067=ORIENTED_EDGE('',*,*,#2261,.F.);
#3068=ORIENTED_EDGE('',*,*,#1961,.T.);
#3069=ORIENTED_EDGE('',*,*,#2254,.F.);
#3070=ORIENTED_EDGE('',*,*,#2263,.T.);
#3071=ORIENTED_EDGE('',*,*,#2237,.F.);
#3072=ORIENTED_EDGE('',*,*,#2245,.F.);
#3073=ORIENTED_EDGE('',*,*,#2260,.F.);
#3074=ORIENTED_EDGE('',*,*,#2264,.F.);
#3075=ORIENTED_EDGE('',*,*,#2238,.F.);
#3076=ORIENTED_EDGE('',*,*,#2264,.T.);
#3077=ORIENTED_EDGE('',*,*,#2262,.F.);
#3078=ORIENTED_EDGE('',*,*,#2265,.T.);
#3079=ORIENTED_EDGE('',*,*,#2241,.F.);
#3080=ORIENTED_EDGE('',*,*,#2265,.F.);
#3081=ORIENTED_EDGE('',*,*,#2263,.F.);
#3082=ORIENTED_EDGE('',*,*,#2266,.F.);
#3083=ORIENTED_EDGE('',*,*,#2242,.F.);
#3084=ORIENTED_EDGE('',*,*,#2266,.T.);
#3085=ORIENTED_EDGE('',*,*,#2253,.F.);
#3086=ORIENTED_EDGE('',*,*,#2250,.T.);
#3087=ORIENTED_EDGE('',*,*,#2267,.T.);
#3088=ORIENTED_EDGE('',*,*,#1985,.T.);
#3089=ORIENTED_EDGE('',*,*,#2268,.T.);
#3090=ORIENTED_EDGE('',*,*,#2269,.T.);
#3091=ORIENTED_EDGE('',*,*,#2267,.F.);
#3092=ORIENTED_EDGE('',*,*,#2270,.T.);
#3093=ORIENTED_EDGE('',*,*,#2271,.T.);
#3094=ORIENTED_EDGE('',*,*,#1986,.T.);
#3095=ORIENTED_EDGE('',*,*,#2272,.T.);
#3096=ORIENTED_EDGE('',*,*,#1987,.T.);
#3097=ORIENTED_EDGE('',*,*,#2271,.F.);
#3098=ORIENTED_EDGE('',*,*,#2221,.T.);
#3099=ORIENTED_EDGE('',*,*,#2272,.F.);
#3100=ORIENTED_EDGE('',*,*,#2224,.T.);
#3101=ORIENTED_EDGE('',*,*,#2273,.T.);
#3102=ORIENTED_EDGE('',*,*,#1988,.T.);
#3103=ORIENTED_EDGE('',*,*,#2274,.T.);
#3104=ORIENTED_EDGE('',*,*,#1989,.T.);
#3105=ORIENTED_EDGE('',*,*,#2273,.F.);
#3106=ORIENTED_EDGE('',*,*,#2226,.T.);
#3107=ORIENTED_EDGE('',*,*,#2274,.F.);
#3108=ORIENTED_EDGE('',*,*,#2275,.T.);
#3109=ORIENTED_EDGE('',*,*,#2268,.F.);
#3110=ORIENTED_EDGE('',*,*,#1990,.T.);
#3111=ORIENTED_EDGE('',*,*,#2215,.F.);
#3112=ORIENTED_EDGE('',*,*,#2222,.T.);
#3113=ORIENTED_EDGE('',*,*,#2270,.F.);
#3114=ORIENTED_EDGE('',*,*,#2276,.T.);
#3115=ORIENTED_EDGE('',*,*,#2218,.F.);
#3116=ORIENTED_EDGE('',*,*,#2276,.F.);
#3117=ORIENTED_EDGE('',*,*,#2269,.F.);
#3118=ORIENTED_EDGE('',*,*,#2277,.F.);
#3119=ORIENTED_EDGE('',*,*,#2278,.T.);
#3120=ORIENTED_EDGE('',*,*,#1968,.T.);
#3121=ORIENTED_EDGE('',*,*,#2279,.T.);
#3122=ORIENTED_EDGE('',*,*,#2184,.T.);
#3123=ORIENTED_EDGE('',*,*,#2278,.F.);
#3124=ORIENTED_EDGE('',*,*,#2280,.T.);
#3125=ORIENTED_EDGE('',*,*,#2281,.T.);
#3126=ORIENTED_EDGE('',*,*,#1969,.T.);
#3127=ORIENTED_EDGE('',*,*,#2282,.T.);
#3128=ORIENTED_EDGE('',*,*,#1970,.T.);
#3129=ORIENTED_EDGE('',*,*,#2281,.F.);
#3130=ORIENTED_EDGE('',*,*,#2283,.T.);
#3131=ORIENTED_EDGE('',*,*,#2282,.F.);
#3132=ORIENTED_EDGE('',*,*,#2284,.T.);
#3133=ORIENTED_EDGE('',*,*,#2285,.T.);
#3134=ORIENTED_EDGE('',*,*,#1971,.T.);
#3135=ORIENTED_EDGE('',*,*,#2286,.T.);
#3136=ORIENTED_EDGE('',*,*,#1972,.T.);
#3137=ORIENTED_EDGE('',*,*,#2285,.F.);
#3138=ORIENTED_EDGE('',*,*,#2179,.T.);
#3139=ORIENTED_EDGE('',*,*,#2286,.F.);
#3140=ORIENTED_EDGE('',*,*,#2182,.T.);
#3141=ORIENTED_EDGE('',*,*,#2279,.F.);
#3142=ORIENTED_EDGE('',*,*,#1973,.T.);
#3143=ORIENTED_EDGE('',*,*,#2176,.F.);
#3144=ORIENTED_EDGE('',*,*,#2287,.F.);
#3145=ORIENTED_EDGE('',*,*,#2283,.F.);
#3146=ORIENTED_EDGE('',*,*,#2288,.F.);
#3147=ORIENTED_EDGE('',*,*,#2177,.F.);
#3148=ORIENTED_EDGE('',*,*,#2288,.T.);
#3149=ORIENTED_EDGE('',*,*,#2280,.F.);
#3150=ORIENTED_EDGE('',*,*,#2183,.T.);
#3151=ORIENTED_EDGE('',*,*,#2289,.T.);
#3152=ORIENTED_EDGE('',*,*,#2290,.T.);
#3153=ORIENTED_EDGE('',*,*,#1978,.T.);
#3154=ORIENTED_EDGE('',*,*,#2291,.F.);
#3155=ORIENTED_EDGE('',*,*,#2290,.F.);
#3156=ORIENTED_EDGE('',*,*,#2292,.T.);
#3157=ORIENTED_EDGE('',*,*,#2293,.T.);
#3158=ORIENTED_EDGE('',*,*,#1979,.T.);
#3159=ORIENTED_EDGE('',*,*,#2294,.T.);
#3160=ORIENTED_EDGE('',*,*,#1980,.T.);
#3161=ORIENTED_EDGE('',*,*,#2293,.F.);
#3162=ORIENTED_EDGE('',*,*,#2295,.T.);
#3163=ORIENTED_EDGE('',*,*,#2294,.F.);
#3164=ORIENTED_EDGE('',*,*,#2200,.T.);
#3165=ORIENTED_EDGE('',*,*,#2296,.T.);
#3166=ORIENTED_EDGE('',*,*,#1981,.T.);
#3167=ORIENTED_EDGE('',*,*,#2297,.T.);
#3168=ORIENTED_EDGE('',*,*,#1982,.T.);
#3169=ORIENTED_EDGE('',*,*,#2296,.F.);
#3170=ORIENTED_EDGE('',*,*,#2203,.T.);
#3171=ORIENTED_EDGE('',*,*,#2297,.F.);
#3172=ORIENTED_EDGE('',*,*,#2205,.T.);
#3173=ORIENTED_EDGE('',*,*,#2298,.T.);
#3174=ORIENTED_EDGE('',*,*,#1983,.T.);
#3175=ORIENTED_EDGE('',*,*,#1984,.T.);
#3176=ORIENTED_EDGE('',*,*,#2298,.F.);
#3177=ORIENTED_EDGE('',*,*,#2207,.T.);
#3178=ORIENTED_EDGE('',*,*,#2291,.T.);
#3179=ORIENTED_EDGE('',*,*,#2195,.F.);
#3180=ORIENTED_EDGE('',*,*,#2201,.F.);
#3181=ORIENTED_EDGE('',*,*,#2295,.F.);
#3182=ORIENTED_EDGE('',*,*,#2299,.F.);
#3183=ORIENTED_EDGE('',*,*,#2196,.F.);
#3184=ORIENTED_EDGE('',*,*,#2299,.T.);
#3185=ORIENTED_EDGE('',*,*,#2292,.F.);
#3186=ORIENTED_EDGE('',*,*,#2300,.T.);
#3187=ORIENTED_EDGE('',*,*,#2198,.F.);
#3188=ORIENTED_EDGE('',*,*,#2300,.F.);
#3189=ORIENTED_EDGE('',*,*,#2289,.F.);
#3190=ORIENTED_EDGE('',*,*,#2206,.T.);
#3191=ORIENTED_EDGE('',*,*,#2219,.F.);
#3192=ORIENTED_EDGE('',*,*,#2277,.T.);
#3193=ORIENTED_EDGE('',*,*,#2275,.F.);
#3194=ORIENTED_EDGE('',*,*,#2225,.T.);
#3195=ORIENTED_EDGE('',*,*,#2173,.F.);
#3196=ORIENTED_EDGE('',*,*,#2180,.T.);
#3197=ORIENTED_EDGE('',*,*,#2284,.F.);
#3198=ORIENTED_EDGE('',*,*,#2287,.T.);
#3199=ORIENTED_EDGE('',*,*,#2100,.F.);
#3200=ORIENTED_EDGE('',*,*,#2301,.F.);
#3201=ORIENTED_EDGE('',*,*,#2145,.F.);
#3202=ORIENTED_EDGE('',*,*,#2124,.F.);
#3203=ORIENTED_EDGE('',*,*,#2165,.T.);
#3204=ORIENTED_EDGE('',*,*,#2102,.F.);
#3205=ORIENTED_EDGE('',*,*,#2153,.F.);
#3206=ORIENTED_EDGE('',*,*,#2143,.F.);
#3207=ORIENTED_EDGE('',*,*,#2301,.T.);
#3208=ORIENTED_EDGE('',*,*,#2032,.F.);
#3209=ORIENTED_EDGE('',*,*,#2302,.T.);
#3210=ORIENTED_EDGE('',*,*,#1974,.F.);
#3211=ORIENTED_EDGE('',*,*,#2302,.F.);
#3212=ORIENTED_EDGE('',*,*,#2033,.F.);
#3213=ORIENTED_EDGE('',*,*,#2303,.T.);
#3214=ORIENTED_EDGE('',*,*,#1975,.F.);
#3215=ORIENTED_EDGE('',*,*,#2303,.F.);
#3216=ORIENTED_EDGE('',*,*,#2034,.F.);
#3217=ORIENTED_EDGE('',*,*,#2304,.T.);
#3218=ORIENTED_EDGE('',*,*,#1976,.F.);
#3219=ORIENTED_EDGE('',*,*,#2304,.F.);
#3220=ORIENTED_EDGE('',*,*,#2035,.F.);
#3221=ORIENTED_EDGE('',*,*,#2305,.T.);
#3222=ORIENTED_EDGE('',*,*,#1977,.F.);
#3223=ORIENTED_EDGE('',*,*,#2305,.F.);
#3224=ORIENTED_EDGE('',*,*,#2306,.T.);
#3225=ORIENTED_EDGE('',*,*,#2307,.T.);
#3226=ORIENTED_EDGE('',*,*,#2308,.T.);
#3227=ORIENTED_EDGE('',*,*,#2309,.T.);
#3228=ORIENTED_EDGE('',*,*,#2308,.F.);
#3229=ORIENTED_EDGE('',*,*,#2310,.F.);
#3230=ORIENTED_EDGE('',*,*,#2311,.F.);
#3231=ORIENTED_EDGE('',*,*,#2312,.T.);
#3232=ORIENTED_EDGE('',*,*,#2313,.T.);
#3233=ORIENTED_EDGE('',*,*,#2314,.T.);
#3234=ORIENTED_EDGE('',*,*,#2315,.F.);
#3235=ORIENTED_EDGE('',*,*,#2316,.F.);
#3236=ORIENTED_EDGE('',*,*,#2317,.F.);
#3237=ORIENTED_EDGE('',*,*,#2318,.T.);
#3238=ORIENTED_EDGE('',*,*,#2319,.F.);
#3239=ORIENTED_EDGE('',*,*,#2320,.T.);
#3240=ORIENTED_EDGE('',*,*,#2321,.F.);
#3241=ORIENTED_EDGE('',*,*,#2322,.T.);
#3242=ORIENTED_EDGE('',*,*,#2323,.F.);
#3243=ORIENTED_EDGE('',*,*,#2324,.F.);
#3244=ORIENTED_EDGE('',*,*,#2325,.F.);
#3245=ORIENTED_EDGE('',*,*,#2326,.T.);
#3246=ORIENTED_EDGE('',*,*,#2327,.T.);
#3247=ORIENTED_EDGE('',*,*,#2328,.T.);
#3248=ORIENTED_EDGE('',*,*,#2329,.F.);
#3249=ORIENTED_EDGE('',*,*,#2330,.F.);
#3250=ORIENTED_EDGE('',*,*,#2331,.F.);
#3251=ORIENTED_EDGE('',*,*,#2332,.F.);
#3252=ORIENTED_EDGE('',*,*,#2333,.T.);
#3253=ORIENTED_EDGE('',*,*,#2334,.T.);
#3254=ORIENTED_EDGE('',*,*,#2335,.F.);
#3255=ORIENTED_EDGE('',*,*,#2336,.T.);
#3256=ORIENTED_EDGE('',*,*,#2307,.F.);
#3257=ORIENTED_EDGE('',*,*,#2337,.T.);
#3258=ORIENTED_EDGE('',*,*,#2338,.F.);
#3259=ORIENTED_EDGE('',*,*,#2310,.T.);
#3260=ORIENTED_EDGE('',*,*,#2311,.T.);
#3261=ORIENTED_EDGE('',*,*,#2338,.T.);
#3262=ORIENTED_EDGE('',*,*,#2339,.T.);
#3263=ORIENTED_EDGE('',*,*,#2340,.T.);
#3264=ORIENTED_EDGE('',*,*,#2341,.T.);
#3265=ORIENTED_EDGE('',*,*,#2342,.T.);
#3266=ORIENTED_EDGE('',*,*,#2315,.T.);
#3267=ORIENTED_EDGE('',*,*,#2343,.T.);
#3268=ORIENTED_EDGE('',*,*,#2342,.F.);
#3269=ORIENTED_EDGE('',*,*,#2344,.T.);
#3270=ORIENTED_EDGE('',*,*,#2345,.F.);
#3271=ORIENTED_EDGE('',*,*,#2316,.T.);
#3272=ORIENTED_EDGE('',*,*,#2317,.T.);
#3273=ORIENTED_EDGE('',*,*,#2345,.T.);
#3274=ORIENTED_EDGE('',*,*,#2346,.T.);
#3275=ORIENTED_EDGE('',*,*,#2347,.T.);
#3276=ORIENTED_EDGE('',*,*,#2348,.T.);
#3277=ORIENTED_EDGE('',*,*,#2349,.T.);
#3278=ORIENTED_EDGE('',*,*,#2323,.T.);
#3279=ORIENTED_EDGE('',*,*,#2350,.T.);
#3280=ORIENTED_EDGE('',*,*,#2349,.F.);
#3281=ORIENTED_EDGE('',*,*,#2351,.T.);
#3282=ORIENTED_EDGE('',*,*,#2352,.F.);
#3283=ORIENTED_EDGE('',*,*,#2324,.T.);
#3284=ORIENTED_EDGE('',*,*,#2325,.T.);
#3285=ORIENTED_EDGE('',*,*,#2352,.T.);
#3286=ORIENTED_EDGE('',*,*,#2353,.T.);
#3287=ORIENTED_EDGE('',*,*,#2354,.T.);
#3288=ORIENTED_EDGE('',*,*,#2355,.T.);
#3289=ORIENTED_EDGE('',*,*,#2356,.T.);
#3290=ORIENTED_EDGE('',*,*,#2329,.T.);
#3291=ORIENTED_EDGE('',*,*,#2357,.T.);
#3292=ORIENTED_EDGE('',*,*,#2357,.F.);
#3293=ORIENTED_EDGE('',*,*,#2328,.F.);
#3294=ORIENTED_EDGE('',*,*,#2358,.F.);
#3295=ORIENTED_EDGE('',*,*,#2359,.F.);
#3296=ORIENTED_EDGE('',*,*,#2360,.T.);
#3297=ORIENTED_EDGE('',*,*,#2331,.T.);
#3298=ORIENTED_EDGE('',*,*,#2361,.T.);
#3299=ORIENTED_EDGE('',*,*,#2362,.T.);
#3300=ORIENTED_EDGE('',*,*,#2363,.T.);
#3301=ORIENTED_EDGE('',*,*,#2363,.F.);
#3302=ORIENTED_EDGE('',*,*,#2364,.F.);
#3303=ORIENTED_EDGE('',*,*,#2365,.F.);
#3304=ORIENTED_EDGE('',*,*,#2366,.F.);
#3305=ORIENTED_EDGE('',*,*,#2367,.T.);
#3306=ORIENTED_EDGE('',*,*,#2368,.T.);
#3307=ORIENTED_EDGE('',*,*,#2369,.F.);
#3308=ORIENTED_EDGE('',*,*,#2332,.T.);
#3309=ORIENTED_EDGE('',*,*,#2370,.T.);
#3310=ORIENTED_EDGE('',*,*,#2371,.T.);
#3311=ORIENTED_EDGE('',*,*,#2372,.T.);
#3312=ORIENTED_EDGE('',*,*,#2373,.T.);
#3313=ORIENTED_EDGE('',*,*,#2374,.T.);
#3314=ORIENTED_EDGE('',*,*,#2374,.F.);
#3315=ORIENTED_EDGE('',*,*,#2375,.T.);
#3316=ORIENTED_EDGE('',*,*,#2376,.T.);
#3317=ORIENTED_EDGE('',*,*,#2377,.T.);
#3318=ORIENTED_EDGE('',*,*,#2378,.F.);
#3319=ORIENTED_EDGE('',*,*,#2379,.F.);
#3320=ORIENTED_EDGE('',*,*,#2380,.F.);
#3321=ORIENTED_EDGE('',*,*,#2381,.F.);
#3322=ORIENTED_EDGE('',*,*,#2373,.F.);
#3323=ORIENTED_EDGE('',*,*,#2382,.F.);
#3324=ORIENTED_EDGE('',*,*,#2383,.F.);
#3325=ORIENTED_EDGE('',*,*,#2384,.F.);
#3326=ORIENTED_EDGE('',*,*,#2375,.F.);
#3327=ORIENTED_EDGE('',*,*,#2385,.F.);
#3328=ORIENTED_EDGE('',*,*,#2386,.T.);
#3329=ORIENTED_EDGE('',*,*,#2380,.T.);
#3330=ORIENTED_EDGE('',*,*,#2387,.T.);
#3331=ORIENTED_EDGE('',*,*,#2365,.T.);
#3332=ORIENTED_EDGE('',*,*,#2387,.F.);
#3333=ORIENTED_EDGE('',*,*,#2379,.T.);
#3334=ORIENTED_EDGE('',*,*,#2388,.T.);
#3335=ORIENTED_EDGE('',*,*,#2389,.T.);
#3336=ORIENTED_EDGE('',*,*,#2366,.T.);
#3337=ORIENTED_EDGE('',*,*,#2390,.T.);
#3338=ORIENTED_EDGE('',*,*,#2391,.T.);
#3339=ORIENTED_EDGE('',*,*,#2392,.T.);
#3340=ORIENTED_EDGE('',*,*,#2393,.T.);
#3341=ORIENTED_EDGE('',*,*,#2394,.T.);
#3342=ORIENTED_EDGE('',*,*,#2392,.F.);
#3343=ORIENTED_EDGE('',*,*,#2395,.T.);
#3344=ORIENTED_EDGE('',*,*,#2396,.F.);
#3345=ORIENTED_EDGE('',*,*,#2397,.F.);
#3346=ORIENTED_EDGE('',*,*,#2398,.T.);
#3347=ORIENTED_EDGE('',*,*,#2399,.F.);
#3348=ORIENTED_EDGE('',*,*,#2383,.T.);
#3349=ORIENTED_EDGE('',*,*,#2400,.T.);
#3350=ORIENTED_EDGE('',*,*,#2401,.F.);
#3351=ORIENTED_EDGE('',*,*,#2402,.T.);
#3352=ORIENTED_EDGE('',*,*,#2403,.T.);
#3353=ORIENTED_EDGE('',*,*,#2404,.T.);
#3354=ORIENTED_EDGE('',*,*,#2405,.F.);
#3355=ORIENTED_EDGE('',*,*,#2367,.F.);
#3356=ORIENTED_EDGE('',*,*,#2389,.F.);
#3357=ORIENTED_EDGE('',*,*,#2406,.T.);
#3358=ORIENTED_EDGE('',*,*,#2394,.F.);
#3359=ORIENTED_EDGE('',*,*,#2407,.F.);
#3360=ORIENTED_EDGE('',*,*,#2402,.F.);
#3361=ORIENTED_EDGE('',*,*,#2408,.T.);
#3362=ORIENTED_EDGE('',*,*,#2409,.T.);
#3363=ORIENTED_EDGE('',*,*,#2410,.T.);
#3364=ORIENTED_EDGE('',*,*,#2411,.T.);
#3365=ORIENTED_EDGE('',*,*,#2412,.T.);
#3366=ORIENTED_EDGE('',*,*,#2404,.F.);
#3367=ORIENTED_EDGE('',*,*,#2413,.F.);
#3368=ORIENTED_EDGE('',*,*,#2410,.F.);
#3369=ORIENTED_EDGE('',*,*,#2414,.T.);
#3370=ORIENTED_EDGE('',*,*,#2415,.T.);
#3371=ORIENTED_EDGE('',*,*,#2416,.T.);
#3372=ORIENTED_EDGE('',*,*,#2417,.T.);
#3373=ORIENTED_EDGE('',*,*,#2396,.T.);
#3374=ORIENTED_EDGE('',*,*,#2412,.F.);
#3375=ORIENTED_EDGE('',*,*,#2418,.F.);
#3376=ORIENTED_EDGE('',*,*,#2416,.F.);
#3377=ORIENTED_EDGE('',*,*,#2419,.F.);
#3378=ORIENTED_EDGE('',*,*,#2420,.F.);
#3379=ORIENTED_EDGE('',*,*,#2333,.F.);
#3380=ORIENTED_EDGE('',*,*,#2369,.T.);
#3381=ORIENTED_EDGE('',*,*,#2421,.F.);
#3382=ORIENTED_EDGE('',*,*,#2422,.T.);
#3383=ORIENTED_EDGE('',*,*,#2423,.T.);
#3384=ORIENTED_EDGE('',*,*,#2319,.T.);
#3385=ORIENTED_EDGE('',*,*,#2424,.T.);
#3386=ORIENTED_EDGE('',*,*,#2423,.F.);
#3387=ORIENTED_EDGE('',*,*,#2425,.F.);
#3388=ORIENTED_EDGE('',*,*,#2426,.F.);
#3389=ORIENTED_EDGE('',*,*,#2320,.F.);
#3390=ORIENTED_EDGE('',*,*,#2427,.T.);
#3391=ORIENTED_EDGE('',*,*,#2428,.T.);
#3392=ORIENTED_EDGE('',*,*,#2321,.T.);
#3393=ORIENTED_EDGE('',*,*,#2426,.T.);
#3394=ORIENTED_EDGE('',*,*,#2350,.F.);
#3395=ORIENTED_EDGE('',*,*,#2322,.F.);
#3396=ORIENTED_EDGE('',*,*,#2428,.F.);
#3397=ORIENTED_EDGE('',*,*,#2429,.F.);
#3398=ORIENTED_EDGE('',*,*,#2430,.T.);
#3399=ORIENTED_EDGE('',*,*,#2431,.F.);
#3400=ORIENTED_EDGE('',*,*,#2432,.T.);
#3401=ORIENTED_EDGE('',*,*,#2433,.F.);
#3402=ORIENTED_EDGE('',*,*,#2432,.F.);
#3403=ORIENTED_EDGE('',*,*,#2370,.F.);
#3404=ORIENTED_EDGE('',*,*,#2434,.T.);
#3405=ORIENTED_EDGE('',*,*,#2360,.F.);
#3406=ORIENTED_EDGE('',*,*,#2434,.F.);
#3407=ORIENTED_EDGE('',*,*,#2435,.F.);
#3408=ORIENTED_EDGE('',*,*,#2436,.T.);
#3409=ORIENTED_EDGE('',*,*,#2430,.F.);
#3410=ORIENTED_EDGE('',*,*,#2436,.F.);
#3411=ORIENTED_EDGE('',*,*,#2437,.F.);
#3412=ORIENTED_EDGE('',*,*,#2438,.T.);
#3413=ORIENTED_EDGE('',*,*,#2439,.F.);
#3414=ORIENTED_EDGE('',*,*,#2438,.F.);
#3415=ORIENTED_EDGE('',*,*,#2347,.F.);
#3416=ORIENTED_EDGE('',*,*,#2440,.F.);
#3417=ORIENTED_EDGE('',*,*,#2424,.F.);
#3418=ORIENTED_EDGE('',*,*,#2318,.F.);
#3419=ORIENTED_EDGE('',*,*,#2431,.T.);
#3420=ORIENTED_EDGE('',*,*,#2354,.F.);
#3421=ORIENTED_EDGE('',*,*,#2441,.F.);
#3422=ORIENTED_EDGE('',*,*,#2442,.T.);
#3423=ORIENTED_EDGE('',*,*,#2326,.F.);
#3424=ORIENTED_EDGE('',*,*,#2435,.T.);
#3425=ORIENTED_EDGE('',*,*,#2443,.F.);
#3426=ORIENTED_EDGE('',*,*,#2358,.T.);
#3427=ORIENTED_EDGE('',*,*,#2327,.F.);
#3428=ORIENTED_EDGE('',*,*,#2442,.F.);
#3429=ORIENTED_EDGE('',*,*,#2340,.F.);
#3430=ORIENTED_EDGE('',*,*,#2444,.F.);
#3431=ORIENTED_EDGE('',*,*,#2445,.T.);
#3432=ORIENTED_EDGE('',*,*,#2312,.F.);
#3433=ORIENTED_EDGE('',*,*,#2437,.T.);
#3434=ORIENTED_EDGE('',*,*,#2446,.F.);
#3435=ORIENTED_EDGE('',*,*,#2447,.T.);
#3436=ORIENTED_EDGE('',*,*,#2313,.F.);
#3437=ORIENTED_EDGE('',*,*,#2445,.F.);
#3438=ORIENTED_EDGE('',*,*,#2343,.F.);
#3439=ORIENTED_EDGE('',*,*,#2314,.F.);
#3440=ORIENTED_EDGE('',*,*,#2447,.F.);
#3441=ORIENTED_EDGE('',*,*,#2448,.F.);
#3442=ORIENTED_EDGE('',*,*,#2433,.T.);
#3443=ORIENTED_EDGE('',*,*,#2356,.F.);
#3444=ORIENTED_EDGE('',*,*,#2449,.T.);
#3445=ORIENTED_EDGE('',*,*,#2361,.F.);
#3446=ORIENTED_EDGE('',*,*,#2330,.T.);
#3447=ORIENTED_EDGE('',*,*,#2306,.F.);
#3448=ORIENTED_EDGE('',*,*,#2450,.F.);
#3449=ORIENTED_EDGE('',*,*,#2371,.F.);
#3450=ORIENTED_EDGE('',*,*,#2381,.T.);
#3451=ORIENTED_EDGE('',*,*,#2386,.F.);
#3452=ORIENTED_EDGE('',*,*,#2364,.T.);
#3453=ORIENTED_EDGE('',*,*,#2362,.F.);
#3454=ORIENTED_EDGE('',*,*,#2449,.F.);
#3455=ORIENTED_EDGE('',*,*,#2355,.F.);
#3456=ORIENTED_EDGE('',*,*,#2359,.T.);
#3457=ORIENTED_EDGE('',*,*,#2443,.T.);
#3458=ORIENTED_EDGE('',*,*,#2441,.T.);
#3459=ORIENTED_EDGE('',*,*,#2353,.F.);
#3460=ORIENTED_EDGE('',*,*,#2351,.F.);
#3461=ORIENTED_EDGE('',*,*,#2348,.F.);
#3462=ORIENTED_EDGE('',*,*,#2429,.T.);
#3463=ORIENTED_EDGE('',*,*,#2427,.F.);
#3464=ORIENTED_EDGE('',*,*,#2425,.T.);
#3465=ORIENTED_EDGE('',*,*,#2422,.F.);
#3466=ORIENTED_EDGE('',*,*,#2440,.T.);
#3467=ORIENTED_EDGE('',*,*,#2346,.F.);
#3468=ORIENTED_EDGE('',*,*,#2344,.F.);
#3469=ORIENTED_EDGE('',*,*,#2341,.F.);
#3470=ORIENTED_EDGE('',*,*,#2448,.T.);
#3471=ORIENTED_EDGE('',*,*,#2446,.T.);
#3472=ORIENTED_EDGE('',*,*,#2444,.T.);
#3473=ORIENTED_EDGE('',*,*,#2339,.F.);
#3474=ORIENTED_EDGE('',*,*,#2337,.F.);
#3475=ORIENTED_EDGE('',*,*,#2451,.T.);
#3476=ORIENTED_EDGE('',*,*,#2452,.T.);
#3477=ORIENTED_EDGE('',*,*,#2453,.T.);
#3478=ORIENTED_EDGE('',*,*,#2454,.T.);
#3479=ORIENTED_EDGE('',*,*,#2407,.T.);
#3480=ORIENTED_EDGE('',*,*,#2393,.F.);
#3481=ORIENTED_EDGE('',*,*,#2397,.T.);
#3482=ORIENTED_EDGE('',*,*,#2417,.F.);
#3483=ORIENTED_EDGE('',*,*,#2418,.T.);
#3484=ORIENTED_EDGE('',*,*,#2411,.F.);
#3485=ORIENTED_EDGE('',*,*,#2413,.T.);
#3486=ORIENTED_EDGE('',*,*,#2403,.F.);
#3487=ORIENTED_EDGE('',*,*,#2384,.T.);
#3488=ORIENTED_EDGE('',*,*,#2399,.T.);
#3489=ORIENTED_EDGE('',*,*,#2455,.F.);
#3490=ORIENTED_EDGE('',*,*,#2376,.F.);
#3491=ORIENTED_EDGE('',*,*,#2455,.T.);
#3492=ORIENTED_EDGE('',*,*,#2408,.F.);
#3493=ORIENTED_EDGE('',*,*,#2456,.T.);
#3494=ORIENTED_EDGE('',*,*,#2377,.F.);
#3495=ORIENTED_EDGE('',*,*,#2388,.F.);
#3496=ORIENTED_EDGE('',*,*,#2378,.T.);
#3497=ORIENTED_EDGE('',*,*,#2456,.F.);
#3498=ORIENTED_EDGE('',*,*,#2406,.F.);
#3499=ORIENTED_EDGE('',*,*,#2405,.T.);
#3500=ORIENTED_EDGE('',*,*,#2401,.T.);
#3501=ORIENTED_EDGE('',*,*,#2414,.F.);
#3502=ORIENTED_EDGE('',*,*,#2409,.F.);
#3503=ORIENTED_EDGE('',*,*,#2421,.T.);
#3504=ORIENTED_EDGE('',*,*,#2368,.F.);
#3505=ORIENTED_EDGE('',*,*,#2398,.F.);
#3506=ORIENTED_EDGE('',*,*,#2457,.T.);
#3507=ORIENTED_EDGE('',*,*,#2419,.T.);
#3508=ORIENTED_EDGE('',*,*,#2415,.F.);
#3509=ORIENTED_EDGE('',*,*,#2395,.F.);
#3510=ORIENTED_EDGE('',*,*,#2391,.F.);
#3511=ORIENTED_EDGE('',*,*,#2452,.F.);
#3512=ORIENTED_EDGE('',*,*,#2458,.T.);
#3513=ORIENTED_EDGE('',*,*,#2390,.F.);
#3514=ORIENTED_EDGE('',*,*,#2458,.F.);
#3515=ORIENTED_EDGE('',*,*,#2453,.F.);
#3516=ORIENTED_EDGE('',*,*,#2459,.T.);
#3517=ORIENTED_EDGE('',*,*,#2385,.T.);
#3518=ORIENTED_EDGE('',*,*,#2459,.F.);
#3519=ORIENTED_EDGE('',*,*,#2454,.F.);
#3520=ORIENTED_EDGE('',*,*,#2460,.T.);
#3521=ORIENTED_EDGE('',*,*,#2336,.F.);
#3522=ORIENTED_EDGE('',*,*,#2460,.F.);
#3523=ORIENTED_EDGE('',*,*,#2309,.F.);
#3524=ORIENTED_EDGE('',*,*,#2334,.F.);
#3525=ORIENTED_EDGE('',*,*,#2420,.T.);
#3526=ORIENTED_EDGE('',*,*,#2457,.F.);
#3527=ORIENTED_EDGE('',*,*,#2400,.F.);
#3528=ORIENTED_EDGE('',*,*,#2382,.T.);
#3529=ORIENTED_EDGE('',*,*,#2372,.F.);
#3530=ORIENTED_EDGE('',*,*,#2450,.T.);
#3531=ORIENTED_EDGE('',*,*,#2439,.T.);
#3532=ORIENTED_EDGE('',*,*,#2451,.F.);
#3533=ORIENTED_EDGE('',*,*,#2461,.T.);
#3534=ORIENTED_EDGE('',*,*,#2335,.T.);
#3535=ORIENTED_EDGE('',*,*,#2461,.F.);
#3536=CONICAL_SURFACE('',#3847,10.5,0.78539816339745);
#3537=CONICAL_SURFACE('',#3851,10.5,0.785398163397447);
#3538=CONICAL_SURFACE('',#3889,10.5,0.785398163397449);
#3539=CONICAL_SURFACE('',#3893,10.5,0.78539816339745);
#3540=CONICAL_SURFACE('',#3929,3.,0.785398163397448);
#3541=CONICAL_SURFACE('',#3932,3.,0.785398163397448);
#3542=CONICAL_SURFACE('',#3938,3.,0.785398163397448);
#3543=CONICAL_SURFACE('',#3941,3.,0.785398163397448);
#3544=CONICAL_SURFACE('',#3943,1.,0.78539816339746);
#3545=CONICAL_SURFACE('',#3945,0.999999999999995,0.785398163397455);
#3546=CONICAL_SURFACE('',#3947,0.999999999999996,0.785398163397155);
#3547=CONICAL_SURFACE('',#3949,0.999999999999996,0.785398163397155);
#3548=CONICAL_SURFACE('',#3963,10.5,0.78539816339745);
#3549=CONICAL_SURFACE('',#3965,9.49999999999999,0.785398163397455);
#3550=CONICAL_SURFACE('',#3968,9.5,0.785398163397447);
#3551=CONICAL_SURFACE('',#3971,9.5,0.785398163397447);
#3552=CONICAL_SURFACE('',#3974,9.49999999999999,0.785398163397458);
#3553=CONICAL_SURFACE('',#3976,10.5,0.785398163397448);
#3554=CONICAL_SURFACE('',#3980,10.5,0.785398163397448);
#3555=CONICAL_SURFACE('',#3982,9.49999999999999,0.785398163397458);
#3556=CONICAL_SURFACE('',#3985,9.5,0.785398163397447);
#3557=CONICAL_SURFACE('',#3988,9.5,0.785398163397447);
#3558=CONICAL_SURFACE('',#3991,9.49999999999999,0.785398163397455);
#3559=CONICAL_SURFACE('',#3993,10.5,0.78539816339745);
#3560=CONICAL_SURFACE('',#3997,0.999999999999996,0.785398163397432);
#3561=CONICAL_SURFACE('',#3999,0.999999999999996,0.785398163397433);
#3562=CONICAL_SURFACE('',#4001,0.999999999999995,0.785398163397594);
#3563=CONICAL_SURFACE('',#4002,1.,0.785398163397599);
#3564=CONICAL_SURFACE('',#4022,5.5,0.785398163397444);
#3565=CONICAL_SURFACE('',#4025,5.50000000000001,0.785398163397456);
#3566=CONICAL_SURFACE('',#4028,5.50000000000001,0.785398163397455);
#3567=CONICAL_SURFACE('',#4035,5.5,0.78539816339745);
#3568=CONICAL_SURFACE('',#4037,9.5,0.785398163397446);
#3569=CONICAL_SURFACE('',#4039,5.5,0.785398163397452);
#3570=CONICAL_SURFACE('',#4041,9.49999999999999,0.785398163397454);
#3571=CONICAL_SURFACE('',#4043,5.5,0.785398163397446);
#3572=CONICAL_SURFACE('',#4054,5.5,0.785398163397445);
#3573=CONICAL_SURFACE('',#4057,5.49999999999999,0.785398163397444);
#3574=CONICAL_SURFACE('',#4060,5.50000000000001,0.785398163397455);
#3575=CONICAL_SURFACE('',#4067,5.5,0.785398163397446);
#3576=CONICAL_SURFACE('',#4069,9.49999999999999,0.785398163397458);
#3577=CONICAL_SURFACE('',#4071,5.5,0.785398163397448);
#3578=CONICAL_SURFACE('',#4073,9.5,0.785398163397447);
#3579=CONICAL_SURFACE('',#4075,5.5,0.78539816339745);
#3580=CONICAL_SURFACE('',#4078,5.5,0.785398163397449);
#3581=CONICAL_SURFACE('',#4087,5.5,0.785398163397449);
#3582=CONICAL_SURFACE('',#4090,5.5,0.785398163397446);
#3583=CONICAL_SURFACE('',#4091,9.49999999999999,0.785398163397458);
#3584=CONICAL_SURFACE('',#4092,5.5,0.785398163397448);
#3585=CONICAL_SURFACE('',#4093,9.5,0.785398163397447);
#3586=CONICAL_SURFACE('',#4095,5.5,0.78539816339745);
#3587=CONICAL_SURFACE('',#4103,5.49999999999999,0.785398163397444);
#3588=CONICAL_SURFACE('',#4106,5.5,0.785398163397445);
#3589=CONICAL_SURFACE('',#4108,5.50000000000001,0.785398163397455);
#3590=CONICAL_SURFACE('',#4113,5.50000000000001,0.785398163397455);
#3591=CONICAL_SURFACE('',#4116,5.50000000000001,0.785398163397456);
#3592=CONICAL_SURFACE('',#4119,5.5,0.785398163397444);
#3593=CONICAL_SURFACE('',#4123,5.5,0.785398163397446);
#3594=CONICAL_SURFACE('',#4125,9.49999999999999,0.785398163397454);
#3595=CONICAL_SURFACE('',#4127,5.50000000000001,0.785398163397456);
#3596=CONICAL_SURFACE('',#4128,9.5,0.785398163397446);
#3597=CONICAL_SURFACE('',#4129,5.5,0.78539816339745);
#3598=ADVANCED_FACE('',(#226),#3536,.F.);
#3599=ADVANCED_FACE('',(#227),#127,.T.);
#3600=ADVANCED_FACE('',(#228),#3537,.F.);
#3601=ADVANCED_FACE('',(#229),#128,.T.);
#3602=ADVANCED_FACE('',(#230),#129,.T.);
#3603=ADVANCED_FACE('',(#231),#66,.F.);
#3604=ADVANCED_FACE('',(#232,#27,#28,#29,#30,#31,#32,#33,#34,#35),#130,
 .T.);
#3605=ADVANCED_FACE('',(#233),#131,.T.);
#3606=ADVANCED_FACE('',(#234),#3538,.F.);
#3607=ADVANCED_FACE('',(#235),#132,.T.);
#3608=ADVANCED_FACE('',(#236),#3539,.F.);
#3609=ADVANCED_FACE('',(#237),#67,.F.);
#3610=ADVANCED_FACE('',(#238),#133,.T.);
#3611=ADVANCED_FACE('',(#239,#36,#37,#38,#39,#40,#41,#42,#43,#44),#134,
 .F.);
#3612=ADVANCED_FACE('',(#240),#135,.T.);
#3613=ADVANCED_FACE('',(#241),#136,.T.);
#3614=ADVANCED_FACE('',(#242),#3540,.F.);
#3615=ADVANCED_FACE('',(#243),#137,.T.);
#3616=ADVANCED_FACE('',(#244),#3541,.F.);
#3617=ADVANCED_FACE('',(#245),#138,.T.);
#3618=ADVANCED_FACE('',(#246),#139,.T.);
#3619=ADVANCED_FACE('',(#247),#140,.T.);
#3620=ADVANCED_FACE('',(#248),#141,.T.);
#3621=ADVANCED_FACE('',(#249),#3542,.F.);
#3622=ADVANCED_FACE('',(#250),#142,.T.);
#3623=ADVANCED_FACE('',(#251),#3543,.F.);
#3624=ADVANCED_FACE('',(#252),#3544,.T.);
#3625=ADVANCED_FACE('',(#253),#3545,.T.);
#3626=ADVANCED_FACE('',(#254),#3546,.T.);
#3627=ADVANCED_FACE('',(#255),#3547,.T.);
#3628=ADVANCED_FACE('',(#256,#45),#143,.T.);
#3629=ADVANCED_FACE('',(#257),#68,.F.);
#3630=ADVANCED_FACE('',(#258),#69,.T.);
#3631=ADVANCED_FACE('',(#259),#144,.T.);
#3632=ADVANCED_FACE('',(#260),#70,.T.);
#3633=ADVANCED_FACE('',(#261),#71,.F.);
#3634=ADVANCED_FACE('',(#262),#145,.T.);
#3635=ADVANCED_FACE('',(#263),#146,.T.);
#3636=ADVANCED_FACE('',(#264),#147,.T.);
#3637=ADVANCED_FACE('',(#265),#3548,.F.);
#3638=ADVANCED_FACE('',(#266),#3549,.T.);
#3639=ADVANCED_FACE('',(#267),#148,.T.);
#3640=ADVANCED_FACE('',(#268),#3550,.T.);
#3641=ADVANCED_FACE('',(#269),#149,.T.);
#3642=ADVANCED_FACE('',(#270),#3551,.T.);
#3643=ADVANCED_FACE('',(#271),#150,.T.);
#3644=ADVANCED_FACE('',(#272),#3552,.T.);
#3645=ADVANCED_FACE('',(#273),#3553,.F.);
#3646=ADVANCED_FACE('',(#274),#151,.T.);
#3647=ADVANCED_FACE('',(#275),#152,.T.);
#3648=ADVANCED_FACE('',(#276),#3554,.F.);
#3649=ADVANCED_FACE('',(#277),#3555,.T.);
#3650=ADVANCED_FACE('',(#278),#153,.T.);
#3651=ADVANCED_FACE('',(#279),#3556,.T.);
#3652=ADVANCED_FACE('',(#280),#154,.T.);
#3653=ADVANCED_FACE('',(#281),#3557,.T.);
#3654=ADVANCED_FACE('',(#282),#155,.T.);
#3655=ADVANCED_FACE('',(#283),#3558,.T.);
#3656=ADVANCED_FACE('',(#284),#3559,.F.);
#3657=ADVANCED_FACE('',(#285),#156,.T.);
#3658=ADVANCED_FACE('',(#286),#157,.T.);
#3659=ADVANCED_FACE('',(#287),#3560,.T.);
#3660=ADVANCED_FACE('',(#288),#3561,.T.);
#3661=ADVANCED_FACE('',(#289),#3562,.T.);
#3662=ADVANCED_FACE('',(#290),#3563,.T.);
#3663=ADVANCED_FACE('',(#291),#72,.T.);
#3664=ADVANCED_FACE('',(#292),#158,.T.);
#3665=ADVANCED_FACE('',(#293),#73,.T.);
#3666=ADVANCED_FACE('',(#294),#74,.T.);
#3667=ADVANCED_FACE('',(#295),#159,.T.);
#3668=ADVANCED_FACE('',(#296),#75,.T.);
#3669=ADVANCED_FACE('',(#297),#160,.T.);
#3670=ADVANCED_FACE('',(#298,#46),#161,.T.);
#3671=ADVANCED_FACE('',(#299),#76,.T.);
#3672=ADVANCED_FACE('',(#300),#162,.T.);
#3673=ADVANCED_FACE('',(#301),#77,.T.);
#3674=ADVANCED_FACE('',(#302),#78,.F.);
#3675=ADVANCED_FACE('',(#303,#47),#163,.T.);
#3676=ADVANCED_FACE('',(#304),#79,.F.);
#3677=ADVANCED_FACE('',(#305),#80,.F.);
#3678=ADVANCED_FACE('',(#306),#164,.T.);
#3679=ADVANCED_FACE('',(#307),#3564,.F.);
#3680=ADVANCED_FACE('',(#308),#165,.T.);
#3681=ADVANCED_FACE('',(#309),#3565,.F.);
#3682=ADVANCED_FACE('',(#310),#166,.T.);
#3683=ADVANCED_FACE('',(#311),#3566,.F.);
#3684=ADVANCED_FACE('',(#312),#167,.T.);
#3685=ADVANCED_FACE('',(#313),#81,.F.);
#3686=ADVANCED_FACE('',(#314),#168,.T.);
#3687=ADVANCED_FACE('',(#315),#169,.T.);
#3688=ADVANCED_FACE('',(#316),#3567,.F.);
#3689=ADVANCED_FACE('',(#317),#3568,.T.);
#3690=ADVANCED_FACE('',(#318),#3569,.F.);
#3691=ADVANCED_FACE('',(#319),#3570,.T.);
#3692=ADVANCED_FACE('',(#320),#3571,.F.);
#3693=ADVANCED_FACE('',(#321),#170,.T.);
#3694=ADVANCED_FACE('',(#322),#82,.F.);
#3695=ADVANCED_FACE('',(#323),#83,.T.);
#3696=ADVANCED_FACE('',(#324),#84,.F.);
#3697=ADVANCED_FACE('',(#325),#171,.T.);
#3698=ADVANCED_FACE('',(#326),#172,.T.);
#3699=ADVANCED_FACE('',(#327),#3572,.F.);
#3700=ADVANCED_FACE('',(#328),#173,.T.);
#3701=ADVANCED_FACE('',(#329),#3573,.F.);
#3702=ADVANCED_FACE('',(#330),#174,.T.);
#3703=ADVANCED_FACE('',(#331),#3574,.F.);
#3704=ADVANCED_FACE('',(#332),#175,.T.);
#3705=ADVANCED_FACE('',(#333),#85,.F.);
#3706=ADVANCED_FACE('',(#334),#176,.T.);
#3707=ADVANCED_FACE('',(#335),#177,.T.);
#3708=ADVANCED_FACE('',(#336),#3575,.F.);
#3709=ADVANCED_FACE('',(#337),#3576,.T.);
#3710=ADVANCED_FACE('',(#338),#3577,.F.);
#3711=ADVANCED_FACE('',(#339),#3578,.T.);
#3712=ADVANCED_FACE('',(#340),#3579,.F.);
#3713=ADVANCED_FACE('',(#341),#178,.T.);
#3714=ADVANCED_FACE('',(#342),#3580,.F.);
#3715=ADVANCED_FACE('',(#343),#86,.F.);
#3716=ADVANCED_FACE('',(#344),#87,.T.);
#3717=ADVANCED_FACE('',(#345),#88,.F.);
#3718=ADVANCED_FACE('',(#346),#179,.T.);
#3719=ADVANCED_FACE('',(#347),#3581,.F.);
#3720=ADVANCED_FACE('',(#348),#180,.T.);
#3721=ADVANCED_FACE('',(#349),#3582,.F.);
#3722=ADVANCED_FACE('',(#350),#3583,.T.);
#3723=ADVANCED_FACE('',(#351),#3584,.F.);
#3724=ADVANCED_FACE('',(#352),#3585,.T.);
#3725=ADVANCED_FACE('',(#353),#3586,.F.);
#3726=ADVANCED_FACE('',(#354),#181,.T.);
#3727=ADVANCED_FACE('',(#355),#89,.T.);
#3728=ADVANCED_FACE('',(#356),#90,.F.);
#3729=ADVANCED_FACE('',(#357),#182,.T.);
#3730=ADVANCED_FACE('',(#358),#91,.F.);
#3731=ADVANCED_FACE('',(#359),#183,.T.);
#3732=ADVANCED_FACE('',(#360),#3587,.F.);
#3733=ADVANCED_FACE('',(#361),#184,.T.);
#3734=ADVANCED_FACE('',(#362),#3588,.F.);
#3735=ADVANCED_FACE('',(#363),#185,.T.);
#3736=ADVANCED_FACE('',(#364),#3589,.F.);
#3737=ADVANCED_FACE('',(#365),#92,.F.);
#3738=ADVANCED_FACE('',(#366),#186,.T.);
#3739=ADVANCED_FACE('',(#367),#187,.T.);
#3740=ADVANCED_FACE('',(#368),#3590,.F.);
#3741=ADVANCED_FACE('',(#369),#188,.T.);
#3742=ADVANCED_FACE('',(#370),#3591,.F.);
#3743=ADVANCED_FACE('',(#371),#189,.T.);
#3744=ADVANCED_FACE('',(#372),#3592,.F.);
#3745=ADVANCED_FACE('',(#373),#190,.T.);
#3746=ADVANCED_FACE('',(#374),#93,.F.);
#3747=ADVANCED_FACE('',(#375),#191,.T.);
#3748=ADVANCED_FACE('',(#376),#3593,.F.);
#3749=ADVANCED_FACE('',(#377),#3594,.T.);
#3750=ADVANCED_FACE('',(#378),#3595,.F.);
#3751=ADVANCED_FACE('',(#379),#3596,.T.);
#3752=ADVANCED_FACE('',(#380),#3597,.F.);
#3753=ADVANCED_FACE('',(#381),#192,.T.);
#3754=ADVANCED_FACE('',(#382),#94,.T.);
#3755=ADVANCED_FACE('',(#383),#95,.F.);
#3756=ADVANCED_FACE('',(#384),#193,.T.);
#3757=ADVANCED_FACE('',(#385),#96,.F.);
#3758=ADVANCED_FACE('',(#386),#97,.F.);
#3759=ADVANCED_FACE('',(#387,#48),#194,.T.);
#3760=ADVANCED_FACE('',(#388),#98,.F.);
#3761=ADVANCED_FACE('',(#389),#99,.F.);
#3762=ADVANCED_FACE('',(#390),#100,.F.);
#3763=ADVANCED_FACE('',(#391),#101,.F.);
#3764=ADVANCED_FACE('',(#392),#102,.F.);
#3765=ADVANCED_FACE('',(#393),#103,.T.);
#3766=ADVANCED_FACE('',(#394,#49,#50),#195,.T.);
#3767=ADVANCED_FACE('',(#395),#196,.T.);
#3768=ADVANCED_FACE('',(#396),#104,.T.);
#3769=ADVANCED_FACE('',(#397),#105,.T.);
#3770=ADVANCED_FACE('',(#398),#197,.T.);
#3771=ADVANCED_FACE('',(#399),#106,.T.);
#3772=ADVANCED_FACE('',(#400),#107,.T.);
#3773=ADVANCED_FACE('',(#401),#198,.T.);
#3774=ADVANCED_FACE('',(#402),#108,.T.);
#3775=ADVANCED_FACE('',(#403),#109,.T.);
#3776=ADVANCED_FACE('',(#404,#51),#199,.F.);
#3777=ADVANCED_FACE('',(#405),#110,.T.);
#3778=ADVANCED_FACE('',(#406,#52),#200,.T.);
#3779=ADVANCED_FACE('',(#407),#111,.T.);
#3780=ADVANCED_FACE('',(#408),#201,.T.);
#3781=ADVANCED_FACE('',(#409,#53),#202,.F.);
#3782=ADVANCED_FACE('',(#410),#112,.T.);
#3783=ADVANCED_FACE('',(#411,#54),#203,.T.);
#3784=ADVANCED_FACE('',(#412),#113,.F.);
#3785=ADVANCED_FACE('',(#413),#204,.T.);
#3786=ADVANCED_FACE('',(#414),#205,.T.);
#3787=ADVANCED_FACE('',(#415),#114,.F.);
#3788=ADVANCED_FACE('',(#416),#206,.T.);
#3789=ADVANCED_FACE('',(#417),#207,.T.);
#3790=ADVANCED_FACE('',(#418),#115,.F.);
#3791=ADVANCED_FACE('',(#419),#208,.T.);
#3792=ADVANCED_FACE('',(#420),#116,.F.);
#3793=ADVANCED_FACE('',(#421),#209,.T.);
#3794=ADVANCED_FACE('',(#422),#117,.F.);
#3795=ADVANCED_FACE('',(#423),#210,.F.);
#3796=ADVANCED_FACE('',(#424),#118,.F.);
#3797=ADVANCED_FACE('',(#425,#55),#211,.F.);
#3798=ADVANCED_FACE('',(#426),#119,.F.);
#3799=ADVANCED_FACE('',(#427),#120,.F.);
#3800=ADVANCED_FACE('',(#428),#121,.F.);
#3801=ADVANCED_FACE('',(#429),#122,.F.);
#3802=ADVANCED_FACE('',(#430,#56),#212,.F.);
#3803=ADVANCED_FACE('',(#431,#57),#213,.F.);
#3804=ADVANCED_FACE('',(#432),#214,.F.);
#3805=ADVANCED_FACE('',(#433,#58),#215,.F.);
#3806=ADVANCED_FACE('',(#434),#216,.F.);
#3807=ADVANCED_FACE('',(#435,#59),#217,.F.);
#3808=ADVANCED_FACE('',(#436),#218,.T.);
#3809=ADVANCED_FACE('',(#437,#60,#61,#62,#63,#64),#219,.T.);
#3810=ADVANCED_FACE('',(#438),#220,.T.);
#3811=ADVANCED_FACE('',(#439),#221,.F.);
#3812=ADVANCED_FACE('',(#440),#222,.F.);
#3813=ADVANCED_FACE('',(#441),#223,.F.);
#3814=ADVANCED_FACE('',(#442),#224,.F.);
#3815=ADVANCED_FACE('',(#443),#123,.F.);
#3816=ADVANCED_FACE('',(#444),#124,.F.);
#3817=ADVANCED_FACE('',(#445),#125,.F.);
#3818=ADVANCED_FACE('',(#446,#65),#225,.T.);
#3819=ADVANCED_FACE('',(#447),#126,.F.);
#3820=CLOSED_SHELL('',(#3598,#3599,#3600,#3601,#3602,#3603,#3604,#3605,
#3606,#3607,#3608,#3609,#3610,#3611,#3612,#3613,#3614,#3615,#3616,#3617,
#3618,#3619,#3620,#3621,#3622,#3623,#3624,#3625,#3626,#3627,#3628,#3629,
#3630,#3631,#3632,#3633,#3634,#3635,#3636,#3637,#3638,#3639,#3640,#3641,
#3642,#3643,#3644,#3645,#3646,#3647,#3648,#3649,#3650,#3651,#3652,#3653,
#3654,#3655,#3656,#3657,#3658,#3659,#3660,#3661,#3662,#3663,#3664,#3665,
#3666,#3667,#3668,#3669,#3670,#3671,#3672,#3673,#3674,#3675,#3676,#3677,
#3678,#3679,#3680,#3681,#3682,#3683,#3684,#3685,#3686,#3687,#3688,#3689,
#3690,#3691,#3692,#3693,#3694,#3695,#3696,#3697,#3698,#3699,#3700,#3701,
#3702,#3703,#3704,#3705,#3706,#3707,#3708,#3709,#3710,#3711,#3712,#3713,
#3714,#3715,#3716,#3717,#3718,#3719,#3720,#3721,#3722,#3723,#3724,#3725,
#3726,#3727,#3728,#3729,#3730,#3731,#3732,#3733,#3734,#3735,#3736,#3737,
#3738,#3739,#3740,#3741,#3742,#3743,#3744,#3745,#3746,#3747,#3748,#3749,
#3750,#3751,#3752,#3753,#3754,#3755,#3756,#3757,#3758,#3759,#3760,#3761,
#3762,#3763,#3764));
#3821=CLOSED_SHELL('',(#3765,#3766,#3767,#3768,#3769,#3770,#3771,#3772,
#3773,#3774,#3775,#3776,#3777,#3778,#3779,#3780,#3781,#3782,#3783,#3784,
#3785,#3786,#3787,#3788,#3789,#3790,#3791,#3792,#3793,#3794,#3795,#3796,
#3797,#3798,#3799,#3800,#3801,#3802,#3803,#3804,#3805,#3806,#3807,#3808,
#3809,#3810,#3811,#3812,#3813,#3814,#3815,#3816,#3817,#3818,#3819));
#3822=DERIVED_UNIT_ELEMENT(#3826,1.);
#3823=DERIVED_UNIT_ELEMENT(#6506,-3.);
#3824=DERIVED_UNIT_ELEMENT(#3826,1.);
#3825=DERIVED_UNIT_ELEMENT(#6506,-3.);
#3826=(
MASS_UNIT()
NAMED_UNIT(*)
SI_UNIT(.KILO.,.GRAM.)
);
#3827=DERIVED_UNIT((#3822,#3823));
#3828=DERIVED_UNIT((#3824,#3825));
#3829=MEASURE_REPRESENTATION_ITEM('density measure',
POSITIVE_RATIO_MEASURE(7850.),#3827);
#3830=MEASURE_REPRESENTATION_ITEM('density measure',
POSITIVE_RATIO_MEASURE(7850.),#3828);
#3831=PROPERTY_DEFINITION_REPRESENTATION(#3841,#3835);
#3832=PROPERTY_DEFINITION_REPRESENTATION(#3842,#3836);
#3833=PROPERTY_DEFINITION_REPRESENTATION(#3843,#3837);
#3834=PROPERTY_DEFINITION_REPRESENTATION(#3844,#3838);
#3835=REPRESENTATION('material name',(#3839),#6502);
#3836=REPRESENTATION('density',(#3829),#6502);
#3837=REPRESENTATION('material name',(#3840),#6503);
#3838=REPRESENTATION('density',(#3830),#6503);
#3839=DESCRIPTIVE_REPRESENTATION_ITEM('Steel','Steel');
#3840=DESCRIPTIVE_REPRESENTATION_ITEM('Steel','Steel');
#3841=PROPERTY_DEFINITION('material property','material name',#6522);
#3842=PROPERTY_DEFINITION('material property','density of part',#6522);
#3843=PROPERTY_DEFINITION('material property','material name',#6523);
#3844=PROPERTY_DEFINITION('material property','density of part',#6523);
#3845=AXIS2_PLACEMENT_3D('placement',#5415,#4248,#4249);
#3846=AXIS2_PLACEMENT_3D('placement',#5416,#4250,#4251);
#3847=AXIS2_PLACEMENT_3D('',#5417,#4252,#4253);
#3848=AXIS2_PLACEMENT_3D('',#5422,#4255,#4256);
#3849=AXIS2_PLACEMENT_3D('',#5425,#4258,#4259);
#3850=AXIS2_PLACEMENT_3D('',#5426,#4260,#4261);
#3851=AXIS2_PLACEMENT_3D('',#5432,#4265,#4266);
#3852=AXIS2_PLACEMENT_3D('',#5436,#4268,#4269);
#3853=AXIS2_PLACEMENT_3D('',#5437,#4270,#4271);
#3854=AXIS2_PLACEMENT_3D('',#5438,#4272,#4273);
#3855=AXIS2_PLACEMENT_3D('',#5441,#4276,#4277);
#3856=AXIS2_PLACEMENT_3D('',#5447,#4281,#4282);
#3857=AXIS2_PLACEMENT_3D('',#5450,#4284,#4285);
#3858=AXIS2_PLACEMENT_3D('',#5451,#4286,#4287);
#3859=AXIS2_PLACEMENT_3D('',#5460,#4291,#4292);
#3860=AXIS2_PLACEMENT_3D('',#5462,#4293,#4294);
#3861=AXIS2_PLACEMENT_3D('',#5466,#4296,#4297);
#3862=AXIS2_PLACEMENT_3D('',#5470,#4299,#4300);
#3863=AXIS2_PLACEMENT_3D('',#5474,#4302,#4303);
#3864=AXIS2_PLACEMENT_3D('',#5476,#4304,#4305);
#3865=AXIS2_PLACEMENT_3D('',#5484,#4309,#4310);
#3866=AXIS2_PLACEMENT_3D('',#5487,#4312,#4313);
#3867=AXIS2_PLACEMENT_3D('',#5490,#4314,#4315);
#3868=AXIS2_PLACEMENT_3D('',#5494,#4317,#4318);
#3869=AXIS2_PLACEMENT_3D('',#5496,#4319,#4320);
#3870=AXIS2_PLACEMENT_3D('',#5498,#4321,#4322);
#3871=AXIS2_PLACEMENT_3D('',#5500,#4323,#4324);
#3872=AXIS2_PLACEMENT_3D('',#5502,#4325,#4326);
#3873=AXIS2_PLACEMENT_3D('',#5508,#4329,#4330);
#3874=AXIS2_PLACEMENT_3D('',#5512,#4332,#4333);
#3875=AXIS2_PLACEMENT_3D('',#5515,#4335,#4336);
#3876=AXIS2_PLACEMENT_3D('',#5517,#4337,#4338);
#3877=AXIS2_PLACEMENT_3D('',#5519,#4339,#4340);
#3878=AXIS2_PLACEMENT_3D('',#5521,#4341,#4342);
#3879=AXIS2_PLACEMENT_3D('',#5523,#4343,#4344);
#3880=AXIS2_PLACEMENT_3D('',#5528,#4346,#4347);
#3881=AXIS2_PLACEMENT_3D('',#5530,#4348,#4349);
#3882=AXIS2_PLACEMENT_3D('',#5532,#4350,#4351);
#3883=AXIS2_PLACEMENT_3D('',#5534,#4352,#4353);
#3884=AXIS2_PLACEMENT_3D('',#5536,#4354,#4355);
#3885=AXIS2_PLACEMENT_3D('',#5542,#4358,#4359);
#3886=AXIS2_PLACEMENT_3D('',#5546,#4361,#4362);
#3887=AXIS2_PLACEMENT_3D('',#5549,#4364,#4365);
#3888=AXIS2_PLACEMENT_3D('',#5550,#4366,#4367);
#3889=AXIS2_PLACEMENT_3D('',#5558,#4372,#4373);
#3890=AXIS2_PLACEMENT_3D('',#5559,#4374,#4375);
#3891=AXIS2_PLACEMENT_3D('',#5562,#4377,#4378);
#3892=AXIS2_PLACEMENT_3D('',#5563,#4379,#4380);
#3893=AXIS2_PLACEMENT_3D('',#5567,#4383,#4384);
#3894=AXIS2_PLACEMENT_3D('',#5568,#4385,#4386);
#3895=AXIS2_PLACEMENT_3D('',#5569,#4387,#4388);
#3896=AXIS2_PLACEMENT_3D('',#5571,#4390,#4391);
#3897=AXIS2_PLACEMENT_3D('',#5572,#4392,#4393);
#3898=AXIS2_PLACEMENT_3D('',#5577,#4395,#4396);
#3899=AXIS2_PLACEMENT_3D('',#5581,#4398,#4399);
#3900=AXIS2_PLACEMENT_3D('',#5589,#4403,#4404);
#3901=AXIS2_PLACEMENT_3D('',#5591,#4405,#4406);
#3902=AXIS2_PLACEMENT_3D('',#5595,#4408,#4409);
#3903=AXIS2_PLACEMENT_3D('',#5599,#4411,#4412);
#3904=AXIS2_PLACEMENT_3D('',#5603,#4414,#4415);
#3905=AXIS2_PLACEMENT_3D('',#5605,#4416,#4417);
#3906=AXIS2_PLACEMENT_3D('',#5613,#4421,#4422);
#3907=AXIS2_PLACEMENT_3D('',#5617,#4424,#4425);
#3908=AXIS2_PLACEMENT_3D('',#5620,#4427,#4428);
#3909=AXIS2_PLACEMENT_3D('',#5625,#4430,#4431);
#3910=AXIS2_PLACEMENT_3D('',#5629,#4433,#4434);
#3911=AXIS2_PLACEMENT_3D('',#5632,#4436,#4437);
#3912=AXIS2_PLACEMENT_3D('',#5634,#4438,#4439);
#3913=AXIS2_PLACEMENT_3D('',#5636,#4440,#4441);
#3914=AXIS2_PLACEMENT_3D('',#5638,#4442,#4443);
#3915=AXIS2_PLACEMENT_3D('',#5640,#4444,#4445);
#3916=AXIS2_PLACEMENT_3D('',#5645,#4447,#4448);
#3917=AXIS2_PLACEMENT_3D('',#5647,#4449,#4450);
#3918=AXIS2_PLACEMENT_3D('',#5649,#4451,#4452);
#3919=AXIS2_PLACEMENT_3D('',#5651,#4453,#4454);
#3920=AXIS2_PLACEMENT_3D('',#5653,#4455,#4456);
#3921=AXIS2_PLACEMENT_3D('',#5656,#4458,#4459);
#3922=AXIS2_PLACEMENT_3D('',#5661,#4461,#4462);
#3923=AXIS2_PLACEMENT_3D('',#5663,#4463,#4464);
#3924=AXIS2_PLACEMENT_3D('',#5665,#4465,#4466);
#3925=AXIS2_PLACEMENT_3D('',#5667,#4467,#4468);
#3926=AXIS2_PLACEMENT_3D('',#5669,#4469,#4470);
#3927=AXIS2_PLACEMENT_3D('',#5671,#4472,#4473);
#3928=AXIS2_PLACEMENT_3D('',#5680,#4478,#4479);
#3929=AXIS2_PLACEMENT_3D('',#5686,#4483,#4484);
#3930=AXIS2_PLACEMENT_3D('',#5689,#4486,#4487);
#3931=AXIS2_PLACEMENT_3D('',#5690,#4488,#4489);
#3932=AXIS2_PLACEMENT_3D('',#5694,#4492,#4493);
#3933=AXIS2_PLACEMENT_3D('',#5697,#4495,#4496);
#3934=AXIS2_PLACEMENT_3D('',#5698,#4497,#4498);
#3935=AXIS2_PLACEMENT_3D('',#5701,#4501,#4502);
#3936=AXIS2_PLACEMENT_3D('',#5709,#4507,#4508);
#3937=AXIS2_PLACEMENT_3D('',#5714,#4512,#4513);
#3938=AXIS2_PLACEMENT_3D('',#5720,#4517,#4518);
#3939=AXIS2_PLACEMENT_3D('',#5723,#4520,#4521);
#3940=AXIS2_PLACEMENT_3D('',#5724,#4522,#4523);
#3941=AXIS2_PLACEMENT_3D('',#5727,#4526,#4527);
#3942=AXIS2_PLACEMENT_3D('',#5728,#4528,#4529);
#3943=AXIS2_PLACEMENT_3D('',#5729,#4530,#4531);
#3944=AXIS2_PLACEMENT_3D('',#5730,#4532,#4533);
#3945=AXIS2_PLACEMENT_3D('',#5731,#4534,#4535);
#3946=AXIS2_PLACEMENT_3D('',#5732,#4536,#4537);
#3947=AXIS2_PLACEMENT_3D('',#5733,#4538,#4539);
#3948=AXIS2_PLACEMENT_3D('',#5734,#4540,#4541);
#3949=AXIS2_PLACEMENT_3D('',#5735,#4542,#4543);
#3950=AXIS2_PLACEMENT_3D('',#5736,#4544,#4545);
#3951=AXIS2_PLACEMENT_3D('',#5737,#4546,#4547);
#3952=AXIS2_PLACEMENT_3D('',#5740,#4549,#4550);
#3953=AXIS2_PLACEMENT_3D('',#5741,#4551,#4552);
#3954=AXIS2_PLACEMENT_3D('',#5743,#4554,#4555);
#3955=AXIS2_PLACEMENT_3D('',#5746,#4557,#4558);
#3956=AXIS2_PLACEMENT_3D('',#5747,#4559,#4560);
#3957=AXIS2_PLACEMENT_3D('',#5751,#4563,#4564);
#3958=AXIS2_PLACEMENT_3D('',#5752,#4565,#4566);
#3959=AXIS2_PLACEMENT_3D('',#5753,#4567,#4568);
#3960=AXIS2_PLACEMENT_3D('',#5756,#4571,#4572);
#3961=AXIS2_PLACEMENT_3D('',#5757,#4573,#4574);
#3962=AXIS2_PLACEMENT_3D('',#5763,#4578,#4579);
#3963=AXIS2_PLACEMENT_3D('',#5769,#4583,#4584);
#3964=AXIS2_PLACEMENT_3D('',#5772,#4586,#4587);
#3965=AXIS2_PLACEMENT_3D('',#5773,#4588,#4589);
#3966=AXIS2_PLACEMENT_3D('',#5776,#4591,#4592);
#3967=AXIS2_PLACEMENT_3D('',#5777,#4593,#4594);
#3968=AXIS2_PLACEMENT_3D('',#5781,#4597,#4598);
#3969=AXIS2_PLACEMENT_3D('',#5784,#4600,#4601);
#3970=AXIS2_PLACEMENT_3D('',#5785,#4602,#4603);
#3971=AXIS2_PLACEMENT_3D('',#5789,#4606,#4607);
#3972=AXIS2_PLACEMENT_3D('',#5792,#4609,#4610);
#3973=AXIS2_PLACEMENT_3D('',#5793,#4611,#4612);
#3974=AXIS2_PLACEMENT_3D('',#5797,#4615,#4616);
#3975=AXIS2_PLACEMENT_3D('',#5800,#4618,#4619);
#3976=AXIS2_PLACEMENT_3D('',#5801,#4620,#4621);
#3977=AXIS2_PLACEMENT_3D('',#5804,#4623,#4624);
#3978=AXIS2_PLACEMENT_3D('',#5805,#4625,#4626);
#3979=AXIS2_PLACEMENT_3D('',#5808,#4629,#4630);
#3980=AXIS2_PLACEMENT_3D('',#5816,#4635,#4636);
#3981=AXIS2_PLACEMENT_3D('',#5820,#4638,#4639);
#3982=AXIS2_PLACEMENT_3D('',#5822,#4641,#4642);
#3983=AXIS2_PLACEMENT_3D('',#5825,#4644,#4645);
#3984=AXIS2_PLACEMENT_3D('',#5826,#4646,#4647);
#3985=AXIS2_PLACEMENT_3D('',#5830,#4650,#4651);
#3986=AXIS2_PLACEMENT_3D('',#5833,#4653,#4654);
#3987=AXIS2_PLACEMENT_3D('',#5834,#4655,#4656);
#3988=AXIS2_PLACEMENT_3D('',#5838,#4659,#4660);
#3989=AXIS2_PLACEMENT_3D('',#5841,#4662,#4663);
#3990=AXIS2_PLACEMENT_3D('',#5842,#4664,#4665);
#3991=AXIS2_PLACEMENT_3D('',#5846,#4668,#4669);
#3992=AXIS2_PLACEMENT_3D('',#5849,#4671,#4672);
#3993=AXIS2_PLACEMENT_3D('',#5850,#4673,#4674);
#3994=AXIS2_PLACEMENT_3D('',#5853,#4676,#4677);
#3995=AXIS2_PLACEMENT_3D('',#5854,#4678,#4679);
#3996=AXIS2_PLACEMENT_3D('',#5857,#4682,#4683);
#3997=AXIS2_PLACEMENT_3D('',#5860,#4686,#4687);
#3998=AXIS2_PLACEMENT_3D('',#5861,#4688,#4689);
#3999=AXIS2_PLACEMENT_3D('',#5862,#4690,#4691);
#4000=AXIS2_PLACEMENT_3D('',#5863,#4692,#4693);
#4001=AXIS2_PLACEMENT_3D('',#5864,#4694,#4695);
#4002=AXIS2_PLACEMENT_3D('',#5865,#4696,#4697);
#4003=AXIS2_PLACEMENT_3D('',#5866,#4698,#4699);
#4004=AXIS2_PLACEMENT_3D('',#5868,#4701,#4702);
#4005=AXIS2_PLACEMENT_3D('',#5870,#4704,#4705);
#4006=AXIS2_PLACEMENT_3D('',#5871,#4706,#4707);
#4007=AXIS2_PLACEMENT_3D('',#5874,#4710,#4711);
#4008=AXIS2_PLACEMENT_3D('',#5876,#4713,#4714);
#4009=AXIS2_PLACEMENT_3D('',#5878,#4716,#4717);
#4010=AXIS2_PLACEMENT_3D('',#5880,#4719,#4720);
#4011=AXIS2_PLACEMENT_3D('',#5883,#4722,#4723);
#4012=AXIS2_PLACEMENT_3D('',#5884,#4724,#4725);
#4013=AXIS2_PLACEMENT_3D('',#5886,#4727,#4728);
#4014=AXIS2_PLACEMENT_3D('',#5888,#4730,#4731);
#4015=AXIS2_PLACEMENT_3D('',#5890,#4733,#4734);
#4016=AXIS2_PLACEMENT_3D('',#5891,#4735,#4736);
#4017=AXIS2_PLACEMENT_3D('',#5893,#4737,#4738);
#4018=AXIS2_PLACEMENT_3D('',#5894,#4739,#4740);
#4019=AXIS2_PLACEMENT_3D('',#5896,#4742,#4743);
#4020=AXIS2_PLACEMENT_3D('',#5899,#4745,#4746);
#4021=AXIS2_PLACEMENT_3D('',#5900,#4747,#4748);
#4022=AXIS2_PLACEMENT_3D('',#5906,#4752,#4753);
#4023=AXIS2_PLACEMENT_3D('',#5908,#4754,#4755);
#4024=AXIS2_PLACEMENT_3D('',#5910,#4757,#4758);
#4025=AXIS2_PLACEMENT_3D('',#5914,#4761,#4762);
#4026=AXIS2_PLACEMENT_3D('',#5916,#4763,#4764);
#4027=AXIS2_PLACEMENT_3D('',#5918,#4766,#4767);
#4028=AXIS2_PLACEMENT_3D('',#5922,#4770,#4771);
#4029=AXIS2_PLACEMENT_3D('',#5923,#4772,#4773);
#4030=AXIS2_PLACEMENT_3D('',#5924,#4774,#4775);
#4031=AXIS2_PLACEMENT_3D('',#5930,#4779,#4780);
#4032=AXIS2_PLACEMENT_3D('',#5933,#4782,#4783);
#4033=AXIS2_PLACEMENT_3D('',#5934,#4784,#4785);
#4034=AXIS2_PLACEMENT_3D('',#5938,#4788,#4789);
#4035=AXIS2_PLACEMENT_3D('',#5944,#4793,#4794);
#4036=AXIS2_PLACEMENT_3D('',#5946,#4795,#4796);
#4037=AXIS2_PLACEMENT_3D('',#5948,#4798,#4799);
#4038=AXIS2_PLACEMENT_3D('',#5951,#4801,#4802);
#4039=AXIS2_PLACEMENT_3D('',#5952,#4803,#4804);
#4040=AXIS2_PLACEMENT_3D('',#5954,#4805,#4806);
#4041=AXIS2_PLACEMENT_3D('',#5956,#4808,#4809);
#4042=AXIS2_PLACEMENT_3D('',#5959,#4811,#4812);
#4043=AXIS2_PLACEMENT_3D('',#5960,#4813,#4814);
#4044=AXIS2_PLACEMENT_3D('',#5962,#4815,#4816);
#4045=AXIS2_PLACEMENT_3D('',#5964,#4818,#4819);
#4046=AXIS2_PLACEMENT_3D('',#5966,#4821,#4822);
#4047=AXIS2_PLACEMENT_3D('',#5970,#4824,#4825);
#4048=AXIS2_PLACEMENT_3D('',#5972,#4827,#4828);
#4049=AXIS2_PLACEMENT_3D('',#5975,#4830,#4831);
#4050=AXIS2_PLACEMENT_3D('',#5976,#4832,#4833);
#4051=AXIS2_PLACEMENT_3D('',#5979,#4835,#4836);
#4052=AXIS2_PLACEMENT_3D('',#5980,#4837,#4838);
#4053=AXIS2_PLACEMENT_3D('',#5984,#4841,#4842);
#4054=AXIS2_PLACEMENT_3D('',#5990,#4846,#4847);
#4055=AXIS2_PLACEMENT_3D('',#5992,#4848,#4849);
#4056=AXIS2_PLACEMENT_3D('',#5994,#4851,#4852);
#4057=AXIS2_PLACEMENT_3D('',#5998,#4855,#4856);
#4058=AXIS2_PLACEMENT_3D('',#6000,#4857,#4858);
#4059=AXIS2_PLACEMENT_3D('',#6002,#4860,#4861);
#4060=AXIS2_PLACEMENT_3D('',#6006,#4864,#4865);
#4061=AXIS2_PLACEMENT_3D('',#6007,#4866,#4867);
#4062=AXIS2_PLACEMENT_3D('',#6008,#4868,#4869);
#4063=AXIS2_PLACEMENT_3D('',#6014,#4873,#4874);
#4064=AXIS2_PLACEMENT_3D('',#6017,#4876,#4877);
#4065=AXIS2_PLACEMENT_3D('',#6018,#4878,#4879);
#4066=AXIS2_PLACEMENT_3D('',#6022,#4882,#4883);
#4067=AXIS2_PLACEMENT_3D('',#6028,#4887,#4888);
#4068=AXIS2_PLACEMENT_3D('',#6030,#4889,#4890);
#4069=AXIS2_PLACEMENT_3D('',#6032,#4892,#4893);
#4070=AXIS2_PLACEMENT_3D('',#6035,#4895,#4896);
#4071=AXIS2_PLACEMENT_3D('',#6036,#4897,#4898);
#4072=AXIS2_PLACEMENT_3D('',#6038,#4899,#4900);
#4073=AXIS2_PLACEMENT_3D('',#6040,#4902,#4903);
#4074=AXIS2_PLACEMENT_3D('',#6043,#4905,#4906);
#4075=AXIS2_PLACEMENT_3D('',#6044,#4907,#4908);
#4076=AXIS2_PLACEMENT_3D('',#6046,#4909,#4910);
#4077=AXIS2_PLACEMENT_3D('',#6048,#4912,#4913);
#4078=AXIS2_PLACEMENT_3D('',#6052,#4916,#4917);
#4079=AXIS2_PLACEMENT_3D('',#6053,#4918,#4919);
#4080=AXIS2_PLACEMENT_3D('',#6054,#4920,#4921);
#4081=AXIS2_PLACEMENT_3D('',#6058,#4923,#4924);
#4082=AXIS2_PLACEMENT_3D('',#6060,#4926,#4927);
#4083=AXIS2_PLACEMENT_3D('',#6063,#4929,#4930);
#4084=AXIS2_PLACEMENT_3D('',#6064,#4931,#4932);
#4085=AXIS2_PLACEMENT_3D('',#6067,#4934,#4935);
#4086=AXIS2_PLACEMENT_3D('',#6068,#4936,#4937);
#4087=AXIS2_PLACEMENT_3D('',#6072,#4940,#4941);
#4088=AXIS2_PLACEMENT_3D('',#6075,#4943,#4944);
#4089=AXIS2_PLACEMENT_3D('',#6077,#4946,#4947);
#4090=AXIS2_PLACEMENT_3D('',#6079,#4949,#4950);
#4091=AXIS2_PLACEMENT_3D('',#6081,#4952,#4953);
#4092=AXIS2_PLACEMENT_3D('',#6083,#4955,#4956);
#4093=AXIS2_PLACEMENT_3D('',#6085,#4958,#4959);
#4094=AXIS2_PLACEMENT_3D('',#6088,#4961,#4962);
#4095=AXIS2_PLACEMENT_3D('',#6089,#4963,#4964);
#4096=AXIS2_PLACEMENT_3D('',#6092,#4966,#4967);
#4097=AXIS2_PLACEMENT_3D('',#6093,#4968,#4969);
#4098=AXIS2_PLACEMENT_3D('',#6095,#4971,#4972);
#4099=AXIS2_PLACEMENT_3D('',#6097,#4974,#4975);
#4100=AXIS2_PLACEMENT_3D('',#6099,#4977,#4978);
#4101=AXIS2_PLACEMENT_3D('',#6101,#4980,#4981);
#4102=AXIS2_PLACEMENT_3D('',#6102,#4982,#4983);
#4103=AXIS2_PLACEMENT_3D('',#6108,#4987,#4988);
#4104=AXIS2_PLACEMENT_3D('',#6109,#4989,#4990);
#4105=AXIS2_PLACEMENT_3D('',#6111,#4992,#4993);
#4106=AXIS2_PLACEMENT_3D('',#6113,#4995,#4996);
#4107=AXIS2_PLACEMENT_3D('',#6115,#4998,#4999);
#4108=AXIS2_PLACEMENT_3D('',#6117,#5001,#5002);
#4109=AXIS2_PLACEMENT_3D('',#6118,#5003,#5004);
#4110=AXIS2_PLACEMENT_3D('',#6119,#5005,#5006);
#4111=AXIS2_PLACEMENT_3D('',#6121,#5008,#5009);
#4112=AXIS2_PLACEMENT_3D('',#6123,#5011,#5012);
#4113=AXIS2_PLACEMENT_3D('',#6126,#5015,#5016);
#4114=AXIS2_PLACEMENT_3D('',#6128,#5017,#5018);
#4115=AXIS2_PLACEMENT_3D('',#6130,#5020,#5021);
#4116=AXIS2_PLACEMENT_3D('',#6134,#5024,#5025);
#4117=AXIS2_PLACEMENT_3D('',#6135,#5026,#5027);
#4118=AXIS2_PLACEMENT_3D('',#6137,#5029,#5030);
#4119=AXIS2_PLACEMENT_3D('',#6139,#5032,#5033);
#4120=AXIS2_PLACEMENT_3D('',#6140,#5034,#5035);
#4121=AXIS2_PLACEMENT_3D('',#6143,#5038,#5039);
#4122=AXIS2_PLACEMENT_3D('',#6144,#5040,#5041);
#4123=AXIS2_PLACEMENT_3D('',#6149,#5045,#5046);
#4124=AXIS2_PLACEMENT_3D('',#6151,#5047,#5048);
#4125=AXIS2_PLACEMENT_3D('',#6153,#5050,#5051);
#4126=AXIS2_PLACEMENT_3D('',#6155,#5053,#5054);
#4127=AXIS2_PLACEMENT_3D('',#6156,#5055,#5056);
#4128=AXIS2_PLACEMENT_3D('',#6158,#5058,#5059);
#4129=AXIS2_PLACEMENT_3D('',#6160,#5061,#5062);
#4130=AXIS2_PLACEMENT_3D('',#6162,#5064,#5065);
#4131=AXIS2_PLACEMENT_3D('',#6163,#5066,#5067);
#4132=AXIS2_PLACEMENT_3D('',#6165,#5069,#5070);
#4133=AXIS2_PLACEMENT_3D('',#6167,#5072,#5073);
#4134=AXIS2_PLACEMENT_3D('',#6168,#5074,#5075);
#4135=AXIS2_PLACEMENT_3D('',#6169,#5076,#5077);
#4136=AXIS2_PLACEMENT_3D('',#6170,#5078,#5079);
#4137=AXIS2_PLACEMENT_3D('',#6172,#5081,#5082);
#4138=AXIS2_PLACEMENT_3D('',#6173,#5083,#5084);
#4139=AXIS2_PLACEMENT_3D('',#6175,#5086,#5087);
#4140=AXIS2_PLACEMENT_3D('',#6177,#5089,#5090);
#4141=AXIS2_PLACEMENT_3D('',#6179,#5092,#5093);
#4142=AXIS2_PLACEMENT_3D('placement',#6181,#5095,#5096);
#4143=AXIS2_PLACEMENT_3D('',#6182,#5097,#5098);
#4144=AXIS2_PLACEMENT_3D('',#6185,#5099,#5100);
#4145=AXIS2_PLACEMENT_3D('',#6189,#5102,#5103);
#4146=AXIS2_PLACEMENT_3D('',#6191,#5105,#5106);
#4147=AXIS2_PLACEMENT_3D('',#6195,#5108,#5109);
#4148=AXIS2_PLACEMENT_3D('',#6203,#5113,#5114);
#4149=AXIS2_PLACEMENT_3D('',#6207,#5116,#5117);
#4150=AXIS2_PLACEMENT_3D('',#6211,#5119,#5120);
#4151=AXIS2_PLACEMENT_3D('',#6215,#5122,#5123);
#4152=AXIS2_PLACEMENT_3D('',#6219,#5125,#5126);
#4153=AXIS2_PLACEMENT_3D('',#6223,#5128,#5129);
#4154=AXIS2_PLACEMENT_3D('',#6231,#5133,#5134);
#4155=AXIS2_PLACEMENT_3D('',#6235,#5136,#5137);
#4156=AXIS2_PLACEMENT_3D('',#6242,#5141,#5142);
#4157=AXIS2_PLACEMENT_3D('',#6244,#5143,#5144);
#4158=AXIS2_PLACEMENT_3D('',#6245,#5145,#5146);
#4159=AXIS2_PLACEMENT_3D('',#6249,#5149,#5150);
#4160=AXIS2_PLACEMENT_3D('',#6251,#5151,#5152);
#4161=AXIS2_PLACEMENT_3D('',#6253,#5154,#5155);
#4162=AXIS2_PLACEMENT_3D('',#6256,#5156,#5157);
#4163=AXIS2_PLACEMENT_3D('',#6259,#5160,#5161);
#4164=AXIS2_PLACEMENT_3D('',#6263,#5164,#5165);
#4165=AXIS2_PLACEMENT_3D('',#6265,#5166,#5167);
#4166=AXIS2_PLACEMENT_3D('',#6267,#5169,#5170);
#4167=AXIS2_PLACEMENT_3D('',#6270,#5171,#5172);
#4168=AXIS2_PLACEMENT_3D('',#6273,#5175,#5176);
#4169=AXIS2_PLACEMENT_3D('',#6277,#5179,#5180);
#4170=AXIS2_PLACEMENT_3D('',#6279,#5181,#5182);
#4171=AXIS2_PLACEMENT_3D('',#6281,#5184,#5185);
#4172=AXIS2_PLACEMENT_3D('',#6284,#5186,#5187);
#4173=AXIS2_PLACEMENT_3D('',#6287,#5190,#5191);
#4174=AXIS2_PLACEMENT_3D('',#6292,#5194,#5195);
#4175=AXIS2_PLACEMENT_3D('',#6293,#5196,#5197);
#4176=AXIS2_PLACEMENT_3D('',#6297,#5199,#5200);
#4177=AXIS2_PLACEMENT_3D('',#6299,#5202,#5203);
#4178=AXIS2_PLACEMENT_3D('',#6312,#5210,#5211);
#4179=AXIS2_PLACEMENT_3D('',#6313,#5212,#5213);
#4180=AXIS2_PLACEMENT_3D('',#6316,#5214,#5215);
#4181=AXIS2_PLACEMENT_3D('',#6320,#5217,#5218);
#4182=AXIS2_PLACEMENT_3D('',#6322,#5220,#5221);
#4183=AXIS2_PLACEMENT_3D('',#6336,#5229,#5230);
#4184=AXIS2_PLACEMENT_3D('',#6343,#5234,#5235);
#4185=AXIS2_PLACEMENT_3D('',#6344,#5236,#5237);
#4186=AXIS2_PLACEMENT_3D('',#6345,#5238,#5239);
#4187=AXIS2_PLACEMENT_3D('',#6346,#5240,#5241);
#4188=AXIS2_PLACEMENT_3D('',#6347,#5242,#5243);
#4189=AXIS2_PLACEMENT_3D('',#6352,#5246,#5247);
#4190=AXIS2_PLACEMENT_3D('',#6353,#5248,#5249);
#4191=AXIS2_PLACEMENT_3D('',#6356,#5250,#5251);
#4192=AXIS2_PLACEMENT_3D('',#6360,#5253,#5254);
#4193=AXIS2_PLACEMENT_3D('',#6362,#5256,#5257);
#4194=AXIS2_PLACEMENT_3D('',#6368,#5261,#5262);
#4195=AXIS2_PLACEMENT_3D('',#6373,#5266,#5267);
#4196=AXIS2_PLACEMENT_3D('',#6376,#5268,#5269);
#4197=AXIS2_PLACEMENT_3D('',#6380,#5271,#5272);
#4198=AXIS2_PLACEMENT_3D('',#6382,#5274,#5275);
#4199=AXIS2_PLACEMENT_3D('',#6385,#5278,#5279);
#4200=AXIS2_PLACEMENT_3D('',#6388,#5282,#5283);
#4201=AXIS2_PLACEMENT_3D('',#6391,#5284,#5285);
#4202=AXIS2_PLACEMENT_3D('',#6395,#5287,#5288);
#4203=AXIS2_PLACEMENT_3D('',#6397,#5290,#5291);
#4204=AXIS2_PLACEMENT_3D('',#6400,#5294,#5295);
#4205=AXIS2_PLACEMENT_3D('',#6402,#5296,#5297);
#4206=AXIS2_PLACEMENT_3D('',#6405,#5299,#5300);
#4207=AXIS2_PLACEMENT_3D('',#6406,#5301,#5302);
#4208=AXIS2_PLACEMENT_3D('',#6412,#5307,#5308);
#4209=AXIS2_PLACEMENT_3D('',#6415,#5309,#5310);
#4210=AXIS2_PLACEMENT_3D('',#6418,#5313,#5314);
#4211=AXIS2_PLACEMENT_3D('',#6422,#5317,#5318);
#4212=AXIS2_PLACEMENT_3D('',#6424,#5319,#5320);
#4213=AXIS2_PLACEMENT_3D('',#6426,#5322,#5323);
#4214=AXIS2_PLACEMENT_3D('',#6429,#5325,#5326);
#4215=AXIS2_PLACEMENT_3D('',#6430,#5327,#5328);
#4216=AXIS2_PLACEMENT_3D('',#6432,#5329,#5330);
#4217=AXIS2_PLACEMENT_3D('',#6435,#5332,#5333);
#4218=AXIS2_PLACEMENT_3D('',#6436,#5334,#5335);
#4219=AXIS2_PLACEMENT_3D('',#6438,#5337,#5338);
#4220=AXIS2_PLACEMENT_3D('',#6440,#5339,#5340);
#4221=AXIS2_PLACEMENT_3D('',#6442,#5342,#5343);
#4222=AXIS2_PLACEMENT_3D('',#6444,#5344,#5345);
#4223=AXIS2_PLACEMENT_3D('',#6447,#5347,#5348);
#4224=AXIS2_PLACEMENT_3D('',#6448,#5349,#5350);
#4225=AXIS2_PLACEMENT_3D('',#6450,#5352,#5353);
#4226=AXIS2_PLACEMENT_3D('',#6454,#5356,#5357);
#4227=AXIS2_PLACEMENT_3D('',#6456,#5359,#5360);
#4228=AXIS2_PLACEMENT_3D('',#6460,#5363,#5364);
#4229=AXIS2_PLACEMENT_3D('',#6464,#5367,#5368);
#4230=AXIS2_PLACEMENT_3D('',#6466,#5370,#5371);
#4231=AXIS2_PLACEMENT_3D('',#6468,#5373,#5374);
#4232=AXIS2_PLACEMENT_3D('',#6471,#5376,#5377);
#4233=AXIS2_PLACEMENT_3D('',#6473,#5378,#5379);
#4234=AXIS2_PLACEMENT_3D('',#6475,#5380,#5381);
#4235=AXIS2_PLACEMENT_3D('',#6477,#5382,#5383);
#4236=AXIS2_PLACEMENT_3D('',#6478,#5384,#5385);
#4237=AXIS2_PLACEMENT_3D('',#6480,#5387,#5388);
#4238=AXIS2_PLACEMENT_3D('',#6482,#5390,#5391);
#4239=AXIS2_PLACEMENT_3D('',#6483,#5392,#5393);
#4240=AXIS2_PLACEMENT_3D('',#6484,#5394,#5395);
#4241=AXIS2_PLACEMENT_3D('',#6486,#5397,#5398);
#4242=AXIS2_PLACEMENT_3D('',#6488,#5400,#5401);
#4243=AXIS2_PLACEMENT_3D('',#6490,#5403,#5404);
#4244=AXIS2_PLACEMENT_3D('',#6492,#5406,#5407);
#4245=AXIS2_PLACEMENT_3D('',#6493,#5408,#5409);
#4246=AXIS2_PLACEMENT_3D('',#6495,#5411,#5412);
#4247=AXIS2_PLACEMENT_3D('',#6496,#5413,#5414);
#4248=DIRECTION('axis',(0.,0.,1.));
#4249=DIRECTION('refdir',(1.,0.,0.));
#4250=DIRECTION('axis',(0.,0.,1.));
#4251=DIRECTION('refdir',(1.,0.,0.));
#4252=DIRECTION('center_axis',(1.,0.,0.));
#4253=DIRECTION('ref_axis',(0.,-0.707106781186547,0.707106781186548));
#4254=DIRECTION('',(-0.707106781186542,-3.14018491736753E-15,0.707106781186553));
#4255=DIRECTION('center_axis',(-1.,0.,0.));
#4256=DIRECTION('ref_axis',(0.,-0.707106781186547,0.707106781186548));
#4257=DIRECTION('',(0.707106781186542,0.,0.707106781186553));
#4258=DIRECTION('center_axis',(1.,0.,0.));
#4259=DIRECTION('ref_axis',(0.,-0.707106781186547,0.707106781186548));
#4260=DIRECTION('center_axis',(0.707106781186546,-1.0355102777799E-15,0.707106781186549));
#4261=DIRECTION('ref_axis',(0.707106781186549,0.,-0.707106781186546));
#4262=DIRECTION('',(-0.707106781186549,1.57009245868378E-15,0.707106781186546));
#4263=DIRECTION('',(0.,-1.,-1.46443267881307E-15));
#4264=DIRECTION('',(0.,1.,1.46443267881307E-15));
#4265=DIRECTION('center_axis',(1.,0.,0.));
#4266=DIRECTION('ref_axis',(0.,0.707106781186547,0.707106781186547));
#4267=DIRECTION('',(-0.707106781186542,1.57009245868376E-15,-0.707106781186553));
#4268=DIRECTION('center_axis',(-1.,0.,0.));
#4269=DIRECTION('ref_axis',(0.,0.707106781186547,0.707106781186548));
#4270=DIRECTION('center_axis',(1.,0.,0.));
#4271=DIRECTION('ref_axis',(0.,0.707106781186547,0.707106781186548));
#4272=DIRECTION('center_axis',(0.707106781186552,0.,-0.707106781186543));
#4273=DIRECTION('ref_axis',(-0.707106781186543,0.,-0.707106781186552));
#4274=DIRECTION('',(0.,-1.,0.));
#4275=DIRECTION('',(0.,1.,0.));
#4276=DIRECTION('center_axis',(0.,0.,-1.));
#4277=DIRECTION('ref_axis',(0.,-1.,0.));
#4278=DIRECTION('',(1.,0.,0.));
#4279=DIRECTION('',(0.,-1.,0.));
#4280=DIRECTION('',(-1.,0.,0.));
#4281=DIRECTION('center_axis',(-1.,0.,0.));
#4282=DIRECTION('ref_axis',(0.,-0.707106781186547,0.707106781186548));
#4283=DIRECTION('',(-1.,-5.62134676807996E-81,3.61661360143504E-66));
#4284=DIRECTION('center_axis',(1.,0.,0.));
#4285=DIRECTION('ref_axis',(0.,-0.707106781186547,0.707106781186548));
#4286=DIRECTION('center_axis',(1.,0.,0.));
#4287=DIRECTION('ref_axis',(0.,0.,-1.));
#4288=DIRECTION('',(0.,3.33066907387547E-16,1.));
#4289=DIRECTION('',(0.,-1.,-8.88178419700118E-15));
#4290=DIRECTION('',(0.,8.88178419700125E-16,-1.));
#4291=DIRECTION('center_axis',(1.,0.,0.));
#4292=DIRECTION('ref_axis',(0.,-0.707106781186547,0.707106781186547));
#4293=DIRECTION('center_axis',(-1.,0.,0.));
#4294=DIRECTION('ref_axis',(0.,1.,0.));
#4295=DIRECTION('',(0.,0.,-1.));
#4296=DIRECTION('center_axis',(-1.,0.,0.));
#4297=DIRECTION('ref_axis',(0.,0.707106781186549,0.707106781186546));
#4298=DIRECTION('',(0.,1.,-5.6843418860808E-15));
#4299=DIRECTION('center_axis',(-1.,0.,0.));
#4300=DIRECTION('ref_axis',(0.,-0.707106781186546,0.707106781186549));
#4301=DIRECTION('',(0.,0.,1.));
#4302=DIRECTION('center_axis',(-1.,0.,0.));
#4303=DIRECTION('ref_axis',(0.,-1.,0.));
#4304=DIRECTION('center_axis',(1.,0.,0.));
#4305=DIRECTION('ref_axis',(0.,0.707106781186548,0.707106781186548));
#4306=DIRECTION('',(0.,-2.22044604925031E-16,1.));
#4307=DIRECTION('',(0.,-1.,1.33226762955018E-14));
#4308=DIRECTION('',(0.,1.55431223447522E-15,-1.));
#4309=DIRECTION('center_axis',(1.,0.,0.));
#4310=DIRECTION('ref_axis',(0.,-0.707106781186547,0.707106781186547));
#4311=DIRECTION('',(0.,-1.,-1.46443267881307E-15));
#4312=DIRECTION('center_axis',(1.,0.,0.));
#4313=DIRECTION('ref_axis',(0.,0.707106781186547,0.707106781186547));
#4314=DIRECTION('center_axis',(1.,0.,0.));
#4315=DIRECTION('ref_axis',(0.,1.,0.));
#4316=DIRECTION('',(0.,0.874157276121538,0.485642931178632));
#4317=DIRECTION('center_axis',(1.,0.,0.));
#4318=DIRECTION('ref_axis',(0.,-0.23644314071091,-0.97164532686097));
#4319=DIRECTION('center_axis',(-1.,0.,0.));
#4320=DIRECTION('ref_axis',(0.,0.,1.));
#4321=DIRECTION('center_axis',(1.,0.,0.));
#4322=DIRECTION('ref_axis',(0.,-0.707106781186544,0.707106781186551));
#4323=DIRECTION('center_axis',(-1.,0.,0.));
#4324=DIRECTION('ref_axis',(0.,0.,-1.));
#4325=DIRECTION('center_axis',(1.,0.,0.));
#4326=DIRECTION('ref_axis',(0.,-0.23644314071088,0.971645326860977));
#4327=DIRECTION('',(0.,-0.874157276121536,0.485642931178636));
#4328=DIRECTION('',(0.,0.874157276121538,0.485642931178632));
#4329=DIRECTION('center_axis',(1.,0.,0.));
#4330=DIRECTION('ref_axis',(0.,-2.03207922409752E-15,-1.));
#4331=DIRECTION('',(0.,0.874157276121536,-0.485642931178636));
#4332=DIRECTION('center_axis',(1.,0.,0.));
#4333=DIRECTION('ref_axis',(0.,-0.968028221727428,0.250841308279224));
#4334=DIRECTION('',(0.,-1.,5.52644350035633E-15));
#4335=DIRECTION('center_axis',(1.,0.,0.));
#4336=DIRECTION('ref_axis',(0.,0.968028221727429,0.250841308279222));
#4337=DIRECTION('center_axis',(-1.,0.,0.));
#4338=DIRECTION('ref_axis',(0.,0.,-1.));
#4339=DIRECTION('center_axis',(-1.,0.,0.));
#4340=DIRECTION('ref_axis',(0.,0.,-1.));
#4341=DIRECTION('center_axis',(-1.,0.,0.));
#4342=DIRECTION('ref_axis',(0.,0.,-1.));
#4343=DIRECTION('center_axis',(-1.,0.,0.));
#4344=DIRECTION('ref_axis',(0.,0.,-1.));
#4345=DIRECTION('',(0.,-0.874157276121538,-0.485642931178632));
#4346=DIRECTION('center_axis',(1.,0.,0.));
#4347=DIRECTION('ref_axis',(0.,0.236443140710871,0.971645326860979));
#4348=DIRECTION('center_axis',(-1.,0.,0.));
#4349=DIRECTION('ref_axis',(0.,0.,-1.));
#4350=DIRECTION('center_axis',(1.,0.,0.));
#4351=DIRECTION('ref_axis',(0.,0.707106781186544,0.707106781186551));
#4352=DIRECTION('center_axis',(-1.,0.,0.));
#4353=DIRECTION('ref_axis',(0.,0.,1.));
#4354=DIRECTION('center_axis',(1.,0.,0.));
#4355=DIRECTION('ref_axis',(0.,0.236443140710908,-0.97164532686097));
#4356=DIRECTION('',(0.,0.874157276121536,-0.485642931178636));
#4357=DIRECTION('',(0.,-0.874157276121536,0.485642931178636));
#4358=DIRECTION('center_axis',(1.,0.,0.));
#4359=DIRECTION('ref_axis',(0.,0.968028221727429,-0.250841308279221));
#4360=DIRECTION('',(0.,1.,0.));
#4361=DIRECTION('center_axis',(1.,0.,0.));
#4362=DIRECTION('ref_axis',(0.,-0.968028221727429,-0.250841308279223));
#4363=DIRECTION('',(0.,-0.874157276121538,-0.485642931178632));
#4364=DIRECTION('center_axis',(1.,0.,0.));
#4365=DIRECTION('ref_axis',(0.,2.03207922409752E-15,1.));
#4366=DIRECTION('center_axis',(-0.707106781186547,-1.0355102777799E-15,
0.707106781186548));
#4367=DIRECTION('ref_axis',(0.707106781186548,0.,0.707106781186547));
#4368=DIRECTION('',(-0.707106781186548,-1.57009245868378E-15,-0.707106781186547));
#4369=DIRECTION('',(0.,-1.,-1.46443267881307E-15));
#4370=DIRECTION('',(0.707106781186548,0.,0.707106781186547));
#4371=DIRECTION('',(0.,1.,1.46443267881307E-15));
#4372=DIRECTION('center_axis',(-1.,0.,0.));
#4373=DIRECTION('ref_axis',(0.,0.707106781186547,0.707106781186548));
#4374=DIRECTION('center_axis',(1.,0.,0.));
#4375=DIRECTION('ref_axis',(0.,0.707106781186547,0.707106781186548));
#4376=DIRECTION('',(-0.707106781186542,0.,0.707106781186553));
#4377=DIRECTION('center_axis',(-1.,0.,0.));
#4378=DIRECTION('ref_axis',(0.,0.707106781186547,0.707106781186548));
#4379=DIRECTION('center_axis',(-0.707106781186552,0.,-0.707106781186543));
#4380=DIRECTION('ref_axis',(-0.707106781186543,0.,0.707106781186552));
#4381=DIRECTION('',(-0.707106781186543,0.,0.707106781186552));
#4382=DIRECTION('',(0.,1.,0.));
#4383=DIRECTION('center_axis',(-1.,0.,0.));
#4384=DIRECTION('ref_axis',(0.,-0.707106781186547,0.707106781186548));
#4385=DIRECTION('center_axis',(-1.,0.,0.));
#4386=DIRECTION('ref_axis',(0.,-0.707106781186547,0.707106781186548));
#4387=DIRECTION('center_axis',(-1.,0.,0.));
#4388=DIRECTION('ref_axis',(0.,0.707106781186547,0.707106781186548));
#4389=DIRECTION('',(1.,-1.20457430744571E-81,-3.61661360143504E-66));
#4390=DIRECTION('center_axis',(3.61661360143504E-66,-1.46443267881307E-15,
1.));
#4391=DIRECTION('ref_axis',(1.,1.71056941445901E-49,2.46884761389755E-64));
#4392=DIRECTION('center_axis',(1.,0.,0.));
#4393=DIRECTION('ref_axis',(0.,0.,-1.));
#4394=DIRECTION('',(0.,-3.33066907387547E-16,-1.));
#4395=DIRECTION('center_axis',(-1.,0.,0.));
#4396=DIRECTION('ref_axis',(0.,0.707106781186547,0.707106781186547));
#4397=DIRECTION('',(0.,1.,1.46443267881307E-15));
#4398=DIRECTION('center_axis',(-1.,0.,0.));
#4399=DIRECTION('ref_axis',(0.,-0.707106781186547,0.707106781186547));
#4400=DIRECTION('',(0.,-1.55431223447522E-15,1.));
#4401=DIRECTION('',(0.,1.,-1.33226762955018E-14));
#4402=DIRECTION('',(0.,2.22044604925031E-16,-1.));
#4403=DIRECTION('center_axis',(-1.,0.,0.));
#4404=DIRECTION('ref_axis',(0.,0.707106781186548,0.707106781186548));
#4405=DIRECTION('center_axis',(1.,0.,0.));
#4406=DIRECTION('ref_axis',(0.,-1.,0.));
#4407=DIRECTION('',(0.,0.,-1.));
#4408=DIRECTION('center_axis',(1.,0.,0.));
#4409=DIRECTION('ref_axis',(0.,-0.707106781186546,0.707106781186549));
#4410=DIRECTION('',(0.,-1.,5.6843418860808E-15));
#4411=DIRECTION('center_axis',(1.,0.,0.));
#4412=DIRECTION('ref_axis',(0.,0.707106781186549,0.707106781186546));
#4413=DIRECTION('',(0.,0.,1.));
#4414=DIRECTION('center_axis',(1.,0.,0.));
#4415=DIRECTION('ref_axis',(0.,1.,0.));
#4416=DIRECTION('center_axis',(-1.,0.,0.));
#4417=DIRECTION('ref_axis',(0.,-0.707106781186547,0.707106781186547));
#4418=DIRECTION('',(0.,-8.88178419700125E-16,1.));
#4419=DIRECTION('',(0.,1.,8.88178419700118E-15));
#4420=DIRECTION('',(0.,-0.874157276121538,-0.485642931178632));
#4421=DIRECTION('center_axis',(-1.,0.,0.));
#4422=DIRECTION('ref_axis',(0.,0.968028221727429,0.250841308279222));
#4423=DIRECTION('',(0.,1.,-5.52644350035633E-15));
#4424=DIRECTION('center_axis',(-1.,0.,0.));
#4425=DIRECTION('ref_axis',(0.,-0.968028221727428,0.250841308279224));
#4426=DIRECTION('',(0.,-0.874157276121536,0.485642931178636));
#4427=DIRECTION('center_axis',(-1.,0.,0.));
#4428=DIRECTION('ref_axis',(0.,-2.03207922409752E-15,-1.));
#4429=DIRECTION('',(0.,0.874157276121538,0.485642931178632));
#4430=DIRECTION('center_axis',(-1.,0.,0.));
#4431=DIRECTION('ref_axis',(0.,-0.968028221727429,-0.250841308279223));
#4432=DIRECTION('',(0.,-1.,0.));
#4433=DIRECTION('center_axis',(-1.,0.,0.));
#4434=DIRECTION('ref_axis',(0.,0.968028221727429,-0.250841308279221));
#4435=DIRECTION('',(0.,0.874157276121536,-0.485642931178636));
#4436=DIRECTION('center_axis',(-1.,0.,0.));
#4437=DIRECTION('ref_axis',(0.,2.03207922409752E-15,1.));
#4438=DIRECTION('center_axis',(1.,0.,0.));
#4439=DIRECTION('ref_axis',(0.,0.,-1.));
#4440=DIRECTION('center_axis',(1.,0.,0.));
#4441=DIRECTION('ref_axis',(0.,0.,-1.));
#4442=DIRECTION('center_axis',(1.,0.,0.));
#4443=DIRECTION('ref_axis',(0.,0.,-1.));
#4444=DIRECTION('center_axis',(1.,0.,0.));
#4445=DIRECTION('ref_axis',(0.,0.,-1.));
#4446=DIRECTION('',(0.,0.874157276121536,-0.485642931178636));
#4447=DIRECTION('center_axis',(-1.,0.,0.));
#4448=DIRECTION('ref_axis',(0.,-0.23644314071088,0.971645326860977));
#4449=DIRECTION('center_axis',(1.,0.,0.));
#4450=DIRECTION('ref_axis',(0.,0.,-1.));
#4451=DIRECTION('center_axis',(-1.,0.,0.));
#4452=DIRECTION('ref_axis',(0.,-0.707106781186544,0.707106781186551));
#4453=DIRECTION('center_axis',(1.,0.,0.));
#4454=DIRECTION('ref_axis',(0.,0.,1.));
#4455=DIRECTION('center_axis',(-1.,0.,0.));
#4456=DIRECTION('ref_axis',(0.,-0.23644314071091,-0.97164532686097));
#4457=DIRECTION('',(0.,-0.874157276121538,-0.485642931178632));
#4458=DIRECTION('center_axis',(-1.,0.,0.));
#4459=DIRECTION('ref_axis',(0.,1.,0.));
#4460=DIRECTION('',(0.,-0.874157276121536,0.485642931178636));
#4461=DIRECTION('center_axis',(-1.,0.,0.));
#4462=DIRECTION('ref_axis',(0.,0.236443140710908,-0.97164532686097));
#4463=DIRECTION('center_axis',(1.,0.,0.));
#4464=DIRECTION('ref_axis',(0.,0.,1.));
#4465=DIRECTION('center_axis',(-1.,0.,0.));
#4466=DIRECTION('ref_axis',(0.,0.707106781186544,0.707106781186551));
#4467=DIRECTION('center_axis',(1.,0.,0.));
#4468=DIRECTION('ref_axis',(0.,0.,-1.));
#4469=DIRECTION('center_axis',(-1.,0.,0.));
#4470=DIRECTION('ref_axis',(0.,0.236443140710871,0.971645326860979));
#4471=DIRECTION('',(0.,0.874157276121538,0.485642931178632));
#4472=DIRECTION('center_axis',(0.,0.70710678118654,-0.707106781186555));
#4473=DIRECTION('ref_axis',(-1.,0.,0.));
#4474=DIRECTION('',(3.92523114670944E-16,0.707106781186549,0.707106781186546));
#4475=DIRECTION('',(1.,0.,0.));
#4476=DIRECTION('',(0.,-0.707106781186549,-0.707106781186546));
#4477=DIRECTION('',(-1.,0.,0.));
#4478=DIRECTION('center_axis',(0.707106781186547,-0.707106781186548,2.35513868802566E-16));
#4479=DIRECTION('ref_axis',(3.33066907387547E-16,0.,-1.));
#4480=DIRECTION('',(-0.707106781186548,-0.707106781186547,0.));
#4481=DIRECTION('',(0.,-3.33066907387547E-16,-1.));
#4482=DIRECTION('',(0.707106781186548,0.707106781186547,0.));
#4483=DIRECTION('center_axis',(1.,0.,0.));
#4484=DIRECTION('ref_axis',(0.,0.707106781186548,0.707106781186548));
#4485=DIRECTION('',(-0.707106781186549,1.57009245868378E-15,-0.707106781186546));
#4486=DIRECTION('center_axis',(-1.,0.,0.));
#4487=DIRECTION('ref_axis',(0.,0.707106781186547,0.707106781186547));
#4488=DIRECTION('center_axis',(0.707106781186546,1.0355102777799E-15,-0.707106781186549));
#4489=DIRECTION('ref_axis',(-0.707106781186549,0.,-0.707106781186546));
#4490=DIRECTION('',(-0.707106781186549,0.,-0.707106781186546));
#4491=DIRECTION('',(0.,1.,1.46443267881307E-15));
#4492=DIRECTION('center_axis',(1.,0.,0.));
#4493=DIRECTION('ref_axis',(0.,-0.707106781186548,0.707106781186548));
#4494=DIRECTION('',(-0.707106781186547,0.707106781186548,0.));
#4495=DIRECTION('center_axis',(-1.,0.,0.));
#4496=DIRECTION('ref_axis',(0.,-0.707106781186547,0.707106781186547));
#4497=DIRECTION('center_axis',(0.707106781186548,0.707106781186548,1.09906472107864E-15));
#4498=DIRECTION('ref_axis',(1.55431223447522E-15,0.,-1.));
#4499=DIRECTION('',(-0.707106781186547,0.707106781186547,0.));
#4500=DIRECTION('',(0.,-1.55431223447522E-15,1.));
#4501=DIRECTION('center_axis',(0.,-0.707106781186547,-0.707106781186548));
#4502=DIRECTION('ref_axis',(-1.,0.,0.));
#4503=DIRECTION('',(-3.92523114670948E-16,0.707106781186555,-0.70710678118654));
#4504=DIRECTION('',(1.,0.,0.));
#4505=DIRECTION('',(0.,-0.707106781186555,0.70710678118654));
#4506=DIRECTION('',(-1.,0.,0.));
#4507=DIRECTION('center_axis',(-0.707106781186548,0.707106781186547,1.09906472107864E-15));
#4508=DIRECTION('ref_axis',(1.55431223447522E-15,0.,1.));
#4509=DIRECTION('',(-0.707106781186547,-0.707106781186548,0.));
#4510=DIRECTION('',(0.707106781186546,0.707106781186549,0.));
#4511=DIRECTION('',(0.,1.55431223447522E-15,-1.));
#4512=DIRECTION('center_axis',(-0.707106781186553,1.03551027777989E-15,
-0.707106781186542));
#4513=DIRECTION('ref_axis',(-0.707106781186542,0.,0.707106781186553));
#4514=DIRECTION('',(0.707106781186542,1.57009245868377E-15,-0.707106781186553));
#4515=DIRECTION('',(0.,-1.,-1.46443267881307E-15));
#4516=DIRECTION('',(-0.707106781186542,0.,0.707106781186553));
#4517=DIRECTION('center_axis',(-1.,0.,0.));
#4518=DIRECTION('ref_axis',(0.,0.707106781186548,0.707106781186548));
#4519=DIRECTION('',(0.707106781186549,-0.707106781186546,0.));
#4520=DIRECTION('center_axis',(1.,0.,0.));
#4521=DIRECTION('ref_axis',(0.,0.707106781186547,0.707106781186547));
#4522=DIRECTION('center_axis',(-0.707106781186547,-0.707106781186548,2.35513868802566E-16));
#4523=DIRECTION('ref_axis',(3.33066907387547E-16,0.,1.));
#4524=DIRECTION('',(0.707106781186548,-0.707106781186547,0.));
#4525=DIRECTION('',(0.,3.33066907387547E-16,1.));
#4526=DIRECTION('center_axis',(-1.,0.,0.));
#4527=DIRECTION('ref_axis',(0.,-0.707106781186548,0.707106781186548));
#4528=DIRECTION('center_axis',(1.,0.,0.));
#4529=DIRECTION('ref_axis',(0.,-0.707106781186547,0.707106781186547));
#4530=DIRECTION('center_axis',(0.,1.,8.88178419700118E-15));
#4531=DIRECTION('ref_axis',(-0.707106781186552,8.88178419700121E-15,-0.707106781186543));
#4532=DIRECTION('center_axis',(0.,-1.,-8.88178419700118E-15));
#4533=DIRECTION('ref_axis',(-0.707106781186552,8.88178419700121E-15,-0.707106781186543));
#4534=DIRECTION('center_axis',(0.,1.,8.88178419700118E-15));
#4535=DIRECTION('ref_axis',(0.707106781186545,8.8817841970013E-15,-0.70710678118655));
#4536=DIRECTION('center_axis',(0.,-1.,-8.88178419700118E-15));
#4537=DIRECTION('ref_axis',(0.707106781186545,8.8817841970013E-15,-0.70710678118655));
#4538=DIRECTION('center_axis',(0.,-1.,1.33226762955018E-14));
#4539=DIRECTION('ref_axis',(0.707106781186546,-8.88178419700129E-15,-0.707106781186549));
#4540=DIRECTION('center_axis',(0.,1.,-1.33226762955018E-14));
#4541=DIRECTION('ref_axis',(0.707106781186546,-8.88178419700129E-15,-0.707106781186549));
#4542=DIRECTION('center_axis',(0.,-1.,1.33226762955018E-14));
#4543=DIRECTION('ref_axis',(-0.707106781186546,-8.88178419700129E-15,-0.707106781186549));
#4544=DIRECTION('center_axis',(0.,1.,-1.33226762955018E-14));
#4545=DIRECTION('ref_axis',(-0.707106781186546,-8.88178419700129E-15,-0.707106781186549));
#4546=DIRECTION('center_axis',(0.,1.,1.55431223447522E-15));
#4547=DIRECTION('ref_axis',(0.,1.55431223447522E-15,-1.));
#4548=DIRECTION('',(-1.,-7.26416282199346E-65,4.67355442546977E-50));
#4549=DIRECTION('center_axis',(0.,-1.,-1.55431223447522E-15));
#4550=DIRECTION('ref_axis',(-1.,0.,0.));
#4551=DIRECTION('center_axis',(1.,7.26416282199346E-65,-4.67355442546977E-50));
#4552=DIRECTION('ref_axis',(0.,-0.707106781186547,0.707106781186547));
#4553=DIRECTION('',(1.,7.26416282199346E-65,-4.67355442546977E-50));
#4554=DIRECTION('center_axis',(0.,-1.,-8.88178419700118E-15));
#4555=DIRECTION('ref_axis',(0.707106781186542,6.28036983473506E-15,-0.707106781186553));
#4556=DIRECTION('',(0.,1.,8.88178419700118E-15));
#4557=DIRECTION('center_axis',(0.,1.,8.88178419700118E-15));
#4558=DIRECTION('ref_axis',(0.707106781186545,8.8817841970013E-15,-0.70710678118655));
#4559=DIRECTION('center_axis',(0.,8.88178419700118E-15,-1.));
#4560=DIRECTION('ref_axis',(0.,-1.,-8.88178419700118E-15));
#4561=DIRECTION('',(0.,-1.,-8.88178419700118E-15));
#4562=DIRECTION('',(-1.,0.,0.));
#4563=DIRECTION('center_axis',(0.,-1.,-8.88178419700118E-15));
#4564=DIRECTION('ref_axis',(-0.707106781186555,6.28036983473517E-15,-0.70710678118654));
#4565=DIRECTION('center_axis',(0.,1.,8.88178419700118E-15));
#4566=DIRECTION('ref_axis',(-0.707106781186552,8.88178419700121E-15,-0.707106781186543));
#4567=DIRECTION('center_axis',(-1.,1.5566063189986E-65,4.67355442546977E-50));
#4568=DIRECTION('ref_axis',(0.,0.707106781186547,0.707106781186547));
#4569=DIRECTION('',(-1.,1.5566063189986E-65,4.67355442546977E-50));
#4570=DIRECTION('',(1.,-1.5566063189986E-65,-4.67355442546977E-50));
#4571=DIRECTION('center_axis',(-4.67355442546977E-50,1.46443267881307E-15,
-1.));
#4572=DIRECTION('ref_axis',(-1.,-2.21047646722501E-33,-3.19035843009686E-48));
#4573=DIRECTION('center_axis',(0.,0.70710678118654,-0.707106781186555));
#4574=DIRECTION('ref_axis',(-1.,0.,0.));
#4575=DIRECTION('',(3.92523114670948E-16,0.707106781186555,0.70710678118654));
#4576=DIRECTION('',(1.,0.,0.));
#4577=DIRECTION('',(0.,-0.707106781186555,-0.70710678118654));
#4578=DIRECTION('center_axis',(0.707106781186549,-0.707106781186546,-1.57009245868377E-16));
#4579=DIRECTION('ref_axis',(-2.2204460492503E-16,0.,-1.));
#4580=DIRECTION('',(0.707106781186547,0.707106781186547,0.));
#4581=DIRECTION('',(-0.707106781186546,-0.707106781186549,0.));
#4582=DIRECTION('',(0.,2.22044604925031E-16,-1.));
#4583=DIRECTION('center_axis',(1.,0.,0.));
#4584=DIRECTION('ref_axis',(0.,0.707106781186548,0.707106781186548));
#4585=DIRECTION('',(-0.707106781186539,-0.0822011633129383,-0.702312586210735));
#4586=DIRECTION('center_axis',(-1.,0.,0.));
#4587=DIRECTION('ref_axis',(0.,0.707106781186547,0.707106781186547));
#4588=DIRECTION('center_axis',(-1.,0.,0.));
#4589=DIRECTION('ref_axis',(0.,-1.,0.));
#4590=DIRECTION('',(-0.707106781186542,-0.707106781186553,0.));
#4591=DIRECTION('center_axis',(1.,0.,0.));
#4592=DIRECTION('ref_axis',(0.,-1.,0.));
#4593=DIRECTION('center_axis',(0.707106781186546,-0.707106781186549,0.));
#4594=DIRECTION('ref_axis',(0.,0.,-1.));
#4595=DIRECTION('',(-0.707106781186549,-0.707106781186546,0.));
#4596=DIRECTION('',(0.,0.,-1.));
#4597=DIRECTION('center_axis',(-1.,0.,0.));
#4598=DIRECTION('ref_axis',(0.,-0.707106781186546,0.707106781186549));
#4599=DIRECTION('',(-0.707106781186542,0.,0.707106781186553));
#4600=DIRECTION('center_axis',(1.,0.,0.));
#4601=DIRECTION('ref_axis',(0.,-0.707106781186546,0.707106781186549));
#4602=DIRECTION('center_axis',(0.707106781186552,4.01943669423044E-15,0.707106781186543));
#4603=DIRECTION('ref_axis',(0.707106781186543,0.,-0.707106781186552));
#4604=DIRECTION('',(-0.707106781186543,3.14018491736753E-15,0.707106781186552));
#4605=DIRECTION('',(0.,-1.,5.6843418860808E-15));
#4606=DIRECTION('center_axis',(-1.,0.,0.));
#4607=DIRECTION('ref_axis',(0.,0.707106781186549,0.707106781186546));
#4608=DIRECTION('',(-0.707106781186549,0.707106781186546,0.));
#4609=DIRECTION('center_axis',(1.,0.,0.));
#4610=DIRECTION('ref_axis',(0.,0.707106781186549,0.707106781186546));
#4611=DIRECTION('center_axis',(0.707106781186546,0.707106781186549,0.));
#4612=DIRECTION('ref_axis',(0.,0.,-1.));
#4613=DIRECTION('',(-0.707106781186549,0.707106781186546,0.));
#4614=DIRECTION('',(0.,0.,1.));
#4615=DIRECTION('center_axis',(-1.,0.,0.));
#4616=DIRECTION('ref_axis',(0.,1.,0.));
#4617=DIRECTION('',(-0.707106781186539,0.0822011633129383,-0.702312586210735));
#4618=DIRECTION('center_axis',(1.,0.,0.));
#4619=DIRECTION('ref_axis',(0.,1.,0.));
#4620=DIRECTION('center_axis',(1.,0.,0.));
#4621=DIRECTION('ref_axis',(0.,-0.707106781186547,0.707106781186547));
#4622=DIRECTION('',(-0.707106781186549,0.707106781186546,0.));
#4623=DIRECTION('center_axis',(-1.,0.,0.));
#4624=DIRECTION('ref_axis',(0.,-0.707106781186547,0.707106781186547));
#4625=DIRECTION('center_axis',(0.707106781186548,0.707106781186547,6.2803698347351E-16));
#4626=DIRECTION('ref_axis',(8.88178419700124E-16,0.,-1.));
#4627=DIRECTION('',(-0.707106781186547,0.707106781186548,0.));
#4628=DIRECTION('',(0.,-8.88178419700125E-16,1.));
#4629=DIRECTION('center_axis',(0.,-0.707106781186559,-0.707106781186537));
#4630=DIRECTION('ref_axis',(-1.,0.,0.));
#4631=DIRECTION('',(-3.92523114670937E-16,0.707106781186536,-0.707106781186558));
#4632=DIRECTION('',(1.,0.,0.));
#4633=DIRECTION('',(0.,-0.707106781186536,0.707106781186558));
#4634=DIRECTION('',(-1.,0.,0.));
#4635=DIRECTION('center_axis',(-1.,0.,0.));
#4636=DIRECTION('ref_axis',(0.,-0.707106781186547,0.707106781186547));
#4637=DIRECTION('',(0.707106781186552,0.0822011633129366,-0.702312586210723));
#4638=DIRECTION('center_axis',(1.,0.,0.));
#4639=DIRECTION('ref_axis',(0.,-0.707106781186547,0.707106781186547));
#4640=DIRECTION('',(-0.707106781186549,-0.707106781186546,0.));
#4641=DIRECTION('center_axis',(1.,0.,0.));
#4642=DIRECTION('ref_axis',(0.,1.,0.));
#4643=DIRECTION('',(0.707106781186539,0.707106781186556,0.));
#4644=DIRECTION('center_axis',(-1.,0.,0.));
#4645=DIRECTION('ref_axis',(0.,1.,0.));
#4646=DIRECTION('center_axis',(-0.707106781186546,0.707106781186549,0.));
#4647=DIRECTION('ref_axis',(0.,0.,1.));
#4648=DIRECTION('',(0.707106781186549,0.707106781186546,0.));
#4649=DIRECTION('',(0.,0.,-1.));
#4650=DIRECTION('center_axis',(1.,0.,0.));
#4651=DIRECTION('ref_axis',(0.,0.707106781186549,0.707106781186546));
#4652=DIRECTION('',(0.707106781186542,3.14018491736753E-15,0.707106781186553));
#4653=DIRECTION('center_axis',(-1.,0.,0.));
#4654=DIRECTION('ref_axis',(0.,0.707106781186549,0.707106781186546));
#4655=DIRECTION('center_axis',(-0.707106781186552,4.01943669423044E-15,
0.707106781186543));
#4656=DIRECTION('ref_axis',(0.707106781186543,0.,0.707106781186552));
#4657=DIRECTION('',(0.707106781186543,0.,0.707106781186552));
#4658=DIRECTION('',(0.,1.,-5.6843418860808E-15));
#4659=DIRECTION('center_axis',(1.,0.,0.));
#4660=DIRECTION('ref_axis',(0.,-0.707106781186546,0.707106781186549));
#4661=DIRECTION('',(0.707106781186549,-0.707106781186546,0.));
#4662=DIRECTION('center_axis',(-1.,0.,0.));
#4663=DIRECTION('ref_axis',(0.,-0.707106781186546,0.707106781186549));
#4664=DIRECTION('center_axis',(-0.707106781186546,-0.707106781186549,0.));
#4665=DIRECTION('ref_axis',(0.,0.,1.));
#4666=DIRECTION('',(0.707106781186549,-0.707106781186546,0.));
#4667=DIRECTION('',(0.,0.,1.));
#4668=DIRECTION('center_axis',(1.,0.,0.));
#4669=DIRECTION('ref_axis',(0.,-1.,0.));
#4670=DIRECTION('',(0.707106781186551,-0.0822011633129397,-0.702312586210723));
#4671=DIRECTION('center_axis',(-1.,0.,0.));
#4672=DIRECTION('ref_axis',(0.,-1.,0.));
#4673=DIRECTION('center_axis',(-1.,0.,0.));
#4674=DIRECTION('ref_axis',(0.,0.707106781186548,0.707106781186548));
#4675=DIRECTION('',(0.707106781186544,-0.707106781186551,0.));
#4676=DIRECTION('center_axis',(1.,0.,0.));
#4677=DIRECTION('ref_axis',(0.,0.707106781186547,0.707106781186547));
#4678=DIRECTION('center_axis',(-0.707106781186549,-0.707106781186546,-1.57009245868377E-16));
#4679=DIRECTION('ref_axis',(-2.2204460492503E-16,0.,1.));
#4680=DIRECTION('',(0.707106781186547,-0.707106781186548,0.));
#4681=DIRECTION('',(0.,-2.22044604925031E-16,1.));
#4682=DIRECTION('center_axis',(-0.707106781186548,0.707106781186547,6.2803698347351E-16));
#4683=DIRECTION('ref_axis',(8.88178419700125E-16,0.,1.));
#4684=DIRECTION('',(-0.707106781186547,-0.707106781186548,0.));
#4685=DIRECTION('',(0.,8.88178419700125E-16,-1.));
#4686=DIRECTION('center_axis',(0.,1.,-1.33226762955018E-14));
#4687=DIRECTION('ref_axis',(-0.707106781186546,-8.88178419700129E-15,-0.707106781186549));
#4688=DIRECTION('center_axis',(0.,-1.,1.33226762955018E-14));
#4689=DIRECTION('ref_axis',(-0.707106781186546,-8.88178419700129E-15,-0.707106781186549));
#4690=DIRECTION('center_axis',(0.,1.,-1.33226762955018E-14));
#4691=DIRECTION('ref_axis',(0.707106781186546,-8.88178419700129E-15,-0.707106781186549));
#4692=DIRECTION('center_axis',(0.,-1.,1.33226762955018E-14));
#4693=DIRECTION('ref_axis',(0.707106781186546,-8.88178419700129E-15,-0.707106781186549));
#4694=DIRECTION('center_axis',(0.,-1.,-8.88178419700118E-15));
#4695=DIRECTION('ref_axis',(0.707106781186545,8.8817841970013E-15,-0.70710678118655));
#4696=DIRECTION('center_axis',(0.,-1.,-8.88178419700118E-15));
#4697=DIRECTION('ref_axis',(-0.707106781186552,8.88178419700121E-15,-0.707106781186543));
#4698=DIRECTION('center_axis',(0.,1.,-1.33226762955018E-14));
#4699=DIRECTION('ref_axis',(0.707106781186543,-1.25607396694701E-14,-0.707106781186552));
#4700=DIRECTION('',(0.,1.,-1.33226762955018E-14));
#4701=DIRECTION('center_axis',(0.,-1.33226762955018E-14,-1.));
#4702=DIRECTION('ref_axis',(0.,-1.,1.33226762955018E-14));
#4703=DIRECTION('',(0.,-1.,1.33226762955018E-14));
#4704=DIRECTION('center_axis',(0.,-1.,1.33226762955018E-14));
#4705=DIRECTION('ref_axis',(-0.707106781186543,-1.25607396694701E-14,-0.707106781186553));
#4706=DIRECTION('center_axis',(1.,0.,0.));
#4707=DIRECTION('ref_axis',(0.,1.,0.));
#4708=DIRECTION('',(-1.,0.,0.));
#4709=DIRECTION('',(1.,0.,0.));
#4710=DIRECTION('center_axis',(0.,-1.,0.));
#4711=DIRECTION('ref_axis',(0.,0.,1.));
#4712=DIRECTION('',(1.,0.,0.));
#4713=DIRECTION('center_axis',(-1.,0.,0.));
#4714=DIRECTION('ref_axis',(0.,-0.707106781186546,0.707106781186549));
#4715=DIRECTION('',(-1.,0.,0.));
#4716=DIRECTION('center_axis',(0.,5.6843418860808E-15,1.));
#4717=DIRECTION('ref_axis',(0.,1.,-5.6843418860808E-15));
#4718=DIRECTION('',(1.,0.,0.));
#4719=DIRECTION('center_axis',(0.,1.,8.88178419700125E-16));
#4720=DIRECTION('ref_axis',(0.,8.88178419700125E-16,-1.));
#4721=DIRECTION('',(-1.,0.,0.));
#4722=DIRECTION('center_axis',(0.,-1.,-8.88178419700125E-16));
#4723=DIRECTION('ref_axis',(-1.,0.,0.));
#4724=DIRECTION('center_axis',(-1.,0.,0.));
#4725=DIRECTION('ref_axis',(0.,0.707106781186549,0.707106781186546));
#4726=DIRECTION('',(-1.,0.,0.));
#4727=DIRECTION('center_axis',(0.,1.,0.));
#4728=DIRECTION('ref_axis',(0.,0.,-1.));
#4729=DIRECTION('',(1.,0.,0.));
#4730=DIRECTION('center_axis',(-1.,0.,0.));
#4731=DIRECTION('ref_axis',(0.,-1.,0.));
#4732=DIRECTION('',(-1.,0.,0.));
#4733=DIRECTION('center_axis',(-1.,0.,0.));
#4734=DIRECTION('ref_axis',(0.,-0.707106781186547,0.707106781186547));
#4735=DIRECTION('center_axis',(0.,-1.,3.33066907387547E-16));
#4736=DIRECTION('ref_axis',(0.,3.33066907387547E-16,1.));
#4737=DIRECTION('center_axis',(0.,1.,-3.33066907387547E-16));
#4738=DIRECTION('ref_axis',(-1.,0.,0.));
#4739=DIRECTION('center_axis',(0.,-1.,-8.88178419700125E-16));
#4740=DIRECTION('ref_axis',(-1.,0.,0.));
#4741=DIRECTION('',(0.,-1.,-8.88178419700125E-16));
#4742=DIRECTION('center_axis',(0.,-1.,-8.88178419700125E-16));
#4743=DIRECTION('ref_axis',(-1.,0.,0.));
#4744=DIRECTION('',(0.,-1.,-8.88178419700125E-16));
#4745=DIRECTION('center_axis',(0.,1.,2.22044604925031E-16));
#4746=DIRECTION('ref_axis',(-1.,0.,0.));
#4747=DIRECTION('center_axis',(-0.707106781186547,-0.343401409871723,0.618122537769101));
#4748=DIRECTION('ref_axis',(0.658145181714418,0.,0.752891041111591));
#4749=DIRECTION('',(-0.707106781186548,0.343401409871722,-0.6181225377691));
#4750=DIRECTION('',(0.707106781186547,-0.343401409871726,0.618122537769099));
#4751=DIRECTION('',(0.,0.874157276121538,0.485642931178632));
#4752=DIRECTION('center_axis',(-1.,0.,0.));
#4753=DIRECTION('ref_axis',(0.,0.968028221727429,0.250841308279222));
#4754=DIRECTION('center_axis',(1.,0.,0.));
#4755=DIRECTION('ref_axis',(0.,0.968028221727429,0.250841308279222));
#4756=DIRECTION('',(-0.707106781186555,4.71027737605138E-15,0.70710678118654));
#4757=DIRECTION('center_axis',(-0.707106781186552,-3.90778567494626E-15,
-0.707106781186543));
#4758=DIRECTION('ref_axis',(-0.707106781186543,0.,0.707106781186552));
#4759=DIRECTION('',(-0.707106781186543,3.14018491736753E-15,0.707106781186552));
#4760=DIRECTION('',(0.,-1.,5.52644350035633E-15));
#4761=DIRECTION('center_axis',(-1.,0.,0.));
#4762=DIRECTION('ref_axis',(0.,-0.968028221727428,0.250841308279224));
#4763=DIRECTION('center_axis',(1.,0.,0.));
#4764=DIRECTION('ref_axis',(0.,-0.968028221727428,0.250841308279224));
#4765=DIRECTION('',(-0.707106781186546,-0.343401409871731,-0.618122537769098));
#4766=DIRECTION('center_axis',(-0.707106781186547,0.343401409871725,0.6181225377691));
#4767=DIRECTION('ref_axis',(0.658145181714417,0.,0.752891041111592));
#4768=DIRECTION('',(-0.707106781186549,-0.343401409871721,-0.6181225377691));
#4769=DIRECTION('',(0.,0.874157276121536,-0.485642931178636));
#4770=DIRECTION('center_axis',(-1.,0.,0.));
#4771=DIRECTION('ref_axis',(0.,-2.03207922409752E-15,-1.));
#4772=DIRECTION('center_axis',(1.,0.,0.));
#4773=DIRECTION('ref_axis',(0.,-2.03207922409752E-15,-1.));
#4774=DIRECTION('center_axis',(0.,-5.52644350035633E-15,-1.));
#4775=DIRECTION('ref_axis',(0.,-1.,5.52644350035633E-15));
#4776=DIRECTION('',(-1.,0.,0.));
#4777=DIRECTION('',(0.,1.,-5.52644350035633E-15));
#4778=DIRECTION('',(1.,0.,0.));
#4779=DIRECTION('center_axis',(-1.,0.,0.));
#4780=DIRECTION('ref_axis',(0.,0.968028221727429,0.250841308279222));
#4781=DIRECTION('',(1.,0.,0.));
#4782=DIRECTION('center_axis',(-1.,0.,0.));
#4783=DIRECTION('ref_axis',(0.,0.968028221727429,0.250841308279222));
#4784=DIRECTION('center_axis',(0.,-0.485642931178632,0.874157276121538));
#4785=DIRECTION('ref_axis',(0.,0.874157276121538,0.485642931178632));
#4786=DIRECTION('',(-1.,0.,0.));
#4787=DIRECTION('',(0.,-0.874157276121538,-0.485642931178632));
#4788=DIRECTION('center_axis',(-0.707106781186547,0.343401409871725,0.618122537769099));
#4789=DIRECTION('ref_axis',(0.658145181714417,0.,0.752891041111592));
#4790=DIRECTION('',(0.,0.874157276121536,-0.485642931178636));
#4791=DIRECTION('',(-0.707106781186561,-0.343401409871722,-0.618122537769086));
#4792=DIRECTION('',(0.436852028330522,0.899533382006198,0.));
#4793=DIRECTION('center_axis',(-1.,0.,0.));
#4794=DIRECTION('ref_axis',(0.,0.236443140710908,-0.97164532686097));
#4795=DIRECTION('center_axis',(1.,0.,0.));
#4796=DIRECTION('ref_axis',(0.,0.236443140710908,-0.97164532686097));
#4797=DIRECTION('',(-0.70710678118655,0.589019001901133,-0.391224507667131));
#4798=DIRECTION('center_axis',(1.,0.,0.));
#4799=DIRECTION('ref_axis',(0.,0.,1.));
#4800=DIRECTION('',(-0.707106781186555,0.,-0.70710678118654));
#4801=DIRECTION('center_axis',(-1.,0.,0.));
#4802=DIRECTION('ref_axis',(0.,0.,1.));
#4803=DIRECTION('center_axis',(-1.,0.,0.));
#4804=DIRECTION('ref_axis',(0.,0.707106781186544,0.707106781186551));
#4805=DIRECTION('center_axis',(1.,0.,0.));
#4806=DIRECTION('ref_axis',(0.,0.707106781186544,0.707106781186551));
#4807=DIRECTION('',(-0.707106781186542,-6.28036983473506E-15,0.707106781186553));
#4808=DIRECTION('center_axis',(1.,0.,0.));
#4809=DIRECTION('ref_axis',(0.,0.,-1.));
#4810=DIRECTION('',(-0.707106781186547,0.589019001901105,0.391224507667179));
#4811=DIRECTION('center_axis',(-1.,0.,0.));
#4812=DIRECTION('ref_axis',(0.,0.,-1.));
#4813=DIRECTION('center_axis',(-1.,0.,0.));
#4814=DIRECTION('ref_axis',(0.,0.236443140710871,0.971645326860979));
#4815=DIRECTION('center_axis',(1.,0.,0.));
#4816=DIRECTION('ref_axis',(0.,0.236443140710871,0.971645326860979));
#4817=DIRECTION('',(-0.707106781186548,-0.343401409871721,0.618122537769101));
#4818=DIRECTION('center_axis',(-0.707106781186547,0.343401409871723,-0.618122537769101));
#4819=DIRECTION('ref_axis',(-0.658145181714418,0.,0.752891041111591));
#4820=DIRECTION('',(0.,-0.874157276121538,-0.485642931178632));
#4821=DIRECTION('center_axis',(-1.,0.,0.));
#4822=DIRECTION('ref_axis',(0.,0.707106781186544,0.707106781186551));
#4823=DIRECTION('',(1.,0.,0.));
#4824=DIRECTION('center_axis',(-1.,0.,0.));
#4825=DIRECTION('ref_axis',(0.,0.707106781186544,0.707106781186551));
#4826=DIRECTION('',(-1.,0.,0.));
#4827=DIRECTION('center_axis',(-1.,0.,0.));
#4828=DIRECTION('ref_axis',(0.,0.,-1.));
#4829=DIRECTION('',(-1.,0.,0.));
#4830=DIRECTION('center_axis',(1.,0.,0.));
#4831=DIRECTION('ref_axis',(0.,0.,1.));
#4832=DIRECTION('center_axis',(-1.,0.,0.));
#4833=DIRECTION('ref_axis',(0.,0.236443140710908,-0.97164532686097));
#4834=DIRECTION('',(1.,0.,0.));
#4835=DIRECTION('center_axis',(-1.,0.,0.));
#4836=DIRECTION('ref_axis',(0.,0.236443140710908,-0.97164532686097));
#4837=DIRECTION('center_axis',(0.,0.485642931178636,0.874157276121536));
#4838=DIRECTION('ref_axis',(0.,0.874157276121536,-0.485642931178636));
#4839=DIRECTION('',(-1.,0.,0.));
#4840=DIRECTION('',(0.,-0.874157276121536,0.485642931178636));
#4841=DIRECTION('center_axis',(-0.707106781186546,0.343401409871723,-0.618122537769102));
#4842=DIRECTION('ref_axis',(-0.65814518171442,0.,0.75289104111159));
#4843=DIRECTION('',(-0.707106781186549,-0.343401409871719,0.618122537769101));
#4844=DIRECTION('',(0.70710678118655,0.343401409871717,-0.618122537769101));
#4845=DIRECTION('',(0.,-0.874157276121538,-0.485642931178632));
#4846=DIRECTION('center_axis',(-1.,0.,0.));
#4847=DIRECTION('ref_axis',(0.,-0.968028221727429,-0.250841308279223));
#4848=DIRECTION('center_axis',(1.,0.,0.));
#4849=DIRECTION('ref_axis',(0.,-0.968028221727429,-0.250841308279223));
#4850=DIRECTION('',(-0.707106781186542,0.,-0.707106781186553));
#4851=DIRECTION('center_axis',(-0.707106781186552,0.,0.707106781186543));
#4852=DIRECTION('ref_axis',(0.707106781186543,0.,0.707106781186552));
#4853=DIRECTION('',(-0.707106781186543,0.,-0.707106781186552));
#4854=DIRECTION('',(0.,1.,0.));
#4855=DIRECTION('center_axis',(-1.,0.,0.));
#4856=DIRECTION('ref_axis',(0.,0.968028221727429,-0.250841308279221));
#4857=DIRECTION('center_axis',(1.,0.,0.));
#4858=DIRECTION('ref_axis',(0.,0.968028221727429,-0.250841308279221));
#4859=DIRECTION('',(-0.707106781186559,0.343401409871726,0.618122537769085));
#4860=DIRECTION('center_axis',(-0.707106781186547,-0.343401409871725,-0.6181225377691));
#4861=DIRECTION('ref_axis',(-0.658145181714417,0.,0.752891041111592));
#4862=DIRECTION('',(-0.70710678118655,0.343401409871717,0.618122537769101));
#4863=DIRECTION('',(0.,-0.874157276121536,0.485642931178636));
#4864=DIRECTION('center_axis',(-1.,0.,0.));
#4865=DIRECTION('ref_axis',(0.,2.03207922409752E-15,1.));
#4866=DIRECTION('center_axis',(1.,0.,0.));
#4867=DIRECTION('ref_axis',(0.,2.03207922409752E-15,1.));
#4868=DIRECTION('center_axis',(0.,0.,1.));
#4869=DIRECTION('ref_axis',(0.,1.,0.));
#4870=DIRECTION('',(-1.,0.,0.));
#4871=DIRECTION('',(0.,-1.,0.));
#4872=DIRECTION('',(1.,0.,0.));
#4873=DIRECTION('center_axis',(-1.,0.,0.));
#4874=DIRECTION('ref_axis',(0.,-0.968028221727429,-0.250841308279223));
#4875=DIRECTION('',(1.,0.,0.));
#4876=DIRECTION('center_axis',(-1.,0.,0.));
#4877=DIRECTION('ref_axis',(0.,-0.968028221727429,-0.250841308279223));
#4878=DIRECTION('center_axis',(0.,0.485642931178632,-0.874157276121538));
#4879=DIRECTION('ref_axis',(0.,-0.874157276121538,-0.485642931178632));
#4880=DIRECTION('',(-1.,0.,0.));
#4881=DIRECTION('',(0.,0.874157276121538,0.485642931178632));
#4882=DIRECTION('center_axis',(-0.707106781186549,-0.343401409871724,-0.618122537769098));
#4883=DIRECTION('ref_axis',(-0.658145181714415,0.,0.752891041111594));
#4884=DIRECTION('',(-0.707106781186546,0.34340140987173,0.618122537769098));
#4885=DIRECTION('',(0.707106781186545,-0.343401409871733,-0.618122537769097));
#4886=DIRECTION('',(0.,-0.874157276121536,0.485642931178636));
#4887=DIRECTION('center_axis',(-1.,0.,0.));
#4888=DIRECTION('ref_axis',(0.,-0.23644314071088,0.971645326860977));
#4889=DIRECTION('center_axis',(1.,0.,0.));
#4890=DIRECTION('ref_axis',(0.,-0.23644314071088,0.971645326860977));
#4891=DIRECTION('',(-0.707106781186554,-0.589019001901111,0.391224507667158));
#4892=DIRECTION('center_axis',(1.,0.,0.));
#4893=DIRECTION('ref_axis',(0.,0.,-1.));
#4894=DIRECTION('',(-0.707106781186542,6.28036983473506E-15,0.707106781186553));
#4895=DIRECTION('center_axis',(-1.,0.,0.));
#4896=DIRECTION('ref_axis',(0.,0.,-1.));
#4897=DIRECTION('center_axis',(-1.,0.,0.));
#4898=DIRECTION('ref_axis',(0.,-0.707106781186544,0.707106781186551));
#4899=DIRECTION('center_axis',(1.,0.,0.));
#4900=DIRECTION('ref_axis',(0.,-0.707106781186544,0.707106781186551));
#4901=DIRECTION('',(-0.707106781186995,6.28036983473907E-15,-0.7071067811861));
#4902=DIRECTION('center_axis',(1.,0.,0.));
#4903=DIRECTION('ref_axis',(0.,0.,1.));
#4904=DIRECTION('',(-0.70710678118655,-0.589019001901133,-0.391224507667131));
#4905=DIRECTION('center_axis',(-1.,0.,0.));
#4906=DIRECTION('ref_axis',(0.,0.,1.));
#4907=DIRECTION('center_axis',(-1.,0.,0.));
#4908=DIRECTION('ref_axis',(0.,-0.23644314071091,-0.97164532686097));
#4909=DIRECTION('center_axis',(1.,0.,0.));
#4910=DIRECTION('ref_axis',(0.,-0.23644314071091,-0.97164532686097));
#4911=DIRECTION('',(-0.707106781186547,0.343401409871725,-0.6181225377691));
#4912=DIRECTION('center_axis',(-0.707106781186548,-0.343401409871722,0.6181225377691));
#4913=DIRECTION('ref_axis',(0.658145181714417,0.,0.752891041111592));
#4914=DIRECTION('',(-0.707106781186547,0.343401409871728,-0.618122537769099));
#4915=DIRECTION('',(0.,0.874157276121538,0.485642931178632));
#4916=DIRECTION('center_axis',(-1.,0.,0.));
#4917=DIRECTION('ref_axis',(0.,1.,0.));
#4918=DIRECTION('center_axis',(1.,0.,0.));
#4919=DIRECTION('ref_axis',(0.,1.,0.));
#4920=DIRECTION('center_axis',(-1.,0.,0.));
#4921=DIRECTION('ref_axis',(0.,-0.707106781186544,0.707106781186551));
#4922=DIRECTION('',(1.,0.,0.));
#4923=DIRECTION('center_axis',(-1.,0.,0.));
#4924=DIRECTION('ref_axis',(0.,-0.707106781186544,0.707106781186551));
#4925=DIRECTION('',(-1.,0.,0.));
#4926=DIRECTION('center_axis',(-1.,0.,0.));
#4927=DIRECTION('ref_axis',(0.,0.,-1.));
#4928=DIRECTION('',(-1.,0.,0.));
#4929=DIRECTION('center_axis',(1.,0.,0.));
#4930=DIRECTION('ref_axis',(0.,0.,-1.));
#4931=DIRECTION('center_axis',(-1.,0.,0.));
#4932=DIRECTION('ref_axis',(0.,-0.23644314071088,0.971645326860977));
#4933=DIRECTION('',(1.,0.,0.));
#4934=DIRECTION('center_axis',(-1.,0.,0.));
#4935=DIRECTION('ref_axis',(0.,-0.23644314071088,0.971645326860977));
#4936=DIRECTION('center_axis',(0.,-0.485642931178636,-0.874157276121536));
#4937=DIRECTION('ref_axis',(0.,-0.874157276121536,0.485642931178636));
#4938=DIRECTION('',(-1.,0.,0.));
#4939=DIRECTION('',(0.,0.874157276121536,-0.485642931178636));
#4940=DIRECTION('center_axis',(1.,0.,0.));
#4941=DIRECTION('ref_axis',(0.,1.,0.));
#4942=DIRECTION('',(-0.707106781186548,-0.343401409871722,-0.6181225377691));
#4943=DIRECTION('center_axis',(-1.,0.,0.));
#4944=DIRECTION('ref_axis',(0.,1.,0.));
#4945=DIRECTION('',(0.707106781186547,0.343401409871725,-0.6181225377691));
#4946=DIRECTION('center_axis',(0.707106781186549,-0.343401409871725,-0.618122537769098));
#4947=DIRECTION('ref_axis',(-0.658145181714415,0.,-0.752891041111594));
#4948=DIRECTION('',(-0.707106781186546,-0.34340140987173,-0.618122537769098));
#4949=DIRECTION('center_axis',(1.,0.,0.));
#4950=DIRECTION('ref_axis',(0.,-0.23644314071088,0.971645326860977));
#4951=DIRECTION('',(-0.707106781186554,0.589019001901111,-0.391224507667158));
#4952=DIRECTION('center_axis',(-1.,0.,0.));
#4953=DIRECTION('ref_axis',(0.,0.,-1.));
#4954=DIRECTION('',(-0.707106781186542,-6.28036983473506E-15,-0.707106781186553));
#4955=DIRECTION('center_axis',(1.,0.,0.));
#4956=DIRECTION('ref_axis',(0.,-0.707106781186544,0.707106781186551));
#4957=DIRECTION('',(-0.707106781186995,-6.28036983473907E-15,0.7071067811861));
#4958=DIRECTION('center_axis',(-1.,0.,0.));
#4959=DIRECTION('ref_axis',(0.,0.,1.));
#4960=DIRECTION('',(-0.70710678118655,0.589019001901133,0.391224507667131));
#4961=DIRECTION('center_axis',(1.,0.,0.));
#4962=DIRECTION('ref_axis',(0.,0.,1.));
#4963=DIRECTION('center_axis',(1.,0.,0.));
#4964=DIRECTION('ref_axis',(0.,-0.23644314071091,-0.97164532686097));
#4965=DIRECTION('',(-0.707106781186547,-0.343401409871725,0.6181225377691));
#4966=DIRECTION('center_axis',(-1.,0.,0.));
#4967=DIRECTION('ref_axis',(0.,-0.23644314071091,-0.97164532686097));
#4968=DIRECTION('center_axis',(0.707106781186548,-0.343401409871722,0.6181225377691));
#4969=DIRECTION('ref_axis',(0.658145181714417,0.,-0.752891041111592));
#4970=DIRECTION('',(0.,-0.874157276121538,-0.485642931178632));
#4971=DIRECTION('center_axis',(-1.,0.,0.));
#4972=DIRECTION('ref_axis',(0.,0.,-1.));
#4973=DIRECTION('',(1.,0.,0.));
#4974=DIRECTION('center_axis',(-1.,0.,0.));
#4975=DIRECTION('ref_axis',(0.,-0.23644314071091,-0.97164532686097));
#4976=DIRECTION('',(-1.,0.,0.));
#4977=DIRECTION('center_axis',(0.,-0.485642931178632,0.874157276121538));
#4978=DIRECTION('ref_axis',(0.,0.874157276121538,0.485642931178632));
#4979=DIRECTION('',(1.,0.,0.));
#4980=DIRECTION('center_axis',(-1.,0.,0.));
#4981=DIRECTION('ref_axis',(0.,1.,0.));
#4982=DIRECTION('center_axis',(0.707106781186547,-0.343401409871726,-0.6181225377691));
#4983=DIRECTION('ref_axis',(-0.658145181714418,0.,-0.752891041111592));
#4984=DIRECTION('',(0.707106781186549,0.343401409871719,0.618122537769101));
#4985=DIRECTION('',(-0.70710678118655,-0.343401409871717,-0.618122537769101));
#4986=DIRECTION('',(0.,0.874157276121536,-0.485642931178636));
#4987=DIRECTION('center_axis',(1.,0.,0.));
#4988=DIRECTION('ref_axis',(0.,0.968028221727429,-0.250841308279221));
#4989=DIRECTION('center_axis',(-1.,0.,0.));
#4990=DIRECTION('ref_axis',(0.,0.968028221727429,-0.250841308279221));
#4991=DIRECTION('',(0.707106781186542,0.,-0.707106781186553));
#4992=DIRECTION('center_axis',(0.707106781186552,0.,0.707106781186543));
#4993=DIRECTION('ref_axis',(0.707106781186543,0.,-0.707106781186552));
#4994=DIRECTION('',(0.707106781186543,0.,-0.707106781186552));
#4995=DIRECTION('center_axis',(1.,0.,0.));
#4996=DIRECTION('ref_axis',(0.,-0.968028221727429,-0.250841308279223));
#4997=DIRECTION('',(0.707106781186547,-0.343401409871725,0.6181225377691));
#4998=DIRECTION('center_axis',(0.707106781186546,0.343401409871723,-0.618122537769102));
#4999=DIRECTION('ref_axis',(-0.65814518171442,0.,-0.75289104111159));
#5000=DIRECTION('',(0.70710678118655,-0.343401409871717,0.618122537769101));
#5001=DIRECTION('center_axis',(1.,0.,0.));
#5002=DIRECTION('ref_axis',(0.,2.03207922409752E-15,1.));
#5003=DIRECTION('center_axis',(-1.,0.,0.));
#5004=DIRECTION('ref_axis',(0.,2.03207922409752E-15,1.));
#5005=DIRECTION('center_axis',(-1.,0.,0.));
#5006=DIRECTION('ref_axis',(0.,0.968028221727429,-0.250841308279221));
#5007=DIRECTION('',(-1.,0.,0.));
#5008=DIRECTION('center_axis',(0.,-0.485642931178636,-0.874157276121536));
#5009=DIRECTION('ref_axis',(0.,-0.874157276121536,0.485642931178636));
#5010=DIRECTION('',(1.,0.,0.));
#5011=DIRECTION('center_axis',(0.707106781186547,-0.343401409871723,0.618122537769101));
#5012=DIRECTION('ref_axis',(0.658145181714418,0.,-0.752891041111591));
#5013=DIRECTION('',(0.707106781186547,0.343401409871726,-0.618122537769099));
#5014=DIRECTION('',(-0.707106781186548,-0.343401409871722,0.6181225377691));
#5015=DIRECTION('center_axis',(1.,0.,0.));
#5016=DIRECTION('ref_axis',(0.,-2.03207922409752E-15,-1.));
#5017=DIRECTION('center_axis',(-1.,0.,0.));
#5018=DIRECTION('ref_axis',(0.,-2.03207922409752E-15,-1.));
#5019=DIRECTION('',(0.707106781186546,-0.343401409871728,-0.618122537769099));
#5020=DIRECTION('center_axis',(0.707106781186547,0.343401409871726,0.6181225377691));
#5021=DIRECTION('ref_axis',(0.658145181714418,0.,-0.752891041111592));
#5022=DIRECTION('',(0.70710678118655,-0.343401409871717,-0.618122537769101));
#5023=DIRECTION('',(0.,-0.874157276121536,0.485642931178636));
#5024=DIRECTION('center_axis',(1.,0.,0.));
#5025=DIRECTION('ref_axis',(0.,-0.968028221727428,0.250841308279224));
#5026=DIRECTION('center_axis',(-1.,0.,0.));
#5027=DIRECTION('ref_axis',(0.,-0.968028221727428,0.250841308279224));
#5028=DIRECTION('',(0.707106781186542,6.28036983473506E-15,0.707106781186553));
#5029=DIRECTION('center_axis',(0.707106781186552,-3.90778567494626E-15,
-0.707106781186543));
#5030=DIRECTION('ref_axis',(-0.707106781186543,0.,-0.707106781186552));
#5031=DIRECTION('',(0.707106781186543,3.14018491736753E-15,0.707106781186552));
#5032=DIRECTION('center_axis',(1.,0.,0.));
#5033=DIRECTION('ref_axis',(0.,0.968028221727429,0.250841308279222));
#5034=DIRECTION('center_axis',(0.,0.485642931178636,0.874157276121536));
#5035=DIRECTION('ref_axis',(0.,0.874157276121536,-0.485642931178636));
#5036=DIRECTION('',(-1.,0.,0.));
#5037=DIRECTION('',(1.,0.,0.));
#5038=DIRECTION('center_axis',(-1.,0.,0.));
#5039=DIRECTION('ref_axis',(0.,-2.03207922409752E-15,-1.));
#5040=DIRECTION('center_axis',(0.707106781186546,0.343401409871723,-0.618122537769102));
#5041=DIRECTION('ref_axis',(-0.658145181714419,0.,-0.752891041111591));
#5042=DIRECTION('',(0.,0.874157276121538,0.485642931178632));
#5043=DIRECTION('',(0.707106781186549,-0.343401409871721,0.6181225377691));
#5044=DIRECTION('',(0.436852028330522,-0.899533382006198,0.));
#5045=DIRECTION('center_axis',(1.,0.,0.));
#5046=DIRECTION('ref_axis',(0.,0.236443140710871,0.971645326860979));
#5047=DIRECTION('center_axis',(-1.,0.,0.));
#5048=DIRECTION('ref_axis',(0.,0.236443140710871,0.971645326860979));
#5049=DIRECTION('',(0.707106781186551,0.589019001901099,0.391224507667181));
#5050=DIRECTION('center_axis',(-1.,0.,0.));
#5051=DIRECTION('ref_axis',(0.,0.,-1.));
#5052=DIRECTION('',(0.707106781186542,-9.42055475210258E-15,0.707106781186553));
#5053=DIRECTION('center_axis',(1.,0.,0.));
#5054=DIRECTION('ref_axis',(0.,0.,-1.));
#5055=DIRECTION('center_axis',(1.,0.,0.));
#5056=DIRECTION('ref_axis',(0.,0.707106781186544,0.707106781186551));
#5057=DIRECTION('',(0.707106781186995,0.,-0.7071067811861));
#5058=DIRECTION('center_axis',(-1.,0.,0.));
#5059=DIRECTION('ref_axis',(0.,0.,1.));
#5060=DIRECTION('',(0.707106781186552,0.589019001901131,-0.391224507667131));
#5061=DIRECTION('center_axis',(1.,0.,0.));
#5062=DIRECTION('ref_axis',(0.,0.236443140710908,-0.97164532686097));
#5063=DIRECTION('',(0.707106781186547,-0.343401409871725,-0.6181225377691));
#5064=DIRECTION('center_axis',(0.707106781186547,0.343401409871725,0.6181225377691));
#5065=DIRECTION('ref_axis',(0.658145181714417,0.,-0.752891041111592));
#5066=DIRECTION('center_axis',(-1.,0.,0.));
#5067=DIRECTION('ref_axis',(0.,0.,-1.));
#5068=DIRECTION('',(1.,0.,0.));
#5069=DIRECTION('center_axis',(-1.,0.,0.));
#5070=DIRECTION('ref_axis',(0.,0.236443140710871,0.971645326860979));
#5071=DIRECTION('',(-1.,0.,0.));
#5072=DIRECTION('center_axis',(0.,0.485642931178632,-0.874157276121538));
#5073=DIRECTION('ref_axis',(0.,-0.874157276121538,-0.485642931178632));
#5074=DIRECTION('center_axis',(-1.,0.,0.));
#5075=DIRECTION('ref_axis',(0.,2.03207922409752E-15,1.));
#5076=DIRECTION('center_axis',(-1.,0.,0.));
#5077=DIRECTION('ref_axis',(0.,-0.968028221727428,0.250841308279224));
#5078=DIRECTION('center_axis',(0.,-1.,-2.22044604925031E-16));
#5079=DIRECTION('ref_axis',(0.,-2.22044604925031E-16,1.));
#5080=DIRECTION('',(1.,0.,0.));
#5081=DIRECTION('center_axis',(-1.,0.,0.));
#5082=DIRECTION('ref_axis',(0.,0.707106781186547,0.707106781186547));
#5083=DIRECTION('center_axis',(-1.,0.,0.));
#5084=DIRECTION('ref_axis',(0.,0.,-1.));
#5085=DIRECTION('',(1.,0.,0.));
#5086=DIRECTION('center_axis',(-1.,0.,0.));
#5087=DIRECTION('ref_axis',(0.,0.,-1.));
#5088=DIRECTION('',(1.,0.,0.));
#5089=DIRECTION('center_axis',(-1.,0.,0.));
#5090=DIRECTION('ref_axis',(0.,0.,-1.));
#5091=DIRECTION('',(1.,0.,0.));
#5092=DIRECTION('center_axis',(-1.,0.,0.));
#5093=DIRECTION('ref_axis',(0.,0.,-1.));
#5094=DIRECTION('',(1.,0.,0.));
#5095=DIRECTION('axis',(0.,0.,1.));
#5096=DIRECTION('refdir',(1.,0.,0.));
#5097=DIRECTION('center_axis',(1.,0.,0.));
#5098=DIRECTION('ref_axis',(0.,-0.707106781186554,0.707106781186541));
#5099=DIRECTION('center_axis',(-1.,0.,0.));
#5100=DIRECTION('ref_axis',(0.,-0.707106781186554,0.707106781186541));
#5101=DIRECTION('',(-1.,0.,0.));
#5102=DIRECTION('center_axis',(1.,0.,0.));
#5103=DIRECTION('ref_axis',(0.,-0.707106781186554,0.707106781186541));
#5104=DIRECTION('',(1.,0.,0.));
#5105=DIRECTION('center_axis',(-1.,0.,0.));
#5106=DIRECTION('ref_axis',(0.,0.,-1.));
#5107=DIRECTION('',(0.,-1.,0.));
#5108=DIRECTION('center_axis',(1.,0.,0.));
#5109=DIRECTION('ref_axis',(0.,0.707106781186544,0.707106781186551));
#5110=DIRECTION('',(0.,0.,-1.));
#5111=DIRECTION('',(0.,1.,0.));
#5112=DIRECTION('',(0.,0.,1.));
#5113=DIRECTION('center_axis',(1.,0.,0.));
#5114=DIRECTION('ref_axis',(0.,-0.707106781186544,0.707106781186551));
#5115=DIRECTION('',(0.,-1.,0.));
#5116=DIRECTION('center_axis',(1.,0.,0.));
#5117=DIRECTION('ref_axis',(0.,0.707106781186554,0.707106781186541));
#5118=DIRECTION('',(0.,0.,-1.));
#5119=DIRECTION('center_axis',(-1.,0.,0.));
#5120=DIRECTION('ref_axis',(0.,-0.707106781186547,-0.707106781186547));
#5121=DIRECTION('',(0.,1.,0.));
#5122=DIRECTION('center_axis',(-1.,0.,0.));
#5123=DIRECTION('ref_axis',(0.,0.707106781186547,-0.707106781186548));
#5124=DIRECTION('',(0.,0.,1.));
#5125=DIRECTION('center_axis',(1.,0.,0.));
#5126=DIRECTION('ref_axis',(0.,-0.707106781186544,0.707106781186551));
#5127=DIRECTION('',(0.,-1.,0.));
#5128=DIRECTION('center_axis',(1.,0.,0.));
#5129=DIRECTION('ref_axis',(0.,0.707106781186544,0.707106781186551));
#5130=DIRECTION('',(0.,0.,-1.));
#5131=DIRECTION('',(0.,1.,0.));
#5132=DIRECTION('',(0.,0.,1.));
#5133=DIRECTION('center_axis',(1.,0.,0.));
#5134=DIRECTION('ref_axis',(0.,-0.707106781186544,0.707106781186551));
#5135=DIRECTION('',(0.,-1.,0.));
#5136=DIRECTION('center_axis',(1.,0.,0.));
#5137=DIRECTION('ref_axis',(0.,0.707106781186554,0.707106781186541));
#5138=DIRECTION('',(0.,0.,1.));
#5139=DIRECTION('',(0.,-1.,0.));
#5140=DIRECTION('',(0.,0.,1.));
#5141=DIRECTION('center_axis',(-1.,0.,0.));
#5142=DIRECTION('ref_axis',(0.,0.,-1.));
#5143=DIRECTION('center_axis',(1.,0.,0.));
#5144=DIRECTION('ref_axis',(0.,0.,-1.));
#5145=DIRECTION('center_axis',(0.,0.,1.));
#5146=DIRECTION('ref_axis',(1.,0.,0.));
#5147=DIRECTION('',(0.,1.,0.));
#5148=DIRECTION('',(1.,0.,0.));
#5149=DIRECTION('center_axis',(-1.,0.,0.));
#5150=DIRECTION('ref_axis',(0.,0.707106781186544,0.707106781186551));
#5151=DIRECTION('center_axis',(-1.,0.,0.));
#5152=DIRECTION('ref_axis',(0.,0.707106781186544,0.707106781186551));
#5153=DIRECTION('',(-1.,0.,0.));
#5154=DIRECTION('center_axis',(1.,0.,0.));
#5155=DIRECTION('ref_axis',(0.,-0.707106781186544,0.707106781186551));
#5156=DIRECTION('center_axis',(-1.,0.,0.));
#5157=DIRECTION('ref_axis',(0.,-0.707106781186544,0.707106781186551));
#5158=DIRECTION('',(-1.,0.,0.));
#5159=DIRECTION('',(1.,0.,0.));
#5160=DIRECTION('center_axis',(0.,0.,1.));
#5161=DIRECTION('ref_axis',(1.,0.,0.));
#5162=DIRECTION('',(0.,1.,0.));
#5163=DIRECTION('',(1.,0.,0.));
#5164=DIRECTION('center_axis',(-1.,0.,0.));
#5165=DIRECTION('ref_axis',(0.,0.707106781186554,0.707106781186541));
#5166=DIRECTION('center_axis',(-1.,0.,0.));
#5167=DIRECTION('ref_axis',(0.,0.707106781186554,0.707106781186541));
#5168=DIRECTION('',(-1.,0.,0.));
#5169=DIRECTION('center_axis',(1.,0.,0.));
#5170=DIRECTION('ref_axis',(0.,-0.707106781186544,0.707106781186551));
#5171=DIRECTION('center_axis',(-1.,0.,0.));
#5172=DIRECTION('ref_axis',(0.,-0.707106781186544,0.707106781186551));
#5173=DIRECTION('',(-1.,0.,0.));
#5174=DIRECTION('',(1.,0.,0.));
#5175=DIRECTION('center_axis',(0.,0.,1.));
#5176=DIRECTION('ref_axis',(1.,0.,0.));
#5177=DIRECTION('',(0.,1.,0.));
#5178=DIRECTION('',(1.,0.,0.));
#5179=DIRECTION('center_axis',(-1.,0.,0.));
#5180=DIRECTION('ref_axis',(0.,0.707106781186544,0.707106781186551));
#5181=DIRECTION('center_axis',(-1.,0.,0.));
#5182=DIRECTION('ref_axis',(0.,0.707106781186544,0.707106781186551));
#5183=DIRECTION('',(-1.,0.,0.));
#5184=DIRECTION('center_axis',(1.,0.,0.));
#5185=DIRECTION('ref_axis',(0.,-0.707106781186544,0.707106781186551));
#5186=DIRECTION('center_axis',(-1.,0.,0.));
#5187=DIRECTION('ref_axis',(0.,-0.707106781186544,0.707106781186551));
#5188=DIRECTION('',(-1.,0.,0.));
#5189=DIRECTION('',(1.,0.,0.));
#5190=DIRECTION('center_axis',(0.,1.,0.));
#5191=DIRECTION('ref_axis',(0.,0.,-1.));
#5192=DIRECTION('',(-1.,0.,0.));
#5193=DIRECTION('',(0.,0.,-1.));
#5194=DIRECTION('center_axis',(0.,1.,0.));
#5195=DIRECTION('ref_axis',(-1.,0.,0.));
#5196=DIRECTION('center_axis',(-1.,0.,0.));
#5197=DIRECTION('ref_axis',(0.,0.707106781186554,0.707106781186541));
#5198=DIRECTION('',(1.,0.,0.));
#5199=DIRECTION('center_axis',(-1.,0.,0.));
#5200=DIRECTION('ref_axis',(0.,0.707106781186554,0.707106781186541));
#5201=DIRECTION('',(-1.,0.,0.));
#5202=DIRECTION('center_axis',(0.,1.,0.));
#5203=DIRECTION('ref_axis',(0.,0.,1.));
#5204=DIRECTION('',(0.,0.,1.));
#5205=DIRECTION('',(1.,0.,0.));
#5206=DIRECTION('',(0.,0.,-1.));
#5207=DIRECTION('',(1.,0.,0.));
#5208=DIRECTION('',(0.,0.,1.));
#5209=DIRECTION('',(1.,0.,0.));
#5210=DIRECTION('center_axis',(0.,-1.,0.));
#5211=DIRECTION('ref_axis',(-1.,0.,0.));
#5212=DIRECTION('center_axis',(1.,0.,0.));
#5213=DIRECTION('ref_axis',(0.,-0.707106781186547,-0.707106781186547));
#5214=DIRECTION('center_axis',(-1.,0.,0.));
#5215=DIRECTION('ref_axis',(0.,-0.707106781186547,-0.707106781186547));
#5216=DIRECTION('',(-1.,0.,0.));
#5217=DIRECTION('center_axis',(1.,0.,0.));
#5218=DIRECTION('ref_axis',(0.,-0.707106781186547,-0.707106781186547));
#5219=DIRECTION('',(1.,0.,0.));
#5220=DIRECTION('center_axis',(0.,0.,-1.));
#5221=DIRECTION('ref_axis',(0.,1.,0.));
#5222=DIRECTION('',(0.,1.,0.));
#5223=DIRECTION('',(1.,0.,0.));
#5224=DIRECTION('',(0.,1.,0.));
#5225=DIRECTION('',(1.,0.,0.));
#5226=DIRECTION('',(0.,-1.,0.));
#5227=DIRECTION('',(-1.,0.,0.));
#5228=DIRECTION('',(0.,1.,0.));
#5229=DIRECTION('center_axis',(1.,0.,0.));
#5230=DIRECTION('ref_axis',(0.,0.,1.));
#5231=DIRECTION('',(0.,0.,-1.));
#5232=DIRECTION('',(0.,-1.,0.));
#5233=DIRECTION('',(0.,0.,1.));
#5234=DIRECTION('center_axis',(-1.,0.,0.));
#5235=DIRECTION('ref_axis',(0.,0.,1.));
#5236=DIRECTION('center_axis',(1.,0.,0.));
#5237=DIRECTION('ref_axis',(0.,0.707106781186547,-0.707106781186547));
#5238=DIRECTION('center_axis',(-1.,0.,0.));
#5239=DIRECTION('ref_axis',(0.,0.707106781186547,-0.707106781186547));
#5240=DIRECTION('center_axis',(1.,0.,0.));
#5241=DIRECTION('ref_axis',(0.,0.707106781186547,-0.707106781186547));
#5242=DIRECTION('center_axis',(-1.,0.,0.));
#5243=DIRECTION('ref_axis',(0.,0.,1.));
#5244=DIRECTION('',(0.,0.,1.));
#5245=DIRECTION('',(0.,1.,0.));
#5246=DIRECTION('center_axis',(1.,0.,0.));
#5247=DIRECTION('ref_axis',(0.,0.,1.));
#5248=DIRECTION('center_axis',(1.,0.,0.));
#5249=DIRECTION('ref_axis',(0.,-0.707106781186547,-0.707106781186547));
#5250=DIRECTION('center_axis',(-1.,0.,0.));
#5251=DIRECTION('ref_axis',(0.,-0.707106781186547,-0.707106781186547));
#5252=DIRECTION('',(1.,0.,0.));
#5253=DIRECTION('center_axis',(1.,0.,0.));
#5254=DIRECTION('ref_axis',(0.,-0.707106781186547,-0.707106781186547));
#5255=DIRECTION('',(-1.,0.,0.));
#5256=DIRECTION('center_axis',(0.,1.,0.));
#5257=DIRECTION('ref_axis',(0.,0.,1.));
#5258=DIRECTION('',(0.,0.,1.));
#5259=DIRECTION('',(-1.,0.,0.));
#5260=DIRECTION('',(0.,0.,1.));
#5261=DIRECTION('center_axis',(0.,0.,1.));
#5262=DIRECTION('ref_axis',(0.,-1.,0.));
#5263=DIRECTION('',(0.,1.,0.));
#5264=DIRECTION('',(1.,0.,0.));
#5265=DIRECTION('',(1.,0.,0.));
#5266=DIRECTION('center_axis',(1.,0.,0.));
#5267=DIRECTION('ref_axis',(0.,0.707106781186547,-0.707106781186547));
#5268=DIRECTION('center_axis',(-1.,0.,0.));
#5269=DIRECTION('ref_axis',(0.,0.707106781186547,-0.707106781186547));
#5270=DIRECTION('',(1.,0.,0.));
#5271=DIRECTION('center_axis',(1.,0.,0.));
#5272=DIRECTION('ref_axis',(0.,0.707106781186547,-0.707106781186547));
#5273=DIRECTION('',(-1.,0.,0.));
#5274=DIRECTION('center_axis',(0.,0.,1.));
#5275=DIRECTION('ref_axis',(0.,-1.,0.));
#5276=DIRECTION('',(0.,-1.,0.));
#5277=DIRECTION('',(1.,0.,0.));
#5278=DIRECTION('center_axis',(0.,0.,1.));
#5279=DIRECTION('ref_axis',(0.,-1.,0.));
#5280=DIRECTION('',(0.,-1.,0.));
#5281=DIRECTION('',(0.,-1.,0.));
#5282=DIRECTION('center_axis',(1.,0.,0.));
#5283=DIRECTION('ref_axis',(0.,0.707106781186547,0.707106781186547));
#5284=DIRECTION('center_axis',(-1.,0.,0.));
#5285=DIRECTION('ref_axis',(0.,0.707106781186547,0.707106781186547));
#5286=DIRECTION('',(1.,0.,0.));
#5287=DIRECTION('center_axis',(1.,0.,0.));
#5288=DIRECTION('ref_axis',(0.,0.707106781186547,0.707106781186547));
#5289=DIRECTION('',(-1.,0.,0.));
#5290=DIRECTION('center_axis',(0.,-1.,0.));
#5291=DIRECTION('ref_axis',(0.,0.,-1.));
#5292=DIRECTION('',(0.,0.,-1.));
#5293=DIRECTION('',(0.,0.,-1.));
#5294=DIRECTION('center_axis',(1.,0.,0.));
#5295=DIRECTION('ref_axis',(0.,-0.707106781186547,0.707106781186547));
#5296=DIRECTION('center_axis',(-1.,0.,0.));
#5297=DIRECTION('ref_axis',(0.,-0.707106781186547,0.707106781186547));
#5298=DIRECTION('',(1.,0.,0.));
#5299=DIRECTION('center_axis',(1.,0.,0.));
#5300=DIRECTION('ref_axis',(0.,-0.707106781186547,0.707106781186547));
#5301=DIRECTION('center_axis',(0.,0.,-1.));
#5302=DIRECTION('ref_axis',(0.,1.,0.));
#5303=DIRECTION('',(0.,1.,0.));
#5304=DIRECTION('',(0.,1.,0.));
#5305=DIRECTION('',(1.,0.,0.));
#5306=DIRECTION('',(0.,1.,0.));
#5307=DIRECTION('center_axis',(-1.,0.,0.));
#5308=DIRECTION('ref_axis',(0.,-0.707106781186547,-0.707106781186547));
#5309=DIRECTION('center_axis',(1.,0.,0.));
#5310=DIRECTION('ref_axis',(0.,-0.707106781186547,-0.707106781186547));
#5311=DIRECTION('',(-1.,0.,0.));
#5312=DIRECTION('',(1.,0.,0.));
#5313=DIRECTION('center_axis',(0.,0.,-1.));
#5314=DIRECTION('ref_axis',(0.,-1.,0.));
#5315=DIRECTION('',(0.,-1.,0.));
#5316=DIRECTION('',(1.,0.,0.));
#5317=DIRECTION('center_axis',(-1.,0.,0.));
#5318=DIRECTION('ref_axis',(0.,0.707106781186547,-0.707106781186548));
#5319=DIRECTION('center_axis',(1.,0.,0.));
#5320=DIRECTION('ref_axis',(0.,0.707106781186547,-0.707106781186548));
#5321=DIRECTION('',(-1.,0.,0.));
#5322=DIRECTION('center_axis',(0.,1.,0.));
#5323=DIRECTION('ref_axis',(0.,0.,-1.));
#5324=DIRECTION('',(0.,0.,-1.));
#5325=DIRECTION('center_axis',(0.,1.,0.));
#5326=DIRECTION('ref_axis',(-1.,0.,0.));
#5327=DIRECTION('center_axis',(0.,-1.,0.));
#5328=DIRECTION('ref_axis',(-1.,0.,0.));
#5329=DIRECTION('center_axis',(0.,-1.,0.));
#5330=DIRECTION('ref_axis',(-1.,0.,0.));
#5331=DIRECTION('',(0.,-1.,0.));
#5332=DIRECTION('center_axis',(0.,1.,0.));
#5333=DIRECTION('ref_axis',(-1.,0.,0.));
#5334=DIRECTION('center_axis',(0.,-1.,0.));
#5335=DIRECTION('ref_axis',(-1.,0.,0.));
#5336=DIRECTION('',(0.,-1.,0.));
#5337=DIRECTION('center_axis',(0.,-1.,0.));
#5338=DIRECTION('ref_axis',(-1.,0.,0.));
#5339=DIRECTION('center_axis',(0.,-1.,0.));
#5340=DIRECTION('ref_axis',(-1.,0.,0.));
#5341=DIRECTION('',(0.,-1.,0.));
#5342=DIRECTION('center_axis',(0.,-1.,0.));
#5343=DIRECTION('ref_axis',(-1.,0.,0.));
#5344=DIRECTION('center_axis',(0.,-1.,0.));
#5345=DIRECTION('ref_axis',(-1.,0.,0.));
#5346=DIRECTION('',(0.,-1.,0.));
#5347=DIRECTION('center_axis',(0.,1.,0.));
#5348=DIRECTION('ref_axis',(-1.,0.,0.));
#5349=DIRECTION('center_axis',(0.,-1.,0.));
#5350=DIRECTION('ref_axis',(0.,0.,1.));
#5351=DIRECTION('',(0.,0.,1.));
#5352=DIRECTION('center_axis',(0.,-1.,0.));
#5353=DIRECTION('ref_axis',(0.,0.,1.));
#5354=DIRECTION('',(0.,0.,1.));
#5355=DIRECTION('',(-1.,0.,0.));
#5356=DIRECTION('center_axis',(0.,0.,-1.));
#5357=DIRECTION('ref_axis',(0.,-1.,0.));
#5358=DIRECTION('',(0.,-1.,0.));
#5359=DIRECTION('center_axis',(0.,-1.,0.));
#5360=DIRECTION('ref_axis',(0.,0.,1.));
#5361=DIRECTION('',(0.,0.,1.));
#5362=DIRECTION('',(-1.,0.,0.));
#5363=DIRECTION('center_axis',(0.,0.,-1.));
#5364=DIRECTION('ref_axis',(0.,-1.,0.));
#5365=DIRECTION('',(0.,-1.,0.));
#5366=DIRECTION('',(-1.,0.,0.));
#5367=DIRECTION('center_axis',(0.,1.,0.));
#5368=DIRECTION('ref_axis',(0.,0.,-1.));
#5369=DIRECTION('',(0.,0.,-1.));
#5370=DIRECTION('center_axis',(0.,0.,1.));
#5371=DIRECTION('ref_axis',(1.,0.,0.));
#5372=DIRECTION('',(0.,1.,0.));
#5373=DIRECTION('center_axis',(1.,0.,0.));
#5374=DIRECTION('ref_axis',(0.,0.,-1.));
#5375=DIRECTION('',(0.,0.,1.));
#5376=DIRECTION('center_axis',(-1.,0.,0.));
#5377=DIRECTION('ref_axis',(0.,0.,-1.));
#5378=DIRECTION('center_axis',(-1.,0.,0.));
#5379=DIRECTION('ref_axis',(0.,0.,-1.));
#5380=DIRECTION('center_axis',(-1.,0.,0.));
#5381=DIRECTION('ref_axis',(0.,0.,-1.));
#5382=DIRECTION('center_axis',(-1.,0.,0.));
#5383=DIRECTION('ref_axis',(0.,0.,-1.));
#5384=DIRECTION('center_axis',(0.,1.,0.));
#5385=DIRECTION('ref_axis',(0.,0.,1.));
#5386=DIRECTION('',(0.,0.,1.));
#5387=DIRECTION('center_axis',(1.,0.,0.));
#5388=DIRECTION('ref_axis',(0.,0.,-1.));
#5389=DIRECTION('',(0.,0.,-1.));
#5390=DIRECTION('center_axis',(0.,1.,0.));
#5391=DIRECTION('ref_axis',(0.,0.,1.));
#5392=DIRECTION('center_axis',(1.,0.,0.));
#5393=DIRECTION('ref_axis',(0.,0.,-1.));
#5394=DIRECTION('center_axis',(1.,0.,0.));
#5395=DIRECTION('ref_axis',(0.,0.,-1.));
#5396=DIRECTION('',(0.,0.,1.));
#5397=DIRECTION('center_axis',(1.,0.,0.));
#5398=DIRECTION('ref_axis',(0.,0.,-1.));
#5399=DIRECTION('',(-1.,0.,0.));
#5400=DIRECTION('center_axis',(1.,0.,0.));
#5401=DIRECTION('ref_axis',(0.,0.,-1.));
#5402=DIRECTION('',(-1.,0.,0.));
#5403=DIRECTION('center_axis',(1.,0.,0.));
#5404=DIRECTION('ref_axis',(0.,0.,-1.));
#5405=DIRECTION('',(-1.,0.,0.));
#5406=DIRECTION('center_axis',(0.,-1.,0.));
#5407=DIRECTION('ref_axis',(0.,0.,-1.));
#5408=DIRECTION('center_axis',(1.,0.,0.));
#5409=DIRECTION('ref_axis',(0.,0.,-1.));
#5410=DIRECTION('',(-1.,0.,0.));
#5411=DIRECTION('',(0.,0.,1.));
#5412=DIRECTION('',(1.,0.,0.));
#5413=DIRECTION('',(0.,-8.88178419700126E-16,1.));
#5414=DIRECTION('',(1.,1.11362385135885E-31,0.));
#5415=CARTESIAN_POINT('',(0.,0.,0.));
#5416=CARTESIAN_POINT('',(0.,0.,0.));
#5417=CARTESIAN_POINT('Origin',(9.5,-26.6500000000001,150.703616477487));
#5418=CARTESIAN_POINT('',(10.,-26.6500000000001,139.703616477487));
#5419=CARTESIAN_POINT('',(9.,-26.6500000000001,140.703616477487));
#5420=CARTESIAN_POINT('',(10.,-26.6500000000001,139.703616477487));
#5421=CARTESIAN_POINT('',(9.,-26.6500000000001,160.703616477487));
#5422=CARTESIAN_POINT('Origin',(9.,-26.6500000000001,150.703616477487));
#5423=CARTESIAN_POINT('',(10.,-26.6500000000001,161.703616477487));
#5424=CARTESIAN_POINT('',(9.,-26.6500000000001,160.703616477487));
#5425=CARTESIAN_POINT('Origin',(10.,-26.6500000000001,150.703616477487));
#5426=CARTESIAN_POINT('Origin',(9.5,-22.4875,140.203616477487));
#5427=CARTESIAN_POINT('',(10.,9.99999999999999,139.703616477487));
#5428=CARTESIAN_POINT('',(9.,9.99999999999999,140.703616477487));
#5429=CARTESIAN_POINT('',(10.,9.99999999999999,139.703616477487));
#5430=CARTESIAN_POINT('',(9.,-22.4875,140.703616477487));
#5431=CARTESIAN_POINT('',(10.,-22.4875,139.703616477487));
#5432=CARTESIAN_POINT('Origin',(9.5,9.99999999999998,150.703616477487));
#5433=CARTESIAN_POINT('',(10.,9.99999999999998,161.703616477487));
#5434=CARTESIAN_POINT('',(9.,9.99999999999998,160.703616477487));
#5435=CARTESIAN_POINT('',(10.,9.99999999999998,161.703616477487));
#5436=CARTESIAN_POINT('Origin',(9.,9.99999999999998,150.703616477487));
#5437=CARTESIAN_POINT('Origin',(10.,9.99999999999998,150.703616477487));
#5438=CARTESIAN_POINT('Origin',(9.5,5.83749999999997,161.203616477487));
#5439=CARTESIAN_POINT('',(10.,5.83749999999997,161.703616477487));
#5440=CARTESIAN_POINT('',(9.,5.83749999999997,160.703616477487));
#5441=CARTESIAN_POINT('Origin',(10.,20.,160.703616477487));
#5442=CARTESIAN_POINT('',(1.,-26.6500000000001,160.703616477487));
#5443=CARTESIAN_POINT('',(10.,-26.6500000000001,160.703616477487));
#5444=CARTESIAN_POINT('',(1.,9.99999999999998,160.703616477487));
#5445=CARTESIAN_POINT('',(1.,5.83749999999997,160.703616477487));
#5446=CARTESIAN_POINT('',(10.,9.99999999999998,160.703616477487));
#5447=CARTESIAN_POINT('Origin',(10.,-26.6500000000001,150.703616477487));
#5448=CARTESIAN_POINT('',(0.999999999999999,-26.6500000000001,140.703616477487));
#5449=CARTESIAN_POINT('',(5.,-26.6500000000001,140.703616477487));
#5450=CARTESIAN_POINT('Origin',(1.,-26.6500000000001,150.703616477487));
#5451=CARTESIAN_POINT('Origin',(10.,-8.32500000000005,170.703616477487));
#5452=CARTESIAN_POINT('',(10.,21.,121.703616477487));
#5453=CARTESIAN_POINT('',(10.,21.,133.203616477487));
#5454=CARTESIAN_POINT('',(10.,21.,145.703616477487));
#5455=CARTESIAN_POINT('',(10.,23.,121.703616477487));
#5456=CARTESIAN_POINT('',(10.,7.83750000000019,121.703616477487));
#5457=CARTESIAN_POINT('',(10.,23.,150.703616477487));
#5458=CARTESIAN_POINT('',(10.,23.,165.703616477487));
#5459=CARTESIAN_POINT('',(10.,32.72125,161.629036306377));
#5460=CARTESIAN_POINT('Origin',(10.,34.,150.703616477487));
#5461=CARTESIAN_POINT('',(10.,40.675,170.568016166378));
#5462=CARTESIAN_POINT('Origin',(10.,31.675,170.568016166378));
#5463=CARTESIAN_POINT('',(10.,40.675,210.703616477487));
#5464=CARTESIAN_POINT('',(10.,40.675,195.703616477487));
#5465=CARTESIAN_POINT('',(10.,31.675,219.703616477487));
#5466=CARTESIAN_POINT('Origin',(10.,31.675,210.703616477487));
#5467=CARTESIAN_POINT('',(10.,-48.325,219.703616477487));
#5468=CARTESIAN_POINT('',(10.,-33.3249999999999,219.703616477487));
#5469=CARTESIAN_POINT('',(10.,-57.3250000000001,210.703616477487));
#5470=CARTESIAN_POINT('Origin',(10.,-48.325,210.703616477487));
#5471=CARTESIAN_POINT('',(10.,-57.325,170.568016166378));
#5472=CARTESIAN_POINT('',(10.,-57.3250000000001,165.703616477487));
#5473=CARTESIAN_POINT('',(10.,-49.3712500000001,161.629036306377));
#5474=CARTESIAN_POINT('Origin',(10.,-48.325,170.568016166378));
#5475=CARTESIAN_POINT('',(10.,-39.6500000000001,150.703616477487));
#5476=CARTESIAN_POINT('Origin',(10.,-50.6500000000001,150.703616477487));
#5477=CARTESIAN_POINT('',(10.,-39.6500000000001,121.703616477487));
#5478=CARTESIAN_POINT('',(10.,-39.6500000000001,145.703616477487));
#5479=CARTESIAN_POINT('',(10.,-37.65,121.703616477487));
#5480=CARTESIAN_POINT('',(10.,-22.4875000000004,121.703616477487));
#5481=CARTESIAN_POINT('',(10.,-37.6500000000001,133.203616477487));
#5482=CARTESIAN_POINT('',(10.,-37.6500000000001,165.703616477487));
#5483=CARTESIAN_POINT('',(10.,-34.1500000000001,136.703616477487));
#5484=CARTESIAN_POINT('Origin',(10.,-34.1500000000001,133.203616477487));
#5485=CARTESIAN_POINT('',(10.,17.5,136.703616477487));
#5486=CARTESIAN_POINT('',(10.,-22.4875,136.703616477487));
#5487=CARTESIAN_POINT('Origin',(10.,17.5,133.203616477487));
#5488=CARTESIAN_POINT('',(10.,-20.8545876244084,185.458672820758));
#5489=CARTESIAN_POINT('',(10.,-20.8545876244084,195.948560134216));
#5490=CARTESIAN_POINT('Origin',(10.,-23.7684452114802,190.703616477487));
#5491=CARTESIAN_POINT('',(10.,-32.9161624981675,178.757797890892));
#5492=CARTESIAN_POINT('',(10.,-27.7252137124487,181.641658327402));
#5493=CARTESIAN_POINT('',(10.,-40.8280120511436,180.683091519567));
#5494=CARTESIAN_POINT('Origin',(10.,-35.8300200852393,184.002741547621));
#5495=CARTESIAN_POINT('',(10.,-48.325,184.703616477488));
#5496=CARTESIAN_POINT('Origin',(10.,-48.325,175.703616477487));
#5497=CARTESIAN_POINT('',(10.,-48.325,196.703616477488));
#5498=CARTESIAN_POINT('Origin',(10.,-48.325,190.703616477488));
#5499=CARTESIAN_POINT('',(10.,-40.8280120511437,200.724141435407));
#5500=CARTESIAN_POINT('Origin',(10.,-48.3249999999999,205.703616477488));
#5501=CARTESIAN_POINT('',(10.,-32.9161624981678,202.649435064083));
#5502=CARTESIAN_POINT('Origin',(10.,-35.8300200852397,197.404491407354));
#5503=CARTESIAN_POINT('',(10.,-6.77503524917338,188.126586592419));
#5504=CARTESIAN_POINT('',(10.,-5.41114241292799,194.038364604914));
#5505=CARTESIAN_POINT('',(10.,15.1454123755916,205.458672820758));
#5506=CARTESIAN_POINT('',(10.,-12.6916937516624,189.993613861172));
#5507=CARTESIAN_POINT('',(10.,-11.2388575870716,194.038364604914));
#5508=CARTESIAN_POINT('Origin',(10.,-8.32499999999979,199.283308261643));
#5509=CARTESIAN_POINT('',(10.,-31.7954123755913,205.458672820758));
#5510=CARTESIAN_POINT('',(10.,-23.8843987130907,201.06366523048));
#5511=CARTESIAN_POINT('',(10.,-28.8815547885195,216.703616477487));
#5512=CARTESIAN_POINT('Origin',(10.,-28.8815547885195,210.703616477487));
#5513=CARTESIAN_POINT('',(10.,12.2315547885198,216.703616477487));
#5514=CARTESIAN_POINT('',(10.,11.6010924647534,216.703616477487));
#5515=CARTESIAN_POINT('Origin',(10.,12.2315547885198,210.703616477487));
#5516=CARTESIAN_POINT('',(10.,31.6749999999998,209.203616477488));
#5517=CARTESIAN_POINT('Origin',(10.,31.6749999999998,205.703616477488));
#5518=CARTESIAN_POINT('',(10.,31.675,179.203616477487));
#5519=CARTESIAN_POINT('Origin',(10.,31.675,175.703616477487));
#5520=CARTESIAN_POINT('',(10.,-48.3249999999999,209.203616477488));
#5521=CARTESIAN_POINT('Origin',(10.,-48.3249999999999,205.703616477488));
#5522=CARTESIAN_POINT('',(10.,-48.325,179.203616477487));
#5523=CARTESIAN_POINT('Origin',(10.,-48.325,175.703616477487));
#5524=CARTESIAN_POINT('',(10.,16.266162498168,202.649435064082));
#5525=CARTESIAN_POINT('',(10.,-5.23631095770372,190.703616477487));
#5526=CARTESIAN_POINT('',(10.,2.58464767471287,195.048593495496));
#5527=CARTESIAN_POINT('',(10.,24.1780120511438,200.724141435407));
#5528=CARTESIAN_POINT('Origin',(10.,19.1800200852398,197.404491407353));
#5529=CARTESIAN_POINT('',(10.,31.6749999999999,196.703616477488));
#5530=CARTESIAN_POINT('Origin',(10.,31.6749999999998,205.703616477488));
#5531=CARTESIAN_POINT('',(10.,31.675,184.703616477488));
#5532=CARTESIAN_POINT('Origin',(10.,31.675,190.703616477488));
#5533=CARTESIAN_POINT('',(10.,24.1780120511436,180.683091519567));
#5534=CARTESIAN_POINT('Origin',(10.,31.675,175.703616477487));
#5535=CARTESIAN_POINT('',(10.,16.2661624981675,178.757797890892));
#5536=CARTESIAN_POINT('Origin',(10.,19.1800200852393,184.002741547621));
#5537=CARTESIAN_POINT('',(10.,-1.3843987130906,188.56366523048));
#5538=CARTESIAN_POINT('',(10.,15.1454123755915,175.948560134216));
#5539=CARTESIAN_POINT('',(10.,-5.41114241292802,187.36886835006));
#5540=CARTESIAN_POINT('',(10.,15.7249647508265,175.626586592419));
#5541=CARTESIAN_POINT('',(10.,12.2315547885196,164.703616477487));
#5542=CARTESIAN_POINT('Origin',(10.,12.2315547885196,170.703616477487));
#5543=CARTESIAN_POINT('',(10.,-28.8815547885195,164.703616477487));
#5544=CARTESIAN_POINT('',(10.,-28.2510924647533,164.703616477487));
#5545=CARTESIAN_POINT('',(10.,-31.7954123755913,175.948560134216));
#5546=CARTESIAN_POINT('Origin',(10.,-28.8815547885195,170.703616477487));
#5547=CARTESIAN_POINT('',(10.,-11.2388575870716,187.36886835006));
#5548=CARTESIAN_POINT('',(10.,-12.4488722860731,186.696637961726));
#5549=CARTESIAN_POINT('Origin',(10.,-8.32499999999982,182.123924693331));
#5550=CARTESIAN_POINT('Origin',(0.5,-22.4875,140.203616477487));
#5551=CARTESIAN_POINT('',(0.999999999999999,9.99999999999999,140.703616477487));
#5552=CARTESIAN_POINT('',(0.,9.99999999999999,139.703616477487));
#5553=CARTESIAN_POINT('',(0.999999999999999,9.99999999999999,140.703616477487));
#5554=CARTESIAN_POINT('',(0.,-26.6500000000001,139.703616477487));
#5555=CARTESIAN_POINT('',(0.,-22.4875,139.703616477487));
#5556=CARTESIAN_POINT('',(0.,-26.6500000000001,139.703616477487));
#5557=CARTESIAN_POINT('',(0.999999999999999,-22.4875,140.703616477487));
#5558=CARTESIAN_POINT('Origin',(0.5,9.99999999999998,150.703616477487));
#5559=CARTESIAN_POINT('Origin',(1.,9.99999999999998,150.703616477487));
#5560=CARTESIAN_POINT('',(0.,9.99999999999998,161.703616477487));
#5561=CARTESIAN_POINT('',(1.,9.99999999999998,160.703616477487));
#5562=CARTESIAN_POINT('Origin',(0.,9.99999999999998,150.703616477487));
#5563=CARTESIAN_POINT('Origin',(0.5,5.83749999999997,161.203616477487));
#5564=CARTESIAN_POINT('',(0.,-26.6500000000001,161.703616477487));
#5565=CARTESIAN_POINT('',(1.,-26.6500000000001,160.703616477487));
#5566=CARTESIAN_POINT('',(0.,5.83749999999997,161.703616477487));
#5567=CARTESIAN_POINT('Origin',(0.5,-26.6500000000001,150.703616477487));
#5568=CARTESIAN_POINT('Origin',(0.,-26.6500000000001,150.703616477487));
#5569=CARTESIAN_POINT('Origin',(10.,9.99999999999998,150.703616477487));
#5570=CARTESIAN_POINT('',(5.,9.99999999999999,140.703616477487));
#5571=CARTESIAN_POINT('Origin',(-1.11022302462516E-15,-36.6500000000001,
140.703616477487));
#5572=CARTESIAN_POINT('Origin',(0.,-8.32500000000005,170.703616477487));
#5573=CARTESIAN_POINT('',(0.,21.,133.203616477487));
#5574=CARTESIAN_POINT('',(0.,21.,121.703616477487));
#5575=CARTESIAN_POINT('',(0.,21.,145.703616477487));
#5576=CARTESIAN_POINT('',(0.,17.5,136.703616477487));
#5577=CARTESIAN_POINT('Origin',(0.,17.5,133.203616477487));
#5578=CARTESIAN_POINT('',(0.,-34.1500000000001,136.703616477487));
#5579=CARTESIAN_POINT('',(0.,-22.4875,136.703616477487));
#5580=CARTESIAN_POINT('',(0.,-37.6500000000001,133.203616477487));
#5581=CARTESIAN_POINT('Origin',(0.,-34.1500000000001,133.203616477487));
#5582=CARTESIAN_POINT('',(0.,-37.65,121.703616477487));
#5583=CARTESIAN_POINT('',(0.,-37.6500000000001,165.703616477487));
#5584=CARTESIAN_POINT('',(0.,-39.6500000000001,121.703616477487));
#5585=CARTESIAN_POINT('',(0.,-22.4875000000004,121.703616477487));
#5586=CARTESIAN_POINT('',(0.,-39.6500000000001,150.703616477487));
#5587=CARTESIAN_POINT('',(0.,-39.6500000000001,145.703616477487));
#5588=CARTESIAN_POINT('',(0.,-49.3712500000001,161.629036306377));
#5589=CARTESIAN_POINT('Origin',(0.,-50.6500000000001,150.703616477487));
#5590=CARTESIAN_POINT('',(0.,-57.3250000000001,170.568016166378));
#5591=CARTESIAN_POINT('Origin',(0.,-48.325,170.568016166378));
#5592=CARTESIAN_POINT('',(0.,-57.3250000000001,210.703616477487));
#5593=CARTESIAN_POINT('',(0.,-57.3250000000001,165.703616477487));
#5594=CARTESIAN_POINT('',(0.,-48.325,219.703616477487));
#5595=CARTESIAN_POINT('Origin',(0.,-48.325,210.703616477487));
#5596=CARTESIAN_POINT('',(0.,31.675,219.703616477487));
#5597=CARTESIAN_POINT('',(0.,-33.3249999999999,219.703616477487));
#5598=CARTESIAN_POINT('',(0.,40.675,210.703616477487));
#5599=CARTESIAN_POINT('Origin',(0.,31.675,210.703616477487));
#5600=CARTESIAN_POINT('',(0.,40.6749999999999,170.568016166378));
#5601=CARTESIAN_POINT('',(0.,40.675,195.703616477487));
#5602=CARTESIAN_POINT('',(0.,32.72125,161.629036306377));
#5603=CARTESIAN_POINT('Origin',(0.,31.675,170.568016166378));
#5604=CARTESIAN_POINT('',(0.,23.,150.703616477487));
#5605=CARTESIAN_POINT('Origin',(0.,34.,150.703616477487));
#5606=CARTESIAN_POINT('',(0.,23.,121.703616477487));
#5607=CARTESIAN_POINT('',(0.,23.,165.703616477487));
#5608=CARTESIAN_POINT('',(0.,7.83750000000019,121.703616477487));
#5609=CARTESIAN_POINT('',(0.,15.1454123755916,205.458672820758));
#5610=CARTESIAN_POINT('',(0.,-5.41114241292799,194.038364604914));
#5611=CARTESIAN_POINT('',(0.,-12.6916937516624,189.993613861172));
#5612=CARTESIAN_POINT('',(0.,12.2315547885198,216.703616477487));
#5613=CARTESIAN_POINT('Origin',(0.,12.2315547885198,210.703616477487));
#5614=CARTESIAN_POINT('',(0.,-28.8815547885195,216.703616477487));
#5615=CARTESIAN_POINT('',(0.,11.6010924647534,216.703616477487));
#5616=CARTESIAN_POINT('',(0.,-31.7954123755913,205.458672820758));
#5617=CARTESIAN_POINT('Origin',(0.,-28.8815547885195,210.703616477487));
#5618=CARTESIAN_POINT('',(0.,-11.2388575870716,194.038364604914));
#5619=CARTESIAN_POINT('',(0.,-23.8843987130907,201.06366523048));
#5620=CARTESIAN_POINT('Origin',(0.,-8.32499999999979,199.283308261643));
#5621=CARTESIAN_POINT('',(0.,-31.7954123755913,175.948560134216));
#5622=CARTESIAN_POINT('',(0.,-11.2388575870716,187.36886835006));
#5623=CARTESIAN_POINT('',(0.,-12.4488722860731,186.696637961726));
#5624=CARTESIAN_POINT('',(0.,-28.8815547885195,164.703616477487));
#5625=CARTESIAN_POINT('Origin',(0.,-28.8815547885195,170.703616477487));
#5626=CARTESIAN_POINT('',(0.,12.2315547885196,164.703616477487));
#5627=CARTESIAN_POINT('',(0.,-28.2510924647533,164.703616477487));
#5628=CARTESIAN_POINT('',(0.,15.1454123755915,175.948560134216));
#5629=CARTESIAN_POINT('Origin',(0.,12.2315547885196,170.703616477487));
#5630=CARTESIAN_POINT('',(0.,-5.41114241292802,187.36886835006));
#5631=CARTESIAN_POINT('',(0.,15.7249647508265,175.626586592419));
#5632=CARTESIAN_POINT('Origin',(0.,-8.32499999999982,182.123924693331));
#5633=CARTESIAN_POINT('',(0.,31.6749999999998,209.203616477488));
#5634=CARTESIAN_POINT('Origin',(0.,31.6749999999998,205.703616477488));
#5635=CARTESIAN_POINT('',(0.,31.675,179.203616477487));
#5636=CARTESIAN_POINT('Origin',(0.,31.675,175.703616477487));
#5637=CARTESIAN_POINT('',(0.,-48.3249999999999,209.203616477488));
#5638=CARTESIAN_POINT('Origin',(0.,-48.3249999999999,205.703616477488));
#5639=CARTESIAN_POINT('',(0.,-48.325,179.203616477487));
#5640=CARTESIAN_POINT('Origin',(0.,-48.325,175.703616477487));
#5641=CARTESIAN_POINT('',(0.,-32.9161624981678,202.649435064083));
#5642=CARTESIAN_POINT('',(0.,-20.8545876244084,195.948560134216));
#5643=CARTESIAN_POINT('',(0.,-6.77503524917338,188.126586592419));
#5644=CARTESIAN_POINT('',(0.,-40.8280120511437,200.724141435407));
#5645=CARTESIAN_POINT('Origin',(0.,-35.8300200852397,197.404491407354));
#5646=CARTESIAN_POINT('',(0.,-48.325,196.703616477488));
#5647=CARTESIAN_POINT('Origin',(0.,-48.3249999999999,205.703616477488));
#5648=CARTESIAN_POINT('',(0.,-48.325,184.703616477488));
#5649=CARTESIAN_POINT('Origin',(0.,-48.325,190.703616477488));
#5650=CARTESIAN_POINT('',(0.,-40.8280120511436,180.683091519567));
#5651=CARTESIAN_POINT('Origin',(0.,-48.325,175.703616477487));
#5652=CARTESIAN_POINT('',(0.,-32.9161624981675,178.757797890892));
#5653=CARTESIAN_POINT('Origin',(0.,-35.8300200852393,184.002741547621));
#5654=CARTESIAN_POINT('',(0.,-20.8545876244084,185.458672820758));
#5655=CARTESIAN_POINT('',(0.,-27.7252137124487,181.641658327402));
#5656=CARTESIAN_POINT('Origin',(0.,-23.7684452114802,190.703616477487));
#5657=CARTESIAN_POINT('',(0.,16.2661624981675,178.757797890892));
#5658=CARTESIAN_POINT('',(0.,-5.23631095770372,190.703616477487));
#5659=CARTESIAN_POINT('',(0.,-1.3843987130906,188.56366523048));
#5660=CARTESIAN_POINT('',(0.,24.1780120511436,180.683091519567));
#5661=CARTESIAN_POINT('Origin',(0.,19.1800200852393,184.002741547621));
#5662=CARTESIAN_POINT('',(0.,31.675,184.703616477487));
#5663=CARTESIAN_POINT('Origin',(0.,31.675,175.703616477487));
#5664=CARTESIAN_POINT('',(0.,31.6749999999999,196.703616477488));
#5665=CARTESIAN_POINT('Origin',(0.,31.675,190.703616477488));
#5666=CARTESIAN_POINT('',(0.,24.1780120511438,200.724141435407));
#5667=CARTESIAN_POINT('Origin',(0.,31.6749999999998,205.703616477488));
#5668=CARTESIAN_POINT('',(0.,16.266162498168,202.649435064082));
#5669=CARTESIAN_POINT('Origin',(0.,19.1800200852398,197.404491407353));
#5670=CARTESIAN_POINT('',(0.,2.58464767471287,195.048593495496));
#5671=CARTESIAN_POINT('Origin',(10.,-37.15,121.203616477487));
#5672=CARTESIAN_POINT('',(1.,-37.65,120.703616477487));
#5673=CARTESIAN_POINT('',(1.,-36.65,121.703616477487));
#5674=CARTESIAN_POINT('',(1.,-37.65,120.703616477487));
#5675=CARTESIAN_POINT('',(9.,-36.65,121.703616477487));
#5676=CARTESIAN_POINT('',(10.,-36.65,121.703616477487));
#5677=CARTESIAN_POINT('',(9.,-37.65,120.703616477487));
#5678=CARTESIAN_POINT('',(9.,-36.65,121.703616477487));
#5679=CARTESIAN_POINT('',(10.,-37.65,120.703616477487));
#5680=CARTESIAN_POINT('Origin',(9.5,20.5,145.703616477487));
#5681=CARTESIAN_POINT('',(9.,20.,133.203616477487));
#5682=CARTESIAN_POINT('',(10.,21.,133.203616477487));
#5683=CARTESIAN_POINT('',(9.,20.,121.703616477487));
#5684=CARTESIAN_POINT('',(9.,20.,145.703616477487));
#5685=CARTESIAN_POINT('',(9.,20.,121.703616477487));
#5686=CARTESIAN_POINT('Origin',(9.5,17.5,133.203616477487));
#5687=CARTESIAN_POINT('',(9.,17.5,135.703616477487));
#5688=CARTESIAN_POINT('',(10.,17.5,136.703616477487));
#5689=CARTESIAN_POINT('Origin',(9.,17.5,133.203616477487));
#5690=CARTESIAN_POINT('Origin',(9.5,-22.4875,136.203616477487));
#5691=CARTESIAN_POINT('',(9.,-34.1500000000001,135.703616477487));
#5692=CARTESIAN_POINT('',(10.,-34.1500000000001,136.703616477487));
#5693=CARTESIAN_POINT('',(9.,-22.4875,135.703616477487));
#5694=CARTESIAN_POINT('Origin',(9.5,-34.1500000000001,133.203616477487));
#5695=CARTESIAN_POINT('',(9.,-36.6500000000001,133.203616477487));
#5696=CARTESIAN_POINT('',(10.,-37.6500000000001,133.203616477487));
#5697=CARTESIAN_POINT('Origin',(9.,-34.1500000000001,133.203616477487));
#5698=CARTESIAN_POINT('Origin',(9.5,-37.1500000000001,165.703616477487));
#5699=CARTESIAN_POINT('',(10.,-37.65,121.703616477487));
#5700=CARTESIAN_POINT('',(9.,-36.6500000000001,165.703616477487));
#5701=CARTESIAN_POINT('Origin',(10.,20.5,121.203616477487));
#5702=CARTESIAN_POINT('',(1.,20.,121.703616477487));
#5703=CARTESIAN_POINT('',(1.,21.,120.703616477487));
#5704=CARTESIAN_POINT('',(1.,20.,121.703616477487));
#5705=CARTESIAN_POINT('',(9.,21.,120.703616477487));
#5706=CARTESIAN_POINT('',(10.,21.,120.703616477487));
#5707=CARTESIAN_POINT('',(9.,21.,120.703616477487));
#5708=CARTESIAN_POINT('',(10.,20.,121.703616477487));
#5709=CARTESIAN_POINT('Origin',(0.5,-37.1500000000001,165.703616477487));
#5710=CARTESIAN_POINT('',(1.,-36.65,121.703616477487));
#5711=CARTESIAN_POINT('',(1.,-36.6500000000001,133.203616477487));
#5712=CARTESIAN_POINT('',(0.,-37.6500000000001,133.203616477487));
#5713=CARTESIAN_POINT('',(1.,-36.6500000000001,165.703616477487));
#5714=CARTESIAN_POINT('Origin',(0.5,-22.4875,136.203616477487));
#5715=CARTESIAN_POINT('',(0.999999999999999,17.5,135.703616477487));
#5716=CARTESIAN_POINT('',(0.,17.5,136.703616477487));
#5717=CARTESIAN_POINT('',(0.999999999999999,-34.1500000000001,135.703616477487));
#5718=CARTESIAN_POINT('',(0.999999999999999,-22.4875,135.703616477487));
#5719=CARTESIAN_POINT('',(0.999999999999999,-34.1500000000001,135.703616477487));
#5720=CARTESIAN_POINT('Origin',(0.5,17.5,133.203616477487));
#5721=CARTESIAN_POINT('',(1.,20.,133.203616477487));
#5722=CARTESIAN_POINT('',(0.,21.,133.203616477487));
#5723=CARTESIAN_POINT('Origin',(1.,17.5,133.203616477487));
#5724=CARTESIAN_POINT('Origin',(0.5,20.5,145.703616477487));
#5725=CARTESIAN_POINT('',(0.,21.,121.703616477487));
#5726=CARTESIAN_POINT('',(1.,20.,145.703616477487));
#5727=CARTESIAN_POINT('Origin',(0.5,-34.1500000000001,133.203616477487));
#5728=CARTESIAN_POINT('Origin',(1.,-34.1500000000001,133.203616477487));
#5729=CARTESIAN_POINT('Origin',(1.,21.,121.703616477487));
#5730=CARTESIAN_POINT('Origin',(1.,21.,121.703616477487));
#5731=CARTESIAN_POINT('Origin',(9.,21.,121.703616477487));
#5732=CARTESIAN_POINT('Origin',(9.,21.,121.703616477487));
#5733=CARTESIAN_POINT('Origin',(9.,-37.6500000000006,121.703616477487));
#5734=CARTESIAN_POINT('Origin',(9.,-37.6500000000006,121.703616477487));
#5735=CARTESIAN_POINT('Origin',(1.,-37.6500000000006,121.703616477487));
#5736=CARTESIAN_POINT('Origin',(1.,-37.6500000000006,121.703616477487));
#5737=CARTESIAN_POINT('Origin',(10.,-36.6500000000001,160.703616477487));
#5738=CARTESIAN_POINT('',(10.,-36.6500000000001,133.203616477487));
#5739=CARTESIAN_POINT('',(7.,-36.6500000000001,125.635816321932));
#5740=CARTESIAN_POINT('Origin',(5.,-36.6500000000001,125.635816321932));
#5741=CARTESIAN_POINT('Origin',(10.,-34.1500000000001,133.203616477487));
#5742=CARTESIAN_POINT('',(10.,-34.1500000000001,135.703616477487));
#5743=CARTESIAN_POINT('Origin',(9.,7.83750000000019,121.703616477487));
#5744=CARTESIAN_POINT('',(9.,23.,120.703616477487));
#5745=CARTESIAN_POINT('',(9.,7.8375000000002,120.703616477487));
#5746=CARTESIAN_POINT('Origin',(9.,23.0000000000003,121.703616477487));
#5747=CARTESIAN_POINT('Origin',(10.,24.,120.703616477487));
#5748=CARTESIAN_POINT('',(1.,23.,120.703616477487));
#5749=CARTESIAN_POINT('',(1.,7.8375000000002,120.703616477487));
#5750=CARTESIAN_POINT('',(10.,23.,120.703616477487));
#5751=CARTESIAN_POINT('Origin',(1.,7.83750000000019,121.703616477487));
#5752=CARTESIAN_POINT('Origin',(1.,23.0000000000003,121.703616477487));
#5753=CARTESIAN_POINT('Origin',(10.,17.5,133.203616477487));
#5754=CARTESIAN_POINT('',(10.,17.5,135.703616477487));
#5755=CARTESIAN_POINT('',(10.,20.,133.203616477487));
#5756=CARTESIAN_POINT('Origin',(10.,-36.65,135.703616477487));
#5757=CARTESIAN_POINT('Origin',(10.,23.5,121.203616477487));
#5758=CARTESIAN_POINT('',(1.,24.,121.703616477487));
#5759=CARTESIAN_POINT('',(1.,23.,120.703616477487));
#5760=CARTESIAN_POINT('',(9.,24.,121.703616477487));
#5761=CARTESIAN_POINT('',(10.,24.,121.703616477487));
#5762=CARTESIAN_POINT('',(9.,24.,121.703616477487));
#5763=CARTESIAN_POINT('Origin',(9.5,-40.1500000000001,145.703616477487));
#5764=CARTESIAN_POINT('',(9.,-40.6500000000001,121.703616477487));
#5765=CARTESIAN_POINT('',(9.,-40.6500000000001,121.703616477487));
#5766=CARTESIAN_POINT('',(9.,-40.6500000000001,150.703616477487));
#5767=CARTESIAN_POINT('',(10.,-39.6500000000001,150.703616477487));
#5768=CARTESIAN_POINT('',(9.,-40.6500000000001,145.703616477487));
#5769=CARTESIAN_POINT('Origin',(9.5,-50.6500000000001,150.703616477487));
#5770=CARTESIAN_POINT('',(9.,-49.4875000000001,160.635816321932));
#5771=CARTESIAN_POINT('',(10.,-49.3712500000001,161.629036306377));
#5772=CARTESIAN_POINT('Origin',(9.,-50.6500000000001,150.703616477487));
#5773=CARTESIAN_POINT('Origin',(9.5,-48.325,170.568016166378));
#5774=CARTESIAN_POINT('',(9.,-58.325,170.568016166378));
#5775=CARTESIAN_POINT('',(10.,-57.325,170.568016166378));
#5776=CARTESIAN_POINT('Origin',(9.,-48.325,170.568016166378));
#5777=CARTESIAN_POINT('Origin',(9.5,-57.8250000000001,165.703616477487));
#5778=CARTESIAN_POINT('',(9.,-58.325,210.703616477487));
#5779=CARTESIAN_POINT('',(10.,-57.3250000000001,210.703616477487));
#5780=CARTESIAN_POINT('',(9.,-58.325,165.703616477487));
#5781=CARTESIAN_POINT('Origin',(9.5,-48.325,210.703616477487));
#5782=CARTESIAN_POINT('',(9.,-48.325,220.703616477487));
#5783=CARTESIAN_POINT('',(10.,-48.325,219.703616477487));
#5784=CARTESIAN_POINT('Origin',(9.,-48.325,210.703616477487));
#5785=CARTESIAN_POINT('Origin',(9.5,-33.3249999999999,220.203616477487));
#5786=CARTESIAN_POINT('',(9.,31.675,220.703616477487));
#5787=CARTESIAN_POINT('',(10.,31.675,219.703616477487));
#5788=CARTESIAN_POINT('',(9.,-33.3249999999999,220.703616477487));
#5789=CARTESIAN_POINT('Origin',(9.5,31.675,210.703616477487));
#5790=CARTESIAN_POINT('',(9.,41.675,210.703616477487));
#5791=CARTESIAN_POINT('',(10.,40.675,210.703616477487));
#5792=CARTESIAN_POINT('Origin',(9.,31.675,210.703616477487));
#5793=CARTESIAN_POINT('Origin',(9.5,41.175,195.703616477487));
#5794=CARTESIAN_POINT('',(9.,41.675,170.568016166378));
#5795=CARTESIAN_POINT('',(10.,40.675,170.568016166378));
#5796=CARTESIAN_POINT('',(9.,41.675,195.703616477487));
#5797=CARTESIAN_POINT('Origin',(9.5,31.675,170.568016166378));
#5798=CARTESIAN_POINT('',(9.,32.8375,160.635816321932));
#5799=CARTESIAN_POINT('',(10.,32.72125,161.629036306377));
#5800=CARTESIAN_POINT('Origin',(9.,31.675,170.568016166378));
#5801=CARTESIAN_POINT('Origin',(9.5,34.,150.703616477487));
#5802=CARTESIAN_POINT('',(9.,24.,150.703616477487));
#5803=CARTESIAN_POINT('',(10.,23.,150.703616477487));
#5804=CARTESIAN_POINT('Origin',(9.,34.,150.703616477487));
#5805=CARTESIAN_POINT('Origin',(9.5,23.5,165.703616477487));
#5806=CARTESIAN_POINT('',(10.,23.,121.703616477487));
#5807=CARTESIAN_POINT('',(9.,24.,165.703616477487));
#5808=CARTESIAN_POINT('Origin',(10.,-40.1500000000001,121.203616477487));
#5809=CARTESIAN_POINT('',(1.,-40.6500000000001,121.703616477487));
#5810=CARTESIAN_POINT('',(1.,-39.6500000000001,120.703616477487));
#5811=CARTESIAN_POINT('',(1.,-40.6500000000001,121.703616477487));
#5812=CARTESIAN_POINT('',(9.,-39.6500000000001,120.703616477487));
#5813=CARTESIAN_POINT('',(10.,-39.6500000000001,120.703616477487));
#5814=CARTESIAN_POINT('',(9.,-39.6500000000001,120.703616477487));
#5815=CARTESIAN_POINT('',(10.,-40.6500000000001,121.703616477487));
#5816=CARTESIAN_POINT('Origin',(0.5,34.,150.703616477487));
#5817=CARTESIAN_POINT('',(1.,32.8375,160.635816321932));
#5818=CARTESIAN_POINT('',(0.,32.72125,161.629036306377));
#5819=CARTESIAN_POINT('',(1.,24.,150.703616477487));
#5820=CARTESIAN_POINT('Origin',(1.,34.,150.703616477487));
#5821=CARTESIAN_POINT('',(1.,24.,150.703616477487));
#5822=CARTESIAN_POINT('Origin',(0.5,31.675,170.568016166378));
#5823=CARTESIAN_POINT('',(1.,41.675,170.568016166378));
#5824=CARTESIAN_POINT('',(0.,40.6749999999999,170.568016166378));
#5825=CARTESIAN_POINT('Origin',(1.,31.675,170.568016166378));
#5826=CARTESIAN_POINT('Origin',(0.5,41.175,195.703616477487));
#5827=CARTESIAN_POINT('',(1.,41.675,210.703616477487));
#5828=CARTESIAN_POINT('',(0.,40.675,210.703616477487));
#5829=CARTESIAN_POINT('',(1.,41.675,195.703616477487));
#5830=CARTESIAN_POINT('Origin',(0.5,31.675,210.703616477487));
#5831=CARTESIAN_POINT('',(1.,31.675,220.703616477487));
#5832=CARTESIAN_POINT('',(0.,31.675,219.703616477487));
#5833=CARTESIAN_POINT('Origin',(1.,31.675,210.703616477487));
#5834=CARTESIAN_POINT('Origin',(0.5,-33.3249999999999,220.203616477487));
#5835=CARTESIAN_POINT('',(1.,-48.325,220.703616477487));
#5836=CARTESIAN_POINT('',(0.,-48.325,219.703616477487));
#5837=CARTESIAN_POINT('',(1.,-33.3249999999999,220.703616477487));
#5838=CARTESIAN_POINT('Origin',(0.5,-48.325,210.703616477487));
#5839=CARTESIAN_POINT('',(1.,-58.325,210.703616477487));
#5840=CARTESIAN_POINT('',(0.,-57.3250000000001,210.703616477487));
#5841=CARTESIAN_POINT('Origin',(1.,-48.325,210.703616477487));
#5842=CARTESIAN_POINT('Origin',(0.5,-57.8250000000001,165.703616477487));
#5843=CARTESIAN_POINT('',(1.,-58.325,170.568016166378));
#5844=CARTESIAN_POINT('',(0.,-57.3250000000001,170.568016166378));
#5845=CARTESIAN_POINT('',(1.,-58.325,165.703616477487));
#5846=CARTESIAN_POINT('Origin',(0.5,-48.325,170.568016166378));
#5847=CARTESIAN_POINT('',(1.,-49.4875000000001,160.635816321932));
#5848=CARTESIAN_POINT('',(0.,-49.3712500000001,161.629036306377));
#5849=CARTESIAN_POINT('Origin',(1.,-48.325,170.568016166378));
#5850=CARTESIAN_POINT('Origin',(0.5,-50.6500000000001,150.703616477487));
#5851=CARTESIAN_POINT('',(1.,-40.6500000000001,150.703616477487));
#5852=CARTESIAN_POINT('',(0.,-39.6500000000001,150.703616477487));
#5853=CARTESIAN_POINT('Origin',(1.,-50.6500000000001,150.703616477487));
#5854=CARTESIAN_POINT('Origin',(0.5,-40.1500000000001,145.703616477487));
#5855=CARTESIAN_POINT('',(0.,-39.6500000000001,121.703616477487));
#5856=CARTESIAN_POINT('',(1.,-40.6500000000001,145.703616477487));
#5857=CARTESIAN_POINT('Origin',(0.5,23.5,165.703616477487));
#5858=CARTESIAN_POINT('',(1.,24.,121.703616477487));
#5859=CARTESIAN_POINT('',(1.,24.,165.703616477487));
#5860=CARTESIAN_POINT('Origin',(1.,-39.65,121.703616477487));
#5861=CARTESIAN_POINT('Origin',(1.,-39.65,121.703616477487));
#5862=CARTESIAN_POINT('Origin',(9.,-39.65,121.703616477487));
#5863=CARTESIAN_POINT('Origin',(9.,-39.65,121.703616477487));
#5864=CARTESIAN_POINT('Origin',(9.,23.0000000000003,121.703616477487));
#5865=CARTESIAN_POINT('Origin',(1.,23.0000000000003,121.703616477487));
#5866=CARTESIAN_POINT('Origin',(9.,-22.4875000000004,121.703616477487));
#5867=CARTESIAN_POINT('',(9.,-22.4875000000004,120.703616477487));
#5868=CARTESIAN_POINT('Origin',(10.,-36.65,120.703616477487));
#5869=CARTESIAN_POINT('',(1.,-22.4875000000004,120.703616477487));
#5870=CARTESIAN_POINT('Origin',(1.,-22.4875000000004,121.703616477487));
#5871=CARTESIAN_POINT('Origin',(10.,-48.325,170.568016166378));
#5872=CARTESIAN_POINT('',(10.,-58.325,170.568016166378));
#5873=CARTESIAN_POINT('',(10.,-49.4875000000001,160.635816321932));
#5874=CARTESIAN_POINT('Origin',(10.,-58.325,160.703616477487));
#5875=CARTESIAN_POINT('',(10.,-58.325,210.703616477487));
#5876=CARTESIAN_POINT('Origin',(10.,-48.325,210.703616477487));
#5877=CARTESIAN_POINT('',(10.,-48.325,220.703616477487));
#5878=CARTESIAN_POINT('Origin',(10.,-58.325,220.703616477488));
#5879=CARTESIAN_POINT('',(10.,31.675,220.703616477487));
#5880=CARTESIAN_POINT('Origin',(10.,24.,160.703616477487));
#5881=CARTESIAN_POINT('',(10.,24.,150.703616477487));
#5882=CARTESIAN_POINT('',(7.,24.,125.635816321932));
#5883=CARTESIAN_POINT('Origin',(5.,24.,125.635816321932));
#5884=CARTESIAN_POINT('Origin',(10.,31.675,210.703616477487));
#5885=CARTESIAN_POINT('',(10.,41.675,210.703616477487));
#5886=CARTESIAN_POINT('Origin',(10.,41.675,220.703616477487));
#5887=CARTESIAN_POINT('',(10.,41.675,170.568016166378));
#5888=CARTESIAN_POINT('Origin',(10.,31.675,170.568016166378));
#5889=CARTESIAN_POINT('',(10.,32.8375,160.635816321932));
#5890=CARTESIAN_POINT('Origin',(10.,34.,150.703616477487));
#5891=CARTESIAN_POINT('Origin',(10.,20.,120.703616477487));
#5892=CARTESIAN_POINT('',(7.,20.,125.635816321932));
#5893=CARTESIAN_POINT('Origin',(5.,20.,125.635816321932));
#5894=CARTESIAN_POINT('Origin',(5.,24.,125.635816321932));
#5895=CARTESIAN_POINT('',(7.,24.,125.635816321932));
#5896=CARTESIAN_POINT('Origin',(5.,24.,125.635816321932));
#5897=CARTESIAN_POINT('',(7.,-40.6500000000001,125.635816321932));
#5898=CARTESIAN_POINT('',(7.,24.,125.635816321932));
#5899=CARTESIAN_POINT('Origin',(5.,-40.6500000000001,125.635816321932));
#5900=CARTESIAN_POINT('Origin',(0.5,-12.9345152172518,190.430692499233));
#5901=CARTESIAN_POINT('',(1.,14.6597694444129,206.332830096879));
#5902=CARTESIAN_POINT('',(1.,14.6597694444129,206.332830096879));
#5903=CARTESIAN_POINT('',(1.,-5.89678534410663,194.912521881035));
#5904=CARTESIAN_POINT('',(0.,-5.41114241292799,194.038364604914));
#5905=CARTESIAN_POINT('',(1.,-13.1773366828411,190.867771137294));
#5906=CARTESIAN_POINT('Origin',(0.5,12.2315547885198,210.703616477487));
#5907=CARTESIAN_POINT('',(1.,12.2315547885198,215.703616477487));
#5908=CARTESIAN_POINT('Origin',(1.,12.2315547885198,210.703616477487));
#5909=CARTESIAN_POINT('',(1.,12.2315547885198,215.703616477487));
#5910=CARTESIAN_POINT('Origin',(0.5,11.6010924647534,216.203616477487));
#5911=CARTESIAN_POINT('',(1.,-28.8815547885195,215.703616477487));
#5912=CARTESIAN_POINT('',(1.,-28.8815547885195,215.703616477487));
#5913=CARTESIAN_POINT('',(1.,11.6010924647534,215.703616477487));
#5914=CARTESIAN_POINT('Origin',(0.5,-28.8815547885195,210.703616477487));
#5915=CARTESIAN_POINT('',(1.,-31.3097694444127,206.33283009688));
#5916=CARTESIAN_POINT('Origin',(1.,-28.8815547885195,210.703616477487));
#5917=CARTESIAN_POINT('',(1.,-31.3097694444127,206.33283009688));
#5918=CARTESIAN_POINT('Origin',(0.5,-23.6415772475014,201.500743868541));
#5919=CARTESIAN_POINT('',(1.,-10.753214655893,194.912521881035));
#5920=CARTESIAN_POINT('',(1.,-10.753214655893,194.912521881035));
#5921=CARTESIAN_POINT('',(1.,-23.398755781912,201.937822506601));
#5922=CARTESIAN_POINT('Origin',(0.5,-8.32499999999979,199.283308261643));
#5923=CARTESIAN_POINT('Origin',(1.,-8.32499999999979,199.283308261643));
#5924=CARTESIAN_POINT('Origin',(10.,31.5271849295065,215.703616477487));
#5925=CARTESIAN_POINT('',(9.,12.2315547885198,215.703616477487));
#5926=CARTESIAN_POINT('',(10.,12.2315547885198,215.703616477487));
#5927=CARTESIAN_POINT('',(9.,-28.8815547885195,215.703616477487));
#5928=CARTESIAN_POINT('',(9.,11.6010924647534,215.703616477487));
#5929=CARTESIAN_POINT('',(10.,-28.8815547885195,215.703616477487));
#5930=CARTESIAN_POINT('Origin',(10.,12.2315547885198,210.703616477487));
#5931=CARTESIAN_POINT('',(9.,14.6597694444129,206.332830096879));
#5932=CARTESIAN_POINT('',(10.,14.6597694444129,206.332830096879));
#5933=CARTESIAN_POINT('Origin',(9.,12.2315547885198,210.703616477487));
#5934=CARTESIAN_POINT('Origin',(10.,-8.32499999999977,193.563513738872));
#5935=CARTESIAN_POINT('',(9.,-5.89678534410663,194.912521881035));
#5936=CARTESIAN_POINT('',(10.,-5.89678534410663,194.912521881035));
#5937=CARTESIAN_POINT('',(9.,-13.1773366828411,190.867771137294));
#5938=CARTESIAN_POINT('Origin',(0.5,-1.14157724750128,189.000743868541));
#5939=CARTESIAN_POINT('',(1.,-3.17718492950633,190.703616477487));
#5940=CARTESIAN_POINT('',(1.,16.7518054293461,179.631955167013));
#5941=CARTESIAN_POINT('',(1.,-0.898755781911967,189.437822506601));
#5942=CARTESIAN_POINT('',(1.,16.7518054293461,179.631955167013));
#5943=CARTESIAN_POINT('',(0.,-5.23631095770372,190.703616477487));
#5944=CARTESIAN_POINT('Origin',(0.5,19.1800200852393,184.002741547621));
#5945=CARTESIAN_POINT('',(1.,23.3450133901595,181.236366524243));
#5946=CARTESIAN_POINT('Origin',(1.,19.1800200852393,184.002741547621));
#5947=CARTESIAN_POINT('',(1.,23.3450133901595,181.236366524243));
#5948=CARTESIAN_POINT('Origin',(0.5,31.675,175.703616477487));
#5949=CARTESIAN_POINT('',(1.,31.675,185.703616477487));
#5950=CARTESIAN_POINT('',(1.,31.675,185.703616477487));
#5951=CARTESIAN_POINT('Origin',(1.,31.675,175.703616477487));
#5952=CARTESIAN_POINT('Origin',(0.5,31.675,190.703616477488));
#5953=CARTESIAN_POINT('',(1.,31.6749999999999,195.703616477488));
#5954=CARTESIAN_POINT('Origin',(1.,31.675,190.703616477488));
#5955=CARTESIAN_POINT('',(1.,31.6749999999999,195.703616477488));
#5956=CARTESIAN_POINT('Origin',(0.5,31.6749999999998,205.703616477488));
#5957=CARTESIAN_POINT('',(1.,23.3450133901598,200.170866430732));
#5958=CARTESIAN_POINT('',(1.,23.3450133901598,200.170866430732));
#5959=CARTESIAN_POINT('Origin',(1.,31.6749999999998,205.703616477488));
#5960=CARTESIAN_POINT('Origin',(0.5,19.1800200852398,197.404491407353));
#5961=CARTESIAN_POINT('',(1.,16.7518054293466,201.775277787961));
#5962=CARTESIAN_POINT('Origin',(1.,19.1800200852398,197.404491407353));
#5963=CARTESIAN_POINT('',(1.,16.7518054293466,201.775277787961));
#5964=CARTESIAN_POINT('Origin',(0.5,2.82746914030218,194.611514857436));
#5965=CARTESIAN_POINT('',(1.,3.0702906058915,194.174436219375));
#5966=CARTESIAN_POINT('Origin',(10.,31.675,190.703616477488));
#5967=CARTESIAN_POINT('',(9.,31.675,185.703616477487));
#5968=CARTESIAN_POINT('',(10.,31.675,185.703616477487));
#5969=CARTESIAN_POINT('',(9.,31.6749999999999,195.703616477488));
#5970=CARTESIAN_POINT('Origin',(9.,31.675,190.703616477488));
#5971=CARTESIAN_POINT('',(10.,31.6749999999999,195.703616477488));
#5972=CARTESIAN_POINT('Origin',(10.,31.675,175.703616477487));
#5973=CARTESIAN_POINT('',(9.,23.3450133901595,181.236366524243));
#5974=CARTESIAN_POINT('',(10.,23.3450133901595,181.236366524243));
#5975=CARTESIAN_POINT('Origin',(9.,31.675,175.703616477487));
#5976=CARTESIAN_POINT('Origin',(10.,19.1800200852393,184.002741547621));
#5977=CARTESIAN_POINT('',(9.,16.7518054293461,179.631955167013));
#5978=CARTESIAN_POINT('',(10.,16.7518054293461,179.631955167013));
#5979=CARTESIAN_POINT('Origin',(9.,19.1800200852393,184.002741547621));
#5980=CARTESIAN_POINT('Origin',(10.,-3.17718492950633,190.703616477487));
#5981=CARTESIAN_POINT('',(9.,-3.17718492950633,190.703616477487));
#5982=CARTESIAN_POINT('',(10.,-3.17718492950633,190.703616477487));
#5983=CARTESIAN_POINT('',(9.,-0.898755781911967,189.437822506601));
#5984=CARTESIAN_POINT('Origin',(0.5,-12.2060508204838,186.259559323666));
#5985=CARTESIAN_POINT('',(1.,-31.3097694444127,175.074402858095));
#5986=CARTESIAN_POINT('',(1.,-31.3097694444127,175.074402858095));
#5987=CARTESIAN_POINT('',(1.,-10.753214655893,186.494711073939));
#5988=CARTESIAN_POINT('',(0.,-11.2388575870716,187.36886835006));
#5989=CARTESIAN_POINT('',(1.,-11.9632293548945,185.822480685605));
#5990=CARTESIAN_POINT('Origin',(0.5,-28.8815547885195,170.703616477487));
#5991=CARTESIAN_POINT('',(1.,-28.8815547885195,165.703616477487));
#5992=CARTESIAN_POINT('Origin',(1.,-28.8815547885195,170.703616477487));
#5993=CARTESIAN_POINT('',(1.,-28.8815547885195,165.703616477487));
#5994=CARTESIAN_POINT('Origin',(0.5,-28.2510924647533,165.203616477487));
#5995=CARTESIAN_POINT('',(1.,12.2315547885196,165.703616477487));
#5996=CARTESIAN_POINT('',(1.,12.2315547885196,165.703616477487));
#5997=CARTESIAN_POINT('',(1.,-28.2510924647533,165.703616477487));
#5998=CARTESIAN_POINT('Origin',(0.5,12.2315547885196,170.703616477487));
#5999=CARTESIAN_POINT('',(1.,14.6597694444128,175.074402858095));
#6000=CARTESIAN_POINT('Origin',(1.,12.2315547885196,170.703616477487));
#6001=CARTESIAN_POINT('',(1.,14.6597694444128,175.074402858095));
#6002=CARTESIAN_POINT('Origin',(0.5,15.4821432852372,175.189507954358));
#6003=CARTESIAN_POINT('',(1.,-5.89678534410664,186.494711073939));
#6004=CARTESIAN_POINT('',(1.,-5.89678534410664,186.494711073939));
#6005=CARTESIAN_POINT('',(1.,15.2393218196479,174.752429316297));
#6006=CARTESIAN_POINT('Origin',(0.5,-8.32499999999982,182.123924693331));
#6007=CARTESIAN_POINT('Origin',(1.,-8.32499999999982,182.123924693331));
#6008=CARTESIAN_POINT('Origin',(10.,-48.1771849295066,165.703616477487));
#6009=CARTESIAN_POINT('',(9.,-28.8815547885195,165.703616477487));
#6010=CARTESIAN_POINT('',(10.,-28.8815547885195,165.703616477487));
#6011=CARTESIAN_POINT('',(9.,12.2315547885196,165.703616477487));
#6012=CARTESIAN_POINT('',(9.,-28.2510924647533,165.703616477487));
#6013=CARTESIAN_POINT('',(10.,12.2315547885196,165.703616477487));
#6014=CARTESIAN_POINT('Origin',(10.,-28.8815547885195,170.703616477487));
#6015=CARTESIAN_POINT('',(9.,-31.3097694444127,175.074402858095));
#6016=CARTESIAN_POINT('',(10.,-31.3097694444127,175.074402858095));
#6017=CARTESIAN_POINT('Origin',(9.,-28.8815547885195,170.703616477487));
#6018=CARTESIAN_POINT('Origin',(10.,-8.32499999999983,187.843719216102));
#6019=CARTESIAN_POINT('',(9.,-10.753214655893,186.494711073939));
#6020=CARTESIAN_POINT('',(10.,-10.753214655893,186.494711073939));
#6021=CARTESIAN_POINT('',(9.,-11.9632293548945,185.822480685605));
#6022=CARTESIAN_POINT('Origin',(0.5,-7.0178567147627,187.689507954358));
#6023=CARTESIAN_POINT('',(1.,-33.4018054293465,201.775277787961));
#6024=CARTESIAN_POINT('',(1.,-33.4018054293465,201.775277787961));
#6025=CARTESIAN_POINT('',(1.,-21.340230555587,195.074402858095));
#6026=CARTESIAN_POINT('',(0.,-20.8545876244084,195.948560134216));
#6027=CARTESIAN_POINT('',(1.,-7.26067818035203,187.252429316298));
#6028=CARTESIAN_POINT('Origin',(0.5,-35.8300200852397,197.404491407354));
#6029=CARTESIAN_POINT('',(1.,-39.9950133901597,200.170866430732));
#6030=CARTESIAN_POINT('Origin',(1.,-35.8300200852397,197.404491407354));
#6031=CARTESIAN_POINT('',(1.,-39.9950133901597,200.170866430732));
#6032=CARTESIAN_POINT('Origin',(0.5,-48.3249999999999,205.703616477488));
#6033=CARTESIAN_POINT('',(1.,-48.325,195.703616477488));
#6034=CARTESIAN_POINT('',(1.,-48.325,195.703616477488));
#6035=CARTESIAN_POINT('Origin',(1.,-48.3249999999999,205.703616477488));
#6036=CARTESIAN_POINT('Origin',(0.5,-48.325,190.703616477488));
#6037=CARTESIAN_POINT('',(1.,-48.325,185.703616477487));
#6038=CARTESIAN_POINT('Origin',(1.,-48.325,190.703616477488));
#6039=CARTESIAN_POINT('',(1.,-48.325,185.703616477487));
#6040=CARTESIAN_POINT('Origin',(0.5,-48.325,175.703616477487));
#6041=CARTESIAN_POINT('',(1.,-39.9950133901596,181.236366524243));
#6042=CARTESIAN_POINT('',(1.,-39.9950133901596,181.236366524243));
#6043=CARTESIAN_POINT('Origin',(1.,-48.325,175.703616477487));
#6044=CARTESIAN_POINT('Origin',(0.5,-35.8300200852393,184.002741547621));
#6045=CARTESIAN_POINT('',(1.,-33.4018054293462,179.631955167013));
#6046=CARTESIAN_POINT('Origin',(1.,-35.8300200852393,184.002741547621));
#6047=CARTESIAN_POINT('',(1.,-33.4018054293462,179.631955167013));
#6048=CARTESIAN_POINT('Origin',(0.5,-27.968035178038,182.078736965463));
#6049=CARTESIAN_POINT('',(1.,-21.3402305555871,186.332830096879));
#6050=CARTESIAN_POINT('',(1.,-21.3402305555871,186.332830096879));
#6051=CARTESIAN_POINT('',(1.,-28.2108566436273,182.515815603524));
#6052=CARTESIAN_POINT('Origin',(0.5,-23.7684452114802,190.703616477487));
#6053=CARTESIAN_POINT('Origin',(1.,-23.7684452114802,190.703616477487));
#6054=CARTESIAN_POINT('Origin',(10.,-48.325,190.703616477488));
#6055=CARTESIAN_POINT('',(9.,-48.325,195.703616477488));
#6056=CARTESIAN_POINT('',(10.,-48.325,195.703616477488));
#6057=CARTESIAN_POINT('',(9.,-48.325,185.703616477487));
#6058=CARTESIAN_POINT('Origin',(9.,-48.325,190.703616477488));
#6059=CARTESIAN_POINT('',(10.,-48.325,185.703616477487));
#6060=CARTESIAN_POINT('Origin',(10.,-48.3249999999999,205.703616477488));
#6061=CARTESIAN_POINT('',(9.,-39.9950133901597,200.170866430732));
#6062=CARTESIAN_POINT('',(10.,-39.9950133901597,200.170866430732));
#6063=CARTESIAN_POINT('Origin',(9.,-48.3249999999999,205.703616477488));
#6064=CARTESIAN_POINT('Origin',(10.,-35.8300200852397,197.404491407354));
#6065=CARTESIAN_POINT('',(9.,-33.4018054293465,201.775277787961));
#6066=CARTESIAN_POINT('',(10.,-33.4018054293465,201.775277787961));
#6067=CARTESIAN_POINT('Origin',(9.,-35.8300200852397,197.404491407354));
#6068=CARTESIAN_POINT('Origin',(10.,-13.4728150704933,190.703616477487));
#6069=CARTESIAN_POINT('',(9.,-21.340230555587,195.074402858095));
#6070=CARTESIAN_POINT('',(10.,-21.340230555587,195.074402858095));
#6071=CARTESIAN_POINT('',(9.,-7.26067818035203,187.252429316298));
#6072=CARTESIAN_POINT('Origin',(9.5,-23.7684452114802,190.703616477487));
#6073=CARTESIAN_POINT('',(10.,-20.8545876244084,195.948560134216));
#6074=CARTESIAN_POINT('',(9.,-21.3402305555871,186.332830096879));
#6075=CARTESIAN_POINT('Origin',(9.,-23.7684452114802,190.703616477487));
#6076=CARTESIAN_POINT('',(9.,-21.3402305555871,186.332830096879));
#6077=CARTESIAN_POINT('Origin',(9.5,-7.0178567147627,187.689507954358));
#6078=CARTESIAN_POINT('',(10.,-32.9161624981678,202.649435064083));
#6079=CARTESIAN_POINT('Origin',(9.5,-35.8300200852397,197.404491407354));
#6080=CARTESIAN_POINT('',(10.,-40.8280120511437,200.724141435407));
#6081=CARTESIAN_POINT('Origin',(9.5,-48.3249999999999,205.703616477488));
#6082=CARTESIAN_POINT('',(10.,-48.325,196.703616477488));
#6083=CARTESIAN_POINT('Origin',(9.5,-48.325,190.703616477488));
#6084=CARTESIAN_POINT('',(10.,-48.325,184.703616477488));
#6085=CARTESIAN_POINT('Origin',(9.5,-48.325,175.703616477487));
#6086=CARTESIAN_POINT('',(9.,-39.9950133901596,181.236366524243));
#6087=CARTESIAN_POINT('',(10.,-40.8280120511436,180.683091519567));
#6088=CARTESIAN_POINT('Origin',(9.,-48.325,175.703616477487));
#6089=CARTESIAN_POINT('Origin',(9.5,-35.8300200852393,184.002741547621));
#6090=CARTESIAN_POINT('',(9.,-33.4018054293462,179.631955167013));
#6091=CARTESIAN_POINT('',(10.,-32.9161624981675,178.757797890892));
#6092=CARTESIAN_POINT('Origin',(9.,-35.8300200852393,184.002741547621));
#6093=CARTESIAN_POINT('Origin',(9.5,-27.968035178038,182.078736965463));
#6094=CARTESIAN_POINT('',(9.,-28.2108566436273,182.515815603524));
#6095=CARTESIAN_POINT('Origin',(10.,-48.325,175.703616477487));
#6096=CARTESIAN_POINT('',(10.,-39.9950133901596,181.236366524243));
#6097=CARTESIAN_POINT('Origin',(10.,-35.8300200852393,184.002741547621));
#6098=CARTESIAN_POINT('',(10.,-33.4018054293462,179.631955167013));
#6099=CARTESIAN_POINT('Origin',(10.,-38.3920399215723,176.859602671332));
#6100=CARTESIAN_POINT('',(10.,-21.3402305555871,186.332830096879));
#6101=CARTESIAN_POINT('Origin',(10.,-23.7684452114802,190.703616477487));
#6102=CARTESIAN_POINT('Origin',(9.5,15.4821432852372,175.189507954358));
#6103=CARTESIAN_POINT('',(9.,14.6597694444128,175.074402858095));
#6104=CARTESIAN_POINT('',(9.,14.6597694444128,175.074402858095));
#6105=CARTESIAN_POINT('',(9.,-5.89678534410664,186.494711073939));
#6106=CARTESIAN_POINT('',(10.,-5.41114241292802,187.36886835006));
#6107=CARTESIAN_POINT('',(9.,15.2393218196479,174.752429316297));
#6108=CARTESIAN_POINT('Origin',(9.5,12.2315547885196,170.703616477487));
#6109=CARTESIAN_POINT('Origin',(9.,12.2315547885196,170.703616477487));
#6110=CARTESIAN_POINT('',(9.,12.2315547885196,165.703616477487));
#6111=CARTESIAN_POINT('Origin',(9.5,-28.2510924647533,165.203616477487));
#6112=CARTESIAN_POINT('',(9.,-28.8815547885195,165.703616477487));
#6113=CARTESIAN_POINT('Origin',(9.5,-28.8815547885195,170.703616477487));
#6114=CARTESIAN_POINT('',(9.,-31.3097694444127,175.074402858095));
#6115=CARTESIAN_POINT('Origin',(9.5,-12.2060508204838,186.259559323666));
#6116=CARTESIAN_POINT('',(9.,-10.753214655893,186.494711073939));
#6117=CARTESIAN_POINT('Origin',(9.5,-8.32499999999982,182.123924693331));
#6118=CARTESIAN_POINT('Origin',(9.,-8.32499999999982,182.123924693331));
#6119=CARTESIAN_POINT('Origin',(10.,12.2315547885196,170.703616477487));
#6120=CARTESIAN_POINT('',(10.,14.6597694444128,175.074402858095));
#6121=CARTESIAN_POINT('Origin',(10.,31.5271849295065,165.703616477487));
#6122=CARTESIAN_POINT('',(10.,-5.89678534410664,186.494711073939));
#6123=CARTESIAN_POINT('Origin',(9.5,-12.9345152172518,190.430692499233));
#6124=CARTESIAN_POINT('',(9.,-5.89678534410663,194.912521881035));
#6125=CARTESIAN_POINT('',(10.,15.1454123755916,205.458672820758));
#6126=CARTESIAN_POINT('Origin',(9.5,-8.32499999999979,199.283308261643));
#6127=CARTESIAN_POINT('',(9.,-10.753214655893,194.912521881035));
#6128=CARTESIAN_POINT('Origin',(9.,-8.32499999999979,199.283308261643));
#6129=CARTESIAN_POINT('',(9.,-10.753214655893,194.912521881035));
#6130=CARTESIAN_POINT('Origin',(9.5,-23.6415772475014,201.500743868541));
#6131=CARTESIAN_POINT('',(9.,-31.3097694444127,206.33283009688));
#6132=CARTESIAN_POINT('',(9.,-31.3097694444127,206.33283009688));
#6133=CARTESIAN_POINT('',(9.,-23.398755781912,201.937822506601));
#6134=CARTESIAN_POINT('Origin',(9.5,-28.8815547885195,210.703616477487));
#6135=CARTESIAN_POINT('Origin',(9.,-28.8815547885195,210.703616477487));
#6136=CARTESIAN_POINT('',(9.,-28.8815547885195,215.703616477487));
#6137=CARTESIAN_POINT('Origin',(9.5,11.6010924647534,216.203616477487));
#6138=CARTESIAN_POINT('',(9.,12.2315547885198,215.703616477487));
#6139=CARTESIAN_POINT('Origin',(9.5,12.2315547885198,210.703616477487));
#6140=CARTESIAN_POINT('Origin',(10.,-48.1771849295065,215.703616477487));
#6141=CARTESIAN_POINT('',(10.,-31.3097694444127,206.33283009688));
#6142=CARTESIAN_POINT('',(10.,-10.753214655893,194.912521881035));
#6143=CARTESIAN_POINT('Origin',(10.,-8.32499999999979,199.283308261643));
#6144=CARTESIAN_POINT('Origin',(9.5,2.82746914030218,194.611514857436));
#6145=CARTESIAN_POINT('',(9.,16.7518054293466,201.775277787961));
#6146=CARTESIAN_POINT('',(9.,3.0702906058915,194.174436219375));
#6147=CARTESIAN_POINT('',(9.,16.7518054293466,201.775277787961));
#6148=CARTESIAN_POINT('',(9.,-3.17718492950633,190.703616477487));
#6149=CARTESIAN_POINT('Origin',(9.5,19.1800200852398,197.404491407353));
#6150=CARTESIAN_POINT('',(9.,23.3450133901598,200.170866430732));
#6151=CARTESIAN_POINT('Origin',(9.,19.1800200852398,197.404491407353));
#6152=CARTESIAN_POINT('',(9.,23.3450133901598,200.170866430732));
#6153=CARTESIAN_POINT('Origin',(9.5,31.6749999999998,205.703616477488));
#6154=CARTESIAN_POINT('',(9.,31.6749999999999,195.703616477488));
#6155=CARTESIAN_POINT('Origin',(9.,31.6749999999998,205.703616477488));
#6156=CARTESIAN_POINT('Origin',(9.5,31.675,190.703616477488));
#6157=CARTESIAN_POINT('',(9.,31.675,185.703616477487));
#6158=CARTESIAN_POINT('Origin',(9.5,31.675,175.703616477487));
#6159=CARTESIAN_POINT('',(9.,23.3450133901595,181.236366524243));
#6160=CARTESIAN_POINT('Origin',(9.5,19.1800200852393,184.002741547621));
#6161=CARTESIAN_POINT('',(9.,16.7518054293461,179.631955167013));
#6162=CARTESIAN_POINT('Origin',(9.5,-1.14157724750128,189.000743868541));
#6163=CARTESIAN_POINT('Origin',(10.,31.6749999999998,205.703616477488));
#6164=CARTESIAN_POINT('',(10.,23.3450133901598,200.170866430732));
#6165=CARTESIAN_POINT('Origin',(10.,19.1800200852398,197.404491407353));
#6166=CARTESIAN_POINT('',(10.,16.7518054293466,201.775277787961));
#6167=CARTESIAN_POINT('Origin',(10.,21.7420399215722,204.547630283642));
#6168=CARTESIAN_POINT('Origin',(10.,-8.32499999999982,182.123924693331));
#6169=CARTESIAN_POINT('Origin',(10.,-28.8815547885195,210.703616477487));
#6170=CARTESIAN_POINT('Origin',(10.,-40.6500000000001,120.703616477487));
#6171=CARTESIAN_POINT('',(10.,-40.6500000000001,150.703616477487));
#6172=CARTESIAN_POINT('Origin',(10.,-50.6500000000001,150.703616477487));
#6173=CARTESIAN_POINT('Origin',(10.,31.6749999999998,205.703616477488));
#6174=CARTESIAN_POINT('',(10.,31.6749999999998,209.203616477488));
#6175=CARTESIAN_POINT('Origin',(10.,31.675,175.703616477487));
#6176=CARTESIAN_POINT('',(10.,31.675,179.203616477487));
#6177=CARTESIAN_POINT('Origin',(10.,-48.3249999999999,205.703616477488));
#6178=CARTESIAN_POINT('',(10.,-48.3249999999999,209.203616477488));
#6179=CARTESIAN_POINT('Origin',(10.,-48.325,175.703616477487));
#6180=CARTESIAN_POINT('',(10.,-48.325,179.203616477487));
#6181=CARTESIAN_POINT('',(0.,0.,0.));
#6182=CARTESIAN_POINT('Origin',(6.,-36.825,112.1));
#6183=CARTESIAN_POINT('',(10.,-37.825,112.1));
#6184=CARTESIAN_POINT('',(10.,-36.825,113.1));
#6185=CARTESIAN_POINT('Origin',(10.,-36.825,112.1));
#6186=CARTESIAN_POINT('',(0.,-36.825,113.1));
#6187=CARTESIAN_POINT('',(6.,-36.825,113.1));
#6188=CARTESIAN_POINT('',(0.,-37.825,112.1));
#6189=CARTESIAN_POINT('Origin',(0.,-36.825,112.1));
#6190=CARTESIAN_POINT('',(6.,-37.825,112.1));
#6191=CARTESIAN_POINT('Origin',(0.,-32.825,63.1));
#6192=CARTESIAN_POINT('',(0.,-33.825,113.1));
#6193=CARTESIAN_POINT('',(0.,37.825,113.1));
#6194=CARTESIAN_POINT('',(0.,-32.825,112.1));
#6195=CARTESIAN_POINT('Origin',(0.,-33.825,112.1));
#6196=CARTESIAN_POINT('',(0.,-32.825,98.1));
#6197=CARTESIAN_POINT('',(0.,-32.825,80.6));
#6198=CARTESIAN_POINT('',(0.,-27.825,98.1));
#6199=CARTESIAN_POINT('',(0.,-30.325,98.1));
#6200=CARTESIAN_POINT('',(0.,-27.825,112.1));
#6201=CARTESIAN_POINT('',(0.,-27.825,88.1));
#6202=CARTESIAN_POINT('',(0.,-26.825,113.1));
#6203=CARTESIAN_POINT('Origin',(0.,-26.825,112.1));
#6204=CARTESIAN_POINT('',(0.,-23.825,113.1));
#6205=CARTESIAN_POINT('',(0.,37.825,113.1));
#6206=CARTESIAN_POINT('',(0.,-22.825,112.1));
#6207=CARTESIAN_POINT('Origin',(0.,-23.825,112.1));
#6208=CARTESIAN_POINT('',(0.,-22.825,78.1));
#6209=CARTESIAN_POINT('',(0.,-22.825,65.6));
#6210=CARTESIAN_POINT('',(0.,-12.825,68.1));
#6211=CARTESIAN_POINT('Origin',(0.,-12.825,78.1));
#6212=CARTESIAN_POINT('',(0.,12.825,68.1));
#6213=CARTESIAN_POINT('',(0.,-37.825,68.1));
#6214=CARTESIAN_POINT('',(0.,22.825,78.1));
#6215=CARTESIAN_POINT('Origin',(0.,12.825,78.1));
#6216=CARTESIAN_POINT('',(0.,22.825,112.1));
#6217=CARTESIAN_POINT('',(0.,22.825,88.1));
#6218=CARTESIAN_POINT('',(0.,23.825,113.1));
#6219=CARTESIAN_POINT('Origin',(0.,23.825,112.1));
#6220=CARTESIAN_POINT('',(0.,26.825,113.1));
#6221=CARTESIAN_POINT('',(0.,37.825,113.1));
#6222=CARTESIAN_POINT('',(0.,27.825,112.1));
#6223=CARTESIAN_POINT('Origin',(0.,26.825,112.1));
#6224=CARTESIAN_POINT('',(0.,27.825,98.1));
#6225=CARTESIAN_POINT('',(0.,27.825,80.6));
#6226=CARTESIAN_POINT('',(0.,32.825,98.1));
#6227=CARTESIAN_POINT('',(0.,2.22044604925031E-15,98.1));
#6228=CARTESIAN_POINT('',(0.,32.825,112.1));
#6229=CARTESIAN_POINT('',(0.,32.825,88.1));
#6230=CARTESIAN_POINT('',(0.,33.825,113.1));
#6231=CARTESIAN_POINT('Origin',(0.,33.825,112.1));
#6232=CARTESIAN_POINT('',(0.,36.825,113.1));
#6233=CARTESIAN_POINT('',(0.,37.825,113.1));
#6234=CARTESIAN_POINT('',(0.,37.825,112.1));
#6235=CARTESIAN_POINT('Origin',(0.,36.825,112.1));
#6236=CARTESIAN_POINT('',(0.,37.825,58.1));
#6237=CARTESIAN_POINT('',(0.,37.825,58.1));
#6238=CARTESIAN_POINT('',(0.,-37.825,58.1));
#6239=CARTESIAN_POINT('',(0.,-27.825,58.1));
#6240=CARTESIAN_POINT('',(0.,-37.825,68.1));
#6241=CARTESIAN_POINT('',(0.,32.825,65.1));
#6242=CARTESIAN_POINT('Origin',(0.,32.825,63.1));
#6243=CARTESIAN_POINT('',(0.,-32.825,65.1));
#6244=CARTESIAN_POINT('Origin',(0.,-32.825,63.1));
#6245=CARTESIAN_POINT('Origin',(5.,0.,113.1));
#6246=CARTESIAN_POINT('',(10.,-33.825,113.1));
#6247=CARTESIAN_POINT('',(10.,-37.825,113.1));
#6248=CARTESIAN_POINT('',(7.5,-33.825,113.1));
#6249=CARTESIAN_POINT('Origin',(7.5,-33.825,112.1));
#6250=CARTESIAN_POINT('',(10.,-32.825,112.1));
#6251=CARTESIAN_POINT('Origin',(10.,-33.825,112.1));
#6252=CARTESIAN_POINT('',(7.5,-32.825,112.1));
#6253=CARTESIAN_POINT('Origin',(7.5,-26.825,112.1));
#6254=CARTESIAN_POINT('',(10.,-27.825,112.1));
#6255=CARTESIAN_POINT('',(10.,-26.825,113.1));
#6256=CARTESIAN_POINT('Origin',(10.,-26.825,112.1));
#6257=CARTESIAN_POINT('',(7.5,-26.825,113.1));
#6258=CARTESIAN_POINT('',(7.5,-27.825,112.1));
#6259=CARTESIAN_POINT('Origin',(5.,0.,113.1));
#6260=CARTESIAN_POINT('',(10.,-23.825,113.1));
#6261=CARTESIAN_POINT('',(10.,-37.825,113.1));
#6262=CARTESIAN_POINT('',(7.5,-23.825,113.1));
#6263=CARTESIAN_POINT('Origin',(7.5,-23.825,112.1));
#6264=CARTESIAN_POINT('',(10.,-22.825,112.1));
#6265=CARTESIAN_POINT('Origin',(10.,-23.825,112.1));
#6266=CARTESIAN_POINT('',(7.5,-22.825,112.1));
#6267=CARTESIAN_POINT('Origin',(7.5,23.825,112.1));
#6268=CARTESIAN_POINT('',(10.,22.825,112.1));
#6269=CARTESIAN_POINT('',(10.,23.825,113.1));
#6270=CARTESIAN_POINT('Origin',(10.,23.825,112.1));
#6271=CARTESIAN_POINT('',(7.5,23.825,113.1));
#6272=CARTESIAN_POINT('',(7.5,22.825,112.1));
#6273=CARTESIAN_POINT('Origin',(5.,0.,113.1));
#6274=CARTESIAN_POINT('',(10.,26.825,113.1));
#6275=CARTESIAN_POINT('',(10.,-37.825,113.1));
#6276=CARTESIAN_POINT('',(7.5,26.825,113.1));
#6277=CARTESIAN_POINT('Origin',(7.5,26.825,112.1));
#6278=CARTESIAN_POINT('',(10.,27.825,112.1));
#6279=CARTESIAN_POINT('Origin',(10.,26.825,112.1));
#6280=CARTESIAN_POINT('',(7.5,27.825,112.1));
#6281=CARTESIAN_POINT('Origin',(7.5,33.825,112.1));
#6282=CARTESIAN_POINT('',(10.,32.825,112.1));
#6283=CARTESIAN_POINT('',(10.,33.825,113.1));
#6284=CARTESIAN_POINT('Origin',(10.,33.825,112.1));
#6285=CARTESIAN_POINT('',(7.5,33.825,113.1));
#6286=CARTESIAN_POINT('',(7.5,32.825,112.1));
#6287=CARTESIAN_POINT('Origin',(10.,32.825,113.1));
#6288=CARTESIAN_POINT('',(10.,32.825,98.1));
#6289=CARTESIAN_POINT('',(10.,32.825,98.1));
#6290=CARTESIAN_POINT('',(10.,32.825,56.55));
#6291=CARTESIAN_POINT('',(6.99999427617797,32.825,108.1));
#6292=CARTESIAN_POINT('Origin',(4.99999427617798,32.825,108.1));
#6293=CARTESIAN_POINT('Origin',(2.5,36.825,112.1));
#6294=CARTESIAN_POINT('',(10.,36.825,113.1));
#6295=CARTESIAN_POINT('',(2.5,36.825,113.1));
#6296=CARTESIAN_POINT('',(10.,37.825,112.1));
#6297=CARTESIAN_POINT('Origin',(10.,36.825,112.1));
#6298=CARTESIAN_POINT('',(2.5,37.825,112.1));
#6299=CARTESIAN_POINT('Origin',(0.,37.825,58.1));
#6300=CARTESIAN_POINT('',(10.,37.825,-63.1));
#6301=CARTESIAN_POINT('',(10.,37.825,-68.1));
#6302=CARTESIAN_POINT('',(0.,37.825,-63.1));
#6303=CARTESIAN_POINT('',(3.5,37.825,-63.1));
#6304=CARTESIAN_POINT('',(0.,37.825,-58.1));
#6305=CARTESIAN_POINT('',(0.,37.825,-58.1));
#6306=CARTESIAN_POINT('',(7.,37.825,-58.1));
#6307=CARTESIAN_POINT('',(0.,37.825,-58.1));
#6308=CARTESIAN_POINT('',(7.,37.825,58.1));
#6309=CARTESIAN_POINT('',(7.,37.825,-68.1));
#6310=CARTESIAN_POINT('',(0.,37.825,58.1));
#6311=CARTESIAN_POINT('',(6.99999427617797,37.825,108.1));
#6312=CARTESIAN_POINT('Origin',(4.99999427617798,37.825,108.1));
#6313=CARTESIAN_POINT('Origin',(7.,-32.825,-63.1));
#6314=CARTESIAN_POINT('',(10.,-32.825,-68.1));
#6315=CARTESIAN_POINT('',(10.,-37.825,-63.1));
#6316=CARTESIAN_POINT('Origin',(10.,-32.825,-63.1));
#6317=CARTESIAN_POINT('',(0.,-37.825,-63.1));
#6318=CARTESIAN_POINT('',(7.,-37.825,-63.1));
#6319=CARTESIAN_POINT('',(0.,-32.825,-68.1));
#6320=CARTESIAN_POINT('Origin',(0.,-32.825,-63.1));
#6321=CARTESIAN_POINT('',(7.,-32.825,-68.1));
#6322=CARTESIAN_POINT('Origin',(7.,-37.825,-68.1));
#6323=CARTESIAN_POINT('',(0.,-27.825,-68.1));
#6324=CARTESIAN_POINT('',(0.,-37.825,-68.1));
#6325=CARTESIAN_POINT('',(7.,-27.825,-68.1));
#6326=CARTESIAN_POINT('',(0.,-27.825,-68.1));
#6327=CARTESIAN_POINT('',(7.,27.825,-68.1));
#6328=CARTESIAN_POINT('',(7.,-37.825,-68.1));
#6329=CARTESIAN_POINT('',(0.,27.825,-68.1));
#6330=CARTESIAN_POINT('',(0.,27.825,-68.1));
#6331=CARTESIAN_POINT('',(0.,32.825,-68.1));
#6332=CARTESIAN_POINT('',(0.,37.825,-68.1));
#6333=CARTESIAN_POINT('',(10.,32.825,-68.1));
#6334=CARTESIAN_POINT('',(3.5,32.825,-68.1));
#6335=CARTESIAN_POINT('',(10.,-37.825,-68.1));
#6336=CARTESIAN_POINT('Origin',(0.,-32.825,-63.1));
#6337=CARTESIAN_POINT('',(0.,-37.825,-58.1));
#6338=CARTESIAN_POINT('',(0.,-37.825,-58.1));
#6339=CARTESIAN_POINT('',(0.,-27.825,-58.1));
#6340=CARTESIAN_POINT('',(0.,-27.825,-58.1));
#6341=CARTESIAN_POINT('',(0.,-27.825,-68.1));
#6342=CARTESIAN_POINT('',(0.,-32.825,-61.1));
#6343=CARTESIAN_POINT('Origin',(0.,-32.825,-63.1));
#6344=CARTESIAN_POINT('Origin',(3.5,32.825,-63.1));
#6345=CARTESIAN_POINT('Origin',(10.,32.825,-63.1));
#6346=CARTESIAN_POINT('Origin',(0.,32.825,-63.1));
#6347=CARTESIAN_POINT('Origin',(0.,32.825,-63.1));
#6348=CARTESIAN_POINT('',(0.,27.825,-58.1));
#6349=CARTESIAN_POINT('',(0.,27.825,-68.1));
#6350=CARTESIAN_POINT('',(0.,27.825,-58.1));
#6351=CARTESIAN_POINT('',(0.,32.825,-61.1));
#6352=CARTESIAN_POINT('Origin',(0.,32.825,-63.1));
#6353=CARTESIAN_POINT('Origin',(7.,-27.825,-53.1));
#6354=CARTESIAN_POINT('',(7.,-27.825,-58.1));
#6355=CARTESIAN_POINT('',(7.,-32.825,-53.1));
#6356=CARTESIAN_POINT('Origin',(7.,-27.825,-53.1));
#6357=CARTESIAN_POINT('',(10.,-32.825,-53.1));
#6358=CARTESIAN_POINT('',(7.,-32.825,-53.1));
#6359=CARTESIAN_POINT('',(10.,-27.825,-58.1));
#6360=CARTESIAN_POINT('Origin',(10.,-27.825,-53.1));
#6361=CARTESIAN_POINT('',(7.,-27.825,-58.1));
#6362=CARTESIAN_POINT('Origin',(7.,-32.825,-58.1));
#6363=CARTESIAN_POINT('',(7.,-32.825,53.1));
#6364=CARTESIAN_POINT('',(7.,-32.825,68.1));
#6365=CARTESIAN_POINT('',(10.,-32.825,53.1));
#6366=CARTESIAN_POINT('',(3.5,-32.825,53.1));
#6367=CARTESIAN_POINT('',(10.,-32.825,68.1));
#6368=CARTESIAN_POINT('Origin',(7.,32.825,-58.1));
#6369=CARTESIAN_POINT('',(7.,-37.825,-58.1));
#6370=CARTESIAN_POINT('',(7.,16.4125,-58.1));
#6371=CARTESIAN_POINT('',(0.,-27.825,-58.1));
#6372=CARTESIAN_POINT('',(0.,-37.825,-58.1));
#6373=CARTESIAN_POINT('Origin',(7.,27.825,-53.1));
#6374=CARTESIAN_POINT('',(7.,27.825,-58.1));
#6375=CARTESIAN_POINT('',(7.,32.825,-53.1));
#6376=CARTESIAN_POINT('Origin',(7.,27.825,-53.1));
#6377=CARTESIAN_POINT('',(10.,27.825,-58.1));
#6378=CARTESIAN_POINT('',(7.,27.825,-58.1));
#6379=CARTESIAN_POINT('',(10.,32.825,-53.1));
#6380=CARTESIAN_POINT('Origin',(10.,27.825,-53.1));
#6381=CARTESIAN_POINT('',(7.,32.825,-53.1));
#6382=CARTESIAN_POINT('Origin',(7.,32.825,-58.1));
#6383=CARTESIAN_POINT('',(7.,13.9125,-58.1));
#6384=CARTESIAN_POINT('',(0.,27.825,-58.1));
#6385=CARTESIAN_POINT('Origin',(7.,32.825,-58.1));
#6386=CARTESIAN_POINT('',(10.,37.825,-58.1));
#6387=CARTESIAN_POINT('',(7.,37.825,-58.1));
#6388=CARTESIAN_POINT('Origin',(3.5,27.825,53.1));
#6389=CARTESIAN_POINT('',(7.,27.825,58.1));
#6390=CARTESIAN_POINT('',(7.,32.825,53.1));
#6391=CARTESIAN_POINT('Origin',(7.,27.825,53.1));
#6392=CARTESIAN_POINT('',(10.,32.825,53.1));
#6393=CARTESIAN_POINT('',(3.5,32.825,53.1));
#6394=CARTESIAN_POINT('',(10.,27.825,58.1));
#6395=CARTESIAN_POINT('Origin',(10.,27.825,53.1));
#6396=CARTESIAN_POINT('',(3.5,27.825,58.1));
#6397=CARTESIAN_POINT('Origin',(7.,32.825,58.1));
#6398=CARTESIAN_POINT('',(10.,32.825,-68.1));
#6399=CARTESIAN_POINT('',(7.,32.825,-68.1));
#6400=CARTESIAN_POINT('Origin',(3.5,-27.825,53.1));
#6401=CARTESIAN_POINT('',(7.,-27.825,58.1));
#6402=CARTESIAN_POINT('Origin',(7.,-27.825,53.1));
#6403=CARTESIAN_POINT('',(10.,-27.825,58.1));
#6404=CARTESIAN_POINT('',(3.5,-27.825,58.1));
#6405=CARTESIAN_POINT('Origin',(10.,-27.825,53.1));
#6406=CARTESIAN_POINT('Origin',(0.,27.825,58.1));
#6407=CARTESIAN_POINT('',(10.,37.825,58.1));
#6408=CARTESIAN_POINT('',(7.,-37.825,58.1));
#6409=CARTESIAN_POINT('',(7.,-13.9125,58.1));
#6410=CARTESIAN_POINT('',(0.,-37.825,58.1));
#6411=CARTESIAN_POINT('',(7.,27.825,58.1));
#6412=CARTESIAN_POINT('Origin',(10.,-12.825,78.1));
#6413=CARTESIAN_POINT('',(10.,-22.825,78.1));
#6414=CARTESIAN_POINT('',(10.,-12.825,68.1));
#6415=CARTESIAN_POINT('Origin',(10.,-12.825,78.1));
#6416=CARTESIAN_POINT('',(10.,-12.825,68.1));
#6417=CARTESIAN_POINT('',(10.,-22.825,78.1));
#6418=CARTESIAN_POINT('Origin',(10.,22.825,68.1));
#6419=CARTESIAN_POINT('',(10.,12.825,68.1));
#6420=CARTESIAN_POINT('',(10.,11.4125,68.1));
#6421=CARTESIAN_POINT('',(10.,12.825,68.1));
#6422=CARTESIAN_POINT('Origin',(10.,12.825,78.1));
#6423=CARTESIAN_POINT('',(10.,22.825,78.1));
#6424=CARTESIAN_POINT('Origin',(10.,12.825,78.1));
#6425=CARTESIAN_POINT('',(10.,22.825,78.1));
#6426=CARTESIAN_POINT('Origin',(10.,22.825,113.1));
#6427=CARTESIAN_POINT('',(10.,22.825,56.55));
#6428=CARTESIAN_POINT('',(6.99999427617797,22.825,108.1));
#6429=CARTESIAN_POINT('Origin',(4.99999427617798,22.825,108.1));
#6430=CARTESIAN_POINT('Origin',(4.99999427617798,37.825,108.1));
#6431=CARTESIAN_POINT('',(6.99999427617797,-22.825,108.1));
#6432=CARTESIAN_POINT('Origin',(4.99999427617798,-22.825,108.1));
#6433=CARTESIAN_POINT('',(6.99999427617797,-27.825,108.1));
#6434=CARTESIAN_POINT('',(6.99999427617797,37.825,108.1));
#6435=CARTESIAN_POINT('Origin',(4.99999427617798,-27.825,108.1));
#6436=CARTESIAN_POINT('Origin',(4.99999427617798,37.825,108.1));
#6437=CARTESIAN_POINT('',(6.99999427617797,37.825,108.1));
#6438=CARTESIAN_POINT('Origin',(4.99999427617798,37.825,108.1));
#6439=CARTESIAN_POINT('',(6.99999427617797,27.825,108.1));
#6440=CARTESIAN_POINT('Origin',(4.99999427617798,27.825,108.1));
#6441=CARTESIAN_POINT('',(6.99999427617797,37.825,108.1));
#6442=CARTESIAN_POINT('Origin',(4.99999427617798,37.825,108.1));
#6443=CARTESIAN_POINT('',(6.99999427617797,-32.825,108.1));
#6444=CARTESIAN_POINT('Origin',(4.99999427617798,-32.825,108.1));
#6445=CARTESIAN_POINT('',(6.99999427617797,-37.825,108.1));
#6446=CARTESIAN_POINT('',(6.99999427617797,37.825,108.1));
#6447=CARTESIAN_POINT('Origin',(4.99999427617798,-37.825,108.1));
#6448=CARTESIAN_POINT('Origin',(10.,-22.825,68.1));
#6449=CARTESIAN_POINT('',(10.,-22.825,34.05));
#6450=CARTESIAN_POINT('Origin',(10.,27.825,98.1));
#6451=CARTESIAN_POINT('',(10.,27.825,98.1));
#6452=CARTESIAN_POINT('',(10.,27.825,49.05));
#6453=CARTESIAN_POINT('',(10.,27.825,98.1));
#6454=CARTESIAN_POINT('Origin',(10.,32.825,98.1));
#6455=CARTESIAN_POINT('',(10.,16.4125,98.1));
#6456=CARTESIAN_POINT('Origin',(10.,-32.825,98.1));
#6457=CARTESIAN_POINT('',(10.,-32.825,98.1));
#6458=CARTESIAN_POINT('',(10.,-32.825,49.05));
#6459=CARTESIAN_POINT('',(10.,-32.825,98.1));
#6460=CARTESIAN_POINT('Origin',(10.,-27.825,98.1));
#6461=CARTESIAN_POINT('',(10.,-27.825,98.1));
#6462=CARTESIAN_POINT('',(10.,-13.9125,98.1));
#6463=CARTESIAN_POINT('',(10.,-27.825,98.1));
#6464=CARTESIAN_POINT('Origin',(10.,-27.825,113.1));
#6465=CARTESIAN_POINT('',(10.,-27.825,56.55));
#6466=CARTESIAN_POINT('Origin',(5.,0.,113.1));
#6467=CARTESIAN_POINT('',(10.,-37.825,113.1));
#6468=CARTESIAN_POINT('Origin',(10.,0.,0.));
#6469=CARTESIAN_POINT('',(10.,-37.825,68.1));
#6470=CARTESIAN_POINT('',(10.,32.825,65.1));
#6471=CARTESIAN_POINT('Origin',(10.,32.825,63.1));
#6472=CARTESIAN_POINT('',(10.,32.825,-61.1));
#6473=CARTESIAN_POINT('Origin',(10.,32.825,-63.1));
#6474=CARTESIAN_POINT('',(10.,-32.825,-61.1));
#6475=CARTESIAN_POINT('Origin',(10.,-32.825,-63.1));
#6476=CARTESIAN_POINT('',(10.,-32.825,65.1));
#6477=CARTESIAN_POINT('Origin',(10.,-32.825,63.1));
#6478=CARTESIAN_POINT('Origin',(0.,-27.825,-68.1));
#6479=CARTESIAN_POINT('',(7.,-27.825,-34.05));
#6480=CARTESIAN_POINT('Origin',(7.,0.,0.));
#6481=CARTESIAN_POINT('',(7.,27.825,-34.05));
#6482=CARTESIAN_POINT('Origin',(0.,27.825,-68.1));
#6483=CARTESIAN_POINT('Origin',(7.,0.,0.));
#6484=CARTESIAN_POINT('Origin',(7.,0.,0.));
#6485=CARTESIAN_POINT('',(7.,-37.825,58.1));
#6486=CARTESIAN_POINT('Origin',(7.,32.825,-63.1));
#6487=CARTESIAN_POINT('',(7.,32.825,-61.1));
#6488=CARTESIAN_POINT('Origin',(7.,-32.825,-63.1));
#6489=CARTESIAN_POINT('',(7.,-32.825,-61.1));
#6490=CARTESIAN_POINT('Origin',(7.,-32.825,63.1));
#6491=CARTESIAN_POINT('',(7.,-32.825,65.1));
#6492=CARTESIAN_POINT('Origin',(7.,-37.825,68.1));
#6493=CARTESIAN_POINT('Origin',(0.,32.825,63.1));
#6494=CARTESIAN_POINT('',(0.,32.825,65.1));
#6495=CARTESIAN_POINT('',(0.,0.,0.));
#6496=CARTESIAN_POINT('',(5.7238220207978E-6,-8.32499999999991,17.5358163219322));
#6497=UNCERTAINTY_MEASURE_WITH_UNIT(LENGTH_MEASURE(0.01),#6505,
'DISTANCE_ACCURACY_VALUE',
'Maximum model space distance between geometric entities at asserted c
onnectivities');
#6498=UNCERTAINTY_MEASURE_WITH_UNIT(LENGTH_MEASURE(0.01),#6505,
'DISTANCE_ACCURACY_VALUE',
'Maximum model space distance between geometric entities at asserted c
onnectivities');
#6499=UNCERTAINTY_MEASURE_WITH_UNIT(LENGTH_MEASURE(0.01),#6505,
'DISTANCE_ACCURACY_VALUE',
'Maximum model space distance between geometric entities at asserted c
onnectivities');
#6500=UNCERTAINTY_MEASURE_WITH_UNIT(LENGTH_MEASURE(0.01),#6505,
'DISTANCE_ACCURACY_VALUE',
'Maximum model space distance between geometric entities at asserted c
onnectivities');
#6501=(
GEOMETRIC_REPRESENTATION_CONTEXT(3)
GLOBAL_UNCERTAINTY_ASSIGNED_CONTEXT((#6497))
GLOBAL_UNIT_ASSIGNED_CONTEXT((#6505,#6507,#6508))
REPRESENTATION_CONTEXT('','3D')
);
#6502=(
GEOMETRIC_REPRESENTATION_CONTEXT(3)
GLOBAL_UNCERTAINTY_ASSIGNED_CONTEXT((#6498))
GLOBAL_UNIT_ASSIGNED_CONTEXT((#6505,#6507,#6508))
REPRESENTATION_CONTEXT('','3D')
);
#6503=(
GEOMETRIC_REPRESENTATION_CONTEXT(3)
GLOBAL_UNCERTAINTY_ASSIGNED_CONTEXT((#6499))
GLOBAL_UNIT_ASSIGNED_CONTEXT((#6505,#6507,#6508))
REPRESENTATION_CONTEXT('','3D')
);
#6504=(
GEOMETRIC_REPRESENTATION_CONTEXT(3)
GLOBAL_UNCERTAINTY_ASSIGNED_CONTEXT((#6500))
GLOBAL_UNIT_ASSIGNED_CONTEXT((#6505,#6507,#6508))
REPRESENTATION_CONTEXT('','3D')
);
#6505=(
LENGTH_UNIT()
NAMED_UNIT(*)
SI_UNIT(.MILLI.,.METRE.)
);
#6506=(
LENGTH_UNIT()
NAMED_UNIT(*)
SI_UNIT($,.METRE.)
);
#6507=(
NAMED_UNIT(*)
PLANE_ANGLE_UNIT()
SI_UNIT($,.RADIAN.)
);
#6508=(
NAMED_UNIT(*)
SI_UNIT($,.STERADIAN.)
SOLID_ANGLE_UNIT()
);
#6509=SHAPE_DEFINITION_REPRESENTATION(#6512,#6517);
#6510=SHAPE_DEFINITION_REPRESENTATION(#6513,#6518);
#6511=SHAPE_DEFINITION_REPRESENTATION(#6514,#6519);
#6512=PRODUCT_DEFINITION_SHAPE('',$,#6521);
#6513=PRODUCT_DEFINITION_SHAPE('',$,#6522);
#6514=PRODUCT_DEFINITION_SHAPE('',$,#6523);
#6515=PRODUCT_DEFINITION_SHAPE($,$,#17);
#6516=PRODUCT_DEFINITION_SHAPE($,$,#18);
#6517=SHAPE_REPRESENTATION('',(#3845,#4246,#4247),#6501);
#6518=SHAPE_REPRESENTATION('',(#3846),#6502);
#6519=SHAPE_REPRESENTATION('',(#4142),#6503);
#6520=PRODUCT_DEFINITION_CONTEXT('part definition',#6531,'design');
#6521=PRODUCT_DEFINITION('Holder','Holder v12',#6524,#6520);
#6522=PRODUCT_DEFINITION('ProfileMount','ProfileMount',#6525,#6520);
#6523=PRODUCT_DEFINITION('Component1','Component1',#6526,#6520);
#6524=PRODUCT_DEFINITION_FORMATION('',$,#6533);
#6525=PRODUCT_DEFINITION_FORMATION('',$,#6534);
#6526=PRODUCT_DEFINITION_FORMATION('',$,#6535);
#6527=PRODUCT_RELATED_PRODUCT_CATEGORY('Holder v12','Holder v12',(#6533));
#6528=PRODUCT_RELATED_PRODUCT_CATEGORY('ProfileMount','ProfileMount',(#6534));
#6529=PRODUCT_RELATED_PRODUCT_CATEGORY('Component1','Component1',(#6535));
#6530=APPLICATION_PROTOCOL_DEFINITION('international standard',
'automotive_design',2009,#6531);
#6531=APPLICATION_CONTEXT(
'Core Data for Automotive Mechanical Design Process');
#6532=PRODUCT_CONTEXT('part definition',#6531,'mechanical');
#6533=PRODUCT('Holder','Holder v12',$,(#6532));
#6534=PRODUCT('ProfileMount','ProfileMount',$,(#6532));
#6535=PRODUCT('Component1','Component1',$,(#6532));
#6536=PRESENTATION_STYLE_ASSIGNMENT((#6537));
#6537=SURFACE_STYLE_USAGE(.BOTH.,#6538);
#6538=SURFACE_SIDE_STYLE('',(#6539));
#6539=SURFACE_STYLE_FILL_AREA(#6540);
#6540=FILL_AREA_STYLE('Steel - Satin',(#6541));
#6541=FILL_AREA_STYLE_COLOUR('Steel - Satin',#6542);
#6542=COLOUR_RGB('Steel - Satin',0.627450980392157,0.627450980392157,0.627450980392157);
ENDSEC;
END-ISO-10303-21;
