# Supplementary material for: An open source extrusion bioprinter based on the E3D motion system and tool changer to enable FRESH and multimaterial bioprinting
Source: Sci Rep. 2021 Nov 3;11:21547. doi: 10.1038/s41598-021-00931-1 (PMC8566469; doi:10.1038/s41598-021-00931-1)
Supplement: Supplementary file 3 — Supplementary Information 3. [file 41598_2021_931_MOESM3_ESM.zip]

Archive with 90 entries (78 files):
- Slicing profiles, configuration files and macros/
- Slicing profiles, configuration files and macros/.DS_Store
- __MACOSX/
- __MACOSX/Slicing profiles, configuration files and macros/
- __MACOSX/Slicing profiles, configuration files and macros/._.DS_Store
- Slicing profiles, configuration files and macros/Duet system files/
- Slicing profiles, configuration files and macros/Duet system files/.DS_Store
- __MACOSX/Slicing profiles, configuration files and macros/Duet system files/
- __MACOSX/Slicing profiles, configuration files and macros/Duet system files/._.DS_Store
- Slicing profiles, configuration files and macros/Duet system files/System files/
- Slicing profiles, configuration files and macros/Duet system files/System files/stop.g
- Slicing profiles, configuration files and macros/Duet system files/System files/sleep.g
- Slicing profiles, configuration files and macros/Duet system files/System files/DuetMaestroFirmware.bin
- Slicing profiles, configuration files and macros/Duet system files/System files/Duet3_SDiap32_MB6HC.bin
- Slicing profiles, configuration files and macros/Duet system files/System files/config.g.bak
- Slicing profiles, configuration files and macros/Duet system files/System files/Duet2CombinedFirmware.bin
- Slicing profiles, configuration files and macros/Duet system files/System files/tpost1.g
- Slicing profiles, configuration files and macros/Duet system files/System files/tpre3.g
- Slicing profiles, configuration files and macros/Duet system files/System files/tfree3.g
- Slicing profiles, configuration files and macros/Duet system files/System files/Duet3Firmware_EXP3HC.bin
- Slicing profiles, configuration files and macros/Duet system files/System files/resume.g
- Slicing profiles, configuration files and macros/Duet system files/System files/prime.g
- Slicing profiles, configuration files and macros/Duet system files/System files/config.g
- Slicing profiles, configuration files and macros/Duet system files/System files/Duet2_SDiap32_Maestro.bin
- Slicing profiles, configuration files and macros/Duet system files/System files/Duet3Firmware_Mini5plus.uf2
- Slicing profiles, configuration files and macros/Duet system files/System files/Duet2CombinedIAP.bin
- Slicing profiles, configuration files and macros/Duet system files/System files/DuetWiFiServer.bin
- Slicing profiles, configuration files and macros/Duet system files/System files/config-override.g
- Slicing profiles, configuration files and macros/Duet system files/System files/Duet3Firmware_MB6HC.bin
- Slicing profiles, configuration files and macros/Duet system files/System files/homez.g
- Slicing profiles, configuration files and macros/Duet system files/System files/config.json
- Slicing profiles, configuration files and macros/Duet system files/System files/tpre0.g
- Slicing profiles, configuration files and macros/Duet system files/System files/tpost2.g
- Slicing profiles, configuration files and macros/Duet system files/System files/tfree0.g
- Slicing profiles, configuration files and macros/Duet system files/System files/DuetMaestroIAP.bin
- Slicing profiles, configuration files and macros/Duet system files/System files/pause.g
- Slicing profiles, configuration files and macros/Duet system files/System files/bed.g
- Slicing profiles, configuration files and macros/Duet system files/System files/heightmap.csv
- Slicing profiles, configuration files and macros/Duet system files/System files/homey.g
- Slicing profiles, configuration files and macros/Duet system files/System files/Duet3Firmware_TOOL1LC.bin
- Slicing profiles, configuration files and macros/Duet system files/System files/homeall.g
- Slicing profiles, configuration files and macros/Duet system files/System files/Duet3Firmware_EXP1XD.bin
- Slicing profiles, configuration files and macros/Duet system files/System files/Duet3_SDiap32_Mini5plus.bin
- Slicing profiles, configuration files and macros/Duet system files/System files/tfree1.g
- Slicing profiles, configuration files and macros/Duet system files/System files/tpost3.g
- Slicing profiles, configuration files and macros/Duet system files/System files/tpre1.g
- Slicing profiles, configuration files and macros/Duet system files/System files/Duet3_SDiap_MB6HC.bin
- Slicing profiles, configuration files and macros/Duet system files/System files/Duet2Firmware_SBC.bin
- Slicing profiles, configuration files and macros/Duet system files/System files/cancel.g
- Slicing profiles, configuration files and macros/Duet system files/System files/homex.g
- Slicing profiles, configuration files and macros/Duet system files/System files/resurrect.g
- Slicing profiles, configuration files and macros/Duet system files/System files/dwc2settings.json
- Slicing profiles, configuration files and macros/Duet system files/System files/homec.g
- Slicing profiles, configuration files and macros/Duet system files/System files/Duet2_SDiap32_WiFiEth.bin
- Slicing profiles, configuration files and macros/Duet system files/System files/tfree2.g
- Slicing profiles, configuration files and macros/Duet system files/System files/tpre2.g
- Slicing profiles, configuration files and macros/Duet system files/System files/tpost0.g
- Slicing profiles, configuration files and macros/Duet system files/System files/dwc-settings.json
- Slicing profiles, configuration files and macros/Duet system files/System files/iap4s.bin
- Slicing profiles, configuration files and macros/Duet system files/System files/iap4e.bin
- Slicing profiles, configuration files and macros/Duet system files/System files/homedelta.g
- Slicing profiles, configuration files and macros/Duet system files/System files/brush.g
- Slicing profiles, configuration files and macros/Duet system files/System files/purge.g
- Slicing profiles, configuration files and macros/Duet system files/Macros/
- Slicing profiles, configuration files and macros/Duet system files/Macros/Zero Z axis
- __MACOSX/Slicing profiles, configuration files and macros/Duet system files/Macros/
- __MACOSX/Slicing profiles, configuration files and macros/Duet system files/Macros/._Zero Z axis
- Slicing profiles, configuration files and macros/Duet system files/Macros/Coupler - Lock
- __MACOSX/Slicing profiles, configuration files and macros/Duet system files/Macros/._Coupler - Lock
- Slicing profiles, configuration files and macros/Duet system files/Macros/Z-offset macro - T0 vs T1
- Slicing profiles, configuration files and macros/Duet system files/Macros/Coupler - Unlock
- __MACOSX/Slicing profiles, configuration files and macros/Duet system files/Macros/._Coupler - Unlock
- Slicing profiles, configuration files and macros/Duet system files/Macros/Z Probe
- __MACOSX/Slicing profiles, configuration files and macros/Duet system files/Macros/._Z Probe
- Slicing profiles, configuration files and macros/Duet system files/Macros/T1/
- Slicing profiles, configuration files and macros/Duet system files/Macros/T1/T1 - Select
- Slicing profiles, configuration files and macros/Duet system files/Macros/T1/T1 - Deselect
- Slicing profiles, configuration files and macros/Duet system files/Macros/T1/T1 - Pickup
- Slicing profiles, configuration files and macros/Duet system files/Macros/T1/T1 - Leave
- Slicing profiles, configuration files and macros/Duet system files/Macros/T0/
- Slicing profiles, configuration files and macros/Duet system files/Macros/T0/T0 - Select
- Slicing profiles, configuration files and macros/Duet system files/Macros/T0/T0-Pickup
- Slicing profiles, configuration files and macros/Duet system files/Macros/T0/T0 - Deselect
- Slicing profiles, configuration files and macros/Duet system files/Macros/T0/T0-Leave
- Slicing profiles, configuration files and macros/Simplify3D profiles/
- Slicing profiles, configuration files and macros/Simplify3D profiles/Hamilton 1001-TLL Profile.fff
- __MACOSX/Slicing profiles, configuration files and macros/Simplify3D profiles/
- __MACOSX/Slicing profiles, configuration files and macros/Simplify3D profiles/._Hamilton 1001-TLL Profile.fff
- Slicing profiles, configuration files and macros/Simplify3D profiles/Hamilton 1725 -TLL Profile.fff
- Slicing profiles, configuration files and macros/Simplify3D profiles/Hamilton 1005-TLL Profile.fff
