# Supplementary material for: An open source extrusion bioprinter based on the E3D motion system and tool changer to enable FRESH and multimaterial bioprinting
Source: Sci Rep. 2021 Nov 3;11:21547. doi: 10.1038/s41598-021-00931-1 (PMC8566469; doi:10.1038/s41598-021-00931-1)
Supplement: Supplementary file 3 — Supplementary Information 3. [file 41598_2021_931_MOESM3_ESM.zip › Slicing profiles, configuration files and macros/Duet system files/System files/stop.g]

; stop.g
; called when M0 (Stop) is run (e.g. when a print from SD card is cancelled)
;
; generated by RepRapFirmware Configuration Tool on Tue Oct 09 2018 22:48:27 GMT+0200 (Central European Summer Time)
