# Supplementary material for: An open source extrusion bioprinter based on the E3D motion system and tool changer to enable FRESH and multimaterial bioprinting
Source: Sci Rep. 2021 Nov 3;11:21547. doi: 10.1038/s41598-021-00931-1 (PMC8566469; doi:10.1038/s41598-021-00931-1)
Supplement: Supplementary file 3 — Supplementary Information 3. [file 41598_2021_931_MOESM3_ESM.zip › Slicing profiles, configuration files and macros/Duet system files/System files/config.g.bak]

; Configurat; Configuration file for Duet WiFi / Ethernet
; executed by the firmware on start-up


; General preferences
G90                                            ; send absolute coordinates...
M83                                            ; ...but relative extruder moves
M550 P"Toolchanger Bioprinter"                 ; set printer name
M669 K1                                        ; select CoreXY mode

; Network
;M551 P"3D-prin7ing"                            ; set password
M552 S0						; Enable Networking
M589 S"Toolchanger Bioprinter2" P"3D-prin7ing" I192.168.123.111
M552 S2                                        ; enable network access point
M586 P0 S1                                     ; enable HTTP
M586 P1 S0                                     ; disable FTP
M586 P2 S0                                     ; disable Telnet


; Drive direction
M569 P0 S0 						; Drive 0 X
M569 P1 S0 						; Drive 1 Y
M569 P2 S1 						; Drive 2 Z
M569 P3 S0 						; Drive 3 E0
M569 P4 S0 						; Drive 4 E1
M569 P5 S0 						; Drive 5 E2
M569 P6 S1 						; Drive 6 E3
M569 P7 S1 						; Drive 7 T1
M569 P8 S0 						; Drive 8 T0
M569 P9 S0 						; Drive 9 COUPLER


M584 X0 Y1 Z2 C9 E3:7:8					; Apply custom drive mapping
M350 X16 Y16 Z16 E16 I1					; Configure microstepping with interpolation
M92 X100 Y100 Z1600 C100 E500:4031.5:4031.5		; Set steps per mm
M566 X400 Y400 Z8 C2 E2:2:2				; Set maximum instantaneous speed changes (mm/min)
M203 X35000 Y35000 Z1200 U5000 C5000 E5000:5000:5000	; Set maximum speeds (mm/min)
M201 X3000 Y3000 Z400 C400 E2500:2500:2500		; Set accelerations (mm/s^2)
M906 X2000 Y2000 Z1330 C400 U400 E1000:1000:1000 I30 	; Set motor currents (mA) and motor idle factor in percent
M84 S120 						; Set idle timeout

; Axis Limits

M208 X-35 Y-49 Z0 C0 S1                          ; set axis minima
M208 X328.5 Y243 Z300 C500 S0                   ; set axis maxima

; Endstops
M574 X1 S3         	                       ; configure active-high endstop for low end on X via pin xstop
M574 Y1 S3	                               ; configure active-high endstop for low end on Y via pin ystop
M574 Z1 S1 P"zstop+e1stop" 	               ; configure Z-probe endstop for low end on Z


; Z-Probe
M558 P7 X0 Y0 Z2 H3 F360 I0 T20000 			; Set Z probe type to switch, the axes for which it is used and the dive height + speeds
M557 X10:290 Y20:180 S40 				; Define mesh grid
						

;Stall Detection
M915 C S5 F0 H200 R4700					; Coupler

;Stall Detection
M915 X Y S5 F0 H400 R4700				; X / Y Axes

; Heaters
;M305 P0 T100000 B4138 C0 				; Set thermistor 
;M143 H-1 S225 						; Set temperature limit for heater 0 to 225C
M140 H-1

M305 S"SyringeTool" P1 R4700 T100000 B4388 			; Set thermistor
;M143 H1 S300 						; Set temperature limit for heater 1 to 300C
M143 S300 						; Set temperature limit for heater 1 to 300C

M305 S"MixingTool" P2 R4700 T100000 B4388			; Set thermistor
M143 H2 S300 						; Set temperature limit for heater 2 to 300C

M305 S"T2" P3 R4700 T100000 B4388			;Set thermistor
M143 H3 S300 						; Set temperature limit for heater 3 to 300C

M305 S"T3" P4 R4700 T100000 B4388 			; Set thermistor 
M143 H4 S300 						; Set temperature limit for heater 4 to 300C


; Tools
M563 P0 S"SyringeTool T0" D2 				; Define tool 0
:G10 P0 X3.5 Y47 Z0 					; Reset tool 0 axis offsets
G10 P0 X0 Y0 Z0 
G10 P0 R0 S0 						; Reset initial tool 0 active and standby temperatures to 0C

M563 P1 S"SyringeTool T1" D1
;M567 P1 E0.5:0.5					; Define tool 1
;G10 P1 X1.5 Y-1 Z0 					; Reset tool 1 axis offsets
G10 P1 X0 Y0 Z0 					; Reset tool 1 axis offsets
G10 P1 R0 S0 						; Reset initial tool 1 active and standby temperatures to 0C

;M563 P2 S"Mixing tool" D1:2 					; Define tool 2
M567 P2 E0.5:0.5
G10 P2 X0 Y0 Z0 					; Reset tool 2 axis offsets
G10 P2 R0 S0 						; Reset initial tool 2 active and standby temperatures to 0C

;M563 P3 S"T3" D3 H4 					; Define tool 3
G10 P3 X0 Y0 Z0 					; Reset tool 3 axis offsets
G10 P3 R0 S0 						; Reset initial tool 3 active and standby temperatures to 0C

; Fans

M950 F0 C"duex.fan7" Q500                      ; create fan 0 on pin duex.fan7 and set its frequency
M106 P0 S0 H-1                                 ; set fan 0 value. Thermostatic control is turned off

;M106 P0 S0						; UNUSED
;M106 P1 S255 H1 T70					; T0 HE
;M106 P2 S0						; T0 PCF
;M106 P3 S255 H2 T70 					; T1 HE
;M106 P4 S0						; T1 PCF 
;M106 P5 S255 H3 T70 					; T2 HE 
;M106 P6 S0 						; T2 PCF
;M106 P7 S255 H4 T70					; T3 HE
;M106 P8 S0						; T3 PCF

M593 F50						; cancel ringing at 50Hz (https://forum.e3d-online.com/threads/accelerometer-and-resonance-measurements-of-the-motion-system.3445/)
;M376 H15						; bed compensation taper

;tool offsets
;G10 P0 X-9 Y39 Z-5					; T0
;G10 P1 X-9 Y39 Z-5					; T1
;G10 P2 X-9 Y39 Z-5					; T2
;G10 P3 X-9 Y39 Z-5					; T3

;deselect tools
T-1

;M572 D0 S0.2 						; pressure advance T0
;M572 D1 S0.2 						; pressure advance T1
;M572 D2 S0.2 						; pressure advance T2
;M572 D3 S0.2 						; pressure advance T3
