# Supplementary material for: An open source extrusion bioprinter based on the E3D motion system and tool changer to enable FRESH and multimaterial bioprinting
Source: Sci Rep. 2021 Nov 3;11:21547. doi: 10.1038/s41598-021-00931-1 (PMC8566469; doi:10.1038/s41598-021-00931-1)
Supplement: Supplementary file 3 — Supplementary Information 3. [file 41598_2021_931_MOESM3_ESM.zip › Slicing profiles, configuration files and macros/Duet system files/System files/tpost1.g]

; tpost1.g
; called after tool 1 has been selected

;heatup
M116 P1

;prime nozzle
;M98 Pprime.g

;mesh levelling on
G29 S1

;PCF fan on
M106 P4 R2
