# Supplementary material for: An open source extrusion bioprinter based on the E3D motion system and tool changer to enable FRESH and multimaterial bioprinting
Source: Sci Rep. 2021 Nov 3;11:21547. doi: 10.1038/s41598-021-00931-1 (PMC8566469; doi:10.1038/s41598-021-00931-1)
Supplement: Supplementary file 3 — Supplementary Information 3. [file 41598_2021_931_MOESM3_ESM.zip › Slicing profiles, configuration files and macros/Duet system files/System files/tfree3.g]

; tfree3.g
; called when tool 3 is freed

;Drop the bed
G91
G1 Z4 F1000
G90

;mesh levelling off
G29 S2

;Purge nozzle
;M98 Ppurge.g

;Move In
G53 G1 X304.5 Y150 F50000
G53 G1 Y220 F50000
G53 G1 Y242 F5000

;Open Coupler
M98 P/macros/Coupler - Unlock

;fan off
M106 P8 S0

;Move Out
G53 G1 Y175 F50000
