# Supplementary material for: An open source extrusion bioprinter based on the E3D motion system and tool changer to enable FRESH and multimaterial bioprinting
Source: Sci Rep. 2021 Nov 3;11:21547. doi: 10.1038/s41598-021-00931-1 (PMC8566469; doi:10.1038/s41598-021-00931-1)
Supplement: Supplementary file 3 — Supplementary Information 3. [file 41598_2021_931_MOESM3_ESM.zip › Slicing profiles, configuration files and macros/Duet system files/System files/resume.g]

; resume.g
; called before a print from SD card is resumed
;
; generated by RepRapFirmware Configuration Tool on Tue Oct 09 2018 22:48:27 GMT+0200 (Central European Summer Time)
G1 R1 X0 Y0 Z15 F6000 ; go to 5mm above position of the last print move
G1 R1 X0 Y0          ; go back to the last print move
M83                  ; relative extruder moves
;G1 E10 F3600         ; extrude 10mm of filament
