# Supplementary material for: An open source extrusion bioprinter based on the E3D motion system and tool changer to enable FRESH and multimaterial bioprinting
Source: Sci Rep. 2021 Nov 3;11:21547. doi: 10.1038/s41598-021-00931-1 (PMC8566469; doi:10.1038/s41598-021-00931-1)
Supplement: Supplementary file 3 — Supplementary Information 3. [file 41598_2021_931_MOESM3_ESM.zip › Slicing profiles, configuration files and macros/Duet system files/System files/homez.g]

	homez.g
	called to home the Z axis
T-1	just in case there is a tool coupled, go try to drop it at the dock
M98 P/macros/Coupler - Unlock	Open Coupler
G91	Relative mode
G1 H2 Z5 F5000	Lower the bed
G90	back to absolute positioning
G1 X150 Y100 F50000	Position the endstop above the bed centre
G91	Relative mode
G4 P500	wait 500msec
G1 Z-300 H1 F1000	Move Z down until the switch triggers (first pass)
G4 P500	wait 500msec
G1 Z5 F5000	Lift Z
G4 P500	wait 500msec
G1 Z-300 H1 F300	Move Z down until the switch triggers (second pass)
G4 P500	wait 500msec
G1 Z5 F5000	Drop the Bed
G90	Back to absolute positioning
