# Supplementary material for: An open source extrusion bioprinter based on the E3D motion system and tool changer to enable FRESH and multimaterial bioprinting
Source: Sci Rep. 2021 Nov 3;11:21547. doi: 10.1038/s41598-021-00931-1 (PMC8566469; doi:10.1038/s41598-021-00931-1)
Supplement: Supplementary file 3 — Supplementary Information 3. [file 41598_2021_931_MOESM3_ESM.zip › Slicing profiles, configuration files and macros/Duet system files/System files/config.json]

{"board":"duetwifi10","firmware":1.21,"compatibility":2,"nvram":false,"auto_save":{"enabled":false,"save_threshold":10,"resume_threshold":11,"gcodes_to_run":"M913 X0 Y0 G91 M83 G1 Z3 E-5 F1000"},"geometry":{"type":"corexy","mins":[0,0,0],"maxes":[300,300,260]},"drives":[{"direction":1,"microstepping":16,"microstepping_interpolation":true,"steps_per_mm":160,"instant_dv":15,"max_speed":200,"acceleration":500,"current":1400,"driver":0,"endstop_type":4,"endstop_location":1},{"direction":1,"microstepping":16,"microstepping_interpolation":true,"steps_per_mm":160,"instant_dv":15,"max_speed":200,"acceleration":500,"current":1400,"driver":1,"endstop_type":4,"endstop_location":1},{"direction":1,"microstepping":16,"microstepping_interpolation":true,"steps_per_mm":1600,"instant_dv":0.2,"max_speed":20,"acceleration":100,"current":1400,"driver":2,"endstop_type":3,"endstop_location":1},{"direction":1,"microstepping":16,"microstepping_interpolation":true,"steps_per_mm":492.45,"instant_dv":2,"max_speed":20,"acceleration":250,"current":1000,"driver":3}],"idle":{"used":true,"factor":30,"timeout":30},"homing_speed_fast":"30","homing_speed_slow":"30","travel_speed":100,"z_dive_height":5,"slow_homing":false,"probe":{"type":"effector","trigger_height":-0.1,"trigger_value":100,"recovery_time":0.4,"x_offset":0,"y_offset":0,"speed":50,"deploy":false,"points":[{"x":35,"y":35,"z":0},{"x":35,"y":250,"z":0},{"x":250,"y":250,"z":0},{"x":250,"y":35,"z":0}]},"num_nozzles":1,"bed_is_nozzle":false,"bed":{"present":true,"heater":0,"use_pid":false,"width":300,"length":300},"chamber":{"present":false},"heaters":[{"temp_limit":120,"scale_factor":100,"series":4700,"thermistor":100000,"beta":4138,"a":0.0005717725,"b":0.0002416626,"c":0,"channel":0},{"temp_limit":280,"scale_factor":100,"series":4700,"thermistor":100000,"beta":4138,"a":0.0005717725,"b":0.0002416626,"c":0,"channel":1}],"toolchange_wait_for_temperatures":true,"generate_t_code":false,"tools":[{"number":0,"extruders":[0],"heaters":[1],"x_offset":0,"y_offset":0,"z_offset":0}],"compensation_x_offset":35,"compensation_y_offset":35,"mesh":{"x_min":15,"x_max":285,"y_min":15,"y_max":285,"spacing":20},"home_first":false,"orthogonal":{"compensation":false},"network":{"enabled":true,"name":"HEVO 30x30","password":"","ssid":"AndroidAP 2","ssid_password":"omaoma93","dhcp":true,"protocols":{"http":true,"ftp":false,"telnet":false}},"fans":[{"value":"30","inverted":false,"frequency":500,"thermostatic":false},{"value":"100","inverted":false,"frequency":500,"thermostatic":true,"heaters":[1],"trigger_temperature":45},{"value":"100","inverted":false,"frequency":500,"thermostatic":true,"heaters":[1],"trigger_temperature":45}],"custom_settings":""}
