# Supplementary material for: An open source extrusion bioprinter based on the E3D motion system and tool changer to enable FRESH and multimaterial bioprinting
Source: Sci Rep. 2021 Nov 3;11:21547. doi: 10.1038/s41598-021-00931-1 (PMC8566469; doi:10.1038/s41598-021-00931-1)
Supplement: Supplementary file 3 — Supplementary Information 3. [file 41598_2021_931_MOESM3_ESM.zip › Slicing profiles, configuration files and macros/Duet system files/System files/tpre0.g]

; tpre0.g
; called before tool 0 is selected

;Ensure no tool is selected
;T-1

;Unlock Coupler
M98 P/macros/Coupler - Unlock

;Move to location
G1 X-10.5 Y200 F20000

;Collect
G1 X-10.5 Y216 F20000

G1 X-10.5 Y226 F2500

;Close Coupler
M98 P/macros/Coupler - Lock

;WARNING! WARNING! WARNING! WARNING! WARNING! WARNING! WARNING! WARNING! WARNING! WARNING! WARNING! WARNING!
;if you are using non-standard length hotends ensure the bed is lowered enough BEFORE undocking the tool!

G1 Z150 F1000


;Move Out
G1 X-10.5 Y140 F6000

;Select T0 as tool, entering the tool coordinate system
;T0
