# Supplementary material for: An open source extrusion bioprinter based on the E3D motion system and tool changer to enable FRESH and multimaterial bioprinting
Source: Sci Rep. 2021 Nov 3;11:21547. doi: 10.1038/s41598-021-00931-1 (PMC8566469; doi:10.1038/s41598-021-00931-1)
Supplement: Supplementary file 3 — Supplementary Information 3. [file 41598_2021_931_MOESM3_ESM.zip › Slicing profiles, configuration files and macros/Duet system files/System files/bed.g]

; Bed Mesh Leveling

G28 Z

G1 S2 Z3 F5000		; lift Z 3mm

G29

;disable mesh leveling, needs to be enabled at the start of your print and disabled again when finished.
G29 S2

; Park the head
G1 X150 Y-49 F50000
