# Supplementary material for: An open source extrusion bioprinter based on the E3D motion system and tool changer to enable FRESH and multimaterial bioprinting
Source: Sci Rep. 2021 Nov 3;11:21547. doi: 10.1038/s41598-021-00931-1 (PMC8566469; doi:10.1038/s41598-021-00931-1)
Supplement: Supplementary file 3 — Supplementary Information 3. [file 41598_2021_931_MOESM3_ESM.zip › Slicing profiles, configuration files and macros/Duet system files/System files/heightmap.csv]

RepRapFirmware height map file v2 generated at 2021-03-05 14:05	min error -1.114	max error -0.529	mean -0.725	deviation 0.151
xmin	xmax	ymin	ymax	radius	xspacing	yspacing	xnum	ynum
10.00	290.00	20.00	180.00	-1.00	40.00	40.00	8	5
-0.554	-0.530	-0.529	-0.532	-0.537	-0.546	-0.540	-0.538
-0.626	-0.609	-0.604	-0.621	-0.651	-0.679	-0.691	-0.703
-0.668	-0.660	-0.668	-0.700	-0.742	-0.791	-0.829	-0.853
-0.697	-0.699	-0.718	-0.764	-0.824	-0.891	-0.946	-1.005
-0.708	-0.729	-0.767	-0.822	-0.900	-0.977	-1.046	-1.114
