# Supplementary material for: An open source extrusion bioprinter based on the E3D motion system and tool changer to enable FRESH and multimaterial bioprinting
Source: Sci Rep. 2021 Nov 3;11:21547. doi: 10.1038/s41598-021-00931-1 (PMC8566469; doi:10.1038/s41598-021-00931-1)
Supplement: Supplementary file 3 — Supplementary Information 3. [file 41598_2021_931_MOESM3_ESM.zip › Slicing profiles, configuration files and macros/Duet system files/System files/homeall.g]

; homeall.g
; called to home all axes

M98 Phomec.g			; Home C (ToolHead)

M98 Phomey.g			; Home Y

M98 Phomex.g			; Home X

M98 Phomez.g			; Home Z

G1 X150 Y-47 F15000		; Park
