# Supplementary material for: An open source extrusion bioprinter based on the E3D motion system and tool changer to enable FRESH and multimaterial bioprinting
Source: Sci Rep. 2021 Nov 3;11:21547. doi: 10.1038/s41598-021-00931-1 (PMC8566469; doi:10.1038/s41598-021-00931-1)
Supplement: Supplementary file 3 — Supplementary Information 3. [file 41598_2021_931_MOESM3_ESM.zip › Slicing profiles, configuration files and macros/Duet system files/System files/cancel.g]

; Disable Mesh Compensation.
G29 S2

; purge tool
;M98 Ppurge.g

; park tool
T-1

; Heaters off
;M0
