# Supplementary material for: An open source extrusion bioprinter based on the E3D motion system and tool changer to enable FRESH and multimaterial bioprinting
Source: Sci Rep. 2021 Nov 3;11:21547. doi: 10.1038/s41598-021-00931-1 (PMC8566469; doi:10.1038/s41598-021-00931-1)
Supplement: Supplementary file 3 — Supplementary Information 3. [file 41598_2021_931_MOESM3_ESM.zip › Slicing profiles, configuration files and macros/Duet system files/System files/homex.g]

	homex.g
	called to home the x axis
G91	use relative positioning
G1 H2 X0.5 Y-0.5 F10000	energise to avaoid false triggers during sensorless homing
M400	make sure everything has stopped before we make changes
G4 P100	wait 100ms
M913 X25 Y25	drop motor currents to 50%
M915 H200 X Y S4 R0 F0	set X and Y to sensitivity 3, do nothing when stall, unfiltered
G1 H2 Z3 F5000	lift Z 3mm
G1 H1 X-400 F3000	move left 400mm, stopping at the endstop
G1 H1 X2 F2000	move away from end
G1 H2 Z-3 F1200	lower Z
G90	back to absolute positioning
M400	make sure everything has stopped before we reset the motor currents
G4 P100	wait 100ms
M913 X100 Y100	motor currents back to 100%
