# Supplementary material for: An open source extrusion bioprinter based on the E3D motion system and tool changer to enable FRESH and multimaterial bioprinting
Source: Sci Rep. 2021 Nov 3;11:21547. doi: 10.1038/s41598-021-00931-1 (PMC8566469; doi:10.1038/s41598-021-00931-1)
Supplement: Supplementary file 3 — Supplementary Information 3. [file 41598_2021_931_MOESM3_ESM.zip › Slicing profiles, configuration files and macros/Duet system files/System files/resurrect.g]

; File "0:/gcodes/210621_Ear_5ml_0.2LH_410nozzle.gcode" resume print after print paused at 2021-06-21 18:27
G21
T-1 P0
G92 X148.370 Y93.932 Z3.930 C33.000
G60 S1
T1 P0
M98 P"resurrect-prologue.g"
M116
M290 X0.000 Y0.000 Z-0.400 C0.000 R0
T-1 P0
T1 P6
; Workplace coordinates
G10 L2 P1 X0.00 Y0.00 Z0.00 C0.00
G10 L2 P2 X0.00 Y0.00 Z0.00 C0.00
G10 L2 P3 X0.00 Y0.00 Z0.00 C0.00
G10 L2 P4 X0.00 Y0.00 Z0.00 C0.00
G10 L2 P5 X0.00 Y0.00 Z0.00 C0.00
G10 L2 P6 X0.00 Y0.00 Z0.00 C0.00
G10 L2 P7 X0.00 Y0.00 Z0.00 C0.00
G10 L2 P8 X0.00 Y0.00 Z0.00 C0.00
G10 L2 P9 X0.00 Y0.00 Z0.00 C0.00
G54
M106 S0.00
M116
G92 E0.00000
M83
M23 "0:/gcodes/210621_Ear_5ml_0.2LH_410nozzle.gcode"
M26 S622958
G0 F6000 Z6.700
G0 F6000 X151.870 Y94.332 C33.000
G0 F6000 Z4.700
G1 F480.0 P0
G21
M24
