# Supplementary material for: An open source extrusion bioprinter based on the E3D motion system and tool changer to enable FRESH and multimaterial bioprinting
Source: Sci Rep. 2021 Nov 3;11:21547. doi: 10.1038/s41598-021-00931-1 (PMC8566469; doi:10.1038/s41598-021-00931-1)
Supplement: Supplementary file 3 — Supplementary Information 3. [file 41598_2021_931_MOESM3_ESM.zip › Slicing profiles, configuration files and macros/Duet system files/System files/dwc2settings.json]

{"main":{"language":"en","lastHostname":"192.168.123.123","darkTheme":false,"useBinaryPrefix":true,"disableAutoComplete":false,"settingsStorageLocal":false,"settingsSaveDelay":2000,"cacheStorageLocal":true,"cacheSaveDelay":4000,"notifications":{"errorsPersistent":true,"timeout":5000},"webcam":{"url":"","updateInterval":5000,"useFix":false,"embedded":false,"rotation":0,"flip":"none"}},"machine":{"ajaxRetries":2,"updateInterval":250,"extendedUpdateEvery":20,"fileTransferRetryThreshold":358400,"crcUploads":true,"pingInterval":2000,"babystepAmount":0.05,"codes":["G1 X145 Y100","G1 X147.7 Y98.8","G1 X150 Y100","G1 Z0","G28 XY","G28 Z","G30","G31","G92 Z100","M0","M1","M119","M84","M98 P0:/macros/Movement/GoTo_X145_Y95","M98 P0:/macros/Movement/ResetPosX145_Y95","M98 P0:/macros/Multiwell printing protocols/12well-cc-well","T-1","T0","g1 z0","G91 G1 Z100","G91 G1 Z-100","G90","G1 Z-300 H1 F1000","G1 Z-300 H4 F1000","G1 Z-300 H0 F1000"],"displayedExtraTemperatures":[],"displayedExtruders":[0,1],"displayedFans":[-1],"moveSteps":{"X":[100,50,10,1,0.1],"Y":[100,50,10,1,0.1],"Z":[50,25,5,0.5,0.05],"default":[100,50,10,1,0.1]},"moveFeedrate":6000,"extruderAmounts":[100,50,20,10,0.5,0.1],"extruderFeedrates":[60,30,15,5,1],"temperatures":{"tool":{"active":[250,235,220,205,195,160,120,100,0],"standby":[210,180,160,140,0]},"bed":{"active":[110,100,90,70,65,60,0],"standby":[40,30,0]},"chamber":[90,80,70,60,50,40,0]},"spindleRPM":[10000,75000,5000,2500,1000,0]}}
