# Supplementary material for: An open source extrusion bioprinter based on the E3D motion system and tool changer to enable FRESH and multimaterial bioprinting
Source: Sci Rep. 2021 Nov 3;11:21547. doi: 10.1038/s41598-021-00931-1 (PMC8566469; doi:10.1038/s41598-021-00931-1)
Supplement: Supplementary file 3 — Supplementary Information 3. [file 41598_2021_931_MOESM3_ESM.zip › Slicing profiles, configuration files and macros/Duet system files/System files/homec.g]

; homec.g
; called to home the C axis (coupler)

;crashc
G92 C260
M913 C40			; C MOTOR TO 40% CURRENT
G1 C-260 F2400  ; drive the C-axis to the stop
M913 C100			; C MOTOR TO 100% CURRENT
G1 C1 F50000
G92 C0

;Open Coupler
M98 P/macros/Coupler - Unlock
