# Supplementary material for: An open source extrusion bioprinter based on the E3D motion system and tool changer to enable FRESH and multimaterial bioprinting
Source: Sci Rep. 2021 Nov 3;11:21547. doi: 10.1038/s41598-021-00931-1 (PMC8566469; doi:10.1038/s41598-021-00931-1)
Supplement: Supplementary file 3 — Supplementary Information 3. [file 41598_2021_931_MOESM3_ESM.zip › Slicing profiles, configuration files and macros/Duet system files/System files/tpre2.g]

; tpre2.g
; called before tool 2 is selected

;Unlock Coupler
M98 P/macros/Coupler - Unlock

;Move to location
G1 X214.5 Y200 F50000

;Move in
G1 Y230 F50000

;Collect
G1 Y242.5 F2500

;Close Coupler
M98 P/macros/Coupler - Lock

;WARNING! WARNING! WARNING! WARNING! WARNING! WARNING! WARNING! WARNING! WARNING! WARNING! WARNING! WARNING!
;if you are using non-standard length hotends ensure the bed is lowered enough BEFORE undocking the tool!
G91
G1 Z10 F1000
G90

;Move Out
G1 Y150 F4000
