# Supplementary material for: An open source extrusion bioprinter based on the E3D motion system and tool changer to enable FRESH and multimaterial bioprinting
Source: Sci Rep. 2021 Nov 3;11:21547. doi: 10.1038/s41598-021-00931-1 (PMC8566469; doi:10.1038/s41598-021-00931-1)
Supplement: Supplementary file 3 — Supplementary Information 3. [file 41598_2021_931_MOESM3_ESM.zip › Slicing profiles, configuration files and macros/Duet system files/System files/dwc-settings.json]

{"main":{"language":"en","lastHostname":"192.168.123.111","darkTheme":false,"useBinaryPrefix":true,"disableAutoComplete":false,"settingsStorageLocal":false,"settingsSaveDelay":2000,"cacheStorageLocal":true,"cacheSaveDelay":4000,"notifications":{"errorsPersistent":true,"timeout":5000},"webcam":{"url":"","updateInterval":5000,"liveUrl":"","useFix":false,"embedded":false,"rotation":0,"flip":"none"},"enabledPlugins":["Height Map"],"plugins":{}},"machine":{"ajaxRetries":2,"updateInterval":250,"extendedUpdateEvery":20,"fileTransferRetryThreshold":358400,"crcUploads":true,"pingInterval":2000,"updateDelay":0,"babystepAmount":0.05,"codes":["G1 X120 Y50","G1 X127.672 Y16.184 F12000","G1 X132.867 Y92.527 F12000","G1 X138.110 Y91.267 F12000","G1 X138.370 Y91.375 F12000","G1 X143.650 Y95.464 F12000","G1 X143.947 Y93.947 F12000","G1 X144.110 Y94.924 F12000","G1 X144.521 Y106.370 F12000","G1 X144.975 Y96.161 F12000","G1 X145.130 Y95.130 F12000","G1 X145.350 Y96.317 F12000","G1 X145.525 Y95.525 F12000","G1 X145.610 Y96.424 F12000","G1 X145.650 Y95.650 F12000","G1 X149.2 Y114.6","G1 X149.521 Y106.370 F12000","G1 X168.217 Y25.922 F12000","G1 X17.6 Y-40.9","G1 X18.1 Y-40.2","G1 X18.8 Y-42.06","G1 X18.8 Y-42.06 Z175","G1 X19.1 Y-40.6","G1 X19.2 Y-43.9 Z175","G1 X20 Y10 Z175","G1 X20 Y9.7","G1 X91.453 Y13.348 F12000","G1 Y50 X140","G1 Y95.525 F12000","G1 Z-1.32","G1 Z-300 H4 F1000","G1 Z-300 H4 F500","G1 Z0","G28 C","G28 X","G28 Y","G28 Z","G29 S1","G29 S2","G92 C246","G92 X138.370 Y91.375","G92 Z-0.15","G92 Z0","G92 Z0.1","G92 Z0.15","G92 Z0.2","G92 Z0.25","G92 Z0.3","G92 Z10","G92 Z100","G92 Z180","M0","M1","M106 S0","M119","M558 P0","M558 P5 C\"zstop\" H5 F120 T3000  ; Z probe connected to Z endstop input","M574 Z0 P\"nil\" ; no Z endstop switch, free up Z endstop input","M574 Z0 P\"nil\" ; no Z endstop switch, free up Z endstop input M558 P5 C\"zstop\" H5 F120 T3000  ; Z probe connected to Z endstop input","M574 Z1 S1 P\"zstop+e1stop\" \t               ; configure Z-probe endstop for low end on Z","M84","M98 P0:/macros/Movement/ResetPosX145_Y95","T-1","T-1 P0","T0 P0","T0 P1","T1 P0","T2 P0","g1 X149.2 Y114.6","g1 x20 y10","g1 x20 y49","m106 s0","t","t0 p0","t1 p0"],"displayedExtraTemperatures":[],"displayedExtruders":[0,1],"displayedFans":[-1,0,1,2],"moveSteps":{"X":[100,50,10,1,0.1],"Y":[100,50,10,1,0.1],"Z":[50,25,5,0.5,0.05],"default":[100,50,10,1,0.1]},"moveFeedrate":6000,"extruderAmounts":[100,50,20,10,1,0.1],"extruderFeedrates":[60,30,15,1,0.5],"temperatures":{"tool":{"active":[250,235,220,205,195,160,120,100,0],"standby":[210,180,160,140,0]},"bed":{"active":[110,100,90,70,65,60,0],"standby":[40,30,0]},"chamber":[90,80,70,60,50,40,0]},"spindleRPM":[10000,75000,5000,2500,1000,0],"enabledPlugins":[],"plugins":{}}}
