# Supplementary material for: An open source extrusion bioprinter based on the E3D motion system and tool changer to enable FRESH and multimaterial bioprinting
Source: Sci Rep. 2021 Nov 3;11:21547. doi: 10.1038/s41598-021-00931-1 (PMC8566469; doi:10.1038/s41598-021-00931-1)
Supplement: Supplementary file 3 — Supplementary Information 3. [file 41598_2021_931_MOESM3_ESM.zip › Slicing profiles, configuration files and macros/Duet system files/System files/purge.g]

;brush in
G1 X-41.5 Y125 F50000
G1 X-32.5 Y130 F50000
G1 X-41.5 Y135 F50000
G1 X-32.5 Y140 F50000
G1 X-41.5 Y145 F50000
G1 X-32.5 Y150 F50000
G1 X-41.5 Y155 F50000

;Park for prime/purge
G1 X-37.5 Y176 F50000

;Purge
G92 E0
G1 F200
G1 E12 F200
G92 E0
G1 E-8 F2750
G4 S4

;Run Out
G1 X-37.5 Y160 F50000

;Brush Out
G1 X-41.5 Y155 F50000
G1 X-38.5 Y124 F50000
G1 X-35.5 Y155 F50000
G1 X-32.5 Y124 F50000
