# Supplementary material for: An open source extrusion bioprinter based on the E3D motion system and tool changer to enable FRESH and multimaterial bioprinting
Source: Sci Rep. 2021 Nov 3;11:21547. doi: 10.1038/s41598-021-00931-1 (PMC8566469; doi:10.1038/s41598-021-00931-1)
Supplement: Supplementary file 3 — Supplementary Information 3. [file 41598_2021_931_MOESM3_ESM.zip › Slicing profiles, configuration files and macros/Duet system files/Macros/Z-offset macro - T0 vs T1]

; This macro identifies the Z-offset between T0 and T1. Make sure the XY-position of your microswitch is appropriately described below

G28 XYZ							; Home all axis before probing procedure is started

M98 P0:/macros/T0/T0-Pickup		;Pickup T0
M98 P0:/macros/T0/T0 - Select	;Select T0

G91								;Relative positioning
G1 Z100							;Lower bed 100mm
G90								;Absolute positioning

G1 X41.5 Y-47.5 F5000			;Move to Tool probe endstop

G91								;Relative positioning

G1 Z-300 H1 F1000				; Move Z down until the switch triggers (first pass)

G4 P500							; wait 500msec
G1 Z5 F5000						; Lift Z

G4 P500							; wait 500msec
G1 Z-300 H1 F300				; Move Z down until the switch triggers (second pass)

G4 P500							; wait 500msec
G1 Z5 F5000						; Drop the Bed

G90								; Back to absolute positioning

;Leave tool 0

;Move In
G53 G1 X-10.5 Y150 F50000
G53 G1 X-10.5 Y167 F50000
G53 G1 X-10.5 Y216 F5000
G53 G1 X-10.5 Y226 F5000


;Open Coupler
M98 P/macros/Coupler - Unlock

;fan off
;M106 P2 S0

;Move Out
G53 G1 X-10.5 Y167 F50000

;Exit tool coordinate system and show machine coordinates
T-1 P0


;Pickup T1 and repeat probing procedure

;Unlock Coupler
M98 P/macros/Coupler - Unlock

;Move to location
G1 X79.5 Y150 F50000

;Move in
G1 Y216 F50000

;Collect
G1 Y226 F2500

;Close Coupler
M98 P/macros/Coupler - Lock


G1 Z20 F1000


;Move Out
G1 Y150 F4000

T1 P0


G1 X41.5 Y-47.5 F5000            	   ;Move to Tool probe endstop 

G91

G1 Z-300 H4 F1000						; Move Z down until the switch triggers (first pass)

G4 P500									; wait 500msec
G1 Z5 F5000								; Lift Z

G4 P500									; wait 500msec
G1 Z-300 H4 F300						; Move Z down until the switch triggers (second pass)

G4 P500									; wait 500msec
;G1 Z5 F5000							; Drop the Bed

G90										; Back to absolute positioning

;T-1
