# Supplementary material for: An open source extrusion bioprinter based on the E3D motion system and tool changer to enable FRESH and multimaterial bioprinting
Source: Sci Rep. 2021 Nov 3;11:21547. doi: 10.1038/s41598-021-00931-1 (PMC8566469; doi:10.1038/s41598-021-00931-1)
Supplement: Supplementary file 3 — Supplementary Information 3. [file 41598_2021_931_MOESM3_ESM.zip › Slicing profiles, configuration files and macros/Duet system files/Macros/Z Probe]

M574 Z0 P"nil" ; no Z endstop switch, free up Z endstop input
M558 P5 C"zstop" H3 A2 F200 T30000  ; Z probe connected to Z endstop input, Probe 2 times, 3mm dive height

G29

M558 P0 H5 A1 F120 T30000

M574 Z1 S1 P"zstop+e1stop" 	               ; configure Z-probe endstop for low end on Z
