# Supplementary material for: An open source extrusion bioprinter based on the E3D motion system and tool changer to enable FRESH and multimaterial bioprinting
Source: Sci Rep. 2021 Nov 3;11:21547. doi: 10.1038/s41598-021-00931-1 (PMC8566469; doi:10.1038/s41598-021-00931-1)
Supplement: Supplementary file 3 — Supplementary Information 3. [file 41598_2021_931_MOESM3_ESM.zip › Slicing profiles, configuration files and macros/Duet system files/Macros/T1/T1 - Pickup]

; tpre1.g
; called before tool 1 is selected

;Unlock Coupler
M98 P/macros/Coupler - Unlock

;Move to location
G1 X79.5 Y150 F50000

;Move in
G1 Y216 F50000

;Collect
G1 Y226 F2500

;Close Coupler
M98 P/macros/Coupler - Lock

;WARNING! WARNING! WARNING! WARNING! WARNING! WARNING! WARNING! WARNING! WARNING! WARNING! WARNING! WARNING!
;if you are using non-standard length hotends ensure the bed is lowered enough BEFORE undocking the tool!

G1 Z150 F1000


;Move Out
G1 Y150 F4000

T1 P0
